# Supplementary material for: A matter of background: DNA repair pathways as a possible cause for the sparse distribution of CRISPR-Cas systems in bacteria
Source: Philos Trans R Soc Lond B Biol Sci. 2019 Mar 25;374(1772):20180088. doi: 10.1098/rstb.2018.0088 (PMC6452273; doi:10.1098/rstb.2018.0088)
Supplement: Macsy_finder_DNA_repair.zip [file rstb20180088supp3.zip]

Archive with 71 entries (51 files):
- Macsy_finder_DNA_repair/
- Macsy_finder_DNA_repair/DEF/
- Macsy_finder_DNA_repair/DEF/AddAB_RecBCD_AdnAB/
- Macsy_finder_DNA_repair/DEF/AddAB_RecBCD_AdnAB/AddAB.xml
- Macsy_finder_DNA_repair/DEF/AddAB_RecBCD_AdnAB/AdnAB.xml
- Macsy_finder_DNA_repair/DEF/AddAB_RecBCD_AdnAB/RecBCD.xml
- Macsy_finder_DNA_repair/DEF/lexA/
- Macsy_finder_DNA_repair/DEF/lexA/lexA.xml
- Macsy_finder_DNA_repair/DEF/NHEJ/
- Macsy_finder_DNA_repair/DEF/NHEJ/NHEJ.xml
- Macsy_finder_DNA_repair/DEF/RecA/
- Macsy_finder_DNA_repair/DEF/RecA/RecA.xml
- Macsy_finder_DNA_repair/DEF/RecF/
- Macsy_finder_DNA_repair/DEF/RecF/RecF.xml
- Macsy_finder_DNA_repair/DEF/RecG/
- Macsy_finder_DNA_repair/DEF/RecG/RecG.xml
- Macsy_finder_DNA_repair/DEF/RecJ/
- Macsy_finder_DNA_repair/DEF/RecJ/RecJ.xml
- Macsy_finder_DNA_repair/DEF/RecN/
- Macsy_finder_DNA_repair/DEF/RecN/RecN.xml
- Macsy_finder_DNA_repair/DEF/RecOR/
- Macsy_finder_DNA_repair/DEF/RecOR/RecOR.xml
- Macsy_finder_DNA_repair/DEF/RecQS/
- Macsy_finder_DNA_repair/DEF/RecQS/RecQS.xml
- Macsy_finder_DNA_repair/DEF/RecU/
- Macsy_finder_DNA_repair/DEF/RecU/RecU.xml
- Macsy_finder_DNA_repair/DEF/RecX/
- Macsy_finder_DNA_repair/DEF/RecX/RecX.xml
- Macsy_finder_DNA_repair/DEF/RuvAB/
- Macsy_finder_DNA_repair/DEF/RuvAB/RuvAB.xml
- Macsy_finder_DNA_repair/DEF/RuvC/
- Macsy_finder_DNA_repair/DEF/RuvC/RuvC.xml
- Macsy_finder_DNA_repair/DEF/SbcB/
- Macsy_finder_DNA_repair/DEF/SbcB/SbcB.xml
- Macsy_finder_DNA_repair/DEF/SbcCD/
- Macsy_finder_DNA_repair/DEF/SbcCD/SbcCD.xml
- Macsy_finder_DNA_repair/DEF/SbcEF/
- Macsy_finder_DNA_repair/DEF/SbcEF/SbcEF.xml
- Macsy_finder_DNA_repair/DNA_repair_profiles/
- Macsy_finder_DNA_repair/DNA_repair_profiles/AddA_custom.hmm
- Macsy_finder_DNA_repair/DNA_repair_profiles/AddA_epsilon.hmm
- Macsy_finder_DNA_repair/DNA_repair_profiles/AddB_custom.hmm
- Macsy_finder_DNA_repair/DNA_repair_profiles/AddB_epsilon.hmm
- Macsy_finder_DNA_repair/DNA_repair_profiles/AdnA.hmm
- Macsy_finder_DNA_repair/DNA_repair_profiles/AdnB.hmm
- Macsy_finder_DNA_repair/DNA_repair_profiles/ku.hmm
- Macsy_finder_DNA_repair/DNA_repair_profiles/lexA.hmm
- Macsy_finder_DNA_repair/DNA_repair_profiles/ligD1.hmm
- Macsy_finder_DNA_repair/DNA_repair_profiles/ligD2.hmm
- Macsy_finder_DNA_repair/DNA_repair_profiles/ligD3.hmm
- Macsy_finder_DNA_repair/DNA_repair_profiles/RecA.hmm
- Macsy_finder_DNA_repair/DNA_repair_profiles/recB.hmm
- Macsy_finder_DNA_repair/DNA_repair_profiles/recC.hmm
- Macsy_finder_DNA_repair/DNA_repair_profiles/recD1.hmm
- Macsy_finder_DNA_repair/DNA_repair_profiles/recD2.hmm
- Macsy_finder_DNA_repair/DNA_repair_profiles/RecF.hmm
- Macsy_finder_DNA_repair/DNA_repair_profiles/RecG.hmm
- Macsy_finder_DNA_repair/DNA_repair_profiles/RecJ.hmm
- Macsy_finder_DNA_repair/DNA_repair_profiles/RecN.hmm
- Macsy_finder_DNA_repair/DNA_repair_profiles/RecO.hmm
- Macsy_finder_DNA_repair/DNA_repair_profiles/RecQ.hmm
- Macsy_finder_DNA_repair/DNA_repair_profiles/RecR.hmm
- Macsy_finder_DNA_repair/DNA_repair_profiles/RecU.hmm
- Macsy_finder_DNA_repair/DNA_repair_profiles/RecX.hmm
- Macsy_finder_DNA_repair/DNA_repair_profiles/RuvA.hmm
- Macsy_finder_DNA_repair/DNA_repair_profiles/RuvB.hmm
- Macsy_finder_DNA_repair/DNA_repair_profiles/RuvC.hmm
- Macsy_finder_DNA_repair/DNA_repair_profiles/SbcB.hmm
- Macsy_finder_DNA_repair/DNA_repair_profiles/SbcC.hmm
- Macsy_finder_DNA_repair/DNA_repair_profiles/SbcD.hmm
- Macsy_finder_DNA_repair/DNA_repair_profiles/SbcE.hmm
