# Supplementary material for: A matter of background: DNA repair pathways as a possible cause for the sparse distribution of CRISPR-Cas systems in bacteria
Source: Philos Trans R Soc Lond B Biol Sci. 2019 Mar 25;374(1772):20180088. doi: 10.1098/rstb.2018.0088 (PMC6452273; doi:10.1098/rstb.2018.0088)
Supplement: Macsy_finder_DNA_repair.zip [file rstb20180088supp3.zip › Macsy_finder_DNA_repair/DEF/AddAB_RecBCD_AdnAB/RecBCD.xml]

 <system inter_gene_max_space="2" min_mandatory_genes_required="0" min_genes_required="2" multi_loci="1" >

<gene name="recB" presence="accessory" loner="1"/>
<gene name="recC" presence="accessory" loner="1"/>
<gene name="recD1" presence="accessory" loner="1"/>
<gene name="recD2" presence="accessory" loner="1"/>


</system>
