# Supplementary material for: A matter of background: DNA repair pathways as a possible cause for the sparse distribution of CRISPR-Cas systems in bacteria
Source: Philos Trans R Soc Lond B Biol Sci. 2019 Mar 25;374(1772):20180088. doi: 10.1098/rstb.2018.0088 (PMC6452273; doi:10.1098/rstb.2018.0088)
Supplement: Macsy_finder_DNA_repair.zip [file rstb20180088supp3.zip › Macsy_finder_DNA_repair/DEF/RecU/RecU.xml]

<system inter_gene_max_space="2" min_mandatory_genes_required="0" min_genes_required="1">

<gene name="RecU" presence="accessory" loner="1" />

</system>
