# Supplementary material for: A matter of background: DNA repair pathways as a possible cause for the sparse distribution of CRISPR-Cas systems in bacteria
Source: Philos Trans R Soc Lond B Biol Sci. 2019 Mar 25;374(1772):20180088. doi: 10.1098/rstb.2018.0088 (PMC6452273; doi:10.1098/rstb.2018.0088)
Supplement: Macsy_finder_DNA_repair.zip [file rstb20180088supp3.zip › Macsy_finder_DNA_repair/DEF/SbcCD/SbcCD.xml]

 <system inter_gene_max_space="2" min_mandatory_genes_required="0" min_genes_required="1">

<gene name="SbcC" presence="accessory" loner="1"/>
<gene name="SbcD" presence="accessory" loner="1"/>


</system>
