# Supplementary material for: A matter of background: DNA repair pathways as a possible cause for the sparse distribution of CRISPR-Cas systems in bacteria
Source: Philos Trans R Soc Lond B Biol Sci. 2019 Mar 25;374(1772):20180088. doi: 10.1098/rstb.2018.0088 (PMC6452273; doi:10.1098/rstb.2018.0088)
Supplement: Macsy_finder_DNA_repair.zip [file rstb20180088supp3.zip › Macsy_finder_DNA_repair/DNA_repair_profiles/AddA_custom.hmm]

HMMER3/f [3.1b2 | February 2015]
NAME  AddA_cromie
LENG  1071
ALPH  amino
RF    no
MM    no
CONS  yes
CS    no
MAP   yes
DATE  Wed Aug 30 16:58:27 2017
NSEQ  14
EFFN  2.936035
CKSUM 3525966118
STATS LOCAL MSV      -12.8374  0.69543
STATS LOCAL VITERBI  -14.2997  0.69543
STATS LOCAL FORWARD   -6.5503  0.69543
HMM          A        C        D        E        F        G        H        I        K        L        M        N        P        Q        R        S        T        V        W        Y   
            m->m     m->i     m->d     i->m     i->i     d->m     d->d
  COMPO   2.40672  4.57580  2.86892  2.52751  3.34010  3.03161  3.72394  2.95801  2.62856  2.40449  3.81614  3.11375  3.38633  2.96413  2.81206  2.67375  2.82962  2.75221  4.77787  3.55599
          2.68651  4.42258  2.77515  2.73156  3.46387  2.40516  3.72527  3.29192  2.67773  2.69388  4.23925  2.90296  2.73738  3.18179  2.89833  2.37919  2.77552  2.98551  4.58510  3.61449
          1.17498  1.16820  0.96693  1.00969  0.45308  0.00000        *
      1   2.69588  4.60873  3.32418  2.76124  3.78639  3.59759  3.82111  2.51774  2.03187  2.83193  2.57099  2.72693  3.98333  3.05360  3.09225  2.82761  2.44493  2.88797  5.16389  3.89467      6 k - - -
          2.68618  4.42225  2.77519  2.73123  3.46354  2.40513  3.72494  3.29354  2.67741  2.69355  4.24690  2.90347  2.73739  3.18146  2.89801  2.37887  2.77519  2.98518  4.58477  3.61503
          0.01773  4.43744  5.15979  0.61958  0.77255  0.82740  0.57481
      2   2.74802  5.04661  3.03129  2.15928  4.33162  3.53202  3.75838  3.76749  2.53892  3.33566  2.76721  2.55322  2.54109  2.89071  3.01237  1.99809  2.98520  3.40946  5.54441  4.18419      7 s - - -
          2.68618  4.42225  2.77519  2.73123  3.46354  2.40513  3.72494  3.29354  2.67741  2.69355  4.24690  2.90347  2.73739  3.18146  2.89801  2.37887  2.77519  2.98518  4.58477  3.61503
          0.01535  4.58013  5.30247  0.61958  0.77255  0.81676  0.58315
      3   2.18942  4.99193  3.12857  2.32694  4.24271  3.57327  3.77282  2.92871  2.02201  3.25542  3.15135  3.09407  3.96347  2.91413  2.56484  2.48039  2.62827  3.33073  5.48540  4.14189      8 k - - -
          2.68618  4.42225  2.77519  2.73123  3.46354  2.40513  3.72494  3.29354  2.67741  2.69355  4.24690  2.90347  2.73739  3.18146  2.89801  2.37887  2.77519  2.98518  4.58477  3.61503
          0.01422  4.65634  5.37868  0.61958  0.77255  0.94173  0.49422
      4   1.93632  4.57376  2.83420  2.91865  3.72768  3.69002  3.92949  2.53198  2.88673  2.47793  2.89542  3.36347  3.20659  2.73070  3.27733  2.92267  2.98226  2.51645  5.14239  3.88838      9 a - - -
          2.68618  4.42225  2.77519  2.73123  3.46354  2.40513  3.72494  3.29354  2.67741  2.69355  4.24690  2.90347  2.73739  3.18146  2.89801  2.37887  2.77519  2.98518  4.58477  3.61503
          0.01422  4.65634  5.37868  0.61958  0.77255  0.73754  0.65064
      5   2.77365  4.67363  2.79089  2.85543  3.04415  3.68675  3.91670  2.48316  2.38998  2.89961  3.03660  3.32191  3.20275  2.73347  3.24242  2.51010  3.00521  2.60876  5.22956  3.03624     10 k - - -
          2.68618  4.42225  2.77519  2.73123  3.46354  2.40513  3.72494  3.29354  2.67741  2.69355  4.24690  2.90347  2.73739  3.18146  2.89801  2.37887  2.77519  2.98518  4.58477  3.61503
          0.01328  4.72371  5.44606  0.61958  0.77255  0.84925  0.55816
      6   2.81068  5.31768  1.90433  2.17786  4.65580  3.55248  3.76411  4.14099  2.24972  3.61999  4.36283  3.01968  3.20415  2.49158  3.01105  2.39842  2.32892  3.70510  5.75262  4.33877     11 d - - -
          2.68618  4.42225  2.77519  2.73123  3.46354  2.40513  3.72494  3.29354  2.67741  2.69355  4.24690  2.90347  2.73739  3.18146  2.89801  2.37887  2.77519  2.98518  4.58477  3.61503
          0.01328  4.72371  5.44606  0.61958  0.77255  0.65400  0.73389
      7   2.80671  4.26175  3.30605  3.76124  2.83927  3.92190  3.27368  2.01607  3.62786  1.76207  2.81942  3.93468  4.29016  3.08242  3.78069  3.21254  3.03874  2.51392  3.30715  2.98115     12 l - - -
          2.68618  4.42225  2.77519  2.73123  3.46354  2.40513  3.72494  3.29354  2.67741  2.69355  4.24690  2.90347  2.73739  3.18146  2.89801  2.37887  2.77519  2.98518  4.58477  3.61503
          0.01250  4.78388  5.50622  0.61958  0.77255  0.75249  0.63713
      8   2.45819  5.03770  3.23963  2.72922  4.50443  3.58197  3.94638  3.94105  2.71907  3.51269  4.30430  1.94165  4.05102  3.08545  2.70494  2.47774  1.53962  3.54693  5.71474  4.37275     13 t - - -
          2.68618  4.42225  2.77519  2.73123  3.46354  2.40513  3.72494  3.29354  2.67741  2.69355  4.24690  2.90347  2.73739  3.18146  2.89801  2.37887  2.77519  2.98518  4.58477  3.61503
          0.01250  4.78388  5.50622  0.61958  0.77255  0.75249  0.63713
      9   2.26949  5.35724  2.30033  1.70210  4.69701  2.87761  3.79272  4.18469  2.20445  3.66032  4.40231  3.04168  3.22216  2.57100  3.04457  2.79913  3.07662  3.74561  5.79063  4.37367     14 e - - -
          2.68618  4.42225  2.77519  2.73123  3.46354  2.40513  3.72494  3.29354  2.67741  2.69355  4.24690  2.90347  2.73739  3.18146  2.89801  2.37887  2.77519  2.98518  4.58477  3.61503
          0.01250  4.78388  5.50622  0.61958  0.77255  0.75249  0.63713
     10   2.44784  5.35589  2.32277  2.23673  4.69704  3.58008  3.79198  4.18308  2.53757  3.65815  4.40081  2.23112  3.99198  2.26300  1.99437  2.80170  3.07778  3.74507  5.78729  4.37336     15 r - - -
          2.68618  4.42225  2.77519  2.73123  3.46354  2.40513  3.72494  3.29354  2.67741  2.69355  4.24690  2.90347  2.73739  3.18146  2.89801  2.37887  2.77519  2.98518  4.58477  3.61503
          0.09768  4.78388  2.46872  0.61958  0.77255  0.75249  0.63713
     11   2.83326  5.24710  2.62871  2.52417  4.56397  2.94325  3.78646  4.02345  2.51811  2.96125  4.30715  3.06429  3.99009  1.40741  2.60520  2.80926  3.06554  3.62601  5.69572  4.31317     16 q - - -
          2.68618  4.42225  2.77519  2.73123  3.46354  2.40513  3.72494  3.29354  2.67741  2.69355  4.24690  2.90347  2.73739  3.18146  2.89801  2.37887  2.77519  2.98518  4.58477  3.61503
          0.01361  4.69981  5.42216  0.61958  0.77255  0.88377  0.53311
     12   2.19212  4.92088  3.28216  2.71063  4.14761  3.65378  3.83959  3.54763  2.26216  2.73654  4.00107  3.20925  4.03926  3.00842  1.78028  2.44569  3.04053  3.24825  3.43267  4.12247     17 r - - -
          2.68618  4.42225  2.77519  2.73123  3.46354  2.40513  3.72494  3.29354  2.67741  2.69355  4.24690  2.90347  2.73739  3.18146  2.89801  2.37887  2.77519  2.98518  4.58477  3.61503
          0.01361  4.69981  5.42216  0.61958  0.77255  0.88377  0.53311
     13   2.02510  5.04319  2.36250  2.56801  4.30486  3.58094  3.78954  3.05558  2.57540  3.31334  4.11231  2.31027  3.97744  2.55320  3.04792  2.78853  3.00628  2.55983  5.53592  4.18345     18 a - - -
          2.68618  4.42225  2.77519  2.73123  3.46354  2.40513  3.72494  3.29354  2.67741  2.69355  4.24690  2.90347  2.73739  3.18146  2.89801  2.37887  2.77519  2.98518  4.58477  3.61503
          0.01361  4.69981  5.42216  0.61958  0.77255  0.88377  0.53311
     14   1.48788  4.66794  3.45527  2.52233  3.84523  3.70016  3.94151  3.18741  2.83919  2.28305  3.76994  3.35450  4.09091  3.18860  2.75799  2.93751  3.02471  2.51730  5.23889  3.97632     19 a - - -
          2.68618  4.42225  2.77519  2.73123  3.46354  2.40513  3.72494  3.29354  2.67741  2.69355  4.24690  2.90347  2.73739  3.18146  2.89801  2.37887  2.77519  2.98518  4.58477  3.61503
          0.01361  4.69981  5.42216  0.61958  0.77255  0.48040  0.96374
     15   2.44917  4.31228  4.78789  4.18904  2.81740  4.11857  4.46269  1.97739  4.00851  2.43884  2.35112  4.24036  4.47464  4.16628  4.06626  3.43042  2.13777  1.54989  4.98575  3.80667     20 v - - -
          2.68618  4.42225  2.77519  2.73123  3.46354  2.40513  3.72494  3.29354  2.67741  2.69355  4.24690  2.90347  2.73739  3.18146  2.89801  2.37887  2.77519  2.98518  4.58477  3.61503
          0.01186  4.83640  5.55875  0.61958  0.77255  0.65396  0.73393
     16   2.54017  5.30646  2.17486  2.51762  4.63922  3.01793  3.02077  4.11717  2.53372  3.60723  4.35262  2.39023  3.99132  2.55134  3.02588  2.04093  3.05679  3.01154  5.74787  4.34291     21 s - - -
          2.68618  4.42225  2.77519  2.73123  3.46354  2.40513  3.72494  3.29354  2.67741  2.69355  4.24690  2.90347  2.73739  3.18146  2.89801  2.37887  2.77519  2.98518  4.58477  3.61503
          0.01186  4.83640  5.55875  0.61958  0.77255  0.65396  0.73393
     17   2.48101  4.66885  3.51919  2.95576  3.00149  3.74907  3.21148  2.78679  2.92646  2.56582  3.76467  2.84129  4.13206  2.76713  2.83328  2.56671  2.31533  2.29488  5.23245  3.97321     22 v - - -
          2.68618  4.42225  2.77519  2.73123  3.46354  2.40513  3.72494  3.29354  2.67741  2.69355  4.24690  2.90347  2.73739  3.18146  2.89801  2.37887  2.77519  2.98518  4.58477  3.61503
          0.01186  4.83640  5.55875  0.61958  0.77255  0.65396  0.73393
     18   2.09448  5.24468  2.47431  2.08791  3.42463  3.59847  3.78939  4.02255  2.24972  3.53642  4.29388  3.07924  3.99142  2.89697  2.37716  2.79061  2.63774  2.94593  5.69665  4.30562     23 e - - -
          2.68618  4.42225  2.77519  2.73123  3.46354  2.40513  3.72494  3.29354  2.67741  2.69355  4.24690  2.90347  2.73739  3.18146  2.89801  2.37887  2.77519  2.98518  4.58477  3.61503
          0.01186  4.83640  5.55875  0.61958  0.77255  0.65396  0.73393
     19   2.23712  5.32867  2.67664  2.08772  4.66948  2.32260  3.78627  4.15282  2.07447  3.63218  4.37228  3.05979  3.99004  2.88528  2.58051  2.29327  3.05909  3.71740  5.76399  4.35448     24 k - - -
          2.68618  4.42225  2.77519  2.73123  3.46354  2.40513  3.72494  3.29354  2.67741  2.69355  4.24690  2.90347  2.73739  3.18146  2.89801  2.37887  2.77519  2.98518  4.58477  3.61503
          0.01186  4.83640  5.55875  0.61958  0.77255  0.65396  0.73393
     20   2.81503  5.24160  3.09757  2.54287  4.55911  2.98069  3.79374  4.02242  2.54035  3.53730  4.29579  2.64003  3.20219  2.24855  2.36345  2.48378  2.05614  3.03772  5.69808  4.30873     25 t - - -
          2.68618  4.42225  2.77519  2.73123  3.46354  2.40513  3.72494  3.29354  2.67741  2.69355  4.24690  2.90347  2.73739  3.18146  2.89801  2.37887  2.77519  2.98518  4.58477  3.61503
          0.34510  4.83640  1.25909  0.61958  0.77255  0.65396  0.73393
     21   1.86842  3.15883  2.71632  2.75577  3.00679  3.59154  3.08641  3.19904  2.73745  2.87293  3.73446  3.22670  3.98611  3.06688  3.15583  2.45849  2.93256  2.93608  5.19152  3.91395     26 a - - -
          2.68618  4.42225  2.77519  2.73123  3.46354  2.40513  3.72494  3.29354  2.67741  2.69355  4.24690  2.90347  2.73739  3.18146  2.89801  2.37887  2.77519  2.98518  4.58477  3.61503
          0.01651  4.50782  5.23016  0.61958  0.77255  0.63110  0.75930
     22   3.36394  2.91807  5.27618  4.68531  3.40990  4.62625  4.97081  1.80554  4.51492  0.92249  2.46967  4.76855  4.87792  4.57718  4.53266  3.96397  3.58995  2.45058  5.30424  4.21074     27 l - - -
          2.68618  4.42225  2.77519  2.73123  3.46354  2.40513  3.72494  3.29354  2.67741  2.69355  4.24690  2.90347  2.73739  3.18146  2.89801  2.37887  2.77519  2.98518  4.58477  3.61503
          0.01357  4.70273  5.42507  0.61958  0.77255  0.30043  1.34900
     23   2.01267  4.49873  3.01512  3.30129  2.63549  3.86946  4.13606  2.97925  3.24176  1.82530  3.60615  3.05986  4.24648  3.52614  3.55803  2.63416  3.08783  2.43959  5.08989  2.94271     28 l - - -
          2.68543  4.42114  2.77527  2.73162  3.46307  2.40551  3.72533  3.29392  2.67779  2.69365  4.24728  2.90385  2.73711  3.18138  2.89796  2.37874  2.77527  2.98416  4.58515  3.61541
          0.44673  1.03085  5.63247  1.03305  0.43993  0.48576  0.95510
     24   3.77925  4.97070  5.87352  5.39101  4.12751  5.38716  6.04585  1.55884  5.32374  1.62808  3.86213  5.54724  5.56536  5.49450  5.44047  4.81570  4.03047  0.78243  6.27146  5.11898     36 v - - -
          2.68618  4.42225  2.77519  2.73123  3.46354  2.40513  3.72494  3.29354  2.67741  2.69355  4.24690  2.90347  2.73739  3.18146  2.89801  2.37887  2.77519  2.98518  4.58477  3.61503
          0.01101  4.91012  5.63247  0.61958  0.77255  0.48576  0.95510
     25   2.23329  5.25097  3.13375  1.70391  4.57034  3.63428  3.84099  4.02724  2.29150  3.55398  4.31936  3.12886  4.03492  2.95375  3.07745  1.87597  2.69105  3.07943  5.72426  4.34055     37 e - - -
          2.68618  4.42225  2.77519  2.73123  3.46354  2.40513  3.72494  3.29354  2.67741  2.69355  4.24690  2.90347  2.73739  3.18146  2.89801  2.37887  2.77519  2.98518  4.58477  3.61503
          0.01101  4.91012  5.63247  0.61958  0.77255  0.48576  0.95510
     26   0.20530  5.07662  4.88225  4.83784  5.45158  3.85895  5.66797  4.79588  4.89128  4.59878  5.56438  4.62003  4.68669  5.12376  4.97761  3.45065  3.79691  4.21554  6.71841  5.71585     38 A - - -
          2.68618  4.42225  2.77519  2.73123  3.46354  2.40513  3.72494  3.29354  2.67741  2.69355  4.24690  2.90347  2.73739  3.18146  2.89801  2.37887  2.77519  2.98518  4.58477  3.61503
          0.01101  4.91012  5.63247  0.61958  0.77255  0.48576  0.95510
     27   1.82142  2.76850  4.78097  4.48216  5.14030  0.97316  5.25067  4.58869  4.41309  4.28252  5.07033  4.20499  4.31163  4.60820  4.59067  1.54971  3.29677  3.88391  6.50283  5.38995     39 g - - -
          2.68618  4.42225  2.77519  2.73123  3.46354  2.40513  3.72494  3.29354  2.67741  2.69355  4.24690  2.90347  2.73739  3.18146  2.89801  2.37887  2.77519  2.98518  4.58477  3.61503
          0.01101  4.91012  5.63247  0.61958  0.77255  0.48576  0.95510
     28   0.34424  4.80997  4.55654  4.42981  5.29459  3.59615  5.35008  4.69668  4.49279  4.43207  5.27388  4.26822  2.90932  4.71642  4.66051  3.11156  3.46096  4.01720  6.62674  5.53020     40 A - - -
          2.68618  4.42225  2.77519  2.73123  3.46354  2.40513  3.72494  3.29354  2.67741  2.69355  4.24690  2.90347  2.73739  3.18146  2.89801  2.37887  2.77519  2.98518  4.58477  3.61503
          0.01101  4.91012  5.63247  0.61958  0.77255  0.48576  0.95510
     29   4.35111  5.91524  5.19526  5.23921  6.17153  0.08703  6.16938  6.12536  5.52951  5.57868  6.63491  5.36401  5.30896  5.77801  5.55456  4.56459  4.89193  5.47197  6.90122  6.33921     41 G - - -
          2.68618  4.42225  2.77519  2.73123  3.46354  2.40513  3.72494  3.29354  2.67741  2.69355  4.24690  2.90347  2.73739  3.18146  2.89801  2.37887  2.77519  2.98518  4.58477  3.61503
          0.01101  4.91012  5.63247  0.61958  0.77255  0.48576  0.95510
     30   2.75992  2.95837  4.71230  4.38098  4.97104  3.50988  5.15469  4.36386  4.29197  4.09625  4.91617  4.17659  4.31629  4.51694  4.48469  0.75835  1.51127  3.76312  6.35745  5.22008     42 s - - -
          2.68618  4.42225  2.77519  2.73123  3.46354  2.40513  3.72494  3.29354  2.67741  2.69355  4.24690  2.90347  2.73739  3.18146  2.89801  2.37887  2.77519  2.98518  4.58477  3.61503
          0.01101  4.91012  5.63247  0.61958  0.77255  0.48576  0.95510
     31   4.35111  5.91524  5.19526  5.23921  6.17153  0.08703  6.16938  6.12536  5.52951  5.57868  6.63491  5.36401  5.30896  5.77801  5.55456  4.56459  4.89193  5.47197  6.90122  6.33921     43 G - - -
          2.68618  4.42225  2.77519  2.73123  3.46354  2.40513  3.72494  3.29354  2.67741  2.69355  4.24690  2.90347  2.73739  3.18146  2.89801  2.37887  2.77519  2.98518  4.58477  3.61503
          0.01101  4.91012  5.63247  0.61958  0.77255  0.48576  0.95510
     32   4.37004  6.10596  4.61181  4.14880  5.76656  4.59298  4.86057  5.32590  0.20682  4.69075  5.68613  4.48567  5.09318  4.05936  3.26350  4.40279  4.58486  5.00705  6.43917  5.48611     44 K - - -
          2.68618  4.42225  2.77519  2.73123  3.46354  2.40513  3.72494  3.29354  2.67741  2.69355  4.24690  2.90347  2.73739  3.18146  2.89801  2.37887  2.77519  2.98518  4.58477  3.61503
          0.01101  4.91012  5.63247  0.61958  0.77255  0.48576  0.95510
     33   3.40128  5.21459  4.81755  4.74374  5.36372  3.99312  5.61309  4.69518  4.72283  4.49057  5.52603  4.66985  4.79120  5.05825  4.84322  3.61941  0.21561  4.22182  6.63439  5.60119     45 T - - -
          2.68618  4.42225  2.77519  2.73123  3.46354  2.40513  3.72494  3.29354  2.67741  2.69355  4.24690  2.90347  2.73739  3.18146  2.89801  2.37887  2.77519  2.98518  4.58477  3.61503
          0.01101  4.91012  5.63247  0.61958  0.77255  0.48576  0.95510
     34   2.27598  4.77522  3.46594  2.55401  2.39171  3.75351  3.98032  3.32863  2.49483  3.00363  3.86625  3.37691  4.13829  3.21121  2.79438  2.63957  2.21832  3.06987  3.45411  3.04533     46 t - - -
          2.68618  4.42225  2.77519  2.73123  3.46354  2.40513  3.72494  3.29354  2.67741  2.69355  4.24690  2.90347  2.73739  3.18146  2.89801  2.37887  2.77519  2.98518  4.58477  3.61503
          0.01101  4.91012  5.63247  0.61958  0.77255  0.48576  0.95510
     35   1.77174  4.50665  4.75658  4.19824  3.69686  4.20739  4.68394  2.51962  4.06355  1.64562  3.64939  4.32752  4.61454  4.27237  4.20707  3.54098  2.58043  1.37904  5.30104  4.11508     47 v - - -
          2.68618  4.42225  2.77519  2.73123  3.46354  2.40513  3.72494  3.29354  2.67741  2.69355  4.24690  2.90347  2.73739  3.18146  2.89801  2.37887  2.77519  2.98518  4.58477  3.61503
          0.01101  4.91012  5.63247  0.61958  0.77255  0.48576  0.95510
     36   4.32786  5.48653  6.25944  5.67903  3.52780  5.78646  6.03824  2.13643  5.55040  0.42096  2.61786  5.95221  5.67466  5.30640  5.44788  5.21546  4.51594  2.99961  5.86432  4.98109     48 L - - -
          2.68618  4.42225  2.77519  2.73123  3.46354  2.40513  3.72494  3.29354  2.67741  2.69355  4.24690  2.90347  2.73739  3.18146  2.89801  2.37887  2.77519  2.98518  4.58477  3.61503
          0.01101  4.91012  5.63247  0.61958  0.77255  0.48576  0.95510
     37   1.79432  4.58664  4.35772  3.88322  4.20159  3.67139  4.67094  3.42514  3.81442  3.26821  4.16729  3.99539  4.32107  4.06872  4.07199  1.81130  2.09863  1.32620  5.66611  4.47403     49 v - - -
          2.68637  4.42083  2.77539  2.73085  3.46230  2.40532  3.72402  3.29373  2.67760  2.69345  4.24709  2.90366  2.73759  3.18165  2.89820  2.37906  2.77539  2.98537  4.58496  3.61356
          0.19976  1.72884  5.63247  1.02162  0.44630  0.48576  0.95510
     38   1.89606  5.18380  3.17047  2.12086  4.46723  2.73408  3.85450  3.90698  2.61854  3.46411  4.24872  3.15663  4.04918  2.36316  2.73339  2.85692  3.08861  2.23584  5.66232  4.29787     53 a - - -
          2.68618  4.42225  2.77519  2.73123  3.46354  2.40513  3.72494  3.29354  2.67741  2.69355  4.24690  2.90347  2.73739  3.18146  2.89801  2.37887  2.77519  2.98518  4.58477  3.61503
          0.01101  4.91012  5.63247  0.61958  0.77255  0.48576  0.95510
     39   4.04764  5.98375  4.76137  3.76955  5.67252  4.49171  4.21421  4.90794  1.86027  4.19940  5.12162  4.03148  4.80880  3.34494  0.47582  4.02094  4.12127  4.61903  6.09859  5.08689     54 R - - -
          2.68618  4.42225  2.77519  2.73123  3.46354  2.40513  3.72494  3.29354  2.67741  2.69355  4.24690  2.90347  2.73739  3.18146  2.89801  2.37887  2.77519  2.98518  4.58477  3.61503
          0.01101  4.91012  5.63247  0.61958  0.77255  0.48576  0.95510
     40   3.06931  4.42737  5.02136  4.41165  2.07783  4.25796  4.58111  2.01496  4.20668  1.66082  2.71243  4.41526  4.59182  4.31341  4.21252  3.57500  3.29895  1.81186  5.02469  2.48398     55 l - - -
          2.68618  4.42225  2.77519  2.73123  3.46354  2.40513  3.72494  3.29354  2.67741  2.69355  4.24690  2.90347  2.73739  3.18146  2.89801  2.37887  2.77519  2.98518  4.58477  3.61503
          0.01101  4.91012  5.63247  0.61958  0.77255  0.48576  0.95510
     41   3.85781  5.06270  5.89125  5.37255  3.86497  5.37642  5.88998  1.95552  5.27252  0.93273  3.60933  5.53591  5.51383  5.32714  5.32322  4.78745  4.09548  1.14705  6.03265  4.96643     56 l - - -
          2.68618  4.42225  2.77519  2.73123  3.46354  2.40513  3.72494  3.29354  2.67741  2.69355  4.24690  2.90347  2.73739  3.18146  2.89801  2.37887  2.77519  2.98518  4.58477  3.61503
          0.01101  4.91012  5.63247  0.61958  0.77255  0.48576  0.95510
     42   2.24396  5.14184  3.18724  2.39423  4.40936  3.01931  3.19508  3.84390  2.37437  3.41326  3.37332  3.16052  4.04438  2.98055  2.36482  2.23363  3.07384  3.49011  3.67342  2.84715     57 s - - -
          2.68618  4.42225  2.77519  2.73123  3.46354  2.40513  3.72494  3.29354  2.67741  2.69355  4.24690  2.90347  2.73739  3.18146  2.89801  2.37887  2.77519  2.98518  4.58477  3.61503
          0.01101  4.91012  5.63247  0.61958  0.77255  0.48576  0.95510
     43   2.55284  4.89705  3.35253  2.39844  3.15778  3.08351  3.16599  3.49168  2.44709  1.83008  3.24242  3.29051  4.10219  3.11871  2.75336  2.61578  3.07805  3.20708  5.42781  4.12672     58 l - - -
          2.68618  4.42225  2.77519  2.73123  3.46354  2.40513  3.72494  3.29354  2.67741  2.69355  4.24690  2.90347  2.73739  3.18146  2.89801  2.37887  2.77519  2.98518  4.58477  3.61503
          0.01101  4.91012  5.63247  0.61958  0.77255  0.48576  0.95510
     44   2.87585  4.31814  3.38266  3.09973  3.41619  4.00118  4.31398  1.94815  3.73534  1.65820  2.89821  4.03170  4.36766  3.93395  3.87344  3.29495  3.10803  1.84530  4.93742  2.86324     59 l - - -
          2.68618  4.42225  2.77519  2.73123  3.46354  2.40513  3.72494  3.29354  2.67741  2.69355  4.24690  2.90347  2.73739  3.18146  2.89801  2.37887  2.77519  2.98518  4.58477  3.61503
          0.12269  4.91012  2.22476  0.61958  0.77255  0.48576  0.95510
     45   1.90250  4.62695  3.54208  2.23992  2.95361  3.74705  3.98740  3.14552  2.94631  2.19450  3.72403  3.42260  4.12972  2.76790  3.33557  2.98051  2.59758  2.48980  5.19596  3.94262     60 a - - -
          2.68618  4.42225  2.77519  2.73123  3.46354  2.40513  3.72494  3.29354  2.67741  2.69355  4.24690  2.90347  2.73739  3.18146  2.89801  2.37887  2.77519  2.98518  4.58477  3.61503
          0.01230  4.79973  5.52208  0.61958  0.77255  0.72429  0.66295
     46   2.19746  5.26026  3.06937  2.23794  4.58523  3.58281  3.77190  4.05591  1.83335  2.99734  4.30724  3.05913  3.21715  2.31908  2.99832  2.49755  2.68164  3.64026  5.70516  4.30849     61 k - - -
          2.68618  4.42225  2.77519  2.73123  3.46354  2.40513  3.72494  3.29354  2.67741  2.69355  4.24690  2.90347  2.73739  3.18146  2.89801  2.37887  2.77519  2.98518  4.58477  3.61503
          0.01230  4.79973  5.52208  0.61958  0.77255  0.51038  0.91696
     47   2.55832  5.46092  2.97927  2.01091  4.79796  1.41310  3.92076  4.26999  2.29569  3.76240  4.53219  3.13756  4.10963  2.47580  3.14390  2.95349  3.23611  3.85312  5.90513  4.50316     62 g - - -
          2.68618  4.42225  2.77519  2.73123  3.46354  2.40513  3.72494  3.29354  2.67741  2.69355  4.24690  2.90347  2.73739  3.18146  2.89801  2.37887  2.77519  2.98518  4.58477  3.61503
          0.01157  4.86137  5.58372  0.61958  0.77255  0.60145  0.79411
     48   2.04709  5.18074  3.13519  2.30717  4.47007  2.95146  2.72728  3.23864  2.58466  3.46378  4.24084  2.61190  4.01629  2.94067  3.06505  2.50313  2.17363  3.54195  5.65345  4.28099     63 a - - -
          2.68618  4.42225  2.77519  2.73123  3.46354  2.40513  3.72494  3.29354  2.67741  2.69355  4.24690  2.90347  2.73739  3.18146  2.89801  2.37887  2.77519  2.98518  4.58477  3.61503
          0.45757  4.86137  1.02322  0.61958  0.77255  0.60145  0.79411
     49   2.70346  4.93596  3.01373  1.96955  4.16635  3.50201  3.71715  3.60627  2.51169  2.71641  4.00834  2.54076  2.61396  2.86492  2.97475  2.72561  2.93646  3.27446  5.42037  2.92273     64 e - - -
          2.68629  4.42236  2.77530  2.73134  3.46365  2.40500  3.72505  3.29365  2.67752  2.69366  4.24701  2.90357  2.73645  3.18157  2.89812  2.37876  2.77530  2.98529  4.58488  3.61514
          0.68001  0.71835  5.14416  0.10075  2.34505  0.79852  0.59783
     50   2.72819  3.31070  2.88758  2.42595  3.66872  3.67977  3.92378  2.55072  2.90085  2.37151  3.61822  3.37076  4.06133  2.74158  3.28131  2.91641  2.96001  1.94269  5.09433  3.84628     66 v - - -
          2.68618  4.42225  2.77519  2.73123  3.46354  2.40513  3.72494  3.29354  2.67741  2.69355  4.24690  2.90347  2.73739  3.18146  2.89801  2.37887  2.77519  2.98518  4.58477  3.61503
          0.01525  4.58633  5.30868  0.61958  0.77255  0.25442  1.49329
     51   2.54359  5.33896  2.20527  2.09938  4.67671  3.61729  3.17937  3.12700  2.54644  3.64108  4.38187  2.64166  4.01246  2.90672  2.41085  2.07609  3.07606  3.72573  5.77581  4.36867     67 s - - -
          2.68618  4.42225  2.77519  2.73123  3.46354  2.40513  3.72494  3.29354  2.67741  2.69355  4.24690  2.90347  2.73739  3.18146  2.89801  2.37887  2.77519  2.98518  4.58477  3.61503
          0.01101  4.91012  5.63247  0.61958  0.77255  0.48576  0.95510
     52   3.33811  4.68390  5.08929  4.53674  3.83080  4.61268  5.04956  1.56377  4.40686  2.20535  3.70976  4.69284  1.45160  4.61579  4.54788  3.95200  3.58558  1.52626  5.58507  4.40305     68 p - - -
          2.68618  4.42225  2.77519  2.73123  3.46354  2.40513  3.72494  3.29354  2.67741  2.69355  4.24690  2.90347  2.73739  3.18146  2.89801  2.37887  2.77519  2.98518  4.58477  3.61503
          0.01101  4.91012  5.63247  0.61958  0.77255  0.48576  0.95510
     53   2.26022  5.34782  2.07421  2.26701  4.67312  2.43891  3.84720  4.14711  2.60542  2.67363  4.40070  2.69485  4.04211  2.95407  3.09979  2.23724  3.11711  3.72922  5.79674  4.39315     69 d - - -
          2.68618  4.42225  2.77519  2.73123  3.46354  2.40513  3.72494  3.29354  2.67741  2.69355  4.24690  2.90347  2.73739  3.18146  2.89801  2.37887  2.77519  2.98518  4.58477  3.61503
          0.01101  4.91012  5.63247  0.61958  0.77255  0.48576  0.95510
     54   2.28528  5.42226  3.21176  1.63837  4.78276  3.71618  3.11678  4.24085  2.20534  3.70992  4.46990  3.18847  4.10803  2.96911  1.70291  2.93589  3.19257  3.82370  5.82366  4.45757     70 e - - -
          2.68618  4.42225  2.77519  2.73123  3.46354  2.40513  3.72494  3.29354  2.67741  2.69355  4.24690  2.90347  2.73739  3.18146  2.89801  2.37887  2.77519  2.98518  4.58477  3.61503
          0.01101  4.91012  5.63247  0.61958  0.77255  0.48576  0.95510
     55   3.94085  5.15227  5.90817  5.37124  2.72149  5.37520  5.67792  0.67143  5.24744  1.57214  3.46456  5.51347  5.48096  5.21371  5.24511  4.77268  4.16468  2.49336  5.76821  4.62541     71 I - - -
          2.68618  4.42225  2.77519  2.73123  3.46354  2.40513  3.72494  3.29354  2.67741  2.69355  4.24690  2.90347  2.73739  3.18146  2.89801  2.37887  2.77519  2.98518  4.58477  3.61503
          0.01101  4.91012  5.63247  0.61958  0.77255  0.48576  0.95510
     56   2.08787  4.70345  5.30750  4.74973  3.79893  4.71650  5.15663  1.97397  4.60827  1.21073  3.66103  4.84782  5.01692  4.76891  4.69200  4.06440  3.63954  1.37583  5.59950  4.43782     72 l - - -
          2.68618  4.42225  2.77519  2.73123  3.46354  2.40513  3.72494  3.29354  2.67741  2.69355  4.24690  2.90347  2.73739  3.18146  2.89801  2.37887  2.77519  2.98518  4.58477  3.61503
          0.01101  4.91012  5.63247  0.61958  0.77255  0.48576  0.95510
     57   0.91736  4.63797  4.73769  4.33658  4.37094  3.78211  5.02985  3.08447  4.24182  3.30052  4.29654  4.28196  4.47962  4.47503  4.42669  3.22081  2.50334  1.44896  5.92852  4.75229     73 a - - -
          2.68618  4.42225  2.77519  2.73123  3.46354  2.40513  3.72494  3.29354  2.67741  2.69355  4.24690  2.90347  2.73739  3.18146  2.89801  2.37887  2.77519  2.98518  4.58477  3.61503
          0.01101  4.91012  5.63247  0.61958  0.77255  0.48576  0.95510
     58   3.53790  4.80626  5.50952  4.96897  3.89591  4.93735  5.41965  0.98983  4.84071  1.43900  3.71360  5.07804  5.20063  4.99649  4.92467  4.30442  2.68624  1.84070  5.80093  4.64853     74 i - - -
          2.68618  4.42225  2.77519  2.73123  3.46354  2.40513  3.72494  3.29354  2.67741  2.69355  4.24690  2.90347  2.73739  3.18146  2.89801  2.37887  2.77519  2.98518  4.58477  3.61503
          0.01101  4.91012  5.63247  0.61958  0.77255  0.48576  0.95510
     59   3.40128  5.21459  4.81755  4.74374  5.36372  3.99312  5.61309  4.69518  4.72283  4.49057  5.52603  4.66985  4.79120  5.05825  4.84322  3.61941  0.21561  4.22182  6.63439  5.60119     75 T - - -
          2.68618  4.42225  2.77519  2.73123  3.46354  2.40513  3.72494  3.29354  2.67741  2.69355  4.24690  2.90347  2.73739  3.18146  2.89801  2.37887  2.77519  2.98518  4.58477  3.61503
          0.01101  4.91012  5.63247  0.61958  0.77255  0.48576  0.95510
     60   4.95677  5.88506  5.76241  5.71826  0.34184  5.41649  4.08764  4.46019  5.49839  3.58093  4.98283  4.97799  5.68041  5.15160  5.29374  4.85136  5.15883  4.45025  4.16003  1.96787     76 F - - -
          2.68618  4.42225  2.77519  2.73123  3.46354  2.40513  3.72494  3.29354  2.67741  2.69355  4.24690  2.90347  2.73739  3.18146  2.89801  2.37887  2.77519  2.98518  4.58477  3.61503
          0.01101  4.91012  5.63247  0.61958  0.77255  0.48576  0.95510
     61   3.40128  5.21459  4.81755  4.74374  5.36372  3.99312  5.61309  4.69518  4.72283  4.49057  5.52603  4.66985  4.79120  5.05825  4.84322  3.61941  0.21561  4.22182  6.63439  5.60119     77 T - - -
          2.68618  4.42225  2.77519  2.73123  3.46354  2.40513  3.72494  3.29354  2.67741  2.69355  4.24690  2.90347  2.73739  3.18146  2.89801  2.37887  2.77519  2.98518  4.58477  3.61503
          0.01101  4.91012  5.63247  0.61958  0.77255  0.48576  0.95510
     62   3.12395  5.57202  3.22245  1.27784  4.96055  3.79682  3.94272  4.40758  1.56454  3.84931  4.62515  2.67795  4.20810  3.05179  2.42198  3.07654  3.34032  3.99124  5.93548  4.59105     78 e - - -
          2.68618  4.42225  2.77519  2.73123  3.46354  2.40513  3.72494  3.29354  2.67741  2.69355  4.24690  2.90347  2.73739  3.18146  2.89801  2.37887  2.77519  2.98518  4.58477  3.61503
          0.01101  4.91012  5.63247  0.61958  0.77255  0.48576  0.95510
     63   2.26230  5.32873  3.36249  2.77664  4.66003  3.78384  3.90876  4.08002  1.18432  2.61897  4.39547  2.79816  4.16728  3.03076  2.50975  3.01360  3.23663  3.71612  5.75014  4.43130     79 k - - -
          2.68618  4.42225  2.77519  2.73123  3.46354  2.40513  3.72494  3.29354  2.67741  2.69355  4.24690  2.90347  2.73739  3.18146  2.89801  2.37887  2.77519  2.98518  4.58477  3.61503
          0.01101  4.91012  5.63247  0.61958  0.77255  0.48576  0.95510
     64   0.36702  4.71432  4.64087  4.53363  5.31872  3.50660  5.38772  4.74812  4.58316  4.49083  5.28900  4.24536  4.35724  4.76675  4.71562  2.29655  3.36849  3.98960  6.67798  5.57042     80 A - - -
          2.68618  4.42225  2.77519  2.73123  3.46354  2.40513  3.72494  3.29354  2.67741  2.69355  4.24690  2.90347  2.73739  3.18146  2.89801  2.37887  2.77519  2.98518  4.58477  3.61503
          0.01101  4.91012  5.63247  0.61958  0.77255  0.48576  0.95510
     65   0.38555  4.71260  4.71106  4.55795  5.21363  3.53229  5.36541  4.45465  4.53262  4.30311  5.16011  4.26666  4.37229  4.74582  4.66667  3.02995  2.40435  3.83291  6.60573  5.50113     81 A - - -
          2.68618  4.42225  2.77519  2.73123  3.46354  2.40513  3.72494  3.29354  2.67741  2.69355  4.24690  2.90347  2.73739  3.18146  2.89801  2.37887  2.77519  2.98518  4.58477  3.61503
          0.01101  4.91012  5.63247  0.61958  0.77255  0.48576  0.95510
     66   1.56533  5.32710  3.09137  2.32063  4.65852  2.45809  3.83616  4.13037  2.58138  3.62981  4.38247  2.70320  4.03536  2.53974  2.69124  2.54179  3.10257  3.71277  5.77777  4.37927     82 a - - -
          2.68618  4.42225  2.77519  2.73123  3.46354  2.40513  3.72494  3.29354  2.67741  2.69355  4.24690  2.90347  2.73739  3.18146  2.89801  2.37887  2.77519  2.98518  4.58477  3.61503
          0.01101  4.91012  5.63247  0.61958  0.77255  0.48576  0.95510
     67   3.51965  6.13455  2.69437  0.59970  5.43917  3.77746  4.29306  4.97844  3.23190  4.42881  5.27744  2.61992  4.39627  2.74136  3.76691  3.39060  3.80213  4.53076  6.55215  5.04756     83 E - - -
          2.68618  4.42225  2.77519  2.73123  3.46354  2.40513  3.72494  3.29354  2.67741  2.69355  4.24690  2.90347  2.73739  3.18146  2.89801  2.37887  2.77519  2.98518  4.58477  3.61503
          0.01101  4.91012  5.63247  0.61958  0.77255  0.48576  0.95510
     68   4.29262  5.49039  6.10198  5.54592  3.51388  5.64095  5.89823  2.77401  5.34532  0.91875  0.95924  5.79924  5.61224  5.21696  5.29030  5.07821  4.49165  3.09450  5.80953  4.86316     84 l - - -
          2.68618  4.42225  2.77519  2.73123  3.46354  2.40513  3.72494  3.29354  2.67741  2.69355  4.24690  2.90347  2.73739  3.18146  2.89801  2.37887  2.77519  2.98518  4.58477  3.61503
          0.01101  4.91012  5.63247  0.61958  0.77255  0.48576  0.95510
     69   2.66226  5.49852  3.48975  2.86157  4.89329  3.87378  2.95700  4.30588  1.65702  3.04292  4.55109  3.35395  4.24229  2.57687  1.35615  3.11783  3.34488  3.92148  5.84514  4.55391     85 r - - -
          2.68618  4.42225  2.77519  2.73123  3.46354  2.40513  3.72494  3.29354  2.67741  2.69355  4.24690  2.90347  2.73739  3.18146  2.89801  2.37887  2.77519  2.98518  4.58477  3.61503
          0.01101  4.91012  5.63247  0.61958  0.77255  0.48576  0.95510
     70   2.85013  5.35260  2.71350  1.84300  4.69382  3.61844  2.73784  3.37758  1.93911  3.65578  4.39486  3.08695  4.01496  2.58814  3.03790  2.08795  3.08160  3.74130  5.78672  4.37768     86 e - - -
          2.68618  4.42225  2.77519  2.73123  3.46354  2.40513  3.72494  3.29354  2.67741  2.69355  4.24690  2.90347  2.73739  3.18146  2.89801  2.37887  2.77519  2.98518  4.58477  3.61503
          0.01101  4.91012  5.63247  0.61958  0.77255  0.48576  0.95510
     71   4.05138  5.97675  4.73916  3.78319  5.65750  4.48883  4.23659  4.91240  1.99779  4.21067  5.13634  4.04604  4.81752  3.37007  0.44047  4.02981  4.13396  4.62245  6.10845  5.09449     87 R - - -
          2.68618  4.42225  2.77519  2.73123  3.46354  2.40513  3.72494  3.29354  2.67741  2.69355  4.24690  2.90347  2.73739  3.18146  2.89801  2.37887  2.77519  2.98518  4.58477  3.61503
          0.01101  4.91012  5.63247  0.61958  0.77255  0.48576  0.95510
     72   3.98722  5.17686  5.97412  5.48511  3.84368  5.51135  6.02463  0.63341  5.35954  1.46090  3.59445  5.67922  5.61593  5.41217  5.40859  4.96144  4.22705  2.30592  6.08120  5.00462     88 I - - -
          2.68618  4.42225  2.77519  2.73123  3.46354  2.40513  3.72494  3.29354  2.67741  2.69355  4.24690  2.90347  2.73739  3.18146  2.89801  2.37887  2.77519  2.98518  4.58477  3.61503
          0.01101  4.91012  5.63247  0.61958  0.77255  0.48576  0.95510
     73   2.47246  4.33811  4.31870  3.73171  2.73343  3.19152  4.26427  2.44499  3.61253  2.21314  2.79880  3.94115  4.33143  3.83319  1.96758  2.79426  3.09224  2.28946  4.94923  2.95273     89 r - - -
          2.68618  4.42225  2.77519  2.73123  3.46354  2.40513  3.72494  3.29354  2.67741  2.69355  4.24690  2.90347  2.73739  3.18146  2.89801  2.37887  2.77519  2.98518  4.58477  3.61503
          0.01101  4.91012  5.63247  0.61958  0.77255  0.48576  0.95510
     74   2.89445  5.41471  2.57809  1.64081  4.75668  2.68024  3.84338  4.24584  2.05584  3.71842  4.45894  2.63265  4.04116  2.30484  3.09325  2.85031  2.74518  3.80421  5.84623  4.42816     90 e - - -
          2.68618  4.42225  2.77519  2.73123  3.46354  2.40513  3.72494  3.29354  2.67741  2.69355  4.24690  2.90347  2.73739  3.18146  2.89801  2.37887  2.77519  2.98518  4.58477  3.61503
          0.01101  4.91012  5.63247  0.61958  0.77255  0.48576  0.95510
     75   1.89325  4.60165  3.68757  2.33963  3.11574  3.13749  4.07145  3.10643  3.08166  2.13054  3.70400  3.53988  4.20193  3.38825  3.44635  3.06278  2.38605  2.87765  5.17986  2.67515     91 a - - -
          2.68618  4.42225  2.77519  2.73123  3.46354  2.40513  3.72494  3.29354  2.67741  2.69355  4.24690  2.90347  2.73739  3.18146  2.89801  2.37887  2.77519  2.98518  4.58477  3.61503
          0.01101  4.91012  5.63247  0.61958  0.77255  0.48576  0.95510
     76   3.32613  3.21345  5.26692  4.67446  2.39604  4.56087  4.90033  2.56487  4.49127  0.95666  3.40602  4.71474  4.85599  4.57782  4.50559  3.89261  3.55702  1.67759  5.28307  4.13410     92 l - - -
          2.68618  4.42225  2.77519  2.73123  3.46354  2.40513  3.72494  3.29354  2.67741  2.69355  4.24690  2.90347  2.73739  3.18146  2.89801  2.37887  2.77519  2.98518  4.58477  3.61503
          0.12679  4.91012  2.19182  0.61958  0.77255  0.48576  0.95510
     77   2.50412  5.28747  3.06178  1.62671  4.62044  3.58544  3.00372  4.09487  2.00054  3.00741  4.33271  3.05834  3.98059  2.57017  2.98650  2.45343  3.04419  3.67191  5.72506  4.32590     93 e - - -
          2.68628  4.42235  2.77529  2.73133  3.46363  2.40522  3.72504  3.29298  2.67715  2.69328  4.24699  2.90356  2.73749  3.18097  2.89810  2.37896  2.77529  2.98528  4.58486  3.61513
          0.17952  2.51788  2.48052  1.15258  0.37953  0.52747  0.89184
     78   2.51430  5.30615  2.19974  1.84044  4.64817  3.57028  3.76117  4.13108  2.01260  2.99552  4.34860  3.03868  3.96737  2.50797  2.65158  2.76691  3.03547  3.69535  5.73897  4.33089     98 e - - -
          2.68618  4.42225  2.77519  2.73123  3.46354  2.40513  3.72494  3.29354  2.67741  2.69355  4.24690  2.90347  2.73739  3.18146  2.89801  2.37887  2.77519  2.98518  4.58477  3.61503
          0.08727  4.77643  2.58838  0.61958  0.77255  0.76532  0.62584
     79   2.26090  5.20169  3.06522  2.23521  4.51440  3.57002  3.75611  3.97151  2.48632  2.52390  4.25379  2.30060  3.96404  2.29193  2.29683  2.77098  3.02028  3.57538  5.65053  4.26992     99 e - - -
          2.68618  4.42225  2.77519  2.73123  3.46354  2.40513  3.72494  3.29354  2.67741  2.69355  4.24690  2.90347  2.73739  3.18146  2.89801  2.37887  2.77519  2.98518  4.58477  3.61503
          0.07475  4.70273  2.76536  0.61958  0.77255  0.87966  0.53601
     80   2.04202  4.48784  4.32345  3.83569  3.68548  3.84630  4.52890  2.76341  3.71089  1.01590  3.61148  4.01371  4.36598  3.98234  3.92377  3.21870  2.44550  2.61000  5.31468  4.13690    100 l - - -
          2.68618  4.42225  2.77519  2.73123  3.46354  2.40513  3.72494  3.29354  2.67741  2.69355  4.24690  2.90347  2.73739  3.18146  2.89801  2.37887  2.77519  2.98518  4.58477  3.61503
          0.01442  4.64239  5.36474  0.61958  0.77255  0.95913  0.48325
     81   2.41654  5.09176  3.08036  2.01130  4.37570  2.99077  3.74667  3.81582  2.24994  2.76604  4.15119  3.05536  3.94762  2.86967  2.13573  2.75542  2.98697  2.84409  5.56170  4.19793    101 e - - -
          2.68618  4.42225  2.77519  2.73123  3.46354  2.40513  3.72494  3.29354  2.67741  2.69355  4.24690  2.90347  2.73739  3.18146  2.89801  2.37887  2.77519  2.98518  4.58477  3.61503
          0.01442  4.64239  5.36474  0.61958  0.77255  0.95913  0.48325
     82   2.46206  5.26169  3.04030  2.49635  4.60642  2.33168  3.73734  4.07348  1.93948  3.55780  4.31186  2.26950  3.95685  2.45046  2.48664  2.76972  3.03003  3.65422  5.68911  4.30391    102 k - - -
          2.68618  4.42225  2.77519  2.73123  3.46354  2.40513  3.72494  3.29354  2.67741  2.69355  4.24690  2.90347  2.73739  3.18146  2.89801  2.37887  2.77519  2.98518  4.58477  3.61503
          0.08510  4.64239  2.63185  0.61958  0.77255  0.56241  0.84358
     83   2.48544  3.56533  3.10021  1.76444  4.38101  2.96845  3.77405  3.02037  2.54234  3.37946  4.16294  2.64967  3.07597  2.89852  2.60223  2.77352  3.00418  3.45685  5.57893  4.21336    103 e - - -
          2.68575  4.41919  2.77598  2.72941  3.46481  2.40610  3.72504  3.29408  2.67668  2.69104  4.24873  2.90330  2.73755  3.18171  2.89799  2.38003  2.77516  2.98584  4.58461  3.61618
          0.93473  0.50584  5.44600  2.22636  0.11420  0.31128  1.31867
     84   2.50325  5.05522  2.73679  2.88336  4.51029  2.88552  4.14781  3.92157  3.01790  2.73499  4.37653  3.36803  1.11042  3.32582  3.47522  3.00271  3.24213  3.56122  5.80249  4.47863    126 p - - -
          2.68618  4.42225  2.77519  2.73123  3.46354  2.40513  3.72494  3.29354  2.67741  2.69355  4.24690  2.90347  2.73739  3.18146  2.89801  2.37887  2.77519  2.98518  4.58477  3.61503
          0.01101  4.91012  5.63247  0.61958  0.77255  0.48576  0.95510
     85   2.56523  3.68634  2.70448  1.93865  4.68840  2.99615  2.98899  4.17268  2.29975  3.65009  4.38738  2.65434  4.00847  2.13779  3.03124  2.80427  2.67703  3.73520  5.78009  4.37047    127 e - - -
          2.68618  4.42225  2.77519  2.73123  3.46354  2.40513  3.72494  3.29354  2.67741  2.69355  4.24690  2.90347  2.73739  3.18146  2.89801  2.37887  2.77519  2.98518  4.58477  3.61503
          0.06032  4.91012  2.97275  0.61958  0.77255  0.48576  0.95510
     86   2.20110  5.37630  2.34108  1.64430  4.71738  3.60464  3.81480  4.20467  2.56358  3.67986  4.42037  2.56665  4.01406  2.59364  2.65939  2.46991  3.09584  3.76525  5.80940  4.39384    128 e - - -
          2.68618  4.42225  2.77519  2.73123  3.46354  2.40513  3.72494  3.29354  2.67741  2.69355  4.24690  2.90347  2.73739  3.18146  2.89801  2.37887  2.77519  2.98518  4.58477  3.61503
          0.01157  4.86137  5.58372  0.61958  0.77255  0.60145  0.79411
     87   2.54062  5.15001  3.24817  2.67898  4.43098  3.68319  3.85993  3.85326  1.85849  2.83911  4.22008  3.19777  4.07207  2.99273  1.79513  2.20149  3.10800  2.94424  5.62372  4.28581    129 r - - -
          2.68618  4.42225  2.77519  2.73123  3.46354  2.40513  3.72494  3.29354  2.67741  2.69355  4.24690  2.90347  2.73739  3.18146  2.89801  2.37887  2.77519  2.98518  4.58477  3.61503
          0.01157  4.86137  5.58372  0.61958  0.77255  0.60145  0.79411
     88   2.82336  5.30919  2.22142  2.28307  4.64359  2.94202  2.67119  3.34763  2.52821  3.60989  4.35280  2.38405  3.05527  2.88860  2.68530  2.79024  3.05467  3.69412  5.74812  3.24342    130 d - - -
          2.68618  4.42225  2.77519  2.73123  3.46354  2.40513  3.72494  3.29354  2.67741  2.69355  4.24690  2.90347  2.73739  3.18146  2.89801  2.37887  2.77519  2.98518  4.58477  3.61503
          0.22052  4.86137  1.65990  0.61958  0.77255  0.60145  0.79411
     89   2.74903  3.41869  3.39962  2.47501  3.80867  3.66388  2.58832  3.18669  2.80996  2.44674  3.73600  3.30177  3.17497  3.13778  2.77716  2.54705  2.98052  2.93394  3.47080  2.93288    131 l - - -
          2.68618  4.42225  2.77519  2.73123  3.46354  2.40513  3.72494  3.29354  2.67741  2.69355  4.24690  2.90347  2.73739  3.18146  2.89801  2.37887  2.77519  2.98518  4.58477  3.61503
          0.01423  4.65508  5.37743  0.61958  0.77255  0.94332  0.49320
     90   2.79336  3.17154  4.48963  3.89709  3.19727  3.03058  4.19592  2.64679  3.72884  1.42591  3.32401  3.99044  4.29035  3.90577  3.82488  3.22562  3.02627  2.46127  2.56943  2.72366    132 l - - -
          2.68623  4.42230  2.77485  2.73128  3.46359  2.40517  3.72499  3.29359  2.67745  2.69360  4.24694  2.90351  2.73707  3.18151  2.89805  2.37891  2.77524  2.98523  4.58482  3.61508
          0.18295  2.37728  2.59850  0.66516  0.72195  0.94332  0.49320
     91   2.19478  5.17343  3.00016  2.16375  4.49303  3.51334  2.86564  3.95868  2.44468  3.46696  4.22334  2.99294  3.90817  2.48310  2.57915  2.12598  2.61832  3.55084  5.62191  4.23055    135 s - - -
          2.68618  4.42225  2.77519  2.73123  3.46354  2.40513  3.72494  3.29354  2.67741  2.69355  4.24690  2.90347  2.73739  3.18146  2.89801  2.37887  2.77519  2.98518  4.58477  3.61503
          0.01531  4.58277  5.30511  0.61958  0.77255  0.82367  0.57771
     92   2.44003  4.91830  3.17006  2.11073  4.14825  3.58791  3.79332  2.93785  2.24042  2.64350  3.99172  3.12724  3.97722  2.51575  3.05826  2.79319  2.36300  2.80091  5.42714  4.09977    136 e - - -
          2.68618  4.42225  2.77519  2.73123  3.46354  2.40513  3.72494  3.29354  2.67741  2.69355  4.24690  2.90347  2.73739  3.18146  2.89801  2.37887  2.77519  2.98518  4.58477  3.61503
          0.01423  4.65508  5.37743  0.61958  0.77255  0.27905  1.41266
     93   1.68248  4.45289  4.75892  4.18301  3.62706  4.22733  4.61833  1.95666  4.04168  2.25338  3.59695  4.31050  4.59740  4.24091  4.16852  2.84796  3.29472  1.33035  5.20968  4.02017    137 v - - -
          2.68618  4.42225  2.77519  2.73123  3.46354  2.40513  3.72494  3.29354  2.67741  2.69355  4.24690  2.90347  2.73739  3.18146  2.89801  2.37887  2.77519  2.98518  4.58477  3.61503
          0.01101  4.91012  5.63247  0.61958  0.77255  0.48576  0.95510
     94   2.12129  4.97837  3.36598  2.47297  4.19677  3.73653  3.92851  2.56756  2.32862  2.40153  4.05745  3.29636  4.12182  3.10262  1.81523  2.95330  3.11620  3.29560  5.49051  4.18860    138 r - - -
          2.68618  4.42225  2.77519  2.73123  3.46354  2.40513  3.72494  3.29354  2.67741  2.69355  4.24690  2.90347  2.73739  3.18146  2.89801  2.37887  2.77519  2.98518  4.58477  3.61503
          0.01101  4.91012  5.63247  0.61958  0.77255  0.48576  0.95510
     95   2.10525  5.42744  3.11026  1.92514  4.78269  3.69287  3.90169  4.24728  2.59763  3.73264  4.49689  2.24639  4.11307  3.01189  1.58030  2.94411  3.21215  3.83025  5.86383  4.48075    139 r - - -
          2.68618  4.42225  2.77519  2.73123  3.46354  2.40513  3.72494  3.29354  2.67741  2.69355  4.24690  2.90347  2.73739  3.18146  2.89801  2.37887  2.77519  2.98518  4.58477  3.61503
          0.01101  4.91012  5.63247  0.61958  0.77255  0.48576  0.95510
     96   2.12526  5.32786  2.71017  2.54412  4.66288  3.05506  3.80728  4.14133  2.27225  3.62858  4.37154  3.09047  4.01264  2.29967  2.25829  2.20095  3.07377  3.71317  5.76641  3.19715    140 a - - -
          2.68615  4.42288  2.77551  2.73093  3.46274  2.40554  3.72557  3.29351  2.67709  2.69197  4.24752  2.90409  2.73765  3.18099  2.89784  2.37926  2.77548  2.98581  4.58349  3.61475
          0.43150  1.22823  2.85330  1.67421  0.20759  0.48576  0.95510
     97   2.84603  4.41028  4.03953  3.46357  2.82728  3.89667  4.17788  2.86607  3.36992  1.28934  3.51418  2.92579  3.12839  3.63917  2.95529  3.16726  3.07847  2.33806  5.00768  3.79870    150 l - - -
          2.68618  4.42225  2.77519  2.73123  3.46354  2.40513  3.72494  3.29354  2.67741  2.69355  4.24690  2.90347  2.73739  3.18146  2.89801  2.37887  2.77519  2.98518  4.58477  3.61503
          0.01164  4.85453  5.57688  0.61958  0.77255  0.61624  0.77647
     98   2.25695  5.32353  2.23593  2.11191  4.66326  3.59471  3.03803  4.14610  2.52417  3.62653  4.36588  2.65307  3.05033  2.50742  3.01682  2.78752  2.67276  3.71136  5.75912  3.32386    151 e - - -
          2.68618  4.42225  2.77519  2.73123  3.46354  2.40513  3.72494  3.29354  2.67741  2.69355  4.24690  2.90347  2.73739  3.18146  2.89801  2.37887  2.77519  2.98518  4.58477  3.61503
          0.01164  4.85453  5.57688  0.61958  0.77255  0.61624  0.77647
     99   2.46748  5.31708  2.71386  1.78649  4.65345  3.60201  3.79141  4.13176  2.26982  2.94976  4.36110  3.07311  3.99755  2.89168  1.94546  2.50049  3.06193  3.70325  5.75372  4.35009    152 e - - -
          2.68618  4.42225  2.77519  2.73123  3.46354  2.40513  3.72494  3.29354  2.67741  2.69355  4.24690  2.90347  2.73739  3.18146  2.89801  2.37887  2.77519  2.98518  4.58477  3.61503
          0.01164  4.85453  5.57688  0.61958  0.77255  0.61624  0.77647
    100   1.23135  4.71698  4.92523  4.38170  3.66148  4.44787  4.92182  2.11165  4.24321  1.30016  3.53090  4.55250  4.81442  4.44013  4.39152  3.79480  3.55928  2.45120  5.46478  4.31659    153 a - - -
          2.68618  4.42225  2.77519  2.73123  3.46354  2.40513  3.72494  3.29354  2.67741  2.69355  4.24690  2.90347  2.73739  3.18146  2.89801  2.37887  2.77519  2.98518  4.58477  3.61503
          0.01164  4.85453  5.57688  0.61958  0.77255  0.41205  1.08558
    101   2.55445  5.16207  3.18595  2.62759  4.43609  3.65491  3.84877  3.00450  2.11750  3.43542  4.22284  3.15875  4.04579  2.34399  2.37878  2.05834  2.47144  3.51406  3.78022  4.27854    154 s - - -
          2.68618  4.42225  2.77519  2.73123  3.46354  2.40513  3.72494  3.29354  2.67741  2.69355  4.24690  2.90347  2.73739  3.18146  2.89801  2.37887  2.77519  2.98518  4.58477  3.61503
          0.01101  4.91012  5.63247  0.61958  0.77255  0.48576  0.95510
    102   2.33866  3.23352  5.36478  4.84702  4.04127  4.68070  5.32074  0.73398  4.72004  2.75614  3.90068  4.90293  5.05775  4.92588  4.82736  4.06184  3.64753  1.82028  5.81586  4.61515    155 i - - -
          2.68618  4.42225  2.77519  2.73123  3.46354  2.40513  3.72494  3.29354  2.67741  2.69355  4.24690  2.90347  2.73739  3.18146  2.89801  2.37887  2.77519  2.98518  4.58477  3.61503
          0.01101  4.91012  5.63247  0.61958  0.77255  0.48576  0.95510
    103   2.96575  5.14114  2.51195  2.99140  5.03031  2.06582  4.36715  4.50809  3.26514  4.06886  4.85281  3.44889  4.23893  3.52961  3.74411  0.92312  2.71095  3.97236  6.24187  4.88713    156 s - - -
          2.68618  4.42225  2.77519  2.73123  3.46354  2.40513  3.72494  3.29354  2.67741  2.69355  4.24690  2.90347  2.73739  3.18146  2.89801  2.37887  2.77519  2.98518  4.58477  3.61503
          0.01101  4.91012  5.63247  0.61958  0.77255  0.48576  0.95510
    104   3.40128  5.21459  4.81755  4.74374  5.36372  3.99312  5.61309  4.69518  4.72283  4.49057  5.52603  4.66985  4.79120  5.05825  4.84322  3.61941  0.21561  4.22182  6.63439  5.60119    157 T - - -
          2.68618  4.42225  2.77519  2.73123  3.46354  2.40513  3.72494  3.29354  2.67741  2.69355  4.24690  2.90347  2.73739  3.18146  2.89801  2.37887  2.77519  2.98518  4.58477  3.61503
          0.01101  4.91012  5.63247  0.61958  0.77255  0.48576  0.95510
    105   3.66070  4.91299  5.67030  5.11486  1.99159  5.05103  5.45186  1.04111  4.97518  1.69335  3.53522  5.20762  5.25920  5.03365  4.99731  4.41943  3.89309  1.78711  5.70895  4.58911    158 i - - -
          2.68618  4.42225  2.77519  2.73123  3.46354  2.40513  3.72494  3.29354  2.67741  2.69355  4.24690  2.90347  2.73739  3.18146  2.89801  2.37887  2.77519  2.98518  4.58477  3.61503
          0.01101  4.91012  5.63247  0.61958  0.77255  0.48576  0.95510
    106   3.74015  6.21353  1.33793  2.82012  5.13886  3.89898  0.83411  5.16716  3.60601  4.61451  5.53788  3.40390  4.56076  3.72581  4.19043  3.61186  4.05388  4.73388  6.44215  4.89299    159 h - - -
          2.68618  4.42225  2.77519  2.73123  3.46354  2.40513  3.72494  3.29354  2.67741  2.69355  4.24690  2.90347  2.73739  3.18146  2.89801  2.37887  2.77519  2.98518  4.58477  3.61503
          0.01101  4.91012  5.63247  0.61958  0.77255  0.48576  0.95510
    107   1.81077  4.71746  4.47125  4.25734  5.33501  1.62620  5.22131  4.81928  4.33043  4.48406  5.24361  4.12797  4.31567  4.53008  4.56053  0.80436  3.32779  4.01735  6.65065  5.52318    160 s - - -
          2.68618  4.42225  2.77519  2.73123  3.46354  2.40513  3.72494  3.29354  2.67741  2.69355  4.24690  2.90347  2.73739  3.18146  2.89801  2.37887  2.77519  2.98518  4.58477  3.61503
          0.01101  4.91012  5.63247  0.61958  0.77255  0.48576  0.95510
    108   3.68830  4.98365  5.23273  4.79165  0.74703  4.68390  4.16330  3.44074  4.59716  2.41533  4.07568  4.58015  5.00882  4.59569  4.58516  4.01722  2.89638  3.30000  2.84387  2.28328    161 f - - -
          2.68618  4.42225  2.77519  2.73123  3.46354  2.40513  3.72494  3.29354  2.67741  2.69355  4.24690  2.90347  2.73739  3.18146  2.89801  2.37887  2.77519  2.98518  4.58477  3.61503
          0.01101  4.91012  5.63247  0.61958  0.77255  0.48576  0.95510
    109   2.47755  0.91834  4.97679  4.54923  1.87394  3.92235  4.79717  3.14474  4.37883  2.93579  3.99146  4.39091  4.54939  4.53609  4.44727  3.34916  3.40574  2.93715  5.32138  3.95984    162 c - - -
          2.68618  4.42225  2.77519  2.73123  3.46354  2.40513  3.72494  3.29354  2.67741  2.69355  4.24690  2.90347  2.73739  3.18146  2.89801  2.37887  2.77519  2.98518  4.58477  3.61503
          0.01101  4.91012  5.63247  0.61958  0.77255  0.48576  0.95510
    110   1.90867  5.08890  3.21802  2.66166  4.34095  2.68074  3.20801  3.14528  2.65556  2.83513  4.15716  2.70890  4.05674  2.09032  3.12370  2.86705  2.70303  3.42883  5.58358  4.23836    163 a - - -
          2.68618  4.42225  2.77519  2.73123  3.46354  2.40513  3.72494  3.29354  2.67741  2.69355  4.24690  2.90347  2.73739  3.18146  2.89801  2.37887  2.77519  2.98518  4.58477  3.61503
          0.01101  4.91012  5.63247  0.61958  0.77255  0.48576  0.95510
    111   2.96525  5.43222  2.75436  2.63879  4.79281  3.70316  3.86604  4.25702  2.25368  3.72383  4.48032  3.17375  4.10106  2.07887  1.45433  2.24289  3.18944  3.83378  5.83752  4.46213    164 r - - -
          2.68618  4.42225  2.77519  2.73123  3.46354  2.40513  3.72494  3.29354  2.67741  2.69355  4.24690  2.90347  2.73739  3.18146  2.89801  2.37887  2.77519  2.98518  4.58477  3.61503
          0.01101  4.91012  5.63247  0.61958  0.77255  0.48576  0.95510
    112   3.94326  5.13470  5.98093  5.45974  3.81512  5.47692  5.97053  1.11241  5.36285  0.94469  3.54819  5.64130  5.56965  5.36581  5.39037  4.89707  4.17565  1.96866  6.03666  5.00803    165 l - - -
          2.68618  4.42225  2.77519  2.73123  3.46354  2.40513  3.72494  3.29354  2.67741  2.69355  4.24690  2.90347  2.73739  3.18146  2.89801  2.37887  2.77519  2.98518  4.58477  3.61503
          0.01101  4.91012  5.63247  0.61958  0.77255  0.48576  0.95510
    113   2.58771  3.17162  5.15544  4.57736  3.60366  4.48144  4.89316  1.90952  4.40519  0.85268  3.50387  4.63853  4.81489  4.54053  4.45931  3.81865  3.50377  2.38412  5.34411  4.19558    166 l - - -
          2.68618  4.42225  2.77519  2.73123  3.46354  2.40513  3.72494  3.29354  2.67741  2.69355  4.24690  2.90347  2.73739  3.18146  2.89801  2.37887  2.77519  2.98518  4.58477  3.61503
          0.01101  4.91012  5.63247  0.61958  0.77255  0.48576  0.95510
    114   3.66543  5.78797  4.22374  3.38842  5.32250  4.26611  4.07960  4.61634  1.95157  2.98916  4.85330  3.75663  4.58615  2.16596  0.78513  3.63982  3.79019  4.29677  5.97472  4.85645    167 r - - -
          2.68618  4.42225  2.77519  2.73123  3.46354  2.40513  3.72494  3.29354  2.67741  2.69355  4.24690  2.90347  2.73739  3.18146  2.89801  2.37887  2.77519  2.98518  4.58477  3.61503
          0.01101  4.91012  5.63247  0.61958  0.77255  0.48576  0.95510
    115   2.84659  5.31319  2.66093  1.56227  4.63991  3.62260  3.81504  3.18225  2.06764  3.61065  4.35943  3.09728  3.30372  2.91809  3.04850  2.30835  3.07814  3.06937  5.75710  4.35692    168 e - - -
          2.68618  4.42225  2.77519  2.73123  3.46354  2.40513  3.72494  3.29354  2.67741  2.69355  4.24690  2.90347  2.73739  3.18146  2.89801  2.37887  2.77519  2.98518  4.58477  3.61503
          0.01101  4.91012  5.63247  0.61958  0.77255  0.48576  0.95510
    116   2.01439  3.37359  3.60624  2.54252  2.60189  3.80003  2.45306  3.18329  3.00964  2.88077  3.76181  2.96636  4.18233  3.32554  3.39471  3.03501  3.08773  2.94540  5.22081  2.45382    169 a - - -
          2.68618  4.42225  2.77519  2.73123  3.46354  2.40513  3.72494  3.29354  2.67741  2.69355  4.24690  2.90347  2.73739  3.18146  2.89801  2.37887  2.77519  2.98518  4.58477  3.61503
          0.01101  4.91012  5.63247  0.61958  0.77255  0.48576  0.95510
    117   1.86794  2.69316  3.50302  2.95307  4.07880  2.97142  4.04559  3.46671  2.93492  3.13303  3.98631  2.71197  2.15618  3.26500  3.35493  2.59881  3.10309  3.18008  5.44163  3.14719    170 a - - -
          2.68618  4.42225  2.77519  2.73123  3.46354  2.40513  3.72494  3.29354  2.67741  2.69355  4.24690  2.90347  2.73739  3.18146  2.89801  2.37887  2.77519  2.98518  4.58477  3.61503
          0.01101  4.91012  5.63247  0.61958  0.77255  0.48576  0.95510
    118   2.49485  4.29948  4.48198  3.88726  3.39793  3.98821  3.21332  2.32487  3.74043  1.82964  3.41587  4.02975  3.29824  3.93447  2.99538  3.28294  3.09374  1.77840  3.28132  2.96795    171 v - - -
          2.68618  4.42225  2.77519  2.73123  3.46354  2.40513  3.72494  3.29354  2.67741  2.69355  4.24690  2.90347  2.73739  3.18146  2.89801  2.37887  2.77519  2.98518  4.58477  3.61503
          0.01101  4.91012  5.63247  0.61958  0.77255  0.48576  0.95510
    119   2.23744  4.91899  3.33380  1.94071  2.76679  3.70891  3.92380  3.52127  2.76472  2.70821  3.16990  2.15692  4.09747  3.10660  3.21026  2.58708  3.07908  3.23179  5.44659  4.14044    172 e - - -
          2.68618  4.42225  2.77519  2.73123  3.46354  2.40513  3.72494  3.29354  2.67741  2.69355  4.24690  2.90347  2.73739  3.18146  2.89801  2.37887  2.77519  2.98518  4.58477  3.61503
          0.01101  4.91012  5.63247  0.61958  0.77255  0.48576  0.95510
    120   1.31864  4.41881  4.47977  3.90464  3.55762  4.05535  4.43343  2.31486  3.78186  1.80084  3.54407  4.08966  4.44563  4.00113  3.95550  2.70320  3.19664  2.15615  5.10278  3.91291    173 a - - -
          2.68618  4.42225  2.77519  2.73123  3.46354  2.40513  3.72494  3.29354  2.67741  2.69355  4.24690  2.90347  2.73739  3.18146  2.89801  2.37887  2.77519  2.98518  4.58477  3.61503
          0.01101  4.91012  5.63247  0.61958  0.77255  0.48576  0.95510
    121   3.26813  5.78620  1.81096  2.62712  5.16016  1.09739  4.16817  4.66903  3.06905  4.15167  4.95253  2.46109  4.27691  3.31018  2.82678  3.18998  3.54483  4.22241  6.29686  4.83284    174 g - - -
          2.68618  4.42225  2.77519  2.73123  3.46354  2.40513  3.72494  3.29354  2.67741  2.69355  4.24690  2.90347  2.73739  3.18146  2.89801  2.37887  2.77519  2.98518  4.58477  3.61503
          0.01101  4.91012  5.63247  0.61958  0.77255  0.48576  0.95510
    122   3.37142  4.70211  5.20851  4.62854  3.61794  4.63111  4.99316  1.50073  4.46150  1.18506  3.48733  4.73792  4.91943  3.15237  4.53160  3.96298  3.60362  1.64395  5.42362  4.28871    175 l - - -
          2.68618  4.42225  2.77519  2.73123  3.46354  2.40513  3.72494  3.29354  2.67741  2.69355  4.24690  2.90347  2.73739  3.18146  2.89801  2.37887  2.77519  2.98518  4.58477  3.61503
          0.01101  4.91012  5.63247  0.61958  0.77255  0.48576  0.95510
    123   3.24794  5.75480  1.21006  2.62986  5.17518  3.69829  4.18264  4.68949  3.10767  4.17309  4.96981  2.56847  2.13227  3.32514  3.66730  1.85989  3.53559  4.22758  6.32040  4.84912    176 d - - -
          2.68618  4.42225  2.77519  2.73123  3.46354  2.40513  3.72494  3.29354  2.67741  2.69355  4.24690  2.90347  2.73739  3.18146  2.89801  2.37887  2.77519  2.98518  4.58477  3.61503
          0.01101  4.91012  5.63247  0.61958  0.77255  0.48576  0.95510
    124   2.01680  4.93272  3.56339  3.18850  4.67877  3.62048  2.92355  4.12583  3.24199  3.75079  4.57126  3.57663  0.99516  3.57874  3.64294  2.46659  3.27654  3.68519  5.97332  4.68178    177 p - - -
          2.68618  4.42225  2.77519  2.73123  3.46354  2.40513  3.72494  3.29354  2.67741  2.69355  4.24690  2.90347  2.73739  3.18146  2.89801  2.37887  2.77519  2.98518  4.58477  3.61503
          0.01101  4.91012  5.63247  0.61958  0.77255  0.48576  0.95510
    125   3.28805  5.90260  1.58087  1.98550  5.20886  1.66940  3.04555  4.73256  3.06243  4.19290  4.98542  2.06941  4.26641  3.27885  3.63255  3.18722  3.55283  4.27838  6.32983  4.83725    178 d - - -
          2.68618  4.42225  2.77519  2.73123  3.46354  2.40513  3.72494  3.29354  2.67741  2.69355  4.24690  2.90347  2.73739  3.18146  2.89801  2.37887  2.77519  2.98518  4.58477  3.61503
          0.01101  4.91012  5.63247  0.61958  0.77255  0.48576  0.95510
    126   2.36839  5.21117  5.17282  4.81185  0.60608  4.75765  4.16909  3.68058  4.65767  3.16000  4.32275  4.61678  5.12499  4.66646  4.68873  4.12181  4.13412  3.55483  4.34626  2.12879    179 F - - -
          2.68618  4.42225  2.77519  2.73123  3.46354  2.40513  3.72494  3.29354  2.67741  2.69355  4.24690  2.90347  2.73739  3.18146  2.89801  2.37887  2.77519  2.98518  4.58477  3.61503
          0.01101  4.91012  5.63247  0.61958  0.77255  0.48576  0.95510
    127   2.14225  5.30976  3.10572  2.09740  4.64539  3.04917  3.82181  4.11842  2.56443  3.61620  4.36550  2.65958  4.02202  2.92537  2.18008  2.46539  2.13550  3.69804  5.76249  4.36369    180 e - - -
          2.68618  4.42225  2.77519  2.73123  3.46354  2.40513  3.72494  3.29354  2.67741  2.69355  4.24690  2.90347  2.73739  3.18146  2.89801  2.37887  2.77519  2.98518  4.58477  3.61503
          0.01101  4.91012  5.63247  0.61958  0.77255  0.48576  0.95510
    128   3.72923  4.95003  5.78421  5.25766  3.90006  5.22125  5.73050  1.19958  5.15021  1.54083  2.78790  5.38185  5.40828  5.24392  5.20559  4.61432  3.96895  1.23816  5.96627  4.86205    181 i - - -
          2.68618  4.42225  2.77519  2.73123  3.46354  2.40513  3.72494  3.29354  2.67741  2.69355  4.24690  2.90347  2.73739  3.18146  2.89801  2.37887  2.77519  2.98518  4.58477  3.61503
          0.07592  4.91012  2.72207  0.61958  0.77255  0.48576  0.95510
    129   2.00127  3.19771  4.31709  3.72951  3.40877  3.93681  4.24472  2.32148  3.60642  1.72250  2.89563  2.98232  4.30762  3.82314  3.78018  2.72213  2.56524  2.55461  4.91830  3.72731    182 l - - -
          2.68618  4.42225  2.77519  2.73123  3.46354  2.40513  3.72494  3.29354  2.67741  2.69355  4.24690  2.90347  2.73739  3.18146  2.89801  2.37887  2.77519  2.98518  4.58477  3.61503
          0.22313  4.84595  1.64957  0.61958  0.77255  0.40293  1.10370
    130   3.40853  6.09610  1.06899  1.29479  5.38663  3.61731  4.19501  4.94493  3.26281  4.39645  5.24858  3.06402  4.26184  3.36046  3.90838  2.55130  3.70526  4.47582  6.54195  4.97885    183 d - - -
          2.68618  4.42225  2.77519  2.73123  3.46354  2.40513  3.72494  3.29354  2.67741  2.69355  4.24690  2.90347  2.73739  3.18146  2.89801  2.37887  2.77519  2.98518  4.58477  3.61503
          0.01339  4.71580  5.43814  0.61958  0.77255  0.86090  0.54953
    131   1.64740  5.45778  2.35427  1.92801  4.78446  3.56846  3.85777  4.27652  2.66026  3.75644  4.51627  2.49755  4.03099  2.19568  3.17522  2.87589  3.17590  3.84102  5.89491  4.46214    184 a - - -
          2.68618  4.42225  2.77519  2.73123  3.46354  2.40513  3.72494  3.29354  2.67741  2.69355  4.24690  2.90347  2.73739  3.18146  2.89801  2.37887  2.77519  2.98518  4.58477  3.61503
          0.08225  4.71580  2.65922  0.61958  0.77255  0.86090  0.54953
    132   2.81111  5.00911  2.51728  2.72065  4.62390  2.24806  4.04926  4.07147  2.91033  3.65152  4.45155  3.21007  2.99484  3.20653  3.38660  2.85508  1.26526  3.63698  5.85601  4.50367    185 t - - -
          2.68618  4.42225  2.77519  2.73123  3.46354  2.40513  3.72494  3.29354  2.67741  2.69355  4.24690  2.90347  2.73739  3.18146  2.89801  2.37887  2.77519  2.98518  4.58477  3.61503
          0.01434  4.64789  5.37023  0.61958  0.77255  0.74820  0.64097
    133   2.49902  5.26298  3.03098  1.70469  4.59780  2.55776  3.10924  4.07271  2.18601  3.56161  4.30868  3.02967  3.95284  2.84707  2.58150  2.75462  2.64004  3.64860  5.70002  4.30060    186 e - - -
          2.68651  4.42395  2.77469  2.73150  3.46087  2.40582  3.72563  3.29401  2.67746  2.69161  4.24218  2.90430  2.73909  3.17914  2.89736  2.37914  2.77621  2.98599  4.58471  3.61498
          1.36388  0.57059  1.71959  2.21769  0.11525  0.86090  0.54953
    134   2.37168  4.99355  2.62211  2.49879  4.25808  2.45250  2.92414  3.69013  2.49829  3.26449  3.23078  3.02820  3.91049  2.43130  2.97151  2.71892  2.93939  2.82322  5.47978  4.12428    221 a - - -
          2.68618  4.42225  2.77519  2.73123  3.46354  2.40513  3.72494  3.29354  2.67741  2.69355  4.24690  2.90347  2.73739  3.18146  2.89801  2.37887  2.77519  2.98518  4.58477  3.61503
          0.10773  4.52368  2.39385  0.61958  0.77255  0.44576  1.02259
    135   2.21606  4.34902  3.97926  3.40405  3.46818  3.08096  4.12326  2.39352  3.32187  1.97842  3.46363  3.71009  4.21067  2.96816  3.58678  2.52382  3.01685  1.84667  4.95624  3.74977    222 v - - -
          2.68618  4.42225  2.77519  2.73123  3.46354  2.40513  3.72494  3.29354  2.67741  2.69355  4.24690  2.90347  2.73739  3.18146  2.89801  2.37887  2.77519  2.98518  4.58477  3.61503
          0.01319  4.73102  5.45336  0.61958  0.77255  0.31535  1.30762
    136   2.93266  5.45354  1.38386  2.31469  4.79581  3.64334  3.12840  4.28424  2.29238  3.75475  4.49987  2.60974  4.06637  2.62511  2.67783  2.88530  3.16752  3.84366  5.88085  4.46330    223 d - - -
          2.68618  4.42225  2.77519  2.73123  3.46354  2.40513  3.72494  3.29354  2.67741  2.69355  4.24690  2.90347  2.73739  3.18146  2.89801  2.37887  2.77519  2.98518  4.58477  3.61503
          0.01101  4.91012  5.63247  0.61958  0.77255  0.48576  0.95510
    137   2.98139  5.33824  1.79960  1.39016  3.39724  3.68462  3.94832  4.03185  2.76314  2.47085  4.39412  3.17475  4.12530  3.08423  3.25741  2.96427  3.22090  3.67515  5.78811  4.39218    224 e - - -
          2.68618  4.42225  2.77519  2.73123  3.46354  2.40513  3.72494  3.29354  2.67741  2.69355  4.24690  2.90347  2.73739  3.18146  2.89801  2.37887  2.77519  2.98518  4.58477  3.61503
          0.01101  4.91012  5.63247  0.61958  0.77255  0.48576  0.95510
    138   1.88286  4.44121  4.00590  2.88750  2.87008  3.00586  4.17992  2.53522  2.70069  1.96804  3.55130  3.75388  4.27615  3.62262  3.63376  3.16693  3.09031  2.12348  5.04125  3.83159    225 a - - -
          2.68618  4.42225  2.77519  2.73123  3.46354  2.40513  3.72494  3.29354  2.67741  2.69355  4.24690  2.90347  2.73739  3.18146  2.89801  2.37887  2.77519  2.98518  4.58477  3.61503
          0.01101  4.91012  5.63247  0.61958  0.77255  0.48576  0.95510
    139   2.49524  4.29116  3.38849  3.93523  2.18761  3.99747  4.31381  2.72906  3.78017  1.95944  2.15618  4.05692  4.36408  3.96534  3.10954  3.29481  3.09605  2.02331  3.52326  3.72275    226 l - - -
          2.68618  4.42225  2.77519  2.73123  3.46354  2.40513  3.72494  3.29354  2.67741  2.69355  4.24690  2.90347  2.73739  3.18146  2.89801  2.37887  2.77519  2.98518  4.58477  3.61503
          0.01101  4.91012  5.63247  0.61958  0.77255  0.48576  0.95510
    140   2.84359  5.25291  2.05187  2.57622  4.55814  3.03551  3.16289  4.01681  2.57742  2.57269  4.30473  3.11694  4.02537  2.63339  2.72133  2.01766  3.07491  2.95903  5.71029  4.32488    227 s - - -
          2.68618  4.42225  2.77519  2.73123  3.46354  2.40513  3.72494  3.29354  2.67741  2.69355  4.24690  2.90347  2.73739  3.18146  2.89801  2.37887  2.77519  2.98518  4.58477  3.61503
          0.01101  4.91012  5.63247  0.61958  0.77255  0.48576  0.95510
    141   2.85788  5.36747  2.20182  2.09187  4.71083  2.95765  3.81498  4.19648  1.89539  3.67179  4.40990  3.08662  4.01900  2.91311  2.65162  2.07141  2.73721  3.75746  5.80042  4.38874    228 k - - -
          2.68618  4.42225  2.77519  2.73123  3.46354  2.40513  3.72494  3.29354  2.67741  2.69355  4.24690  2.90347  2.73739  3.18146  2.89801  2.37887  2.77519  2.98518  4.58477  3.61503
          0.01101  4.91012  5.63247  0.61958  0.77255  0.48576  0.95510
    142   1.98241  4.57099  3.89538  3.34363  3.78231  3.04160  4.20885  3.13077  3.24228  1.23929  3.75302  3.69178  4.26061  3.56757  2.86087  3.11261  2.69387  2.89836  5.23461  4.01439    229 l - - -
          2.68618  4.42225  2.77519  2.73123  3.46354  2.40513  3.72494  3.29354  2.67741  2.69355  4.24690  2.90347  2.73739  3.18146  2.89801  2.37887  2.77519  2.98518  4.58477  3.61503
          0.01101  4.91012  5.63247  0.61958  0.77255  0.48576  0.95510
    143   3.38234  4.70674  5.17909  4.65508  1.81660  4.48511  4.31471  2.09238  4.44642  1.53669  3.69047  4.52201  4.81326  4.48384  4.42469  3.81122  3.60885  2.94685  2.20911  2.07388    230 l - - -
          2.68618  4.42225  2.77519  2.73123  3.46354  2.40513  3.72494  3.29354  2.67741  2.69355  4.24690  2.90347  2.73739  3.18146  2.89801  2.37887  2.77519  2.98518  4.58477  3.61503
          0.01101  4.91012  5.63247  0.61958  0.77255  0.48576  0.95510
    144   2.84613  5.34510  2.18967  1.81398  4.68464  3.61708  3.80784  4.16714  2.11784  3.06806  4.38756  2.64036  4.01276  2.57472  3.03817  2.81013  2.64348  3.02326  5.78068  4.37232    231 e - - -
          2.68618  4.42225  2.77519  2.73123  3.46354  2.40513  3.72494  3.29354  2.67741  2.69355  4.24690  2.90347  2.73739  3.18146  2.89801  2.37887  2.77519  2.98518  4.58477  3.61503
          0.01101  4.91012  5.63247  0.61958  0.77255  0.48576  0.95510
    145   2.56789  5.35484  2.19844  2.53696  4.69923  3.61721  3.80584  4.18406  2.07850  3.65923  4.39631  2.63952  4.01234  2.10532  2.34694  2.53631  2.71056  3.74524  5.78726  4.37749    232 k - - -
          2.68527  4.42137  2.77454  2.73098  3.46142  2.40535  3.72567  3.29317  2.67749  2.69428  4.24762  2.90384  2.73779  3.18219  2.89830  2.37911  2.77520  2.98491  4.58550  3.61494
          0.37350  1.17733  5.63247  1.77007  0.18672  0.48576  0.95510
    146   2.53868  5.16874  2.75457  2.09947  2.54162  3.64704  3.84328  3.88520  2.34156  2.57746  4.22822  2.68535  4.03861  2.63127  3.09036  2.84346  2.68860  3.52186  3.78092  4.27976    243 e - - -
          2.68618  4.42225  2.77519  2.73123  3.46354  2.40513  3.72494  3.29354  2.67741  2.69355  4.24690  2.90347  2.73739  3.18146  2.89801  2.37887  2.77519  2.98518  4.58477  3.61503
          0.13875  4.91012  2.10226  0.61958  0.77255  0.48576  0.95510
    147   2.53499  4.36915  4.86751  4.26053  2.75519  4.17014  4.48845  2.63693  4.07007  1.05744  2.70269  4.30167  4.50500  4.19049  4.10222  3.48274  3.22509  2.21292  3.37090  3.79571    244 l - - -
          2.68618  4.42225  2.77519  2.73123  3.46354  2.40513  3.72494  3.29354  2.67741  2.69355  4.24690  2.90347  2.73739  3.18146  2.89801  2.37887  2.77519  2.98518  4.58477  3.61503
          0.01250  4.78388  5.50622  0.61958  0.77255  0.75249  0.63713
    148   2.02311  4.48507  3.77564  3.20802  3.63389  3.79361  4.08180  2.97580  3.14476  2.09274  3.60743  3.58478  4.18455  3.44391  2.56414  2.55950  2.49975  1.93564  5.09151  3.86629    245 v - - -
          2.68618  4.42225  2.77519  2.73123  3.46354  2.40513  3.72494  3.29354  2.67741  2.69355  4.24690  2.90347  2.73739  3.18146  2.89801  2.37887  2.77519  2.98518  4.58477  3.61503
          0.01250  4.78388  5.50622  0.61958  0.77255  0.75249  0.63713
    149   2.80526  5.25189  1.84730  2.29260  4.56971  3.57953  3.77611  4.03798  2.52492  2.82941  4.30055  2.30088  3.97722  2.88275  2.64511  2.77911  2.64587  3.62807  5.70020  3.34385    246 d - - -
          2.68618  4.42225  2.77519  2.73123  3.46354  2.40513  3.72494  3.29354  2.67741  2.69355  4.24690  2.90347  2.73739  3.18146  2.89801  2.37887  2.77519  2.98518  4.58477  3.61503
          0.01250  4.78388  5.50622  0.61958  0.77255  0.75249  0.63713
    150   2.24535  5.08450  3.15800  2.59873  4.34913  3.61525  3.15645  3.77954  2.23950  2.88323  4.14828  3.12609  4.00551  2.94217  1.99784  2.44302  2.62328  3.43143  5.56699  3.18365    247 r - - -
          2.68618  4.42225  2.77519  2.73123  3.46354  2.40513  3.72494  3.29354  2.67741  2.69355  4.24690  2.90347  2.73739  3.18146  2.89801  2.37887  2.77519  2.98518  4.58477  3.61503
          0.07664  4.78388  2.72706  0.61958  0.77255  0.75249  0.63713
    151   2.47403  4.27725  4.74495  4.13955  2.28159  4.06087  4.37831  2.60148  3.95181  1.36183  2.65916  4.18424  4.40855  4.08837  3.99533  3.37054  3.12533  2.12391  4.87224  2.85291    248 l - - -
          2.68618  4.42225  2.77519  2.73123  3.46354  2.40513  3.72494  3.29354  2.67741  2.69355  4.24690  2.90347  2.73739  3.18146  2.89801  2.37887  2.77519  2.98518  4.58477  3.61503
          0.01333  4.72057  5.44291  0.61958  0.77255  0.85391  0.55469
    152   2.47831  5.06084  2.72783  2.13431  4.32893  2.99014  3.78652  3.76106  2.56626  2.76724  4.12843  3.09459  3.97659  2.91887  3.04037  2.44524  2.04978  2.80309  5.54972  4.19358    249 t - - -
          2.68618  4.42225  2.77519  2.73123  3.46354  2.40513  3.72494  3.29354  2.67741  2.69355  4.24690  2.90347  2.73739  3.18146  2.89801  2.37887  2.77519  2.98518  4.58477  3.61503
          0.07262  4.72057  2.79461  0.61958  0.77255  0.85391  0.55469
    153   2.10294  4.49735  2.96915  3.02474  2.79966  3.05033  3.97135  2.25375  2.98302  2.39219  3.59972  3.44113  4.10132  3.28932  2.83816  2.96248  2.53821  2.77184  5.07671  3.83769    250 a - - -
          2.68618  4.42225  2.77519  2.73123  3.46354  2.40513  3.72494  3.29354  2.67741  2.69355  4.24690  2.90347  2.73739  3.18146  2.89801  2.37887  2.77519  2.98518  4.58477  3.61503
          0.01413  4.66208  5.38442  0.61958  0.77255  0.93441  0.49893
    154   2.45192  5.23897  2.58938  2.22152  4.57365  2.91645  3.71740  4.05260  2.18005  3.53983  3.36741  2.99847  2.78200  2.40089  2.94849  2.37584  2.98391  3.62409  5.67785  4.27277    251 k - - -
          2.68618  4.42225  2.77519  2.73123  3.46354  2.40513  3.72494  3.29354  2.67741  2.69355  4.24690  2.90347  2.73739  3.18146  2.89801  2.37887  2.77519  2.98518  4.58477  3.61503
          0.15393  4.66208  2.01577  0.61958  0.77255  0.53104  0.88671
    155   2.96359  5.34490  3.27707  2.31971  4.71808  3.70526  3.02319  4.14680  2.08543  2.72226  4.39608  3.18443  4.08209  2.40926  1.49082  2.93652  3.17285  3.75481  5.71804  4.39881    252 r - - -
          2.68637  4.42340  2.77380  2.73101  3.46239  2.40555  3.72519  3.29291  2.67794  2.69243  4.24655  2.90462  2.73819  3.18104  2.89799  2.37979  2.77604  2.98504  4.58128  3.61284
          1.33324  0.31212  5.40751  1.62563  0.21914  0.29205  1.37329
    156   1.84351  5.22701  2.73424  2.29289  4.52291  3.63743  3.83286  3.97470  2.05254  2.66569  4.28225  3.12783  4.03116  2.94857  3.07364  2.23001  3.07670  2.98723  5.69145  4.31270    269 a - - -
          2.68618  4.42225  2.77519  2.73123  3.46354  2.40513  3.72494  3.29354  2.67741  2.69355  4.24690  2.90347  2.73739  3.18146  2.89801  2.37887  2.77519  2.98518  4.58477  3.61503
          0.30487  4.91012  1.36490  0.61958  0.77255  0.48576  0.95510
    157   2.17467  4.29736  3.97989  3.40134  3.40558  3.80992  4.09440  2.41194  3.30911  1.98199  2.78694  3.69628  4.18169  2.84873  2.83197  3.08148  2.98024  1.98487  4.90255  3.69955    270 l - - -
          2.68618  4.42225  2.77519  2.73123  3.46354  2.40513  3.72494  3.29354  2.67741  2.69355  4.24690  2.90347  2.73739  3.18146  2.89801  2.37887  2.77519  2.98518  4.58477  3.61503
          0.01475  4.62000  5.34235  0.61958  0.77255  0.98597  0.46693
    158   2.45031  5.16699  2.15763  2.46808  4.47915  3.52592  3.72392  3.15454  2.47475  3.45925  4.22102  3.00985  3.92347  2.19161  2.61191  2.13990  2.97899  3.54057  5.62359  4.23517    271 s - - -
          2.68618  4.42225  2.77519  2.73123  3.46354  2.40513  3.72494  3.29354  2.67741  2.69355  4.24690  2.90347  2.73739  3.18146  2.89801  2.37887  2.77519  2.98518  4.58477  3.61503
          0.08209  4.62000  2.67423  0.61958  0.77255  0.98597  0.46693
    159   2.42705  5.28419  2.46949  1.94217  4.61025  2.41450  2.46244  4.09031  2.53045  3.58512  4.34336  2.96977  3.93379  2.86174  3.03351  2.39916  3.03991  3.66739  5.73272  4.31811    272 e - - -
          2.68618  4.42225  2.77519  2.73123  3.46354  2.40513  3.72494  3.29354  2.67741  2.69355  4.24690  2.90347  2.73739  3.18146  2.89801  2.37887  2.77519  2.98518  4.58477  3.61503
          0.01576  4.55367  5.27602  0.61958  0.77255  1.05833  0.42623
    160   2.75233  4.68602  3.32029  2.82205  3.89039  2.11824  3.03208  3.30583  2.79160  1.97063  3.84126  3.28092  2.47531  3.14637  3.18767  2.87673  3.00730  3.03527  5.26853  3.98000    273 l - - -
          2.68618  4.42225  2.77519  2.73123  3.46354  2.40513  3.72494  3.29354  2.67741  2.69355  4.24690  2.90347  2.73739  3.18146  2.89801  2.37887  2.77519  2.98518  4.58477  3.61503
          0.01576  4.55367  5.27602  0.61958  0.77255  0.87505  0.53929
    161   2.78341  5.24897  1.87910  2.14646  4.57085  3.52270  3.74308  4.04434  2.50364  3.54491  4.30079  2.54898  3.93727  2.85131  2.59346  2.44280  3.01809  2.59087  5.69531  4.29123    274 d - - -
          2.68618  4.42225  2.77519  2.73123  3.46354  2.40513  3.72494  3.29354  2.67741  2.69355  4.24690  2.90347  2.73739  3.18146  2.89801  2.37887  2.77519  2.98518  4.58477  3.61503
          0.01475  4.62000  5.34235  0.61958  0.77255  0.98597  0.46693
    162   2.61694  4.56684  3.85418  3.61076  4.82201  3.32539  4.69344  4.24856  3.67513  3.93102  4.74847  3.73058  0.80219  3.96782  3.96913  2.21855  2.37423  3.64645  6.15101  4.95053    275 p - - -
          2.68620  4.42227  2.77521  2.73125  3.46355  2.40514  3.72496  3.29356  2.67742  2.69330  4.24691  2.90348  2.73741  3.18148  2.89802  2.37888  2.77521  2.98520  4.58478  3.61505
          0.26165  2.62176  1.84807  0.33681  1.25192  0.42221  1.06593
    163   1.97565  4.46657  3.68595  2.62433  2.98961  3.75908  4.01638  2.58696  2.56973  2.07007  3.57096  3.51243  4.13773  3.36523  3.41105  2.58277  3.00138  2.43450  5.05235  3.82235    277 a - - -
          2.68618  4.42225  2.77519  2.73123  3.46354  2.40513  3.72494  3.29354  2.67741  2.69355  4.24690  2.90347  2.73739  3.18146  2.89801  2.37887  2.77519  2.98518  4.58477  3.61503
          0.01353  4.70512  5.42746  0.61958  0.77255  0.87628  0.53842
    164   1.13979  3.05754  3.63734  2.58099  4.26900  3.50716  4.22856  3.65433  3.14557  3.33328  4.17760  3.50560  4.09289  3.46329  3.53427  1.92824  3.07057  3.28756  5.62687  4.37106    278 a - - -
          2.68618  4.42225  2.77519  2.73123  3.46354  2.40513  3.72494  3.29354  2.67741  2.69355  4.24690  2.90347  2.73739  3.18146  2.89801  2.37887  2.77519  2.98518  4.58477  3.61503
          0.01353  4.70512  5.42746  0.61958  0.77255  0.87628  0.53842
    165   2.89078  4.28542  4.63466  4.05030  1.82872  4.02130  4.19872  2.71772  3.87102  2.09123  3.39232  4.09138  4.38107  4.01964  3.00678  3.32752  3.12189  1.93459  2.56850  2.68455    279 f - - -
          2.68618  4.42225  2.77519  2.73123  3.46354  2.40513  3.72494  3.29354  2.67741  2.69355  4.24690  2.90347  2.73739  3.18146  2.89801  2.37887  2.77519  2.98518  4.58477  3.61503
          0.01353  4.70512  5.42746  0.61958  0.77255  0.87628  0.53842
    166   2.76976  4.46020  2.97692  2.33454  2.83408  3.76223  4.02036  2.58749  3.07833  2.07741  3.56423  3.52024  4.14053  3.37395  3.41904  3.01082  2.32019  2.42355  5.04617  3.03367    280 l - - -
          2.68618  4.42225  2.77519  2.73123  3.46354  2.40513  3.72494  3.29354  2.67741  2.69355  4.24690  2.90347  2.73739  3.18146  2.89801  2.37887  2.77519  2.98518  4.58477  3.61503
          0.01353  4.70512  5.42746  0.61958  0.77255  0.46239  0.99364
    167   2.52865  5.03291  2.40520  2.16632  4.27498  3.64665  3.85033  2.59564  2.64732  2.53620  4.10262  3.17397  4.03706  2.39363  3.11290  2.84947  2.56282  2.86068  5.53352  4.19509    281 e - - -
          2.68618  4.42225  2.77519  2.73123  3.46354  2.40513  3.72494  3.29354  2.67741  2.69355  4.24690  2.90347  2.73739  3.18146  2.89801  2.37887  2.77519  2.98518  4.58477  3.61503
          0.19758  4.84507  1.76366  0.61958  0.77255  0.63619  0.75355
    168   2.04166  5.09566  3.08372  2.53337  4.39404  3.55696  3.76167  3.83606  2.51781  3.38779  4.16964  2.53710  3.95513  2.01281  2.62635  2.40951  2.99612  2.80151  5.58020  4.21516    282 q - - -
          2.68618  4.42225  2.77519  2.73123  3.46354  2.40513  3.72494  3.29354  2.67741  2.69355  4.24690  2.90347  2.73739  3.18146  2.89801  2.37887  2.77519  2.98518  4.58477  3.61503
          0.01414  4.66163  5.38398  0.61958  0.77255  0.93498  0.49856
    169   2.17950  4.36351  3.86189  3.28802  2.44938  3.79384  4.06787  2.39568  3.21120  2.55605  3.46923  3.62625  4.16900  2.38582  2.91058  3.05659  2.99303  2.01443  4.96197  3.74854    283 v - - -
          2.68618  4.42225  2.77519  2.73123  3.46354  2.40513  3.72494  3.29354  2.67741  2.69355  4.24690  2.90347  2.73739  3.18146  2.89801  2.37887  2.77519  2.98518  4.58477  3.61503
          0.01414  4.66163  5.38398  0.61958  0.77255  0.74859  0.64062
    170   2.78515  3.29315  3.27085  2.70890  4.08076  2.12525  3.85083  3.47818  2.32549  2.71641  3.95062  2.77583  4.02989  3.02956  2.29515  2.85509  3.01662  2.68800  5.39148  4.08638    284 g - - -
          2.68618  4.42225  2.77519  2.73123  3.46354  2.40513  3.72494  3.29354  2.67741  2.69355  4.24690  2.90347  2.73739  3.18146  2.89801  2.37887  2.77519  2.98518  4.58477  3.61503
          0.13679  4.72245  2.12905  0.61958  0.77255  0.64693  0.74161
    171   2.38374  4.30062  4.03220  3.45385  3.39724  3.83027  3.07272  2.75782  3.35586  1.46997  2.80118  3.73325  4.20309  3.61008  3.59618  2.67056  2.99648  2.55796  4.89479  2.86534    285 l - - -
          2.68618  4.42225  2.77519  2.73123  3.46354  2.40513  3.72494  3.29354  2.67741  2.69355  4.24690  2.90347  2.73739  3.18146  2.89801  2.37887  2.77519  2.98518  4.58477  3.61503
          0.01400  4.67179  5.39414  0.61958  0.77255  0.92179  0.50718
    172   2.42913  5.23305  2.60322  2.22644  4.55794  2.95591  2.96590  4.03120  2.48390  2.89512  4.28079  2.51480  3.93566  2.83958  2.97522  1.99262  3.00026  3.61316  5.67820  4.27719    286 s - - -
          2.68618  4.42225  2.77519  2.73123  3.46354  2.40513  3.72494  3.29354  2.67741  2.69355  4.24690  2.90347  2.73739  3.18146  2.89801  2.37887  2.77519  2.98518  4.58477  3.61503
          0.01400  4.67179  5.39414  0.61958  0.77255  0.92179  0.50718
    173   2.41849  4.34280  2.96777  3.35819  2.43474  3.81351  4.08715  2.33178  3.28258  2.53906  3.45300  3.67338  4.18861  3.54601  3.55531  3.08180  2.59393  2.59554  4.92367  1.96931    287 y - - -
          2.68618  4.42225  2.77519  2.73123  3.46354  2.40513  3.72494  3.29354  2.67741  2.69355  4.24690  2.90347  2.73739  3.18146  2.89801  2.37887  2.77519  2.98518  4.58477  3.61503
          0.01400  4.67179  5.39414  0.61958  0.77255  0.92179  0.50718
    174   2.40098  5.27901  1.26340  2.65489  4.97210  3.51048  4.16399  4.45652  3.10784  4.00290  4.80867  3.17934  4.13266  3.32538  3.63590  1.46476  3.34027  3.96402  6.17318  4.75694    288 d - - -
          2.68618  4.42225  2.77519  2.73123  3.46354  2.40513  3.72494  3.29354  2.67741  2.69355  4.24690  2.90347  2.73739  3.18146  2.89801  2.37887  2.77519  2.98518  4.58477  3.61503
          0.01400  4.67179  5.39414  0.61958  0.77255  0.92179  0.50718
    175   2.46238  5.07245  3.08693  1.87386  4.34887  2.97214  3.75943  3.78677  2.19757  2.80867  4.13562  3.06488  3.95316  2.88601  3.00605  2.38706  2.63834  2.84113  5.55295  4.19014    289 e - - -
          2.68618  4.42225  2.77519  2.73123  3.46354  2.40513  3.72494  3.29354  2.67741  2.69355  4.24690  2.90347  2.73739  3.18146  2.89801  2.37887  2.77519  2.98518  4.58477  3.61503
          0.01400  4.67179  5.39414  0.61958  0.77255  0.92179  0.50718
    176   2.42204  4.44532  3.68715  2.27684  2.93260  3.74947  2.93674  2.93620  3.06740  2.36079  2.95564  3.50877  4.12773  3.36267  3.40707  2.54435  2.98831  2.71595  3.40927  2.91673    290 e - - -
          2.68618  4.42225  2.77519  2.73123  3.46354  2.40513  3.72494  3.29354  2.67741  2.69355  4.24690  2.90347  2.73739  3.18146  2.89801  2.37887  2.77519  2.98518  4.58477  3.61503
          0.01400  4.67179  5.39414  0.61958  0.77255  0.92179  0.50718
    177   2.94357  5.25715  3.17035  2.27214  4.64623  2.82903  3.85698  4.07339  2.47437  3.58700  4.38344  3.18375  4.08191  2.98227  1.25895  2.93493  2.53386  3.69123  5.73099  4.40412    291 r - - -
          2.68598  4.42259  2.77553  2.73127  3.46388  2.40463  3.72528  3.29388  2.67740  2.69236  4.24723  2.90380  2.73773  3.18180  2.89834  2.37898  2.77455  2.98552  4.58511  3.61537
          0.53495  0.89218  5.39414  1.00609  0.45515  0.41383  1.08209
    178   1.92398  5.13867  3.15562  2.33749  4.41525  3.07406  3.82657  3.85346  2.05609  2.83266  4.20209  3.13245  2.83087  2.95316  3.07313  2.45443  3.05371  2.92010  5.61949  4.25682    295 a - - -
          2.68618  4.42225  2.77519  2.73123  3.46354  2.40513  3.72494  3.29354  2.67741  2.69355  4.24690  2.90347  2.73739  3.18146  2.89801  2.37887  2.77519  2.98518  4.58477  3.61503
          0.09070  4.85455  2.53939  0.61958  0.77255  0.41206  1.08555
    179   2.94407  5.45709  2.45375  1.78832  4.79255  2.95005  3.88393  4.28184  2.67209  3.76360  4.51828  2.34608  4.06225  2.99441  3.18208  2.47468  1.78703  3.84625  5.90181  4.47589    296 t - - -
          2.68618  4.42225  2.77519  2.73123  3.46354  2.40513  3.72494  3.29354  2.67741  2.69355  4.24690  2.90347  2.73739  3.18146  2.89801  2.37887  2.77519  2.98518  4.58477  3.61503
          0.01186  4.83640  5.55875  0.61958  0.77255  0.65396  0.73393
    180   2.46020  3.31672  2.87543  2.90022  3.88595  3.73129  3.96136  3.26352  2.87559  2.10604  3.81083  3.36663  3.29024  2.76120  2.83900  2.29186  3.04977  2.63186  3.41664  4.00474    297 l - - -
          2.68618  4.42225  2.77519  2.73123  3.46354  2.40513  3.72494  3.29354  2.67741  2.69355  4.24690  2.90347  2.73739  3.18146  2.89801  2.37887  2.77519  2.98518  4.58477  3.61503
          0.01186  4.83640  5.55875  0.61958  0.77255  0.65396  0.73393
    181   1.82509  4.46699  5.02236  4.43326  2.72478  4.35444  4.71893  1.82351  4.25954  1.64654  3.46759  4.48733  4.68409  4.40311  4.31030  3.67805  3.35613  1.64850  5.19400  4.02682    298 l - - -
          2.68618  4.42225  2.77519  2.73123  3.46354  2.40513  3.72494  3.29354  2.67741  2.69355  4.24690  2.90347  2.73739  3.18146  2.89801  2.37887  2.77519  2.98518  4.58477  3.61503
          0.01186  4.83640  5.55875  0.61958  0.77255  0.65396  0.73393
    182   2.06700  5.39743  1.83608  1.82177  4.71779  2.54259  3.88714  4.19156  2.67919  2.87541  4.46463  3.09619  4.06403  3.00328  3.18371  2.89531  3.17584  3.77772  5.85588  4.44415    299 e - - -
          2.68618  4.42225  2.77519  2.73123  3.46354  2.40513  3.72494  3.29354  2.67741  2.69355  4.24690  2.90347  2.73739  3.18146  2.89801  2.37887  2.77519  2.98518  4.58477  3.61503
          0.01186  4.83640  5.55875  0.61958  0.77255  0.65396  0.73393
    183   2.57221  5.43181  2.48799  1.09200  4.76379  2.92772  3.93858  4.23225  2.75424  3.74968  4.52557  3.11536  4.09824  3.06178  3.26450  2.94286  3.23234  2.90771  5.91455  4.49969    300 e - - -
          2.68618  4.42225  2.77519  2.73123  3.46354  2.40513  3.72494  3.29354  2.67741  2.69355  4.24690  2.90347  2.73739  3.18146  2.89801  2.37887  2.77519  2.98518  4.58477  3.61503
          0.01186  4.83640  5.55875  0.61958  0.77255  0.65396  0.73393
    184   2.82733  4.36825  4.08458  3.50482  2.80851  3.89238  4.17815  2.50823  2.83569  1.58927  3.47945  3.78980  3.22710  3.66496  2.51614  3.16530  2.60505  2.62634  3.50319  3.76909    301 l - - -
          2.68618  4.42225  2.77519  2.73123  3.46354  2.40513  3.72494  3.29354  2.67741  2.69355  4.24690  2.90347  2.73739  3.18146  2.89801  2.37887  2.77519  2.98518  4.58477  3.61503
          0.01186  4.83640  5.55875  0.61958  0.77255  0.65396  0.73393
    185   2.81868  3.31274  2.60318  2.23483  3.90808  3.72594  3.95450  3.28422  2.85969  2.29227  3.11738  3.35332  2.70251  3.18865  3.27546  2.94937  2.68489  2.35630  5.29024  4.01718    302 e - - -
          2.68618  4.42225  2.77519  2.73123  3.46354  2.40513  3.72494  3.29354  2.67741  2.69355  4.24690  2.90347  2.73739  3.18146  2.89801  2.37887  2.77519  2.98518  4.58477  3.61503
          0.01186  4.83640  5.55875  0.61958  0.77255  0.65396  0.73393
    186   2.86982  4.89306  3.39136  2.82848  2.59770  2.94198  3.17706  3.48669  2.76021  3.12646  3.97930  2.79485  4.11909  3.13261  1.56441  2.95444  3.09909  3.20803  3.47480  3.97069    303 r - - -
          2.68622  4.42312  2.77506  2.73181  3.45987  2.40579  3.72582  3.29394  2.67731  2.69254  4.24777  2.90390  2.73798  3.18189  2.89556  2.37915  2.77576  2.98606  4.58375  3.61500
          0.74060  0.91334  2.10381  1.77451  0.18581  0.65396  0.73393
    187   2.39059  4.72562  3.35483  2.48252  3.10290  2.96184  3.88833  2.79878  2.77527  2.95721  3.81503  3.27458  4.04961  2.68536  3.19951  2.02655  3.00075  3.02401  5.27249  2.69926    314 s - - -
          2.68618  4.42225  2.77519  2.73123  3.46354  2.40513  3.72494  3.29354  2.67741  2.69355  4.24690  2.90347  2.73739  3.18146  2.89801  2.37887  2.77519  2.98518  4.58477  3.61503
          0.01346  4.71068  5.43303  0.61958  0.77255  0.86831  0.54414
    188   2.81663  5.31987  2.53747  2.48038  4.66511  2.95475  3.75883  4.14710  2.21152  3.62065  4.36434  2.06682  3.96652  2.21572  2.13826  2.77599  3.04799  3.71142  5.74673  4.34054    315 n - - -
          2.68618  4.42225  2.77519  2.73123  3.46354  2.40513  3.72494  3.29354  2.67741  2.69355  4.24690  2.90347  2.73739  3.18146  2.89801  2.37887  2.77519  2.98518  4.58477  3.61503
          0.01346  4.71068  5.43303  0.61958  0.77255  0.86831  0.54414
    189   2.44953  5.06166  3.11284  2.29236  4.32790  2.89289  3.77900  3.76116  2.24571  2.80397  4.12538  3.08864  2.76921  2.91037  3.02899  2.26711  3.00090  3.40949  5.54585  2.76262    316 k - - -
          2.68618  4.42225  2.77519  2.73123  3.46354  2.40513  3.72494  3.29354  2.67741  2.69355  4.24690  2.90347  2.73739  3.18146  2.89801  2.37887  2.77519  2.98518  4.58477  3.61503
          0.01346  4.71068  5.43303  0.61958  0.77255  0.86831  0.54414
    190   2.47325  4.30891  4.29278  3.70961  3.40940  3.94927  4.26128  2.29883  3.58922  1.46902  3.39906  3.92637  4.31499  2.87180  3.77632  3.23845  2.63725  1.88219  4.94648  3.75633    317 l - - -
          2.68618  4.42225  2.77519  2.73123  3.46354  2.40513  3.72494  3.29354  2.67741  2.69355  4.24690  2.90347  2.73739  3.18146  2.89801  2.37887  2.77519  2.98518  4.58477  3.61503
          0.01346  4.71068  5.43303  0.61958  0.77255  0.68654  0.69979
    191   2.78781  5.08725  2.75321  2.06580  3.40782  3.59792  3.79601  3.78897  2.10575  2.50027  4.14936  3.10509  2.79366  2.92594  3.04641  2.79607  2.58138  2.91617  5.56947  4.21094    318 e - - -
          2.68618  4.42225  2.77519  2.73123  3.46354  2.40513  3.72494  3.29354  2.67741  2.69355  4.24690  2.90347  2.73739  3.18146  2.89801  2.37887  2.77519  2.98518  4.58477  3.61503
          0.01272  4.76714  5.48949  0.61958  0.77255  0.78095  0.61243
    192   2.48152  5.26292  2.57093  2.02307  4.57975  3.57801  3.78614  4.04717  2.27609  3.55638  3.32252  3.05621  1.86677  2.89502  3.03030  2.79100  3.05161  3.63878  5.71328  4.31683    319 p - - -
          2.68618  4.42225  2.77519  2.73123  3.46354  2.40513  3.72494  3.29354  2.67741  2.69355  4.24690  2.90347  2.73739  3.18146  2.89801  2.37887  2.77519  2.98518  4.58477  3.61503
          0.01272  4.76714  5.48949  0.61958  0.77255  0.78095  0.61243
    193   2.17701  4.76167  2.43088  2.82642  3.11490  3.69136  3.93035  3.30483  2.82103  2.99282  3.85706  3.30659  4.08531  2.42156  3.24580  2.92241  3.04144  1.77766  5.31710  4.03356    320 v - - -
          2.68618  4.42225  2.77519  2.73123  3.46354  2.40513  3.72494  3.29354  2.67741  2.69355  4.24690  2.90347  2.73739  3.18146  2.89801  2.37887  2.77519  2.98518  4.58477  3.61503
          0.01272  4.76714  5.48949  0.61958  0.77255  0.78095  0.61243
    194   2.21643  4.61542  3.52420  2.31185  2.94298  3.73141  3.97017  2.65704  2.92733  2.49721  3.71263  3.40480  2.47877  3.24593  2.73108  2.96396  3.02368  2.89845  5.18249  3.11247    321 a - - -
          2.68618  4.42225  2.77519  2.73123  3.46354  2.40513  3.72494  3.29354  2.67741  2.69355  4.24690  2.90347  2.73739  3.18146  2.89801  2.37887  2.77519  2.98518  4.58477  3.61503
          0.01272  4.76714  5.48949  0.61958  0.77255  0.78095  0.61243
    195   1.60293  5.17360  2.57930  2.28010  4.47325  3.58832  3.81154  3.92140  2.58577  2.82099  4.24677  3.08965  3.22424  2.93372  3.06956  2.24140  3.05216  3.54332  5.65702  4.28096    322 a - - -
          2.68618  4.42225  2.77519  2.73123  3.46354  2.40513  3.72494  3.29354  2.67741  2.69355  4.24690  2.90347  2.73739  3.18146  2.89801  2.37887  2.77519  2.98518  4.58477  3.61503
          0.22585  4.76714  1.64166  0.61958  0.77255  0.54952  0.86092
    196   2.75335  5.24327  2.63201  1.81852  4.57840  2.98194  3.71572  3.10380  2.45747  3.54419  4.28731  2.60088  3.91909  2.51692  2.58732  2.36516  2.98518  3.62871  5.68131  4.27474    323 e - - -
          2.68625  4.42262  2.77557  2.73086  3.46248  2.40523  3.72532  3.29339  2.67743  2.69285  4.24727  2.90347  2.73715  3.18135  2.89801  2.37924  2.77557  2.98556  4.58514  3.61465
          0.73061  0.96360  1.98875  1.19232  0.36171  0.43620  1.03984
    197   1.97567  4.49950  3.65348  3.08537  3.63692  3.06169  4.00799  2.99685  2.00471  2.41326  2.89630  3.49120  4.13490  3.33985  3.38545  3.00029  3.00906  2.46149  3.31423  3.84696    331 a - - -
          2.68618  4.42225  2.77519  2.73123  3.46354  2.40513  3.72494  3.29354  2.67741  2.69355  4.24690  2.90347  2.73739  3.18146  2.89801  2.37887  2.77519  2.98518  4.58477  3.61503
          0.01332  4.72121  5.44355  0.61958  0.77255  0.67322  0.71348
    198   2.79809  5.22445  2.04272  2.04981  4.53551  3.57859  3.77503  3.18747  2.52748  3.51536  4.27544  3.06038  3.97494  2.52532  3.01473  2.15141  2.68101  2.95267  5.67866  4.28822    332 d - - -
          2.68618  4.42225  2.77519  2.73123  3.46354  2.40513  3.72494  3.29354  2.67741  2.69355  4.24690  2.90347  2.73739  3.18146  2.89801  2.37887  2.77519  2.98518  4.58477  3.61503
          0.01260  4.77643  5.49877  0.61958  0.77255  0.76532  0.62584
    199   2.22671  4.79858  2.74919  2.78485  3.99638  3.67238  3.90492  3.38310  2.77419  2.05962  3.89367  2.71919  3.24923  3.10929  3.20774  2.54540  3.03128  2.19447  5.34703  4.05621    333 l - - -
          2.68618  4.42225  2.77519  2.73123  3.46354  2.40513  3.72494  3.29354  2.67741  2.69355  4.24690  2.90347  2.73739  3.18146  2.89801  2.37887  2.77519  2.98518  4.58477  3.61503
          0.01260  4.77643  5.49877  0.61958  0.77255  0.76532  0.62584
    200   2.82668  5.27858  1.76325  2.51387  4.60334  3.58082  3.79372  4.07371  2.54781  3.00146  4.33471  2.07326  3.98955  2.90178  2.61271  2.49673  2.69152  3.66035  5.73103  4.33219    334 d - - -
          2.68618  4.42225  2.77519  2.73123  3.46354  2.40513  3.72494  3.29354  2.67741  2.69355  4.24690  2.90347  2.73739  3.18146  2.89801  2.37887  2.77519  2.98518  4.58477  3.61503
          0.01260  4.77643  5.49877  0.61958  0.77255  0.56113  0.84529
    201   1.95375  5.28968  3.07098  2.30437  4.61862  2.96618  3.78534  4.09310  2.07837  3.58776  4.33532  2.61680  2.71402  2.55201  3.01528  2.78820  3.05009  3.67178  5.73180  3.30910    335 a - - -
          2.68618  4.42225  2.77519  2.73123  3.46354  2.40513  3.72494  3.29354  2.67741  2.69355  4.24690  2.90347  2.73739  3.18146  2.89801  2.37887  2.77519  2.98518  4.58477  3.61503
          0.01186  4.83640  5.55875  0.61958  0.77255  0.65396  0.73393
    202   2.23124  4.81069  2.89707  2.80977  3.99802  3.70090  3.92171  2.91035  2.79235  2.59255  3.89749  3.29716  3.27106  2.63467  3.22421  2.51366  2.37442  3.11358  2.61489  4.06274    336 a - - -
          2.68618  4.42225  2.77519  2.73123  3.46354  2.40513  3.72494  3.29354  2.67741  2.69355  4.24690  2.90347  2.73739  3.18146  2.89801  2.37887  2.77519  2.98518  4.58477  3.61503
          0.01186  4.83640  5.55875  0.61958  0.77255  0.65396  0.73393
    203   2.96472  4.94370  3.54368  2.94404  4.15383  3.81620  3.96170  2.78474  1.84176  1.61018  4.02694  2.86506  4.19122  3.15734  2.26396  3.05994  3.18239  3.25661  5.44417  4.18469    337 l - - -
          2.68618  4.42225  2.77519  2.73123  3.46354  2.40513  3.72494  3.29354  2.67741  2.69355  4.24690  2.90347  2.73739  3.18146  2.89801  2.37887  2.77519  2.98518  4.58477  3.61503
          0.01186  4.83640  5.55875  0.61958  0.77255  0.65396  0.73393
    204   2.04721  5.33345  2.69817  1.78708  4.67577  3.58897  3.12375  4.16102  2.52323  3.63741  4.37561  2.62002  3.98779  2.49175  2.67047  2.46279  3.05727  3.72276  5.76695  4.35555    338 e - - -
          2.68618  4.42225  2.77519  2.73123  3.46354  2.40513  3.72494  3.29354  2.67741  2.69355  4.24690  2.90347  2.73739  3.18146  2.89801  2.37887  2.77519  2.98518  4.58477  3.61503
          0.01186  4.83640  5.55875  0.61958  0.77255  0.65396  0.73393
    205   2.51235  4.76358  3.41595  2.85444  2.69506  3.71649  3.94133  3.32298  2.47229  2.62422  3.85336  2.75026  4.10169  3.16487  2.17639  2.61008  2.68593  2.65252  5.31213  3.18650    339 r - - -
          2.68618  4.42225  2.77519  2.73123  3.46354  2.40513  3.72494  3.29354  2.67741  2.69355  4.24690  2.90347  2.73739  3.18146  2.89801  2.37887  2.77519  2.98518  4.58477  3.61503
          0.01186  4.83640  5.55875  0.61958  0.77255  0.65396  0.73393
    206   3.37463  4.68505  5.29557  4.71480  3.57724  4.65989  5.03347  1.43621  4.55374  1.15676  2.67553  4.79644  4.93404  4.65616  4.59401  3.99814  2.70189  2.05343  5.41613  4.29348    340 l - - -
          2.68618  4.42225  2.77519  2.73123  3.46354  2.40513  3.72494  3.29354  2.67741  2.69355  4.24690  2.90347  2.73739  3.18146  2.89801  2.37887  2.77519  2.98518  4.58477  3.61503
          0.12637  4.83640  2.20025  0.61958  0.77255  0.65396  0.73393
    207   2.19260  5.11432  3.07156  1.99695  4.38210  3.59245  3.12353  3.81884  2.58903  2.22895  4.18220  2.10672  3.99906  2.94317  3.06051  2.81731  3.04674  3.46493  5.59566  4.23478    341 e - - -
          2.68618  4.42225  2.77519  2.73123  3.46354  2.40513  3.72494  3.29354  2.67741  2.69355  4.24690  2.90347  2.73739  3.18146  2.89801  2.37887  2.77519  2.98518  4.58477  3.61503
          0.01329  4.72332  5.44567  0.61958  0.77255  0.66655  0.72047
    208   2.09431  5.28895  3.05236  1.90763  4.62645  2.95498  3.76377  4.10385  2.24956  3.58921  4.33344  3.04795  3.97133  2.23875  2.58155  2.77128  2.58535  3.67591  5.72487  4.32294    342 e - - -
          2.68618  4.42225  2.77519  2.73123  3.46354  2.40513  3.72494  3.29354  2.67741  2.69355  4.24690  2.90347  2.73739  3.18146  2.89801  2.37887  2.77519  2.98518  4.58477  3.61503
          0.01256  4.77958  5.50193  0.61958  0.77255  0.75992  0.63056
    209   0.92618  4.50170  4.26884  3.76490  3.92855  3.74684  4.52859  2.46702  3.68406  2.93329  3.88737  3.94440  4.31680  3.94923  3.94046  2.56748  3.17637  2.21344  5.44173  4.24021    343 a - - -
          2.68618  4.42225  2.77519  2.73123  3.46354  2.40513  3.72494  3.29354  2.67741  2.69355  4.24690  2.90347  2.73739  3.18146  2.89801  2.37887  2.77519  2.98518  4.58477  3.61503
          0.01256  4.77958  5.50193  0.61958  0.77255  0.75992  0.63056
    210   1.97376  4.40125  3.90667  3.33262  3.52048  3.83454  4.10873  2.44979  3.26029  2.04643  3.51044  3.66913  4.20968  2.89963  2.96678  2.57607  3.03233  2.16140  4.99845  3.02506    344 a - - -
          2.68618  4.42225  2.77519  2.73123  3.46354  2.40513  3.72494  3.29354  2.67741  2.69355  4.24690  2.90347  2.73739  3.18146  2.89801  2.37887  2.77519  2.98518  4.58477  3.61503
          0.01256  4.77958  5.50193  0.61958  0.77255  0.75992  0.63056
    211   2.80140  5.26810  2.34930  1.88173  4.59543  3.57468  3.76799  4.06890  2.51036  3.56563  4.31484  3.04932  3.97124  2.87128  2.17901  2.19172  2.68753  3.64955  3.50845  4.31143    345 e - - -
          2.68618  4.42225  2.77519  2.73123  3.46354  2.40513  3.72494  3.29354  2.67741  2.69355  4.24690  2.90347  2.73739  3.18146  2.89801  2.37887  2.77519  2.98518  4.58477  3.61503
          0.08237  4.77958  2.64976  0.61958  0.77255  0.75992  0.63056
    212   2.24990  5.26165  2.29958  1.71795  4.58514  3.55698  3.76374  4.05581  2.51286  2.86261  4.31194  3.03237  3.96307  2.87048  2.28992  2.77095  3.03483  3.64083  5.70689  4.30730    346 e - - -
          2.68618  4.42225  2.77519  2.73123  3.46354  2.40513  3.72494  3.29354  2.67741  2.69355  4.24690  2.90347  2.73739  3.18146  2.89801  2.37887  2.77519  2.98518  4.58477  3.61503
          0.01346  4.71067  5.43302  0.61958  0.77255  0.86833  0.54413
    213   2.34604  3.10747  4.55224  3.94893  2.35634  3.92186  4.24503  2.30532  3.77269  1.72461  3.29703  4.02108  4.28747  3.93858  3.00991  2.74346  3.00627  2.42800  3.39584  3.61687    347 l - - -
          2.68618  4.42225  2.77519  2.73123  3.46354  2.40513  3.72494  3.29354  2.67741  2.69355  4.24690  2.90347  2.73739  3.18146  2.89801  2.37887  2.77519  2.98518  4.58477  3.61503
          0.23797  4.71067  1.59564  0.61958  0.77255  0.49005  0.94829
    214   2.18358  4.94381  3.27592  2.70511  4.19492  2.84259  3.82695  3.59237  2.19551  2.10121  4.03370  3.20055  4.03399  2.98953  2.03060  2.87134  3.04773  3.28602  5.44784  4.14730    348 r - - -
          2.68684  4.41677  2.77490  2.73193  3.46451  2.40564  3.72362  3.29396  2.67806  2.69339  4.24652  2.90265  2.73775  3.17868  2.89865  2.37902  2.77581  2.98544  4.58048  3.61445
          1.29215  0.45187  2.42043  1.62741  0.21870  0.60606  0.78855
    215   1.99476  5.15925  3.05604  2.08122  4.46020  3.55599  3.74988  3.91426  2.27485  2.88912  4.21382  3.04439  2.78403  2.51610  2.98177  2.75348  2.55759  3.52627  5.61999  4.23977    358 a - - -
          2.68618  4.42225  2.77519  2.73123  3.46354  2.40513  3.72494  3.29354  2.67741  2.69355  4.24690  2.90347  2.73739  3.18146  2.89801  2.37887  2.77519  2.98518  4.58477  3.61503
          0.24700  4.68976  1.56223  0.61958  0.77255  0.89769  0.52342
    216   2.83979  5.13065  2.78569  1.86757  4.61469  3.44495  3.91125  4.07356  2.75352  3.62768  4.43441  3.04627  1.70604  3.06176  3.23190  1.97338  3.13722  3.65805  5.81254  4.43059    359 p - - -
          2.68618  4.42225  2.77519  2.73123  3.46354  2.40513  3.72494  3.29354  2.67741  2.69355  4.24690  2.90347  2.73739  3.18146  2.89801  2.37887  2.77519  2.98518  4.58477  3.61503
          0.01732  4.46009  5.18244  0.61958  0.77255  1.14536  0.38288
    217   1.99621  4.43592  3.78307  3.40060  4.64292  1.87116  4.46248  4.08252  3.42288  3.73574  4.52961  3.55838  3.94184  3.70332  3.76701  1.24858  2.18482  3.48773  5.95467  4.74049    360 s - - -
          2.68618  4.42225  2.77519  2.73123  3.46354  2.40513  3.72494  3.29354  2.67741  2.69355  4.24690  2.90347  2.73739  3.18146  2.89801  2.37887  2.77519  2.98518  4.58477  3.61503
          0.01732  4.46009  5.18244  0.61958  0.77255  0.94122  0.49454
    218   2.77564  5.09662  1.98927  2.49205  4.41061  2.11795  3.78702  2.94425  2.59165  3.41460  4.20758  2.56878  3.94814  2.92094  3.07840  2.77319  2.59678  3.47850  5.61801  4.24454    361 d - - -
          2.68618  4.42225  2.77519  2.73123  3.46354  2.40513  3.72494  3.29354  2.67741  2.69355  4.24690  2.90347  2.73739  3.18146  2.89801  2.37887  2.77519  2.98518  4.58477  3.61503
          0.01596  4.54148  5.26382  0.61958  0.77255  1.07059  0.41977
    219   2.71609  4.50211  3.50078  2.93529  3.65023  3.66495  3.91022  3.01901  2.50842  2.36887  3.60550  3.36414  2.08093  3.20475  3.24726  2.47781  2.94896  2.45463  3.38123  3.82667    362 p - - -
          2.68618  4.42225  2.77519  2.73123  3.46354  2.40513  3.72494  3.29354  2.67741  2.69355  4.24690  2.90347  2.73739  3.18146  2.89801  2.37887  2.77519  2.98518  4.58477  3.61503
          0.01596  4.54148  5.26382  0.61958  0.77255  0.83128  0.57180
    220   2.15801  5.19433  2.64399  2.23977  4.51310  3.52525  3.71963  3.98074  2.22723  2.94871  4.24300  3.00335  3.92160  2.24062  2.95317  2.72281  2.26566  3.57089  5.64267  4.24796    363 a - - -
          2.68618  4.42225  2.77519  2.73123  3.46354  2.40513  3.72494  3.29354  2.67741  2.69355  4.24690  2.90347  2.73739  3.18146  2.89801  2.37887  2.77519  2.98518  4.58477  3.61503
          0.01459  4.63069  5.35303  0.61958  0.77255  0.97333  0.47453
    221   1.89913  4.46801  3.61855  3.05323  3.61189  3.71578  3.08366  2.58361  3.00434  2.14040  3.57692  3.45813  3.08232  3.30979  3.35787  2.96369  2.26325  2.74170  5.05654  3.82171    364 a - - -
          2.68618  4.42225  2.77519  2.73123  3.46354  2.40513  3.72494  3.29354  2.67741  2.69355  4.24690  2.90347  2.73739  3.18146  2.89801  2.37887  2.77519  2.98518  4.58477  3.61503
          0.01459  4.63069  5.35303  0.61958  0.77255  0.97333  0.47453
    222   2.39854  4.36770  3.97945  3.40699  3.51884  3.84757  4.15780  1.99310  3.30878  2.55836  3.49511  3.72185  4.23009  3.59382  2.42668  3.12425  2.26939  1.79097  5.02127  3.81159    365 v - - -
          2.68620  4.42227  2.77521  2.73125  3.46356  2.40493  3.72496  3.29356  2.67743  2.69357  4.24691  2.90348  2.73741  3.18148  2.89802  2.37889  2.77521  2.98520  4.58479  3.61505
          0.24682  2.55353  1.95961  0.32293  1.28745  0.26958  1.44266
    223   1.58174  5.31958  3.04242  2.01753  4.65299  3.60841  3.81675  4.12169  2.02173  3.61880  4.37702  3.08649  4.01933  2.56195  3.02150  2.43954  3.09933  3.70678  5.76369  4.36992    367 a - - -
          2.68618  4.42225  2.77519  2.73123  3.46354  2.40513  3.72494  3.29354  2.67741  2.69355  4.24690  2.90347  2.73739  3.18146  2.89801  2.37887  2.77519  2.98518  4.58477  3.61503
          0.22669  4.80144  1.63673  0.61958  0.77255  0.53478  0.88140
    224   2.75735  5.16172  3.03638  2.26359  4.46761  2.56100  2.70588  3.92485  2.48615  3.44998  4.21557  2.26216  3.93726  2.84875  2.59941  2.74048  2.55064  2.85938  5.61968  4.23630    368 n - - -
          2.68618  4.42225  2.77519  2.73123  3.46354  2.40513  3.72494  3.29354  2.67741  2.69355  4.24690  2.90347  2.73739  3.18146  2.89801  2.37887  2.77519  2.98518  4.58477  3.61503
          0.01423  4.65514  5.37749  0.61958  0.77255  0.58719  0.81167
    225   2.46191  4.25064  4.52175  3.92546  2.77206  3.96896  4.27814  2.01085  3.76574  1.38889  3.34992  2.99812  4.33298  3.94501  3.86828  3.26863  3.06310  2.48044  4.85093  2.92754    369 l - - -
          2.68618  4.42225  2.77519  2.73123  3.46354  2.40513  3.72494  3.29354  2.67741  2.69355  4.24690  2.90347  2.73739  3.18146  2.89801  2.37887  2.77519  2.98518  4.58477  3.61503
          0.01257  4.77890  5.50124  0.61958  0.77255  0.54210  0.87114
    226   2.85525  5.36448  2.62347  1.74442  4.71088  3.60597  3.80142  4.19510  2.27448  3.66687  4.40740  3.07245  3.10555  2.05270  2.18633  2.81452  3.08660  3.75638  5.79179  4.38317    370 e - - -
          2.68618  4.42225  2.77519  2.73123  3.46354  2.40513  3.72494  3.29354  2.67741  2.69355  4.24690  2.90347  2.73739  3.18146  2.89801  2.37887  2.77519  2.98518  4.58477  3.61503
          0.01178  4.84340  5.56575  0.61958  0.77255  0.63964  0.74968
    227   2.10060  5.34550  2.38110  2.05465  4.68574  3.59440  3.02412  4.17074  2.21846  3.64867  4.38881  2.36349  3.99745  2.89504  3.03444  2.79953  2.43115  3.73381  5.77984  4.36767    371 e - - -
          2.68618  4.42225  2.77519  2.73123  3.46354  2.40513  3.72494  3.29354  2.67741  2.69355  4.24690  2.90347  2.73739  3.18146  2.89801  2.37887  2.77519  2.98518  4.58477  3.61503
          0.01178  4.84340  5.56575  0.61958  0.77255  0.63964  0.74968
    228   2.56450  4.38755  4.60073  4.00753  2.05465  4.09849  4.40921  2.69825  3.84440  1.20900  3.37581  4.14770  4.45188  4.03483  2.94749  3.40018  3.19501  2.27382  4.98306  3.80068    372 l - - -
          2.68618  4.42225  2.77519  2.73123  3.46354  2.40513  3.72494  3.29354  2.67741  2.69355  4.24690  2.90347  2.73739  3.18146  2.89801  2.37887  2.77519  2.98518  4.58477  3.61503
          0.01178  4.84340  5.56575  0.61958  0.77255  0.40032  1.10898
    229   2.21582  2.68972  4.21086  3.63048  3.49219  3.93551  4.24580  2.83381  2.93118  1.68796  3.49717  3.88023  3.16129  3.76697  3.74525  2.72926  3.09587  1.96222  4.99199  3.79460    373 l - - -
          2.68618  4.42225  2.77519  2.73123  3.46354  2.40513  3.72494  3.29354  2.67741  2.69355  4.24690  2.90347  2.73739  3.18146  2.89801  2.37887  2.77519  2.98518  4.58477  3.61503
          0.01101  4.91012  5.63247  0.61958  0.77255  0.48576  0.95510
    230   2.91571  5.43464  1.88232  1.71152  4.77264  2.99216  3.15838  4.26177  2.62363  3.73716  4.48135  3.09752  4.05500  2.62847  3.12566  2.29960  2.65310  3.82229  5.86813  4.44782    374 e - - -
          2.68618  4.42225  2.77519  2.73123  3.46354  2.40513  3.72494  3.29354  2.67741  2.69355  4.24690  2.90347  2.73739  3.18146  2.89801  2.37887  2.77519  2.98518  4.58477  3.61503
          0.01101  4.91012  5.63247  0.61958  0.77255  0.48576  0.95510
    231   2.08049  5.33167  2.68349  2.54013  4.66884  2.68684  3.18934  4.14920  2.23794  3.63365  4.37467  2.70372  3.28555  2.90379  2.68309  2.20365  3.07148  3.15086  5.76930  4.36321    375 a - - -
          2.68618  4.42225  2.77519  2.73123  3.46354  2.40513  3.72494  3.29354  2.67741  2.69355  4.24690  2.90347  2.73739  3.18146  2.89801  2.37887  2.77519  2.98518  4.58477  3.61503
          0.01101  4.91012  5.63247  0.61958  0.77255  0.48576  0.95510
    232   2.24111  4.26506  4.74812  4.13996  1.97924  4.03816  4.36638  1.87551  3.94573  1.90246  3.37735  4.16932  4.40157  4.09397  3.98704  2.79495  3.10939  2.23279  4.88581  3.05577    376 i - - -
          2.68618  4.42225  2.77519  2.73123  3.46354  2.40513  3.72494  3.29354  2.67741  2.69355  4.24690  2.90347  2.73739  3.18146  2.89801  2.37887  2.77519  2.98518  4.58477  3.61503
          0.01101  4.91012  5.63247  0.61958  0.77255  0.48576  0.95510
    233   2.09271  5.33404  2.74726  2.10115  4.67113  3.62150  3.80830  4.14986  1.87620  3.63483  4.37738  3.09250  3.25869  2.90789  2.17887  2.81286  3.07737  3.72051  3.70440  4.36672    377 k - - -
          2.68618  4.42225  2.77519  2.73123  3.46354  2.40513  3.72494  3.29354  2.67741  2.69355  4.24690  2.90347  2.73739  3.18146  2.89801  2.37887  2.77519  2.98518  4.58477  3.61503
          0.01101  4.91012  5.63247  0.61958  0.77255  0.48576  0.95510
    234   2.86815  5.37901  2.29308  2.30553  4.72384  2.62038  3.82061  4.20935  2.26860  3.68264  4.42142  3.09138  4.02585  2.10950  2.04328  2.50994  3.09993  3.76986  5.80937  4.39842    378 r - - -
          2.68624  4.42265  2.77489  2.73052  3.46319  2.40523  3.72443  3.29203  2.67742  2.69362  4.24730  2.90387  2.73780  3.18080  2.89841  2.37927  2.77560  2.98505  4.58517  3.61543
          0.38746  1.61425  2.10226  1.59231  0.22747  0.48576  0.95510
    235   1.76221  5.07465  2.68506  2.32438  4.33481  2.96698  3.81367  2.65505  2.25337  2.85863  4.14004  3.12359  4.00427  2.94886  3.06845  2.81412  3.03182  3.41790  5.56280  4.20993    388 a - - -
          2.68618  4.42225  2.77519  2.73123  3.46354  2.40513  3.72494  3.29354  2.67741  2.69355  4.24690  2.90347  2.73739  3.18146  2.89801  2.37887  2.77519  2.98518  4.58477  3.61503
          0.17862  4.78388  1.86294  0.61958  0.77255  0.75249  0.63713
    236   2.39587  4.19114  4.69517  4.08861  2.29975  3.98252  4.30830  2.20935  3.89449  1.81968  3.24785  4.11662  4.33704  4.03431  3.93084  3.29305  3.04370  1.68442  3.19887  3.62772    389 v - - -
          2.68618  4.42225  2.77519  2.73123  3.46354  2.40513  3.72494  3.29354  2.67741  2.69355  4.24690  2.90347  2.73739  3.18146  2.89801  2.37887  2.77519  2.98518  4.58477  3.61503
          0.01475  4.62000  5.34235  0.61958  0.77255  0.98597  0.46693
    237   2.84383  5.28717  1.72986  2.46884  4.64969  2.87751  3.81973  4.12608  2.61706  3.63283  4.39987  3.01874  3.97965  2.53436  3.12050  2.11712  2.23045  3.70348  5.78941  4.37922    390 d - - -
          2.68618  4.42225  2.77519  2.73123  3.46354  2.40513  3.72494  3.29354  2.67741  2.69355  4.24690  2.90347  2.73739  3.18146  2.89801  2.37887  2.77519  2.98518  4.58477  3.61503
          0.01475  4.62000  5.34235  0.61958  0.77255  0.98597  0.46693
    238   1.45615  5.10130  2.99272  2.20810  4.43056  2.87347  3.05620  3.87289  2.61254  3.43478  4.22791  3.07345  3.11499  2.95442  3.08878  2.80050  3.04733  3.50086  5.63680  4.27051    391 a - - -
          2.68618  4.42225  2.77519  2.73123  3.46354  2.40513  3.72494  3.29354  2.67741  2.69355  4.24690  2.90347  2.73739  3.18146  2.89801  2.37887  2.77519  2.98518  4.58477  3.61503
          0.08339  4.62000  2.65708  0.61958  0.77255  0.98597  0.46693
    239   2.05563  4.64241  3.32100  2.45841  3.88290  2.38340  3.95204  3.23344  2.87384  1.72327  3.81132  3.30735  4.04697  3.20111  3.27170  2.88969  3.00938  2.97169  5.27642  4.01028    392 l - - -
          2.68618  4.42225  2.77519  2.73123  3.46354  2.40513  3.72494  3.29354  2.67741  2.69355  4.24690  2.90347  2.73739  3.18146  2.89801  2.37887  2.77519  2.98518  4.58477  3.61503
          0.01579  4.55240  5.27474  0.61958  0.77255  0.87324  0.54059
    240   1.44100  4.65341  3.45713  2.95302  4.06131  3.52850  4.04149  3.46976  2.94592  3.13842  3.99085  3.36649  2.51905  3.27230  3.35022  2.09400  3.01276  3.15056  5.42823  2.94112    393 a - - -
          2.68618  4.42225  2.77519  2.73123  3.46354  2.40513  3.72494  3.29354  2.67741  2.69355  4.24690  2.90347  2.73739  3.18146  2.89801  2.37887  2.77519  2.98518  4.58477  3.61503
          0.01475  4.62000  5.34235  0.61958  0.77255  0.98597  0.46693
    241   2.13543  5.21004  2.59436  2.44756  4.54114  2.97007  3.71436  4.01506  2.19180  3.51219  4.26125  2.99301  2.74158  2.49135  2.95011  2.43783  2.61839  3.59462  5.65842  4.25774    394 a - - -
          2.68618  4.42225  2.77519  2.73123  3.46354  2.40513  3.72494  3.29354  2.67741  2.69355  4.24690  2.90347  2.73739  3.18146  2.89801  2.37887  2.77519  2.98518  4.58477  3.61503
          0.18494  4.62000  1.83892  0.61958  0.77255  0.98597  0.46693
    242   2.68342  4.53267  2.45794  2.81954  2.99949  3.61336  3.84899  2.63605  2.79041  2.33076  2.93437  3.27257  3.15666  2.62645  3.18849  2.84349  2.91500  2.81353  5.09499  3.83591    395 l - - -
          2.68637  4.42244  2.77539  2.73051  3.46373  2.40511  3.72514  3.29318  2.67760  2.69374  4.24709  2.90366  2.73759  3.18116  2.89719  2.37906  2.77539  2.98538  4.58315  3.61522
          1.10060  0.54414  2.44198  0.38715  1.13628  0.33288  1.26180
    243   2.08225  5.32386  2.66701  1.84460  4.66761  3.57423  3.76936  4.15275  2.22384  3.62744  4.36620  2.59458  3.97435  2.52660  2.34891  2.77551  3.04656  3.71406  5.75535  4.34460    398 e - - -
          2.68618  4.42225  2.77519  2.73123  3.46354  2.40513  3.72494  3.29354  2.67741  2.69355  4.24690  2.90347  2.73739  3.18146  2.89801  2.37887  2.77519  2.98518  4.58477  3.61503
          0.01247  4.78682  5.50916  0.61958  0.77255  0.74735  0.64173
    244   3.70021  4.95436  5.65728  5.08272  2.58070  5.05279  5.39475  2.07656  4.93737  0.84101  3.30140  5.20384  5.21155  4.92330  4.92943  4.41790  3.92072  1.61323  5.57734  4.52136    399 l - - -
          2.68618  4.42225  2.77519  2.73123  3.46354  2.40513  3.72494  3.29354  2.67741  2.69355  4.24690  2.90347  2.73739  3.18146  2.89801  2.37887  2.77519  2.98518  4.58477  3.61503
          0.01247  4.78682  5.50916  0.61958  0.77255  0.74735  0.64173
    245   2.80756  4.39355  3.00454  3.37194  2.74512  3.84886  4.12410  2.85967  3.29622  1.58397  2.94159  3.69729  2.65845  3.56502  2.97958  3.11355  3.03938  2.65445  3.51060  3.77436    400 l - - -
          2.68618  4.42225  2.77519  2.73123  3.46354  2.40513  3.72494  3.29354  2.67741  2.69355  4.24690  2.90347  2.73739  3.18146  2.89801  2.37887  2.77519  2.98518  4.58477  3.61503
          0.07990  4.78682  2.68162  0.61958  0.77255  0.74735  0.64173
    246   1.49274  5.37774  2.45871  2.22090  4.71343  2.89031  3.85205  4.19451  2.65060  3.69250  4.45670  2.46031  2.97596  2.96816  3.15942  2.85735  3.14595  3.77080  5.84380  4.42532    401 a - - -
          2.68618  4.42225  2.77519  2.73123  3.46354  2.40513  3.72494  3.29354  2.67741  2.69355  4.24690  2.90347  2.73739  3.18146  2.89801  2.37887  2.77519  2.98518  4.58477  3.61503
          0.01333  4.72025  5.44259  0.61958  0.77255  0.64047  0.74875
    247   3.00762  4.37344  4.88938  4.28828  3.38321  4.20046  4.53763  1.53297  4.10050  1.36988  3.34520  4.33243  4.53854  4.23611  4.14125  3.51625  2.68051  2.08688  3.28222  3.85350    402 l - - -
          2.68618  4.42225  2.77519  2.73123  3.46354  2.40513  3.72494  3.29354  2.67741  2.69355  4.24690  2.90347  2.73739  3.18146  2.89801  2.37887  2.77519  2.98518  4.58477  3.61503
          0.01247  4.78682  5.50916  0.61958  0.77255  0.55211  0.85740
    248   2.30044  4.89747  2.83361  2.46937  4.10437  3.67944  3.89369  3.50244  2.73249  2.45360  3.97861  3.24631  4.06796  3.07456  3.17929  1.89080  2.60096  2.70543  5.42419  3.06534    403 s - - -
          2.68651  4.42220  2.77473  2.73170  3.46308  2.40531  3.72414  3.29448  2.67745  2.69248  4.24706  2.90446  2.73744  3.18246  2.89577  2.37931  2.77573  2.98437  4.58446  3.61578
          0.90828  0.65975  2.52825  2.01066  0.14376  0.40032  1.10898
    249   2.86137  4.42860  4.04677  3.46076  1.50037  3.90569  4.16685  2.19738  2.80342  2.31082  3.52673  3.76716  4.27639  3.00229  2.95764  3.17813  3.09113  2.68374  5.01327  3.80110    430 f - - -
          2.68573  4.42244  2.77437  2.73143  3.46373  2.40506  3.72514  3.29373  2.67760  2.69338  4.24567  2.90366  2.73728  3.18166  2.89820  2.37906  2.77539  2.98538  4.58496  3.61523
          0.74837  1.14932  1.56060  0.59945  0.79654  0.65396  0.73393
    250   2.75518  5.23214  2.97231  2.44320  4.56567  2.49376  3.03478  4.04163  2.18005  3.53185  4.27998  2.25252  3.07481  2.46799  2.93870  2.35930  2.98724  3.61748  5.67206  4.27002    434 k - - -
          2.68618  4.42225  2.77519  2.73123  3.46354  2.40513  3.72494  3.29354  2.67741  2.69355  4.24690  2.90347  2.73739  3.18146  2.89801  2.37887  2.77519  2.98518  4.58477  3.61503
          0.01496  4.60553  5.32788  0.61958  0.77255  0.53079  0.88708
    251   2.24645  5.21696  3.10479  2.55540  4.57127  3.02592  3.79974  4.03328  2.00486  3.54655  4.30658  3.09048  2.72839  2.90946  2.58603  1.83905  3.04781  3.62369  5.70353  4.32032    435 s - - -
          2.68618  4.42225  2.77519  2.73123  3.46354  2.40513  3.72494  3.29354  2.67741  2.69355  4.24690  2.90347  2.73739  3.18146  2.89801  2.37887  2.77519  2.98518  4.58477  3.61503
          0.01250  4.78382  5.50617  0.61958  0.77255  0.75259  0.63704
    252   1.85898  4.88728  3.27302  2.71539  3.11909  3.65179  3.86945  3.50303  2.20476  2.74202  3.97264  2.75255  4.04281  3.04658  3.14924  2.21501  2.58159  3.20754  5.41616  4.10618    436 a - - -
          2.68618  4.42225  2.77519  2.73123  3.46354  2.40513  3.72494  3.29354  2.67741  2.69355  4.24690  2.90347  2.73739  3.18146  2.89801  2.37887  2.77519  2.98518  4.58477  3.61503
          0.08955  4.78382  2.56018  0.61958  0.77255  0.75259  0.63704
    253   2.14168  4.47354  3.68531  3.11586  2.93139  2.97910  4.01467  2.57348  2.58537  2.68333  3.57818  3.51117  4.13885  3.36113  2.74979  3.00824  3.00487  2.74555  2.28077  3.82524    437 a - - -
          2.68618  4.42225  2.77519  2.73123  3.46354  2.40513  3.72494  3.29354  2.67741  2.69355  4.24690  2.90347  2.73739  3.18146  2.89801  2.37887  2.77519  2.98518  4.58477  3.61503
          0.01350  4.70777  5.43012  0.61958  0.77255  0.87249  0.54113
    254   2.47636  5.28621  3.24232  2.65091  4.63292  3.67934  3.79711  4.06470  1.70031  3.55852  3.19730  3.16490  4.05970  1.84422  2.14413  2.90057  3.13513  3.68078  5.68849  4.35716    438 k - - -
          2.68618  4.42225  2.77519  2.73123  3.46354  2.40513  3.72494  3.29354  2.67741  2.69355  4.24690  2.90347  2.73739  3.18146  2.89801  2.37887  2.77519  2.98518  4.58477  3.61503
          0.01350  4.70777  5.43012  0.61958  0.77255  0.87249  0.54113
    255   2.44995  5.16490  3.06239  2.51099  4.47499  2.29758  3.75689  3.93112  2.06296  3.45970  4.22620  2.59198  3.95404  2.55045  2.99200  2.47576  2.61381  2.90855  5.63233  4.25038    439 k - - -
          2.68618  4.42225  2.77519  2.73123  3.46354  2.40513  3.72494  3.29354  2.67741  2.69355  4.24690  2.90347  2.73739  3.18146  2.89801  2.37887  2.77519  2.98518  4.58477  3.61503
          0.01350  4.70777  5.43012  0.61958  0.77255  0.87249  0.54113
    256   2.25246  5.12593  3.13903  2.57713  4.43500  2.97149  3.78546  3.87233  1.69668  3.41984  4.20380  3.10312  3.98858  2.90835  2.20923  2.79995  2.61465  2.95034  5.60546  4.24935    440 k - - -
          2.68618  4.42225  2.77519  2.73123  3.46354  2.40513  3.72494  3.29354  2.67741  2.69355  4.24690  2.90347  2.73739  3.18146  2.89801  2.37887  2.77519  2.98518  4.58477  3.61503
          0.01350  4.70777  5.43012  0.61958  0.77255  0.87249  0.54113
    257   1.96947  4.45890  3.71199  3.14382  2.91682  2.03372  4.02631  2.95081  3.08798  2.66844  2.88189  3.53083  4.14565  3.38538  2.85302  3.01638  3.00592  2.73091  5.04171  3.02554    441 a - - -
          2.68618  4.42225  2.77519  2.73123  3.46354  2.40513  3.72494  3.29354  2.67741  2.69355  4.24690  2.90347  2.73739  3.18146  2.89801  2.37887  2.77519  2.98518  4.58477  3.61503
          0.21701  4.70777  1.68174  0.61958  0.77255  0.69072  0.69558
    258   2.89607  5.39249  2.01538  2.10455  4.71796  3.51035  3.82710  4.20395  2.64984  3.69890  4.47005  2.42390  3.98808  2.94833  3.16857  2.43866  1.73720  3.77886  5.85030  4.42024    442 t - - -
          2.68596  4.41961  2.77517  2.73089  3.46283  2.40535  3.72559  3.29363  2.67630  2.69359  4.24754  2.90341  2.73804  3.18161  2.89865  2.37888  2.77518  2.98583  4.58541  3.61491
          1.22413  0.64205  1.71606  1.46864  0.26167  0.50978  0.91787
    259   3.03428  4.51919  4.38621  3.83491  3.22313  4.07890  4.28859  2.81619  3.64386  1.14287  3.43116  4.04298  2.38560  3.91156  3.82444  3.39845  3.27491  2.72092  2.51204  3.51844    458 l - - -
          2.68618  4.42225  2.77519  2.73123  3.46354  2.40513  3.72494  3.29354  2.67741  2.69355  4.24690  2.90347  2.73739  3.18146  2.89801  2.37887  2.77519  2.98518  4.58477  3.61503
          0.01460  4.63012  5.35246  0.61958  0.77255  0.79073  0.60424
    260   2.43245  5.28910  2.30990  2.19338  4.62187  2.29266  3.76691  4.10095  2.52667  3.59279  4.34337  3.01749  3.95989  2.50186  3.02357  2.46865  2.29914  3.67528  5.73613  4.32697    459 e - - -
          2.68618  4.42225  2.77519  2.73123  3.46354  2.40513  3.72494  3.29354  2.67741  2.69355  4.24690  2.90347  2.73739  3.18146  2.89801  2.37887  2.77519  2.98518  4.58477  3.61503
          0.01372  4.69171  5.41405  0.61958  0.77255  0.89502  0.52526
    261   2.43075  5.08670  2.38575  2.54252  4.36175  3.57084  3.76872  3.80085  1.67724  2.80413  4.14896  3.07451  3.96425  2.89548  3.00803  2.44750  3.00016  3.44021  3.42860  4.20122    460 k - - -
          2.68618  4.42225  2.77519  2.73123  3.46354  2.40513  3.72494  3.29354  2.67741  2.69355  4.24690  2.90347  2.73739  3.18146  2.89801  2.37887  2.77519  2.98518  4.58477  3.61503
          0.01372  4.69171  5.41405  0.61958  0.77255  0.89502  0.52526
    262   1.38246  3.14640  4.55970  4.00293  3.54834  3.96947  4.49462  2.54473  3.86699  1.63101  3.51392  4.12146  4.41111  4.07403  4.01467  3.30916  3.16522  2.06952  5.13367  3.95085    461 a - - -
          2.68618  4.42225  2.77519  2.73123  3.46354  2.40513  3.72494  3.29354  2.67741  2.69355  4.24690  2.90347  2.73739  3.18146  2.89801  2.37887  2.77519  2.98518  4.58477  3.61503
          0.07739  4.69171  2.72879  0.61958  0.77255  0.89502  0.52526
    263   2.51145  5.48541  1.63781  1.63494  4.81029  3.53439  3.85680  4.30745  2.32947  3.78437  4.55077  2.99473  4.01899  2.97578  3.20633  2.43822  3.19349  3.86879  5.92282  4.47939    462 e - - -
          2.68618  4.42225  2.77519  2.73123  3.46354  2.40513  3.72494  3.29354  2.67741  2.69355  4.24690  2.90347  2.73739  3.18146  2.89801  2.37887  2.77519  2.98518  4.58477  3.61503
          0.01461  4.62893  5.35128  0.61958  0.77255  0.97542  0.47326
    264   2.75183  5.13875  3.04802  2.21597  4.44137  2.35224  3.73061  3.13389  2.17668  3.42422  4.19412  3.03028  3.93387  2.84504  2.30522  2.41824  2.58898  3.50699  5.59796  4.22118    463 k - - -
          2.68566  4.42235  2.77530  2.73133  3.46364  2.40503  3.72504  3.29364  2.67751  2.69365  4.24700  2.90357  2.73750  3.18156  2.89811  2.37897  2.77530  2.98486  4.58487  3.61441
          0.68487  1.00722  2.03554  0.10800  2.27914  0.71480  0.67195
    265   2.83820  5.22503  3.03055  2.23529  4.56706  3.57085  3.77271  4.01385  1.52249  3.52587  4.30370  3.06554  3.07221  2.88972  2.89007  2.81708  2.01988  3.62041  5.67743  4.31298    465 k - - -
          2.68618  4.42225  2.77519  2.73123  3.46354  2.40513  3.72494  3.29354  2.67741  2.69355  4.24690  2.90347  2.73739  3.18146  2.89801  2.37887  2.77519  2.98518  4.58477  3.61503
          0.08926  4.59670  2.58615  0.61958  0.77255  1.01255  0.45144
    266   2.76787  5.18927  2.45179  2.43389  4.49915  3.49618  3.73503  3.96395  2.50961  2.83045  4.25473  2.26332  3.92100  2.46974  3.00051  1.79983  3.00547  3.56495  5.65173  4.25644    466 s - - -
          2.68618  4.42225  2.77519  2.73123  3.46354  2.40513  3.72494  3.29354  2.67741  2.69355  4.24690  2.90347  2.73739  3.18146  2.89801  2.37887  2.77519  2.98518  4.58477  3.61503
          0.01625  4.52368  5.24603  0.61958  0.77255  1.08796  0.41083
    267   2.84157  4.32673  4.19304  2.71145  3.44467  3.95916  4.27336  1.81560  3.52096  1.63890  3.40228  3.88767  4.31820  3.77028  3.74873  3.24633  2.58514  1.97448  5.01335  3.81725    467 l - - -
          2.68618  4.42225  2.77519  2.73123  3.46354  2.40513  3.72494  3.29354  2.67741  2.69355  4.24690  2.90347  2.73739  3.18146  2.89801  2.37887  2.77519  2.98518  4.58477  3.61503
          0.01625  4.52368  5.24603  0.61958  0.77255  0.85380  0.55476
    268   2.81371  5.18911  3.11988  2.54937  4.50716  3.58824  2.98521  3.95304  2.11012  3.46687  4.24332  2.50788  3.97515  2.85671  1.77906  2.79786  2.63666  3.56873  5.61812  3.07666    468 r - - -
          2.68618  4.42225  2.77519  2.73123  3.46354  2.40513  3.72494  3.29354  2.67741  2.69355  4.24690  2.90347  2.73739  3.18146  2.89801  2.37887  2.77519  2.98518  4.58477  3.61503
          0.01486  4.61232  5.33467  0.61958  0.77255  0.76344  0.62747
    269   2.81438  5.29501  2.24233  2.13382  3.34117  3.54728  3.77032  4.09758  2.53261  3.59174  4.34453  1.86037  3.96403  2.44438  3.02978  2.77721  2.61818  3.67535  5.73719  4.32819    469 n - - -
          2.68618  4.42225  2.77519  2.73123  3.46354  2.40513  3.72494  3.29354  2.67741  2.69355  4.24690  2.90347  2.73739  3.18146  2.89801  2.37887  2.77519  2.98518  4.58477  3.61503
          0.01370  4.69272  5.41507  0.61958  0.77255  0.89362  0.52623
    270   2.38870  4.75106  3.32710  2.76695  3.94101  2.56623  3.87306  2.67661  2.74119  2.28734  3.84189  3.25143  4.03729  2.64643  2.68160  2.19223  2.99761  3.05592  5.29584  4.00934    470 s - - -
          2.68618  4.42225  2.77519  2.73123  3.46354  2.40513  3.72494  3.29354  2.67741  2.69355  4.24690  2.90347  2.73739  3.18146  2.89801  2.37887  2.77519  2.98518  4.58477  3.61503
          0.01370  4.69272  5.41507  0.61958  0.77255  0.69838  0.68795
    271   2.14129  2.66171  4.30002  2.81135  2.37881  3.90584  4.21498  2.69514  3.58614  1.99801  3.37895  3.90383  4.27576  3.80011  3.75419  3.19482  2.52623  2.17929  4.87979  3.68948    471 l - - -
          2.68618  4.42225  2.77519  2.73123  3.46354  2.40513  3.72494  3.29354  2.67741  2.69355  4.24690  2.90347  2.73739  3.18146  2.89801  2.37887  2.77519  2.98518  4.58477  3.61503
          0.01287  4.75473  5.47707  0.61958  0.77255  0.80126  0.59559
    272   3.79004  5.80859  4.34375  3.49844  5.43657  4.28341  4.07511  4.71147  0.53217  4.03486  4.93794  3.81463  4.61876  3.20448  1.99053  3.76298  3.89566  4.40474  5.96397  4.90544    472 K - - -
          2.68618  4.42225  2.77519  2.73123  3.46354  2.40513  3.72494  3.29354  2.67741  2.69355  4.24690  2.90347  2.73739  3.18146  2.89801  2.37887  2.77519  2.98518  4.58477  3.61503
          0.01287  4.75473  5.47707  0.61958  0.77255  0.61488  0.77807
    273   2.45162  5.19406  3.13574  1.78670  4.49205  3.61832  3.80244  2.99706  1.85775  3.47432  4.24991  3.11030  4.00924  2.91952  2.37237  2.81710  3.05578  2.96317  5.65313  4.28378    473 e - - -
          2.68618  4.42225  2.77519  2.73123  3.46354  2.40513  3.72494  3.29354  2.67741  2.69355  4.24690  2.90347  2.73739  3.18146  2.89801  2.37887  2.77519  2.98518  4.58477  3.61503
          0.01217  4.81028  5.53263  0.61958  0.77255  0.70481  0.68161
    274   3.25249  4.61851  5.00812  4.41027  3.40899  4.44587  4.76043  2.19452  4.23667  0.93907  2.29361  4.53292  4.73711  4.36202  3.01435  3.76283  3.47774  2.26616  5.20110  4.08424    474 l - - -
          2.68629  4.42236  2.77531  2.73066  3.46300  2.40524  3.72506  3.29365  2.67717  2.69366  4.24701  2.90358  2.73751  3.18158  2.89812  2.37872  2.77531  2.98530  4.58488  3.61514
          0.15450  1.97186  5.53263  0.86185  0.54884  0.70481  0.68161
    275   2.87234  4.76341  3.53296  2.95168  3.93716  3.77347  3.96972  2.37309  2.15818  1.99607  3.85088  3.40604  4.15205  2.59912  2.15758  3.00944  3.09807  2.65235  5.30480  4.04788    478 l - - -
          2.68618  4.42225  2.77519  2.73123  3.46354  2.40513  3.72494  3.29354  2.67741  2.69355  4.24690  2.90347  2.73739  3.18146  2.89801  2.37887  2.77519  2.98518  4.58477  3.61503
          0.01217  4.81028  5.53263  0.61958  0.77255  0.36973  1.17415
    276   3.21422  5.80175  1.51949  1.27009  5.11897  3.69600  4.09134  4.63323  2.97652  4.09881  4.87997  2.59444  2.94613  3.22095  3.52987  3.12662  2.83588  4.18306  6.23542  4.76079    479 e - - -
          2.68618  4.42225  2.77519  2.73123  3.46354  2.40513  3.72494  3.29354  2.67741  2.69355  4.24690  2.90347  2.73739  3.18146  2.89801  2.37887  2.77519  2.98518  4.58477  3.61503
          0.01101  4.91012  5.63247  0.61958  0.77255  0.48576  0.95510
    277   1.96501  5.33994  3.16349  2.60269  4.67906  3.66295  3.83439  4.14301  1.86854  3.63407  4.38959  2.66264  4.05447  2.61811  2.36780  2.86386  2.09746  3.72899  5.77088  4.38879    480 k - - -
          2.68618  4.42225  2.77519  2.73123  3.46354  2.40513  3.72494  3.29354  2.67741  2.69355  4.24690  2.90347  2.73739  3.18146  2.89801  2.37887  2.77519  2.98518  4.58477  3.61503
          0.01101  4.91012  5.63247  0.61958  0.77255  0.48576  0.95510
    278   4.32617  5.49952  6.17836  5.65123  3.56087  5.73204  6.02539  2.27868  5.47540  0.34918  3.30487  5.91226  5.68376  5.32367  5.41279  5.19953  4.53185  2.94344  5.88368  4.92421    481 L - - -
          2.68618  4.42225  2.77519  2.73123  3.46354  2.40513  3.72494  3.29354  2.67741  2.69355  4.24690  2.90347  2.73739  3.18146  2.89801  2.37887  2.77519  2.98518  4.58477  3.61503
          0.07030  4.91012  2.80492  0.61958  0.77255  0.48576  0.95510
    279   2.11872  5.33002  3.07134  2.06834  4.67181  2.93062  3.79327  4.15193  1.70917  3.63250  4.37469  2.67830  4.00041  2.89280  2.63316  2.52265  3.06801  3.71957  5.76434  4.35978    482 k - - -
          2.68618  4.42225  2.77519  2.73123  3.46354  2.40513  3.72494  3.29354  2.67741  2.69355  4.24690  2.90347  2.73739  3.18146  2.89801  2.37887  2.77519  2.98518  4.58477  3.61503
          0.01168  4.85151  5.57385  0.61958  0.77255  0.40878  1.09202
    280   2.29109  5.33082  2.45916  2.26644  4.66759  3.08707  3.18099  3.21141  2.54277  3.63258  4.37373  2.60843  3.26075  2.90370  2.70848  2.45474  2.40007  3.71701  5.76852  4.36255    483 e - - -
          2.68618  4.42225  2.77519  2.73123  3.46354  2.40513  3.72494  3.29354  2.67741  2.69355  4.24690  2.90347  2.73739  3.18146  2.89801  2.37887  2.77519  2.98518  4.58477  3.61503
          0.01101  4.91012  5.63247  0.61958  0.77255  0.48576  0.95510
    281   2.13170  5.03157  2.77136  1.69154  4.26552  3.67841  3.88345  2.98351  2.68778  3.28811  4.10340  3.21276  4.06819  2.69392  3.14997  2.88235  3.07562  2.88842  3.41186  3.29636    484 e - - -
          2.68618  4.42225  2.77519  2.73123  3.46354  2.40513  3.72494  3.29354  2.67741  2.69355  4.24690  2.90347  2.73739  3.18146  2.89801  2.37887  2.77519  2.98518  4.58477  3.61503
          0.01101  4.91012  5.63247  0.61958  0.77255  0.48576  0.95510
    282   2.11469  3.42689  3.21918  2.19631  4.34555  2.36784  3.86880  3.77000  2.65409  3.35806  4.16104  3.18769  4.05856  2.66947  2.61534  2.86942  3.07893  3.43322  5.58652  2.47031    485 a - - -
          2.68618  4.42225  2.77519  2.73123  3.46354  2.40513  3.72494  3.29354  2.67741  2.69355  4.24690  2.90347  2.73739  3.18146  2.89801  2.37887  2.77519  2.98518  4.58477  3.61503
          0.01101  4.91012  5.63247  0.61958  0.77255  0.48576  0.95510
    283   2.85063  4.70297  3.54755  1.65970  2.64962  3.77966  4.01502  2.77013  2.95494  2.92460  3.79866  3.43785  4.16277  3.27703  2.88244  2.62282  2.57130  2.55819  5.26596  3.25242    486 e - - -
          2.68618  4.42225  2.77519  2.73123  3.46354  2.40513  3.72494  3.29354  2.67741  2.69355  4.24690  2.90347  2.73739  3.18146  2.89801  2.37887  2.77519  2.98518  4.58477  3.61503
          0.01101  4.91012  5.63247  0.61958  0.77255  0.48576  0.95510
    284   2.15424  5.17670  3.16872  1.66167  4.45562  3.64784  3.84487  3.89654  2.31820  2.92905  4.23677  3.14850  4.04045  2.96906  3.08900  2.51266  2.40379  3.53144  5.65217  3.24000    487 e - - -
          2.68618  4.42225  2.77519  2.73123  3.46354  2.40513  3.72494  3.29354  2.67741  2.69355  4.24690  2.90347  2.73739  3.18146  2.89801  2.37887  2.77519  2.98518  4.58477  3.61503
          0.01101  4.91012  5.63247  0.61958  0.77255  0.48576  0.95510
    285   2.45468  4.44795  3.11707  3.41662  3.56469  3.89889  3.29311  2.48302  3.34185  1.43720  2.80068  3.74459  4.27338  3.61188  2.93458  3.16300  3.09067  2.42081  5.04654  3.83598    488 l - - -
          2.68606  4.41949  2.77555  2.73053  3.46272  2.40563  3.72565  3.29195  2.67781  2.69425  4.24760  2.90300  2.73810  3.18174  2.89805  2.37907  2.77561  2.98471  4.58547  3.61277
          0.91580  0.81071  1.86264  1.39998  0.28316  0.48576  0.95510
    286   2.25892  4.79395  3.31810  2.38283  3.07063  3.65995  3.87881  2.77445  2.34070  2.62483  3.87931  3.24906  3.13217  3.07927  3.17694  2.24383  2.65300  3.09896  5.33167  4.03866    497 s - - -
          2.68618  4.42225  2.77519  2.73123  3.46354  2.40513  3.72494  3.29354  2.67741  2.69355  4.24690  2.90347  2.73739  3.18146  2.89801  2.37887  2.77519  2.98518  4.58477  3.61503
          0.24635  4.74562  1.56225  0.61958  0.77255  0.81575  0.58395
    287   2.34341  3.35968  3.44844  2.45984  3.66191  2.84757  3.88391  3.03067  2.84802  2.37903  2.91123  3.32412  4.02550  3.16591  2.58599  2.87753  2.93124  2.79220  5.07949  3.07889    498 a - - -
          2.68618  4.42225  2.77519  2.73123  3.46354  2.40513  3.72494  3.29354  2.67741  2.69355  4.24690  2.90347  2.73739  3.18146  2.89801  2.37887  2.77519  2.98518  4.58477  3.61503
          0.01638  4.51565  5.23800  0.61958  0.77255  0.45069  1.01388
    288   2.81656  5.30878  3.03336  2.04220  4.64736  2.35696  3.77603  4.12798  2.51594  3.61154  4.35479  2.32237  3.97911  2.50986  2.62306  2.16935  2.69586  3.69670  5.74663  4.33974    499 e - - -
          2.68618  4.42225  2.77519  2.73123  3.46354  2.40513  3.72494  3.29354  2.67741  2.69355  4.24690  2.90347  2.73739  3.18146  2.89801  2.37887  2.77519  2.98518  4.58477  3.61503
          0.01238  4.79388  5.51623  0.61958  0.77255  0.73484  0.65312
    289   2.04771  5.06690  2.38487  2.61079  4.32992  3.61630  3.05489  3.75739  2.61740  2.48126  4.14150  3.13723  2.45077  2.96767  3.08852  2.82548  2.54275  3.41464  5.56533  4.21538    500 a - - -
          2.68618  4.42225  2.77519  2.73123  3.46354  2.40513  3.72494  3.29354  2.67741  2.69355  4.24690  2.90347  2.73739  3.18146  2.89801  2.37887  2.77519  2.98518  4.58477  3.61503
          0.01238  4.79388  5.51623  0.61958  0.77255  0.73484  0.65312
    290   2.91079  4.62432  2.91418  3.17593  3.74625  3.84013  4.15987  3.00775  3.20598  1.11829  3.71675  2.87193  4.25607  3.49801  3.55664  3.13945  3.15592  2.31667  5.23097  3.98682    501 l - - -
          2.68618  4.42225  2.77519  2.73123  3.46354  2.40513  3.72494  3.29354  2.67741  2.69355  4.24690  2.90347  2.73739  3.18146  2.89801  2.37887  2.77519  2.98518  4.58477  3.61503
          0.01238  4.79388  5.51623  0.61958  0.77255  0.73484  0.65312
    291   2.49912  5.28853  3.05536  2.25860  4.62593  3.57520  3.76193  4.10529  1.83657  3.58977  3.41053  2.66028  3.21530  2.56839  2.64791  2.15472  3.03020  3.67513  5.72513  4.32062    502 k - - -
          2.68618  4.42225  2.77519  2.73123  3.46354  2.40513  3.72494  3.29354  2.67741  2.69355  4.24690  2.90347  2.73739  3.18146  2.89801  2.37887  2.77519  2.98518  4.58477  3.61503
          0.15726  4.79388  1.98602  0.61958  0.77255  0.73484  0.65312
    292   1.98771  5.28935  2.50548  2.11409  4.62310  2.58209  3.76112  4.10324  2.20015  3.59401  4.34569  3.00346  3.95169  2.86783  3.02268  2.16070  3.04113  3.67653  5.73683  4.32575    503 a - - -
          2.68631  4.42238  2.77500  2.73106  3.46367  2.40504  3.72507  3.29367  2.67715  2.69335  4.24552  2.90359  2.73752  3.18159  2.89813  2.37900  2.77532  2.98531  4.58490  3.61516
          0.61446  0.78872  5.37326  0.08784  2.47587  0.27736  1.41791
    293   1.80377  4.99314  2.45866  2.72202  3.32769  3.07486  3.15694  2.50295  2.71334  3.24538  4.06891  3.23469  4.07855  3.06034  2.42631  2.89598  3.07772  3.31705  5.50650  4.18354    505 a - - -
          2.68618  4.42225  2.77519  2.73123  3.46354  2.40513  3.72494  3.29354  2.67741  2.69355  4.24690  2.90347  2.73739  3.18146  2.89801  2.37887  2.77519  2.98518  4.58477  3.61503
          0.01101  4.91012  5.63247  0.61958  0.77255  0.48576  0.95510
    294   2.48043  4.28323  4.59899  3.07892  3.37367  4.01121  4.33018  2.41877  3.83165  1.51568  3.39631  4.09289  4.37669  4.00603  3.92176  3.31191  3.10115  2.07709  3.40942  2.20768    506 l - - -
          2.68618  4.42225  2.77519  2.73123  3.46354  2.40513  3.72494  3.29354  2.67741  2.69355  4.24690  2.90347  2.73739  3.18146  2.89801  2.37887  2.77519  2.98518  4.58477  3.61503
          0.01101  4.91012  5.63247  0.61958  0.77255  0.48576  0.95510
    295   1.97552  5.06271  3.23260  2.32470  4.30624  3.09322  3.87357  3.72618  2.66884  3.32364  3.22329  2.76645  4.06088  3.01959  2.67177  2.26502  3.07483  2.87150  5.56187  2.80881    507 a - - -
          2.68618  4.42225  2.77519  2.73123  3.46354  2.40513  3.72494  3.29354  2.67741  2.69355  4.24690  2.90347  2.73739  3.18146  2.89801  2.37887  2.77519  2.98518  4.58477  3.61503
          0.01101  4.91012  5.63247  0.61958  0.77255  0.48576  0.95510
    296   1.98289  5.26074  3.13178  2.09194  4.56951  3.63265  3.82265  3.30937  2.30393  3.54970  4.31151  2.62160  4.02509  2.93255  2.13065  2.82578  2.72837  3.63179  5.71514  3.32705    508 a - - -
          2.68618  4.42225  2.77519  2.73123  3.46354  2.40513  3.72494  3.29354  2.67741  2.69355  4.24690  2.90347  2.73739  3.18146  2.89801  2.37887  2.77519  2.98518  4.58477  3.61503
          0.01101  4.91012  5.63247  0.61958  0.77255  0.48576  0.95510
    297   1.45340  5.19068  2.23736  2.80210  4.83115  2.36854  4.11790  4.30180  2.93806  3.83956  4.61067  3.30123  2.22779  3.25188  3.42296  2.42694  3.23593  3.83133  6.00809  4.63446    509 a - - -
          2.68618  4.42225  2.77519  2.73123  3.46354  2.40513  3.72494  3.29354  2.67741  2.69355  4.24690  2.90347  2.73739  3.18146  2.89801  2.37887  2.77519  2.98518  4.58477  3.61503
          0.01101  4.91012  5.63247  0.61958  0.77255  0.48576  0.95510
    298   2.29124  4.93320  3.32272  2.17380  3.17885  3.70411  3.91628  3.01876  2.18072  3.17795  3.11992  3.26747  4.09207  2.43730  3.19931  2.91399  2.43424  2.76374  5.45749  4.14807    510 e - - -
          2.68618  4.42225  2.77519  2.73123  3.46354  2.40513  3.72494  3.29354  2.67741  2.69355  4.24690  2.90347  2.73739  3.18146  2.89801  2.37887  2.77519  2.98518  4.58477  3.61503
          0.01101  4.91012  5.63247  0.61958  0.77255  0.48576  0.95510
    299   2.84620  4.89950  3.34979  2.16725  2.85609  3.71378  3.92872  2.59487  2.48018  2.67179  3.98174  2.81651  4.10112  3.11666  2.49686  2.48666  2.71167  2.74792  5.42987  4.12807    511 e - - -
          2.68618  4.42225  2.77519  2.73123  3.46354  2.40513  3.72494  3.29354  2.67741  2.69355  4.24690  2.90347  2.73739  3.18146  2.89801  2.37887  2.77519  2.98518  4.58477  3.61503
          0.06722  4.91012  2.85354  0.61958  0.77255  0.48576  0.95510
    300   2.46907  5.31395  3.07374  1.81202  4.65302  3.05994  3.78606  4.13333  2.04840  3.61701  4.35827  3.06791  3.12299  2.88521  2.62720  2.26076  2.61252  3.70182  5.75186  4.34616    512 e - - -
          2.68618  4.42225  2.77519  2.73123  3.46354  2.40513  3.72494  3.29354  2.67741  2.69355  4.24690  2.90347  2.73739  3.18146  2.89801  2.37887  2.77519  2.98518  4.58477  3.61503
          0.01164  4.85455  5.57689  0.61958  0.77255  0.61621  0.77650
    301   2.45617  5.25462  3.10065  2.30856  4.56960  2.99000  3.79664  4.03404  2.26060  2.67333  4.30383  3.08717  3.99945  2.60487  2.65323  2.00580  2.39817  3.62910  5.70566  4.31485    513 s - - -
          2.68618  4.42225  2.77519  2.73123  3.46354  2.40513  3.72494  3.29354  2.67741  2.69355  4.24690  2.90347  2.73739  3.18146  2.89801  2.37887  2.77519  2.98518  4.58477  3.61503
          0.01164  4.85455  5.57689  0.61958  0.77255  0.41206  1.08555
    302   3.78515  5.03354  5.77390  5.19911  2.28873  5.14711  5.49579  1.62937  5.05094  0.92685  3.38469  5.30949  5.30264  5.02801  5.03204  4.51479  4.00573  1.87609  5.66737  4.61611    514 l - - -
          2.68618  4.42225  2.77519  2.73123  3.46354  2.40513  3.72494  3.29354  2.67741  2.69355  4.24690  2.90347  2.73739  3.18146  2.89801  2.37887  2.77519  2.98518  4.58477  3.61503
          0.01101  4.91012  5.63247  0.61958  0.77255  0.48576  0.95510
    303   2.17995  3.25346  4.73465  4.12609  1.91043  4.02448  4.35425  2.11306  3.93184  2.44521  3.37407  4.15573  4.38941  4.08106  3.97380  2.83813  2.68272  2.00653  4.87705  2.98684    515 f - - -
          2.68618  4.42225  2.77519  2.73123  3.46354  2.40513  3.72494  3.29354  2.67741  2.69355  4.24690  2.90347  2.73739  3.18146  2.89801  2.37887  2.77519  2.98518  4.58477  3.61503
          0.06445  4.91012  2.89958  0.61958  0.77255  0.48576  0.95510
    304   2.05587  5.32197  2.63105  1.95859  4.65914  3.59819  3.10911  4.14011  2.24431  2.56908  4.36518  2.71669  3.99469  2.53294  3.02151  2.79303  3.05981  3.70845  5.75877  4.35163    516 e - - -
          2.68618  4.42225  2.77519  2.73123  3.46354  2.40513  3.72494  3.29354  2.67741  2.69355  4.24690  2.90347  2.73739  3.18146  2.89801  2.37887  2.77519  2.98518  4.58477  3.61503
          0.01161  4.85728  5.57963  0.61958  0.77255  0.61032  0.78345
    305   2.50412  5.05677  3.21043  2.40175  4.30434  3.65092  3.85041  3.12490  2.11149  2.20197  3.16800  3.17408  4.04073  2.52910  2.44350  2.56031  3.05772  3.39390  5.55183  4.21101    517 k - - -
          2.68618  4.42225  2.77519  2.73123  3.46354  2.40513  3.72494  3.29354  2.67741  2.69355  4.24690  2.90347  2.73739  3.18146  2.89801  2.37887  2.77519  2.98518  4.58477  3.61503
          0.07100  4.85728  2.80070  0.61958  0.77255  0.61032  0.78345
    306   2.36681  4.29513  4.50540  3.91654  2.34925  4.00018  4.32508  2.63623  3.76898  1.64087  3.39479  2.99558  4.36731  3.96078  3.89289  3.30084  3.10044  1.62272  4.92341  3.73250    518 v - - -
          2.68618  4.42225  2.77519  2.73123  3.46354  2.40513  3.72494  3.29354  2.67741  2.69355  4.24690  2.90347  2.73739  3.18146  2.89801  2.37887  2.77519  2.98518  4.58477  3.61503
          0.01232  4.79860  5.52095  0.61958  0.77255  0.72634  0.66102
    307   2.79779  5.27785  2.70651  2.26179  3.23861  3.57596  3.76443  3.19781  2.25177  3.57766  4.32189  2.61682  3.09075  2.56232  2.16309  2.47640  3.02895  3.66172  5.71805  4.31495    519 r - - -
          2.68618  4.42225  2.77519  2.73123  3.46354  2.40513  3.72494  3.29354  2.67741  2.69355  4.24690  2.90347  2.73739  3.18146  2.89801  2.37887  2.77519  2.98518  4.58477  3.61503
          0.01232  4.79860  5.52095  0.61958  0.77255  0.72634  0.66102
    308   2.80578  5.31344  2.38521  2.04055  4.65657  3.03529  3.76528  4.14168  1.97795  3.61784  4.35534  3.04128  3.25841  2.86289  2.66172  2.17704  2.65235  3.70319  5.74700  4.33623    520 k - - -
          2.68618  4.42225  2.77519  2.73123  3.46354  2.40513  3.72494  3.29354  2.67741  2.69355  4.24690  2.90347  2.73739  3.18146  2.89801  2.37887  2.77519  2.98518  4.58477  3.61503
          0.01232  4.79860  5.52095  0.61958  0.77255  0.53109  0.88664
    309   3.30281  4.63561  5.08577  4.55826  1.78780  4.40278  4.24885  3.02244  4.35284  1.50975  3.67040  4.43803  4.73874  4.40465  4.34203  3.72636  3.53032  2.09694  3.14510  1.77225    521 l - - -
          2.68618  4.42225  2.77519  2.73123  3.46354  2.40513  3.72494  3.29354  2.67741  2.69355  4.24690  2.90347  2.73739  3.18146  2.89801  2.37887  2.77519  2.98518  4.58477  3.61503
          0.01164  4.85455  5.57689  0.61958  0.77255  0.61621  0.77650
    310   2.49970  4.58139  3.05400  2.64483  2.94853  3.02204  4.04368  2.59552  3.05013  1.75408  2.86396  3.51009  4.17539  2.76921  3.41677  3.03558  3.06041  2.85741  5.15895  3.91860    522 l - - -
          2.68460  4.42276  2.77541  2.73086  3.46405  2.40537  3.72545  3.29332  2.67752  2.69304  4.24740  2.90397  2.73790  3.18197  2.89851  2.37909  2.77532  2.98431  4.58528  3.61466
          0.37635  1.17166  5.57689  1.47296  0.26039  0.61621  0.77650
    311   2.07923  5.39505  3.17565  1.85844  4.75769  3.67942  3.83005  4.22039  1.67287  3.68568  4.44070  3.14994  4.07021  2.49076  2.30664  2.89333  3.15234  3.79721  5.79735  4.42530    530 k - - -
          2.68618  4.42225  2.77519  2.73123  3.46354  2.40513  3.72494  3.29354  2.67741  2.69355  4.24690  2.90347  2.73739  3.18146  2.89801  2.37887  2.77519  2.98518  4.58477  3.61503
          0.01164  4.85455  5.57689  0.61958  0.77255  0.61621  0.77650
    312   2.47982  3.50753  2.89636  2.43867  4.02605  3.70393  3.92303  2.40330  2.78611  2.35951  3.92062  3.29402  4.09070  3.12424  2.05359  2.56193  3.05632  3.13919  5.37318  4.08079    531 r - - -
          2.68618  4.42225  2.77519  2.73123  3.46354  2.40513  3.72494  3.29354  2.67741  2.69355  4.24690  2.90347  2.73739  3.18146  2.89801  2.37887  2.77519  2.98518  4.58477  3.61503
          0.06537  4.85455  2.89162  0.61958  0.77255  0.61621  0.77650
    313   4.28759  5.43275  5.46930  5.20658  1.99623  5.07214  4.05549  2.64540  5.00756  3.11220  4.41207  4.76450  5.34769  4.84858  4.92713  4.44579  4.50078  3.72660  4.16252  0.53169    532 Y - - -
          2.68618  4.42225  2.77519  2.73123  3.46354  2.40513  3.72494  3.29354  2.67741  2.69355  4.24690  2.90347  2.73739  3.18146  2.89801  2.37887  2.77519  2.98518  4.58477  3.61503
          0.01228  4.80146  5.52381  0.61958  0.77255  0.51700  0.90711
    314   2.26945  5.32552  2.13369  1.87450  4.65908  3.60350  3.80057  3.17726  2.54340  3.62554  4.37044  3.07448  4.00329  2.10609  2.69123  2.80455  3.07117  3.71011  5.76418  4.35838    533 e - - -
          2.68618  4.42225  2.77519  2.73123  3.46354  2.40513  3.72494  3.29354  2.67741  2.69355  4.24690  2.90347  2.73739  3.18146  2.89801  2.37887  2.77519  2.98518  4.58477  3.61503
          0.01158  4.85998  5.58232  0.61958  0.77255  0.60448  0.79045
    315   1.61169  5.31792  2.43037  2.29480  4.63880  2.85713  3.82334  4.11054  2.06610  3.61328  4.36847  3.08821  4.02036  2.93071  3.07064  2.82829  3.09258  3.69623  5.76504  3.23498    534 a - - -
          2.68618  4.42225  2.77519  2.73123  3.46354  2.40513  3.72494  3.29354  2.67741  2.69355  4.24690  2.90347  2.73739  3.18146  2.89801  2.37887  2.77519  2.98518  4.58477  3.61503
          0.01158  4.85998  5.58232  0.61958  0.77255  0.60448  0.79045
    316   2.19888  4.96692  3.26229  2.14654  2.73183  3.66915  3.87729  3.59705  2.69450  3.21825  4.04251  2.76800  4.05815  3.04107  2.45972  2.55231  2.67839  2.75401  5.48102  3.34296    535 e - - -
          2.68618  4.42225  2.77519  2.73123  3.46354  2.40513  3.72494  3.29354  2.67741  2.69355  4.24690  2.90347  2.73739  3.18146  2.89801  2.37887  2.77519  2.98518  4.58477  3.61503
          0.01158  4.85998  5.58232  0.61958  0.77255  0.60448  0.79045
    317   3.32214  5.42197  3.75690  3.24298  5.05497  3.95261  4.19707  4.39054  0.78150  3.91697  4.78255  3.64737  4.43579  3.34344  2.81881  3.36057  1.82087  4.01915  6.01059  4.80691    536 k - - -
          2.68618  4.42225  2.77519  2.73123  3.46354  2.40513  3.72494  3.29354  2.67741  2.69355  4.24690  2.90347  2.73739  3.18146  2.89801  2.37887  2.77519  2.98518  4.58477  3.61503
          0.07080  4.85998  2.80340  0.61958  0.77255  0.41810  1.07382
    318   2.24459  5.26950  3.13345  2.30061  4.58854  3.62985  3.80882  3.05007  2.24484  3.55792  4.31979  3.11149  4.02104  2.54283  1.74217  2.44979  3.07752  3.64662  5.71300  4.33238    537 r - - -
          2.68618  4.42225  2.77519  2.73123  3.46354  2.40513  3.72494  3.29354  2.67741  2.69355  4.24690  2.90347  2.73739  3.18146  2.89801  2.37887  2.77519  2.98518  4.58477  3.61503
          0.01164  4.85455  5.57689  0.61958  0.77255  0.61621  0.77650
    319   2.30903  5.34603  2.56836  1.75785  4.68975  3.59812  3.79259  4.17522  2.24075  3.65004  4.38814  3.06530  3.99737  2.09324  2.62720  2.51545  3.06819  3.73616  5.77813  4.36694    538 e - - -
          2.68618  4.42225  2.77519  2.73123  3.46354  2.40513  3.72494  3.29354  2.67741  2.69355  4.24690  2.90347  2.73739  3.18146  2.89801  2.37887  2.77519  2.98518  4.58477  3.61503
          0.01164  4.85455  5.57689  0.61958  0.77255  0.61621  0.77650
    320   2.12993  5.28713  2.69433  2.52958  4.61480  3.06687  3.78858  3.14959  2.08657  3.04652  4.33256  2.59093  3.99310  2.51339  2.33221  2.79068  3.05104  3.66842  5.73009  4.33055    539 k - - -
          2.68618  4.42225  2.77519  2.73123  3.46354  2.40513  3.72494  3.29354  2.67741  2.69355  4.24690  2.90347  2.73739  3.18146  2.89801  2.37887  2.77519  2.98518  4.58477  3.61503
          0.01164  4.85455  5.57689  0.61958  0.77255  0.61621  0.77650
    321   2.11753  5.05875  3.21928  2.66615  3.12927  2.11697  3.86559  3.75263  2.64851  3.34336  4.14873  3.18524  4.04705  2.56252  2.14409  2.49456  3.06715  3.41508  5.57294  4.23245    540 g - - -
          2.68618  4.42225  2.77519  2.73123  3.46354  2.40513  3.72494  3.29354  2.67741  2.69355  4.24690  2.90347  2.73739  3.18146  2.89801  2.37887  2.77519  2.98518  4.58477  3.61503
          0.01164  4.85455  5.57689  0.61958  0.77255  0.61621  0.77650
    322   1.82008  3.21048  4.49864  2.88707  3.44672  4.03399  4.35843  2.28254  3.77152  1.81627  3.44838  4.06717  4.39887  3.97335  3.91245  3.33119  3.12935  1.76111  4.98094  3.79303    541 v - - -
          2.68618  4.42225  2.77519  2.73123  3.46354  2.40513  3.72494  3.29354  2.67741  2.69355  4.24690  2.90347  2.73739  3.18146  2.89801  2.37887  2.77519  2.98518  4.58477  3.61503
          0.01164  4.85455  5.57689  0.61958  0.77255  0.41206  1.08555
    323   4.01976  5.24174  5.96730  5.38390  2.09208  5.38417  5.65189  2.20844  5.24169  0.62216  3.28383  5.54193  5.44236  5.11339  5.18044  4.76504  4.22468  2.37572  5.68923  4.68094    542 L - - -
          2.68618  4.42225  2.77519  2.73123  3.46354  2.40513  3.72494  3.29354  2.67741  2.69355  4.24690  2.90347  2.73739  3.18146  2.89801  2.37887  2.77519  2.98518  4.58477  3.61503
          0.01101  4.91012  5.63247  0.61958  0.77255  0.48576  0.95510
    324   3.37002  5.86307  0.71822  2.66267  5.33513  3.71816  4.30624  4.85998  3.31589  4.35164  5.17903  2.57018  4.34639  3.46800  3.90882  2.64503  2.68983  4.38513  6.50824  5.01098    543 d - - -
          2.68618  4.42225  2.77519  2.73123  3.46354  2.40513  3.72494  3.29354  2.67741  2.69355  4.24690  2.90347  2.73739  3.18146  2.89801  2.37887  2.77519  2.98518  4.58477  3.61503
          0.01101  4.91012  5.63247  0.61958  0.77255  0.48576  0.95510
    325   4.87134  5.97668  5.70399  5.66785  0.18697  5.11927  4.76998  4.43181  5.59472  3.58968  5.03414  5.35782  5.61008  5.50978  5.46623  5.02096  5.19788  4.47553  4.87341  3.18097    544 F - - -
          2.68618  4.42225  2.77519  2.73123  3.46354  2.40513  3.72494  3.29354  2.67741  2.69355  4.24690  2.90347  2.73739  3.18146  2.89801  2.37887  2.77519  2.98518  4.58477  3.61503
          0.01101  4.91012  5.63247  0.61958  0.77255  0.48576  0.95510
    326   2.49584  5.39033  1.84854  2.54193  4.72988  3.62591  3.16794  4.21549  2.25093  3.69317  4.43503  2.68786  4.03469  2.58052  3.07912  1.87930  3.11523  3.77852  5.82455  4.41079    545 d - - -
          2.68618  4.42225  2.77519  2.73123  3.46354  2.40513  3.72494  3.29354  2.67741  2.69355  4.24690  2.90347  2.73739  3.18146  2.89801  2.37887  2.77519  2.98518  4.58477  3.61503
          0.01101  4.91012  5.63247  0.61958  0.77255  0.48576  0.95510
    327   2.49594  5.75868  0.59264  2.79780  5.53073  2.54359  4.51529  5.06478  3.63954  4.58761  5.44621  3.35126  4.42373  3.70607  4.26119  3.36488  3.79751  4.51722  6.74052  5.24826    546 D - - -
          2.68618  4.42225  2.77519  2.73123  3.46354  2.40513  3.72494  3.29354  2.67741  2.69355  4.24690  2.90347  2.73739  3.18146  2.89801  2.37887  2.77519  2.98518  4.58477  3.61503
          0.01101  4.91012  5.63247  0.61958  0.77255  0.48576  0.95510
    328   3.93240  5.13497  5.94413  5.41254  3.77034  5.42853  5.88990  1.98300  5.30462  0.71146  3.51043  5.58946  5.52942  5.30054  5.32539  4.83887  4.16242  1.50011  5.97279  4.94764    547 l - - -
          2.68618  4.42225  2.77519  2.73123  3.46354  2.40513  3.72494  3.29354  2.67741  2.69355  4.24690  2.90347  2.73739  3.18146  2.89801  2.37887  2.77519  2.98518  4.58477  3.61503
          0.01101  4.91012  5.63247  0.61958  0.77255  0.48576  0.95510
    329   2.95444  5.20453  3.18221  1.62312  4.46977  3.71390  3.93740  3.88912  2.32541  1.71859  4.28278  3.23200  4.13018  3.08114  3.13191  2.24767  3.18804  3.55229  5.69057  4.34836    548 e - - -
          2.68618  4.42225  2.77519  2.73123  3.46354  2.40513  3.72494  3.29354  2.67741  2.69355  4.24690  2.90347  2.73739  3.18146  2.89801  2.37887  2.77519  2.98518  4.58477  3.61503
          0.01101  4.91012  5.63247  0.61958  0.77255  0.48576  0.95510
    330   2.56330  5.26310  2.66609  2.09011  4.57314  3.62845  2.69242  4.03507  2.32233  3.01616  4.31315  3.11091  4.02102  2.54918  2.67990  2.82047  3.07161  2.71484  3.56568  3.43465    549 e - - -
          2.68618  4.42225  2.77519  2.73123  3.46354  2.40513  3.72494  3.29354  2.67741  2.69355  4.24690  2.90347  2.73739  3.18146  2.89801  2.37887  2.77519  2.98518  4.58477  3.61503
          0.01101  4.91012  5.63247  0.61958  0.77255  0.48576  0.95510
    331   2.84742  4.91520  3.33991  2.78000  3.32284  3.05866  3.92377  3.51631  1.95211  2.42226  3.16854  3.28052  4.09831  2.38316  2.78239  2.92232  2.45872  3.22769  5.44248  3.21219    550 k - - -
          2.68618  4.42225  2.77519  2.73123  3.46354  2.40513  3.72494  3.29354  2.67741  2.69355  4.24690  2.90347  2.73739  3.18146  2.89801  2.37887  2.77519  2.98518  4.58477  3.61503
          0.01101  4.91012  5.63247  0.61958  0.77255  0.48576  0.95510
    332   1.14820  2.49075  4.67908  4.20345  4.04884  3.74746  4.77370  3.15852  4.08409  3.09619  4.02882  4.17476  4.38950  4.29140  4.24443  3.15692  1.87238  1.99899  5.56123  4.38554    551 a - - -
          2.68618  4.42225  2.77519  2.73123  3.46354  2.40513  3.72494  3.29354  2.67741  2.69355  4.24690  2.90347  2.73739  3.18146  2.89801  2.37887  2.77519  2.98518  4.58477  3.61503
          0.06722  4.91012  2.85354  0.61958  0.77255  0.48576  0.95510
    333   2.84351  3.34347  4.20095  3.61566  3.44937  3.92579  3.08851  2.80240  3.49040  1.96441  3.46362  3.86284  4.29638  3.74201  2.12091  3.20618  3.07515  1.71925  4.95103  2.92639    552 v - - -
          2.68618  4.42225  2.77519  2.73123  3.46354  2.40513  3.72494  3.29354  2.67741  2.69355  4.24690  2.90347  2.73739  3.18146  2.89801  2.37887  2.77519  2.98518  4.58477  3.61503
          0.01164  4.85455  5.57689  0.61958  0.77255  0.61621  0.77650
    334   2.27357  5.27828  1.77954  2.56747  4.59771  3.62308  3.82828  4.05727  2.57246  3.57422  4.33841  3.10865  4.02749  2.60854  1.94352  2.83650  3.09192  2.92377  5.73570  4.34863    553 d - - -
          2.68618  4.42225  2.77519  2.73123  3.46354  2.40513  3.72494  3.29354  2.67741  2.69355  4.24690  2.90347  2.73739  3.18146  2.89801  2.37887  2.77519  2.98518  4.58477  3.61503
          0.01164  4.85455  5.57689  0.61958  0.77255  0.61621  0.77650
    335   2.71426  4.77027  5.41606  4.86453  3.77011  4.83921  5.28897  1.95410  4.72889  0.95932  3.59469  4.97571  5.10616  4.86559  4.80455  4.19798  3.72603  1.45342  5.66914  4.53290    554 l - - -
          2.68618  4.42225  2.77519  2.73123  3.46354  2.40513  3.72494  3.29354  2.67741  2.69355  4.24690  2.90347  2.73739  3.18146  2.89801  2.37887  2.77519  2.98518  4.58477  3.61503
          0.01164  4.85455  5.57689  0.61958  0.77255  0.61621  0.77650
    336   4.33660  5.50906  6.06580  5.57476  2.58612  5.61686  5.56240  2.81669  5.42452  0.36132  3.28764  5.72309  5.60425  5.21726  5.33431  5.07828  4.53504  3.14832  5.49989  4.23395    555 L - - -
          2.68618  4.42225  2.77519  2.73123  3.46354  2.40513  3.72494  3.29354  2.67741  2.69355  4.24690  2.90347  2.73739  3.18146  2.89801  2.37887  2.77519  2.98518  4.58477  3.61503
          0.01164  4.85455  5.57689  0.61958  0.77255  0.61621  0.77650
    337   2.83302  5.14591  3.16618  1.92614  4.42243  3.63682  3.83124  3.05419  2.59194  3.41992  4.20827  2.65620  4.02883  2.95830  1.89673  2.83728  2.32815  2.91687  5.62321  4.26368    556 r - - -
          2.68618  4.42225  2.77519  2.73123  3.46354  2.40513  3.72494  3.29354  2.67741  2.69355  4.24690  2.90347  2.73739  3.18146  2.89801  2.37887  2.77519  2.98518  4.58477  3.61503
          0.01164  4.85455  5.57689  0.61958  0.77255  0.41206  1.08555
    338   2.50941  5.34745  2.19154  2.32263  4.68803  2.58829  3.15444  4.17142  2.54529  3.65080  4.38963  2.34914  4.01199  2.90526  2.43326  2.50418  3.07716  3.73574  5.78252  3.37877    557 d - - -
          2.68628  4.42297  2.77521  2.72813  3.46303  2.40536  3.72468  3.29371  2.67780  2.69396  4.24591  2.90378  2.73718  3.18218  2.89832  2.37913  2.77558  2.98590  4.58549  3.61484
          0.75091  0.91794  2.05010  1.52032  0.24672  0.48576  0.95510
    339   2.43287  5.18852  2.16101  2.53032  3.25998  3.58277  3.14849  3.22981  2.28079  3.47447  4.24156  2.44454  2.69866  2.89001  3.01655  2.77766  3.02353  3.55484  5.64901  4.26660    566 d - - -
          2.68618  4.42225  2.77519  2.73123  3.46354  2.40513  3.72494  3.29354  2.67741  2.69355  4.24690  2.90347  2.73739  3.18146  2.89801  2.37887  2.77519  2.98518  4.58477  3.61503
          0.15219  4.77643  2.01932  0.61958  0.77255  0.34381  1.23466
    340   2.44013  5.27071  2.66714  1.87612  4.60126  3.00911  3.14905  3.15451  2.50374  3.56983  4.31538  3.04688  3.21530  2.86414  2.65489  2.43964  2.63063  3.65356  5.71227  4.31015    567 e - - -
          2.68618  4.42225  2.77519  2.73123  3.46354  2.40513  3.72494  3.29354  2.67741  2.69355  4.24690  2.90347  2.73739  3.18146  2.89801  2.37887  2.77519  2.98518  4.58477  3.61503
          0.01242  4.79071  5.51306  0.61958  0.77255  0.74048  0.64795
    341   2.25360  5.24871  2.36718  2.07529  4.56630  3.58060  3.77614  4.03415  2.52547  3.54235  3.31437  2.31822  2.77286  2.88266  3.01439  2.77796  3.03524  3.62466  5.69802  3.21792    568 e - - -
          2.68618  4.42225  2.77519  2.73123  3.46354  2.40513  3.72494  3.29354  2.67741  2.69355  4.24690  2.90347  2.73739  3.18146  2.89801  2.37887  2.77519  2.98518  4.58477  3.61503
          0.01242  4.79071  5.51306  0.61958  0.77255  0.35418  1.20982
    342   2.24513  4.39507  4.94664  4.34893  2.74418  4.24137  4.59535  1.91118  4.16226  1.56551  3.47524  4.38102  4.58902  4.30913  4.20351  3.55894  2.76301  1.60538  5.09125  3.91607    569 l - - -
          2.68618  4.42225  2.77519  2.73123  3.46354  2.40513  3.72494  3.29354  2.67741  2.69355  4.24690  2.90347  2.73739  3.18146  2.89801  2.37887  2.77519  2.98518  4.58477  3.61503
          0.01101  4.91012  5.63247  0.61958  0.77255  0.48576  0.95510
    343   2.25405  5.24722  3.52008  2.92656  4.49382  3.86535  3.97465  3.94155  2.54444  3.50216  4.33650  3.40387  4.24863  2.57226  1.18477  3.12226  3.30703  3.62427  5.66183  2.60392    570 r - - -
          2.68618  4.42225  2.77519  2.73123  3.46354  2.40513  3.72494  3.29354  2.67741  2.69355  4.24690  2.90347  2.73739  3.18146  2.89801  2.37887  2.77519  2.98518  4.58477  3.61503
          0.01101  4.91012  5.63247  0.61958  0.77255  0.48576  0.95510
    344   2.32800  5.31498  3.10763  2.32971  2.86955  3.62333  3.81100  4.11871  2.04758  3.61288  4.36014  2.41984  4.01655  2.59432  2.40845  2.24036  3.07569  3.69745  5.75619  4.35655    571 k - - -
          2.68618  4.42225  2.77519  2.73123  3.46354  2.40513  3.72494  3.29354  2.67741  2.69355  4.24690  2.90347  2.73739  3.18146  2.89801  2.37887  2.77519  2.98518  4.58477  3.61503
          0.01101  4.91012  5.63247  0.61958  0.77255  0.48576  0.95510
    345   2.57384  5.28031  3.15044  2.34422  2.82643  3.64688  3.12894  4.05392  2.23918  3.56835  4.33069  3.12934  4.03813  2.57489  1.69964  2.84274  2.73403  3.65508  5.72726  4.34556    572 r - - -
          2.68618  4.42225  2.77519  2.73123  3.46354  2.40513  3.72494  3.29354  2.67741  2.69355  4.24690  2.90347  2.73739  3.18146  2.89801  2.37887  2.77519  2.98518  4.58477  3.61503
          0.01101  4.91012  5.63247  0.61958  0.77255  0.48576  0.95510
    346   2.29888  4.54061  4.78633  4.22538  3.08978  4.24672  4.29725  2.94235  4.04577  1.22817  3.60010  4.26873  4.60038  4.19620  4.12760  3.55644  3.37592  2.78727  3.17115  1.71097    573 l - - -
          2.68618  4.42225  2.77519  2.73123  3.46354  2.40513  3.72494  3.29354  2.67741  2.69355  4.24690  2.90347  2.73739  3.18146  2.89801  2.37887  2.77519  2.98518  4.58477  3.61503
          0.01101  4.91012  5.63247  0.61958  0.77255  0.48576  0.95510
    347   2.54628  5.35491  2.13513  2.53742  4.69792  3.07906  3.17719  4.18234  2.26947  3.65889  4.39679  3.08562  4.01372  1.91779  2.67948  2.28688  3.08040  3.74458  5.78817  4.37839    574 q - - -
          2.68618  4.42225  2.77519  2.73123  3.46354  2.40513  3.72494  3.29354  2.67741  2.69355  4.24690  2.90347  2.73739  3.18146  2.89801  2.37887  2.77519  2.98518  4.58477  3.61503
          0.01101  4.91012  5.63247  0.61958  0.77255  0.48576  0.95510
    348   1.81273  5.34467  3.09457  1.89848  4.68274  2.63797  3.81685  4.16131  2.27139  3.64597  4.38980  3.09718  4.02281  2.57772  2.69930  2.45914  3.08897  3.73211  5.78137  4.37768    575 a - - -
          2.68618  4.42225  2.77519  2.73123  3.46354  2.40513  3.72494  3.29354  2.67741  2.69355  4.24690  2.90347  2.73739  3.18146  2.89801  2.37887  2.77519  2.98518  4.58477  3.61503
          0.01101  4.91012  5.63247  0.61958  0.77255  0.48576  0.95510
    349   2.93387  5.35504  3.21457  2.64789  3.41509  3.05212  3.85367  4.14801  2.21440  3.64035  4.40526  2.67458  4.08773  2.12242  1.49247  2.90802  3.15734  3.74472  5.77463  4.40917    576 r - - -
          2.68618  4.42225  2.77519  2.73123  3.46354  2.40513  3.72494  3.29354  2.67741  2.69355  4.24690  2.90347  2.73739  3.18146  2.89801  2.37887  2.77519  2.98518  4.58477  3.61503
          0.01101  4.91012  5.63247  0.61958  0.77255  0.48576  0.95510
    350   2.55247  4.55981  4.98874  4.44215  1.67667  4.31468  4.25702  1.88187  4.24259  2.67988  3.66802  4.36521  4.66446  4.32895  4.25451  3.63245  3.43588  2.82314  2.62781  1.72634    577 f - - -
          2.68618  4.42225  2.77519  2.73123  3.46354  2.40513  3.72494  3.29354  2.67741  2.69355  4.24690  2.90347  2.73739  3.18146  2.89801  2.37887  2.77519  2.98518  4.58477  3.61503
          0.01101  4.91012  5.63247  0.61958  0.77255  0.48576  0.95510
    351   2.48118  5.34961  2.18989  2.54113  4.69181  3.61955  2.71873  4.17449  2.02337  3.65289  4.39206  3.08848  3.28200  2.90621  2.21522  2.29497  3.08005  3.73893  5.78338  4.37576    578 k - - -
          2.68618  4.42225  2.77519  2.73123  3.46354  2.40513  3.72494  3.29354  2.67741  2.69355  4.24690  2.90347  2.73739  3.18146  2.89801  2.37887  2.77519  2.98518  4.58477  3.61503
          0.01101  4.91012  5.63247  0.61958  0.77255  0.48576  0.95510
    352   2.53277  4.84360  3.40724  2.23668  4.02755  3.73637  2.15353  2.82891  2.82112  3.07786  3.93038  3.33314  4.12257  3.16265  2.82800  2.95464  3.08413  2.75353  5.38151  2.19645    579 h - - -
          2.68618  4.42225  2.77519  2.73123  3.46354  2.40513  3.72494  3.29354  2.67741  2.69355  4.24690  2.90347  2.73739  3.18146  2.89801  2.37887  2.77519  2.98518  4.58477  3.61503
          0.01101  4.91012  5.63247  0.61958  0.77255  0.48576  0.95510
    353   3.53928  3.15028  5.58901  5.05847  3.97541  4.98200  5.49883  0.99951  4.93510  1.56108  3.79303  5.14288  5.24486  5.10024  5.01148  4.35772  3.78588  1.56380  5.87166  4.69995    580 i - - -
          2.68618  4.42225  2.77519  2.73123  3.46354  2.40513  3.72494  3.29354  2.67741  2.69355  4.24690  2.90347  2.73739  3.18146  2.89801  2.37887  2.77519  2.98518  4.58477  3.61503
          0.01101  4.91012  5.63247  0.61958  0.77255  0.48576  0.95510
    354   4.19784  5.39068  6.14371  5.54687  2.66910  5.58260  5.82083  2.17071  5.40989  0.64652  1.82331  5.75324  5.54810  5.18874  5.30400  4.97836  4.38784  3.07453  5.74425  4.82112    581 L - - -
          2.68618  4.42225  2.77519  2.73123  3.46354  2.40513  3.72494  3.29354  2.67741  2.69355  4.24690  2.90347  2.73739  3.18146  2.89801  2.37887  2.77519  2.98518  4.58477  3.61503
          0.01101  4.91012  5.63247  0.61958  0.77255  0.48576  0.95510
    355   3.71891  4.92510  5.80254  5.30294  4.07993  5.27995  5.88288  1.14328  5.22019  2.08758  2.93244  5.43772  5.47897  5.38223  5.32061  4.68956  3.96726  0.96949  6.15299  5.00098    582 v - - -
          2.68618  4.42225  2.77519  2.73123  3.46354  2.40513  3.72494  3.29354  2.67741  2.69355  4.24690  2.90347  2.73739  3.18146  2.89801  2.37887  2.77519  2.98518  4.58477  3.61503
          0.01101  4.91012  5.63247  0.61958  0.77255  0.48576  0.95510
    356   4.48399  6.43321  0.15761  3.56550  6.04281  4.36708  5.29431  5.94965  4.60982  5.36779  6.45883  4.14218  5.07553  4.59736  5.17535  4.39680  4.86417  5.50230  6.93158  5.87684    583 D - - -
          2.68618  4.42225  2.77519  2.73123  3.46354  2.40513  3.72494  3.29354  2.67741  2.69355  4.24690  2.90347  2.73739  3.18146  2.89801  2.37887  2.77519  2.98518  4.58477  3.61503
          0.01101  4.91012  5.63247  0.61958  0.77255  0.48576  0.95510
    357   4.38274  6.34521  3.53141  0.18018  5.92000  4.36087  5.18522  5.66902  4.26473  5.12236  6.17669  4.12768  5.03686  4.45870  4.70582  4.31562  4.73102  5.27445  6.82764  5.75865    584 E - - -
          2.68618  4.42225  2.77519  2.73123  3.46354  2.40513  3.72494  3.29354  2.67741  2.69355  4.24690  2.90347  2.73739  3.18146  2.89801  2.37887  2.77519  2.98518  4.58477  3.61503
          0.01101  4.91012  5.63247  0.61958  0.77255  0.48576  0.95510
    358   5.03243  5.91596  5.80102  5.78202  0.48104  5.45464  4.06429  4.55344  5.55471  3.66165  5.06499  4.98096  5.70679  5.16663  5.32472  4.88109  5.22469  4.53132  4.13338  1.43486    585 F - - -
          2.68618  4.42225  2.77519  2.73123  3.46354  2.40513  3.72494  3.29354  2.67741  2.69355  4.24690  2.90347  2.73739  3.18146  2.89801  2.37887  2.77519  2.98518  4.58477  3.61503
          0.01101  4.91012  5.63247  0.61958  0.77255  0.48576  0.95510
    359   4.32635  6.06419  4.21302  4.09352  5.42358  4.50097  5.20701  5.38018  3.87391  4.74069  5.84714  4.52167  5.12673  0.18987  4.08620  4.38655  4.67627  5.05747  6.48857  5.36734    586 Q - - -
          2.68618  4.42225  2.77519  2.73123  3.46354  2.40513  3.72494  3.29354  2.67741  2.69355  4.24690  2.90347  2.73739  3.18146  2.89801  2.37887  2.77519  2.98518  4.58477  3.61503
          0.01101  4.91012  5.63247  0.61958  0.77255  0.48576  0.95510
    360   4.48399  6.43321  0.15761  3.56550  6.04281  4.36708  5.29431  5.94965  4.60982  5.36779  6.45883  4.14218  5.07553  4.59736  5.17535  4.39680  4.86417  5.50230  6.93158  5.87684    587 D - - -
          2.68618  4.42225  2.77519  2.73123  3.46354  2.40513  3.72494  3.29354  2.67741  2.69355  4.24690  2.90347  2.73739  3.18146  2.89801  2.37887  2.77519  2.98518  4.58477  3.61503
          0.01101  4.91012  5.63247  0.61958  0.77255  0.48576  0.95510
    361   2.88882  4.77703  3.99053  3.64504  4.56024  3.65222  4.67329  3.77791  3.63366  3.61947  4.51425  2.72598  4.33360  3.96334  3.94524  3.08090  0.66488  2.65921  5.96928  4.73376    588 T - - -
          2.68618  4.42225  2.77519  2.73123  3.46354  2.40513  3.72494  3.29354  2.67741  2.69355  4.24690  2.90347  2.73739  3.18146  2.89801  2.37887  2.77519  2.98518  4.58477  3.61503
          0.01101  4.91012  5.63247  0.61958  0.77255  0.48576  0.95510
    362   3.44469  6.00599  1.58196  2.64279  5.42741  3.73227  4.32687  4.98072  3.36446  4.45121  5.28864  1.00407  4.37220  3.49129  3.97937  2.12981  3.75733  4.49826  6.59354  5.06556    589 n - - -
          2.68618  4.42225  2.77519  2.73123  3.46354  2.40513  3.72494  3.29354  2.67741  2.69355  4.24690  2.90347  2.73739  3.18146  2.89801  2.37887  2.77519  2.98518  4.58477  3.61503
          0.01101  4.91012  5.63247  0.61958  0.77255  0.48576  0.95510
    363   2.48195  4.54824  3.79922  3.23478  3.69728  2.70853  4.12469  3.05607  3.18389  2.13448  3.67055  3.61866  1.85376  3.47923  3.52225  2.60877  3.09279  2.48321  5.15102  2.95420    590 p - - -
          2.68618  4.42225  2.77519  2.73123  3.46354  2.40513  3.72494  3.29354  2.67741  2.69355  4.24690  2.90347  2.73739  3.18146  2.89801  2.37887  2.77519  2.98518  4.58477  3.61503
          0.01101  4.91012  5.63247  0.61958  0.77255  0.48576  0.95510
    364   2.89050  4.37581  4.31004  3.72724  3.48167  3.98955  4.29332  2.42244  3.60790  1.42811  3.48292  2.99966  4.35867  3.12278  3.80294  3.27522  2.66411  1.71628  4.99788  3.80451    591 l - - -
          2.68618  4.42225  2.77519  2.73123  3.46354  2.40513  3.72494  3.29354  2.67741  2.69355  4.24690  2.90347  2.73739  3.18146  2.89801  2.37887  2.77519  2.98518  4.58477  3.61503
          0.01101  4.91012  5.63247  0.61958  0.77255  0.48576  0.95510
    365   3.63753  6.09671  2.22291  2.80999  5.41488  3.87198  4.44635  5.04864  3.39926  4.51022  5.40112  3.38530  4.50979  0.54551  3.90730  3.53075  3.94141  4.61370  6.55735  5.10387    592 Q - - -
          2.68618  4.42225  2.77519  2.73123  3.46354  2.40513  3.72494  3.29354  2.67741  2.69355  4.24690  2.90347  2.73739  3.18146  2.89801  2.37887  2.77519  2.98518  4.58477  3.61503
          0.01101  4.91012  5.63247  0.61958  0.77255  0.48576  0.95510
    366   2.33748  5.19463  3.15946  2.32824  4.47979  3.64239  3.83673  3.92535  2.27552  3.47382  4.25164  2.71592  4.03413  2.62316  2.64672  2.29513  3.07318  2.70252  3.55177  2.79481    593 k - - -
          2.68618  4.42225  2.77519  2.73123  3.46354  2.40513  3.72494  3.29354  2.67741  2.69355  4.24690  2.90347  2.73739  3.18146  2.89801  2.37887  2.77519  2.98518  4.58477  3.61503
          0.01101  4.91012  5.63247  0.61958  0.77255  0.48576  0.95510
    367   2.53172  5.41430  2.59013  1.53836  4.75515  3.62945  3.84641  4.24315  2.10033  3.71746  4.45938  3.09487  4.04393  2.31509  3.09556  2.21097  3.13206  3.80332  5.84662  4.42959    594 e - - -
          2.68618  4.42225  2.77519  2.73123  3.46354  2.40513  3.72494  3.29354  2.67741  2.69355  4.24690  2.90347  2.73739  3.18146  2.89801  2.37887  2.77519  2.98518  4.58477  3.61503
          0.01101  4.91012  5.63247  0.61958  0.77255  0.48576  0.95510
    368   4.02589  5.21272  6.01019  5.50844  3.78685  5.54070  6.01641  0.73810  5.38282  1.23426  3.53210  5.70895  5.61864  5.39056  5.40924  4.98620  4.25947  2.38429  6.03850  4.99379    595 i - - -
          2.68618  4.42225  2.77519  2.73123  3.46354  2.40513  3.72494  3.29354  2.67741  2.69355  4.24690  2.90347  2.73739  3.18146  2.89801  2.37887  2.77519  2.98518  4.58477  3.61503
          0.01101  4.91012  5.63247  0.61958  0.77255  0.48576  0.95510
    369   2.72841  4.64289  5.26127  4.66866  1.99608  4.56585  4.91777  1.98544  4.48926  1.15723  3.42442  4.71576  4.85929  4.58438  4.50907  3.89661  3.54765  1.86989  5.31323  4.17861    596 l - - -
          2.68618  4.42225  2.77519  2.73123  3.46354  2.40513  3.72494  3.29354  2.67741  2.69355  4.24690  2.90347  2.73739  3.18146  2.89801  2.37887  2.77519  2.98518  4.58477  3.61503
          0.01101  4.91012  5.63247  0.61958  0.77255  0.48576  0.95510
    370   2.47515  3.68594  2.64512  2.17249  2.89473  3.64086  3.83532  3.93202  2.59813  3.47869  4.25530  3.13582  4.03273  2.10177  2.42876  2.50798  3.07251  3.55755  3.80572  4.29549    597 q - - -
          2.68618  4.42225  2.77519  2.73123  3.46354  2.40513  3.72494  3.29354  2.67741  2.69355  4.24690  2.90347  2.73739  3.18146  2.89801  2.37887  2.77519  2.98518  4.58477  3.61503
          0.01101  4.91012  5.63247  0.61958  0.77255  0.48576  0.95510
    371   1.84985  4.86604  3.49795  2.93125  4.06899  3.78158  3.99580  3.44699  2.37411  1.66608  3.96751  3.40006  2.66731  3.20853  2.76596  3.01823  3.13904  3.17997  5.41169  4.14010    598 l - - -
          2.68618  4.42225  2.77519  2.73123  3.46354  2.40513  3.72494  3.29354  2.67741  2.69355  4.24690  2.90347  2.73739  3.18146  2.89801  2.37887  2.77519  2.98518  4.58477  3.61503
          0.01101  4.91012  5.63247  0.61958  0.77255  0.48576  0.95510
    372   3.38727  4.71371  5.32922  4.72543  2.62570  4.60633  4.89877  1.77873  4.53325  0.93571  3.31208  4.75970  4.87699  4.57957  4.52220  3.93496  3.61013  2.29146  3.13128  4.09553    599 l - - -
          2.68618  4.42225  2.77519  2.73123  3.46354  2.40513  3.72494  3.29354  2.67741  2.69355  4.24690  2.90347  2.73739  3.18146  2.89801  2.37887  2.77519  2.98518  4.58477  3.61503
          0.20294  4.91012  1.73554  0.61958  0.77255  0.48576  0.95510
    373   2.10980  2.38191  4.31230  3.73221  3.40277  3.87297  4.24359  2.03069  3.60701  2.14425  3.41056  3.91044  4.27014  3.82220  3.77618  2.30430  2.53172  2.49500  4.91702  3.72708    600 i - - -
          2.68618  4.42225  2.77519  2.73123  3.46354  2.40513  3.72494  3.29354  2.67741  2.69355  4.24690  2.90347  2.73739  3.18146  2.89801  2.37887  2.77519  2.98518  4.58477  3.61503
          0.08562  4.72050  2.61531  0.61958  0.77255  0.85400  0.55462
    374   2.44729  5.32553  2.41768  2.13605  4.65904  2.03305  3.78208  4.14186  2.20929  3.63072  4.38519  3.00404  3.96673  2.89125  3.05927  2.15482  3.07177  3.71323  5.77309  4.35672    601 g - - -
          2.68618  4.42225  2.77519  2.73123  3.46354  2.40513  3.72494  3.29354  2.67741  2.69355  4.24690  2.90347  2.73739  3.18146  2.89801  2.37887  2.77519  2.98518  4.58477  3.61503
          0.01432  4.64920  5.37155  0.61958  0.77255  0.95070  0.48853
    375   2.39734  5.33096  2.26802  1.77632  4.66735  2.84180  3.76369  4.15484  1.99463  3.63339  4.38049  2.99499  3.10803  2.86846  3.02999  2.77262  3.05458  3.71823  5.76702  4.34766    602 e - - -
          2.68618  4.42225  2.77519  2.73123  3.46354  2.40513  3.72494  3.29354  2.67741  2.69355  4.24690  2.90347  2.73739  3.18146  2.89801  2.37887  2.77519  2.98518  4.58477  3.61503
          0.17041  4.64920  1.91654  0.61958  0.77255  0.95070  0.48853
    376   2.35695  3.12845  4.36916  3.77226  2.58698  2.56177  4.14429  2.16829  3.61593  2.04015  3.23431  3.89006  4.19420  3.79983  3.72486  3.12534  2.92522  2.36152  4.73343  2.74502    603 l - - -
          2.68618  4.42225  2.77519  2.73123  3.46354  2.40513  3.72494  3.29354  2.67741  2.69355  4.24690  2.90347  2.73739  3.18146  2.89801  2.37887  2.77519  2.98518  4.58477  3.61503
          0.01672  4.49551  5.21785  0.61958  0.77255  0.75947  0.63095
    377   2.45503  4.99424  3.11803  2.25050  4.24784  2.28225  3.76516  3.67245  2.23086  3.25918  4.06155  3.08494  3.95638  2.90491  2.65004  2.76728  2.62883  2.81286  3.55555  4.14108    604 k - - -
          2.68613  4.42336  2.77502  2.72990  3.46390  2.40498  3.72360  3.29349  2.67791  2.69466  4.24800  2.90414  2.73662  3.18018  2.89794  2.37950  2.77535  2.98542  4.58057  3.61614
          0.90111  0.52901  5.36099  1.83239  0.17439  0.39982  1.10999
    378   2.24524  5.22910  3.11170  2.08567  4.53145  3.62161  2.59381  3.98476  2.30954  3.51597  4.28646  3.11106  2.02780  2.93510  3.04730  2.82603  3.07211  3.05288  5.69071  4.31151    617 p - - -
          2.68618  4.42225  2.77519  2.73123  3.46354  2.40513  3.72494  3.29354  2.67741  2.69355  4.24690  2.90347  2.73739  3.18146  2.89801  2.37887  2.77519  2.98518  4.58477  3.61503
          0.13794  4.85151  2.11170  0.61958  0.77255  0.40878  1.09202
    379   2.49189  4.94528  3.24795  2.37075  4.16853  3.65193  3.85730  3.57259  2.10827  1.85984  4.02155  3.20013  4.04098  2.60942  3.11216  2.86148  2.53958  2.82210  5.45835  4.13979    618 l - - -
          2.68618  4.42225  2.77519  2.73123  3.46354  2.40513  3.72494  3.29354  2.67741  2.69355  4.24690  2.90347  2.73739  3.18146  2.89801  2.37887  2.77519  2.98518  4.58477  3.61503
          0.14374  4.79296  2.07465  0.61958  0.77255  0.73649  0.65160
    380   2.45673  3.36443  2.67372  2.28081  4.22817  2.97661  3.77715  3.65012  2.56931  2.78229  4.04966  3.09836  3.96537  2.92068  2.40391  2.36495  2.98170  3.31806  3.41260  4.13586    619 e - - -
          2.68618  4.42225  2.77519  2.73123  3.46354  2.40513  3.72494  3.29354  2.67741  2.69355  4.24690  2.90347  2.73739  3.18146  2.89801  2.37887  2.77519  2.98518  4.58477  3.61503
          0.01412  4.66333  5.38568  0.61958  0.77255  0.57805  0.82323
    381   2.81582  5.26131  3.05649  2.52416  4.59542  2.94511  3.78809  4.06446  2.20257  3.56808  4.32283  2.65758  2.03216  2.48365  3.01474  2.50199  2.35204  3.64992  5.71902  4.32437    620 p - - -
          2.68618  4.42225  2.77519  2.73123  3.46354  2.40513  3.72494  3.29354  2.67741  2.69355  4.24690  2.90347  2.73739  3.18146  2.89801  2.37887  2.77519  2.98518  4.58477  3.61503
          0.07332  4.78563  2.77509  0.61958  0.77255  0.74943  0.63986
    382   2.95985  5.42507  2.48037  2.52761  4.78728  1.75533  3.89593  4.26819  2.67337  3.75912  4.53104  2.10144  4.06390  3.01612  1.94425  2.91450  3.20949  3.84116  5.90042  4.48875    621 g - - -
          2.68618  4.42225  2.77519  2.73123  3.46354  2.40513  3.72494  3.29354  2.67741  2.69355  4.24690  2.90347  2.73739  3.18146  2.89801  2.37887  2.77519  2.98518  4.58477  3.61503
          0.01326  4.72557  5.44792  0.61958  0.77255  0.31233  1.31581
    383   2.56291  5.20988  3.15272  2.59586  4.50037  3.63987  3.83314  3.19688  2.11854  2.97520  4.26544  2.41102  4.03173  2.63820  2.46656  2.20969  2.69009  3.57086  5.67646  3.17108    622 k - - -
          2.68618  4.42225  2.77519  2.73123  3.46354  2.40513  3.72494  3.29354  2.67741  2.69355  4.24690  2.90347  2.73739  3.18146  2.89801  2.37887  2.77519  2.98518  4.58477  3.61503
          0.01101  4.91012  5.63247  0.61958  0.77255  0.48576  0.95510
    384   4.06010  5.28425  5.98547  5.39100  2.28100  5.40349  5.65293  2.74386  5.24441  0.58382  2.48462  5.56103  5.44317  5.09188  5.17095  4.78136  4.25871  2.35825  5.67139  4.69417    623 L - - -
          2.68618  4.42225  2.77519  2.73123  3.46354  2.40513  3.72494  3.29354  2.67741  2.69355  4.24690  2.90347  2.73739  3.18146  2.89801  2.37887  2.77519  2.98518  4.58477  3.61503
          0.01101  4.91012  5.63247  0.61958  0.77255  0.48576  0.95510
    385   3.34720  4.73230  4.92428  4.41044  0.79208  4.40901  4.30687  3.06005  4.24461  2.70152  3.77968  4.40449  4.76883  4.36194  4.31979  3.73467  2.77330  2.44178  4.62402  2.56443    624 f - - -
          2.68618  4.42225  2.77519  2.73123  3.46354  2.40513  3.72494  3.29354  2.67741  2.69355  4.24690  2.90347  2.73739  3.18146  2.89801  2.37887  2.77519  2.98518  4.58477  3.61503
          0.01101  4.91012  5.63247  0.61958  0.77255  0.48576  0.95510
    386   2.26518  3.30452  4.80357  4.19132  2.12335  4.04353  4.37434  2.67257  3.98487  1.97231  2.40909  4.19359  4.40607  4.12188  4.00595  3.35366  3.10893  1.99534  4.87592  2.46786    625 l - - -
          2.68618  4.42225  2.77519  2.73123  3.46354  2.40513  3.72494  3.29354  2.67741  2.69355  4.24690  2.90347  2.73739  3.18146  2.89801  2.37887  2.77519  2.98518  4.58477  3.61503
          0.01101  4.91012  5.63247  0.61958  0.77255  0.48576  0.95510
    387   3.79135  5.16918  5.51410  5.29371  4.59017  4.77760  6.01320  2.56384  5.20860  3.15053  4.47275  5.32154  5.34780  5.53237  5.32251  4.42868  4.16537  0.28451  6.48990  5.27457    626 V - - -
          2.68618  4.42225  2.77519  2.73123  3.46354  2.40513  3.72494  3.29354  2.67741  2.69355  4.24690  2.90347  2.73739  3.18146  2.89801  2.37887  2.77519  2.98518  4.58477  3.61503
          0.01101  4.91012  5.63247  0.61958  0.77255  0.48576  0.95510
    388   4.35111  5.91524  5.19526  5.23921  6.17153  0.08703  6.16938  6.12536  5.52951  5.57868  6.63491  5.36401  5.30896  5.77801  5.55456  4.56459  4.89193  5.47197  6.90122  6.33921    627 G - - -
          2.68618  4.42225  2.77519  2.73123  3.46354  2.40513  3.72494  3.29354  2.67741  2.69355  4.24690  2.90347  2.73739  3.18146  2.89801  2.37887  2.77519  2.98518  4.58477  3.61503
          0.01101  4.91012  5.63247  0.61958  0.77255  0.48576  0.95510
    389   4.48399  6.43321  0.15761  3.56550  6.04281  4.36708  5.29431  5.94965  4.60982  5.36779  6.45883  4.14218  5.07553  4.59736  5.17535  4.39680  4.86417  5.50230  6.93158  5.87684    628 D - - -
          2.68618  4.42225  2.77519  2.73123  3.46354  2.40513  3.72494  3.29354  2.67741  2.69355  4.24690  2.90347  2.73739  3.18146  2.89801  2.37887  2.77519  2.98518  4.58477  3.61503
          0.01101  4.91012  5.63247  0.61958  0.77255  0.48576  0.95510
    390   2.30771  4.95217  3.31302  2.19051  4.16559  3.70178  3.91165  3.03661  2.44046  2.77832  4.03074  3.25988  2.49841  3.08508  2.64819  2.91109  3.07926  2.18371  5.47303  4.16037    629 v - - -
          2.68618  4.42225  2.77519  2.73123  3.46354  2.40513  3.72494  3.29354  2.67741  2.69355  4.24690  2.90347  2.73739  3.18146  2.89801  2.37887  2.77519  2.98518  4.58477  3.61503
          0.01101  4.91012  5.63247  0.61958  0.77255  0.48576  0.95510
    391   3.71498  5.85360  3.70465  3.31073  5.41951  4.16171  4.26067  4.83700  0.48167  4.21988  5.10763  2.82975  4.62644  3.40523  2.75147  3.68403  3.91761  4.47334  6.17044  4.99664    630 K - - -
          2.68618  4.42225  2.77519  2.73123  3.46354  2.40513  3.72494  3.29354  2.67741  2.69355  4.24690  2.90347  2.73739  3.18146  2.89801  2.37887  2.77519  2.98518  4.58477  3.61503
          0.01101  4.91012  5.63247  0.61958  0.77255  0.48576  0.95510
    392   4.32635  6.06419  4.21302  4.09352  5.42358  4.50097  5.20701  5.38018  3.87391  4.74069  5.84714  4.52167  5.12673  0.18987  4.08620  4.38655  4.67627  5.05747  6.48857  5.36734    631 Q - - -
          2.68618  4.42225  2.77519  2.73123  3.46354  2.40513  3.72494  3.29354  2.67741  2.69355  4.24690  2.90347  2.73739  3.18146  2.89801  2.37887  2.77519  2.98518  4.58477  3.61503
          0.01101  4.91012  5.63247  0.61958  0.77255  0.48576  0.95510
    393   1.94015  4.72900  4.53829  4.40990  5.34825  3.50470  5.33194  4.81079  4.48503  4.52332  5.30871  4.20022  4.34973  4.68213  4.65604  0.43746  3.36708  4.02445  6.68882  5.56813    632 S - - -
          2.68618  4.42225  2.77519  2.73123  3.46354  2.40513  3.72494  3.29354  2.67741  2.69355  4.24690  2.90347  2.73739  3.18146  2.89801  2.37887  2.77519  2.98518  4.58477  3.61503
          0.01101  4.91012  5.63247  0.61958  0.77255  0.48576  0.95510
    394   4.01296  5.26765  5.66856  5.39991  4.34089  5.11285  6.05454  0.31282  5.28058  2.80777  4.20749  5.54106  5.53898  5.57664  5.38129  4.81980  4.32410  2.40124  6.35443  5.14822    633 I - - -
          2.68618  4.42225  2.77519  2.73123  3.46354  2.40513  3.72494  3.29354  2.67741  2.69355  4.24690  2.90347  2.73739  3.18146  2.89801  2.37887  2.77519  2.98518  4.58477  3.61503
          0.01101  4.91012  5.63247  0.61958  0.77255  0.48576  0.95510
    395   5.01355  5.92022  5.75617  5.72583  2.06754  5.42853  4.07503  4.56051  5.50491  3.67627  5.08077  4.97395  5.69542  5.15622  5.30088  4.86734  5.21465  4.53424  4.14711  0.31525    634 Y - - -
          2.68618  4.42225  2.77519  2.73123  3.46354  2.40513  3.72494  3.29354  2.67741  2.69355  4.24690  2.90347  2.73739  3.18146  2.89801  2.37887  2.77519  2.98518  4.58477  3.61503
          0.01101  4.91012  5.63247  0.61958  0.77255  0.48576  0.95510
    396   1.99067  5.07931  3.85038  3.37087  4.98498  2.35562  4.39137  4.39682  2.95555  3.96128  4.78178  3.70969  4.34117  3.56136  0.85844  3.13989  3.41287  3.91783  6.10194  4.87814    635 r - - -
          2.68618  4.42225  2.77519  2.73123  3.46354  2.40513  3.72494  3.29354  2.67741  2.69355  4.24690  2.90347  2.73739  3.18146  2.89801  2.37887  2.77519  2.98518  4.58477  3.61503
          0.01101  4.91012  5.63247  0.61958  0.77255  0.48576  0.95510
    397   4.87134  5.97668  5.70399  5.66785  0.18697  5.11927  4.76998  4.43181  5.59472  3.58968  5.03414  5.35782  5.61008  5.50978  5.46623  5.02096  5.19788  4.47553  4.87341  3.18097    636 F - - -
          2.68618  4.42225  2.77519  2.73123  3.46354  2.40513  3.72494  3.29354  2.67741  2.69355  4.24690  2.90347  2.73739  3.18146  2.89801  2.37887  2.77519  2.98518  4.58477  3.61503
          0.01101  4.91012  5.63247  0.61958  0.77255  0.48576  0.95510
    398   4.60195  6.14666  5.20491  4.62523  5.80219  4.73623  5.13379  5.53705  3.38122  4.85699  5.90407  4.87360  5.25978  4.37813  0.15841  4.69357  4.84496  5.22624  6.50356  5.62066    637 R - - -
          2.68618  4.42225  2.77519  2.73123  3.46354  2.40513  3.72494  3.29354  2.67741  2.69355  4.24690  2.90347  2.73739  3.18146  2.89801  2.37887  2.77519  2.98518  4.58477  3.61503
          0.01101  4.91012  5.63247  0.61958  0.77255  0.48576  0.95510
    399   2.93924  5.27997  3.24889  2.68675  4.58792  1.65183  3.17236  4.02441  2.28119  2.52653  4.33948  2.63149  4.10487  2.99624  2.27869  2.93095  3.16317  3.65321  5.72063  4.37316    638 g - - -
          2.68618  4.42225  2.77519  2.73123  3.46354  2.40513  3.72494  3.29354  2.67741  2.69355  4.24690  2.90347  2.73739  3.18146  2.89801  2.37887  2.77519  2.98518  4.58477  3.61503
          0.01101  4.91012  5.63247  0.61958  0.77255  0.48576  0.95510
    400   0.56473  4.69986  4.57494  4.38074  5.31083  2.56298  5.28250  4.78428  4.43384  4.46505  5.23292  4.17515  4.32254  4.61884  4.62696  1.78594  3.32883  3.99605  6.64485  5.53347    639 A - - -
          2.68618  4.42225  2.77519  2.73123  3.46354  2.40513  3.72494  3.29354  2.67741  2.69355  4.24690  2.90347  2.73739  3.18146  2.89801  2.37887  2.77519  2.98518  4.58477  3.61503
          0.01101  4.91012  5.63247  0.61958  0.77255  0.48576  0.95510
    401   2.57265  5.47340  1.33750  1.84568  3.23374  3.65828  3.92935  4.26738  2.38997  3.76645  4.53168  3.12729  4.10738  3.04511  3.23127  2.94431  3.23048  3.84917  5.91815  4.49984    640 d - - -
          2.68618  4.42225  2.77519  2.73123  3.46354  2.40513  3.72494  3.29354  2.67741  2.69355  4.24690  2.90347  2.73739  3.18146  2.89801  2.37887  2.77519  2.98518  4.58477  3.61503
          0.01101  4.91012  5.63247  0.61958  0.77255  0.48576  0.95510
    402   2.86308  4.63594  3.68947  3.13012  3.80968  3.81023  4.09413  3.15383  2.64580  2.54603  3.76319  3.54595  1.95317  3.39713  3.43914  2.57288  2.66550  1.70082  5.23912  3.99760    641 v - - -
          2.68618  4.42225  2.77519  2.73123  3.46354  2.40513  3.72494  3.29354  2.67741  2.69355  4.24690  2.90347  2.73739  3.18146  2.89801  2.37887  2.77519  2.98518  4.58477  3.61503
          0.01101  4.91012  5.63247  0.61958  0.77255  0.48576  0.95510
    403   1.99299  5.26502  3.12911  2.13419  4.57644  3.63212  3.82377  4.03735  2.57094  2.95762  4.31701  3.11578  4.02560  2.36544  2.62581  1.97772  2.67545  3.63791  5.72009  4.33298    642 s - - -
          2.68618  4.42225  2.77519  2.73123  3.46354  2.40513  3.72494  3.29354  2.67741  2.69355  4.24690  2.90347  2.73739  3.18146  2.89801  2.37887  2.77519  2.98518  4.58477  3.61503
          0.01101  4.91012  5.63247  0.61958  0.77255  0.48576  0.95510
    404   3.03008  4.42329  4.78096  4.19760  3.56868  3.21973  4.58178  2.18592  4.04290  1.76084  3.54574  4.30387  4.57452  4.22987  4.14792  3.52693  2.17084  1.25618  5.14813  3.96303    643 v - - -
          2.68618  4.42225  2.77519  2.73123  3.46354  2.40513  3.72494  3.29354  2.67741  2.69355  4.24690  2.90347  2.73739  3.18146  2.89801  2.37887  2.77519  2.98518  4.58477  3.61503
          0.01101  4.91012  5.63247  0.61958  0.77255  0.48576  0.95510
    405   4.99593  5.90063  5.78334  5.75189  0.38707  5.43690  4.07404  4.51018  5.52792  3.62528  5.02697  4.97883  5.69415  5.15890  5.30976  4.86644  5.19253  4.49297  4.14466  1.74623    644 F - - -
          2.68618  4.42225  2.77519  2.73123  3.46354  2.40513  3.72494  3.29354  2.67741  2.69355  4.24690  2.90347  2.73739  3.18146  2.89801  2.37887  2.77519  2.98518  4.58477  3.61503
          0.01101  4.91012  5.63247  0.61958  0.77255  0.48576  0.95510
    406   2.32225  5.17226  2.75341  2.31092  4.44971  3.64672  3.16937  3.89047  2.61141  2.07205  4.23157  3.14736  4.03844  2.96720  2.38372  2.48266  2.71981  3.03052  5.64777  4.28194    645 l - - -
          2.68618  4.42225  2.77519  2.73123  3.46354  2.40513  3.72494  3.29354  2.67741  2.69355  4.24690  2.90347  2.73739  3.18146  2.89801  2.37887  2.77519  2.98518  4.58477  3.61503
          0.06172  4.91012  2.94720  0.61958  0.77255  0.48576  0.95510
    407   2.26550  5.31029  3.08254  2.27356  4.64644  3.60114  3.78768  4.12471  2.00887  3.01841  4.35373  2.68589  3.99427  2.57101  2.41525  2.19794  2.71049  3.69623  5.74755  4.34414    646 k - - -
          2.68618  4.42225  2.77519  2.73123  3.46354  2.40513  3.72494  3.29354  2.67741  2.69355  4.24690  2.90347  2.73739  3.18146  2.89801  2.37887  2.77519  2.98518  4.58477  3.61503
          0.01158  4.85998  5.58232  0.61958  0.77255  0.60448  0.79045
    408   2.20268  4.34322  4.20409  3.62067  3.44929  3.92381  4.21883  2.79500  2.47266  1.70112  3.45638  3.86591  4.29470  3.75000  3.72367  3.20381  2.52577  2.05840  3.42238  3.08110    647 l - - -
          2.68618  4.42225  2.77519  2.73123  3.46354  2.40513  3.72494  3.29354  2.67741  2.69355  4.24690  2.90347  2.73739  3.18146  2.89801  2.37887  2.77519  2.98518  4.58477  3.61503
          0.01158  4.85998  5.58232  0.61958  0.77255  0.60448  0.79045
    409   2.47401  5.14600  3.19536  2.63314  4.42018  3.65363  3.83931  3.14620  2.31970  3.41615  4.20817  3.16002  4.04303  2.25994  1.85357  2.46690  3.07742  3.49853  5.61916  2.76684    648 r - - -
          2.68618  4.42225  2.77519  2.73123  3.46354  2.40513  3.72494  3.29354  2.67741  2.69355  4.24690  2.90347  2.73739  3.18146  2.89801  2.37887  2.77519  2.98518  4.58477  3.61503
          0.01158  4.85998  5.58232  0.61958  0.77255  0.60448  0.79045
    410   2.90164  5.40567  2.34917  2.06705  4.75845  3.63759  3.82814  4.23840  1.79561  3.70447  4.44987  3.10348  4.04334  1.92367  2.31891  2.85896  3.13120  3.80163  5.82279  4.42231    649 k - - -
          2.68618  4.42225  2.77519  2.73123  3.46354  2.40513  3.72494  3.29354  2.67741  2.69355  4.24690  2.90347  2.73739  3.18146  2.89801  2.37887  2.77519  2.98518  4.58477  3.61503
          0.01158  4.85998  5.58232  0.61958  0.77255  0.60448  0.79045
    411   2.83208  5.32595  2.05867  1.94591  4.66347  3.60028  3.79341  4.14445  2.53284  3.62778  4.36956  3.07025  3.99760  2.55698  2.18194  2.51741  2.65906  2.99195  5.76270  4.35553    650 e - - -
          2.68618  4.42225  2.77519  2.73123  3.46354  2.40513  3.72494  3.29354  2.67741  2.69355  4.24690  2.90347  2.73739  3.18146  2.89801  2.37887  2.77519  2.98518  4.58477  3.61503
          0.01158  4.85998  5.58232  0.61958  0.77255  0.60448  0.79045
    412   3.90529  5.13786  5.82420  5.26440  1.38131  5.24373  5.41647  1.33662  5.11529  1.31105  3.32511  5.37021  5.35505  5.03635  5.07664  4.61978  4.11817  2.73034  5.51455  4.32878    651 l - - -
          2.68618  4.42225  2.77519  2.73123  3.46354  2.40513  3.72494  3.29354  2.67741  2.69355  4.24690  2.90347  2.73739  3.18146  2.89801  2.37887  2.77519  2.98518  4.58477  3.61503
          0.42639  4.85998  1.08062  0.61958  0.77255  0.60448  0.79045
    413   2.66294  4.47960  3.46162  2.90925  3.68159  3.58635  3.90553  3.04942  2.87366  2.75248  3.63272  3.33083  3.05348  3.19064  3.25350  2.08910  2.12665  2.34022  5.10009  2.85181    652 s - - -
          2.68592  4.42234  2.77528  2.73099  3.46363  2.40521  3.72503  3.29363  2.67749  2.69364  4.24698  2.90355  2.73715  3.18155  2.89809  2.37895  2.77528  2.98527  4.58486  3.61432
          0.23206  1.60229  5.17342  0.65556  0.73220  0.21995  1.62230
    414   2.33900  5.37223  2.63100  1.64338  4.71390  3.62090  3.03123  4.19931  2.33965  3.67574  4.41502  3.08815  4.02281  2.08911  3.05533  2.82428  2.68155  3.76129  5.80553  4.39345    656 e - - -
          2.68618  4.42225  2.77519  2.73123  3.46354  2.40513  3.72494  3.29354  2.67741  2.69355  4.24690  2.90347  2.73739  3.18146  2.89801  2.37887  2.77519  2.98518  4.58477  3.61503
          0.07849  4.91012  2.68649  0.61958  0.77255  0.48576  0.95510
    415   2.08788  5.14716  3.14681  2.58964  4.42602  2.94212  3.81733  3.14047  1.88552  3.42382  4.20722  3.12284  4.01343  2.58864  2.70674  2.47884  2.70199  2.98889  5.62272  4.25746    657 k - - -
          2.68618  4.42225  2.77519  2.73123  3.46354  2.40513  3.72494  3.29354  2.67741  2.69355  4.24690  2.90347  2.73739  3.18146  2.89801  2.37887  2.77519  2.98518  4.58477  3.61503
          0.01178  4.84340  5.56575  0.61958  0.77255  0.63964  0.74968
    416   2.25457  5.34999  3.03383  2.02897  4.68662  1.97938  3.09087  4.16786  2.29025  3.65052  4.39564  2.56515  4.00972  2.58846  3.04158  2.81636  3.08731  3.73666  5.78530  4.37677    658 g - - -
          2.68618  4.42225  2.77519  2.73123  3.46354  2.40513  3.72494  3.29354  2.67741  2.69355  4.24690  2.90347  2.73739  3.18146  2.89801  2.37887  2.77519  2.98518  4.58477  3.61503
          0.01178  4.84340  5.56575  0.61958  0.77255  0.63964  0.74968
    417   2.83617  5.33955  1.85893  2.04555  3.52691  3.59459  3.79399  4.16277  2.53692  3.64219  4.38291  2.57019  3.99640  2.55078  2.34559  2.48203  3.06855  3.72733  5.77438  4.36351    659 d - - -
          2.68618  4.42225  2.77519  2.73123  3.46354  2.40513  3.72494  3.29354  2.67741  2.69355  4.24690  2.90347  2.73739  3.18146  2.89801  2.37887  2.77519  2.98518  4.58477  3.61503
          0.14077  4.84340  2.09206  0.61958  0.77255  0.40032  1.10898
    418   2.83487  5.27779  2.29111  2.19045  4.59334  2.07483  3.80186  4.06080  2.56022  2.54544  4.33081  3.06746  2.80529  2.91178  2.68171  2.80716  3.06864  3.65335  5.72912  4.33231    660 g - - -
          2.68618  4.42225  2.77519  2.73123  3.46354  2.40513  3.72494  3.29354  2.67741  2.69355  4.24690  2.90347  2.73739  3.18146  2.89801  2.37887  2.77519  2.98518  4.58477  3.61503
          0.01241  4.79147  5.51381  0.61958  0.77255  0.73915  0.64917
    419   2.44588  5.29030  3.04523  1.86211  4.62649  3.03438  2.72377  4.10592  2.50490  3.59192  4.33470  2.33162  3.21112  2.86573  2.63788  2.76819  2.62344  3.67646  5.72889  4.32343    661 e - - -
          2.68621  4.42081  2.77523  2.73127  3.46357  2.40516  3.72498  3.29357  2.67744  2.69358  4.24693  2.90317  2.73743  3.18150  2.89804  2.37890  2.77523  2.98522  4.58480  3.61506
          0.58078  2.16033  1.12315  0.23051  1.58052  0.50499  0.92511
    420   2.37324  4.36058  4.87678  4.30013  2.56906  4.28040  4.66164  1.50611  4.14708  1.96508  3.37427  4.39127  4.60276  4.31031  4.22857  3.60808  3.25893  1.51186  5.15071  3.97607    663 i - - -
          2.68618  4.42225  2.77519  2.73123  3.46354  2.40513  3.72494  3.29354  2.67741  2.69355  4.24690  2.90347  2.73739  3.18146  2.89801  2.37887  2.77519  2.98518  4.58477  3.61503
          0.01658  4.50337  5.22572  0.61958  0.77255  0.92067  0.50792
    421   3.16971  4.55573  4.85184  4.30916  3.56716  4.37258  4.84396  2.25502  4.16361  1.12240  3.42975  4.47417  4.72218  4.37109  4.30740  3.72193  2.53247  1.47066  5.37505  4.21884    664 l - - -
          2.68618  4.42225  2.77519  2.73123  3.46354  2.40513  3.72494  3.29354  2.67741  2.69355  4.24690  2.90347  2.73739  3.18146  2.89801  2.37887  2.77519  2.98518  4.58477  3.61503
          0.01544  4.57426  5.29660  0.61958  0.77255  0.64264  0.74634
    422   2.38020  5.26331  3.03311  2.26364  4.60030  2.92642  2.70881  4.07850  2.25401  3.56382  4.30678  3.02376  3.13208  2.54054  2.25031  2.74385  2.62465  3.64975  5.69965  4.29663    665 r - - -
          2.68646  4.42253  2.77512  2.73123  3.46382  2.40500  3.72523  3.29207  2.67737  2.69383  4.24718  2.90375  2.73768  3.18175  2.89644  2.37915  2.77518  2.98547  4.58505  3.61531
          0.23711  1.57608  5.44625  1.39806  0.28379  0.31141  1.31830
    423   3.55367  4.91147  5.34831  4.81579  3.69681  4.76601  5.27831  2.53555  4.64792  0.64195  3.51173  4.94283  5.08438  4.78760  4.73373  4.14124  2.75454  1.93873  5.65815  4.55969    672 L - - -
          2.68618  4.42225  2.77519  2.73123  3.46354  2.40513  3.72494  3.29354  2.67741  2.69355  4.24690  2.90347  2.73739  3.18146  2.89801  2.37887  2.77519  2.98518  4.58477  3.61503
          0.01101  4.91012  5.63247  0.61958  0.77255  0.48576  0.95510
    424   2.55317  5.20442  3.15679  2.60138  4.49499  3.64185  3.83732  3.94217  2.27266  2.88994  4.26293  2.17208  4.03474  2.55161  3.07633  1.80923  2.73273  3.04917  5.67442  4.30156    673 s - - -
          2.68618  4.42225  2.77519  2.73123  3.46354  2.40513  3.72494  3.29354  2.67741  2.69355  4.24690  2.90347  2.73739  3.18146  2.89801  2.37887  2.77519  2.98518  4.58477  3.61503
          0.01101  4.91012  5.63247  0.61958  0.77255  0.48576  0.95510
    425   2.34128  5.23430  2.49156  2.26447  3.31213  3.63385  3.82652  3.14010  2.10748  3.51980  4.28733  3.12175  4.02619  2.30795  3.06584  2.82721  2.42729  3.06197  5.69545  4.31398    674 k - - -
          2.68618  4.42225  2.77519  2.73123  3.46354  2.40513  3.72494  3.29354  2.67741  2.69355  4.24690  2.90347  2.73739  3.18146  2.89801  2.37887  2.77519  2.98518  4.58477  3.61503
          0.01101  4.91012  5.63247  0.61958  0.77255  0.48576  0.95510
    426   2.98417  5.04236  3.45103  3.29639  5.15812  3.60446  4.65396  4.64384  3.58923  4.25516  5.06394  0.63525  4.32737  3.86461  3.98981  2.44834  2.52614  4.04766  6.41678  5.11231    675 N - - -
          2.68618  4.42225  2.77519  2.73123  3.46354  2.40513  3.72494  3.29354  2.67741  2.69355  4.24690  2.90347  2.73739  3.18146  2.89801  2.37887  2.77519  2.98518  4.58477  3.61503
          0.01101  4.91012  5.63247  0.61958  0.77255  0.48576  0.95510
    427   4.22219  5.50414  5.14953  4.77315  0.89859  4.97109  2.20674  4.10568  4.56124  3.48644  4.67032  4.60923  5.27779  4.63142  2.81455  4.31024  4.43407  3.96958  4.22408  1.45925    676 f - - -
          2.68618  4.42225  2.77519  2.73123  3.46354  2.40513  3.72494  3.29354  2.67741  2.69355  4.24690  2.90347  2.73739  3.18146  2.89801  2.37887  2.77519  2.98518  4.58477  3.61503
          0.01101  4.91012  5.63247  0.61958  0.77255  0.48576  0.95510
    428   4.60195  6.14666  5.20491  4.62523  5.80219  4.73623  5.13379  5.53705  3.38122  4.85699  5.90407  4.87360  5.25978  4.37813  0.15841  4.69357  4.84496  5.22624  6.50356  5.62066    677 R - - -
          2.68618  4.42225  2.77519  2.73123  3.46354  2.40513  3.72494  3.29354  2.67741  2.69355  4.24690  2.90347  2.73739  3.18146  2.89801  2.37887  2.77519  2.98518  4.58477  3.61503
          0.01101  4.91012  5.63247  0.61958  0.77255  0.48576  0.95510
    429   2.86212  4.87327  3.78774  3.51825  5.06389  3.55613  4.71953  4.52920  3.65012  4.15882  4.95267  2.64826  4.28769  3.94023  4.01911  0.68138  2.08688  3.92095  6.34410  5.09086    678 S - - -
          2.68618  4.42225  2.77519  2.73123  3.46354  2.40513  3.72494  3.29354  2.67741  2.69355  4.24690  2.90347  2.73739  3.18146  2.89801  2.37887  2.77519  2.98518  4.58477  3.61503
          0.01101  4.91012  5.63247  0.61958  0.77255  0.48576  0.95510
    430   2.04611  5.31646  3.10995  2.27766  4.64701  3.62432  3.13215  4.12101  2.30391  3.61434  4.36142  2.61206  4.01714  2.59387  2.02420  2.81542  3.07637  3.11952  5.75679  3.45801    679 r - - -
          2.68618  4.42225  2.77519  2.73123  3.46354  2.40513  3.72494  3.29354  2.67741  2.69355  4.24690  2.90347  2.73739  3.18146  2.89801  2.37887  2.77519  2.98518  4.58477  3.61503
          0.01101  4.91012  5.63247  0.61958  0.77255  0.48576  0.95510
    431   2.09116  5.34840  2.72552  2.29956  4.68423  3.62351  3.82132  4.16380  2.56348  3.65003  4.39429  3.09470  2.03169  2.57970  2.38729  2.42806  3.09238  3.73465  5.78744  4.38117    680 p - - -
          2.68618  4.42225  2.77519  2.73123  3.46354  2.40513  3.72494  3.29354  2.67741  2.69355  4.24690  2.90347  2.73739  3.18146  2.89801  2.37887  2.77519  2.98518  4.58477  3.61503
          0.01101  4.91012  5.63247  0.61958  0.77255  0.48576  0.95510
    432   2.05710  5.26021  2.69541  2.35095  4.56744  2.63958  3.82738  4.02731  2.58125  2.57258  4.31284  3.11608  2.88285  2.57953  3.06721  2.82823  2.37852  3.63072  5.71788  4.33087    681 a - - -
          2.68618  4.42225  2.77519  2.73123  3.46354  2.40513  3.72494  3.29354  2.67741  2.69355  4.24690  2.90347  2.73739  3.18146  2.89801  2.37887  2.77519  2.98518  4.58477  3.61503
          0.01101  4.91012  5.63247  0.61958  0.77255  0.48576  0.95510
    433   3.82185  5.01348  5.90526  5.41021  4.01802  5.40757  6.01226  0.99120  5.33391  1.35462  3.75279  5.57015  5.56111  5.44907  5.42001  4.83222  4.06745  1.46049  6.18519  5.07621    682 i - - -
          2.68618  4.42225  2.77519  2.73123  3.46354  2.40513  3.72494  3.29354  2.67741  2.69355  4.24690  2.90347  2.73739  3.18146  2.89801  2.37887  2.77519  2.98518  4.58477  3.61503
          0.01101  4.91012  5.63247  0.61958  0.77255  0.48576  0.95510
    434   3.85189  5.05291  5.90222  5.38616  3.88574  5.38438  5.90990  1.66134  5.29117  0.94045  3.62779  5.54622  5.52168  5.34936  5.34292  4.79708  4.09014  1.29591  6.05297  4.98359    683 l - - -
          2.68618  4.42225  2.77519  2.73123  3.46354  2.40513  3.72494  3.29354  2.67741  2.69355  4.24690  2.90347  2.73739  3.18146  2.89801  2.37887  2.77519  2.98518  4.58477  3.61503
          0.01101  4.91012  5.63247  0.61958  0.77255  0.48576  0.95510
    435   3.10080  5.66261  1.88379  1.37164  4.98934  3.67471  4.00343  4.49336  2.83265  3.96056  4.72468  1.97290  4.16444  3.12167  2.80624  2.60611  3.34925  4.04658  6.09237  4.64124    684 e - - -
          2.68618  4.42225  2.77519  2.73123  3.46354  2.40513  3.72494  3.29354  2.67741  2.69355  4.24690  2.90347  2.73739  3.18146  2.89801  2.37887  2.77519  2.98518  4.58477  3.61503
          0.01101  4.91012  5.63247  0.61958  0.77255  0.48576  0.95510
    436   2.27962  4.30622  4.45086  3.85782  2.49503  3.09550  3.32143  2.74919  3.71703  2.00051  3.42242  4.01340  4.35129  3.91585  3.85531  2.73186  2.65019  2.23545  3.53072  2.43771    685 l - - -
          2.68618  4.42225  2.77519  2.73123  3.46354  2.40513  3.72494  3.29354  2.67741  2.69355  4.24690  2.90347  2.73739  3.18146  2.89801  2.37887  2.77519  2.98518  4.58477  3.61503
          0.01101  4.91012  5.63247  0.61958  0.77255  0.48576  0.95510
    437   2.25749  4.36805  4.85130  4.25479  2.30991  4.18525  4.53460  2.22712  4.07625  2.15859  3.47623  4.30770  4.53986  4.23551  4.13574  3.49881  2.34201  1.36187  5.05611  3.87600    686 v - - -
          2.68631  4.42238  2.77533  2.73136  3.46282  2.40526  3.72508  3.29295  2.67715  2.69368  4.24703  2.90311  2.73753  3.18160  2.89814  2.37871  2.77533  2.98532  4.58490  3.61516
          0.08558  2.54542  5.63247  1.34763  0.30091  0.48576  0.95510
    438   3.69304  6.12867  2.80018  2.32749  5.54544  3.86012  4.52521  5.17639  3.53838  4.66055  5.57740  0.48176  4.54274  3.72363  4.05927  3.58419  4.03058  4.71561  6.70184  5.22598    692 N - - -
          2.68618  4.42225  2.77519  2.73123  3.46354  2.40513  3.72494  3.29354  2.67741  2.69355  4.24690  2.90347  2.73739  3.18146  2.89801  2.37887  2.77519  2.98518  4.58477  3.61503
          0.01101  4.91012  5.63247  0.61958  0.77255  0.48576  0.95510
    439   2.84585  3.63014  3.18366  1.72185  2.83692  3.65354  3.19320  3.86037  2.28811  3.42607  4.21493  3.15881  4.04505  2.62112  3.09427  2.85189  2.14965  3.50367  5.63282  4.27284    693 e - - -
          2.68618  4.42225  2.77519  2.73123  3.46354  2.40513  3.72494  3.29354  2.67741  2.69355  4.24690  2.90347  2.73739  3.18146  2.89801  2.37887  2.77519  2.98518  4.58477  3.61503
          0.01101  4.91012  5.63247  0.61958  0.77255  0.48576  0.95510
    440   2.52716  3.30694  4.62006  4.01944  3.38103  4.01620  4.34131  1.66937  3.84972  1.83775  3.40064  4.10581  4.38263  4.02188  3.17295  2.71622  2.65122  2.02927  4.90553  3.72377    694 i - - -
          2.68618  4.42225  2.77519  2.73123  3.46354  2.40513  3.72494  3.29354  2.67741  2.69355  4.24690  2.90347  2.73739  3.18146  2.89801  2.37887  2.77519  2.98518  4.58477  3.61503
          0.01101  4.91012  5.63247  0.61958  0.77255  0.48576  0.95510
    441   3.68575  5.21548  5.08652  4.85396  0.43415  4.46225  4.60676  3.57225  4.73431  3.01216  4.31900  4.70737  5.03428  4.84495  4.79157  3.95196  2.87523  3.49194  4.84306  3.19057    695 F - - -
          2.68618  4.42225  2.77519  2.73123  3.46354  2.40513  3.72494  3.29354  2.67741  2.69355  4.24690  2.90347  2.73739  3.18146  2.89801  2.37887  2.77519  2.98518  4.58477  3.61503
          0.16827  4.91012  1.91391  0.61958  0.77255  0.48576  0.95510
    442   2.07024  5.29786  3.06577  2.25711  4.64118  3.58711  3.76721  4.11381  1.81576  3.59603  4.34451  2.54533  3.98235  2.86880  2.24328  2.41852  3.05196  3.68876  5.72706  4.33381    696 k - - -
          2.68618  4.42225  2.77519  2.73123  3.46354  2.40513  3.72494  3.29354  2.67741  2.69355  4.24690  2.90347  2.73739  3.18146  2.89801  2.37887  2.77519  2.98518  4.58477  3.61503
          0.15308  4.75473  2.01492  0.61958  0.77255  0.80126  0.59559
    443   2.76841  5.25304  3.00824  2.20302  4.59747  2.89005  3.71310  4.07305  1.71422  3.55180  4.29742  3.00312  3.10747  2.44133  2.53473  2.42175  2.99749  3.64411  5.68042  4.28369    697 k - - -
          2.68618  4.42225  2.77519  2.73123  3.46354  2.40513  3.72494  3.29354  2.67741  2.69355  4.24690  2.90347  2.73739  3.18146  2.89801  2.37887  2.77519  2.98518  4.58477  3.61503
          0.01480  4.61644  5.33879  0.61958  0.77255  0.99011  0.46447
    444   2.08408  3.21938  3.90666  3.33083  3.43629  3.78959  4.07012  2.37973  2.70597  2.19750  3.42849  3.64859  4.16374  2.71107  3.52260  3.05660  2.97434  1.98332  4.92255  3.71399    698 v - - -
          2.68618  4.42225  2.77519  2.73123  3.46354  2.40513  3.72494  3.29354  2.67741  2.69355  4.24690  2.90347  2.73739  3.18146  2.89801  2.37887  2.77519  2.98518  4.58477  3.61503
          0.01480  4.61644  5.33879  0.61958  0.77255  0.99011  0.46447
    445   3.13870  4.48953  4.98863  4.38979  2.47819  4.32807  4.59418  2.17393  4.20861  1.44645  1.63833  4.44723  4.62062  4.28878  4.23149  3.64813  3.36291  2.58014  4.97617  2.69467    699 l - - -
          2.68618  4.42225  2.77519  2.73123  3.46354  2.40513  3.72494  3.29354  2.67741  2.69355  4.24690  2.90347  2.73739  3.18146  2.89801  2.37887  2.77519  2.98518  4.58477  3.61503
          0.01480  4.61644  5.33879  0.61958  0.77255  0.80373  0.59359
    446   2.45693  5.18886  2.63927  2.48065  4.50281  2.91466  3.73297  3.96709  2.23405  3.48064  4.23807  3.02304  3.93523  2.44980  2.35498  2.41297  2.98778  2.82852  5.64057  3.19043    700 k - - -
          2.68618  4.42225  2.77519  2.73123  3.46354  2.40513  3.72494  3.29354  2.67741  2.69355  4.24690  2.90347  2.73739  3.18146  2.89801  2.37887  2.77519  2.98518  4.58477  3.61503
          0.17802  4.67998  1.87212  0.61958  0.77255  0.40298  1.10361
    447   2.19265  5.10877  3.10897  2.55703  4.42913  2.91319  3.08997  3.87504  2.55359  3.42450  4.20247  3.08717  2.71908  2.91148  2.60747  2.19249  2.27551  3.49590  5.61486  4.24643    701 s - - -
          2.68538  4.42307  2.77510  2.73105  3.46367  2.40553  3.72501  3.29327  2.67722  2.69322  4.24772  2.90300  2.73640  3.18185  2.89847  2.37926  2.77573  2.98519  4.58559  3.61585
          0.91820  0.63183  2.67156  1.55317  0.23772  0.66049  0.72691
    448   2.89178  5.25524  2.51835  2.54002  4.54368  1.44564  3.86726  4.00608  2.67556  3.55242  4.34328  3.08557  2.97459  2.58691  3.16740  2.87368  3.13598  3.62834  5.73874  3.21604    711 g - - -
          2.68618  4.42225  2.77519  2.73123  3.46354  2.40513  3.72494  3.29354  2.67741  2.69355  4.24690  2.90347  2.73739  3.18146  2.89801  2.37887  2.77519  2.98518  4.58477  3.61503
          0.23635  4.72057  1.60155  0.61958  0.77255  0.85391  0.55469
    449   2.40737  4.82309  3.14321  1.85252  3.02666  3.55295  3.77104  3.42956  2.59599  3.06517  3.90244  3.11000  3.94724  2.30460  3.04504  2.77098  2.94403  2.54065  5.34428  4.02765    712 e - - -
          2.68618  4.42225  2.77519  2.73123  3.46354  2.40513  3.72494  3.29354  2.67741  2.69355  4.24690  2.90347  2.73739  3.18146  2.89801  2.37887  2.77519  2.98518  4.58477  3.61503
          0.01663  4.50085  5.22319  0.61958  0.77255  0.92300  0.50638
    450   2.40978  4.48095  3.54275  2.44495  3.62581  3.68774  3.93597  2.28493  2.56228  2.69283  2.87380  3.39909  3.19950  3.24539  3.30235  2.92832  2.95529  2.07824  5.06109  3.81962    713 v - - -
          2.68620  4.42227  2.77522  2.73125  3.46356  2.40515  3.72497  3.29356  2.67743  2.69357  4.24692  2.90349  2.73706  3.18149  2.89803  2.37889  2.77522  2.98521  4.58479  3.61505
          0.10818  2.32777  5.29425  0.29394  1.36774  0.47372  0.97467
    451   2.23518  5.26774  2.13608  2.51294  4.59298  2.43432  3.77616  3.13280  2.20510  3.56479  4.31558  2.60281  3.97858  2.88031  2.64601  2.77870  3.03908  3.64805  5.71341  4.31485    715 d - - -
          2.68618  4.42225  2.77519  2.73123  3.46354  2.40513  3.72494  3.29354  2.67741  2.69355  4.24690  2.90347  2.73739  3.18146  2.89801  2.37887  2.77519  2.98518  4.58477  3.61503
          0.01232  4.79876  5.52111  0.61958  0.77255  0.36038  1.19539
    452   3.67637  5.01470  5.06608  4.62000  1.98823  4.64263  4.15208  2.73137  4.45901  3.05670  4.13391  4.50670  4.98273  4.51103  4.51398  2.72846  3.90643  3.32523  4.36961  0.74248    716 y - - -
          2.68618  4.42225  2.77519  2.73123  3.46354  2.40513  3.72494  3.29354  2.67741  2.69355  4.24690  2.90347  2.73739  3.18146  2.89801  2.37887  2.77519  2.98518  4.58477  3.61503
          0.01101  4.91012  5.63247  0.61958  0.77255  0.48576  0.95510
    453   2.55593  5.34110  2.67868  1.76686  4.68082  3.61590  3.80526  4.16324  2.30238  3.64414  4.38347  3.08529  3.13144  2.35588  3.03510  2.51643  2.36796  3.14629  5.77699  4.36888    717 e - - -
          2.68618  4.42225  2.77519  2.73123  3.46354  2.40513  3.72494  3.29354  2.67741  2.69355  4.24690  2.90347  2.73739  3.18146  2.89801  2.37887  2.77519  2.98518  4.58477  3.61503
          0.01101  4.91012  5.63247  0.61958  0.77255  0.48576  0.95510
    454   1.86408  5.36159  2.19459  2.07420  4.70341  3.63141  3.86176  4.18056  2.62314  3.67654  4.42882  3.11274  2.79390  2.96870  3.11913  2.53197  2.27904  3.75591  5.82275  4.41627    718 a - - -
          2.68618  4.42225  2.77519  2.73123  3.46354  2.40513  3.72494  3.29354  2.67741  2.69355  4.24690  2.90347  2.73739  3.18146  2.89801  2.37887  2.77519  2.98518  4.58477  3.61503
          0.36794  4.91012  1.20242  0.61958  0.77255  0.48576  0.95510
    455   2.11424  5.14044  2.52180  2.15332  3.05963  3.51328  3.73428  3.88635  2.50801  3.42375  4.19994  3.00195  3.92475  1.93762  2.99480  2.73954  2.98996  3.50334  5.60509  4.22127    719 q - - -
          2.68618  4.42225  2.77519  2.73123  3.46354  2.40513  3.72494  3.29354  2.67741  2.69355  4.24690  2.90347  2.73739  3.18146  2.89801  2.37887  2.77519  2.98518  4.58477  3.61503
          0.01570  4.55788  5.28023  0.61958  0.77255  0.87226  0.54130
    456   2.39950  5.08438  2.65860  2.23090  3.30235  3.53858  3.73395  3.81156  2.17250  3.36261  4.14211  3.03571  3.93073  2.85545  2.62914  2.73488  2.53287  3.44121  5.55592  2.63510    720 k - - -
          2.68618  4.42225  2.77519  2.73123  3.46354  2.40513  3.72494  3.29354  2.67741  2.69355  4.24690  2.90347  2.73739  3.18146  2.89801  2.37887  2.77519  2.98518  4.58477  3.61503
          0.10599  4.62337  2.39973  0.61958  0.77255  0.98202  0.46929
    457   1.92205  4.82165  3.18406  2.29056  4.07028  3.55631  3.79506  3.45910  2.60917  3.09860  3.93102  3.13641  3.96024  2.96712  2.61165  2.78033  2.12203  2.60311  5.37059  4.05920    721 a - - -
          2.68618  4.42225  2.77519  2.73123  3.46354  2.40513  3.72494  3.29354  2.67741  2.69355  4.24690  2.90347  2.73739  3.18146  2.89801  2.37887  2.77519  2.98518  4.58477  3.61503
          0.01609  4.53347  5.25582  0.61958  0.77255  0.23916  1.54782
    458   3.79223  5.28210  5.05510  4.72911  3.87468  4.63716  5.34994  3.18045  4.53798  0.37974  3.76197  4.91337  2.86517  4.81169  4.65682  4.18499  4.11929  3.30172  5.81850  4.68807    722 L - - -
          2.68618  4.42225  2.77519  2.73123  3.46354  2.40513  3.72494  3.29354  2.67741  2.69355  4.24690  2.90347  2.73739  3.18146  2.89801  2.37887  2.77519  2.98518  4.58477  3.61503
          0.01101  4.91012  5.63247  0.61958  0.77255  0.48576  0.95510
    459   2.56349  5.24567  3.13483  1.88781  4.54905  3.63272  2.80640  4.00631  2.30975  3.53280  4.29767  3.11862  4.02510  2.93624  2.68243  2.47292  2.39180  2.71223  5.70397  3.32520    723 e - - -
          2.68618  4.42225  2.77519  2.73123  3.46354  2.40513  3.72494  3.29354  2.67741  2.69355  4.24690  2.90347  2.73739  3.18146  2.89801  2.37887  2.77519  2.98518  4.58477  3.61503
          0.01101  4.91012  5.63247  0.61958  0.77255  0.48576  0.95510
    460   2.33790  5.26809  3.11642  2.29140  4.57765  3.63617  3.83917  4.03683  2.59462  2.94915  4.32555  2.66143  1.88641  2.54184  3.07924  2.27564  3.09193  3.64102  5.72951  4.34317    724 p - - -
          2.68618  4.42225  2.77519  2.73123  3.46354  2.40513  3.72494  3.29354  2.67741  2.69355  4.24690  2.90347  2.73739  3.18146  2.89801  2.37887  2.77519  2.98518  4.58477  3.61503
          0.08558  4.91012  2.59496  0.61958  0.77255  0.48576  0.95510
    461   2.52675  5.27652  2.68548  2.24592  3.47386  2.36368  3.78438  4.07399  2.05320  3.57333  4.32288  3.06937  3.98787  2.88771  2.65913  2.78609  2.19124  3.65660  5.72129  4.32263    725 k - - -
          2.68623  4.42230  2.77524  2.73128  3.46359  2.40517  3.72499  3.29359  2.67745  2.69360  4.24694  2.90351  2.73707  3.18151  2.89805  2.37891  2.77524  2.98523  4.58482  3.61417
          0.08476  2.55860  5.55875  0.66516  0.72195  0.65396  0.73393
    462   1.97281  5.38168  2.70883  2.65418  4.74425  3.69748  3.86181  4.19385  1.96296  3.67647  4.44718  3.18109  4.09952  2.97174  1.46433  2.93552  3.18980  3.78775  5.79981  4.44243    728 r - - -
          2.68618  4.42225  2.77519  2.73123  3.46354  2.40513  3.72494  3.29354  2.67741  2.69355  4.24690  2.90347  2.73739  3.18146  2.89801  2.37887  2.77519  2.98518  4.58477  3.61503
          0.01186  4.83640  5.55875  0.61958  0.77255  0.65396  0.73393
    463   1.99359  5.28337  2.71114  2.52531  4.61823  2.34698  3.78873  4.09272  2.53206  3.58855  4.33624  3.07017  3.22517  2.31276  2.68313  2.46432  2.70656  3.67057  5.73343  4.33284    729 a - - -
          2.68618  4.42225  2.77519  2.73123  3.46354  2.40513  3.72494  3.29354  2.67741  2.69355  4.24690  2.90347  2.73739  3.18146  2.89801  2.37887  2.77519  2.98518  4.58477  3.61503
          0.01186  4.83640  5.55875  0.61958  0.77255  0.65396  0.73393
    464   2.23916  5.03406  3.20143  2.38042  3.38445  2.66591  3.84682  3.69796  2.64322  3.29582  4.10470  3.16895  2.44865  2.63510  3.10922  2.46201  3.04787  3.36957  5.53430  2.75477    730 a - - -
          2.68618  4.42225  2.77519  2.73123  3.46354  2.40513  3.72494  3.29354  2.67741  2.69355  4.24690  2.90347  2.73739  3.18146  2.89801  2.37887  2.77519  2.98518  4.58477  3.61503
          0.01186  4.83640  5.55875  0.61958  0.77255  0.65396  0.73393
    465   2.81852  5.11537  2.76859  2.60325  3.34822  2.67717  3.82822  3.81885  2.60658  3.38923  4.18078  2.65045  2.21864  2.61200  3.08183  2.53424  3.05084  2.47985  5.60080  4.24234    731 p - - -
          2.68618  4.42225  2.77519  2.73123  3.46354  2.40513  3.72494  3.29354  2.67741  2.69355  4.24690  2.90347  2.73739  3.18146  2.89801  2.37887  2.77519  2.98518  4.58477  3.61503
          0.01186  4.83640  5.55875  0.61958  0.77255  0.65396  0.73393
    466   2.29312  5.27798  2.05217  2.26896  4.60297  3.59393  2.72068  4.07529  2.25197  3.57459  4.32419  2.61912  3.98838  2.88851  3.01807  2.78688  3.04682  3.03844  3.53897  4.32362    732 d - - -
          2.68618  4.42225  2.77519  2.73123  3.46354  2.40513  3.72494  3.29354  2.67741  2.69355  4.24690  2.90347  2.73739  3.18146  2.89801  2.37887  2.77519  2.98518  4.58477  3.61503
          0.01186  4.83640  5.55875  0.61958  0.77255  0.65396  0.73393
    467   2.53537  5.32486  2.45008  2.50629  4.66860  2.57280  3.77671  4.15379  2.23123  3.62948  4.36638  2.40113  3.20088  2.49862  2.37926  2.48829  3.04818  3.71489  5.75814  4.34758    733 k - - -
          2.68618  4.42225  2.77519  2.73123  3.46354  2.40513  3.72494  3.29354  2.67741  2.69355  4.24690  2.90347  2.73739  3.18146  2.89801  2.37887  2.77519  2.98518  4.58477  3.61503
          0.12604  4.83640  2.20291  0.61958  0.77255  0.65396  0.73393
    468   2.02610  4.73991  2.78320  2.79332  3.92235  3.03734  2.99723  2.40974  2.77662  2.25681  3.83034  3.27470  3.19809  3.10965  3.20254  2.88747  3.00779  3.03974  5.28735  4.00449    734 a - - -
          2.68618  4.42225  2.77519  2.73123  3.46354  2.40513  3.72494  3.29354  2.67741  2.69355  4.24690  2.90347  2.73739  3.18146  2.89801  2.37887  2.77519  2.98518  4.58477  3.61503
          0.23684  4.72365  1.59949  0.61958  0.77255  0.84934  0.55809
    469   2.72887  4.85075  2.60735  1.99344  4.07741  3.55623  3.78702  3.41059  2.61631  2.66194  3.93479  3.10808  3.95809  2.95622  3.07205  2.78538  2.55302  2.04144  5.38392  4.06281    735 e - - -
          2.68621  4.42229  2.77493  2.73127  3.46357  2.40516  3.72498  3.29358  2.67744  2.69358  4.24693  2.90350  2.73743  3.18150  2.89804  2.37890  2.77523  2.98485  4.58480  3.61507
          0.31201  2.47072  1.69553  0.66021  0.72720  0.23158  1.57637
    470   2.92894  5.11356  2.44525  2.69846  4.37819  3.63892  3.99023  3.84629  2.85046  3.45448  4.28492  3.21840  1.26650  3.16252  3.32082  2.95955  2.60647  3.50971  5.67121  3.09278    738 p - - -
          2.68618  4.42225  2.77519  2.73123  3.46354  2.40513  3.72494  3.29354  2.67741  2.69355  4.24690  2.90347  2.73739  3.18146  2.89801  2.37887  2.77519  2.98518  4.58477  3.61503
          0.06872  4.78388  2.84651  0.61958  0.77255  0.75249  0.63713
    471   2.20594  4.92999  3.20435  2.33612  4.15607  2.64984  3.82309  2.81984  2.31154  2.67030  4.00458  3.15956  3.16886  2.98369  2.71625  2.82216  3.00606  2.81097  5.44144  4.11699    739 a - - -
          2.68618  4.42225  2.77519  2.73123  3.46354  2.40513  3.72494  3.29354  2.67741  2.69355  4.24690  2.90347  2.73739  3.18146  2.89801  2.37887  2.77519  2.98518  4.58477  3.61503
          0.01322  4.72838  5.45073  0.61958  0.77255  0.84226  0.56341
    472   2.87331  3.15304  4.76246  4.16146  3.36331  4.06141  4.40682  1.72630  3.97295  2.13876  3.36591  4.19506  4.41843  4.12595  4.01853  3.37458  2.56446  1.51050  4.92071  2.76509    740 v - - -
          2.68618  4.42225  2.77519  2.73123  3.46354  2.40513  3.72494  3.29354  2.67741  2.69355  4.24690  2.90347  2.73739  3.18146  2.89801  2.37887  2.77519  2.98518  4.58477  3.61503
          0.07450  4.72838  2.76546  0.61958  0.77255  0.84226  0.56341
    473   2.48974  5.22846  2.96987  1.33149  4.54422  3.57076  3.82052  3.97965  2.58415  3.52500  4.31198  3.06906  4.00365  2.17128  3.05525  2.83351  3.09188  2.95585  5.70907  4.32812    741 e - - -
          2.68618  4.42225  2.77519  2.73123  3.46354  2.40513  3.72494  3.29354  2.67741  2.69355  4.24690  2.90347  2.73739  3.18146  2.89801  2.37887  2.77519  2.98518  4.58477  3.61503
          0.01405  4.66794  5.39028  0.61958  0.77255  0.74045  0.64798
    474   2.80808  4.64458  3.52621  2.95414  3.05457  3.73601  3.95696  2.62980  2.16570  1.81996  3.73108  3.39874  4.11584  2.34137  2.77737  2.97178  3.03709  2.92760  5.20044  3.94764    742 l - - -
          2.68618  4.42225  2.77519  2.73123  3.46354  2.40513  3.72494  3.29354  2.67741  2.69355  4.24690  2.90347  2.73739  3.18146  2.89801  2.37887  2.77519  2.98518  4.58477  3.61503
          0.01322  4.72838  5.45073  0.61958  0.77255  0.84226  0.56341
    475   2.84711  4.52428  2.94916  2.62168  3.60756  3.84213  4.10458  2.53408  3.16095  1.30297  2.80785  3.60031  4.21628  3.45486  3.49795  3.09810  3.07876  2.72203  5.11239  3.89196    743 l - - -
          2.68618  4.42225  2.77519  2.73123  3.46354  2.40513  3.72494  3.29354  2.67741  2.69355  4.24690  2.90347  2.73739  3.18146  2.89801  2.37887  2.77519  2.98518  4.58477  3.61503
          0.01322  4.72838  5.45073  0.61958  0.77255  0.84226  0.56341
    476   2.41608  4.50064  3.65027  2.65526  2.52288  3.06548  4.00838  2.99947  2.55271  2.36272  3.60373  3.48999  4.13487  3.34005  3.39273  2.62244  2.63551  2.42940  3.21944  3.84731    744 l - - -
          2.68618  4.42225  2.77519  2.73123  3.46354  2.40513  3.72494  3.29354  2.67741  2.69355  4.24690  2.90347  2.73739  3.18146  2.89801  2.37887  2.77519  2.98518  4.58477  3.61503
          0.01322  4.72838  5.45073  0.61958  0.77255  0.84226  0.56341
    477   2.43527  4.29702  3.16874  3.53375  2.30502  3.09047  4.15654  2.11625  3.43412  2.19795  3.41096  3.79142  4.23364  3.67442  3.65654  2.59331  3.01423  2.07262  4.90626  3.70790    745 v - - -
          2.68618  4.42225  2.77519  2.73123  3.46354  2.40513  3.72494  3.29354  2.67741  2.69355  4.24690  2.90347  2.73739  3.18146  2.89801  2.37887  2.77519  2.98518  4.58477  3.61503
          0.01322  4.72838  5.45073  0.61958  0.77255  0.66049  0.72691
    478   3.07160  5.63348  1.42517  1.56816  4.95295  3.61485  3.00621  4.45818  2.81813  3.92972  4.70157  3.07096  3.11992  3.09082  3.35487  2.52040  3.32362  4.01456  6.06679  4.60986    746 d - - -
          2.68527  4.42264  2.77559  2.73163  3.46393  2.40481  3.72534  3.29393  2.67746  2.69336  4.24729  2.90346  2.73684  3.18186  2.89840  2.37900  2.77559  2.98464  4.58284  3.61542
          0.68254  1.12886  1.76453  1.25927  0.33388  0.34912  1.22182
    479   2.82244  5.33654  2.30438  1.79190  4.67686  3.56188  3.11553  4.16415  2.22502  3.63965  4.38079  2.56727  2.73750  2.87476  3.02179  2.78013  2.57587  3.72508  5.76956  4.35366    754 e - - -
          2.68618  4.42225  2.77519  2.73123  3.46354  2.40513  3.72494  3.29354  2.67741  2.69355  4.24690  2.90347  2.73739  3.18146  2.89801  2.37887  2.77519  2.98518  4.58477  3.61503
          0.01293  4.75069  5.47303  0.61958  0.77255  0.80773  0.59035
    480   2.82253  5.31405  2.07532  1.84356  4.64702  3.56665  3.77775  4.12742  1.96734  3.61380  3.19098  3.03633  3.97641  2.88108  3.02135  2.22998  3.05611  3.69871  5.75209  4.34291    755 e - - -
          2.68618  4.42225  2.77519  2.73123  3.46354  2.40513  3.72494  3.29354  2.67741  2.69355  4.24690  2.90347  2.73739  3.18146  2.89801  2.37887  2.77519  2.98518  4.58477  3.61503
          0.01293  4.75069  5.47303  0.61958  0.77255  0.45673  1.00336
    481   2.82525  5.23523  3.11552  1.94165  4.54184  2.93403  3.80501  4.00035  2.30477  3.52343  3.15458  3.09926  3.24266  2.91585  2.13013  2.80778  2.40388  3.06748  5.69139  4.30669    756 e - - -
          2.68618  4.42225  2.77519  2.73123  3.46354  2.40513  3.72494  3.29354  2.67741  2.69355  4.24690  2.90347  2.73739  3.18146  2.89801  2.37887  2.77519  2.98518  4.58477  3.61503
          0.01156  4.86198  5.58433  0.61958  0.77255  0.60011  0.79573
    482   2.88443  5.34422  1.48458  2.09080  3.29464  3.61970  3.84335  4.13271  2.32759  3.63676  4.39563  2.70882  4.03652  2.95379  3.10493  2.85121  3.11929  3.72004  5.78728  3.19144    757 d - - -
          2.68618  4.42225  2.77519  2.73123  3.46354  2.40513  3.72494  3.29354  2.67741  2.69355  4.24690  2.90347  2.73739  3.18146  2.89801  2.37887  2.77519  2.98518  4.58477  3.61503
          0.01156  4.86198  5.58433  0.61958  0.77255  0.42037  1.06945
    483   2.50206  5.09379  2.77786  2.37223  4.34606  3.06816  3.86486  3.12757  2.65264  2.75513  4.16034  2.70754  3.14936  2.63827  3.12243  2.86431  3.07486  1.99445  5.58649  4.23964    758 v - - -
          2.68618  4.42225  2.77519  2.73123  3.46354  2.40513  3.72494  3.29354  2.67741  2.69355  4.24690  2.90347  2.73739  3.18146  2.89801  2.37887  2.77519  2.98518  4.58477  3.61503
          0.01101  4.91012  5.63247  0.61958  0.77255  0.48576  0.95510
    484   2.10153  5.10507  3.21314  2.65694  4.36659  3.66272  3.86644  3.17111  1.96495  2.81529  4.17611  2.77246  3.28874  3.00393  3.11663  1.86283  3.07858  3.45102  5.60000  4.25160    759 s - - -
          2.68618  4.42225  2.77519  2.73123  3.46354  2.40513  3.72494  3.29354  2.67741  2.69355  4.24690  2.90347  2.73739  3.18146  2.89801  2.37887  2.77519  2.98518  4.58477  3.61503
          0.01101  4.91012  5.63247  0.61958  0.77255  0.48576  0.95510
    485   1.92563  4.46160  3.96110  2.80897  3.58394  3.07359  4.16856  2.45751  3.31866  1.92763  3.57305  3.72570  4.26734  3.59224  3.61087  2.74128  2.60351  2.12332  5.06185  3.84875    760 a - - -
          2.68618  4.42225  2.77519  2.73123  3.46354  2.40513  3.72494  3.29354  2.67741  2.69355  4.24690  2.90347  2.73739  3.18146  2.89801  2.37887  2.77519  2.98518  4.58477  3.61503
          0.01101  4.91012  5.63247  0.61958  0.77255  0.48576  0.95510
    486   1.79716  5.35783  3.05639  1.56657  4.71899  3.02675  3.89650  4.19186  2.35956  3.69534  4.45460  3.13861  4.07384  3.00822  3.15124  2.14240  3.16123  3.76994  5.84672  4.44595    761 e - - -
          2.68705  4.42089  2.77469  2.73050  3.46441  2.40510  3.72581  3.29080  2.67724  2.69402  4.24776  2.90287  2.73748  3.18233  2.89796  2.37890  2.77563  2.98552  4.58564  3.61490
          0.70159  1.38397  1.37190  2.12406  0.12732  0.48576  0.95510
    487   2.40500  5.23216  2.60358  1.91493  4.56465  3.51547  3.71180  4.04297  2.19508  2.84379  4.27721  2.59432  3.19302  2.81325  2.94781  2.36306  2.98027  3.61623  5.67209  4.26673    788 e - - -
          2.68618  4.42225  2.77519  2.73123  3.46354  2.40513  3.72494  3.29354  2.67741  2.69355  4.24690  2.90347  2.73739  3.18146  2.89801  2.37887  2.77519  2.98518  4.58477  3.61503
          0.08667  4.62238  2.61471  0.61958  0.77255  0.98318  0.46860
    488   2.75794  5.13404  3.03992  1.73291  4.44197  3.53553  3.71894  3.88755  2.43647  3.41651  4.19195  3.02593  3.93044  2.46354  2.21561  2.74456  2.54750  2.78705  5.58631  4.21855    789 e - - -
          2.68618  4.42225  2.77519  2.73123  3.46354  2.40513  3.72494  3.29354  2.67741  2.69355  4.24690  2.90347  2.73739  3.18146  2.89801  2.37887  2.77519  2.98518  4.58477  3.61503
          0.01580  4.55151  5.27386  0.61958  0.77255  1.06052  0.42507
    489   2.07628  4.82607  3.16567  2.01851  3.03194  3.55482  3.80197  3.46897  2.63319  3.10270  3.93474  3.13397  2.64387  2.97535  3.08363  2.78144  2.43683  3.16464  5.37551  4.06064    790 e - - -
          2.68618  4.42225  2.77519  2.73123  3.46354  2.40513  3.72494  3.29354  2.67741  2.69355  4.24690  2.90347  2.73739  3.18146  2.89801  2.37887  2.77519  2.98518  4.58477  3.61503
          0.01580  4.55151  5.27386  0.61958  0.77255  1.06052  0.42507
    490   2.74063  5.17394  2.20443  2.45161  4.49355  3.51312  3.70166  3.95646  2.10820  2.42729  4.22396  2.99255  3.90933  2.45620  2.50429  2.42652  2.97076  3.55142  5.61803  4.23104    791 k - - -
          2.68618  4.42225  2.77519  2.73123  3.46354  2.40513  3.72494  3.29354  2.67741  2.69355  4.24690  2.90347  2.73739  3.18146  2.89801  2.37887  2.77519  2.98518  4.58477  3.61503
          0.01580  4.55151  5.27386  0.61958  0.77255  0.33718  1.25100
    491   2.05414  5.40120  2.58517  1.59670  4.73945  3.60998  3.83533  4.22736  2.59464  3.70424  4.44829  2.55498  3.24666  2.56440  3.09546  2.45480  3.12194  3.78909  5.83610  4.41761    792 e - - -
          2.68618  4.42225  2.77519  2.73123  3.46354  2.40513  3.72494  3.29354  2.67741  2.69355  4.24690  2.90347  2.73739  3.18146  2.89801  2.37887  2.77519  2.98518  4.58477  3.61503
          0.08262  4.86092  2.63728  0.61958  0.77255  0.60244  0.79291
    492   2.45435  3.39897  3.76279  2.75873  3.60865  3.80373  4.06522  2.29217  3.13673  1.88950  3.58441  3.57544  3.11371  3.43060  2.46669  3.05503  2.58453  2.74594  5.06706  3.84148    793 l - - -
          2.68618  4.42225  2.77519  2.73123  3.46354  2.40513  3.72494  3.29354  2.67741  2.69355  4.24690  2.90347  2.73739  3.18146  2.89801  2.37887  2.77519  2.98518  4.58477  3.61503
          0.07958  4.79071  2.68552  0.61958  0.77255  0.35418  1.20982
    493   3.00332  4.94278  3.63054  3.01899  4.15948  3.85877  3.99888  3.49146  2.32126  2.53860  4.03449  3.46565  4.23336  3.20201  1.30299  3.11276  2.74287  2.28885  5.45391  4.20729    794 r - - -
          2.68618  4.42225  2.77519  2.73123  3.46354  2.40513  3.72494  3.29354  2.67741  2.69355  4.24690  2.90347  2.73739  3.18146  2.89801  2.37887  2.77519  2.98518  4.58477  3.61503
          0.01168  4.85151  5.57385  0.61958  0.77255  0.62268  0.76896
    494   2.54105  5.27807  2.45892  1.50200  4.59940  3.60320  3.79574  3.23757  2.54059  2.92086  4.32554  3.08009  3.99850  2.53924  2.66655  2.79851  3.05681  3.65578  5.72465  4.32833    795 e - - -
          2.68618  4.42225  2.77519  2.73123  3.46354  2.40513  3.72494  3.29354  2.67741  2.69355  4.24690  2.90347  2.73739  3.18146  2.89801  2.37887  2.77519  2.98518  4.58477  3.61503
          0.01168  4.85151  5.57385  0.61958  0.77255  0.40878  1.09202
    495   2.27348  4.99614  3.27947  2.45834  3.25149  3.68893  3.89547  3.07698  2.13611  2.21727  4.07093  3.23346  4.07780  2.35235  2.75787  2.89504  2.70039  3.32027  5.50817  4.18508    796 k - - -
          2.68618  4.42225  2.77519  2.73123  3.46354  2.40513  3.72494  3.29354  2.67741  2.69355  4.24690  2.90347  2.73739  3.18146  2.89801  2.37887  2.77519  2.98518  4.58477  3.61503
          0.01101  4.91012  5.63247  0.61958  0.77255  0.48576  0.95510
    496   3.13424  5.35563  3.10920  0.81302  4.64758  3.77421  4.14238  3.94561  2.94515  2.73373  4.49760  3.33562  4.27229  3.30235  3.38600  3.14702  2.73743  3.64296  5.92664  4.56782    797 e - - -
          2.68618  4.42225  2.77519  2.73123  3.46354  2.40513  3.72494  3.29354  2.67741  2.69355  4.24690  2.90347  2.73739  3.18146  2.89801  2.37887  2.77519  2.98518  4.58477  3.61503
          0.01101  4.91012  5.63247  0.61958  0.77255  0.48576  0.95510
    497   0.69711  4.67871  4.30843  3.93839  4.42669  2.62468  4.80097  3.70317  3.89276  2.13277  4.39861  4.03047  4.35179  4.17097  4.14539  3.08571  3.30401  3.35401  5.88577  4.68902    798 a - - -
          2.68618  4.42225  2.77519  2.73123  3.46354  2.40513  3.72494  3.29354  2.67741  2.69355  4.24690  2.90347  2.73739  3.18146  2.89801  2.37887  2.77519  2.98518  4.58477  3.61503
          0.01101  4.91012  5.63247  0.61958  0.77255  0.48576  0.95510
    498   2.84395  5.34394  2.72111  1.75164  3.38568  3.05226  3.80529  4.16742  2.28344  3.64704  4.38601  3.08590  4.01124  2.38269  2.16517  2.80794  2.69413  3.73234  5.77871  4.37068    799 e - - -
          2.68618  4.42225  2.77519  2.73123  3.46354  2.40513  3.72494  3.29354  2.67741  2.69355  4.24690  2.90347  2.73739  3.18146  2.89801  2.37887  2.77519  2.98518  4.58477  3.61503
          0.01101  4.91012  5.63247  0.61958  0.77255  0.48576  0.95510
    499   1.82576  4.40387  4.10175  3.52326  2.88676  3.92095  3.29022  2.41391  3.43524  2.60318  3.51568  3.81320  4.29375  2.90967  3.06670  3.19267  2.65635  2.38913  2.95877  2.98183    800 a - - -
          2.68618  4.42225  2.77519  2.73123  3.46354  2.40513  3.72494  3.29354  2.67741  2.69355  4.24690  2.90347  2.73739  3.18146  2.89801  2.37887  2.77519  2.98518  4.58477  3.61503
          0.01101  4.91012  5.63247  0.61958  0.77255  0.48576  0.95510
    500   2.59889  4.79265  5.57040  5.04853  4.04763  5.00310  5.54650  1.21265  4.93741  1.69686  3.85884  5.15218  5.27035  5.12927  5.03934  4.38240  3.79349  1.20206  5.94502  4.75844    801 v - - -
          2.68618  4.42225  2.77519  2.73123  3.46354  2.40513  3.72494  3.29354  2.67741  2.69355  4.24690  2.90347  2.73739  3.18146  2.89801  2.37887  2.77519  2.98518  4.58477  3.61503
          0.01101  4.91012  5.63247  0.61958  0.77255  0.48576  0.95510
    501   0.76314  4.72611  4.62028  4.12352  2.78416  4.14540  4.67435  2.93015  4.01347  2.12633  3.73306  4.28461  4.63054  4.24026  4.21089  3.51142  3.47382  2.81639  5.29343  3.97214    802 a - - -
          2.68618  4.42225  2.77519  2.73123  3.46354  2.40513  3.72494  3.29354  2.67741  2.69355  4.24690  2.90347  2.73739  3.18146  2.89801  2.37887  2.77519  2.98518  4.58477  3.61503
          0.01101  4.91012  5.63247  0.61958  0.77255  0.48576  0.95510
    502   2.54580  5.34638  2.73661  1.98019  3.28431  3.61936  3.80675  4.17001  1.90058  3.64914  4.38852  3.08842  4.01367  2.06386  2.43291  2.81111  3.07811  3.73519  5.78016  4.37311    803 k - - -
          2.68618  4.42225  2.77519  2.73123  3.46354  2.40513  3.72494  3.29354  2.67741  2.69355  4.24690  2.90347  2.73739  3.18146  2.89801  2.37887  2.77519  2.98518  4.58477  3.61503
          0.01101  4.91012  5.63247  0.61958  0.77255  0.48576  0.95510
    503   2.48150  5.04203  3.26250  2.13884  4.27894  3.68617  3.88678  2.91216  2.67898  2.87531  4.11349  3.21979  4.07524  2.38023  1.86549  2.89138  3.08458  2.59797  5.54494  4.21459    804 r - - -
          2.68618  4.42225  2.77519  2.73123  3.46354  2.40513  3.72494  3.29354  2.67741  2.69355  4.24690  2.90347  2.73739  3.18146  2.89801  2.37887  2.77519  2.98518  4.58477  3.61503
          0.01101  4.91012  5.63247  0.61958  0.77255  0.48576  0.95510
    504   2.60227  2.67473  5.41168  4.89225  4.04880  4.74064  5.35788  0.77790  4.76582  2.75402  3.90320  4.95029  5.09695  4.97079  4.86804  4.12049  3.66738  1.71412  5.83500  4.63243    805 i - - -
          2.68618  4.42225  2.77519  2.73123  3.46354  2.40513  3.72494  3.29354  2.67741  2.69355  4.24690  2.90347  2.73739  3.18146  2.89801  2.37887  2.77519  2.98518  4.58477  3.61503
          0.06445  4.91012  2.89958  0.61958  0.77255  0.48576  0.95510
    505   2.31528  5.21777  3.16140  2.59894  4.51724  3.64074  3.82104  3.96361  2.02388  2.48861  3.38133  2.71183  4.03066  2.09713  2.34627  2.83954  3.07802  3.58412  5.67349  4.30573    806 k - - -
          2.68618  4.42225  2.77519  2.73123  3.46354  2.40513  3.72494  3.29354  2.67741  2.69355  4.24690  2.90347  2.73739  3.18146  2.89801  2.37887  2.77519  2.98518  4.58477  3.61503
          0.01161  4.85728  5.57963  0.61958  0.77255  0.41508  1.07966
    506   2.86447  5.34789  3.12057  1.93318  3.46947  3.63614  3.81556  4.16530  2.02437  3.64682  4.39142  2.64611  4.02864  2.59021  1.86820  2.83044  2.69889  3.73706  5.77814  4.38022    807 r - - -
          2.68618  4.42225  2.77519  2.73123  3.46354  2.40513  3.72494  3.29354  2.67741  2.69355  4.24690  2.90347  2.73739  3.18146  2.89801  2.37887  2.77519  2.98518  4.58477  3.61503
          0.01101  4.91012  5.63247  0.61958  0.77255  0.48576  0.95510
    507   1.98154  4.64200  4.82824  4.26636  3.42404  4.30519  4.62538  2.83646  4.06891  0.82576  3.46780  4.39015  4.67231  4.26710  4.18079  3.63722  3.45707  2.78140  3.26512  3.87629    808 l - - -
          2.68618  4.42225  2.77519  2.73123  3.46354  2.40513  3.72494  3.29354  2.67741  2.69355  4.24690  2.90347  2.73739  3.18146  2.89801  2.37887  2.77519  2.98518  4.58477  3.61503
          0.01101  4.91012  5.63247  0.61958  0.77255  0.48576  0.95510
    508   2.88492  4.53052  3.89762  3.31821  3.66085  3.89288  4.14645  1.92639  2.41224  2.13369  3.63681  3.68221  4.26776  3.52440  2.18408  2.73933  3.11515  2.13208  5.12284  3.90448    809 i - - -
          2.68618  4.42225  2.77519  2.73123  3.46354  2.40513  3.72494  3.29354  2.67741  2.69355  4.24690  2.90347  2.73739  3.18146  2.89801  2.37887  2.77519  2.98518  4.58477  3.61503
          0.01101  4.91012  5.63247  0.61958  0.77255  0.48576  0.95510
    509   2.56571  5.37146  2.33118  2.07214  4.70924  2.16329  3.82857  4.19273  2.57632  3.67426  4.41676  2.64383  4.02855  2.58014  3.07193  2.25050  3.10380  3.11070  5.80855  4.39713    810 e - - -
          2.68618  4.42225  2.77519  2.73123  3.46354  2.40513  3.72494  3.29354  2.67741  2.69355  4.24690  2.90347  2.73739  3.18146  2.89801  2.37887  2.77519  2.98518  4.58477  3.61503
          0.01101  4.91012  5.63247  0.61958  0.77255  0.48576  0.95510
    510   2.84181  5.34990  2.71917  2.31599  4.69361  2.68875  3.04098  4.17882  2.05275  3.65457  4.39105  2.73611  3.29839  2.29335  3.03121  2.26406  3.07310  3.02376  5.78325  4.37276    811 k - - -
          2.68568  4.42287  2.77582  2.73128  3.46416  2.40485  3.72456  3.29292  2.67736  2.69417  4.24752  2.90372  2.73707  3.18209  2.89828  2.37908  2.77513  2.98432  4.58169  3.61500
          0.81618  0.67980  2.97275  1.16585  0.37347  0.48576  0.95510
    511   2.83046  5.11130  3.17549  2.38074  4.37810  2.57711  3.84333  2.63529  2.62113  3.38453  4.17962  2.74677  2.47312  2.97695  2.70439  2.84309  2.09427  3.46024  5.60056  4.24676    820 t - - -
          2.68618  4.42225  2.77519  2.73123  3.46354  2.40513  3.72494  3.29354  2.67741  2.69355  4.24690  2.90347  2.73739  3.18146  2.89801  2.37887  2.77519  2.98518  4.58477  3.61503
          0.22583  4.86137  1.63778  0.61958  0.77255  0.60145  0.79411
    512   2.75481  4.28912  4.02828  2.84196  2.07929  3.82398  4.11186  2.41900  3.35401  1.98901  3.39565  3.72832  3.18191  3.60514  2.94335  3.09817  2.98672  2.15755  4.89394  3.69253    821 l - - -
          2.68618  4.42225  2.77519  2.73123  3.46354  2.40513  3.72494  3.29354  2.67741  2.69355  4.24690  2.90347  2.73739  3.18146  2.89801  2.37887  2.77519  2.98518  4.58477  3.61503
          0.01431  4.64984  5.37219  0.61958  0.77255  0.94990  0.48903
    513   2.88564  5.27807  3.19302  2.60573  4.62967  3.64326  2.61616  4.06927  1.52026  2.86908  4.32923  3.12399  3.04701  2.48735  2.39801  2.86146  3.10200  3.67539  5.67678  4.33657    822 k - - -
          2.68618  4.42225  2.77519  2.73123  3.46354  2.40513  3.72494  3.29354  2.67741  2.69355  4.24690  2.90347  2.73739  3.18146  2.89801  2.37887  2.77519  2.98518  4.58477  3.61503
          0.07816  4.64984  2.72389  0.61958  0.77255  0.94990  0.48903
    514   2.72911  4.30999  3.92161  3.35221  3.44989  2.40983  4.08853  2.32768  3.27267  2.24271  3.44094  3.65797  3.16417  3.53824  3.54315  2.58288  2.97168  1.76860  4.93874  3.73095    823 v - - -
          2.68618  4.42225  2.77519  2.73123  3.46354  2.40513  3.72494  3.29354  2.67741  2.69355  4.24690  2.90347  2.73739  3.18146  2.89801  2.37887  2.77519  2.98518  4.58477  3.61503
          0.01525  4.58693  5.30928  0.61958  0.77255  0.84356  0.56243
    515   2.74576  5.20922  2.65233  2.22465  4.53492  2.96170  3.71587  4.00745  2.45852  3.50616  4.25508  2.65081  3.91966  2.40141  2.53204  2.39886  2.63955  3.58943  3.61092  3.22842    824 e - - -
          2.68618  4.42225  2.77519  2.73123  3.46354  2.40513  3.72494  3.29354  2.67741  2.69355  4.24690  2.90347  2.73739  3.18146  2.89801  2.37887  2.77519  2.98518  4.58477  3.61503
          0.01431  4.64984  5.37219  0.61958  0.77255  0.94990  0.48903
    516   3.32471  5.99966  1.14971  2.03104  5.28958  1.89710  4.12273  4.83992  3.16406  4.29314  5.13258  2.22794  4.20011  3.28285  3.79588  3.18752  3.61462  4.37505  6.43910  4.88993    825 d - - -
          2.68618  4.42225  2.77519  2.73123  3.46354  2.40513  3.72494  3.29354  2.67741  2.69355  4.24690  2.90347  2.73739  3.18146  2.89801  2.37887  2.77519  2.98518  4.58477  3.61503
          0.01431  4.64984  5.37219  0.61958  0.77255  0.94990  0.48903
    517   2.95818  5.18518  3.31669  2.77939  4.62238  1.41394  3.88560  4.03073  2.11660  3.55661  4.36820  3.25955  4.11281  3.01942  2.08864  2.97273  2.63964  3.66004  5.70364  4.41349    826 g - - -
          2.68618  4.42225  2.77519  2.73123  3.46354  2.40513  3.72494  3.29354  2.67741  2.69355  4.24690  2.90347  2.73739  3.18146  2.89801  2.37887  2.77519  2.98518  4.58477  3.61503
          0.01431  4.64984  5.37219  0.61958  0.77255  0.94990  0.48903
    518   2.45065  5.22892  3.01653  2.01582  4.56312  3.53325  3.71994  4.03662  1.96691  3.52806  4.27583  3.00761  3.13006  2.82194  2.34764  2.44091  2.50237  3.61443  5.66843  4.27065    827 k - - -
          2.68618  4.42225  2.77519  2.73123  3.46354  2.40513  3.72494  3.29354  2.67741  2.69355  4.24690  2.90347  2.73739  3.18146  2.89801  2.37887  2.77519  2.98518  4.58477  3.61503
          0.01431  4.64984  5.37219  0.61958  0.77255  0.94990  0.48903
    519   2.45437  3.24275  3.13582  2.31182  4.21522  2.92186  3.77817  3.63570  2.27589  2.77053  4.04009  3.10031  3.21341  2.92376  3.03863  2.16400  2.61762  3.30528  5.46939  4.12962    828 s - - -
          2.68618  4.42225  2.77519  2.73123  3.46354  2.40513  3.72494  3.29354  2.67741  2.69355  4.24690  2.90347  2.73739  3.18146  2.89801  2.37887  2.77519  2.98518  4.58477  3.61503
          0.01431  4.64984  5.37219  0.61958  0.77255  0.94990  0.48903
    520   2.39797  5.09005  3.13465  2.57382  4.37843  2.90438  3.77028  2.88140  2.20078  3.36607  4.15884  2.64576  3.97992  2.89864  1.76521  2.79787  3.02109  3.45195  5.56109  4.21441    829 r - - -
          2.68618  4.42225  2.77519  2.73123  3.46354  2.40513  3.72494  3.29354  2.67741  2.69355  4.24690  2.90347  2.73739  3.18146  2.89801  2.37887  2.77519  2.98518  4.58477  3.61503
          0.09965  4.64984  2.46179  0.61958  0.77255  0.94990  0.48903
    521   2.72325  5.14424  2.49814  2.44938  4.45732  2.95120  3.70190  3.91903  2.45140  3.43717  4.19787  2.99081  3.17935  2.46800  2.31942  2.70322  2.25733  2.93571  5.60094  4.21264    830 t - - -
          2.68631  4.42091  2.77533  2.73137  3.46367  2.40526  3.72332  3.29367  2.67754  2.69341  4.24703  2.90360  2.73753  3.18115  2.89779  2.37900  2.77533  2.98493  4.58490  3.61516
          0.73883  0.65917  5.28812  0.08449  2.51310  0.66760  0.71936
    522   3.13704  5.47066  3.41531  2.11401  4.89096  3.82347  3.86624  4.28904  1.93918  3.72771  4.53197  3.30491  4.20093  2.98044  1.17291  3.10539  2.72601  3.90958  5.79642  4.52671    832 r - - -
          2.68618  4.42225  2.77519  2.73123  3.46354  2.40513  3.72494  3.29354  2.67741  2.69355  4.24690  2.90347  2.73739  3.18146  2.89801  2.37887  2.77519  2.98518  4.58477  3.61503
          0.01347  4.70974  5.43209  0.61958  0.77255  0.86967  0.54316
    523   2.39707  5.34488  2.83852  2.10508  4.78541  3.58052  4.03055  4.24650  2.88867  3.79150  4.59833  2.49693  1.24584  3.17929  3.38297  2.98999  3.29677  3.83409  5.97605  4.57822    833 p - - -
          2.68572  4.42043  2.77533  2.73136  3.46367  2.40526  3.72508  3.29181  2.67754  2.69368  4.24703  2.90360  2.73753  3.18159  2.89814  2.37900  2.77533  2.98531  4.58490  3.61516
          0.97221  0.82419  1.69738  0.08606  2.49543  0.30396  1.33900
    524   2.47073  5.27841  2.58449  2.48178  4.61713  2.94683  3.74822  4.09795  2.20856  3.58111  4.32210  3.02884  3.95333  2.09261  2.62132  2.18106  2.53901  3.66593  5.71566  4.30923    835 q - - -
          2.68618  4.42225  2.77519  2.73123  3.46354  2.40513  3.72494  3.29354  2.67741  2.69355  4.24690  2.90347  2.73739  3.18146  2.89801  2.37887  2.77519  2.98518  4.58477  3.61503
          0.01291  4.75192  5.47426  0.61958  0.77255  0.80577  0.59193
    525   3.66190  4.96953  5.03676  4.60559  2.14107  4.60939  4.00951  3.46861  4.43842  2.38812  4.09492  4.43924  2.80507  4.45567  4.47112  3.93874  3.88459  3.31735  2.13440  1.01096    836 y - - -
          2.68618  4.42225  2.77519  2.73123  3.46354  2.40513  3.72494  3.29354  2.67741  2.69355  4.24690  2.90347  2.73739  3.18146  2.89801  2.37887  2.77519  2.98518  4.58477  3.61503
          0.01291  4.75192  5.47426  0.61958  0.77255  0.32767  1.27511
    526   2.91145  5.38316  2.66608  2.58372  4.73309  1.77171  3.86209  4.20818  2.08681  3.69417  4.44630  3.12839  4.06309  2.96741  2.36742  2.01144  3.14627  3.78160  5.82961  4.43069    837 g - - -
          2.68618  4.42225  2.77519  2.73123  3.46354  2.40513  3.72494  3.29354  2.67741  2.69355  4.24690  2.90347  2.73739  3.18146  2.89801  2.37887  2.77519  2.98518  4.58477  3.61503
          0.01101  4.91012  5.63247  0.61958  0.77255  0.48576  0.95510
    527   4.48399  6.43321  0.15761  3.56550  6.04281  4.36708  5.29431  5.94965  4.60982  5.36779  6.45883  4.14218  5.07553  4.59736  5.17535  4.39680  4.86417  5.50230  6.93158  5.87684    838 D - - -
          2.68618  4.42225  2.77519  2.73123  3.46354  2.40513  3.72494  3.29354  2.67741  2.69355  4.24690  2.90347  2.73739  3.18146  2.89801  2.37887  2.77519  2.98518  4.58477  3.61503
          0.01101  4.91012  5.63247  0.61958  0.77255  0.48576  0.95510
    528   3.51896  4.79450  5.51912  4.95625  1.97549  4.87234  5.27871  1.09386  4.80488  2.27155  2.74415  5.02760  5.12576  4.90216  4.83776  4.22787  3.75427  1.56951  5.61465  4.47496    839 i - - -
          2.68618  4.42225  2.77519  2.73123  3.46354  2.40513  3.72494  3.29354  2.67741  2.69355  4.24690  2.90347  2.73739  3.18146  2.89801  2.37887  2.77519  2.98518  4.58477  3.61503
          0.01101  4.91012  5.63247  0.61958  0.77255  0.48576  0.95510
    529   1.47310  2.69453  4.57759  4.00391  3.54116  3.99506  4.44390  2.72358  3.86199  2.59921  2.78444  4.11790  4.41710  4.05904  3.99441  3.31825  2.28958  1.80506  5.07254  3.88724    840 a - - -
          2.68618  4.42225  2.77519  2.73123  3.46354  2.40513  3.72494  3.29354  2.67741  2.69355  4.24690  2.90347  2.73739  3.18146  2.89801  2.37887  2.77519  2.98518  4.58477  3.61503
          0.01101  4.91012  5.63247  0.61958  0.77255  0.48576  0.95510
    530   3.80767  4.99449  5.90514  5.42292  4.10299  5.42336  6.07963  0.83999  5.35775  1.64666  3.83237  5.58527  5.58661  5.51102  5.46760  4.85580  4.05756  1.42179  6.27308  5.13644    841 i - - -
          2.68618  4.42225  2.77519  2.73123  3.46354  2.40513  3.72494  3.29354  2.67741  2.69355  4.24690  2.90347  2.73739  3.18146  2.89801  2.37887  2.77519  2.98518  4.58477  3.61503
          0.01101  4.91012  5.63247  0.61958  0.77255  0.48576  0.95510
    531   4.54734  5.75635  5.84351  5.57683  3.89758  5.29610  5.96661  3.21409  5.38132  0.20558  3.75163  5.79363  5.62159  5.46536  5.35269  5.17298  4.81937  3.49293  6.02014  4.95743    842 L - - -
          2.68618  4.42225  2.77519  2.73123  3.46354  2.40513  3.72494  3.29354  2.67741  2.69355  4.24690  2.90347  2.73739  3.18146  2.89801  2.37887  2.77519  2.98518  4.58477  3.61503
          0.01101  4.91012  5.63247  0.61958  0.77255  0.48576  0.95510
    532   2.28591  2.33758  4.67682  4.07366  2.48324  4.03142  4.35990  2.68658  3.89370  1.78934  3.39346  4.13839  4.39675  4.05736  2.93600  3.33649  3.11261  1.81957  4.90563  3.72549    843 l - - -
          2.68618  4.42225  2.77519  2.73123  3.46354  2.40513  3.72494  3.29354  2.67741  2.69355  4.24690  2.90347  2.73739  3.18146  2.89801  2.37887  2.77519  2.98518  4.58477  3.61503
          0.01101  4.91012  5.63247  0.61958  0.77255  0.48576  0.95510
    533   2.49325  5.20297  3.26220  2.69329  4.49623  3.70368  3.87775  3.92553  2.27163  3.47946  4.27306  3.21356  2.53432  3.00578  1.53359  2.46302  3.13602  3.56906  3.61283  4.32776    844 r - - -
          2.68618  4.42225  2.77519  2.73123  3.46354  2.40513  3.72494  3.29354  2.67741  2.69355  4.24690  2.90347  2.73739  3.18146  2.89801  2.37887  2.77519  2.98518  4.58477  3.61503
          0.01101  4.91012  5.63247  0.61958  0.77255  0.48576  0.95510
    534   2.48980  5.25989  3.14567  2.58863  4.57642  3.63853  3.83070  4.03459  2.08842  3.55516  4.31852  2.76252  4.03282  2.94139  2.12797  1.92868  2.38854  3.08379  5.71999  4.33740    845 s - - -
          2.68618  4.42225  2.77519  2.73123  3.46354  2.40513  3.72494  3.29354  2.67741  2.69355  4.24690  2.90347  2.73739  3.18146  2.89801  2.37887  2.77519  2.98518  4.58477  3.61503
          0.07030  4.91012  2.80492  0.61958  0.77255  0.48576  0.95510
    535   2.82621  4.93543  3.28939  2.73057  4.15459  3.09261  3.88934  3.55711  2.71068  2.15777  3.14733  2.40821  4.06703  3.06128  2.17656  2.27520  2.69874  3.25748  5.45818  4.14492    846 l - - -
          2.68618  4.42225  2.77519  2.73123  3.46354  2.40513  3.72494  3.29354  2.67741  2.69355  4.24690  2.90347  2.73739  3.18146  2.89801  2.37887  2.77519  2.98518  4.58477  3.61503
          0.01168  4.85151  5.57385  0.61958  0.77255  0.62268  0.76896
    536   2.51093  5.31027  2.60191  2.30661  4.64147  3.60194  3.80555  4.11691  2.22924  3.61207  4.36116  3.07729  3.15194  2.90939  3.04580  2.25746  1.70978  3.69481  5.75702  4.35399    847 t - - -
          2.68618  4.42225  2.77519  2.73123  3.46354  2.40513  3.72494  3.29354  2.67741  2.69355  4.24690  2.90347  2.73739  3.18146  2.89801  2.37887  2.77519  2.98518  4.58477  3.61503
          0.01168  4.85151  5.57385  0.61958  0.77255  0.40878  1.09202
    537   2.84225  5.32447  1.97150  2.33176  4.65758  3.61872  3.05509  4.13529  2.27442  3.62455  4.36843  3.09075  2.50865  2.59125  3.03840  2.51923  3.07351  3.13861  3.63936  4.36036    848 d - - -
          2.68598  4.42238  2.77532  2.73136  3.46367  2.40526  3.72507  3.29367  2.67754  2.69368  4.24703  2.90320  2.73718  3.18106  2.89814  2.37876  2.77532  2.98489  4.58490  3.61516
          0.13504  2.09766  5.63247  0.99323  0.46264  0.48576  0.95510
    538   1.91651  4.43665  4.58897  4.00283  3.49743  4.14682  4.47170  1.88648  3.86229  1.38021  3.46698  4.17330  4.50205  3.01320  4.00771  3.44655  3.23875  2.22046  5.08390  3.90614    854 l - - -
          2.68618  4.42225  2.77519  2.73123  3.46354  2.40513  3.72494  3.29354  2.67741  2.69355  4.24690  2.90347  2.73739  3.18146  2.89801  2.37887  2.77519  2.98518  4.58477  3.61503
          0.01101  4.91012  5.63247  0.61958  0.77255  0.48576  0.95510
    539   2.55213  5.19013  2.74813  2.08694  4.47372  3.06227  3.11615  3.91853  2.60240  2.86504  3.27851  3.13924  3.30395  2.95858  3.08214  2.04672  3.07263  3.54729  3.18209  4.29101    855 s - - -
          2.68618  4.42225  2.77519  2.73123  3.46354  2.40513  3.72494  3.29354  2.67741  2.69355  4.24690  2.90347  2.73739  3.18146  2.89801  2.37887  2.77519  2.98518  4.58477  3.61503
          0.01101  4.91012  5.63247  0.61958  0.77255  0.48576  0.95510
    540   2.48515  5.29875  2.62086  1.79818  4.62251  3.62210  3.10941  4.09367  2.55508  3.04165  3.37116  3.09824  4.01520  2.91530  2.46245  2.53361  2.38251  3.67790  5.74438  4.34671    856 e - - -
          2.68623  4.42230  2.77524  2.73128  3.46358  2.40517  3.72499  3.29359  2.67745  2.69359  4.24694  2.90351  2.73744  3.18151  2.89805  2.37891  2.77524  2.98429  4.58481  3.61508
          0.14629  2.02106  5.63247  0.19249  1.74241  0.48576  0.95510
    541   2.98779  4.42990  4.51327  3.00307  2.79821  4.09879  4.31598  2.44756  3.80272  2.55438  3.52308  4.09515  4.46067  4.00070  3.95154  3.39451  3.21980  2.00729  4.87643  1.24158    858 y - - -
          2.68618  4.42225  2.77519  2.73123  3.46354  2.40513  3.72494  3.29354  2.67741  2.69355  4.24690  2.90347  2.73739  3.18146  2.89801  2.37887  2.77519  2.98518  4.58477  3.61503
          0.01101  4.91012  5.63247  0.61958  0.77255  0.48576  0.95510
    542   2.51973  5.26541  3.12961  1.47644  4.57413  3.02621  3.84301  4.02929  2.03325  2.58991  4.32359  3.13168  4.04245  2.95652  3.06946  2.84863  2.73631  3.63712  5.72624  4.34413    859 e - - -
          2.68618  4.42225  2.77519  2.73123  3.46354  2.40513  3.72494  3.29354  2.67741  2.69355  4.24690  2.90347  2.73739  3.18146  2.89801  2.37887  2.77519  2.98518  4.58477  3.61503
          0.01101  4.91012  5.63247  0.61958  0.77255  0.48576  0.95510
    543   2.93055  5.43933  2.37605  2.29370  4.78338  3.65032  3.86447  4.26701  2.33134  3.73905  4.48604  2.61727  4.06762  2.96757  1.42884  2.43767  3.16363  3.83062  5.86478  4.45494    860 r - - -
          2.68618  4.42225  2.77519  2.73123  3.46354  2.40513  3.72494  3.29354  2.67741  2.69355  4.24690  2.90347  2.73739  3.18146  2.89801  2.37887  2.77519  2.98518  4.58477  3.61503
          0.01101  4.91012  5.63247  0.61958  0.77255  0.48576  0.95510
    544   1.24271  4.34998  4.65445  4.06163  2.81797  4.08992  4.40860  2.24709  3.90224  2.48111  3.44940  4.16555  4.45266  4.07969  4.00168  3.39409  3.17407  1.95351  4.96990  2.89490    861 a - - -
          2.68618  4.42225  2.77519  2.73123  3.46354  2.40513  3.72494  3.29354  2.67741  2.69355  4.24690  2.90347  2.73739  3.18146  2.89801  2.37887  2.77519  2.98518  4.58477  3.61503
          0.01101  4.91012  5.63247  0.61958  0.77255  0.48576  0.95510
    545   3.75794  5.09486  5.28297  4.75179  1.82995  4.90276  4.92665  2.90399  4.55652  0.68562  3.39756  4.89460  5.12480  3.00953  4.62836  4.24764  3.97414  3.06927  5.19154  3.83697    862 L - - -
          2.68618  4.42225  2.77519  2.73123  3.46354  2.40513  3.72494  3.29354  2.67741  2.69355  4.24690  2.90347  2.73739  3.18146  2.89801  2.37887  2.77519  2.98518  4.58477  3.61503
          0.01101  4.91012  5.63247  0.61958  0.77255  0.48576  0.95510
    546   2.91703  5.43632  2.66290  1.75736  4.77794  2.56495  3.85923  4.26634  2.61029  3.73856  4.48215  2.67801  4.05629  2.27753  1.92444  2.87126  3.15174  3.82595  5.86607  4.44849    863 e - - -
          2.68618  4.42225  2.77519  2.73123  3.46354  2.40513  3.72494  3.29354  2.67741  2.69355  4.24690  2.90347  2.73739  3.18146  2.89801  2.37887  2.77519  2.98518  4.58477  3.61503
          0.07192  4.91012  2.78030  0.61958  0.77255  0.48576  0.95510
    547   2.30034  5.41855  2.62441  1.45187  4.75726  3.00962  3.84001  4.24732  2.24057  3.72101  4.46520  2.59637  4.03266  2.56062  3.10415  2.84926  3.13224  3.80660  5.85074  4.42932    864 e - - -
          2.68623  4.42230  2.77524  2.73128  3.46359  2.40517  3.72499  3.29359  2.67745  2.69324  4.24694  2.90351  2.73744  3.18151  2.89805  2.37891  2.77524  2.98523  4.58482  3.61417
          0.08357  2.57210  5.57225  0.66516  0.72195  0.62607  0.76505
    548   1.76360  4.95918  3.27084  2.71187  3.17425  3.67226  3.15855  3.58646  2.69351  3.20913  4.03581  3.22174  4.06095  2.65135  2.22533  2.48248  3.05762  3.28178  5.46850  3.07883    867 a - - -
          2.68618  4.42225  2.77519  2.73123  3.46354  2.40513  3.72494  3.29354  2.67741  2.69355  4.24690  2.90347  2.73739  3.18146  2.89801  2.37887  2.77519  2.98518  4.58477  3.61503
          0.01170  4.84990  5.57225  0.61958  0.77255  0.62607  0.76505
    549   3.48347  6.16259  1.87418  2.07998  5.45757  1.04576  4.27651  5.01228  3.33613  4.46459  5.31209  2.11854  4.34586  3.44032  3.97728  3.34209  3.77848  4.54445  6.61176  5.05439    868 g - - -
          2.68618  4.42225  2.77519  2.73123  3.46354  2.40513  3.72494  3.29354  2.67741  2.69355  4.24690  2.90347  2.73739  3.18146  2.89801  2.37887  2.77519  2.98518  4.58477  3.61503
          0.01170  4.84990  5.57225  0.61958  0.77255  0.40707  1.09541
    550   3.84008  5.02436  5.91996  5.45182  4.13077  5.46776  6.16464  0.53741  5.38365  2.12181  3.85687  5.63073  5.62992  5.55952  5.51226  4.91492  4.09447  1.79357  6.34078  5.19005    869 I - - -
          2.68618  4.42225  2.77519  2.73123  3.46354  2.40513  3.72494  3.29354  2.67741  2.69355  4.24690  2.90347  2.73739  3.18146  2.89801  2.37887  2.77519  2.98518  4.58477  3.61503
          0.01101  4.91012  5.63247  0.61958  0.77255  0.48576  0.95510
    551   2.39668  2.91831  2.83238  3.45979  4.70181  3.59402  4.59631  4.08606  3.56211  3.77841  4.61496  3.74996  0.79374  3.84083  3.93854  3.01289  3.28793  3.63510  6.04943  4.80334    870 p - - -
          2.68618  4.42225  2.77519  2.73123  3.46354  2.40513  3.72494  3.29354  2.67741  2.69355  4.24690  2.90347  2.73739  3.18146  2.89801  2.37887  2.77519  2.98518  4.58477  3.61503
          0.01101  4.91012  5.63247  0.61958  0.77255  0.48576  0.95510
    552   2.50221  4.28087  4.70987  4.10690  2.41062  4.03763  4.33823  2.71360  3.92048  2.12482  3.39663  4.14991  3.13638  4.07355  3.97483  3.34353  3.11830  1.85247  3.34409  1.88005    871 v - - -
          2.68618  4.42225  2.77519  2.73123  3.46354  2.40513  3.72494  3.29354  2.67741  2.69355  4.24690  2.90347  2.73739  3.18146  2.89801  2.37887  2.77519  2.98518  4.58477  3.61503
          0.01101  4.91012  5.63247  0.61958  0.77255  0.48576  0.95510
    553   2.08607  4.86531  3.38114  2.48392  3.21927  3.72539  3.01220  3.44834  2.80270  2.43559  3.95020  3.31262  4.11204  3.14210  2.23145  2.52714  3.07960  3.17114  5.40036  2.77286    872 a - - -
          2.68618  4.42225  2.77519  2.73123  3.46354  2.40513  3.72494  3.29354  2.67741  2.69355  4.24690  2.90347  2.73739  3.18146  2.89801  2.37887  2.77519  2.98518  4.58477  3.61503
          0.01101  4.91012  5.63247  0.61958  0.77255  0.48576  0.95510
    554   2.15130  4.46819  4.16859  3.61099  3.67571  3.87860  4.32832  2.92961  3.52736  2.14081  3.66332  3.87272  4.32387  3.78603  3.78449  1.86338  2.25935  1.71009  5.17008  3.96667    873 v - - -
          2.68618  4.42225  2.77519  2.73123  3.46354  2.40513  3.72494  3.29354  2.67741  2.69355  4.24690  2.90347  2.73739  3.18146  2.89801  2.37887  2.77519  2.98518  4.58477  3.61503
          0.01101  4.91012  5.63247  0.61958  0.77255  0.48576  0.95510
    555   2.54477  5.30269  2.37185  2.09498  4.62263  3.62629  3.82213  3.09415  2.57061  3.59719  4.35076  2.21343  4.02337  2.17591  3.06005  2.82422  3.08295  2.64650  5.75048  4.35358    874 e - - -
          2.68618  4.42225  2.77519  2.73123  3.46354  2.40513  3.72494  3.29354  2.67741  2.69355  4.24690  2.90347  2.73739  3.18146  2.89801  2.37887  2.77519  2.98518  4.58477  3.61503
          0.01101  4.91012  5.63247  0.61958  0.77255  0.48576  0.95510
    556   2.11206  5.17570  3.19747  2.64358  4.48005  2.30577  3.86507  3.91969  2.61999  2.89315  4.25983  3.17166  4.05535  2.57335  2.17578  2.06145  3.09366  3.55107  5.67097  4.31035    875 s - - -
          2.68618  4.42225  2.77519  2.73123  3.46354  2.40513  3.72494  3.29354  2.67741  2.69355  4.24690  2.90347  2.73739  3.18146  2.89801  2.37887  2.77519  2.98518  4.58477  3.61503
          0.01101  4.91012  5.63247  0.61958  0.77255  0.48576  0.95510
    557   2.89785  5.29723  3.15263  2.63079  4.66073  1.53523  3.88011  4.12045  2.60660  3.63263  4.39761  2.71474  4.07124  2.55467  2.34164  2.46862  2.66984  3.71180  5.78756  4.40858    876 g - - -
          2.68618  4.42225  2.77519  2.73123  3.46354  2.40513  3.72494  3.29354  2.67741  2.69355  4.24690  2.90347  2.73739  3.18146  2.89801  2.37887  2.77519  2.98518  4.58477  3.61503
          0.01101  4.91012  5.63247  0.61958  0.77255  0.48576  0.95510
    558   2.47709  5.23916  3.18900  2.63138  4.57120  2.11077  3.85718  4.02103  1.92711  3.55062  4.32229  3.16202  4.05556  2.97282  2.15669  2.27718  3.10537  3.00900  5.72103  4.35143    877 k - - -
          2.68618  4.42225  2.77519  2.73123  3.46354  2.40513  3.72494  3.29354  2.67741  2.69355  4.24690  2.90347  2.73739  3.18146  2.89801  2.37887  2.77519  2.98518  4.58477  3.61503
          0.01101  4.91012  5.63247  0.61958  0.77255  0.48576  0.95510
    559   2.54734  5.27451  2.68168  2.58423  4.58809  1.81043  3.84840  4.04793  2.29746  2.64551  4.33759  2.75057  4.04153  2.96163  3.09515  2.20639  3.10080  3.65103  5.74140  4.35385    878 g - - -
          2.68618  4.42225  2.77519  2.73123  3.46354  2.40513  3.72494  3.29354  2.67741  2.69355  4.24690  2.90347  2.73739  3.18146  2.89801  2.37887  2.77519  2.98518  4.58477  3.61503
          0.01101  4.91012  5.63247  0.61958  0.77255  0.48576  0.95510
    560   3.61184  4.91461  5.35439  4.83706  1.46579  4.73392  4.53334  3.00328  4.64708  1.09707  3.59106  4.74994  5.01119  4.65074  4.62979  4.06903  3.83290  2.50188  4.75005  2.13716    879 l - - -
          2.68618  4.42225  2.77519  2.73123  3.46354  2.40513  3.72494  3.29354  2.67741  2.69355  4.24690  2.90347  2.73739  3.18146  2.89801  2.37887  2.77519  2.98518  4.58477  3.61503
          0.01101  4.91012  5.63247  0.61958  0.77255  0.48576  0.95510
    561   3.05939  4.48810  4.59131  3.04754  1.64288  4.15023  4.23534  2.94192  3.88391  2.00775  3.60688  4.13504  4.51115  4.05735  4.01249  2.70047  3.29006  2.75557  3.32711  1.83546    880 f - - -
          2.68618  4.42225  2.77519  2.73123  3.46354  2.40513  3.72494  3.29354  2.67741  2.69355  4.24690  2.90347  2.73739  3.18146  2.89801  2.37887  2.77519  2.98518  4.58477  3.61503
          0.01101  4.91012  5.63247  0.61958  0.77255  0.48576  0.95510
    562   2.33041  5.36386  3.09153  1.75858  4.70925  3.62505  3.81266  4.19248  2.06397  3.66698  4.40589  2.38261  4.02118  2.28967  2.69486  2.53468  3.08992  3.75498  5.79391  4.38673    881 e - - -
          2.68618  4.42225  2.77519  2.73123  3.46354  2.40513  3.72494  3.29354  2.67741  2.69355  4.24690  2.90347  2.73739  3.18146  2.89801  2.37887  2.77519  2.98518  4.58477  3.61503
          0.01101  4.91012  5.63247  0.61958  0.77255  0.48576  0.95510
    563   2.28380  5.29464  2.67152  2.55641  3.33961  3.62341  3.81320  4.08667  2.31313  3.59010  4.34173  3.10046  4.01657  2.27747  2.46237  2.26604  2.21038  3.67300  5.74143  4.34510    882 t - - -
          2.68618  4.42225  2.77519  2.73123  3.46354  2.40513  3.72494  3.29354  2.67741  2.69355  4.24690  2.90347  2.73739  3.18146  2.89801  2.37887  2.77519  2.98518  4.58477  3.61503
          0.01101  4.91012  5.63247  0.61958  0.77255  0.48576  0.95510
    564   2.24866  5.06036  2.82514  2.67761  4.30350  3.67176  3.87516  3.72254  2.67085  2.39978  4.13038  3.19903  2.80972  2.22247  2.76713  2.87428  2.66847  2.48097  5.56042  4.22176    883 q - - -
          2.68618  4.42225  2.77519  2.73123  3.46354  2.40513  3.72494  3.29354  2.67741  2.69355  4.24690  2.90347  2.73739  3.18146  2.89801  2.37887  2.77519  2.98518  4.58477  3.61503
          0.01101  4.91012  5.63247  0.61958  0.77255  0.48576  0.95510
    565   2.54797  5.21602  3.14449  1.08405  4.61376  3.64728  3.96733  4.05302  2.75854  3.61389  4.39958  3.21362  3.06728  3.09798  3.23753  2.52128  3.17158  2.95935  5.80762  4.43761    884 e - - -
          2.68618  4.42225  2.77519  2.73123  3.46354  2.40513  3.72494  3.29354  2.67741  2.69355  4.24690  2.90347  2.73739  3.18146  2.89801  2.37887  2.77519  2.98518  4.58477  3.61503
          0.01101  4.91012  5.63247  0.61958  0.77255  0.48576  0.95510
    566   2.54471  4.42601  4.62707  4.07255  3.63844  3.05407  4.54487  1.62459  3.94039  2.66511  3.62597  4.18579  4.48019  4.14445  4.08130  2.66678  3.22701  1.22553  5.18524  3.99737    885 v - - -
          2.68618  4.42225  2.77519  2.73123  3.46354  2.40513  3.72494  3.29354  2.67741  2.69355  4.24690  2.90347  2.73739  3.18146  2.89801  2.37887  2.77519  2.98518  4.58477  3.61503
          0.01101  4.91012  5.63247  0.61958  0.77255  0.48576  0.95510
    567   2.23847  5.25930  3.14028  2.58270  4.56726  3.63777  3.82573  4.02529  2.27736  2.85863  4.31064  2.42905  4.02973  2.39468  2.21155  2.50390  3.08000  3.63003  5.71324  2.89173    886 r - - -
          2.68618  4.42225  2.77519  2.73123  3.46354  2.40513  3.72494  3.29354  2.67741  2.69355  4.24690  2.90347  2.73739  3.18146  2.89801  2.37887  2.77519  2.98518  4.58477  3.61503
          0.01101  4.91012  5.63247  0.61958  0.77255  0.48576  0.95510
    568   2.21253  4.72779  1.46328  3.23764  3.92487  3.96468  4.24738  2.40635  3.21708  2.48679  3.83717  3.67151  4.34942  3.53044  3.60001  3.21817  3.22601  2.05341  5.41385  4.16255    887 d - - -
          2.68618  4.42225  2.77519  2.73123  3.46354  2.40513  3.72494  3.29354  2.67741  2.69355  4.24690  2.90347  2.73739  3.18146  2.89801  2.37887  2.77519  2.98518  4.58477  3.61503
          0.01101  4.91012  5.63247  0.61958  0.77255  0.48576  0.95510
    569   2.26719  4.74314  5.39744  4.84267  3.81211  4.79776  5.24408  1.49097  4.70251  1.15388  3.65754  4.93706  5.08158  4.85091  4.77638  4.15143  3.69380  1.71840  5.65379  4.50074    888 l - - -
          2.68618  4.42225  2.77519  2.73123  3.46354  2.40513  3.72494  3.29354  2.67741  2.69355  4.24690  2.90347  2.73739  3.18146  2.89801  2.37887  2.77519  2.98518  4.58477  3.61503
          0.01101  4.91012  5.63247  0.61958  0.77255  0.48576  0.95510
    570   2.85694  4.45766  3.96319  3.38922  3.57690  3.13099  4.16523  2.27186  2.72708  1.60613  3.56693  3.72569  4.26620  2.95660  3.60765  2.71973  2.70227  2.43572  5.05476  3.00518    889 l - - -
          2.68618  4.42225  2.77519  2.73123  3.46354  2.40513  3.72494  3.29354  2.67741  2.69355  4.24690  2.90347  2.73739  3.18146  2.89801  2.37887  2.77519  2.98518  4.58477  3.61503
          0.01101  4.91012  5.63247  0.61958  0.77255  0.48576  0.95510
    571   1.60889  5.37247  3.03512  2.09272  4.70628  3.64589  3.17126  4.17822  2.66469  3.68517  4.44761  2.05256  4.07597  3.00656  3.15819  2.22931  3.16685  3.76407  5.84073  4.43835    890 a - - -
          2.68618  4.42225  2.77519  2.73123  3.46354  2.40513  3.72494  3.29354  2.67741  2.69355  4.24690  2.90347  2.73739  3.18146  2.89801  2.37887  2.77519  2.98518  4.58477  3.61503
          0.01101  4.91012  5.63247  0.61958  0.77255  0.48576  0.95510
    572   2.12411  4.39334  4.85612  4.25237  3.40327  4.18621  4.51462  2.35894  4.06889  1.14624  2.71137  4.30699  4.53084  4.20871  4.11817  3.49680  3.24388  2.20640  5.01332  3.00891    891 l - - -
          2.68618  4.42225  2.77519  2.73123  3.46354  2.40513  3.72494  3.29354  2.67741  2.69355  4.24690  2.90347  2.73739  3.18146  2.89801  2.37887  2.77519  2.98518  4.58477  3.61503
          0.01101  4.91012  5.63247  0.61958  0.77255  0.48576  0.95510
    573   2.53227  3.21325  4.81841  4.24679  3.57097  4.12710  4.60430  2.63064  4.08090  0.91420  3.54290  4.30470  4.54122  4.25401  4.16894  3.46358  2.74860  2.19336  5.16321  3.98950    892 l - - -
          2.68618  4.42225  2.77519  2.73123  3.46354  2.40513  3.72494  3.29354  2.67741  2.69355  4.24690  2.90347  2.73739  3.18146  2.89801  2.37887  2.77519  2.98518  4.58477  3.61503
          0.01101  4.91012  5.63247  0.61958  0.77255  0.48576  0.95510
    574   2.55129  5.31873  3.13426  2.32154  3.25882  3.64059  3.82043  4.11725  1.73753  3.61304  4.36520  3.11631  4.03224  2.14102  2.23374  2.83504  2.64557  3.70182  5.75608  4.36522    893 k - - -
          2.68618  4.42225  2.77519  2.73123  3.46354  2.40513  3.72494  3.29354  2.67741  2.69355  4.24690  2.90347  2.73739  3.18146  2.89801  2.37887  2.77519  2.98518  4.58477  3.61503
          0.01101  4.91012  5.63247  0.61958  0.77255  0.48576  0.95510
    575   1.83556  4.28365  4.69442  4.09147  2.40209  4.04147  4.36796  2.06880  3.91113  2.46096  3.39904  4.15110  4.40572  4.07201  3.97569  3.34710  2.67400  2.01196  4.90784  2.24532    894 a - - -
          2.68618  4.42225  2.77519  2.73123  3.46354  2.40513  3.72494  3.29354  2.67741  2.69355  4.24690  2.90347  2.73739  3.18146  2.89801  2.37887  2.77519  2.98518  4.58477  3.61503
          0.01101  4.91012  5.63247  0.61958  0.77255  0.48576  0.95510
    576   2.56829  3.17350  5.21404  4.64063  3.72653  4.52861  4.94232  1.62115  4.47281  1.34462  3.64787  4.68159  4.85484  4.63084  4.52425  3.86590  3.47892  1.51359  5.40830  4.22827    895 l - - -
          2.68618  4.42225  2.77519  2.73123  3.46354  2.40513  3.72494  3.29354  2.67741  2.69355  4.24690  2.90347  2.73739  3.18146  2.89801  2.37887  2.77519  2.98518  4.58477  3.61503
          0.01101  4.91012  5.63247  0.61958  0.77255  0.48576  0.95510
    577   1.78819  4.81503  2.08248  2.88784  3.99776  3.75630  3.98515  2.45373  2.87100  2.58019  3.90397  3.36799  4.14355  2.64299  3.29547  2.97948  3.09455  2.66732  5.37160  4.09009    896 a - - -
          2.68618  4.42225  2.77519  2.73123  3.46354  2.40513  3.72494  3.29354  2.67741  2.69355  4.24690  2.90347  2.73739  3.18146  2.89801  2.37887  2.77519  2.98518  4.58477  3.61503
          0.07849  4.91012  2.68649  0.61958  0.77255  0.48576  0.95510
    578   2.83293  5.13084  2.24805  2.60825  3.33776  3.63112  3.83898  3.83512  2.62254  3.40463  4.19763  1.94481  4.02969  2.97226  3.09889  2.29148  2.61124  3.48138  5.60667  2.75021    897 n - - -
          2.68618  4.42225  2.77519  2.73123  3.46354  2.40513  3.72494  3.29354  2.67741  2.69355  4.24690  2.90347  2.73739  3.18146  2.89801  2.37887  2.77519  2.98518  4.58477  3.61503
          0.01178  4.84340  5.56575  0.61958  0.77255  0.40032  1.10898
    579   1.86629  4.73455  4.32104  4.09276  5.23885  2.58618  5.11314  4.70970  4.18897  4.37136  5.14631  4.06251  0.73012  4.40694  4.45332  2.36739  3.32632  3.97216  6.55853  5.40500    898 p - - -
          2.68618  4.42225  2.77519  2.73123  3.46354  2.40513  3.72494  3.29354  2.67741  2.69355  4.24690  2.90347  2.73739  3.18146  2.89801  2.37887  2.77519  2.98518  4.58477  3.61503
          0.01101  4.91012  5.63247  0.61958  0.77255  0.48576  0.95510
    580   2.55704  5.34406  2.43622  2.25741  4.68356  3.61700  3.05282  4.16597  2.54529  3.64685  4.38652  2.60499  4.01240  2.90588  2.06176  2.06477  3.07691  3.73178  5.77970  3.32847    899 r - - -
          2.68618  4.42225  2.77519  2.73123  3.46354  2.40513  3.72494  3.29354  2.67741  2.69355  4.24690  2.90347  2.73739  3.18146  2.89801  2.37887  2.77519  2.98518  4.58477  3.61503
          0.01101  4.91012  5.63247  0.61958  0.77255  0.48576  0.95510
    581   3.45819  6.14096  1.03371  1.85888  5.42708  3.73794  4.25909  4.97586  3.26648  4.42156  5.24710  2.06687  4.35090  2.19551  3.88131  3.32490  3.73991  4.50869  6.55926  5.01903    900 d - - -
          2.68618  4.42225  2.77519  2.73123  3.46354  2.40513  3.72494  3.29354  2.67741  2.69355  4.24690  2.90347  2.73739  3.18146  2.89801  2.37887  2.77519  2.98518  4.58477  3.61503
          0.13875  4.91012  2.10226  0.61958  0.77255  0.48576  0.95510
    582   2.50857  5.35843  2.06275  2.06025  4.69824  3.57612  3.79290  4.18605  2.24122  3.66136  4.40329  2.22577  3.99010  2.55980  3.04446  2.79956  2.42158  3.74678  5.79142  4.37435    901 e - - -
          2.68618  4.42225  2.77519  2.73123  3.46354  2.40513  3.72494  3.29354  2.67741  2.69355  4.24690  2.90347  2.73739  3.18146  2.89801  2.37887  2.77519  2.98518  4.58477  3.61503
          0.01250  4.78388  5.50622  0.61958  0.77255  0.75249  0.63713
    583   2.89328  4.29714  4.62458  4.02752  3.37402  4.05123  4.37460  1.83413  2.91414  1.57368  3.37375  4.12969  4.40804  4.03712  3.94990  3.35564  3.12574  1.76530  4.93492  2.79211    902 l - - -
          2.68618  4.42225  2.77519  2.73123  3.46354  2.40513  3.72494  3.29354  2.67741  2.69355  4.24690  2.90347  2.73739  3.18146  2.89801  2.37887  2.77519  2.98518  4.58477  3.61503
          0.01250  4.78388  5.50622  0.61958  0.77255  0.34912  1.22182
    584   1.59962  4.70310  3.74372  3.20961  2.46712  2.93383  4.22942  3.48547  3.18284  3.17317  4.03704  3.58704  2.17828  3.49455  3.56595  2.26140  2.56068  3.18547  5.49941  4.25040    903 a - - -
          2.68618  4.42225  2.77519  2.73123  3.46354  2.40513  3.72494  3.29354  2.67741  2.69355  4.24690  2.90347  2.73739  3.18146  2.89801  2.37887  2.77519  2.98518  4.58477  3.61503
          0.01101  4.91012  5.63247  0.61958  0.77255  0.48576  0.95510
    585   4.13942  5.32670  5.55204  5.23232  2.04188  5.02924  4.16813  3.70616  5.02075  0.86208  4.27208  4.81413  5.30994  4.87241  4.92099  4.38879  4.35296  3.66012  2.91540  1.52522    904 l - - -
          2.68618  4.42225  2.77519  2.73123  3.46354  2.40513  3.72494  3.29354  2.67741  2.69355  4.24690  2.90347  2.73739  3.18146  2.89801  2.37887  2.77519  2.98518  4.58477  3.61503
          0.01101  4.91012  5.63247  0.61958  0.77255  0.48576  0.95510
    586   1.56518  4.59897  3.72176  3.15789  3.75352  2.73887  4.09583  2.65114  2.60629  2.04842  3.71468  3.56586  4.21414  3.41757  3.46413  3.07377  2.56079  2.87406  5.19366  3.95705    905 a - - -
          2.68618  4.42225  2.77519  2.73123  3.46354  2.40513  3.72494  3.29354  2.67741  2.69355  4.24690  2.90347  2.73739  3.18146  2.89801  2.37887  2.77519  2.98518  4.58477  3.61503
          0.01101  4.91012  5.63247  0.61958  0.77255  0.48576  0.95510
    587   1.99009  5.19490  3.15971  2.60336  4.48273  3.06216  3.06189  3.92865  2.60093  3.47667  4.25414  3.13882  3.13307  2.56588  2.59774  2.25525  2.68912  2.66862  5.66715  4.29570    906 a - - -
          2.68618  4.42225  2.77519  2.73123  3.46354  2.40513  3.72494  3.29354  2.67741  2.69355  4.24690  2.90347  2.73739  3.18146  2.89801  2.37887  2.77519  2.98518  4.58477  3.61503
          0.01101  4.91012  5.63247  0.61958  0.77255  0.48576  0.95510
    588   2.58423  4.36730  4.86674  4.26582  2.34398  4.16432  4.46820  2.65327  4.07380  1.63424  3.41096  4.29265  4.51569  4.21098  4.11126  3.47671  3.22414  1.35702  4.94912  2.80370    907 v - - -
          2.68618  4.42225  2.77519  2.73123  3.46354  2.40513  3.72494  3.29354  2.67741  2.69355  4.24690  2.90347  2.73739  3.18146  2.89801  2.37887  2.77519  2.98518  4.58477  3.61503
          0.01101  4.91012  5.63247  0.61958  0.77255  0.48576  0.95510
    589   4.10052  5.31991  5.67412  5.23898  2.24603  5.17664  4.63507  3.15036  5.05391  0.53008  3.64215  5.08095  5.36201  4.93945  4.99355  4.54339  4.30761  3.32923  4.74482  2.39476    908 L - - -
          2.68618  4.42225  2.77519  2.73123  3.46354  2.40513  3.72494  3.29354  2.67741  2.69355  4.24690  2.90347  2.73739  3.18146  2.89801  2.37887  2.77519  2.98518  4.58477  3.61503
          0.01101  4.91012  5.63247  0.61958  0.77255  0.48576  0.95510
    590   3.31991  5.52062  3.76189  3.08126  3.00984  4.02684  2.91358  4.28192  1.62452  3.75024  4.58679  3.52728  4.38052  3.13479  1.07967  3.31373  3.50016  3.94823  5.79499  4.53354    909 r - - -
          2.68618  4.42225  2.77519  2.73123  3.46354  2.40513  3.72494  3.29354  2.67741  2.69355  4.24690  2.90347  2.73739  3.18146  2.89801  2.37887  2.77519  2.98518  4.58477  3.61503
          0.01101  4.91012  5.63247  0.61958  0.77255  0.48576  0.95510
    591   2.98846  5.42953  3.00489  2.30079  4.75964  2.63628  2.97919  4.23071  2.71219  3.73847  4.51011  3.15425  4.11685  2.64794  3.19808  1.19472  3.23084  3.82082  5.89443  4.49250    910 s - - -
          2.68618  4.42225  2.77519  2.73123  3.46354  2.40513  3.72494  3.29354  2.67741  2.69355  4.24690  2.90347  2.73739  3.18146  2.89801  2.37887  2.77519  2.98518  4.58477  3.61503
          0.06722  4.91012  2.85354  0.61958  0.77255  0.48576  0.95510
    592   2.94702  4.87764  4.11524  4.04828  5.27010  3.59353  5.17363  4.84861  4.24182  4.50650  5.34042  4.10188  0.45593  4.50726  4.46943  2.25932  3.49426  4.12622  6.57061  5.39570    911 P - - -
          2.68618  4.42225  2.77519  2.73123  3.46354  2.40513  3.72494  3.29354  2.67741  2.69355  4.24690  2.90347  2.73739  3.18146  2.89801  2.37887  2.77519  2.98518  4.58477  3.61503
          0.01164  4.85455  5.57689  0.61958  0.77255  0.61621  0.77650
    593   2.48982  4.26749  4.79423  4.18560  2.38094  3.17191  4.39540  2.00629  3.98693  1.61080  2.79967  4.20335  4.41987  4.12763  4.01774  3.37205  3.12157  1.90930  4.89962  3.72515    912 l - - -
          2.68618  4.42225  2.77519  2.73123  3.46354  2.40513  3.72494  3.29354  2.67741  2.69355  4.24690  2.90347  2.73739  3.18146  2.89801  2.37887  2.77519  2.98518  4.58477  3.61503
          0.01164  4.85455  5.57689  0.61958  0.77255  0.61621  0.77650
    594   2.90521  3.21412  4.84315  4.23248  2.41167  4.07998  4.40846  2.62597  4.02603  1.87925  2.69643  4.23270  4.43567  4.15620  4.04278  3.39243  3.13704  1.36262  4.89389  2.92870    913 v - - -
          2.68618  4.42225  2.77519  2.73123  3.46354  2.40513  3.72494  3.29354  2.67741  2.69355  4.24690  2.90347  2.73739  3.18146  2.89801  2.37887  2.77519  2.98518  4.58477  3.61503
          0.01164  4.85455  5.57689  0.61958  0.77255  0.61621  0.77650
    595   2.52439  5.12419  3.18022  2.66557  4.45309  1.60600  3.89550  3.88675  2.31400  2.74608  4.25341  2.38801  4.06033  3.03111  3.13446  2.52232  3.10235  3.52345  5.66791  4.31562    914 g - - -
          2.68618  4.42225  2.77519  2.73123  3.46354  2.40513  3.72494  3.29354  2.67741  2.69355  4.24690  2.90347  2.73739  3.18146  2.89801  2.37887  2.77519  2.98518  4.58477  3.61503
          0.01164  4.85455  5.57689  0.61958  0.77255  0.61621  0.77650
    596   1.95967  3.25976  4.69210  4.08703  2.75915  2.93492  4.34456  2.28685  3.90093  1.51829  3.36380  4.13355  4.37752  4.05657  3.95558  3.31967  3.08810  2.20178  4.87711  3.69821    915 l - - -
          2.68618  4.42225  2.77519  2.73123  3.46354  2.40513  3.72494  3.29354  2.67741  2.69355  4.24690  2.90347  2.73739  3.18146  2.89801  2.37887  2.77519  2.98518  4.58477  3.61503
          0.01164  4.85455  5.57689  0.61958  0.77255  0.61621  0.77650
    597   2.34987  5.08043  2.19446  2.84401  4.74544  3.57952  4.13421  4.19710  2.96596  3.76574  4.54954  3.32334  4.13026  3.27986  3.43846  1.58082  1.55169  3.74001  5.95537  4.60284    916 t - - -
          2.68628  4.42235  2.77529  2.73133  3.46363  2.40495  3.72403  3.29364  2.67750  2.69328  4.24699  2.90356  2.73749  3.18156  2.89810  2.37896  2.77529  2.98528  4.58486  3.61422
          0.08317  2.57674  5.57689  1.15258  0.37953  0.61621  0.77650
    598   2.50738  5.23057  1.47204  1.93124  3.12728  3.64199  3.88611  3.93452  2.68354  3.50651  4.30116  3.14168  4.06550  3.01742  3.17077  2.89011  3.13405  2.99567  5.71317  4.33745    921 d - - -
          2.68618  4.42225  2.77519  2.73123  3.46354  2.40513  3.72494  3.29354  2.67741  2.69355  4.24690  2.90347  2.73739  3.18146  2.89801  2.37887  2.77519  2.98518  4.58477  3.61503
          0.01164  4.85455  5.57689  0.61958  0.77255  0.61621  0.77650
    599   2.27936  5.33865  1.93336  2.12190  4.67834  3.59844  3.79520  4.16176  2.21993  3.64139  4.38186  2.33437  3.99851  2.89448  2.68447  2.79900  3.06871  3.11594  5.77357  4.36361    922 d - - -
          2.68618  4.42225  2.77519  2.73123  3.46354  2.40513  3.72494  3.29354  2.67741  2.69355  4.24690  2.90347  2.73739  3.18146  2.89801  2.37887  2.77519  2.98518  4.58477  3.61503
          0.01164  4.85455  5.57689  0.61958  0.77255  0.61621  0.77650
    600   1.88842  5.34200  2.35512  1.86389  4.67838  3.60234  3.80533  4.15988  2.55065  3.64367  4.38753  3.07200  4.00638  2.55799  2.63582  2.80995  2.41579  3.72847  5.77948  4.37048    923 e - - -
          2.68618  4.42225  2.77519  2.73123  3.46354  2.40513  3.72494  3.29354  2.67741  2.69355  4.24690  2.90347  2.73739  3.18146  2.89801  2.37887  2.77519  2.98518  4.58477  3.61503
          0.01164  4.85455  5.57689  0.61958  0.77255  0.61621  0.77650
    601   3.57165  4.87558  5.42530  4.85113  2.51985  4.78048  4.88631  1.95051  4.67123  0.77182  3.32679  4.88104  5.01277  4.67582  4.65719  4.11757  3.78943  2.84611  5.12864  2.65867    924 l - - -
          2.68618  4.42225  2.77519  2.73123  3.46354  2.40513  3.72494  3.29354  2.67741  2.69355  4.24690  2.90347  2.73739  3.18146  2.89801  2.37887  2.77519  2.98518  4.58477  3.61503
          0.01164  4.85455  5.57689  0.61958  0.77255  0.61621  0.77650
    602   1.92618  4.33784  3.02547  3.62619  2.87631  3.92296  4.21913  2.39240  3.52026  1.91747  3.45125  3.86852  4.29374  3.75416  3.72952  2.68353  3.06770  2.32115  4.94623  2.61090    925 l - - -
          2.68618  4.42225  2.77519  2.73123  3.46354  2.40513  3.72494  3.29354  2.67741  2.69355  4.24690  2.90347  2.73739  3.18146  2.89801  2.37887  2.77519  2.98518  4.58477  3.61503
          0.01164  4.85455  5.57689  0.61958  0.77255  0.41206  1.08555
    603   2.26069  5.15793  2.52430  2.28986  4.42970  3.08536  3.84935  3.86688  2.62227  2.08254  4.21906  3.15518  4.04339  2.62030  2.74362  2.84985  3.07648  2.55067  5.63725  4.27541    926 l - - -
          2.68618  4.42225  2.77519  2.73123  3.46354  2.40513  3.72494  3.29354  2.67741  2.69355  4.24690  2.90347  2.73739  3.18146  2.89801  2.37887  2.77519  2.98518  4.58477  3.61503
          0.01101  4.91012  5.63247  0.61958  0.77255  0.48576  0.95510
    604   2.91589  4.33907  4.58788  3.98755  3.39786  4.05052  4.35936  1.61140  3.80114  1.38044  3.40846  4.10881  3.13158  4.00448  3.06960  3.35075  3.14721  2.56609  3.47360  3.75936    927 l - - -
          2.68618  4.42225  2.77519  2.73123  3.46354  2.40513  3.72494  3.29354  2.67741  2.69355  4.24690  2.90347  2.73739  3.18146  2.89801  2.37887  2.77519  2.98518  4.58477  3.61503
          0.11201  4.91012  2.31673  0.61958  0.77255  0.48576  0.95510
    605   2.01634  4.95053  3.24957  2.69072  4.17974  3.00925  3.86202  3.58711  2.41316  2.69840  4.03149  3.20136  4.04178  3.02536  2.16427  2.46278  2.65958  2.68255  5.46868  4.14770    928 a - - -
          2.68618  4.42225  2.77519  2.73123  3.46354  2.40513  3.72494  3.29354  2.67741  2.69355  4.24690  2.90347  2.73739  3.18146  2.89801  2.37887  2.77519  2.98518  4.58477  3.61503
          0.01217  4.81028  5.53263  0.61958  0.77255  0.70481  0.68161
    606   2.22337  4.59864  3.60912  3.04102  2.55020  3.77237  4.01214  3.11035  2.48542  1.93493  3.06530  3.46953  4.15272  2.79069  2.49866  3.01107  3.04965  2.87769  5.16999  3.92566    929 l - - -
          2.68618  4.42225  2.77519  2.73123  3.46354  2.40513  3.72494  3.29354  2.67741  2.69355  4.24690  2.90347  2.73739  3.18146  2.89801  2.37887  2.77519  2.98518  4.58477  3.61503
          0.01217  4.81028  5.53263  0.61958  0.77255  0.70481  0.68161
    607   2.06600  5.32673  3.04864  2.04641  4.66468  3.59748  3.10440  4.14193  2.52061  3.62546  4.37237  1.87653  3.99891  2.53996  2.56192  2.80545  3.07250  3.71425  5.75953  4.35773    930 n - - -
          2.68618  4.42225  2.77519  2.73123  3.46354  2.40513  3.72494  3.29354  2.67741  2.69355  4.24690  2.90347  2.73739  3.18146  2.89801  2.37887  2.77519  2.98518  4.58477  3.61503
          0.01217  4.81028  5.53263  0.61958  0.77255  0.36973  1.17415
    608   2.24893  5.01744  3.26675  2.70949  3.22312  2.21808  3.89403  3.67317  2.70163  3.28414  4.10119  2.74952  2.71680  3.04984  2.63475  2.53378  2.71921  2.91206  5.53576  4.20669    931 g - - -
          2.68391  4.42230  2.77379  2.73050  3.46363  2.40626  3.72647  3.29458  2.67695  2.69369  4.24689  2.90499  2.73629  3.18213  2.89695  2.37960  2.77600  2.98594  4.58630  3.61412
          1.01203  0.53780  2.94720  1.90065  0.16190  0.48576  0.95510
    609   2.49690  4.96758  3.30298  1.79276  4.18686  3.70115  3.90654  2.53167  1.94229  2.25615  4.04279  3.25519  4.09053  3.07603  3.14474  2.91686  3.08724  3.25793  5.48767  4.17578    951 e - - -
          2.68618  4.42225  2.77519  2.73123  3.46354  2.40513  3.72494  3.29354  2.67741  2.69355  4.24690  2.90347  2.73739  3.18146  2.89801  2.37887  2.77519  2.98518  4.58477  3.61503
          0.07405  4.85998  2.75478  0.61958  0.77255  0.41810  1.07382
    610   2.91471  5.25928  2.54156  2.66852  4.75772  2.19726  4.00087  4.22836  2.81045  3.75517  4.52696  2.70577  4.10006  3.12795  3.30463  1.89046  1.63715  3.78806  5.92201  4.53185    952 t - - -
          2.68618  4.42225  2.77519  2.73123  3.46354  2.40513  3.72494  3.29354  2.67741  2.69355  4.24690  2.90347  2.73739  3.18146  2.89801  2.37887  2.77519  2.98518  4.58477  3.61503
          0.01168  4.85151  5.57385  0.61958  0.77255  0.62268  0.76896
    611   2.84156  4.28718  4.42524  3.06751  3.37887  3.96263  4.27071  2.42233  3.68664  1.40401  3.39824  3.98971  4.32980  3.88989  3.09179  3.25572  3.07347  2.20407  2.74837  2.94146    953 l - - -
          2.68618  4.42225  2.77519  2.73123  3.46354  2.40513  3.72494  3.29354  2.67741  2.69355  4.24690  2.90347  2.73739  3.18146  2.89801  2.37887  2.77519  2.98518  4.58477  3.61503
          0.07143  4.85151  2.79492  0.61958  0.77255  0.40878  1.09202
    612   2.12201  4.30040  4.38503  3.79662  2.68785  2.69924  4.26605  2.74573  3.66289  1.82029  3.41749  3.96925  4.32451  3.87036  3.81701  3.24443  2.64465  2.55370  2.20150  3.71484    954 l - - -
          2.68618  4.42225  2.77519  2.73123  3.46354  2.40513  3.72494  3.29354  2.67741  2.69355  4.24690  2.90347  2.73739  3.18146  2.89801  2.37887  2.77519  2.98518  4.58477  3.61503
          0.01164  4.85455  5.57689  0.61958  0.77255  0.41206  1.08555
    613   2.10053  5.27035  2.71015  2.03623  4.59780  2.30090  3.84065  4.06081  2.59622  3.57917  4.33984  3.12156  4.03282  2.95106  3.08353  2.29127  2.46952  3.01098  5.74296  4.35334    955 e - - -
          2.68618  4.42225  2.77519  2.73123  3.46354  2.40513  3.72494  3.29354  2.67741  2.69355  4.24690  2.90347  2.73739  3.18146  2.89801  2.37887  2.77519  2.98518  4.58477  3.61503
          0.01101  4.91012  5.63247  0.61958  0.77255  0.48576  0.95510
    614   1.95414  5.21567  2.77908  2.36826  2.84111  3.63785  3.14040  3.25417  2.09939  3.49816  4.27061  3.12946  4.02994  2.94801  2.63852  2.83211  2.59473  3.57774  5.68109  4.30448    956 a - - -
          2.68618  4.42225  2.77519  2.73123  3.46354  2.40513  3.72494  3.29354  2.67741  2.69355  4.24690  2.90347  2.73739  3.18146  2.89801  2.37887  2.77519  2.98518  4.58477  3.61503
          0.01101  4.91012  5.63247  0.61958  0.77255  0.48576  0.95510
    615   2.42550  4.70025  3.55127  2.98789  3.85950  2.35722  3.24216  3.23211  2.95775  2.05422  3.11130  3.44039  2.87389  3.27976  2.84421  2.62321  3.08224  2.54799  5.26448  4.00534    957 l - - -
          2.68618  4.42225  2.77519  2.73123  3.46354  2.40513  3.72494  3.29354  2.67741  2.69355  4.24690  2.90347  2.73739  3.18146  2.89801  2.37887  2.77519  2.98518  4.58477  3.61503
          0.07030  4.91012  2.80492  0.61958  0.77255  0.48576  0.95510
    616   1.97302  5.30227  2.66042  2.52626  4.63437  3.59948  3.03012  4.11078  2.03282  3.60136  4.34684  2.63560  3.99397  2.13736  3.01454  2.79243  3.05542  3.68614  3.52231  4.33970    958 a - - -
          2.68618  4.42225  2.77519  2.73123  3.46354  2.40513  3.72494  3.29354  2.67741  2.69355  4.24690  2.90347  2.73739  3.18146  2.89801  2.37887  2.77519  2.98518  4.58477  3.61503
          0.01168  4.85151  5.57385  0.61958  0.77255  0.62268  0.76896
    617   2.53214  5.26581  3.09439  2.06976  4.58558  3.60307  3.79200  4.05333  2.24948  3.00902  4.31339  2.69045  3.99576  2.51655  2.11496  2.79447  2.70564  3.05743  5.71348  3.42995    959 e - - -
          2.68618  4.42225  2.77519  2.73123  3.46354  2.40513  3.72494  3.29354  2.67741  2.69355  4.24690  2.90347  2.73739  3.18146  2.89801  2.37887  2.77519  2.98518  4.58477  3.61503
          0.01168  4.85151  5.57385  0.61958  0.77255  0.40878  1.09202
    618   1.71309  4.62284  3.68315  3.11673  3.77455  3.82010  4.07396  2.26141  2.59712  2.84234  3.73041  3.53653  4.20467  3.38098  2.87177  2.36579  3.09476  2.12598  5.20624  3.96523    960 a - - -
          2.68618  4.42225  2.77519  2.73123  3.46354  2.40513  3.72494  3.29354  2.67741  2.69355  4.24690  2.90347  2.73739  3.18146  2.89801  2.37887  2.77519  2.98518  4.58477  3.61503
          0.01101  4.91012  5.63247  0.61958  0.77255  0.48576  0.95510
    619   2.56767  5.33922  2.67421  1.92710  4.67527  3.61891  3.18718  4.15553  2.24108  3.64055  2.81626  2.65439  2.30095  2.91091  3.04314  2.81347  3.07969  3.72510  5.77687  4.37032    961 e - - -
          2.68618  4.42225  2.77519  2.73123  3.46354  2.40513  3.72494  3.29354  2.67741  2.69355  4.24690  2.90347  2.73739  3.18146  2.89801  2.37887  2.77519  2.98518  4.58477  3.61503
          0.01101  4.91012  5.63247  0.61958  0.77255  0.48576  0.95510
    620   2.85065  5.31679  2.25422  1.55060  3.26562  3.62392  3.18826  4.11579  2.28281  2.95188  4.36311  3.09843  3.25605  2.92184  3.05350  2.82079  3.08235  3.69709  5.76035  4.35985    962 e - - -
          2.68618  4.42225  2.77519  2.73123  3.46354  2.40513  3.72494  3.29354  2.67741  2.69355  4.24690  2.90347  2.73739  3.18146  2.89801  2.37887  2.77519  2.98518  4.58477  3.61503
          0.07849  4.91012  2.68649  0.61958  0.77255  0.48576  0.95510
    621   2.30047  5.29460  2.18090  2.52390  4.62497  2.64527  3.79022  4.10023  2.22042  2.96598  4.34196  2.35840  3.20156  2.89265  3.02493  2.79151  2.71077  3.67790  5.73873  4.33671    963 d - - -
          2.68618  4.42225  2.77519  2.73123  3.46354  2.40513  3.72494  3.29354  2.67741  2.69355  4.24690  2.90347  2.73739  3.18146  2.89801  2.37887  2.77519  2.98518  4.58477  3.61503
          0.01178  4.84340  5.56575  0.61958  0.77255  0.63964  0.74968
    622   1.98890  4.45295  3.87653  3.30448  3.57611  3.04329  3.21825  2.57692  3.24062  2.17276  3.56140  3.65887  4.22409  3.52092  3.54751  2.23653  2.67091  2.39682  5.04734  3.02100    964 a - - -
          2.68226  4.42217  2.77552  2.73071  3.46264  2.40664  3.72589  3.29525  2.67851  2.69340  4.24861  2.90429  2.73822  3.18026  2.89530  2.38037  2.77567  2.98374  4.58458  3.61515
          1.26291  0.33779  5.56575  1.88439  0.16478  0.63964  0.74968
    623   2.83892  3.11037  4.56731  3.96659  3.34620  3.98099  4.30088  2.04344  3.79723  1.43764  3.36527  4.06200  4.34632  3.12663  3.12972  3.28169  3.07097  2.17865  4.87121  2.92730    985 l - - -
          2.68618  4.42225  2.77519  2.73123  3.46354  2.40513  3.72494  3.29354  2.67741  2.69355  4.24690  2.90347  2.73739  3.18146  2.89801  2.37887  2.77519  2.98518  4.58477  3.61503
          0.06462  4.84340  2.90604  0.61958  0.77255  0.63964  0.74968
    624   2.24541  5.27766  2.35892  2.28691  3.42898  2.62725  3.76469  4.08652  2.01263  3.57737  4.32229  3.04671  3.96882  2.86572  2.65489  2.41852  3.02982  3.66134  5.71834  4.31514    986 k - - -
          2.68618  4.42225  2.77519  2.73123  3.46354  2.40513  3.72494  3.29354  2.67741  2.69355  4.24690  2.90347  2.73739  3.18146  2.89801  2.37887  2.77519  2.98518  4.58477  3.61503
          0.01241  4.79120  5.51355  0.61958  0.77255  0.73962  0.64874
    625   2.46513  4.34691  4.09136  2.85535  3.45891  3.88509  3.12743  1.77789  3.41847  1.79515  3.45859  3.79117  4.25715  3.66931  3.65802  3.15994  2.64042  2.29839  4.95633  3.75500    987 i - - -
          2.68618  4.42225  2.77519  2.73123  3.46354  2.40513  3.72494  3.29354  2.67741  2.69355  4.24690  2.90347  2.73739  3.18146  2.89801  2.37887  2.77519  2.98518  4.58477  3.61503
          0.01241  4.79120  5.51355  0.61958  0.77255  0.55785  0.84966
    626   3.71796  5.00001  5.57401  4.99934  2.50130  4.94422  5.02720  2.29791  4.82245  0.61579  3.27696  5.04666  5.12801  4.77931  4.78840  4.29024  3.92937  2.94723  3.17458  3.93382    988 L - - -
          2.68618  4.42225  2.77519  2.73123  3.46354  2.40513  3.72494  3.29354  2.67741  2.69355  4.24690  2.90347  2.73739  3.18146  2.89801  2.37887  2.77519  2.98518  4.58477  3.61503
          0.01178  4.84340  5.56575  0.61958  0.77255  0.63964  0.74968
    627   2.47309  5.33971  3.08307  1.70183  4.68615  3.05250  3.15675  4.16561  2.26072  3.64053  4.38233  3.07798  4.00388  2.10829  2.37590  2.80664  3.07314  3.73159  5.76663  4.36528    989 e - - -
          2.68618  4.42225  2.77519  2.73123  3.46354  2.40513  3.72494  3.29354  2.67741  2.69355  4.24690  2.90347  2.73739  3.18146  2.89801  2.37887  2.77519  2.98518  4.58477  3.61503
          0.01178  4.84340  5.56575  0.61958  0.77255  0.63964  0.74968
    628   2.55401  5.36509  2.37162  1.78139  4.70865  2.98564  3.80440  4.19406  1.82424  3.66810  4.40886  3.06830  4.00768  2.90412  2.34437  2.81359  3.08714  3.75547  5.79573  4.38401    990 e - - -
          2.68618  4.42225  2.77519  2.73123  3.46354  2.40513  3.72494  3.29354  2.67741  2.69355  4.24690  2.90347  2.73739  3.18146  2.89801  2.37887  2.77519  2.98518  4.58477  3.61503
          0.01178  4.84340  5.56575  0.61958  0.77255  0.63964  0.74968
    629   3.88884  5.14856  5.33381  4.92205  2.67746  4.85119  4.21141  3.41539  4.68810  0.90976  3.97991  4.69666  5.13843  4.68148  4.67277  4.20133  4.10655  3.39801  1.68715  2.09294    991 l - - -
          2.68618  4.42225  2.77519  2.73123  3.46354  2.40513  3.72494  3.29354  2.67741  2.69355  4.24690  2.90347  2.73739  3.18146  2.89801  2.37887  2.77519  2.98518  4.58477  3.61503
          0.01178  4.84340  5.56575  0.61958  0.77255  0.63964  0.74968
    630   2.22158  5.22841  3.22702  2.65605  4.53090  3.68219  2.70697  3.96522  2.25643  2.48919  4.28744  2.66390  4.06889  2.96306  1.76489  2.89226  3.12121  3.59781  5.67338  4.32712    992 r - - -
          2.68618  4.42225  2.77519  2.73123  3.46354  2.40513  3.72494  3.29354  2.67741  2.69355  4.24690  2.90347  2.73739  3.18146  2.89801  2.37887  2.77519  2.98518  4.58477  3.61503
          0.01178  4.84340  5.56575  0.61958  0.77255  0.63964  0.74968
    631   2.08778  5.22475  3.10734  2.08958  3.37990  3.06613  3.79746  3.98831  2.26702  2.95812  4.27628  3.09132  3.99869  2.48169  2.40847  2.79927  2.68156  3.59386  5.68175  4.29700    993 a - - -
          2.68618  4.42225  2.77519  2.73123  3.46354  2.40513  3.72494  3.29354  2.67741  2.69355  4.24690  2.90347  2.73739  3.18146  2.89801  2.37887  2.77519  2.98518  4.58477  3.61503
          0.01178  4.84340  5.56575  0.61958  0.77255  0.63964  0.74968
    632   2.81980  5.21091  2.70979  2.56103  3.35137  3.61159  3.80312  3.96443  2.31473  2.23826  4.26423  2.65025  4.00402  2.60081  2.03912  2.49287  3.05072  3.57693  5.67103  4.29106    994 r - - -
          2.68618  4.42225  2.77519  2.73123  3.46354  2.40513  3.72494  3.29354  2.67741  2.69355  4.24690  2.90347  2.73739  3.18146  2.89801  2.37887  2.77519  2.98518  4.58477  3.61503
          0.01178  4.84340  5.56575  0.61958  0.77255  0.63964  0.74968
    633   2.23858  4.89788  3.32384  2.76179  4.10565  3.69086  3.90040  2.86217  2.13376  2.70854  3.98020  3.26078  4.07825  3.08296  2.04212  2.25653  3.06071  2.79451  5.42418  4.12116    995 r - - -
          2.68618  4.42225  2.77519  2.73123  3.46354  2.40513  3.72494  3.29354  2.67741  2.69355  4.24690  2.90347  2.73739  3.18146  2.89801  2.37887  2.77519  2.98518  4.58477  3.61503
          0.01178  4.84340  5.56575  0.61958  0.77255  0.63964  0.74968
    634   2.45354  5.07681  2.47432  2.38309  3.33544  2.99500  3.83485  3.75940  2.33215  2.51738  4.14234  2.46259  4.02542  2.97230  3.09069  2.83439  3.04752  3.41827  3.72416  3.11799    996 k - - -
          2.68618  4.42225  2.77519  2.73123  3.46354  2.40513  3.72494  3.29354  2.67741  2.69355  4.24690  2.90347  2.73739  3.18146  2.89801  2.37887  2.77519  2.98518  4.58477  3.61503
          0.01178  4.84340  5.56575  0.61958  0.77255  0.63964  0.74968
    635   2.81729  5.11913  2.22666  2.60264  4.38626  3.06874  3.82428  3.82267  2.59862  2.88123  4.18106  2.69173  4.01822  2.95385  2.16362  2.82490  2.61504  3.46798  3.73187  2.75627    997 r - - -
          2.68618  4.42225  2.77519  2.73123  3.46354  2.40513  3.72494  3.29354  2.67741  2.69355  4.24690  2.90347  2.73739  3.18146  2.89801  2.37887  2.77519  2.98518  4.58477  3.61503
          0.01178  4.84340  5.56575  0.61958  0.77255  0.63964  0.74968
    636   2.82983  4.37245  4.08183  2.88912  3.48377  3.89433  3.14977  2.13687  3.41162  1.86595  2.81309  3.78985  4.26685  3.66558  2.94449  3.16676  2.38993  2.13974  4.97659  3.77392    998 l - - -
          2.68618  4.42225  2.77519  2.73123  3.46354  2.40513  3.72494  3.29354  2.67741  2.69355  4.24690  2.90347  2.73739  3.18146  2.89801  2.37887  2.77519  2.98518  4.58477  3.61503
          0.01178  4.84340  5.56575  0.61958  0.77255  0.63964  0.74968
    637   2.22496  5.13983  3.18458  2.64079  4.53964  3.59894  3.87524  3.99110  2.63754  3.53410  4.30674  2.68330  2.67598  2.99630  2.56430  1.69026  2.41373  3.58988  5.71532  4.34734    999 s - - -
          2.68618  4.42225  2.77519  2.73123  3.46354  2.40513  3.72494  3.29354  2.67741  2.69355  4.24690  2.90347  2.73739  3.18146  2.89801  2.37887  2.77519  2.98518  4.58477  3.61503
          0.01178  4.84340  5.56575  0.61958  0.77255  0.63964  0.74968
    638   2.84331  3.10911  4.49670  3.90451  2.85675  3.96824  4.30423  2.69781  3.75417  1.98856  3.40117  4.03205  1.91345  3.94413  3.87426  2.71444  3.08043  1.79720  4.90798  3.72221   1000 v - - -
          2.68618  4.42225  2.77519  2.73123  3.46354  2.40513  3.72494  3.29354  2.67741  2.69355  4.24690  2.90347  2.73739  3.18146  2.89801  2.37887  2.77519  2.98518  4.58477  3.61503
          0.01178  4.84340  5.56575  0.61958  0.77255  0.63964  0.74968
    639   2.23424  4.83057  2.55792  2.79720  3.26598  3.69848  2.63791  2.87763  2.78101  2.66182  3.91592  2.84077  4.08512  3.11835  3.21628  2.53301  2.55215  2.72464  5.36843  4.07569   1001 a - - -
          2.68618  4.42225  2.77519  2.73123  3.46354  2.40513  3.72494  3.29354  2.67741  2.69355  4.24690  2.90347  2.73739  3.18146  2.89801  2.37887  2.77519  2.98518  4.58477  3.61503
          0.01178  4.84340  5.56575  0.61958  0.77255  0.40032  1.10898
    640   2.33080  5.34444  2.64773  1.73732  4.68206  3.62156  3.81286  4.16232  2.54981  3.64580  3.45178  3.09172  4.01806  1.93530  2.42295  2.81717  3.08366  3.73124  5.78062  4.37461   1002 e - - -
          2.68618  4.42225  2.77519  2.73123  3.46354  2.40513  3.72494  3.29354  2.67741  2.69355  4.24690  2.90347  2.73739  3.18146  2.89801  2.37887  2.77519  2.98518  4.58477  3.61503
          0.01101  4.91012  5.63247  0.61958  0.77255  0.48576  0.95510
    641   3.25345  4.61217  5.09056  4.49761  2.28234  4.44312  4.74218  1.98048  4.31881  0.92619  3.36973  4.56286  4.75238  4.42439  4.35783  2.82300  3.48258  2.63983  5.15833  3.97876   1003 l - - -
          2.68618  4.42225  2.77519  2.73123  3.46354  2.40513  3.72494  3.29354  2.67741  2.69355  4.24690  2.90347  2.73739  3.18146  2.89801  2.37887  2.77519  2.98518  4.58477  3.61503
          0.01101  4.91012  5.63247  0.61958  0.77255  0.48576  0.95510
    642   3.28533  4.63629  5.06069  4.47943  3.64378  4.52550  4.88530  1.87893  2.96658  1.04483  3.53756  4.60687  4.83621  4.48733  4.39744  3.85108  3.51965  1.63964  5.38259  4.22687   1004 l - - -
          2.68618  4.42225  2.77519  2.73123  3.46354  2.40513  3.72494  3.29354  2.67741  2.69355  4.24690  2.90347  2.73739  3.18146  2.89801  2.37887  2.77519  2.98518  4.58477  3.61503
          0.01101  4.91012  5.63247  0.61958  0.77255  0.48576  0.95510
    643   2.55901  5.29952  2.66511  2.13245  4.62331  3.09387  3.81195  4.09457  2.24644  2.63367  4.34588  2.72669  4.01542  2.58268  3.04449  2.81324  2.39366  3.67869  3.01887  4.34727   1005 e - - -
          2.68618  4.42225  2.77519  2.73123  3.46354  2.40513  3.72494  3.29354  2.67741  2.69355  4.24690  2.90347  2.73739  3.18146  2.89801  2.37887  2.77519  2.98518  4.58477  3.61503
          0.01101  4.91012  5.63247  0.61958  0.77255  0.48576  0.95510
    644   2.86705  5.27365  3.14841  1.84589  4.58161  2.89730  3.83488  4.04003  2.56742  3.00579  4.32564  3.13379  4.04251  2.14245  2.35401  2.84873  3.09673  3.64588  5.72265  2.43968   1006 e - - -
          2.68618  4.42225  2.77519  2.73123  3.46354  2.40513  3.72494  3.29354  2.67741  2.69355  4.24690  2.90347  2.73739  3.18146  2.89801  2.37887  2.77519  2.98518  4.58477  3.61503
          0.01101  4.91012  5.63247  0.61958  0.77255  0.48576  0.95510
    645   1.60402  4.31724  4.68889  4.09049  2.82502  3.02236  4.40726  2.03906  3.92039  1.89810  3.42651  4.17111  4.43682  4.08951  4.00079  3.37938  3.14987  1.98019  4.96050  3.77955   1007 a - - -
          2.68618  4.42225  2.77519  2.73123  3.46354  2.40513  3.72494  3.29354  2.67741  2.69355  4.24690  2.90347  2.73739  3.18146  2.89801  2.37887  2.77519  2.98518  4.58477  3.61503
          0.01101  4.91012  5.63247  0.61958  0.77255  0.48576  0.95510
    646   2.85832  4.41339  3.17872  2.81883  3.52603  3.91611  4.19976  2.02169  2.85473  2.07576  3.52466  3.79777  4.28931  3.67157  3.67153  3.18618  3.09024  1.99255  3.35264  2.59329   1008 v - - -
          2.68618  4.42225  2.77519  2.73123  3.46354  2.40513  3.72494  3.29354  2.67741  2.69355  4.24690  2.90347  2.73739  3.18146  2.89801  2.37887  2.77519  2.98518  4.58477  3.61503
          0.01101  4.91012  5.63247  0.61958  0.77255  0.48576  0.95510
    647   2.56552  5.34432  2.44369  1.97520  4.68570  3.61511  3.05421  4.16925  2.54038  3.64798  4.38609  2.60571  3.13193  2.90144  2.18981  2.80552  2.69376  3.73301  5.77905  3.29146   1009 e - - -
          2.68618  4.42225  2.77519  2.73123  3.46354  2.40513  3.72494  3.29354  2.67741  2.69355  4.24690  2.90347  2.73739  3.18146  2.89801  2.37887  2.77519  2.98518  4.58477  3.61503
          0.01101  4.91012  5.63247  0.61958  0.77255  0.48576  0.95510
    648   2.24418  5.42500  2.07616  1.74743  4.76658  3.64089  3.85684  4.25148  2.32378  3.72612  4.47148  3.10690  4.05702  2.95945  1.99258  2.87160  3.14901  3.81473  5.85466  4.44204   1010 e - - -
          2.68618  4.42225  2.77519  2.73123  3.46354  2.40513  3.72494  3.29354  2.67741  2.69355  4.24690  2.90347  2.73739  3.18146  2.89801  2.37887  2.77519  2.98518  4.58477  3.61503
          0.01101  4.91012  5.63247  0.61958  0.77255  0.48576  0.95510
    649   2.85440  3.55654  3.43398  2.24366  4.00137  2.98159  3.97522  3.38399  2.85689  1.82234  3.90986  3.35818  4.13369  2.67755  3.27899  2.96817  1.96361  3.11761  5.36666  4.08543   1011 l - - -
          2.68618  4.42225  2.77519  2.73123  3.46354  2.40513  3.72494  3.29354  2.67741  2.69355  4.24690  2.90347  2.73739  3.18146  2.89801  2.37887  2.77519  2.98518  4.58477  3.61503
          0.01101  4.91012  5.63247  0.61958  0.77255  0.48576  0.95510
    650   2.49275  5.35598  2.38853  2.53740  4.69824  2.42962  3.19523  4.18261  2.28638  3.65996  4.39835  2.13233  4.01491  2.90822  2.44633  2.45516  3.08240  3.74531  5.79006  4.37992   1012 n - - -
          2.68618  4.42225  2.77519  2.73123  3.46354  2.40513  3.72494  3.29354  2.67741  2.69355  4.24690  2.90347  2.73739  3.18146  2.89801  2.37887  2.77519  2.98518  4.58477  3.61503
          0.01101  4.91012  5.63247  0.61958  0.77255  0.48576  0.95510
    651   2.99637  3.07100  4.88571  4.28815  2.72345  4.16071  4.41792  2.70166  4.08879  1.77007  3.43049  4.28896  4.51416  4.21606  4.11396  3.47393  3.22819  1.82567  4.86857  1.57342   1013 y - - -
          2.68618  4.42225  2.77519  2.73123  3.46354  2.40513  3.72494  3.29354  2.67741  2.69355  4.24690  2.90347  2.73739  3.18146  2.89801  2.37887  2.77519  2.98518  4.58477  3.61503
          0.06172  4.91012  2.94720  0.61958  0.77255  0.48576  0.95510
    652   2.82851  4.82842  2.54622  2.81583  4.01741  3.71007  3.93032  3.40463  2.79647  1.87902  3.09957  3.30421  3.29472  3.13478  2.23317  2.56665  3.06014  2.64888  5.36856  4.07851   1014 l - - -
          2.68618  4.42225  2.77519  2.73123  3.46354  2.40513  3.72494  3.29354  2.67741  2.69355  4.24690  2.90347  2.73739  3.18146  2.89801  2.37887  2.77519  2.98518  4.58477  3.61503
          0.01158  4.85998  5.58232  0.61958  0.77255  0.60448  0.79045
    653   1.78004  5.30897  2.65206  1.99921  4.63900  2.98324  3.79800  4.11536  2.29421  3.60812  4.35485  3.07521  3.28070  2.90024  3.03428  2.51943  3.06426  3.69176  5.75096  3.25839   1015 a - - -
          2.68618  4.42225  2.77519  2.73123  3.46354  2.40513  3.72494  3.29354  2.67741  2.69355  4.24690  2.90347  2.73739  3.18146  2.89801  2.37887  2.77519  2.98518  4.58477  3.61503
          0.06352  4.85998  2.92261  0.61958  0.77255  0.41810  1.07382
    654   2.48894  4.27293  4.49066  3.89446  2.74474  3.97265  4.28789  2.14522  2.84940  1.80271  3.38839  4.02477  4.33950  3.93149  2.96916  3.26902  3.07376  1.86604  4.88926  2.94293   1016 l - - -
          2.68618  4.42225  2.77519  2.73123  3.46354  2.40513  3.72494  3.29354  2.67741  2.69355  4.24690  2.90347  2.73739  3.18146  2.89801  2.37887  2.77519  2.98518  4.58477  3.61503
          0.07070  4.86137  2.80479  0.61958  0.77255  0.60145  0.79411
    655   2.39716  4.27380  4.44896  3.08636  2.75692  3.96429  4.27450  2.68601  3.71130  1.35745  3.37257  4.00257  4.32953  3.90524  3.84126  3.25968  3.06889  2.00122  4.88343  2.87397   1017 l - - -
          2.68618  4.42225  2.77519  2.73123  3.46354  2.40513  3.72494  3.29354  2.67741  2.69355  4.24690  2.90347  2.73739  3.18146  2.89801  2.37887  2.77519  2.98518  4.58477  3.61503
          0.01227  4.80293  5.52528  0.61958  0.77255  0.71844  0.66848
    656   1.70285  4.36740  4.35582  3.78191  3.50213  2.52121  4.34477  2.35372  3.66689  1.63815  3.48962  3.98802  4.36702  3.89365  3.85657  3.27774  3.12846  2.13187  5.03963  3.84804   1018 l - - -
          2.68618  4.42225  2.77519  2.73123  3.46354  2.40513  3.72494  3.29354  2.67741  2.69355  4.24690  2.90347  2.73739  3.18146  2.89801  2.37887  2.77519  2.98518  4.58477  3.61503
          0.01227  4.80293  5.52528  0.61958  0.77255  0.71844  0.66848
    657   2.06394  5.09325  3.14819  2.59449  3.15015  2.53699  3.17129  3.79696  2.59285  3.36889  4.16110  2.72228  4.00561  2.53573  3.06681  2.21369  2.67643  3.44437  5.58174  4.22495   1019 a - - -
          2.68618  4.42225  2.77519  2.73123  3.46354  2.40513  3.72494  3.29354  2.67741  2.69355  4.24690  2.90347  2.73739  3.18146  2.89801  2.37887  2.77519  2.98518  4.58477  3.61503
          0.01227  4.80293  5.52528  0.61958  0.77255  0.71844  0.66848
    658   2.19411  3.22738  3.59995  2.63795  2.87487  3.06426  4.00847  3.09574  2.99664  2.45908  2.55413  2.81868  4.14438  3.30827  2.55528  3.00090  3.03828  2.86253  5.15797  3.91297   1020 a - - -
          2.68618  4.42225  2.77519  2.73123  3.46354  2.40513  3.72494  3.29354  2.67741  2.69355  4.24690  2.90347  2.73739  3.18146  2.89801  2.37887  2.77519  2.98518  4.58477  3.61503
          0.14598  4.80293  2.05873  0.61958  0.77255  0.71844  0.66848
    659   2.39737  5.19400  2.59480  1.93540  3.38131  3.54171  3.10812  3.96744  2.49941  3.48494  4.24612  3.02347  2.37809  2.85372  2.98771  2.45718  3.00027  3.56626  5.64873  4.25743   1021 e - - -
          2.68606  4.42239  2.77505  2.73137  3.46368  2.40507  3.72509  3.29368  2.67755  2.69334  4.24704  2.90361  2.73717  3.18160  2.89815  2.37856  2.77534  2.98532  4.58491  3.61517
          0.24155  1.56043  5.39331  0.82724  0.57493  0.69145  0.69485
    660   2.81550  5.27282  2.01214  1.99638  4.59201  2.58335  3.78008  4.06278  2.53747  2.97081  4.32314  3.04385  3.97656  2.28763  3.02996  2.78494  3.04910  2.91391  5.72029  4.31948   1025 e - - -
          2.68618  4.42225  2.77519  2.73123  3.46354  2.40513  3.72494  3.29354  2.67741  2.69355  4.24690  2.90347  2.73739  3.18146  2.89801  2.37887  2.77519  2.98518  4.58477  3.61503
          0.09307  4.74696  2.52332  0.61958  0.77255  0.62726  0.76368
    661   2.01324  5.17058  3.08306  2.23884  4.54841  1.99540  3.83286  4.00179  2.58212  3.53350  4.30728  3.10733  4.00263  2.95289  2.17367  2.47317  3.06631  3.60108  5.70524  4.33260   1026 g - - -
          2.68618  4.42225  2.77519  2.73123  3.46354  2.40513  3.72494  3.29354  2.67741  2.69355  4.24690  2.90347  2.73739  3.18146  2.89801  2.37887  2.77519  2.98518  4.58477  3.61503
          0.01322  4.72838  5.45073  0.61958  0.77255  0.84226  0.56341
    662   2.81167  5.32158  2.59728  1.67672  4.66085  2.86346  3.76439  4.14681  2.23128  3.62413  4.36603  2.56573  3.96355  2.26815  3.00983  2.77039  3.04526  3.07511  5.75535  4.34098   1027 e - - -
          2.68618  4.42225  2.77519  2.73123  3.46354  2.40513  3.72494  3.29354  2.67741  2.69355  4.24690  2.90347  2.73739  3.18146  2.89801  2.37887  2.77519  2.98518  4.58477  3.61503
          0.01322  4.72838  5.45073  0.61958  0.77255  0.84226  0.56341
    663   3.06785  5.43816  3.38515  2.76878  4.84433  3.78565  2.86080  4.25975  2.02990  3.70126  4.49042  3.26257  4.15726  2.10227  1.40668  2.42037  3.26764  3.86805  5.77662  4.48386   1028 r - - -
          2.68618  4.42225  2.77519  2.73123  3.46354  2.40513  3.72494  3.29354  2.67741  2.69355  4.24690  2.90347  2.73739  3.18146  2.89801  2.37887  2.77519  2.98518  4.58477  3.61503
          0.01322  4.72838  5.45073  0.61958  0.77255  0.84226  0.56341
    664   2.16927  4.99375  3.20087  2.63796  4.23806  3.62258  2.99507  3.65242  2.31893  2.76340  4.06571  3.15367  4.01114  2.96542  1.92722  2.51746  3.02568  2.74579  5.49005  4.16088   1029 r - - -
          2.68618  4.42225  2.77519  2.73123  3.46354  2.40513  3.72494  3.29354  2.67741  2.69355  4.24690  2.90347  2.73739  3.18146  2.89801  2.37887  2.77519  2.98518  4.58477  3.61503
          0.01322  4.72838  5.45073  0.61958  0.77255  0.66049  0.72691
    665   2.46467  4.44577  3.81993  3.24943  3.57020  3.81636  4.08337  2.43755  3.18619  1.63148  3.55268  3.61374  3.26239  2.45616  3.50124  2.67547  3.03526  2.71152  5.03770  2.96660   1030 l - - -
          2.68618  4.42225  2.77519  2.73123  3.46354  2.40513  3.72494  3.29354  2.67741  2.69355  4.24690  2.90347  2.73739  3.18146  2.89801  2.37887  2.77519  2.98518  4.58477  3.61503
          0.01250  4.78388  5.50622  0.61958  0.77255  0.51317  0.91278
    666   1.42792  4.50165  3.83229  3.26349  3.64172  2.65063  4.11952  2.98504  3.19749  2.30642  2.88261  3.63345  4.22257  3.49301  2.94630  3.09467  3.07430  2.44283  5.10517  3.88278   1031 a - - -
          2.68618  4.42225  2.77519  2.73123  3.46354  2.40513  3.72494  3.29354  2.67741  2.69355  4.24690  2.90347  2.73739  3.18146  2.89801  2.37887  2.77519  2.98518  4.58477  3.61503
          0.01164  4.85455  5.57689  0.61958  0.77255  0.61621  0.77650
    667   3.65362  6.26869  1.56900  2.65148  5.61190  3.76072  4.44837  5.26326  3.61491  4.71867  5.62874  0.70282  4.45685  3.64141  4.29578  3.50366  3.98931  4.77198  6.80215  5.22709   1032 n - - -
          2.68630  4.42237  2.77531  2.73135  3.46365  2.40524  3.72430  3.29366  2.67752  2.69332  4.24701  2.90358  2.73751  3.18158  2.89745  2.37898  2.77531  2.98530  4.58108  3.61515
          0.36931  1.70172  2.06814  0.63256  0.75764  0.61621  0.77650
    668   2.88963  4.29548  4.60424  4.00805  3.33218  4.04398  4.36125  1.98431  3.84224  1.51255  3.32445  4.11742  4.39631  3.03501  3.93847  3.34781  3.12119  1.71427  4.91428  2.83930   1037 l - - -
          2.68618  4.42225  2.77519  2.73123  3.46354  2.40513  3.72494  3.29354  2.67741  2.69355  4.24690  2.90347  2.73739  3.18146  2.89801  2.37887  2.77519  2.98518  4.58477  3.61503
          0.08159  4.72371  2.66689  0.61958  0.77255  0.84925  0.55816
    669   2.80320  5.28550  2.07989  1.99302  4.62521  3.55015  3.74372  4.10019  2.12973  2.90394  4.33176  3.02021  3.95412  2.84682  2.05228  2.76618  3.03360  3.67409  5.71364  4.31541   1038 e - - -
          2.68618  4.42225  2.77519  2.73123  3.46354  2.40513  3.72494  3.29354  2.67741  2.69355  4.24690  2.90347  2.73739  3.18146  2.89801  2.37887  2.77519  2.98518  4.58477  3.61503
          0.01422  4.65634  5.37868  0.61958  0.77255  0.94173  0.49422
    670   2.09948  4.48595  3.60772  3.04087  2.98290  3.04447  3.97570  2.98563  2.01553  2.40383  3.58869  3.45227  4.10481  3.30079  3.35287  2.96801  2.98344  2.38650  5.06457  2.95239   1039 k - - -
          2.68618  4.42225  2.77519  2.73123  3.46354  2.40513  3.72494  3.29354  2.67741  2.69355  4.24690  2.90347  2.73739  3.18146  2.89801  2.37887  2.77519  2.98518  4.58477  3.61503
          0.01422  4.65634  5.37868  0.61958  0.77255  0.94173  0.49422
    671   3.74426  5.00738  5.55312  4.99516  1.57083  5.01649  5.14868  2.56613  4.84382  0.85610  3.17233  5.11281  5.15597  4.79358  4.83262  4.38223  3.95807  2.25068  5.28480  4.06003   1040 l - - -
          2.68618  4.42225  2.77519  2.73123  3.46354  2.40513  3.72494  3.29354  2.67741  2.69355  4.24690  2.90347  2.73739  3.18146  2.89801  2.37887  2.77519  2.98518  4.58477  3.61503
          0.01422  4.65634  5.37868  0.61958  0.77255  0.74648  0.64251
    672   2.80543  3.09404  4.71845  4.10818  2.64674  3.97417  4.30624  2.26671  3.90608  1.56286  3.28815  4.11922  4.33527  4.04596  3.93313  3.28435  2.51038  1.93473  4.81079  2.85938   1041 l - - -
          2.68618  4.42225  2.77519  2.73123  3.46354  2.40513  3.72494  3.29354  2.67741  2.69355  4.24690  2.90347  2.73739  3.18146  2.89801  2.37887  2.77519  2.98518  4.58477  3.61503
          0.01333  4.72057  5.44291  0.61958  0.77255  0.85391  0.55469
    673   2.22777  5.37479  2.14967  1.33868  4.68125  3.58155  3.87677  4.13934  2.69007  2.73948  4.44804  3.05972  4.04400  3.00097  3.19762  2.89075  3.17539  3.73970  5.83950  4.42765   1042 e - - -
          2.68618  4.42225  2.77519  2.73123  3.46354  2.40513  3.72494  3.29354  2.67741  2.69355  4.24690  2.90347  2.73739  3.18146  2.89801  2.37887  2.77519  2.98518  4.58477  3.61503
          0.01333  4.72057  5.44291  0.61958  0.77255  0.85391  0.55469
    674   2.84445  5.10195  3.21554  2.25365  4.37712  3.64541  3.80850  3.79683  2.24215  1.92605  3.27338  3.15771  4.03055  2.31648  2.25568  2.85795  3.06843  3.45554  5.56490  4.23474   1043 l - - -
          2.68618  4.42225  2.77519  2.73123  3.46354  2.40513  3.72494  3.29354  2.67741  2.69355  4.24690  2.90347  2.73739  3.18146  2.89801  2.37887  2.77519  2.98518  4.58477  3.61503
          0.01333  4.72057  5.44291  0.61958  0.77255  0.85391  0.55469
    675   0.45126  4.56552  4.36203  4.21432  5.06079  3.35972  5.12140  4.46160  4.26419  4.21428  5.03049  4.03185  4.19425  4.47944  4.43920  2.25320  3.20608  3.77002  6.42615  5.29024   1044 A - - -
          2.68618  4.42225  2.77519  2.73123  3.46354  2.40513  3.72494  3.29354  2.67741  2.69355  4.24690  2.90347  2.73739  3.18146  2.89801  2.37887  2.77519  2.98518  4.58477  3.61503
          0.01333  4.72057  5.44291  0.61958  0.77255  0.85391  0.55469
    676   2.85684  3.24301  3.44123  2.85477  4.02751  3.72610  3.90103  2.83089  2.36499  2.54353  3.91473  3.32339  4.10487  2.52168  1.58682  2.95951  3.08003  3.13636  5.34769  4.07961   1045 r - - -
          2.68618  4.42225  2.77519  2.73123  3.46354  2.40513  3.72494  3.29354  2.67741  2.69355  4.24690  2.90347  2.73739  3.18146  2.89801  2.37887  2.77519  2.98518  4.58477  3.61503
          0.01333  4.72057  5.44291  0.61958  0.77255  0.85391  0.55469
    677   2.48647  5.34497  2.58493  1.95648  4.68316  3.55327  3.77829  4.17111  2.53720  3.64775  4.39173  2.27739  3.19641  1.96976  3.03778  2.47391  3.06522  3.73275  5.77938  4.36090   1046 e - - -
          2.68618  4.42225  2.77519  2.73123  3.46354  2.40513  3.72494  3.29354  2.67741  2.69355  4.24690  2.90347  2.73739  3.18146  2.89801  2.37887  2.77519  2.98518  4.58477  3.61503
          0.01333  4.72057  5.44291  0.61958  0.77255  0.85391  0.55469
    678   2.13166  4.48706  4.80097  4.25871  1.71617  4.21119  4.13056  2.92575  4.07871  1.88084  3.58837  4.22606  4.56073  4.18219  4.12413  3.52501  3.34806  2.75766  3.10685  1.85064   1047 f - - -
          2.68618  4.42225  2.77519  2.73123  3.46354  2.40513  3.72494  3.29354  2.67741  2.69355  4.24690  2.90347  2.73739  3.18146  2.89801  2.37887  2.77519  2.98518  4.58477  3.61503
          0.01333  4.72057  5.44291  0.61958  0.77255  0.85391  0.55469
    679   2.06341  3.59355  1.97994  1.84747  4.55453  3.56015  3.77382  4.01965  2.53081  3.53320  4.29351  3.04402  3.96790  2.88400  2.65082  2.77496  3.03457  3.61313  5.69314  4.29890   1048 e - - -
          2.68618  4.42225  2.77519  2.73123  3.46354  2.40513  3.72494  3.29354  2.67741  2.69355  4.24690  2.90347  2.73739  3.18146  2.89801  2.37887  2.77519  2.98518  4.58477  3.61503
          0.01333  4.72057  5.44291  0.61958  0.77255  0.85391  0.55469
    680   1.68788  4.90067  2.77742  2.67040  4.13286  3.61730  3.84216  2.85595  2.66561  3.16288  3.99101  3.17852  4.01392  2.50618  3.11924  2.23428  3.01077  2.78861  5.43150  4.11318   1049 a - - -
          2.68618  4.42225  2.77519  2.73123  3.46354  2.40513  3.72494  3.29354  2.67741  2.69355  4.24690  2.90347  2.73739  3.18146  2.89801  2.37887  2.77519  2.98518  4.58477  3.61503
          0.01333  4.72057  5.44291  0.61958  0.77255  0.85391  0.55469
    681   2.43007  5.04733  3.14596  2.59229  4.33953  2.87751  3.80367  3.77026  2.57499  2.69649  4.14017  2.62397  3.98620  2.93786  1.84568  2.47147  2.58326  3.41692  5.55915  4.20881   1050 r - - -
          2.68618  4.42225  2.77519  2.73123  3.46354  2.40513  3.72494  3.29354  2.67741  2.69355  4.24690  2.90347  2.73739  3.18146  2.89801  2.37887  2.77519  2.98518  4.58477  3.61503
          0.21085  4.72057  1.70820  0.61958  0.77255  0.85391  0.55469
    682   1.99969  4.50645  3.48688  2.92599  2.94617  2.16323  3.91365  3.04188  2.87796  2.74098  2.96129  3.35421  4.03802  3.20152  2.63278  2.88722  2.94426  2.80231  5.09627  3.84660   1051 a - - -
          2.68618  4.42225  2.77519  2.73123  3.46354  2.40513  3.72494  3.29354  2.67741  2.69355  4.24690  2.90347  2.73739  3.18146  2.89801  2.37887  2.77519  2.98518  4.58477  3.61503
          0.08987  4.52593  2.58856  0.61958  0.77255  1.08580  0.41193
    683   2.70733  4.65351  2.59259  2.73310  2.88838  2.52351  2.95012  3.21674  2.71737  2.42032  3.74447  3.20781  3.98368  3.04674  3.13884  2.82176  2.93902  2.95472  5.09882  2.87288   1052 l - - -
          2.68618  4.42225  2.77519  2.73123  3.46354  2.40513  3.72494  3.29354  2.67741  2.69355  4.24690  2.90347  2.73739  3.18146  2.89801  2.37887  2.77519  2.98518  4.58477  3.61503
          0.01744  4.45350  5.17584  0.61958  0.77255  1.15093  0.38030
    684   2.72243  5.04742  3.05307  2.50329  4.38583  3.50265  3.71205  3.82540  2.13194  3.36624  4.14944  3.02568  2.92857  2.83474  2.42982  1.85369  2.46757  3.44703  5.54445  4.19028   1053 s - - -
          2.68632  4.42239  2.77502  2.73137  3.46207  2.40505  3.72508  3.29368  2.67755  2.69329  4.24704  2.90360  2.73753  3.18160  2.89814  2.37875  2.77533  2.98532  4.58491  3.61517
          0.36943  1.19329  5.17584  0.68015  0.70632  0.31401  1.31123
    685   2.51973  5.34462  2.99515  2.20637  4.75422  1.36361  3.98264  4.22062  2.78749  3.74612  4.52607  3.17207  4.11607  2.55143  3.27851  2.19116  3.23416  3.80327  5.91587  4.52102   1056 g - - -
          2.68618  4.42225  2.77519  2.73123  3.46354  2.40513  3.72494  3.29354  2.67741  2.69355  4.24690  2.90347  2.73739  3.18146  2.89801  2.37887  2.77519  2.98518  4.58477  3.61503
          0.01164  4.85455  5.57689  0.61958  0.77255  0.41206  1.08555
    686   3.72564  5.04534  5.48432  4.93239  1.88726  4.92345  5.13318  2.78436  4.76491  0.65978  3.35231  5.03566  5.14954  4.78764  4.78525  4.28063  2.91878  2.92413  5.36561  4.13673   1057 L - - -
          2.68618  4.42225  2.77519  2.73123  3.46354  2.40513  3.72494  3.29354  2.67741  2.69355  4.24690  2.90347  2.73739  3.18146  2.89801  2.37887  2.77519  2.98518  4.58477  3.61503
          0.01101  4.91012  5.63247  0.61958  0.77255  0.48576  0.95510
    687   2.27222  4.38764  3.28481  3.59168  1.87048  3.93735  4.23331  2.83493  3.49623  2.03759  3.50144  3.85844  3.15722  3.74037  3.72678  3.21477  2.69084  2.01532  4.99755  3.79775   1058 f - - -
          2.68618  4.42225  2.77519  2.73123  3.46354  2.40513  3.72494  3.29354  2.67741  2.69355  4.24690  2.90347  2.73739  3.18146  2.89801  2.37887  2.77519  2.98518  4.58477  3.61503
          0.01101  4.91012  5.63247  0.61958  0.77255  0.48576  0.95510
    688   2.33093  5.35297  2.65068  1.92852  4.69513  2.67215  3.80898  4.17894  2.02522  3.65676  4.39535  3.08639  4.01428  2.90703  2.40251  2.81218  2.43037  3.74224  5.78710  4.37777   1059 e - - -
          2.68618  4.42225  2.77519  2.73123  3.46354  2.40513  3.72494  3.29354  2.67741  2.69355  4.24690  2.90347  2.73739  3.18146  2.89801  2.37887  2.77519  2.98518  4.58477  3.61503
          0.13875  4.91012  2.10226  0.61958  0.77255  0.48576  0.95510
    689   3.34300  4.77591  4.60576  2.96471  1.09961  4.40274  4.46963  2.87216  4.00566  1.45883  3.49973  4.32325  4.73175  4.20193  4.16794  3.73204  3.57328  2.85218  4.90831  3.47893   1060 f - - -
          2.68618  4.42225  2.77519  2.73123  3.46354  2.40513  3.72494  3.29354  2.67741  2.69355  4.24690  2.90347  2.73739  3.18146  2.89801  2.37887  2.77519  2.98518  4.58477  3.61503
          0.34782  4.78388  1.25383  0.61958  0.77255  0.75249  0.63713
    690   3.67923  4.91950  5.48299  4.94967  3.36289  5.05631  5.42118  1.45363  4.79091  0.79716  3.13226  5.16694  5.17182  4.82884  4.83832  4.45950  3.90487  2.29739  5.54748  4.49967   1061 l - - -
          2.68618  4.42225  2.77519  2.73123  3.46354  2.40513  3.72494  3.29354  2.67741  2.69355  4.24690  2.90347  2.73739  3.18146  2.89801  2.37887  2.77519  2.98518  4.58477  3.61503
          0.01744  4.45350  5.17584  0.61958  0.77255  0.68256  0.70385
    691   2.05032  5.14579  2.58288  2.49094  4.45243  3.53956  3.73724  3.90828  2.49199  3.43774  4.20445  3.02997  3.93487  2.41634  2.56543  2.17210  2.57934  2.98127  5.61132  4.22911   1062 a - - -
          2.68618  4.42225  2.77519  2.73123  3.46354  2.40513  3.72494  3.29354  2.67741  2.69355  4.24690  2.90347  2.73739  3.18146  2.89801  2.37887  2.77519  2.98518  4.58477  3.61503
          0.01421  4.65654  5.37889  0.61958  0.77255  0.74677  0.64225
    692   2.17289  4.59653  3.50953  2.94491  2.97761  3.71459  3.95255  3.12018  2.19073  2.81561  3.05444  3.38875  4.09672  3.22920  2.48226  2.50623  3.00639  2.87992  3.55350  3.06336   1063 a - - -
          2.68618  4.42225  2.77519  2.73123  3.46354  2.40513  3.72494  3.29354  2.67741  2.69355  4.24690  2.90347  2.73739  3.18146  2.89801  2.37887  2.77519  2.98518  4.58477  3.61503
          0.01333  4.72057  5.44291  0.61958  0.77255  0.85391  0.55469
    693   2.78275  4.90705  2.23776  2.39479  4.12368  3.62352  2.61853  2.43010  2.66394  2.33408  3.98437  3.17462  4.01643  3.00798  3.11757  2.83863  2.64257  3.22350  5.42466  4.10614   1064 d - - -
          2.68618  4.42225  2.77519  2.73123  3.46354  2.40513  3.72494  3.29354  2.67741  2.69355  4.24690  2.90347  2.73739  3.18146  2.89801  2.37887  2.77519  2.98518  4.58477  3.61503
          0.01333  4.72057  5.44291  0.61958  0.77255  0.64972  0.73855
    694   2.80416  4.30602  4.17926  2.88252  2.84666  2.89795  4.18803  2.14268  3.48927  1.85272  2.88768  3.83771  4.26240  3.72323  2.89057  3.17210  2.57917  2.29024  4.91484  3.71888   1065 l - - -
          2.68618  4.42225  2.77519  2.73123  3.46354  2.40513  3.72494  3.29354  2.67741  2.69355  4.24690  2.90347  2.73739  3.18146  2.89801  2.37887  2.77519  2.98518  4.58477  3.61503
          0.01250  4.78388  5.50622  0.61958  0.77255  0.75249  0.63713
    695   2.53168  5.28728  2.27675  2.22898  4.60949  3.59886  3.81112  4.07126  2.55571  3.58236  4.34548  3.07977  4.00986  2.92214  1.50495  2.82428  3.08542  3.01442  5.73840  4.34673   1066 r - - -
          2.68618  4.42225  2.77519  2.73123  3.46354  2.40513  3.72494  3.29354  2.67741  2.69355  4.24690  2.90347  2.73739  3.18146  2.89801  2.37887  2.77519  2.98518  4.58477  3.61503
          0.01250  4.78388  5.50622  0.61958  0.77255  0.75249  0.63713
    696   2.49142  5.14571  2.64587  2.11385  4.42965  3.59471  3.79118  3.87415  2.55616  2.48625  3.22817  3.09118  3.98766  2.14747  3.03582  2.79199  2.31961  3.50277  5.61694  4.24612   1067 e - - -
          2.68618  4.42225  2.77519  2.73123  3.46354  2.40513  3.72494  3.29354  2.67741  2.69355  4.24690  2.90347  2.73739  3.18146  2.89801  2.37887  2.77519  2.98518  4.58477  3.61503
          0.01250  4.78388  5.50622  0.61958  0.77255  0.75249  0.63713
    697   2.90700  5.33206  3.14501  2.33177  4.67586  3.65528  3.81603  4.12929  2.47204  3.61740  4.38431  2.61214  4.05061  1.51415  2.04026  2.87802  3.13079  3.05904  5.74787  4.38294   1068 q - - -
          2.68618  4.42225  2.77519  2.73123  3.46354  2.40513  3.72494  3.29354  2.67741  2.69355  4.24690  2.90347  2.73739  3.18146  2.89801  2.37887  2.77519  2.98518  4.58477  3.61503
          0.01250  4.78388  5.50622  0.61958  0.77255  0.75249  0.63713
    698   2.49390  5.26073  2.65047  1.82368  4.58832  3.57314  3.76202  3.25674  2.22588  3.55833  4.30612  3.04766  3.18478  2.55981  2.66015  2.76386  3.02433  3.64197  3.15186  4.30401   1069 e - - -
          2.68618  4.42225  2.77519  2.73123  3.46354  2.40513  3.72494  3.29354  2.67741  2.69355  4.24690  2.90347  2.73739  3.18146  2.89801  2.37887  2.77519  2.98518  4.58477  3.61503
          0.01250  4.78388  5.50622  0.61958  0.77255  0.75249  0.63713
    699   2.40308  5.31891  2.66210  2.09257  4.66000  3.57211  3.77045  4.14438  2.51124  3.62218  4.36223  2.62794  3.97355  2.52713  2.09361  2.02528  3.04585  3.70774  5.75293  4.34203   1070 s - - -
          2.68618  4.42225  2.77519  2.73123  3.46354  2.40513  3.72494  3.29354  2.67741  2.69355  4.24690  2.90347  2.73739  3.18146  2.89801  2.37887  2.77519  2.98518  4.58477  3.61503
          0.01250  4.78388  5.50622  0.61958  0.77255  0.75249  0.63713
    700   2.20473  5.27672  2.20325  2.02185  4.60436  2.56076  3.77507  4.07861  2.52249  2.90890  4.32500  3.05037  3.97575  2.87891  2.64393  2.48796  3.04069  3.65857  5.72176  4.32000   1071 e - - -
          2.68618  4.42225  2.77519  2.73123  3.46354  2.40513  3.72494  3.29354  2.67741  2.69355  4.24690  2.90347  2.73739  3.18146  2.89801  2.37887  2.77519  2.98518  4.58477  3.61503
          0.01250  4.78388  5.50622  0.61958  0.77255  0.75249  0.63713
    701   2.00628  5.32039  2.00911  2.50756  4.66047  2.57925  3.05998  4.13956  2.56895  3.63221  4.38314  2.67705  3.17337  2.91407  3.06588  2.47978  3.08080  3.71281  5.77597  4.36729   1072 a - - -
          2.68618  4.42225  2.77519  2.73123  3.46354  2.40513  3.72494  3.29354  2.67741  2.69355  4.24690  2.90347  2.73739  3.18146  2.89801  2.37887  2.77519  2.98518  4.58477  3.61503
          0.36249  4.78388  1.21843  0.61958  0.77255  0.75249  0.63713
    702   2.75849  5.10926  1.69127  2.43994  4.40483  3.47983  3.73898  2.98138  2.18647  3.40146  4.19287  2.98121  3.91520  2.86898  3.00915  2.25644  2.99946  3.47057  5.59605  4.21705   1073 d - - -
          2.68618  4.42225  2.77519  2.73123  3.46354  2.40513  3.72494  3.29354  2.67741  2.69355  4.24690  2.90347  2.73739  3.18146  2.89801  2.37887  2.77519  2.98518  4.58477  3.61503
          0.01770  4.43909  5.16143  0.61958  0.77255  0.65492  0.73290
    703   2.79861  4.33273  4.05907  2.88867  3.42101  3.86827  4.15838  2.26807  3.38606  1.46944  2.71542  3.76853  4.23741  3.64162  3.62856  2.28286  3.03095  2.53957  4.94170  3.74362   1074 l - - -
          2.68536  4.42318  2.77574  2.72929  3.46446  2.40605  3.72587  3.29447  2.67776  2.69170  4.24782  2.90439  2.73796  3.18092  2.89856  2.37900  2.77523  2.98421  4.58370  3.61520
          0.87575  0.54667  5.38702  1.65055  0.21312  0.28302  1.40041
    704   2.55859  5.52561  2.13165  2.08895  4.85685  2.91062  3.93573  4.34792  2.33563  3.82782  4.58501  3.12032  1.62135  3.04799  3.24305  2.95073  3.24711  3.91180  5.96545  4.53565   1092 p - - -
          2.68632  4.42069  2.77495  2.73137  3.46368  2.40487  3.72509  3.29368  2.67755  2.69333  4.24704  2.90361  2.73754  3.18160  2.89747  2.37901  2.77534  2.98532  4.58491  3.61517
          0.84661  0.95968  1.67070  0.08129  2.55013  0.48576  0.95510
    705   2.19182  5.10953  3.10596  1.60116  4.39840  3.58087  3.77930  3.83403  2.53223  3.39126  3.29805  3.08618  3.97655  2.90413  2.34920  2.78574  2.58679  3.46936  5.58831  4.22675   1094 e - - -
          2.68618  4.42225  2.77519  2.73123  3.46354  2.40513  3.72494  3.29354  2.67741  2.69355  4.24690  2.90347  2.73739  3.18146  2.89801  2.37887  2.77519  2.98518  4.58477  3.61503
          0.01352  4.70612  5.42847  0.61958  0.77255  0.87484  0.53944
    706   1.69164  4.53214  3.93400  3.41835  3.88363  3.69118  4.31379  3.04232  3.35340  2.38362  3.83048  3.71648  1.53074  3.65617  3.67087  3.02993  3.11296  2.38566  5.37168  4.15139   1095 p - - -
          2.68618  4.42225  2.77519  2.73123  3.46354  2.40513  3.72494  3.29354  2.67741  2.69355  4.24690  2.90347  2.73739  3.18146  2.89801  2.37887  2.77519  2.98518  4.58477  3.61503
          0.01352  4.70612  5.42847  0.61958  0.77255  0.87484  0.53944
    707   2.79108  5.29231  2.17699  1.85336  4.63474  3.54989  3.74331  4.11699  1.98897  3.59408  4.33550  3.01800  3.94988  2.48231  2.55416  2.75287  3.02239  3.01209  5.72342  4.31621   1096 e - - -
          2.68618  4.42225  2.77519  2.73123  3.46354  2.40513  3.72494  3.29354  2.67741  2.69355  4.24690  2.90347  2.73739  3.18146  2.89801  2.37887  2.77519  2.98518  4.58477  3.61503
          0.07624  4.70612  2.74320  0.61958  0.77255  0.87484  0.53944
    708   1.38488  4.38614  4.08878  3.54108  3.59116  3.81505  4.27101  1.97802  3.45134  2.23295  3.56467  3.80683  4.25784  3.72042  3.70887  2.48511  3.07336  2.50696  5.11271  3.90684   1097 a - - -
          2.68618  4.42225  2.77519  2.73123  3.46354  2.40513  3.72494  3.29354  2.67741  2.69355  4.24690  2.90347  2.73739  3.18146  2.89801  2.37887  2.77519  2.98518  4.58477  3.61503
          0.01439  4.64428  5.36662  0.61958  0.77255  0.95681  0.48470
    709   2.41244  5.05051  2.35016  2.06457  4.31980  3.55338  3.75205  2.95286  2.52696  2.77889  4.11227  3.05925  3.20522  2.56361  3.00257  2.75219  2.97683  2.85567  5.53181  4.17175   1098 e - - -
          2.68601  4.42244  2.77538  2.73083  3.46373  2.40531  3.72513  3.29373  2.67759  2.69374  4.24708  2.90365  2.73730  3.18165  2.89780  2.37833  2.77538  2.98499  4.58496  3.61522
          1.03063  0.81181  1.61363  0.43080  1.04978  0.38409  1.14278
    710   2.41231  5.30210  2.21828  1.47864  3.16954  3.55412  3.79708  4.08731  2.57572  3.59409  4.35758  3.02808  3.98342  2.50910  3.07499  2.80668  3.07976  3.67640  5.75062  4.34349   1101 e - - -
          2.68618  4.42225  2.77519  2.73123  3.46354  2.40513  3.72494  3.29354  2.67741  2.69355  4.24690  2.90347  2.73739  3.18146  2.89801  2.37887  2.77519  2.98518  4.58477  3.61503
          0.01375  4.68948  5.41183  0.61958  0.77255  0.69389  0.69240
    711   2.19696  5.17190  3.08780  2.56681  4.57117  2.89337  3.82693  4.03451  2.58761  3.55683  4.31906  2.29009  3.98860  2.20882  3.07040  1.91346  2.63419  3.61755  5.72112  4.33744   1102 s - - -
          2.68618  4.42225  2.77519  2.73123  3.46354  2.40513  3.72494  3.29354  2.67741  2.69355  4.24690  2.90347  2.73739  3.18146  2.89801  2.37887  2.77519  2.98518  4.58477  3.61503
          0.01287  4.75473  5.47707  0.61958  0.77255  0.32942  1.27060
    712   2.56101  5.24249  2.76227  2.13808  4.54371  2.20186  3.82795  3.99980  2.29880  2.52157  3.34530  3.12079  4.02739  2.94095  3.06758  2.22544  3.07537  3.60944  5.70274  4.31981   1103 e - - -
          2.68618  4.42225  2.77519  2.73123  3.46354  2.40513  3.72494  3.29354  2.67741  2.69355  4.24690  2.90347  2.73739  3.18146  2.89801  2.37887  2.77519  2.98518  4.58477  3.61503
          0.06722  4.91012  2.85354  0.61958  0.77255  0.48576  0.95510
    713   2.96604  5.50622  1.51348  2.16054  4.84120  2.90467  3.13323  4.33721  2.29819  3.80681  4.55735  2.34412  4.07430  2.61190  3.19125  2.90943  3.20648  3.89292  5.93597  4.50291   1104 d - - -
          2.68618  4.42225  2.77519  2.73123  3.46354  2.40513  3.72494  3.29354  2.67741  2.69355  4.24690  2.90347  2.73739  3.18146  2.89801  2.37887  2.77519  2.98518  4.58477  3.61503
          0.07447  4.85455  2.74935  0.61958  0.77255  0.41206  1.08555
    714   1.17668  4.63650  4.23804  3.81227  4.62920  2.10016  4.74656  4.01097  3.78253  3.72316  4.56033  3.90984  4.23498  4.04916  4.08522  1.63700  3.20574  2.16545  6.01331  4.81868   1105 a - - -
          2.68618  4.42225  2.77519  2.73123  3.46354  2.40513  3.72494  3.29354  2.67741  2.69355  4.24690  2.90347  2.73739  3.18146  2.89801  2.37887  2.77519  2.98518  4.58477  3.61503
          0.01168  4.85151  5.57385  0.61958  0.77255  0.40878  1.09202
    715   2.19068  4.83095  5.58791  5.10909  4.26152  5.03099  5.76244  1.48960  5.02739  2.81352  4.03999  5.22502  5.34903  5.27842  5.18368  4.44173  3.84376  0.74624  6.21092  4.98698   1106 v - - -
          2.68618  4.42225  2.77519  2.73123  3.46354  2.40513  3.72494  3.29354  2.67741  2.69355  4.24690  2.90347  2.73739  3.18146  2.89801  2.37887  2.77519  2.98518  4.58477  3.61503
          0.01101  4.91012  5.63247  0.61958  0.77255  0.48576  0.95510
    716   2.55533  5.35987  3.12752  2.34001  4.70663  3.64088  3.18911  4.18331  2.05079  3.65937  4.40264  3.11063  4.03254  2.24482  1.80796  2.51611  2.70069  3.75199  5.78559  4.38850   1107 r - - -
          2.68618  4.42225  2.77519  2.73123  3.46354  2.40513  3.72494  3.29354  2.67741  2.69355  4.24690  2.90347  2.73739  3.18146  2.89801  2.37887  2.77519  2.98518  4.58477  3.61503
          0.01101  4.91012  5.63247  0.61958  0.77255  0.48576  0.95510
    717   4.06316  5.26584  6.02482  5.46053  2.62502  5.47359  5.73948  1.06906  5.32927  0.93836  3.33283  5.62749  5.51325  5.20080  5.27412  4.87018  4.27163  2.75151  5.74707  4.70398   1108 l - - -
          2.68618  4.42225  2.77519  2.73123  3.46354  2.40513  3.72494  3.29354  2.67741  2.69355  4.24690  2.90347  2.73739  3.18146  2.89801  2.37887  2.77519  2.98518  4.58477  3.61503
          0.01101  4.91012  5.63247  0.61958  0.77255  0.48576  0.95510
    718   4.04399  5.26120  5.98004  5.39805  3.54830  5.43084  5.73948  2.26353  5.26217  1.01912  1.14603  5.58610  5.47454  5.14164  5.21360  4.81682  4.24941  2.37539  5.76233  4.80806   1109 l - - -
          2.68618  4.42225  2.77519  2.73123  3.46354  2.40513  3.72494  3.29354  2.67741  2.69355  4.24690  2.90347  2.73739  3.18146  2.89801  2.37887  2.77519  2.98518  4.58477  3.61503
          0.01101  4.91012  5.63247  0.61958  0.77255  0.48576  0.95510
    719   2.82029  4.74045  4.45687  4.28591  5.18781  3.53035  5.21741  4.60734  4.30649  4.33998  5.15836  4.16055  4.35502  4.55954  4.50131  1.94204  0.50297  3.92973  6.54493  5.39513   1110 T - - -
          2.68618  4.42225  2.77519  2.73123  3.46354  2.40513  3.72494  3.29354  2.67741  2.69355  4.24690  2.90347  2.73739  3.18146  2.89801  2.37887  2.77519  2.98518  4.58477  3.61503
          0.01101  4.91012  5.63247  0.61958  0.77255  0.48576  0.95510
    720   3.72503  4.92896  5.81121  5.31425  4.09260  5.29406  5.90622  1.01417  5.23435  2.14206  2.94288  5.45173  5.49108  5.39985  5.33820  4.70612  3.97390  1.06748  6.17338  5.01961   1111 i - - -
          2.68618  4.42225  2.77519  2.73123  3.46354  2.40513  3.72494  3.29354  2.67741  2.69355  4.24690  2.90347  2.73739  3.18146  2.89801  2.37887  2.77519  2.98518  4.58477  3.61503
          0.01101  4.91012  5.63247  0.61958  0.77255  0.48576  0.95510
    721   4.77048  6.18496  4.79019  4.72794  4.63224  4.76747  0.13297  5.68752  4.59865  4.97885  6.17854  5.05970  5.39766  5.13919  4.74480  4.87339  5.14741  5.39166  6.01490  4.57709   1112 H - - -
          2.68618  4.42225  2.77519  2.73123  3.46354  2.40513  3.72494  3.29354  2.67741  2.69355  4.24690  2.90347  2.73739  3.18146  2.89801  2.37887  2.77519  2.98518  4.58477  3.61503
          0.01101  4.91012  5.63247  0.61958  0.77255  0.48576  0.95510
    722   2.44572  5.31994  3.13835  2.61244  4.69273  2.31532  3.86791  4.16029  1.72076  3.65898  4.41541  3.14884  4.06094  2.34327  3.05820  1.93198  3.13072  3.73893  5.80276  4.41550   1113 k - - -
          2.68618  4.42225  2.77519  2.73123  3.46354  2.40513  3.72494  3.29354  2.67741  2.69355  4.24690  2.90347  2.73739  3.18146  2.89801  2.37887  2.77519  2.98518  4.58477  3.61503
          0.01101  4.91012  5.63247  0.61958  0.77255  0.48576  0.95510
    723   1.41623  4.71730  4.56732  4.40495  5.32201  3.49915  5.30919  4.77874  4.45487  4.48718  5.26952  4.19356  4.34006  4.65376  4.63438  0.60971  3.35194  4.00268  6.66222  5.54286   1114 S - - -
          2.68618  4.42225  2.77519  2.73123  3.46354  2.40513  3.72494  3.29354  2.67741  2.69355  4.24690  2.90347  2.73739  3.18146  2.89801  2.37887  2.77519  2.98518  4.58477  3.61503
          0.01101  4.91012  5.63247  0.61958  0.77255  0.48576  0.95510
    724   4.37004  6.10596  4.61181  4.14880  5.76656  4.59298  4.86057  5.32590  0.20682  4.69075  5.68613  4.48567  5.09318  4.05936  3.26350  4.40279  4.58486  5.00705  6.43917  5.48611   1115 K - - -
          2.68618  4.42225  2.77519  2.73123  3.46354  2.40513  3.72494  3.29354  2.67741  2.69355  4.24690  2.90347  2.73739  3.18146  2.89801  2.37887  2.77519  2.98518  4.58477  3.61503
          0.01101  4.91012  5.63247  0.61958  0.77255  0.48576  0.95510
    725   4.35111  5.91524  5.19526  5.23921  6.17153  0.08703  6.16938  6.12536  5.52951  5.57868  6.63491  5.36401  5.30896  5.77801  5.55456  4.56459  4.89193  5.47197  6.90122  6.33921   1116 G - - -
          2.68618  4.42225  2.77519  2.73123  3.46354  2.40513  3.72494  3.29354  2.67741  2.69355  4.24690  2.90347  2.73739  3.18146  2.89801  2.37887  2.77519  2.98518  4.58477  3.61503
          0.01101  4.91012  5.63247  0.61958  0.77255  0.48576  0.95510
    726   4.39548  5.56376  6.22456  5.67000  3.51258  5.78305  6.02187  2.77973  5.47818  0.34870  2.44810  5.95365  5.68857  5.29057  5.39521  5.24161  4.58714  3.13083  5.85094  4.93422   1117 L - - -
          2.68618  4.42225  2.77519  2.73123  3.46354  2.40513  3.72494  3.29354  2.67741  2.69355  4.24690  2.90347  2.73739  3.18146  2.89801  2.37887  2.77519  2.98518  4.58477  3.61503
          0.01101  4.91012  5.63247  0.61958  0.77255  0.48576  0.95510
    727   3.62659  6.15770  2.78502  0.51820  5.47447  3.84978  4.37634  5.03284  3.26811  4.47854  5.36458  3.32634  4.47763  2.56591  3.74618  3.50223  3.91354  4.60497  6.56976  5.11022   1118 E - - -
          2.68618  4.42225  2.77519  2.73123  3.46354  2.40513  3.72494  3.29354  2.67741  2.69355  4.24690  2.90347  2.73739  3.18146  2.89801  2.37887  2.77519  2.98518  4.58477  3.61503
          0.01101  4.91012  5.63247  0.61958  0.77255  0.48576  0.95510
    728   2.68034  5.22412  5.30630  4.94495  0.75865  4.80715  4.18023  3.68344  4.74679  3.12017  4.30298  4.67852  5.16288  4.72959  4.73919  4.17599  4.17366  3.57484  1.78110  2.64629   1119 f - - -
          2.68618  4.42225  2.77519  2.73123  3.46354  2.40513  3.72494  3.29354  2.67741  2.69355  4.24690  2.90347  2.73739  3.18146  2.89801  2.37887  2.77519  2.98518  4.58477  3.61503
          0.01101  4.91012  5.63247  0.61958  0.77255  0.48576  0.95510
    729   3.40716  5.87955  1.95688  2.70267  5.27279  3.77187  4.28194  4.78257  2.40915  4.27494  5.10941  3.27296  0.87047  3.44086  3.71009  3.32409  3.69708  4.34656  6.41072  4.96024   1120 p - - -
          2.68618  4.42225  2.77519  2.73123  3.46354  2.40513  3.72494  3.29354  2.67741  2.69355  4.24690  2.90347  2.73739  3.18146  2.89801  2.37887  2.77519  2.98518  4.58477  3.61503
          0.01101  4.91012  5.63247  0.61958  0.77255  0.48576  0.95510
    730   2.99305  4.38683  4.74071  4.15331  3.39393  4.15296  3.22371  1.48089  3.97345  2.51784  3.49406  4.23348  4.51123  4.15318  4.05885  3.46212  3.22684  1.30131  4.96054  2.84861   1121 v - - -
          2.68618  4.42225  2.77519  2.73123  3.46354  2.40513  3.72494  3.29354  2.67741  2.69355  4.24690  2.90347  2.73739  3.18146  2.89801  2.37887  2.77519  2.98518  4.58477  3.61503
          0.01101  4.91012  5.63247  0.61958  0.77255  0.48576  0.95510
    731   3.36984  4.85321  5.27552  4.95871  4.44157  4.43459  5.68521  2.37169  4.83884  3.02060  4.25217  4.91659  5.03873  5.13626  4.98708  3.91358  2.83335  0.44421  6.33921  5.11685   1122 V - - -
          2.68618  4.42225  2.77519  2.73123  3.46354  2.40513  3.72494  3.29354  2.67741  2.69355  4.24690  2.90347  2.73739  3.18146  2.89801  2.37887  2.77519  2.98518  4.58477  3.61503
          0.01101  4.91012  5.63247  0.61958  0.77255  0.48576  0.95510
    732   3.65299  4.89849  5.67254  5.12947  2.07327  5.07210  5.50099  0.92518  4.99976  1.96068  3.61240  5.22570  5.28775  5.08622  5.04044  4.44641  3.88983  1.70337  5.77401  4.62872   1123 i - - -
          2.68618  4.42225  2.77519  2.73123  3.46354  2.40513  3.72494  3.29354  2.67741  2.69355  4.24690  2.90347  2.73739  3.18146  2.89801  2.37887  2.77519  2.98518  4.58477  3.61503
          0.01101  4.91012  5.63247  0.61958  0.77255  0.48576  0.95510
    733   3.33087  4.66290  5.17229  4.60563  3.72074  4.60512  5.01072  2.06803  4.45642  1.43944  3.60378  4.71606  2.74349  4.62294  4.54806  3.94191  3.57142  1.08691  5.48310  4.32127   1124 v - - -
          2.68618  4.42225  2.77519  2.73123  3.46354  2.40513  3.72494  3.29354  2.67741  2.69355  4.24690  2.90347  2.73739  3.18146  2.89801  2.37887  2.77519  2.98518  4.58477  3.61503
          0.01101  4.91012  5.63247  0.61958  0.77255  0.48576  0.95510
    734   1.86871  3.15168  4.19291  3.61476  3.50843  2.93462  4.24648  2.52212  3.51643  2.04422  3.51216  3.86943  2.38361  3.75818  3.74198  2.70013  3.09670  2.37791  5.00618  3.80776   1125 a - - -
          2.68618  4.42225  2.77519  2.73123  3.46354  2.40513  3.72494  3.29354  2.67741  2.69355  4.24690  2.90347  2.73739  3.18146  2.89801  2.37887  2.77519  2.98518  4.58477  3.61503
          0.01101  4.91012  5.63247  0.61958  0.77255  0.48576  0.95510
    735   2.73053  6.01565  1.09104  2.14067  5.32401  2.02497  4.21861  4.85783  3.19457  4.31742  5.13002  2.26175  4.31801  3.36627  3.79153  3.26829  3.66094  4.39861  6.45996  4.94400   1126 d - - -
          2.68618  4.42225  2.77519  2.73123  3.46354  2.40513  3.72494  3.29354  2.67741  2.69355  4.24690  2.90347  2.73739  3.18146  2.89801  2.37887  2.77519  2.98518  4.58477  3.61503
          0.01101  4.91012  5.63247  0.61958  0.77255  0.48576  0.95510
    736   2.44703  3.16218  4.39628  3.80599  3.42349  3.97581  4.28515  2.46150  3.67330  1.42610  2.87996  3.98508  4.34504  3.88297  2.59956  2.75794  2.69956  2.57099  4.93610  3.74724   1127 l - - -
          2.68618  4.42225  2.77519  2.73123  3.46354  2.40513  3.72494  3.29354  2.67741  2.69355  4.24690  2.90347  2.73739  3.18146  2.89801  2.37887  2.77519  2.98518  4.58477  3.61503
          0.01101  4.91012  5.63247  0.61958  0.77255  0.48576  0.95510
    737   2.55347  5.02609  2.82075  2.69838  4.25896  2.34726  3.21876  3.67276  2.69164  2.45263  4.09869  2.45453  4.06958  3.04005  3.15319  2.88417  2.39071  2.91620  5.53281  3.12259   1128 g - - -
          2.68618  4.42225  2.77519  2.73123  3.46354  2.40513  3.72494  3.29354  2.67741  2.69355  4.24690  2.90347  2.73739  3.18146  2.89801  2.37887  2.77519  2.98518  4.58477  3.61503
          0.01101  4.91012  5.63247  0.61958  0.77255  0.48576  0.95510
    738   2.30229  5.34710  2.60516  2.53844  4.68828  2.63152  3.05228  4.17133  2.32821  3.65065  4.38965  2.65369  4.01265  2.90549  2.16869  2.12452  3.07767  3.73583  5.78217  4.37360   1129 s - - -
          2.68618  4.42225  2.77519  2.73123  3.46354  2.40513  3.72494  3.29354  2.67741  2.69355  4.24690  2.90347  2.73739  3.18146  2.89801  2.37887  2.77519  2.98518  4.58477  3.61503
          0.01101  4.91012  5.63247  0.61958  0.77255  0.48576  0.95510
    739   2.86879  5.34590  3.12769  2.34620  4.68668  3.08653  3.81856  4.16043  1.72026  3.64384  3.44224  2.68320  4.03276  2.91923  1.96407  2.26010  3.09774  3.73482  5.77634  4.38113   1130 k - - -
          2.68618  4.42225  2.77519  2.73123  3.46354  2.40513  3.72494  3.29354  2.67741  2.69355  4.24690  2.90347  2.73739  3.18146  2.89801  2.37887  2.77519  2.98518  4.58477  3.61503
          0.01101  4.91012  5.63247  0.61958  0.77255  0.48576  0.95510
    740   2.84330  5.16167  2.70018  2.61977  3.34145  2.41147  3.84705  3.87423  2.61897  2.89846  4.22271  2.74071  2.24981  2.52892  3.09594  2.54224  3.07482  3.01694  5.64037  4.27713   1131 p - - -
          2.68618  4.42225  2.77519  2.73123  3.46354  2.40513  3.72494  3.29354  2.67741  2.69355  4.24690  2.90347  2.73739  3.18146  2.89801  2.37887  2.77519  2.98518  4.58477  3.61503
          0.01101  4.91012  5.63247  0.61958  0.77255  0.48576  0.95510
    741   2.85818  5.34436  2.74978  2.55493  4.68352  3.62931  3.81415  3.20238  2.23009  3.64423  4.38799  1.97021  3.13969  2.59091  1.90116  2.82396  3.08842  3.73213  5.77775  4.37640   1132 r - - -
          2.68618  4.42225  2.77519  2.73123  3.46354  2.40513  3.72494  3.29354  2.67741  2.69355  4.24690  2.90347  2.73739  3.18146  2.89801  2.37887  2.77519  2.98518  4.58477  3.61503
          0.01101  4.91012  5.63247  0.61958  0.77255  0.48576  0.95510
    742   2.28370  5.30625  2.74658  2.24311  4.63359  3.05623  3.81076  4.10683  2.55322  3.60437  3.32431  3.09598  3.15473  2.91339  2.41655  1.90523  2.73098  3.68754  5.75081  4.35119   1133 s - - -
          2.68618  4.42225  2.77519  2.73123  3.46354  2.40513  3.72494  3.29354  2.67741  2.69355  4.24690  2.90347  2.73739  3.18146  2.89801  2.37887  2.77519  2.98518  4.58477  3.61503
          0.01101  4.91012  5.63247  0.61958  0.77255  0.48576  0.95510
    743   2.33149  5.34473  2.22717  2.26581  4.68579  3.08505  3.80468  4.16921  2.54187  3.64831  3.33661  2.35113  4.01006  2.57344  2.61705  2.25437  3.07411  3.73326  5.77971  4.37069   1134 d - - -
          2.68618  4.42225  2.77519  2.73123  3.46354  2.40513  3.72494  3.29354  2.67741  2.69355  4.24690  2.90347  2.73739  3.18146  2.89801  2.37887  2.77519  2.98518  4.58477  3.61503
          0.01101  4.91012  5.63247  0.61958  0.77255  0.48576  0.95510
    744   2.12403  5.34607  2.14676  2.32148  4.68524  3.08807  3.03893  4.16779  2.27339  3.64890  4.38881  2.69995  4.01353  2.90791  3.04134  2.21733  3.07893  3.14965  5.78209  4.37346   1135 a - - -
          2.68631  4.42238  2.77533  2.73100  3.46367  2.40526  3.72508  3.29367  2.67720  2.69336  4.24553  2.90320  2.73753  3.18108  2.89814  2.37900  2.77533  2.98532  4.58490  3.61516
          0.50316  1.68793  1.55835  0.67972  0.70676  0.48576  0.95510
    745   2.39678  5.26642  3.00866  2.01761  4.60775  2.87291  3.72912  4.08747  2.00821  3.56801  4.31049  2.51641  3.20440  2.82871  2.29429  2.73804  3.00467  3.65557  5.69973  4.29574   1138 k - - -
          2.68618  4.42225  2.77519  2.73123  3.46354  2.40513  3.72494  3.29354  2.67741  2.69355  4.24690  2.90347  2.73739  3.18146  2.89801  2.37887  2.77519  2.98518  4.58477  3.61503
          0.01390  4.67831  5.40066  0.61958  0.77255  0.44133  1.03053
    746   2.53612  5.28495  2.42182  2.52397  4.61332  3.06779  2.96539  4.08754  2.52646  2.93758  4.33048  2.62242  3.17927  2.88671  2.66134  2.46063  2.21872  3.66668  5.72820  4.32762   1139 t - - -
          2.68618  4.42225  2.77519  2.73123  3.46354  2.40513  3.72494  3.29354  2.67741  2.69355  4.24690  2.90347  2.73739  3.18146  2.89801  2.37887  2.77519  2.98518  4.58477  3.61503
          0.01176  4.84507  5.56742  0.61958  0.77255  0.63619  0.75355
    747   2.48119  4.26538  4.49107  3.89480  2.84810  3.96788  4.28375  2.11084  3.74230  2.11589  3.38015  4.02244  2.80020  2.97684  3.85837  3.26463  3.06782  1.69023  4.88211  2.93490   1140 v - - -
          2.68618  4.42225  2.77519  2.73123  3.46354  2.40513  3.72494  3.29354  2.67741  2.69355  4.24690  2.90347  2.73739  3.18146  2.89801  2.37887  2.77519  2.98518  4.58477  3.61503
          0.01176  4.84507  5.56742  0.61958  0.77255  0.63619  0.75355
    748   2.55710  4.35396  4.65613  4.05730  2.36593  4.09239  4.40893  2.68573  3.89234  1.20502  2.75728  4.16722  4.44312  4.06050  2.88640  3.39512  3.17523  2.27173  4.95838  3.78901   1141 l - - -
          2.68618  4.42225  2.77519  2.73123  3.46354  2.40513  3.72494  3.29354  2.67741  2.69355  4.24690  2.90347  2.73739  3.18146  2.89801  2.37887  2.77519  2.98518  4.58477  3.61503
          0.01176  4.84507  5.56742  0.61958  0.77255  0.63619  0.75355
    749   4.19054  5.34864  5.53624  5.25659  1.15647  5.03013  4.07847  3.79150  5.04130  1.27208  4.36240  4.77610  5.31076  4.86052  4.92306  4.39506  4.40231  3.72640  2.87510  1.72937   1142 f - - -
          2.68620  4.42227  2.77522  2.73088  3.46356  2.40515  3.72497  3.29356  2.67743  2.69357  4.24692  2.90349  2.73742  3.18149  2.89803  2.37889  2.77522  2.98521  4.58479  3.61505
          0.08400  2.56727  5.56742  0.28819  1.38478  0.63619  0.75355
    750   2.53416  5.32682  2.00762  2.04111  4.66534  3.59330  2.69873  4.14804  2.52925  3.62926  4.36988  2.62523  3.99176  2.88747  2.68101  2.51343  3.05956  3.71410  5.76266  3.16578   1144 d - - -
          2.68618  4.42225  2.77519  2.73123  3.46354  2.40513  3.72494  3.29354  2.67741  2.69355  4.24690  2.90347  2.73739  3.18146  2.89801  2.37887  2.77519  2.98518  4.58477  3.61503
          0.12001  4.84507  2.25168  0.61958  0.77255  0.63619  0.75355
    751   2.47823  5.21119  3.05903  2.22389  4.52498  3.56634  3.75669  3.98809  2.23531  3.50223  4.26100  2.55289  2.45058  2.86485  2.64628  2.76060  2.62774  3.58509  5.66241  2.73899   1145 e - - -
          2.68618  4.42225  2.77519  2.73123  3.46354  2.40513  3.72494  3.29354  2.67741  2.69355  4.24690  2.90347  2.73739  3.18146  2.89801  2.37887  2.77519  2.98518  4.58477  3.61503
          0.01309  4.73815  5.46050  0.61958  0.77255  0.59322  0.80418
    752   2.95893  5.50180  1.75452  1.65135  4.83671  3.60752  3.10219  4.33344  2.24822  3.80183  4.55381  2.53102  4.06170  2.53403  3.18158  2.90057  3.19998  3.88864  5.93028  4.49591   1146 e - - -
          2.68618  4.42225  2.77519  2.73123  3.46354  2.40513  3.72494  3.29354  2.67741  2.69355  4.24690  2.90347  2.73739  3.18146  2.89801  2.37887  2.77519  2.98518  4.58477  3.61503
          0.13126  4.81028  2.16398  0.61958  0.77255  0.70481  0.68161
    753   2.76899  4.22791  4.29873  3.70826  3.32344  2.92186  4.18676  2.33336  2.73925  1.73530  2.69744  3.88840  4.25004  3.78517  3.73203  3.17165  3.00095  2.47954  3.37146  2.48858   1147 l - - -
          2.68618  4.42225  2.77519  2.73123  3.46354  2.40513  3.72494  3.29354  2.67741  2.69355  4.24690  2.90347  2.73739  3.18146  2.89801  2.37887  2.77519  2.98518  4.58477  3.61503
          0.01370  4.69272  5.41507  0.61958  0.77255  0.54262  0.87042
    754   2.15355  4.82896  3.64920  3.55485  5.20857  0.62553  4.86216  4.69315  3.91436  4.33733  5.13713  2.64524  4.27114  4.12227  4.26152  2.99534  3.35671  3.99894  6.50336  5.27227   1148 G - - -
          2.68618  4.42225  2.77519  2.73123  3.46354  2.40513  3.72494  3.29354  2.67741  2.69355  4.24690  2.90347  2.73739  3.18146  2.89801  2.37887  2.77519  2.98518  4.58477  3.61503
          0.24727  4.81028  1.55627  0.61958  0.77255  0.70481  0.68161
    755   2.40473  4.70031  3.28949  2.34121  3.02493  3.61079  3.83227  3.26955  2.70750  2.57681  3.78788  3.21290  3.17476  2.61002  2.68593  2.82933  2.95394  2.23311  5.24348  3.95813   1149 v - - -
          2.68618  4.42225  2.77519  2.73123  3.46354  2.40513  3.72494  3.29354  2.67741  2.69355  4.24690  2.90347  2.73739  3.18146  2.89801  2.37887  2.77519  2.98518  4.58477  3.61503
          0.01538  4.57839  5.30074  0.61958  0.77255  1.03252  0.44022
    756   3.04831  4.75253  4.09879  3.78481  3.96674  1.38905  4.64232  3.28543  3.71858  1.05116  4.01290  4.01617  4.41757  4.05730  3.95274  3.30156  3.42651  3.11801  5.54349  4.31476   1150 l - - -
          2.68618  4.42225  2.77519  2.73123  3.46354  2.40513  3.72494  3.29354  2.67741  2.69355  4.24690  2.90347  2.73739  3.18146  2.89801  2.37887  2.77519  2.98518  4.58477  3.61503
          0.01538  4.57839  5.30074  0.61958  0.77255  0.63580  0.75398
    757   2.45003  2.61056  4.44150  3.84620  3.31585  3.91174  4.23555  2.65082  3.69319  1.90083  3.33379  3.97159  2.59145  3.88119  3.80915  3.21016  2.53892  1.97903  3.33313  3.65065   1151 l - - -
          2.68618  4.42225  2.77519  2.73123  3.46354  2.40513  3.72494  3.29354  2.67741  2.69355  4.24690  2.90347  2.73739  3.18146  2.89801  2.37887  2.77519  2.98518  4.58477  3.61503
          0.01322  4.72850  5.45084  0.61958  0.77255  0.84208  0.56354
    758   2.23349  5.26577  3.06346  2.21372  4.60198  3.57346  3.75139  4.07231  1.99716  3.56138  4.31133  2.65879  3.96556  2.50861  2.08727  2.76959  3.02920  2.93288  5.69839  4.30650   1152 k - - -
          2.68618  4.42225  2.77519  2.73123  3.46354  2.40513  3.72494  3.29354  2.67741  2.69355  4.24690  2.90347  2.73739  3.18146  2.89801  2.37887  2.77519  2.98518  4.58477  3.61503
          0.01322  4.72850  5.45084  0.61958  0.77255  0.84208  0.56354
    759   2.87765  4.27799  4.62081  4.02842  2.67448  4.01574  4.25362  2.68756  3.85173  1.37344  2.75206  4.09287  4.37373  4.00887  2.96522  3.32041  3.10863  2.52090  2.65253  2.74807   1153 l - - -
          2.68618  4.42225  2.77519  2.73123  3.46354  2.40513  3.72494  3.29354  2.67741  2.69355  4.24690  2.90347  2.73739  3.18146  2.89801  2.37887  2.77519  2.98518  4.58477  3.61503
          0.01322  4.72850  5.45084  0.61958  0.77255  0.50700  0.92205
    760   2.85394  4.92107  3.35032  2.78130  4.12747  3.70905  3.11675  2.89216  2.34617  2.69203  4.00185  3.27620  3.22988  3.08398  1.73037  2.92635  3.08183  3.23833  5.43395  2.62380   1154 r - - -
          2.68618  4.42225  2.77519  2.73123  3.46354  2.40513  3.72494  3.29354  2.67741  2.69355  4.24690  2.90347  2.73739  3.18146  2.89801  2.37887  2.77519  2.98518  4.58477  3.61503
          0.01186  4.83640  5.55875  0.61958  0.77255  0.65396  0.73393
    761   2.29091  5.20324  2.68776  2.55617  4.50056  3.60653  3.07048  3.18444  2.55752  3.48806  4.25697  2.73589  3.99958  2.27930  3.04088  2.07642  3.04556  3.56817  5.66532  2.78880   1155 s - - -
          2.68618  4.42225  2.77519  2.73123  3.46354  2.40513  3.72494  3.29354  2.67741  2.69355  4.24690  2.90347  2.73739  3.18146  2.89801  2.37887  2.77519  2.98518  4.58477  3.61503
          0.01186  4.83640  5.55875  0.61958  0.77255  0.65396  0.73393
    762   2.86284  5.36856  2.00383  2.03419  4.70771  3.60125  3.81257  4.19205  2.29152  3.67023  4.41419  3.06843  2.15770  2.91434  2.58215  2.82168  2.65657  3.75669  5.80183  4.38949   1156 d - - -
          2.68618  4.42225  2.77519  2.73123  3.46354  2.40513  3.72494  3.29354  2.67741  2.69355  4.24690  2.90347  2.73739  3.18146  2.89801  2.37887  2.77519  2.98518  4.58477  3.61503
          0.06661  4.83640  2.87348  0.61958  0.77255  0.65396  0.73393
    763   2.23400  5.27593  2.66299  2.07167  4.61003  3.56949  3.75772  4.08819  2.22439  3.57640  3.21783  3.04127  3.21067  2.29186  2.63522  2.75941  3.02314  3.66068  5.71509  3.32926   1157 e - - -
          2.68618  4.42225  2.77519  2.73123  3.46354  2.40513  3.72494  3.29354  2.67741  2.69355  4.24690  2.90347  2.73739  3.18146  2.89801  2.37887  2.77519  2.98518  4.58477  3.61503
          0.01252  4.78232  5.50466  0.61958  0.77255  0.49458  0.94116
    764   2.24830  5.24018  2.65607  2.55179  4.54956  3.03958  3.80126  4.01058  2.07125  2.93788  4.29121  3.09310  4.00244  2.91077  2.40683  2.30837  2.57652  3.01753  5.69571  4.30800   1158 k - - -
          2.68596  4.42145  2.77556  2.73191  3.46184  2.40528  3.72315  3.29319  2.67808  2.69308  4.24570  2.90327  2.73734  3.18214  2.89825  2.37900  2.77587  2.98539  4.58367  3.61405
          0.80605  0.70773  2.80316  1.31618  0.31219  0.60448  0.79045
    765   2.81251  4.88938  3.29911  2.73762  4.09836  2.42954  3.88009  3.49548  2.70415  2.59273  3.12656  3.23812  3.11067  2.59652  1.94086  2.88386  3.04335  2.76295  5.41352  4.10857   1169 r - - -
          2.68618  4.42225  2.77519  2.73123  3.46354  2.40513  3.72494  3.29354  2.67741  2.69355  4.24690  2.90347  2.73739  3.18146  2.89801  2.37887  2.77519  2.98518  4.58477  3.61503
          0.01228  4.80144  5.52379  0.61958  0.77255  0.36250  1.19051
    766   2.04291  4.90835  3.34318  2.19697  3.27541  3.71174  3.92605  2.55093  2.25236  3.15028  3.99006  3.28354  4.09932  2.74374  3.21334  2.92360  2.33347  2.80773  5.43742  4.13376   1170 a - - -
          2.68618  4.42225  2.77519  2.73123  3.46354  2.40513  3.72494  3.29354  2.67741  2.69355  4.24690  2.90347  2.73739  3.18146  2.89801  2.37887  2.77519  2.98518  4.58477  3.61503
          0.01101  4.91012  5.63247  0.61958  0.77255  0.48576  0.95510
    767   2.84229  5.13221  2.80849  1.81631  3.46535  3.65481  3.85316  3.19226  2.07385  2.59301  4.19511  3.16411  3.26563  2.98485  3.10493  2.51053  3.07357  2.86710  5.61648  4.26024   1171 e - - -
          2.68618  4.42225  2.77519  2.73123  3.46354  2.40513  3.72494  3.29354  2.67741  2.69355  4.24690  2.90347  2.73739  3.18146  2.89801  2.37887  2.77519  2.98518  4.58477  3.61503
          0.01101  4.91012  5.63247  0.61958  0.77255  0.48576  0.95510
    768   2.48379  5.07604  3.22720  2.03253  4.32317  3.66926  3.87029  2.63005  2.41598  3.33816  4.14412  3.19229  4.05936  2.64358  2.42343  2.87069  2.68629  2.82685  5.57196  2.78905   1172 e - - -
          2.68618  4.42225  2.77519  2.73123  3.46354  2.40513  3.72494  3.29354  2.67741  2.69355  4.24690  2.90347  2.73739  3.18146  2.89801  2.37887  2.77519  2.98518  4.58477  3.61503
          0.06722  4.91012  2.85354  0.61958  0.77255  0.48576  0.95510
    769   2.28402  5.17841  2.39466  2.59115  4.48311  2.52794  3.83428  3.93018  2.60262  3.47806  2.73346  2.72352  2.44041  2.95558  3.08360  2.82562  2.68218  3.55250  5.66805  4.29567   1173 a - - -
          2.68618  4.42225  2.77519  2.73123  3.46354  2.40513  3.72494  3.29354  2.67741  2.69355  4.24690  2.90347  2.73739  3.18146  2.89801  2.37887  2.77519  2.98518  4.58477  3.61503
          0.01164  4.85455  5.57689  0.61958  0.77255  0.41206  1.08555
    770   2.07827  5.31502  2.74943  2.33477  3.50652  3.62073  3.81181  4.11847  2.08062  3.61342  4.36052  2.32068  2.87294  2.91394  3.04455  2.81334  2.38586  3.69694  5.75781  4.35652   1174 a - - -
          2.68618  4.42225  2.77519  2.73123  3.46354  2.40513  3.72494  3.29354  2.67741  2.69355  4.24690  2.90347  2.73739  3.18146  2.89801  2.37887  2.77519  2.98518  4.58477  3.61503
          0.01101  4.91012  5.63247  0.61958  0.77255  0.48576  0.95510
    771   2.07162  5.25156  2.65719  2.06900  4.55420  3.07493  3.83501  4.01079  2.59266  2.11796  4.30668  3.12295  4.03268  2.94856  2.73144  2.31283  3.08416  3.61979  5.71313  4.32927   1175 e - - -
          2.68618  4.42225  2.77519  2.73123  3.46354  2.40513  3.72494  3.29354  2.67741  2.69355  4.24690  2.90347  2.73739  3.18146  2.89801  2.37887  2.77519  2.98518  4.58477  3.61503
          0.01101  4.91012  5.63247  0.61958  0.77255  0.48576  0.95510
    772   2.47798  4.27613  4.60751  4.00637  2.16546  4.00736  4.32685  2.34688  3.83704  2.22992  3.39320  4.09397  2.72231  4.00882  3.00524  3.30854  3.09621  2.26008  3.48662  2.27543   1176 f - - -
          2.68618  4.42225  2.77519  2.73123  3.46354  2.40513  3.72494  3.29354  2.67741  2.69355  4.24690  2.90347  2.73739  3.18146  2.89801  2.37887  2.77519  2.98518  4.58477  3.61503
          0.01101  4.91012  5.63247  0.61958  0.77255  0.48576  0.95510
    773   2.26545  5.10510  2.71902  2.64967  3.27286  3.66084  3.86066  3.11259  2.38855  2.84783  4.17044  3.17644  3.07623  2.39683  2.22607  2.86031  3.07389  2.97889  5.59509  4.24547   1177 r - - -
          2.68618  4.42225  2.77519  2.73123  3.46354  2.40513  3.72494  3.29354  2.67741  2.69355  4.24690  2.90347  2.73739  3.18146  2.89801  2.37887  2.77519  2.98518  4.58477  3.61503
          0.01101  4.91012  5.63247  0.61958  0.77255  0.48576  0.95510
    774   2.84323  5.05999  2.52756  2.36345  2.74217  3.67120  3.21571  3.03754  2.67003  3.32031  3.29790  3.19794  4.06121  2.67853  2.37659  2.87312  2.72836  3.39425  5.55936  2.77594   1178 e - - -
          2.68618  4.42225  2.77519  2.73123  3.46354  2.40513  3.72494  3.29354  2.67741  2.69355  4.24690  2.90347  2.73739  3.18146  2.89801  2.37887  2.77519  2.98518  4.58477  3.61503
          0.01101  4.91012  5.63247  0.61958  0.77255  0.48576  0.95510
    775   1.44350  4.87975  2.74208  2.81179  3.22585  3.71952  3.19380  3.47168  2.79952  2.65124  3.96826  3.30560  4.10976  3.13783  3.23824  2.53533  2.67875  3.19057  5.41772  4.12016   1179 a - - -
          2.68618  4.42225  2.77519  2.73123  3.46354  2.40513  3.72494  3.29354  2.67741  2.69355  4.24690  2.90347  2.73739  3.18146  2.89801  2.37887  2.77519  2.98518  4.58477  3.61503
          0.01101  4.91012  5.63247  0.61958  0.77255  0.48576  0.95510
    776   2.86622  4.31415  4.44095  3.84831  2.77210  3.98643  4.29658  2.33161  2.99781  1.45282  2.81447  4.01052  4.35386  3.91058  2.66694  2.80330  3.09821  2.26489  4.92830  3.74145   1180 l - - -
          2.68618  4.42225  2.77519  2.73123  3.46354  2.40513  3.72494  3.29354  2.67741  2.69355  4.24690  2.90347  2.73739  3.18146  2.89801  2.37887  2.77519  2.98518  4.58477  3.61503
          0.01101  4.91012  5.63247  0.61958  0.77255  0.48576  0.95510
    777   1.91060  5.13623  2.81130  2.63232  3.38056  3.65401  3.85193  3.83551  2.34630  2.94728  4.19874  2.68355  4.04506  2.65428  2.41766  2.85189  3.07347  2.82471  5.61949  3.32786   1181 a - - -
          2.68618  4.42225  2.77519  2.73123  3.46354  2.40513  3.72494  3.29354  2.67741  2.69355  4.24690  2.90347  2.73739  3.18146  2.89801  2.37887  2.77519  2.98518  4.58477  3.61503
          0.01101  4.91012  5.63247  0.61958  0.77255  0.48576  0.95510
    778   2.85058  5.34856  2.41410  2.10071  4.69092  3.62249  3.15270  3.32712  1.72519  3.65088  4.39074  3.09160  4.01636  2.90620  2.18940  2.81455  2.73226  3.73792  5.78106  4.37543   1182 k - - -
          2.68618  4.42225  2.77519  2.73123  3.46354  2.40513  3.72494  3.29354  2.67741  2.69355  4.24690  2.90347  2.73739  3.18146  2.89801  2.37887  2.77519  2.98518  4.58477  3.61503
          0.01101  4.91012  5.63247  0.61958  0.77255  0.48576  0.95510
    779   3.34164  5.82319  2.99169  0.81914  5.19462  3.82747  4.10485  4.65574  2.01440  4.09271  4.90275  3.28735  4.32686  2.59627  3.12912  3.26266  3.57499  4.23969  6.18110  4.80755   1183 e - - -
          2.68618  4.42225  2.77519  2.73123  3.46354  2.40513  3.72494  3.29354  2.67741  2.69355  4.24690  2.90347  2.73739  3.18146  2.89801  2.37887  2.77519  2.98518  4.58477  3.61503
          0.46953  4.91012  1.00149  0.61958  0.77255  0.48576  0.95510
    780   2.28293  4.31446  3.71193  2.55175  2.65235  3.69719  3.96364  2.79192  3.07763  2.19522  2.74737  2.82607  4.07356  3.36090  3.38894  2.95410  2.91167  2.57947  3.41140  3.68242   1184 l - - -
          2.68628  4.42235  2.77486  2.73133  3.46364  2.40523  3.72504  3.29309  2.67751  2.69325  4.24700  2.90357  2.73749  3.18156  2.89811  2.37897  2.77529  2.98528  4.58487  3.61413
          0.37880  1.56900  2.23432  0.72620  0.66115  0.22138  1.61652
    781   2.88013  5.37012  3.11606  1.70535  4.72614  3.63675  3.80553  4.20040  1.92494  3.66747  4.41322  2.63011  4.03034  2.29313  2.29146  2.84180  2.68175  3.76779  5.78441  4.39388   1188 e - - -
          2.68618  4.42225  2.77519  2.73123  3.46354  2.40513  3.72494  3.29354  2.67741  2.69355  4.24690  2.90347  2.73739  3.18146  2.89801  2.37887  2.77519  2.98518  4.58477  3.61503
          0.01178  4.84340  5.56575  0.61958  0.77255  0.40032  1.10898
    782   1.77447  5.08196  3.24892  2.68952  4.32929  3.68379  3.87975  2.93655  2.65481  3.34287  4.15187  2.78554  4.07355  2.14611  2.18195  2.88917  3.09163  3.42001  5.57513  3.26822   1189 a - - -
          2.68618  4.42225  2.77519  2.73123  3.46354  2.40513  3.72494  3.29354  2.67741  2.69355  4.24690  2.90347  2.73739  3.18146  2.89801  2.37887  2.77519  2.98518  4.58477  3.61503
          0.01101  4.91012  5.63247  0.61958  0.77255  0.48576  0.95510
    783   1.77032  5.19221  3.18356  1.72215  4.47388  3.66017  3.85044  3.91385  2.30563  2.86368  4.25164  3.15985  4.05191  2.97438  2.71602  2.86093  3.09155  3.54883  5.66152  3.15210   1190 e - - -
          2.68618  4.42225  2.77519  2.73123  3.46354  2.40513  3.72494  3.29354  2.67741  2.69355  4.24690  2.90347  2.73739  3.18146  2.89801  2.37887  2.77519  2.98518  4.58477  3.61503
          0.01101  4.91012  5.63247  0.61958  0.77255  0.48576  0.95510
    784   2.54230  5.32658  2.72631  2.13030  4.66105  3.61791  3.80670  4.13960  1.91203  2.60044  3.34829  2.35421  4.01165  2.61414  3.03642  2.53041  3.07251  3.71153  5.76551  4.36101   1191 k - - -
          2.68618  4.42225  2.77519  2.73123  3.46354  2.40513  3.72494  3.29354  2.67741  2.69355  4.24690  2.90347  2.73739  3.18146  2.89801  2.37887  2.77519  2.98518  4.58477  3.61503
          0.01101  4.91012  5.63247  0.61958  0.77255  0.48576  0.95510
    785   2.53843  5.15854  2.41515  1.82822  4.43152  3.64914  3.84587  3.86944  2.61751  2.88632  3.28125  3.15256  4.04052  2.97255  2.48314  2.84594  2.63701  2.90273  5.63698  3.33441   1192 e - - -
          2.68618  4.42225  2.77519  2.73123  3.46354  2.40513  3.72494  3.29354  2.67741  2.69355  4.24690  2.90347  2.73739  3.18146  2.89801  2.37887  2.77519  2.98518  4.58477  3.61503
          0.01101  4.91012  5.63247  0.61958  0.77255  0.48576  0.95510
    786   1.79321  5.34214  2.71857  2.12611  4.68107  3.61728  3.03989  4.16294  2.54575  3.64472  4.38488  3.08689  4.01262  2.31141  2.70867  2.48376  2.59911  3.72957  5.77830  4.37060   1193 a - - -
          2.68618  4.42225  2.77519  2.73123  3.46354  2.40513  3.72494  3.29354  2.67741  2.69355  4.24690  2.90347  2.73739  3.18146  2.89801  2.37887  2.77519  2.98518  4.58477  3.61503
          0.01101  4.91012  5.63247  0.61958  0.77255  0.48576  0.95510
    787   3.76819  6.46308  2.17151  0.44636  5.75683  3.82799  4.49773  5.36597  3.66675  4.80721  5.72697  3.28812  4.52093  3.68742  4.35872  3.59257  4.08930  4.88892  6.90513  5.33214   1194 E - - -
          2.68618  4.42225  2.77519  2.73123  3.46354  2.40513  3.72494  3.29354  2.67741  2.69355  4.24690  2.90347  2.73739  3.18146  2.89801  2.37887  2.77519  2.98518  4.58477  3.61503
          0.01101  4.91012  5.63247  0.61958  0.77255  0.48576  0.95510
    788   2.55911  5.34069  2.37639  1.89108  4.67518  3.62019  3.81543  4.15482  2.55828  2.90453  4.38511  2.73721  4.01833  2.61677  3.05080  2.30709  2.17941  3.72583  5.77959  4.37314   1195 e - - -
          2.68618  4.42225  2.77519  2.73123  3.46354  2.40513  3.72494  3.29354  2.67741  2.69355  4.24690  2.90347  2.73739  3.18146  2.89801  2.37887  2.77519  2.98518  4.58477  3.61503
          0.01101  4.91012  5.63247  0.61958  0.77255  0.48576  0.95510
    789   2.85622  4.49790  3.87543  3.30373  3.62291  3.87047  4.13642  2.33289  2.70295  1.96484  3.60517  3.06074  4.24705  3.52667  2.57874  2.58063  2.59680  2.23427  3.37037  3.87001   1196 l - - -
          2.68618  4.42225  2.77519  2.73123  3.46354  2.40513  3.72494  3.29354  2.67741  2.69355  4.24690  2.90347  2.73739  3.18146  2.89801  2.37887  2.77519  2.98518  4.58477  3.61503
          0.01101  4.91012  5.63247  0.61958  0.77255  0.48576  0.95510
    790   3.66750  5.75233  3.89431  3.40687  5.30809  4.17254  4.27367  4.77712  2.54999  4.17249  5.05738  1.84934  4.62942  3.42246  0.67771  3.66528  3.88285  4.41078  6.11377  4.94071   1197 R - - -
          2.68618  4.42225  2.77519  2.73123  3.46354  2.40513  3.72494  3.29354  2.67741  2.69355  4.24690  2.90347  2.73739  3.18146  2.89801  2.37887  2.77519  2.98518  4.58477  3.61503
          0.01101  4.91012  5.63247  0.61958  0.77255  0.48576  0.95510
    791   3.29006  4.77337  4.60039  4.01657  3.69540  4.37272  4.65193  2.73629  2.29869  0.89524  3.58522  4.28663  4.71260  4.07358  3.84044  3.69473  3.52297  1.94305  5.40273  4.23871   1198 l - - -
          2.68618  4.42225  2.77519  2.73123  3.46354  2.40513  3.72494  3.29354  2.67741  2.69355  4.24690  2.90347  2.73739  3.18146  2.89801  2.37887  2.77519  2.98518  4.58477  3.61503
          0.01101  4.91012  5.63247  0.61958  0.77255  0.48576  0.95510
    792   3.78513  5.06925  5.60479  5.03222  2.67595  5.00647  5.07654  2.83627  4.86125  0.59261  2.47211  5.09537  5.18460  4.82044  4.83665  4.35181  3.99534  3.02343  5.25752  2.77254   1199 L - - -
          2.68618  4.42225  2.77519  2.73123  3.46354  2.40513  3.72494  3.29354  2.67741  2.69355  4.24690  2.90347  2.73739  3.18146  2.89801  2.37887  2.77519  2.98518  4.58477  3.61503
          0.01101  4.91012  5.63247  0.61958  0.77255  0.48576  0.95510
    793   4.96833  6.04100  5.47562  5.44797  3.01496  5.12235  4.54788  4.90964  5.31428  4.08907  5.47143  5.16783  5.60336  5.33597  5.25287  4.97034  5.27261  4.82848  4.66682  0.18102   1200 Y - - -
          2.68618  4.42225  2.77519  2.73123  3.46354  2.40513  3.72494  3.29354  2.67741  2.69355  4.24690  2.90347  2.73739  3.18146  2.89801  2.37887  2.77519  2.98518  4.58477  3.61503
          0.01101  4.91012  5.63247  0.61958  0.77255  0.48576  0.95510
    794   3.79135  5.16918  5.51410  5.29371  4.59017  4.77760  6.01320  2.56384  5.20860  3.15053  4.47275  5.32154  5.34780  5.53237  5.32251  4.42868  4.16537  0.28451  6.48990  5.27457   1201 V - - -
          2.68618  4.42225  2.77519  2.73123  3.46354  2.40513  3.72494  3.29354  2.67741  2.69355  4.24690  2.90347  2.73739  3.18146  2.89801  2.37887  2.77519  2.98518  4.58477  3.61503
          0.01101  4.91012  5.63247  0.61958  0.77255  0.48576  0.95510
    795   0.33719  4.79429  4.62976  4.55220  5.41735  2.56192  5.45017  4.86394  4.66424  4.59195  5.39312  4.30492  4.42212  4.83532  4.79612  3.09450  3.45604  4.09183  6.72860  5.66701   1202 A - - -
          2.68618  4.42225  2.77519  2.73123  3.46354  2.40513  3.72494  3.29354  2.67741  2.69355  4.24690  2.90347  2.73739  3.18146  2.89801  2.37887  2.77519  2.98518  4.58477  3.61503
          0.01101  4.91012  5.63247  0.61958  0.77255  0.48576  0.95510
    796   2.45836  3.28956  4.82769  4.21588  1.95661  4.06354  4.39785  2.25418  4.00903  1.96105  2.20848  4.21623  4.42453  4.14492  4.02830  3.37472  2.59728  2.21543  4.89634  3.72113   1203 f - - -
          2.68618  4.42225  2.77519  2.73123  3.46354  2.40513  3.72494  3.29354  2.67741  2.69355  4.24690  2.90347  2.73739  3.18146  2.89801  2.37887  2.77519  2.98518  4.58477  3.61503
          0.01101  4.91012  5.63247  0.61958  0.77255  0.48576  0.95510
    797   3.40128  5.21459  4.81755  4.74374  5.36372  3.99312  5.61309  4.69518  4.72283  4.49057  5.52603  4.66985  4.79120  5.05825  4.84322  3.61941  0.21561  4.22182  6.63439  5.60119   1204 T - - -
          2.68618  4.42225  2.77519  2.73123  3.46354  2.40513  3.72494  3.29354  2.67741  2.69355  4.24690  2.90347  2.73739  3.18146  2.89801  2.37887  2.77519  2.98518  4.58477  3.61503
          0.01101  4.91012  5.63247  0.61958  0.77255  0.48576  0.95510
    798   4.60195  6.14666  5.20491  4.62523  5.80219  4.73623  5.13379  5.53705  3.38122  4.85699  5.90407  4.87360  5.25978  4.37813  0.15841  4.69357  4.84496  5.22624  6.50356  5.62066   1205 R - - -
          2.68618  4.42225  2.77519  2.73123  3.46354  2.40513  3.72494  3.29354  2.67741  2.69355  4.24690  2.90347  2.73739  3.18146  2.89801  2.37887  2.77519  2.98518  4.58477  3.61503
          0.01101  4.91012  5.63247  0.61958  0.77255  0.48576  0.95510
    799   0.20530  5.07662  4.88225  4.83784  5.45158  3.85895  5.66797  4.79588  4.89128  4.59878  5.56438  4.62003  4.68669  5.12376  4.97761  3.45065  3.79691  4.21554  6.71841  5.71585   1206 A - - -
          2.68618  4.42225  2.77519  2.73123  3.46354  2.40513  3.72494  3.29354  2.67741  2.69355  4.24690  2.90347  2.73739  3.18146  2.89801  2.37887  2.77519  2.98518  4.58477  3.61503
          0.01101  4.91012  5.63247  0.61958  0.77255  0.48576  0.95510
    800   2.55202  5.34622  3.11929  1.79153  4.68776  3.63424  3.81394  4.16413  1.75140  3.64558  3.44753  3.10511  4.02653  2.60288  2.38416  2.43160  3.09106  3.73537  5.77698  4.37836   1207 k - - -
          2.68618  4.42225  2.77519  2.73123  3.46354  2.40513  3.72494  3.29354  2.67741  2.69355  4.24690  2.90347  2.73739  3.18146  2.89801  2.37887  2.77519  2.98518  4.58477  3.61503
          0.01101  4.91012  5.63247  0.61958  0.77255  0.48576  0.95510
    801   2.90149  5.41299  1.98788  1.59641  4.75114  3.63157  3.85014  4.23756  2.29136  2.95391  4.45863  3.09756  4.04709  2.37604  3.10033  2.47567  3.13591  3.80052  5.84623  4.43038   1208 e - - -
          2.68618  4.42225  2.77519  2.73123  3.46354  2.40513  3.72494  3.29354  2.67741  2.69355  4.24690  2.90347  2.73739  3.18146  2.89801  2.37887  2.77519  2.98518  4.58477  3.61503
          0.01101  4.91012  5.63247  0.61958  0.77255  0.48576  0.95510
    802   2.85165  4.93790  3.33044  2.76977  4.14706  2.96808  3.21237  3.54660  2.18650  2.20839  3.04446  3.27262  4.09671  3.09649  2.49448  2.33844  3.08250  3.25355  5.46033  2.76414   1209 k - - -
          2.68618  4.42225  2.77519  2.73123  3.46354  2.40513  3.72494  3.29354  2.67741  2.69355  4.24690  2.90347  2.73739  3.18146  2.89801  2.37887  2.77519  2.98518  4.58477  3.61503
          0.01101  4.91012  5.63247  0.61958  0.77255  0.48576  0.95510
    803   4.40283  5.56455  6.14631  5.65588  2.43312  5.68951  5.58919  2.86698  5.50805  0.36291  3.32710  5.78971  5.66096  5.27423  5.40195  5.15139  4.59791  3.20932  5.51705  4.23365   1210 L - - -
          2.68618  4.42225  2.77519  2.73123  3.46354  2.40513  3.72494  3.29354  2.67741  2.69355  4.24690  2.90347  2.73739  3.18146  2.89801  2.37887  2.77519  2.98518  4.58477  3.61503
          0.01101  4.91012  5.63247  0.61958  0.77255  0.48576  0.95510
    804   3.69425  4.91849  5.74473  5.22389  2.84257  5.18526  5.69275  0.79217  5.11819  2.05238  3.72150  5.34041  5.39073  5.23766  5.18693  4.57718  3.93695  1.51526  5.95976  4.81090   1211 i - - -
          2.68618  4.42225  2.77519  2.73123  3.46354  2.40513  3.72494  3.29354  2.67741  2.69355  4.24690  2.90347  2.73739  3.18146  2.89801  2.37887  2.77519  2.98518  4.58477  3.61503
          0.01101  4.91012  5.63247  0.61958  0.77255  0.48576  0.95510
    805   3.36566  4.68629  5.25357  4.68120  3.67789  4.64731  5.04100  1.65696  4.52491  1.13803  3.54993  4.77347  2.99207  4.66385  4.59122  3.98541  3.60262  1.56921  5.47163  4.32558   1212 l - - -
          2.68630  4.42237  2.77532  2.73136  3.46281  2.40501  3.72507  3.29163  2.67753  2.69367  4.24702  2.90359  2.73752  3.18159  2.89813  2.37899  2.77532  2.98531  4.58489  3.61515
          0.15136  1.98865  5.63247  0.86807  0.54432  0.48576  0.95510
    806   2.83092  4.69999  3.71136  3.16964  4.04486  2.99399  4.18757  2.79119  3.13912  3.11014  3.97922  3.56301  2.73695  3.45426  3.52354  1.23287  2.63103  2.55528  5.44558  4.19529   1216 s - - -
          2.68596  4.41752  2.77488  2.73165  3.46395  2.40502  3.72368  3.29396  2.67718  2.69396  4.24731  2.90345  2.73781  3.18135  2.89842  2.37928  2.77561  2.98466  4.58518  3.61389
          1.11135  1.05527  1.13076  1.13042  0.38993  0.48576  0.95510
    807   1.84902  5.14743  3.01681  2.48878  4.46593  2.88927  2.88152  3.91536  1.96267  3.43783  4.21315  3.02179  3.93184  2.42499  2.87944  2.75092  2.99740  3.52801  5.60131  4.23320   1223 a - - -
          2.68618  4.42225  2.77519  2.73123  3.46354  2.40513  3.72494  3.29354  2.67741  2.69355  4.24690  2.90347  2.73739  3.18146  2.89801  2.37887  2.77519  2.98518  4.58477  3.61503
          0.09591  4.52562  2.51795  0.61958  0.77255  1.08610  0.41178
    808   2.88376  4.94870  3.38792  2.77711  4.20798  3.68137  3.78491  3.58449  1.99155  1.86109  4.03033  3.23966  3.02366  2.95062  1.92987  2.94102  3.09424  3.29654  5.40463  4.14757   1224 l - - -
          2.68618  4.42225  2.77519  2.73123  3.46354  2.40513  3.72494  3.29354  2.67741  2.69355  4.24690  2.90347  2.73739  3.18146  2.89801  2.37887  2.77519  2.98518  4.58477  3.61503
          0.01755  4.44727  5.16961  0.61958  0.77255  1.15614  0.37790
    809   2.33981  5.16175  2.41240  2.40195  4.49636  3.46045  3.69527  3.96642  2.46107  3.47507  4.23485  2.51753  3.88097  2.37671  2.95410  2.07080  2.50650  3.55301  5.63174  4.23224   1225 s - - -
          2.68618  4.42225  2.77519  2.73123  3.46354  2.40513  3.72494  3.29354  2.67741  2.69355  4.24690  2.90347  2.73739  3.18146  2.89801  2.37887  2.77519  2.98518  4.58477  3.61503
          0.01755  4.44727  5.16961  0.61958  0.77255  0.66094  0.72643
    810   2.39430  5.15086  3.05161  2.24218  3.42513  3.54662  3.73709  3.90738  1.98629  2.90570  4.20378  2.58466  3.93882  2.85023  2.32293  2.42757  2.98626  3.51808  5.60958  4.22896   1226 k - - -
          2.68618  4.42225  2.77519  2.73123  3.46354  2.40513  3.72494  3.29354  2.67741  2.69355  4.24690  2.90347  2.73739  3.18146  2.89801  2.37887  2.77519  2.98518  4.58477  3.61503
          0.01410  4.66479  5.38714  0.61958  0.77255  0.28307  1.40025
    811   2.84122  5.33544  2.40995  2.08088  4.67352  2.66381  3.80494  4.15467  2.54275  3.63773  4.37810  3.08636  2.81779  2.61212  2.57488  2.46181  2.47215  3.72235  3.64250  4.36541   1227 e - - -
          2.68618  4.42225  2.77519  2.73123  3.46354  2.40513  3.72494  3.29354  2.67741  2.69355  4.24690  2.90347  2.73739  3.18146  2.89801  2.37887  2.77519  2.98518  4.58477  3.61503
          0.05970  4.91012  2.98417  0.61958  0.77255  0.48576  0.95510
    812   2.28724  5.30858  2.30418  2.06926  3.54081  3.05622  3.78879  4.12136  2.28696  3.60921  4.35226  3.07070  3.99338  2.25166  3.01980  2.48655  3.05464  3.69338  5.74772  3.39072   1228 e - - -
          2.68618  4.42225  2.77519  2.73123  3.46354  2.40513  3.72494  3.29354  2.67741  2.69355  4.24690  2.90347  2.73739  3.18146  2.89801  2.37887  2.77519  2.98518  4.58477  3.61503
          0.01156  4.86198  5.58433  0.61958  0.77255  0.42037  1.06945
    813   1.93692  5.21403  2.75716  2.59338  3.23211  3.08153  3.83342  3.95779  2.29681  3.49817  4.27103  2.67517  3.30841  2.95049  3.07566  2.08281  3.07367  3.00387  5.68180  4.30543   1229 a - - -
          2.68618  4.42225  2.77519  2.73123  3.46354  2.40513  3.72494  3.29354  2.67741  2.69355  4.24690  2.90347  2.73739  3.18146  2.89801  2.37887  2.77519  2.98518  4.58477  3.61503
          0.01101  4.91012  5.63247  0.61958  0.77255  0.48576  0.95510
    814   2.31639  5.29359  2.70233  2.55656  4.61539  2.96365  3.81314  4.08504  2.05812  3.07388  4.34068  2.71160  4.01647  2.91760  2.68968  1.89075  3.07203  3.67172  3.80652  4.34439   1230 s - - -
          2.68618  4.42225  2.77519  2.73123  3.46354  2.40513  3.72494  3.29354  2.67741  2.69355  4.24690  2.90347  2.73739  3.18146  2.89801  2.37887  2.77519  2.98518  4.58477  3.61503
          0.01101  4.91012  5.63247  0.61958  0.77255  0.48576  0.95510
    815   2.50798  5.32613  2.35004  2.13204  4.66006  3.03188  3.80775  4.13834  2.54755  3.01324  4.37005  2.36453  4.01231  2.90796  2.24066  2.53517  3.07336  3.00823  5.76563  4.36125   1231 e - - -
          2.68618  4.42225  2.77519  2.73123  3.46354  2.40513  3.72494  3.29354  2.67741  2.69355  4.24690  2.90347  2.73739  3.18146  2.89801  2.37887  2.77519  2.98518  4.58477  3.61503
          0.01101  4.91012  5.63247  0.61958  0.77255  0.48576  0.95510
    816   1.94068  5.25908  3.13196  2.57664  4.57577  3.05450  3.82545  4.03696  2.11088  3.55618  4.31687  2.46286  4.02464  2.93504  2.66244  2.22857  2.59490  3.05963  5.72063  4.33353   1232 a - - -
          2.68618  4.42225  2.77519  2.73123  3.46354  2.40513  3.72494  3.29354  2.67741  2.69355  4.24690  2.90347  2.73739  3.18146  2.89801  2.37887  2.77519  2.98518  4.58477  3.61503
          0.01101  4.91012  5.63247  0.61958  0.77255  0.48576  0.95510
    817   2.54270  5.33832  2.41776  2.32793  4.67802  3.61651  3.80394  4.15981  1.88807  2.91373  4.38053  3.08612  3.29924  2.14118  2.66447  2.80622  3.07249  3.72610  5.77390  3.38061   1233 k - - -
          2.68618  4.42225  2.77519  2.73123  3.46354  2.40513  3.72494  3.29354  2.67741  2.69355  4.24690  2.90347  2.73739  3.18146  2.89801  2.37887  2.77519  2.98518  4.58477  3.61503
          0.07030  4.91012  2.80492  0.61958  0.77255  0.48576  0.95510
    818   2.42670  5.32857  2.71197  2.05404  4.67104  2.93513  3.78352  4.15563  2.07533  3.63285  4.37050  3.06088  3.20644  2.58480  3.01412  2.09040  2.64637  3.71793  5.76282  4.35256   1234 e - - -
          2.68618  4.42225  2.77519  2.73123  3.46354  2.40513  3.72494  3.29354  2.67741  2.69355  4.24690  2.90347  2.73739  3.18146  2.89801  2.37887  2.77519  2.98518  4.58477  3.61503
          0.01168  4.85151  5.57385  0.61958  0.77255  0.62268  0.76896
    819   2.82377  3.41742  2.35867  2.60785  4.46362  3.05757  3.84395  3.90732  2.61563  2.95037  4.24382  2.75258  2.76377  2.96842  3.09401  1.69746  3.06399  3.53300  5.65827  4.29131   1235 s - - -
          2.68618  4.42225  2.77519  2.73123  3.46354  2.40513  3.72494  3.29354  2.67741  2.69355  4.24690  2.90347  2.73739  3.18146  2.89801  2.37887  2.77519  2.98518  4.58477  3.61503
          0.08343  4.85151  2.62787  0.61958  0.77255  0.62268  0.76896
    820   3.52359  4.85591  5.01348  4.53754  2.69470  4.53630  4.12298  3.23480  4.34140  2.26266  3.88675  4.43576  4.86348  4.41283  4.38521  3.86341  3.74924  2.38502  1.10491  1.82063   1236 w - - -
          2.68618  4.42225  2.77519  2.73123  3.46354  2.40513  3.72494  3.29354  2.67741  2.69355  4.24690  2.90347  2.73739  3.18146  2.89801  2.37887  2.77519  2.98518  4.58477  3.61503
          0.01254  4.78061  5.50296  0.61958  0.77255  0.75814  0.63212
    821   2.48730  4.55631  2.60619  2.66073  2.63903  3.76165  4.00936  2.53130  3.01130  2.41199  3.00576  3.47295  4.14215  3.31963  2.85052  3.00137  2.56315  2.83309  5.13301  3.00566   1237 l - - -
          2.68560  4.42259  2.77524  2.73158  3.46312  2.40525  3.72529  3.29388  2.67719  2.69248  4.24724  2.90381  2.73742  3.18124  2.89792  2.37901  2.77554  2.98553  4.58511  3.61537
          0.38136  1.16157  5.50296  1.16771  0.37263  0.54423  0.86818
    822   2.86017  4.65014  3.63999  3.07284  3.79962  1.76265  4.04806  3.13411  2.07003  2.18299  2.86429  3.50166  4.18858  3.33465  3.34841  3.04843  3.09342  2.56485  5.22799  3.98415   1243 g - - -
          2.68618  4.42225  2.77519  2.73123  3.46354  2.40513  3.72494  3.29354  2.67741  2.69355  4.24690  2.90347  2.73739  3.18146  2.89801  2.37887  2.77519  2.98518  4.58477  3.61503
          0.01178  4.84340  5.56575  0.61958  0.77255  0.63964  0.74968
    823   2.16200  4.42886  3.03372  3.41050  2.90340  3.88496  4.16555  2.87826  3.33748  1.38118  2.95419  3.73598  3.17354  3.60448  3.61779  3.15144  3.07648  2.67993  5.02739  3.81830   1244 l - - -
          2.68618  4.42225  2.77519  2.73123  3.46354  2.40513  3.72494  3.29354  2.67741  2.69355  4.24690  2.90347  2.73739  3.18146  2.89801  2.37887  2.77519  2.98518  4.58477  3.61503
          0.01178  4.84340  5.56575  0.61958  0.77255  0.63964  0.74968
    824   2.53183  4.97389  3.24698  1.49468  4.20062  3.68441  3.92060  3.56709  2.74779  2.03343  4.06252  2.69982  4.08960  3.09259  3.19754  2.91767  3.09573  2.79164  5.50774  4.19015   1245 e - - -
          2.68618  4.42225  2.77519  2.73123  3.46354  2.40513  3.72494  3.29354  2.67741  2.69355  4.24690  2.90347  2.73739  3.18146  2.89801  2.37887  2.77519  2.98518  4.58477  3.61503
          0.01178  4.84340  5.56575  0.61958  0.77255  0.40032  1.10898
    825   2.84622  5.35460  2.19070  1.87740  3.43165  3.61567  3.80591  4.18342  2.26022  3.65906  4.39602  2.69879  4.01142  2.57262  2.44859  2.30490  3.07766  3.74449  5.78771  4.37700   1246 e - - -
          2.68618  4.42225  2.77519  2.73123  3.46354  2.40513  3.72494  3.29354  2.67741  2.69355  4.24690  2.90347  2.73739  3.18146  2.89801  2.37887  2.77519  2.98518  4.58477  3.61503
          0.01101  4.91012  5.63247  0.61958  0.77255  0.48576  0.95510
    826   2.24385  2.84754  2.95805  3.06562  3.13353  3.80441  4.04814  2.71454  2.23176  2.31580  3.73843  3.49821  3.15566  3.34236  2.89292  3.04078  3.08320  2.57165  5.21168  3.96469   1247 k - - -
          2.68618  4.42225  2.77519  2.73123  3.46354  2.40513  3.72494  3.29354  2.67741  2.69355  4.24690  2.90347  2.73739  3.18146  2.89801  2.37887  2.77519  2.98518  4.58477  3.61503
          0.01101  4.91012  5.63247  0.61958  0.77255  0.48576  0.95510
    827   2.30076  5.35392  3.11575  1.58642  4.69139  3.65138  2.71535  4.16137  2.56173  3.65265  4.40641  3.12770  4.05263  2.94801  2.01169  2.48261  3.12479  3.74284  5.79151  4.39942   1248 e - - -
          2.68618  4.42225  2.77519  2.73123  3.46354  2.40513  3.72494  3.29354  2.67741  2.69355  4.24690  2.90347  2.73739  3.18146  2.89801  2.37887  2.77519  2.98518  4.58477  3.61503
          0.01101  4.91012  5.63247  0.61958  0.77255  0.48576  0.95510
    828   2.51736  4.30821  4.53698  3.94201  2.84074  4.01172  4.32139  2.17614  3.78889  1.77183  3.41663  4.06687  4.37795  3.97476  3.90348  1.77845  3.11231  2.54747  4.91080  2.53372   1249 l - - -
          2.68618  4.42225  2.77519  2.73123  3.46354  2.40513  3.72494  3.29354  2.67741  2.69355  4.24690  2.90347  2.73739  3.18146  2.89801  2.37887  2.77519  2.98518  4.58477  3.61503
          0.01101  4.91012  5.63247  0.61958  0.77255  0.48576  0.95510
    829   2.94163  5.47031  1.92685  1.72754  4.80897  3.63912  3.88045  4.30104  2.30226  3.77257  4.51794  3.10181  3.14953  2.07122  3.15227  2.48118  3.17876  3.85852  5.90123  4.47649   1250 e - - -
          2.68618  4.42225  2.77519  2.73123  3.46354  2.40513  3.72494  3.29354  2.67741  2.69355  4.24690  2.90347  2.73739  3.18146  2.89801  2.37887  2.77519  2.98518  4.58477  3.61503
          0.01101  4.91012  5.63247  0.61958  0.77255  0.48576  0.95510
    830   2.08503  5.34076  2.65707  2.29855  4.67991  3.61642  3.80602  4.16197  2.23766  3.06869  4.38322  2.64160  2.55437  2.31940  3.03586  2.80791  2.73003  3.72826  5.77680  4.36899   1251 a - - -
          2.68618  4.42225  2.77519  2.73123  3.46354  2.40513  3.72494  3.29354  2.67741  2.69355  4.24690  2.90347  2.73739  3.18146  2.89801  2.37887  2.77519  2.98518  4.58477  3.61503
          0.01101  4.91012  5.63247  0.61958  0.77255  0.48576  0.95510
    831   2.85066  5.17136  2.73888  2.62509  4.44825  3.09683  3.84874  3.21863  2.30627  2.28520  4.23202  3.15692  4.04611  2.97454  1.84621  2.26605  3.08147  3.52496  5.64681  4.28482   1252 r - - -
          2.68618  4.42225  2.77519  2.73123  3.46354  2.40513  3.72494  3.29354  2.67741  2.69355  4.24690  2.90347  2.73739  3.18146  2.89801  2.37887  2.77519  2.98518  4.58477  3.61503
          0.01101  4.91012  5.63247  0.61958  0.77255  0.48576  0.95510
    832   2.31947  5.26789  2.72510  2.56969  4.58270  2.60564  3.82142  4.04577  2.25533  3.56189  4.32070  3.11139  2.54468  2.92986  2.63330  2.82142  2.21671  2.97039  5.72395  4.33433   1253 t - - -
          2.68618  4.42225  2.77519  2.73123  3.46354  2.40513  3.72494  3.29354  2.67741  2.69355  4.24690  2.90347  2.73739  3.18146  2.89801  2.37887  2.77519  2.98518  4.58477  3.61503
          0.01101  4.91012  5.63247  0.61958  0.77255  0.48576  0.95510
    833   2.84406  5.00510  3.26988  2.14869  3.30580  3.07633  3.89134  3.64273  2.70316  2.74496  3.13805  3.22621  2.83595  2.20395  3.16196  2.51264  2.72680  3.33069  5.51559  3.24171   1254 e - - -
          2.68618  4.42225  2.77519  2.73123  3.46354  2.40513  3.72494  3.29354  2.67741  2.69355  4.24690  2.90347  2.73739  3.18146  2.89801  2.37887  2.77519  2.98518  4.58477  3.61503
          0.20457  4.91012  1.72806  0.61958  0.77255  0.48576  0.95510
    834   2.85493  4.40374  4.12413  3.54969  3.51403  3.06274  4.21848  2.78397  3.35534  1.24716  3.49613  3.82217  4.28806  3.68302  2.75383  3.19309  3.09792  1.95954  5.03194  3.83340   1255 l - - -
          2.68618  4.42225  2.77519  2.73123  3.46354  2.40513  3.72494  3.29354  2.67741  2.69355  4.24690  2.90347  2.73739  3.18146  2.89801  2.37887  2.77519  2.98518  4.58477  3.61503
          0.15607  4.71890  1.99823  0.61958  0.77255  0.85636  0.55287
    835   3.05906  5.63245  1.50013  1.50128  4.95253  3.51635  3.93599  4.46490  2.83962  3.93846  4.72900  2.97462  2.90726  3.07121  3.39786  2.33105  3.32322  4.01931  6.08201  4.60573   1256 d - - -
          2.68620  4.42227  2.77521  2.73125  3.46356  2.40515  3.72496  3.29356  2.67743  2.69357  4.24692  2.90349  2.73741  3.18148  2.89803  2.37867  2.77521  2.98520  4.58479  3.61505
          0.25234  2.45792  1.98482  0.31538  1.30753  1.03272  0.44012
    836   2.39894  5.08716  2.48897  2.12631  3.19710  3.47173  3.67473  3.84079  1.92880  3.37287  4.14269  2.95937  3.87148  2.79000  2.91874  2.67780  2.54344  3.45286  5.54898  4.16622   1258 k - - -
          2.68618  4.42225  2.77519  2.73123  3.46354  2.40513  3.72494  3.29354  2.67741  2.69355  4.24690  2.90347  2.73739  3.18146  2.89801  2.37887  2.77519  2.98518  4.58477  3.61503
          0.01775  4.43617  5.15851  0.61958  0.77255  0.44398  1.02577
    837   2.81508  4.47395  3.09726  2.72141  3.60315  3.82145  4.08559  2.00107  3.16413  1.69975  3.57670  3.60063  4.19840  3.45773  2.91883  3.07612  3.04703  2.16640  5.07109  3.84765   1259 l - - -
          2.68561  4.42188  2.77525  2.73208  3.46241  2.40506  3.72465  3.29292  2.67702  2.69201  4.24668  2.90489  2.73724  3.18144  2.89694  2.37914  2.77662  2.98620  4.58443  3.61573
          1.42451  0.28067  5.49877  1.71225  0.19901  0.34381  1.23466
    838   2.55427  5.30232  2.69114  1.90608  4.62756  3.62131  3.81067  4.09976  1.88503  3.07579  4.34828  2.70958  4.01441  2.91376  3.04272  2.49385  2.70846  3.12036  3.82733  4.34838   1280 k - - -
          2.68618  4.42225  2.77519  2.73123  3.46354  2.40513  3.72494  3.29354  2.67741  2.69355  4.24690  2.90347  2.73739  3.18146  2.89801  2.37887  2.77519  2.98518  4.58477  3.61503
          0.05970  4.91012  2.98417  0.61958  0.77255  0.48576  0.95510
    839   2.21929  4.75563  3.44430  2.47755  3.92892  3.73270  3.95968  2.86178  2.51721  2.57833  3.13319  3.35569  4.11752  2.77498  3.27788  2.34029  2.60615  2.27490  5.30733  4.03236   1281 a - - -
          2.68618  4.42225  2.77519  2.73123  3.46354  2.40513  3.72494  3.29354  2.67741  2.69355  4.24690  2.90347  2.73739  3.18146  2.89801  2.37887  2.77519  2.98518  4.58477  3.61503
          0.01156  4.86198  5.58433  0.61958  0.77255  0.42037  1.06945
    840   2.56879  5.14632  3.19073  2.38143  4.42824  1.41717  3.90446  3.02814  2.30843  3.43552  4.23715  3.20233  3.27417  3.04367  3.14608  2.90227  3.12422  3.50742  5.65511  4.30614   1282 g - - -
          2.68618  4.42225  2.77519  2.73123  3.46354  2.40513  3.72494  3.29354  2.67741  2.69355  4.24690  2.90347  2.73739  3.18146  2.89801  2.37887  2.77519  2.98518  4.58477  3.61503
          0.01101  4.91012  5.63247  0.61958  0.77255  0.48576  0.95510
    841   2.85903  5.25063  2.68547  2.58921  3.31167  3.63809  3.84521  4.01029  2.60707  3.54225  4.31174  2.73524  4.03940  2.35579  3.09206  1.63176  2.16849  3.62114  5.71814  4.33517   1283 s - - -
          2.68618  4.42225  2.77519  2.73123  3.46354  2.40513  3.72494  3.29354  2.67741  2.69355  4.24690  2.90347  2.73739  3.18146  2.89801  2.37887  2.77519  2.98518  4.58477  3.61503
          0.01101  4.91012  5.63247  0.61958  0.77255  0.48576  0.95510
    842   2.07028  4.32252  4.38061  3.04144  2.35763  3.97228  4.27912  2.13670  3.66195  2.22607  3.43795  3.97559  3.16149  3.87250  3.82359  2.49375  3.09285  2.30181  3.38997  3.74588   1284 a - - -
          2.68618  4.42225  2.77519  2.73123  3.46354  2.40513  3.72494  3.29354  2.67741  2.69355  4.24690  2.90347  2.73739  3.18146  2.89801  2.37887  2.77519  2.98518  4.58477  3.61503
          0.01101  4.91012  5.63247  0.61958  0.77255  0.48576  0.95510
    843   1.87317  4.59629  3.69720  2.59155  2.97298  3.82435  4.07457  2.67450  3.08842  2.21929  3.69756  3.54608  2.82987  2.52760  3.45110  3.06619  3.08560  2.50428  5.17557  3.93718   1285 a - - -
          2.68618  4.42225  2.77519  2.73123  3.46354  2.40513  3.72494  3.29354  2.67741  2.69355  4.24690  2.90347  2.73739  3.18146  2.89801  2.37887  2.77519  2.98518  4.58477  3.61503
          0.01101  4.91012  5.63247  0.61958  0.77255  0.48576  0.95510
    844   1.78596  5.09132  3.21597  2.35336  4.35011  3.00080  3.87825  3.77412  2.66839  2.43531  4.16771  3.19259  2.48838  2.65885  3.13610  2.87416  2.68660  3.43691  5.59382  4.24907   1286 a - - -
          2.68618  4.42225  2.77519  2.73123  3.46354  2.40513  3.72494  3.29354  2.67741  2.69355  4.24690  2.90347  2.73739  3.18146  2.89801  2.37887  2.77519  2.98518  4.58477  3.61503
          0.01101  4.91012  5.63247  0.61958  0.77255  0.48576  0.95510
    845   2.87948  3.32779  3.21492  2.35094  3.54475  3.94581  4.23429  2.10642  3.45294  1.87489  3.53846  3.83314  4.31768  3.70915  3.70765  3.21797  2.69979  1.86562  5.04224  3.83752   1287 v - - -
          2.68641  4.42248  2.77543  2.73146  3.46377  2.40514  3.72518  3.29277  2.67764  2.69229  4.24713  2.90337  2.73733  3.18123  2.89792  2.37910  2.77543  2.98541  4.58500  3.61526
          0.98138  1.15549  1.17021  0.68475  0.70162  0.48576  0.95510
    846   2.81678  4.88284  3.20119  2.88308  4.50564  3.49257  4.10329  3.92189  2.87040  3.53199  4.38683  3.31699  1.11716  2.56755  3.23409  2.90220  2.50831  3.52927  5.76482  4.47090   1290 p - - -
          2.68514  4.42272  2.77494  2.73085  3.46342  2.40560  3.72450  3.29301  2.67788  2.69340  4.24737  2.90394  2.73751  3.18107  2.89748  2.37915  2.77567  2.98529  4.58524  3.61550
          0.77651  0.62581  5.26614  1.19481  0.36063  1.06828  0.42098
    847   2.92138  4.39028  4.29752  3.73206  3.58912  4.06137  4.40982  1.61060  2.68769  2.50902  3.52740  3.99877  4.42549  3.88605  3.82431  3.36218  2.61299  1.36474  5.17346  3.96828   1295 v - - -
          2.68618  4.42225  2.77519  2.73123  3.46354  2.40513  3.72494  3.29354  2.67741  2.69355  4.24690  2.90347  2.73739  3.18146  2.89801  2.37887  2.77519  2.98518  4.58477  3.61503
          0.08889  4.54380  2.59803  0.61958  0.77255  1.06828  0.42098
    848   2.71642  5.09986  2.54663  2.43386  4.39536  3.48377  2.51050  3.85091  2.46701  2.77831  4.16128  2.59749  2.68163  2.81763  2.95159  2.34177  2.95064  3.46649  5.56645  4.18413   1296 s - - -
          2.68618  4.42225  2.77519  2.73123  3.46354  2.40513  3.72494  3.29354  2.67741  2.69355  4.24690  2.90347  2.73739  3.18146  2.89801  2.37887  2.77519  2.98518  4.58477  3.61503
          0.01712  4.47202  5.19437  0.61958  0.77255  1.13511  0.38770
    849   2.74236  5.04671  2.94049  1.93376  4.34381  2.15218  3.74819  3.77979  2.53773  2.76084  4.14305  2.58735  3.92098  2.88303  3.01265  2.74453  2.50475  3.41795  5.55423  4.18964   1297 e - - -
          2.68618  4.42225  2.77519  2.73123  3.46354  2.40513  3.72494  3.29354  2.67741  2.69355  4.24690  2.90347  2.73739  3.18146  2.89801  2.37887  2.77519  2.98518  4.58477  3.61503
          0.01712  4.47202  5.19437  0.61958  0.77255  1.13511  0.38770
    850   2.76955  5.28407  1.91389  2.13484  4.62047  3.47069  2.87848  4.10752  2.46509  3.58345  4.33253  2.51441  3.89943  2.45867  2.49336  2.72222  3.00559  3.67123  5.71455  4.29642   1298 d - - -
          2.68618  4.42225  2.77519  2.73123  3.46354  2.40513  3.72494  3.29354  2.67741  2.69355  4.24690  2.90347  2.73739  3.18146  2.89801  2.37887  2.77519  2.98518  4.58477  3.61503
          0.01712  4.47202  5.19437  0.61958  0.77255  1.13511  0.38770
    851   2.72300  5.14305  2.27369  1.98622  4.45057  3.48078  3.69289  2.97449  2.45190  3.43174  4.19791  2.96294  2.54980  2.80612  2.54305  2.69994  2.95641  3.51321  5.59838  4.20812   1299 e - - -
          2.68554  4.42253  2.77513  2.73151  3.46307  2.40521  3.72523  3.29271  2.67769  2.69383  4.24718  2.90375  2.73708  3.18128  2.89756  2.37915  2.77519  2.98547  4.58505  3.61531
          1.12010  0.51858  2.54607  0.68614  0.70020  0.93092  0.50119
    852   2.31536  4.29031  4.13051  3.57802  2.66362  3.78203  4.24208  2.56737  3.48408  2.48452  3.45977  3.80970  4.21912  3.73208  3.71494  3.09908  1.64544  1.81657  5.01695  3.81222   1302 t - - -
          2.68618  4.42225  2.77519  2.73123  3.46354  2.40513  3.72494  3.29354  2.67741  2.69355  4.24690  2.90347  2.73739  3.18146  2.89801  2.37887  2.77519  2.98518  4.58477  3.61503
          0.01693  4.48292  5.20527  0.61958  0.77255  1.12555  0.39227
    853   1.49246  5.09824  2.89716  2.11834  4.43387  3.49440  3.79342  3.87367  2.58154  3.43288  4.23181  3.02694  2.98734  2.49894  3.04852  2.78699  3.04185  3.50088  5.63182  4.26458   1303 a - - -
          2.68618  4.42225  2.77519  2.73123  3.46354  2.40513  3.72494  3.29354  2.67741  2.69355  4.24690  2.90347  2.73739  3.18146  2.89801  2.37887  2.77519  2.98518  4.58477  3.61503
          0.01693  4.48292  5.20527  0.61958  0.77255  1.12555  0.39227
    854   2.34573  4.21302  4.07138  3.49043  2.76708  3.79699  4.10102  1.95232  3.38437  2.39393  3.32597  3.73932  4.16894  3.62467  2.90005  3.07912  2.18560  2.09145  4.83810  3.64082   1304 i - - -
          2.68618  4.42225  2.77519  2.73123  3.46354  2.40513  3.72494  3.29354  2.67741  2.69355  4.24690  2.90347  2.73739  3.18146  2.89801  2.37887  2.77519  2.98518  4.58477  3.61503
          0.01693  4.48292  5.20527  0.61958  0.77255  1.12555  0.39227
    855   2.41710  5.15030  2.59479  2.17784  4.47047  3.48451  3.67422  3.93609  2.17083  2.44065  4.19899  2.96283  3.87988  2.41138  2.49361  2.68335  2.93940  3.52776  5.59547  4.20455   1305 k - - -
          2.68618  4.42225  2.77519  2.73123  3.46354  2.40513  3.72494  3.29354  2.67741  2.69355  4.24690  2.90347  2.73739  3.18146  2.89801  2.37887  2.77519  2.98518  4.58477  3.61503
          0.01693  4.48292  5.20527  0.61958  0.77255  1.12555  0.39227
    856   2.73317  4.44992  3.62182  3.05056  3.56686  3.70770  3.96244  2.88798  2.95228  2.26740  2.77669  3.45121  1.97400  3.28855  2.67313  2.96052  2.96659  2.35638  5.03524  3.80661   1306 p - - -
          2.68618  4.42225  2.77519  2.73123  3.46354  2.40513  3.72494  3.29354  2.67741  2.69355  4.24690  2.90347  2.73739  3.18146  2.89801  2.37887  2.77519  2.98518  4.58477  3.61503
          0.01693  4.48292  5.20527  0.61958  0.77255  1.12555  0.39227
    857   1.91972  4.45340  3.64494  3.12138  3.82953  3.52587  4.09002  2.44767  3.07826  2.87259  3.77116  3.47010  2.11514  3.38915  3.43281  2.84513  2.01873  2.81675  5.26335  4.02832   1307 a - - -
          2.68618  4.42225  2.77519  2.73123  3.46354  2.40513  3.72494  3.29354  2.67741  2.69355  4.24690  2.90347  2.73739  3.18146  2.89801  2.37887  2.77519  2.98518  4.58477  3.61503
          0.01693  4.48292  5.20527  0.61958  0.77255  1.12555  0.39227
    858   1.91921  5.20866  2.52148  2.10224  4.53381  3.47506  2.91231  4.00948  2.18680  3.50524  4.25856  2.94750  3.11350  2.79875  2.94120  2.69967  2.96899  3.58936  5.65155  4.24613   1308 a - - -
          2.68618  4.42225  2.77519  2.73123  3.46354  2.40513  3.72494  3.29354  2.67741  2.69355  4.24690  2.90347  2.73739  3.18146  2.89801  2.37887  2.77519  2.98518  4.58477  3.61503
          0.01693  4.48292  5.20527  0.61958  0.77255  0.94581  0.49162
[truncated: 99,049 more chars]
