# Supplementary material for: A matter of background: DNA repair pathways as a possible cause for the sparse distribution of CRISPR-Cas systems in bacteria
Source: Philos Trans R Soc Lond B Biol Sci. 2019 Mar 25;374(1772):20180088. doi: 10.1098/rstb.2018.0088 (PMC6452273; doi:10.1098/rstb.2018.0088)
Supplement: Macsy_finder_DNA_repair.zip [file rstb20180088supp3.zip › Macsy_finder_DNA_repair/DNA_repair_profiles/AddA_epsilon.hmm]

HMMER3/f [3.1b2 | February 2015]
NAME  AddA_epsilon
LENG  922
ALPH  amino
RF    no
MM    no
CONS  yes
CS    no
MAP   yes
DATE  Fri Sep  1 09:43:23 2017
NSEQ  18
EFFN  1.349121
CKSUM 3937279100
STATS LOCAL MSV      -12.6519  0.69580
STATS LOCAL VITERBI  -13.7549  0.69580
STATS LOCAL FORWARD   -6.5550  0.69580
HMM          A        C        D        E        F        G        H        I        K        L        M        N        P        Q        R        S        T        V        W        Y   
            m->m     m->i     m->d     i->m     i->i     d->m     d->d
  COMPO   2.61018  4.53917  2.92419  2.53466  3.09420  3.14548  3.71387  2.74838  2.53621  2.34442  3.65466  3.02619  3.76105  2.98127  2.99824  2.66414  2.89125  2.71829  5.02713  3.35201
          2.68622  4.42229  2.77524  2.73128  3.46325  2.40517  3.72499  3.29358  2.67745  2.69359  4.24525  2.90351  2.73744  3.18151  2.89805  2.37880  2.77524  2.98523  4.58481  3.61507
          0.35016  2.08984  1.76189  0.62264  0.76900  0.00000        *
      1   2.90218  4.52794  3.85147  3.30359  3.32958  3.88405  4.12208  2.64025  3.06141  1.85363  1.58992  3.67182  4.23928  2.78618  3.32790  3.18346  3.13437  2.60421  5.02535  3.81395      4 m - - -
          2.68618  4.42225  2.77519  2.73123  3.46354  2.40513  3.72494  3.29354  2.67741  2.69355  4.24690  2.90347  2.73739  3.18146  2.89801  2.37887  2.77519  2.98518  4.58477  3.61503
          0.02292  4.18305  4.90540  0.61958  0.77255  0.61729  0.77524
      2   2.64370  4.97617  2.41704  2.23696  4.25968  3.41813  3.64053  3.70036  2.42058  3.25920  3.52040  2.67360  3.82703  2.76789  2.90122  1.98681  2.87904  3.02728  5.45905  4.08937      5 s - - -
          2.68618  4.42225  2.77519  2.73123  3.46354  2.40513  3.72494  3.29354  2.67741  2.69355  4.24690  2.90347  2.73739  3.18146  2.89801  2.37887  2.77519  2.98518  4.58477  3.61503
          0.19088  4.22816  1.83767  0.61958  0.77255  0.65942  0.72805
      3   2.66880  4.92424  2.76626  2.06878  4.24039  3.36662  3.66490  3.66492  2.44220  3.24299  4.05827  2.90686  3.82617  2.40932  2.88494  2.46269  2.06971  3.31322  5.45593  4.10615      6 e - - -
          2.68618  4.42225  2.77519  2.73123  3.46354  2.40513  3.72494  3.29354  2.67741  2.69355  4.24690  2.90347  2.73739  3.18146  2.89801  2.37887  2.77519  2.98518  4.58477  3.61503
          0.02588  4.06316  4.78551  0.61958  0.77255  0.46184  0.99459
      4   2.64470  4.51236  3.32421  2.75628  2.46185  3.56220  3.78260  2.80187  2.09241  2.72886  3.20964  2.88505  3.94433  3.03575  2.78346  2.79459  2.87453  2.79931  5.06099  3.79642      7 k - - -
          2.68618  4.42225  2.77519  2.73123  3.46354  2.40513  3.72494  3.29354  2.67741  2.69355  4.24690  2.90347  2.73739  3.18146  2.89801  2.37887  2.77519  2.98518  4.58477  3.61503
          0.02091  4.27397  4.99631  0.61958  0.77255  0.49430  0.94160
      5   2.66781  5.13181  2.68941  2.17133  4.46209  3.43717  3.62549  3.93333  1.91620  3.42746  3.52256  2.52384  3.83346  2.72912  2.40974  2.49245  2.89821  3.51491  5.56997  4.17432      8 k - - -
          2.68618  4.42225  2.77519  2.73123  3.46354  2.40513  3.72494  3.29354  2.67741  2.69355  4.24690  2.90347  2.73739  3.18146  2.89801  2.37887  2.77519  2.98518  4.58477  3.61503
          0.01983  4.32623  5.04857  0.61958  0.77255  0.53966  0.87454
      6   2.74289  5.17364  2.91664  2.25284  4.51143  3.47312  3.65876  3.96887  2.34117  3.46118  4.22937  2.49512  2.65975  2.12264  2.25064  2.71153  2.97045  3.56345  5.59756  4.22385      9 q - - -
          2.68618  4.42225  2.77519  2.73123  3.46354  2.40513  3.72494  3.29354  2.67741  2.69355  4.24690  2.90347  2.73739  3.18146  2.89801  2.37887  2.77519  2.98518  4.58477  3.61503
          0.06399  4.32623  3.02069  0.61958  0.77255  0.53966  0.87454
      7   2.88187  2.73434  4.50600  3.95401  1.80020  3.97969  3.97798  2.63718  3.78924  1.91036  3.31851  3.98794  4.32895  3.92179  3.87026  3.29043  3.11282  2.48915  4.35073  2.13915     10 f - - -
          2.68618  4.42225  2.77519  2.73123  3.46354  2.40513  3.72494  3.29354  2.67741  2.69355  4.24690  2.90347  2.73739  3.18146  2.89801  2.37887  2.77519  2.98518  4.58477  3.61503
          0.02072  4.28295  5.00530  0.61958  0.77255  0.50138  0.93062
      8   2.91342  4.34082  4.43631  3.16697  2.68212  4.05696  4.35305  2.22956  3.72326  1.24711  2.39239  4.05682  4.37472  3.90138  3.87445  3.35622  3.14051  2.40671  4.91391  3.76384     11 l - - -
          2.68618  4.42225  2.77519  2.73123  3.46354  2.40513  3.72494  3.29354  2.67741  2.69355  4.24690  2.90347  2.73739  3.18146  2.89801  2.37887  2.77519  2.98518  4.58477  3.61503
          0.01983  4.32623  5.04857  0.61958  0.77255  0.53966  0.87454
      9   0.76169  4.33751  4.03599  3.73233  4.24820  3.26110  4.62332  3.18387  3.67188  3.17505  4.20123  3.74744  4.01127  3.96997  3.90553  2.72747  2.98240  2.50016  5.76869  4.56339     12 a - - -
          2.68618  4.42225  2.77519  2.73123  3.46354  2.40513  3.72494  3.29354  2.67741  2.69355  4.24690  2.90347  2.73739  3.18146  2.89801  2.37887  2.77519  2.98518  4.58477  3.61503
          0.01983  4.32623  5.04857  0.61958  0.77255  0.53966  0.87454
     10   3.35108  4.74689  4.60880  4.13174  2.82739  4.37628  4.28231  2.66897  3.91351  0.82520  3.28754  4.28638  4.67902  4.13191  4.05194  3.73931  3.58288  2.72522  4.60831  2.33955     13 l - - -
          2.68618  4.42225  2.77519  2.73123  3.46354  2.40513  3.72494  3.29354  2.67741  2.69355  4.24690  2.90347  2.73739  3.18146  2.89801  2.37887  2.77519  2.98518  4.58477  3.61503
          0.01983  4.32623  5.04857  0.61958  0.77255  0.53966  0.87454
     11   2.81478  5.23369  2.99460  1.89304  4.59960  3.52503  3.66821  4.04330  1.61241  3.51117  4.28749  2.99942  3.92588  2.52765  2.42658  2.54098  3.03266  3.63967  5.61991  4.27491     14 k - - -
          2.68618  4.42225  2.77519  2.73123  3.46354  2.40513  3.72494  3.29354  2.67741  2.69355  4.24690  2.90347  2.73739  3.18146  2.89801  2.37887  2.77519  2.98518  4.58477  3.61503
          0.01983  4.32623  5.04857  0.61958  0.77255  0.53966  0.87454
     12   0.51832  4.48892  3.99474  3.83666  4.57522  3.29648  4.79391  3.77532  3.86691  3.63307  4.63161  3.84874  4.08032  4.16749  4.06677  2.84436  3.15446  3.34470  5.95194  4.81513     15 A - - -
          2.68618  4.42225  2.77519  2.73123  3.46354  2.40513  3.72494  3.29354  2.67741  2.69355  4.24690  2.90347  2.73739  3.18146  2.89801  2.37887  2.77519  2.98518  4.58477  3.61503
          0.01983  4.32623  5.04857  0.61958  0.77255  0.53966  0.87454
     13   2.60624  4.52003  3.68041  3.54363  4.57685  3.24535  4.62554  4.17564  3.65096  3.86730  4.76823  3.67220  4.02608  3.96531  3.90306  0.56961  3.12449  3.60372  5.91445  4.67127     16 S - - -
          2.68618  4.42225  2.77519  2.73123  3.46354  2.40513  3.72494  3.29354  2.67741  2.69355  4.24690  2.90347  2.73739  3.18146  2.89801  2.37887  2.77519  2.98518  4.58477  3.61503
          0.01983  4.32623  5.04857  0.61958  0.77255  0.53966  0.87454
     14   0.51832  4.48892  3.99474  3.83666  4.57522  3.29648  4.79391  3.77532  3.86691  3.63307  4.63161  3.84874  4.08032  4.16749  4.06677  2.84436  3.15446  3.34470  5.95194  4.81513     17 A - - -
          2.68618  4.42225  2.77519  2.73123  3.46354  2.40513  3.72494  3.29354  2.67741  2.69355  4.24690  2.90347  2.73739  3.18146  2.89801  2.37887  2.77519  2.98518  4.58477  3.61503
          0.01983  4.32623  5.04857  0.61958  0.77255  0.53966  0.87454
     15   3.32839  5.03403  4.09227  4.05938  5.14661  0.28020  5.12636  4.88168  4.30054  4.46741  5.46376  4.25901  4.43635  4.58957  4.46331  3.51679  3.84360  4.32172  6.09711  5.27203     18 G - - -
          2.68618  4.42225  2.77519  2.73123  3.46354  2.40513  3.72494  3.29354  2.67741  2.69355  4.24690  2.90347  2.73739  3.18146  2.89801  2.37887  2.77519  2.98518  4.58477  3.61503
          0.01983  4.32623  5.04857  0.61958  0.77255  0.53966  0.87454
     16   2.42341  4.36717  3.66369  3.42943  4.57788  3.12880  4.49888  3.97869  3.47538  3.70300  4.54615  3.54137  3.90207  3.78211  3.75874  0.77352  2.41850  3.40621  5.92684  4.70758     19 s - - -
          2.68618  4.42225  2.77519  2.73123  3.46354  2.40513  3.72494  3.29354  2.67741  2.69355  4.24690  2.90347  2.73739  3.18146  2.89801  2.37887  2.77519  2.98518  4.58477  3.61503
          0.01983  4.32623  5.04857  0.61958  0.77255  0.53966  0.87454
     17   3.32839  5.03403  4.09227  4.05938  5.14661  0.28020  5.12636  4.88168  4.30054  4.46741  5.46376  4.25901  4.43635  4.58957  4.46331  3.51679  3.84360  4.32172  6.09711  5.27203     20 G - - -
          2.68618  4.42225  2.77519  2.73123  3.46354  2.40513  3.72494  3.29354  2.67741  2.69355  4.24690  2.90347  2.73739  3.18146  2.89801  2.37887  2.77519  2.98518  4.58477  3.61503
          0.01983  4.32623  5.04857  0.61958  0.77255  0.53966  0.87454
     18   3.46349  5.38806  3.66648  3.23147  4.88299  3.87292  4.10805  4.34961  0.54934  3.82509  4.78442  3.62627  4.35934  3.28962  2.63816  3.48912  3.69307  4.04012  5.76423  4.65714     21 K - - -
          2.68618  4.42225  2.77519  2.73123  3.46354  2.40513  3.72494  3.29354  2.67741  2.69355  4.24690  2.90347  2.73739  3.18146  2.89801  2.37887  2.77519  2.98518  4.58477  3.61503
          0.01983  4.32623  5.04857  0.61958  0.77255  0.53966  0.87454
     19   2.73470  4.57281  3.91902  3.72362  4.45810  3.38972  4.69476  3.64746  3.67655  3.49298  4.53118  3.83464  4.13721  4.05155  3.89494  2.94331  0.58655  3.28700  5.84944  4.68183     22 T - - -
          2.68618  4.42225  2.77519  2.73123  3.46354  2.40513  3.72494  3.29354  2.67741  2.69355  4.24690  2.90347  2.73739  3.18146  2.89801  2.37887  2.77519  2.98518  4.58477  3.61503
          0.01983  4.32623  5.04857  0.61958  0.77255  0.53966  0.87454
     20   3.90560  5.12046  4.82453  4.52342  0.73060  4.61712  2.77534  3.70381  4.35730  3.03533  4.26686  4.25366  4.91977  4.32193  4.38733  3.97766  4.11926  3.59359  3.75853  1.78001     23 f - - -
          2.68618  4.42225  2.77519  2.73123  3.46354  2.40513  3.72494  3.29354  2.67741  2.69355  4.24690  2.90347  2.73739  3.18146  2.89801  2.37887  2.77519  2.98518  4.58477  3.61503
          0.01983  4.32623  5.04857  0.61958  0.77255  0.53966  0.87454
     21   1.30508  4.51071  3.35676  2.88103  3.99911  3.37552  3.96887  3.36805  2.86602  3.05927  3.25926  2.71179  3.91954  3.20235  3.25466  2.41954  2.89891  3.03857  5.36296  4.09706     24 a - - -
          2.68618  4.42225  2.77519  2.73123  3.46354  2.40513  3.72494  3.29354  2.67741  2.69355  4.24690  2.90347  2.73739  3.18146  2.89801  2.37887  2.77519  2.98518  4.58477  3.61503
          0.01983  4.32623  5.04857  0.61958  0.77255  0.53966  0.87454
     22   3.71012  5.05098  4.91942  4.58428  3.37841  4.55525  5.10260  2.62673  4.35072  0.46679  3.29909  4.81855  4.92694  4.60502  4.44285  4.21763  3.99110  2.77746  5.39636  4.21712     25 L - - -
          2.68618  4.42225  2.77519  2.73123  3.46354  2.40513  3.72494  3.29354  2.67741  2.69355  4.24690  2.90347  2.73739  3.18146  2.89801  2.37887  2.77519  2.98518  4.58477  3.61503
          0.01983  4.32623  5.04857  0.61958  0.77255  0.53966  0.87454
     23   2.13722  4.34907  3.71232  3.27351  4.25229  3.20340  4.27929  3.56630  3.24465  3.31776  4.16725  3.47453  3.89252  3.54598  3.58101  1.16123  2.17128  2.68647  5.62548  4.40556     26 s - - -
          2.68618  4.42225  2.77519  2.73123  3.46354  2.40513  3.72494  3.29354  2.67741  2.69355  4.24690  2.90347  2.73739  3.18146  2.89801  2.37887  2.77519  2.98518  4.58477  3.61503
          0.01983  4.32623  5.04857  0.61958  0.77255  0.45348  1.00900
     24   2.87018  4.32145  4.30866  3.73011  3.36277  4.01004  4.32659  2.33497  3.03824  1.72470  2.72780  3.97009  4.35402  3.83513  3.76821  3.30933  3.10431  1.37872  5.00382  3.82334     27 v - - -
          2.68618  4.42225  2.77519  2.73123  3.46354  2.40513  3.72494  3.29354  2.67741  2.69355  4.24690  2.90347  2.73739  3.18146  2.89801  2.37887  2.77519  2.98518  4.58477  3.61503
          0.01909  4.36402  5.08637  0.61958  0.77255  0.48576  0.95510
     25   3.21640  5.15776  3.75238  3.12189  3.92563  3.87161  3.85511  3.86213  2.28895  3.35175  4.30601  3.49396  4.26505  3.09846  0.89005  3.26707  3.41504  3.60427  5.22239  2.99175     28 r - - -
          2.68618  4.42225  2.77519  2.73123  3.46354  2.40513  3.72494  3.29354  2.67741  2.69355  4.24690  2.90347  2.73739  3.18146  2.89801  2.37887  2.77519  2.98518  4.58477  3.61503
          0.01909  4.36402  5.08637  0.61958  0.77255  0.48576  0.95510
     26   4.18385  5.26736  5.12656  4.93782  0.78672  4.81236  3.65687  3.78567  4.74842  3.02230  4.34814  4.43170  5.09373  4.55287  4.65686  4.20858  4.39480  3.73523  3.75330  1.30321     29 f - - -
          2.68618  4.42225  2.77519  2.73123  3.46354  2.40513  3.72494  3.29354  2.67741  2.69355  4.24690  2.90347  2.73739  3.18146  2.89801  2.37887  2.77519  2.98518  4.58477  3.61503
          0.01909  4.36402  5.08637  0.61958  0.77255  0.48576  0.95510
     27   3.37744  4.62781  5.28181  4.75077  3.55731  4.81540  5.29541  1.41444  4.64098  1.31292  3.33428  4.92478  5.02414  4.77789  4.74578  4.19589  3.61848  1.36430  5.60361  4.48527     30 l - - -
          2.68618  4.42225  2.77519  2.73123  3.46354  2.40513  3.72494  3.29354  2.67741  2.69355  4.24690  2.90347  2.73739  3.18146  2.89801  2.37887  2.77519  2.98518  4.58477  3.61503
          0.01909  4.36402  5.08637  0.61958  0.77255  0.48576  0.95510
     28   1.50173  4.68193  3.13714  2.44773  3.94756  3.48920  3.83092  3.34938  2.70298  3.01000  3.86364  3.15152  3.94160  3.04070  3.12571  2.36484  2.93958  3.05626  5.29627  3.18568     31 a - - -
          2.68618  4.42225  2.77519  2.73123  3.46354  2.40513  3.72494  3.29354  2.67741  2.69355  4.24690  2.90347  2.73739  3.18146  2.89801  2.37887  2.77519  2.98518  4.58477  3.61503
          0.01909  4.36402  5.08637  0.61958  0.77255  0.48576  0.95510
     29   3.21950  4.77059  4.27203  3.75165  3.44115  4.12638  4.40905  2.76943  3.23236  0.77725  3.40079  4.04405  4.51114  3.78675  2.78716  3.54028  3.46913  2.78964  5.20225  3.97767     32 l - - -
          2.68618  4.42225  2.77519  2.73123  3.46354  2.40513  3.72494  3.29354  2.67741  2.69355  4.24690  2.90347  2.73739  3.18146  2.89801  2.37887  2.77519  2.98518  4.58477  3.61503
          0.01909  4.36402  5.08637  0.61958  0.77255  0.48576  0.95510
     30   3.49103  4.75412  5.32293  4.75539  3.29845  4.84753  5.20226  1.55517  4.62798  0.94860  2.61771  4.94806  4.99512  4.65426  4.67512  4.21185  3.71200  2.06386  5.40786  4.37783     33 l - - -
          2.68618  4.42225  2.77519  2.73123  3.46354  2.40513  3.72494  3.29354  2.67741  2.69355  4.24690  2.90347  2.73739  3.18146  2.89801  2.37887  2.77519  2.98518  4.58477  3.61503
          0.01909  4.36402  5.08637  0.61958  0.77255  0.48576  0.95510
     31   3.66289  4.93684  5.17981  4.71157  1.28448  4.78054  4.54626  2.59279  4.54947  1.07041  3.16777  4.75195  4.97638  4.54130  4.57456  4.16701  3.88388  2.76123  4.69118  3.18352     34 l - - -
          2.68618  4.42225  2.77519  2.73123  3.46354  2.40513  3.72494  3.29354  2.67741  2.69355  4.24690  2.90347  2.73739  3.18146  2.89801  2.37887  2.77519  2.98518  4.58477  3.61503
          0.01909  4.36402  5.08637  0.61958  0.77255  0.48576  0.95510
     32   2.68069  5.13241  2.67910  2.14387  4.45426  3.44579  3.64330  3.92293  1.91914  3.42578  2.97591  2.76634  3.84634  2.37173  2.86772  2.49667  2.91228  3.51091  5.57648  4.18125     35 k - - -
          2.68618  4.42225  2.77519  2.73123  3.46354  2.40513  3.72494  3.29354  2.67741  2.69355  4.24690  2.90347  2.73739  3.18146  2.89801  2.37887  2.77519  2.98518  4.58477  3.61503
          0.01909  4.36402  5.08637  0.61958  0.77255  0.48576  0.95510
     33   3.39117  5.08906  4.16203  4.13511  5.21417  0.25896  5.19522  4.96273  4.38089  4.54130  5.54067  4.32899  4.49173  4.66695  4.53559  3.58116  3.90884  4.39546  6.15066  5.34216     36 G - - -
          2.68618  4.42225  2.77519  2.73123  3.46354  2.40513  3.72494  3.29354  2.67741  2.69355  4.24690  2.90347  2.73739  3.18146  2.89801  2.37887  2.77519  2.98518  4.58477  3.61503
          0.01909  4.36402  5.08637  0.61958  0.77255  0.48576  0.95510
     34   1.06728  4.85126  2.88493  2.36800  4.42259  3.38181  4.00625  3.81503  2.88556  3.46661  4.31604  2.75451  3.97791  3.20240  3.31120  2.82254  3.09954  3.43302  5.70962  4.38560     37 a - - -
          2.68618  4.42225  2.77519  2.73123  3.46354  2.40513  3.72494  3.29354  2.67741  2.69355  4.24690  2.90347  2.73739  3.18146  2.89801  2.37887  2.77519  2.98518  4.58477  3.61503
          0.01909  4.36402  5.08637  0.61958  0.77255  0.48576  0.95510
     35   2.68453  5.12977  2.74020  2.38926  4.45409  3.45383  3.22457  3.92021  2.07708  3.06522  4.17863  2.04924  3.36833  2.74841  2.54112  2.65726  2.91460  3.50999  5.57029  4.18054     38 n - - -
          2.68618  4.42225  2.77519  2.73123  3.46354  2.40513  3.72494  3.29354  2.67741  2.69355  4.24690  2.90347  2.73739  3.18146  2.89801  2.37887  2.77519  2.98518  4.58477  3.61503
          0.01909  4.36402  5.08637  0.61958  0.77255  0.48576  0.95510
     36   2.21253  4.38901  3.81990  3.34583  3.73257  3.59418  4.23629  1.77419  3.28010  2.67101  3.67292  3.63428  1.79974  3.59181  3.57995  2.95160  3.00923  2.50465  5.25828  4.03805     39 i - - -
          2.68618  4.42225  2.77519  2.73123  3.46354  2.40513  3.72494  3.29354  2.67741  2.69355  4.24690  2.90347  2.73739  3.18146  2.89801  2.37887  2.77519  2.98518  4.58477  3.61503
          0.01909  4.36402  5.08637  0.61958  0.77255  0.48576  0.95510
     37   2.38242  5.03350  2.76838  2.41339  4.32413  3.09893  3.12055  3.77321  2.44257  3.32036  4.10011  2.31883  3.85913  2.79216  2.92522  2.06405  2.91190  3.39780  5.50987  3.48812     40 s - - -
          2.68618  4.42225  2.77519  2.73123  3.46354  2.40513  3.72494  3.29354  2.67741  2.69355  4.24690  2.90347  2.73739  3.18146  2.89801  2.37887  2.77519  2.98518  4.58477  3.61503
          0.01909  4.36402  5.08637  0.61958  0.77255  0.48576  0.95510
     38   2.75328  5.25243  2.54259  1.57268  4.58501  3.44186  3.68253  4.06650  2.29882  3.54788  4.30431  2.90803  3.87604  2.31440  2.69573  2.50004  2.98943  3.63795  5.68289  4.27046     41 e - - -
          2.68618  4.42225  2.77519  2.73123  3.46354  2.40513  3.72494  3.29354  2.67741  2.69355  4.24690  2.90347  2.73739  3.18146  2.89801  2.37887  2.77519  2.98518  4.58477  3.61503
          0.01909  4.36402  5.08637  0.61958  0.77255  0.48576  0.95510
     39   3.44227  4.76004  4.98780  4.64428  3.76050  4.56676  5.30992  0.61660  4.48542  2.27214  3.64651  4.82745  4.97557  4.79937  4.63084  4.13552  3.74210  1.98606  5.73381  4.49950     42 I - - -
          2.68618  4.42225  2.77519  2.73123  3.46354  2.40513  3.72494  3.29354  2.67741  2.69355  4.24690  2.90347  2.73739  3.18146  2.89801  2.37887  2.77519  2.98518  4.58477  3.61503
          0.01909  4.36402  5.08637  0.61958  0.77255  0.48576  0.95510
     40   3.49263  4.82067  5.12275  4.61825  3.32176  4.72026  5.15572  2.25320  4.43631  0.71346  3.12732  4.83406  4.96074  4.57943  4.54169  4.12396  3.74427  1.89083  5.43140  4.32740     43 l - - -
          2.68618  4.42225  2.77519  2.73123  3.46354  2.40513  3.72494  3.29354  2.67741  2.69355  4.24690  2.90347  2.73739  3.18146  2.89801  2.37887  2.77519  2.98518  4.58477  3.61503
          0.01909  4.36402  5.08637  0.61958  0.77255  0.48576  0.95510
     41   1.01505  4.33237  3.91683  3.59922  4.43345  3.18270  4.55188  3.62825  3.57438  3.47648  4.36390  3.64689  3.94192  3.86271  3.83944  2.64071  1.60186  3.17447  5.83770  4.65326     44 a - - -
          2.68618  4.42225  2.77519  2.73123  3.46354  2.40513  3.72494  3.29354  2.67741  2.69355  4.24690  2.90347  2.73739  3.18146  2.89801  2.37887  2.77519  2.98518  4.58477  3.61503
          0.01909  4.36402  5.08637  0.61958  0.77255  0.48576  0.95510
     42   2.79042  4.62427  4.92169  4.37903  3.37695  4.52359  4.93070  1.71657  4.23029  0.93399  3.19027  4.58788  4.79360  4.40092  4.36254  3.87824  3.52000  2.15920  5.34806  4.23748     45 l - - -
          2.68618  4.42225  2.77519  2.73123  3.46354  2.40513  3.72494  3.29354  2.67741  2.69355  4.24690  2.90347  2.73739  3.18146  2.89801  2.37887  2.77519  2.98518  4.58477  3.61503
          0.01909  4.36402  5.08637  0.61958  0.77255  0.48576  0.95510
     43   2.76968  4.60665  3.96928  3.78075  4.50846  3.42117  4.74673  3.70429  3.73476  3.54788  4.58598  3.88111  4.17263  4.10799  3.94812  2.97900  0.55143  3.33812  5.89459  4.73321     46 T - - -
          2.68618  4.42225  2.77519  2.73123  3.46354  2.40513  3.72494  3.29354  2.67741  2.69355  4.24690  2.90347  2.73739  3.18146  2.89801  2.37887  2.77519  2.98518  4.58477  3.61503
          0.01909  4.36402  5.08637  0.61958  0.77255  0.48576  0.95510
     44   3.96112  5.22348  4.92558  4.75637  0.45755  4.48157  4.20001  3.45710  4.65998  2.72176  4.12550  4.61553  4.94621  4.69630  4.65630  4.18689  4.27107  3.47989  4.34788  2.67182     47 F - - -
          2.68618  4.42225  2.77519  2.73123  3.46354  2.40513  3.72494  3.29354  2.67741  2.69355  4.24690  2.90347  2.73739  3.18146  2.89801  2.37887  2.77519  2.98518  4.58477  3.61503
          0.01909  4.36402  5.08637  0.61958  0.77255  0.48576  0.95510
     45   2.76968  4.60665  3.96928  3.78075  4.50846  3.42117  4.74673  3.70429  3.73476  3.54788  4.58598  3.88111  4.17263  4.10799  3.94812  2.97900  0.55143  3.33812  5.89459  4.73321     48 T - - -
          2.68618  4.42225  2.77519  2.73123  3.46354  2.40513  3.72494  3.29354  2.67741  2.69355  4.24690  2.90347  2.73739  3.18146  2.89801  2.37887  2.77519  2.98518  4.58477  3.61503
          0.01909  4.36402  5.08637  0.61958  0.77255  0.48576  0.95510
     46   3.04812  5.33393  3.24914  2.71141  4.76428  3.68804  3.74343  4.15958  1.20511  3.60004  4.42312  2.11369  4.08458  2.86624  2.20706  3.01880  3.24342  3.79181  5.66037  4.40817     49 k - - -
          2.68618  4.42225  2.77519  2.73123  3.46354  2.40513  3.72494  3.29354  2.67741  2.69355  4.24690  2.90347  2.73739  3.18146  2.89801  2.37887  2.77519  2.98518  4.58477  3.61503
          0.01909  4.36402  5.08637  0.61958  0.77255  0.48576  0.95510
     47   3.51333  5.42966  3.71848  3.28067  4.93445  3.91320  4.14698  4.40529  0.51837  3.87368  4.83446  3.67215  4.39976  3.32887  2.66681  3.53862  3.74156  4.09497  5.80177  4.70299     50 K - - -
          2.68618  4.42225  2.77519  2.73123  3.46354  2.40513  3.72494  3.29354  2.67741  2.69355  4.24690  2.90347  2.73739  3.18146  2.89801  2.37887  2.77519  2.98518  4.58477  3.61503
          0.01909  4.36402  5.08637  0.61958  0.77255  0.48576  0.95510
     48   0.67205  4.33692  3.95994  3.72698  4.53574  3.17060  4.67558  3.67543  3.71906  3.56349  4.47998  3.70709  3.95925  4.00503  3.94702  2.65278  2.54066  3.20787  5.95415  4.78212     51 A - - -
          2.68618  4.42225  2.77519  2.73123  3.46354  2.40513  3.72494  3.29354  2.67741  2.69355  4.24690  2.90347  2.73739  3.18146  2.89801  2.37887  2.77519  2.98518  4.58477  3.61503
          0.01909  4.36402  5.08637  0.61958  0.77255  0.48576  0.95510
     49   0.99649  4.32173  3.86483  3.51176  4.45691  3.14976  4.48642  3.81332  3.50206  3.54744  4.37946  3.58730  3.90321  3.77870  3.79326  2.14874  1.91234  3.29116  5.82337  4.63388     52 a - - -
          2.68618  4.42225  2.77519  2.73123  3.46354  2.40513  3.72494  3.29354  2.67741  2.69355  4.24690  2.90347  2.73739  3.18146  2.89801  2.37887  2.77519  2.98518  4.58477  3.61503
          0.01909  4.36402  5.08637  0.61958  0.77255  0.48576  0.95510
     50   2.13020  4.91618  3.01232  2.50846  4.23489  3.46441  3.72756  3.65806  2.27469  2.90991  4.05025  1.98610  3.89146  2.87134  2.95120  2.34214  2.93241  3.30802  5.46454  4.12296     53 n - - -
          2.68618  4.42225  2.77519  2.73123  3.46354  2.40513  3.72494  3.29354  2.67741  2.69355  4.24690  2.90347  2.73739  3.18146  2.89801  2.37887  2.77519  2.98518  4.58477  3.61503
          0.01909  4.36402  5.08637  0.61958  0.77255  0.48576  0.95510
     51   3.48945  5.61426  2.82757  0.48714  5.04045  3.67644  4.34537  4.60414  3.29989  4.15056  5.13471  3.34640  4.31338  3.57055  3.73940  3.43724  3.80748  4.24706  6.11185  4.87749     54 E - - -
          2.68618  4.42225  2.77519  2.73123  3.46354  2.40513  3.72494  3.29354  2.67741  2.69355  4.24690  2.90347  2.73739  3.18146  2.89801  2.37887  2.77519  2.98518  4.58477  3.61503
          0.01909  4.36402  5.08637  0.61958  0.77255  0.48576  0.95510
     52   3.44488  4.92817  4.63210  4.29220  3.53835  4.23724  4.91368  2.76992  4.02871  2.08026  0.67221  4.50033  4.72368  4.38894  4.16994  3.83186  3.77241  2.82914  5.42608  4.22250     55 M - - -
          2.68618  4.42225  2.77519  2.73123  3.46354  2.40513  3.72494  3.29354  2.67741  2.69355  4.24690  2.90347  2.73739  3.18146  2.89801  2.37887  2.77519  2.98518  4.58477  3.61503
          0.01909  4.36402  5.08637  0.61958  0.77255  0.48576  0.95510
     53   2.86727  5.21635  3.18111  2.42233  4.58534  3.60055  3.68221  4.00569  1.47846  3.47919  4.27103  3.08372  3.97731  2.27713  2.16745  2.84410  3.07336  3.62587  5.58407  3.28653     56 k - - -
          2.68618  4.42225  2.77519  2.73123  3.46354  2.40513  3.72494  3.29354  2.67741  2.69355  4.24690  2.90347  2.73739  3.18146  2.89801  2.37887  2.77519  2.98518  4.58477  3.61503
          0.01909  4.36402  5.08637  0.61958  0.77255  0.48576  0.95510
     54   2.73595  5.20372  2.84297  1.68283  4.53344  3.14420  3.08148  4.00512  2.09430  3.49635  4.25622  2.92497  3.87337  2.56723  2.87801  2.34836  2.96903  3.58784  5.63704  4.23892     57 e - - -
          2.68618  4.42225  2.77519  2.73123  3.46354  2.40513  3.72494  3.29354  2.67741  2.69355  4.24690  2.90347  2.73739  3.18146  2.89801  2.37887  2.77519  2.98518  4.58477  3.61503
          0.01909  4.36402  5.08637  0.61958  0.77255  0.48576  0.95510
     55   3.65990  5.40650  4.20879  3.64867  4.89359  4.01401  4.31312  4.49694  2.60835  3.92242  4.93227  3.95833  4.51342  3.52922  0.43382  3.73533  3.90536  4.20442  5.78733  4.74106     58 R - - -
          2.68618  4.42225  2.77519  2.73123  3.46354  2.40513  3.72494  3.29354  2.67741  2.69355  4.24690  2.90347  2.73739  3.18146  2.89801  2.37887  2.77519  2.98518  4.58477  3.61503
          0.01909  4.36402  5.08637  0.61958  0.77255  0.48576  0.95510
     56   3.35939  4.60484  5.28535  4.81397  3.84511  4.84415  5.52538  0.89041  4.72064  2.28884  3.61064  4.98997  5.11305  4.97049  4.89044  4.26574  3.62571  1.26840  5.90996  4.70449     59 i - - -
          2.68618  4.42225  2.77519  2.73123  3.46354  2.40513  3.72494  3.29354  2.67741  2.69355  4.24690  2.90347  2.73739  3.18146  2.89801  2.37887  2.77519  2.98518  4.58477  3.61503
          0.01909  4.36402  5.08637  0.61958  0.77255  0.48576  0.95510
     57   2.70776  4.14450  4.29236  3.70317  2.93307  3.84212  3.26046  1.77579  3.56419  1.93333  3.22372  3.86731  4.20274  3.76566  3.70761  3.13809  2.66353  1.88975  4.77359  3.58392     60 i - - -
          2.68618  4.42225  2.77519  2.73123  3.46354  2.40513  3.72494  3.29354  2.67741  2.69355  4.24690  2.90347  2.73739  3.18146  2.89801  2.37887  2.77519  2.98518  4.58477  3.61503
          0.01909  4.36402  5.08637  0.61958  0.77255  0.48576  0.95510
     58   2.63238  5.48814  1.52608  1.68291  4.79788  3.41962  3.80328  4.30186  2.45842  3.77757  4.56308  2.87435  3.94582  2.60198  3.21437  2.84364  3.18236  3.86411  5.92021  4.45792     61 d - - -
          2.68618  4.42225  2.77519  2.73123  3.46354  2.40513  3.72494  3.29354  2.67741  2.69355  4.24690  2.90347  2.73739  3.18146  2.89801  2.37887  2.77519  2.98518  4.58477  3.61503
          0.01909  4.36402  5.08637  0.61958  0.77255  0.48576  0.95510
     59   2.17313  4.34619  3.57178  3.00713  3.06434  3.63163  3.90190  2.75151  2.95685  2.56415  3.45998  3.13382  4.01774  3.25435  3.29850  2.65215  2.19690  2.62271  4.93223  2.53147     62 a - - -
          2.68618  4.42225  2.77519  2.73123  3.46354  2.40513  3.72494  3.29354  2.67741  2.69355  4.24690  2.90347  2.73739  3.18146  2.89801  2.37887  2.77519  2.98518  4.58477  3.61503
          0.01909  4.36402  5.08637  0.61958  0.77255  0.48576  0.95510
     60   3.66876  4.94008  5.22332  4.73841  1.51997  4.81802  4.65601  2.55175  4.57970  0.90410  3.11207  4.81111  4.99317  4.56369  4.60183  4.20398  3.88691  2.73962  4.79488  3.33602     63 l - - -
          2.68618  4.42225  2.77519  2.73123  3.46354  2.40513  3.72494  3.29354  2.67741  2.69355  4.24690  2.90347  2.73739  3.18146  2.89801  2.37887  2.77519  2.98518  4.58477  3.61503
          0.01909  4.36402  5.08637  0.61958  0.77255  0.48576  0.95510
     61   2.65763  3.71987  3.48180  2.70090  3.12360  3.62056  3.86412  2.91469  2.19589  1.93590  3.51312  3.33258  4.00040  3.17374  2.90793  2.86237  2.88873  2.49071  4.98915  3.74907     64 l - - -
          2.68618  4.42225  2.77519  2.73123  3.46354  2.40513  3.72494  3.29354  2.67741  2.69355  4.24690  2.90347  2.73739  3.18146  2.89801  2.37887  2.77519  2.98518  4.58477  3.61503
          0.01909  4.36402  5.08637  0.61958  0.77255  0.48576  0.95510
     62   2.48698  4.93814  2.55649  2.22387  3.41116  3.47123  3.26195  2.86234  2.45872  3.20623  4.00306  2.37083  3.86528  2.81007  2.93184  2.67540  2.74393  3.28189  5.42547  4.07184     65 e - - -
          2.68618  4.42225  2.77519  2.73123  3.46354  2.40513  3.72494  3.29354  2.67741  2.69355  4.24690  2.90347  2.73739  3.18146  2.89801  2.37887  2.77519  2.98518  4.58477  3.61503
          0.01909  4.36402  5.08637  0.61958  0.77255  0.48576  0.95510
     63   3.71479  4.98653  5.28004  4.77976  2.40315  4.90866  4.93320  2.47535  4.62495  0.60801  3.03439  4.94424  5.04926  4.61883  4.66022  4.31077  3.93280  2.69351  5.05696  3.73230     66 L - - -
          2.68618  4.42225  2.77519  2.73123  3.46354  2.40513  3.72494  3.29354  2.67741  2.69355  4.24690  2.90347  2.73739  3.18146  2.89801  2.37887  2.77519  2.98518  4.58477  3.61503
          0.11095  4.36402  2.38284  0.61958  0.77255  0.48576  0.95510
     64   2.71209  5.18449  2.26203  1.88248  4.49340  3.40938  3.24305  3.97679  2.43128  3.47591  4.23870  2.88000  3.84346  2.15975  2.92771  2.67173  2.94935  3.56120  5.62292  3.31384     67 e - - -
          2.68618  4.42225  2.77519  2.73123  3.46354  2.40513  3.72494  3.29354  2.67741  2.69355  4.24690  2.90347  2.73739  3.18146  2.89801  2.37887  2.77519  2.98518  4.58477  3.61503
          0.02091  4.27398  4.99633  0.61958  0.77255  0.60669  0.78779
     65   2.67668  5.15002  2.55542  2.09404  4.48032  3.41987  3.62524  3.95420  1.80324  3.44517  3.62696  2.65201  3.82862  2.44266  2.84242  2.64131  2.90884  3.53346  5.58591  4.18553     68 k - - -
          2.68618  4.42225  2.77519  2.73123  3.46354  2.40513  3.72494  3.29354  2.67741  2.69355  4.24690  2.90347  2.73739  3.18146  2.89801  2.37887  2.77519  2.98518  4.58477  3.61503
          0.10502  4.27398  2.45611  0.61958  0.77255  0.50234  0.92915
     66   2.64058  4.77269  3.01867  1.86217  3.24688  2.78589  3.70190  3.41597  2.52947  2.81527  3.87291  3.02053  3.86838  2.87227  2.98247  2.34281  2.88022  3.10805  5.30111  3.97473     69 e - - -
          2.68649  4.42256  2.77529  2.73019  3.46385  2.40535  3.72469  3.29385  2.67675  2.69363  4.24721  2.90305  2.73771  3.18145  2.89832  2.37888  2.77507  2.98550  4.58508  3.61534
          0.44839  1.03739  4.96648  1.44235  0.26967  0.54727  0.86400
     67   2.69083  5.11279  2.88906  1.86680  4.43038  3.44095  3.63964  3.33121  1.94224  3.39978  4.16682  2.57493  3.84708  2.58252  2.82774  2.50334  2.92144  3.48973  5.55512  4.17242     79 e - - -
          2.68618  4.42225  2.77519  2.73123  3.46354  2.40513  3.72494  3.29354  2.67741  2.69355  4.24690  2.90347  2.73739  3.18146  2.89801  2.37887  2.77519  2.98518  4.58477  3.61503
          0.13365  4.28908  2.19473  0.61958  0.77255  0.42669  1.05746
     68   2.70808  5.10458  2.85612  2.38841  4.43589  2.91390  3.21853  3.89287  1.86316  3.40886  4.18489  2.31567  3.85630  2.77705  2.83844  2.24880  2.94448  3.49692  5.56695  4.18950     80 k - - -
          2.68618  4.42225  2.77519  2.73123  3.46354  2.40513  3.72494  3.29354  2.67741  2.69355  4.24690  2.90347  2.73739  3.18146  2.89801  2.37887  2.77519  2.98518  4.58477  3.61503
          0.02116  4.26181  4.98415  0.61958  0.77255  0.62121  0.77066
     69   2.66078  5.01192  2.97460  2.31335  4.30850  3.45060  3.62923  3.75025  2.02423  3.28914  3.31871  2.94506  3.03427  2.33819  2.61411  2.65387  2.56407  3.37694  5.46836  4.10694     81 k - - -
          2.68618  4.42225  2.77519  2.73123  3.46354  2.40513  3.72494  3.29354  2.67741  2.69355  4.24690  2.90347  2.73739  3.18146  2.89801  2.37887  2.77519  2.98518  4.58477  3.61503
          0.02116  4.26181  4.98415  0.61958  0.77255  0.62121  0.77066
     70   2.15808  4.76625  3.01507  2.54056  4.12739  3.02275  3.75470  3.55257  2.58120  3.16428  3.98318  2.07129  3.86237  2.91947  3.03498  2.20106  2.89133  3.20713  5.40587  3.36846     82 n - - -
          2.68618  4.42225  2.77519  2.73123  3.46354  2.40513  3.72494  3.29354  2.67741  2.69355  4.24690  2.90347  2.73739  3.18146  2.89801  2.37887  2.77519  2.98518  4.58477  3.61503
          0.02116  4.26181  4.98415  0.61958  0.77255  0.62121  0.77066
     71   2.76256  4.46815  3.59363  1.91373  3.03731  3.74776  3.99677  1.98511  3.00130  2.20567  3.44428  3.46701  4.11734  3.31399  3.35763  3.00436  2.99551  2.47606  5.04902  3.79355     83 e - - -
          2.68618  4.42225  2.77519  2.73123  3.46354  2.40513  3.72494  3.29354  2.67741  2.69355  4.24690  2.90347  2.73739  3.18146  2.89801  2.37887  2.77519  2.98518  4.58477  3.61503
          0.02116  4.26181  4.98415  0.61958  0.77255  0.40952  1.09055
     72   2.74496  2.86786  4.30519  3.72616  3.20561  3.85266  4.17758  2.50460  3.56898  1.30313  3.24081  3.88905  4.22809  3.78594  3.71753  3.15929  2.77025  2.35088  4.78597  2.94151     84 l - - -
          2.68618  4.42225  2.77519  2.73123  3.46354  2.40513  3.72494  3.29354  2.67741  2.69355  4.24690  2.90347  2.73739  3.18146  2.89801  2.37887  2.77519  2.98518  4.58477  3.61503
          0.01909  4.36402  5.08637  0.61958  0.77255  0.48576  0.95510
     73   2.31411  5.21076  2.43767  2.19924  4.54054  3.05837  3.19915  4.02248  2.02574  3.50911  4.26026  2.29449  3.85624  2.76987  2.92333  2.67359  2.95089  3.59411  5.64886  4.23547     85 k - - -
          2.68618  4.42225  2.77519  2.73123  3.46354  2.40513  3.72494  3.29354  2.67741  2.69355  4.24690  2.90347  2.73739  3.18146  2.89801  2.37887  2.77519  2.98518  4.58477  3.61503
          0.01909  4.36402  5.08637  0.61958  0.77255  0.48576  0.95510
     74   2.16348  5.16267  2.55362  1.59349  4.46381  3.44428  3.70166  3.92314  2.48936  3.04490  4.22777  2.92599  3.88244  2.57613  2.98238  2.71513  2.98360  3.52995  5.62365  4.22676     86 e - - -
          2.68618  4.42225  2.77519  2.73123  3.46354  2.40513  3.72494  3.29354  2.67741  2.69355  4.24690  2.90347  2.73739  3.18146  2.89801  2.37887  2.77519  2.98518  4.58477  3.61503
          0.01909  4.36402  5.08637  0.61958  0.77255  0.48576  0.95510
     75   3.43935  4.69466  5.30125  4.75939  3.44456  4.84515  5.27673  1.48849  4.64003  1.04615  3.21590  4.94863  5.02678  4.73455  4.72568  4.22278  3.67382  1.67875  5.53370  4.45321     87 l - - -
          2.68618  4.42225  2.77519  2.73123  3.46354  2.40513  3.72494  3.29354  2.67741  2.69355  4.24690  2.90347  2.73739  3.18146  2.89801  2.37887  2.77519  2.98518  4.58477  3.61503
          0.01909  4.36402  5.08637  0.61958  0.77255  0.48576  0.95510
     76   2.45763  3.12434  3.47491  2.04725  3.55837  3.61939  3.86737  2.59587  2.86218  2.45906  2.87273  3.33053  4.00003  3.17566  2.94817  2.86018  2.88776  2.67524  4.99442  3.75315     88 e - - -
          2.68618  4.42225  2.77519  2.73123  3.46354  2.40513  3.72494  3.29354  2.67741  2.69355  4.24690  2.90347  2.73739  3.18146  2.89801  2.37887  2.77519  2.98518  4.58477  3.61503
          0.01909  4.36402  5.08637  0.61958  0.77255  0.48576  0.95510
     77   2.50619  5.11595  2.94544  2.00911  4.43791  3.46145  3.64859  3.89756  1.80461  3.40656  4.16916  2.70366  3.85852  2.75801  2.64634  2.47836  2.92171  3.12893  5.56024  4.17803     89 k - - -
          2.68618  4.42225  2.77519  2.73123  3.46354  2.40513  3.72494  3.29354  2.67741  2.69355  4.24690  2.90347  2.73739  3.18146  2.89801  2.37887  2.77519  2.98518  4.58477  3.61503
          0.01909  4.36402  5.08637  0.61958  0.77255  0.48576  0.95510
     78   2.65614  4.73136  2.85858  2.23270  3.93754  3.13881  3.73025  2.61286  2.22627  2.51624  3.41286  3.08409  3.90505  2.91168  3.01324  2.72861  2.88753  2.81813  5.25831  3.95169     90 k - - -
          2.68618  4.42225  2.77519  2.73123  3.46354  2.40513  3.72494  3.29354  2.67741  2.69355  4.24690  2.90347  2.73739  3.18146  2.89801  2.37887  2.77519  2.98518  4.58477  3.61503
          0.13746  4.36402  2.15675  0.61958  0.77255  0.48576  0.95510
     79   2.73632  4.18295  4.24620  3.66400  2.74363  3.85441  4.11479  2.26428  3.53369  1.56707  3.17249  3.84810  4.20613  3.73299  3.69201  3.14882  2.45007  2.33982  4.70374  2.59269     91 l - - -
          2.68618  4.42225  2.77519  2.73123  3.46354  2.40513  3.72494  3.29354  2.67741  2.69355  4.24690  2.90347  2.73739  3.18146  2.89801  2.37887  2.77519  2.98518  4.58477  3.61503
          0.02146  4.24803  4.97038  0.61958  0.77255  0.49527  0.94008
     80   2.83918  5.34037  2.24396  2.01957  4.64564  1.84524  2.92662  4.13257  2.58413  3.62944  4.41145  2.87392  3.90406  2.56424  3.10342  2.77755  3.08841  3.71425  5.78384  4.34934     92 g - - -
          2.68618  4.42225  2.77519  2.73123  3.46354  2.40513  3.72494  3.29354  2.67741  2.69355  4.24690  2.90347  2.73739  3.18146  2.89801  2.37887  2.77519  2.98518  4.58477  3.61503
          0.02003  4.31622  5.03857  0.61958  0.77255  0.44583  1.02246
     81   2.71318  4.51380  3.46507  2.63829  3.64063  3.65145  3.87283  2.69030  2.07619  1.77657  3.13743  3.32836  4.02780  3.14615  3.12455  2.89482  2.94152  2.74011  5.07823  3.83662     93 l - - -
          2.68618  4.42225  2.77519  2.73123  3.46354  2.40513  3.72494  3.29354  2.67741  2.69355  4.24690  2.90347  2.73739  3.18146  2.89801  2.37887  2.77519  2.98518  4.58477  3.61503
          0.01909  4.36402  5.08637  0.61958  0.77255  0.48576  0.95510
     82   2.78581  5.16429  1.80529  2.40330  4.62166  2.96829  3.81899  4.09840  2.67251  3.62280  4.40845  2.69190  3.91515  2.95505  3.18571  1.70861  2.70897  3.66384  5.79262  4.38194     94 s - - -
          2.68618  4.42225  2.77519  2.73123  3.46354  2.40513  3.72494  3.29354  2.67741  2.69355  4.24690  2.90347  2.73739  3.18146  2.89801  2.37887  2.77519  2.98518  4.58477  3.61503
          0.01909  4.36402  5.08637  0.61958  0.77255  0.48576  0.95510
     83   2.52607  5.12015  2.63347  2.14139  4.44114  3.44639  3.63991  3.45097  1.92550  3.41352  4.16918  2.92412  2.71944  2.74642  2.65821  2.64735  2.90514  3.49807  5.56597  4.17263     95 k - - -
          2.68618  4.42225  2.77519  2.73123  3.46354  2.40513  3.72494  3.29354  2.67741  2.69355  4.24690  2.90347  2.73739  3.18146  2.89801  2.37887  2.77519  2.98518  4.58477  3.61503
          0.01909  4.36402  5.08637  0.61958  0.77255  0.48576  0.95510
     84   2.76283  5.23455  2.35479  1.54456  4.55234  3.43438  3.70479  4.02770  2.30588  3.53053  4.29781  2.90695  3.88298  2.82147  2.99723  2.26961  3.00378  3.20690  5.68479  4.27112     96 e - - -
          2.68618  4.42225  2.77519  2.73123  3.46354  2.40513  3.72494  3.29354  2.67741  2.69355  4.24690  2.90347  2.73739  3.18146  2.89801  2.37887  2.77519  2.98518  4.58477  3.61503
          0.01909  4.36402  5.08637  0.61958  0.77255  0.48576  0.95510
     85   2.47980  4.78632  2.87916  2.13102  3.31448  3.50237  3.71143  3.41145  2.39363  2.53993  3.86268  3.05239  3.89131  2.65733  2.98663  2.70986  2.66040  2.85069  5.30243  3.49343     97 e - - -
          2.68618  4.42225  2.77519  2.73123  3.46354  2.40513  3.72494  3.29354  2.67741  2.69355  4.24690  2.90347  2.73739  3.18146  2.89801  2.37887  2.77519  2.98518  4.58477  3.61503
          0.01909  4.36402  5.08637  0.61958  0.77255  0.48576  0.95510
     86   3.42891  4.68407  5.29641  4.75556  3.45744  4.83787  5.27498  1.48726  4.63737  1.07271  3.22986  4.94216  5.02377  4.73714  4.72521  4.21538  3.66421  1.63190  5.53960  4.45433     98 l - - -
          2.68618  4.42225  2.77519  2.73123  3.46354  2.40513  3.72494  3.29354  2.67741  2.69355  4.24690  2.90347  2.73739  3.18146  2.89801  2.37887  2.77519  2.98518  4.58477  3.61503
          0.01909  4.36402  5.08637  0.61958  0.77255  0.48576  0.95510
     87   2.66369  4.36200  3.57706  3.00612  3.09563  3.64960  3.89986  2.27362  2.92832  2.02209  3.45690  3.40012  4.02715  2.62015  2.60182  2.64712  2.89474  2.62599  4.94097  3.70978     99 l - - -
          2.68618  4.42225  2.77519  2.73123  3.46354  2.40513  3.72494  3.29354  2.67741  2.69355  4.24690  2.90347  2.73739  3.18146  2.89801  2.37887  2.77519  2.98518  4.58477  3.61503
          0.01909  4.36402  5.08637  0.61958  0.77255  0.48576  0.95510
     88   2.39224  5.11773  2.49712  2.13821  4.43725  3.44159  3.64026  3.90576  2.38951  3.41240  3.52616  2.43063  3.84067  2.74693  2.55088  2.28272  2.90200  3.49502  5.56678  4.17073    100 e - - -
          2.68618  4.42225  2.77519  2.73123  3.46354  2.40513  3.72494  3.29354  2.67741  2.69355  4.24690  2.90347  2.73739  3.18146  2.89801  2.37887  2.77519  2.98518  4.58477  3.61503
          0.01909  4.36402  5.08637  0.61958  0.77255  0.48576  0.95510
     89   2.76548  4.97090  3.14107  2.57693  4.24802  3.55377  3.70885  3.65674  1.81097  2.17189  4.04775  2.52700  3.94266  2.85238  2.51434  2.55107  2.98738  3.32877  5.43324  4.12388    101 k - - -
          2.68618  4.42225  2.77519  2.73123  3.46354  2.40513  3.72494  3.29354  2.67741  2.69355  4.24690  2.90347  2.73739  3.18146  2.89801  2.37887  2.77519  2.98518  4.58477  3.61503
          0.01909  4.36402  5.08637  0.61958  0.77255  0.48576  0.95510
     90   2.31415  4.98878  3.19339  2.60568  4.27593  3.57669  3.70840  3.05108  2.20186  3.24276  4.06322  3.10120  3.95856  2.39879  1.72025  2.81132  3.00612  3.34897  5.43951  4.14113    102 r - - -
          2.68618  4.42225  2.77519  2.73123  3.46354  2.40513  3.72494  3.29354  2.67741  2.69355  4.24690  2.90347  2.73739  3.18146  2.89801  2.37887  2.77519  2.98518  4.58477  3.61503
          0.01909  4.36402  5.08637  0.61958  0.77255  0.48576  0.95510
     91   2.53383  5.27733  1.97324  2.02788  4.60482  3.42873  3.69480  4.09307  2.34436  3.57480  4.33101  2.78721  2.93321  2.30520  2.98821  2.71081  3.00218  3.66009  5.71311  4.28783    103 d - - -
          2.68618  4.42225  2.77519  2.73123  3.46354  2.40513  3.72494  3.29354  2.67741  2.69355  4.24690  2.90347  2.73739  3.18146  2.89801  2.37887  2.77519  2.98518  4.58477  3.61503
          0.01909  4.36402  5.08637  0.61958  0.77255  0.48576  0.95510
     92   2.32993  5.16140  2.95158  2.03506  4.49766  3.47773  3.65506  3.95717  1.78287  3.45072  4.21329  2.95519  3.87658  2.54524  2.59726  2.44023  2.95260  3.54919  5.58898  4.21200    104 k - - -
          2.68618  4.42225  2.77519  2.73123  3.46354  2.40513  3.72494  3.29354  2.67741  2.69355  4.24690  2.90347  2.73739  3.18146  2.89801  2.37887  2.77519  2.98518  4.58477  3.61503
          0.01909  4.36402  5.08637  0.61958  0.77255  0.48576  0.95510
     93   2.66728  4.23507  3.84804  3.26789  3.34682  3.71693  3.99077  2.06696  2.56739  2.25172  3.34015  3.57928  4.08880  3.44089  3.06666  2.98684  2.89850  1.92334  4.83723  2.95924    105 v - - -
          2.68618  4.42225  2.77519  2.73123  3.46354  2.40513  3.72494  3.29354  2.67741  2.69355  4.24690  2.90347  2.73739  3.18146  2.89801  2.37887  2.77519  2.98518  4.58477  3.61503
          0.01909  4.36402  5.08637  0.61958  0.77255  0.48576  0.95510
     94   2.69934  4.33784  3.71406  3.13828  3.39762  3.71003  3.95423  2.52773  2.18784  2.15510  2.80625  3.50053  4.08125  3.34511  3.33145  2.96965  2.92943  2.57085  4.89400  2.30510    106 l - - -
          2.68618  4.42225  2.77519  2.73123  3.46354  2.40513  3.72494  3.29354  2.67741  2.69355  4.24690  2.90347  2.73739  3.18146  2.89801  2.37887  2.77519  2.98518  4.58477  3.61503
          0.01909  4.36402  5.08637  0.61958  0.77255  0.48576  0.95510
     95   2.51088  5.10039  2.59217  2.00967  4.41680  3.15541  3.63526  3.88269  2.25329  3.39293  4.14899  2.92364  3.83802  2.36323  2.65219  2.63789  2.89279  3.47563  4.08341  3.40831    107 e - - -
          2.68618  4.42225  2.77519  2.73123  3.46354  2.40513  3.72494  3.29354  2.67741  2.69355  4.24690  2.90347  2.73739  3.18146  2.89801  2.37887  2.77519  2.98518  4.58477  3.61503
          0.01909  4.36402  5.08637  0.61958  0.77255  0.48576  0.95510
     96   2.77128  5.25541  2.62202  1.74277  4.59954  3.46628  3.67993  4.07257  2.07822  3.54697  4.30685  2.71164  3.89110  2.78841  2.06625  2.72644  3.00257  3.64780  5.67194  4.27660    108 e - - -
          2.68618  4.42225  2.77519  2.73123  3.46354  2.40513  3.72494  3.29354  2.67741  2.69355  4.24690  2.90347  2.73739  3.18146  2.89801  2.37887  2.77519  2.98518  4.58477  3.61503
          0.01909  4.36402  5.08637  0.61958  0.77255  0.48576  0.95510
     97   3.96112  5.22348  4.92558  4.75637  0.45755  4.48157  4.20001  3.45710  4.65998  2.72176  4.12550  4.61553  4.94621  4.69630  4.65630  4.18689  4.27107  3.47989  4.34788  2.67182    109 F - - -
          2.68618  4.42225  2.77519  2.73123  3.46354  2.40513  3.72494  3.29354  2.67741  2.69355  4.24690  2.90347  2.73739  3.18146  2.89801  2.37887  2.77519  2.98518  4.58477  3.61503
          0.01909  4.36402  5.08637  0.61958  0.77255  0.48576  0.95510
     98   3.66132  4.93319  5.31506  4.79058  3.25008  4.95388  5.27638  1.97623  4.59822  0.62533  3.03955  5.03473  5.08589  4.67561  4.66765  4.36011  3.88769  2.41357  5.43007  4.35960    110 L - - -
          2.68618  4.42225  2.77519  2.73123  3.46354  2.40513  3.72494  3.29354  2.67741  2.69355  4.24690  2.90347  2.73739  3.18146  2.89801  2.37887  2.77519  2.98518  4.58477  3.61503
          0.01909  4.36402  5.08637  0.61958  0.77255  0.48576  0.95510
     99   2.72815  5.11630  3.00532  2.45183  4.44206  3.49432  3.66045  3.88889  2.21847  3.39975  4.17345  2.18592  3.88718  2.20928  2.23704  2.51522  2.95356  3.08658  5.55074  4.19010    111 n - - -
          2.68618  4.42225  2.77519  2.73123  3.46354  2.40513  3.72494  3.29354  2.67741  2.69355  4.24690  2.90347  2.73739  3.18146  2.89801  2.37887  2.77519  2.98518  4.58477  3.61503
          0.01909  4.36402  5.08637  0.61958  0.77255  0.48576  0.95510
    100   2.11832  4.92189  3.00171  2.49829  4.26717  3.44810  3.72736  3.69850  2.38590  3.27479  4.07328  2.78280  3.88164  2.61882  2.96461  1.83606  2.56383  3.33552  5.48782  4.14019    112 s - - -
          2.68618  4.42225  2.77519  2.73123  3.46354  2.40513  3.72494  3.29354  2.67741  2.69355  4.24690  2.90347  2.73739  3.18146  2.89801  2.37887  2.77519  2.98518  4.58477  3.61503
          0.01909  4.36402  5.08637  0.61958  0.77255  0.48576  0.95510
    101   2.71145  5.21303  2.44514  1.81793  4.54734  3.43526  3.25773  4.03052  2.29033  3.51221  4.26051  2.31131  3.85393  2.76208  2.65936  2.66922  2.70842  3.59867  5.64728  4.23433    113 e - - -
          2.68618  4.42225  2.77519  2.73123  3.46354  2.40513  3.72494  3.29354  2.67741  2.69355  4.24690  2.90347  2.73739  3.18146  2.89801  2.37887  2.77519  2.98518  4.58477  3.61503
          0.01909  4.36402  5.08637  0.61958  0.77255  0.48576  0.95510
    102   2.68428  4.22549  3.96784  3.39725  3.34576  3.74499  4.07635  2.24900  3.29764  1.49833  3.32868  3.67308  3.25410  3.55656  3.53985  2.74071  2.68525  2.30745  4.86631  3.66666    114 l - - -
          2.68618  4.42225  2.77519  2.73123  3.46354  2.40513  3.72494  3.29354  2.67741  2.69355  4.24690  2.90347  2.73739  3.18146  2.89801  2.37887  2.77519  2.98518  4.58477  3.61503
          0.01909  4.36402  5.08637  0.61958  0.77255  0.48576  0.95510
    103   3.02501  5.32930  3.34708  2.71931  4.75663  3.70548  3.11760  4.14718  1.36619  3.57603  4.38914  2.53954  4.07247  2.82643  1.75903  2.99479  3.21019  3.77676  5.63008  4.38192    115 k - - -
          2.68618  4.42225  2.77519  2.73123  3.46354  2.40513  3.72494  3.29354  2.67741  2.69355  4.24690  2.90347  2.73739  3.18146  2.89801  2.37887  2.77519  2.98518  4.58477  3.61503
          0.01909  4.36402  5.08637  0.61958  0.77255  0.48576  0.95510
    104   3.44227  4.76004  4.98780  4.64428  3.76050  4.56676  5.30992  0.61660  4.48542  2.27214  3.64651  4.82745  4.97557  4.79937  4.63084  4.13552  3.74210  1.98606  5.73381  4.49950    116 I - - -
          2.68618  4.42225  2.77519  2.73123  3.46354  2.40513  3.72494  3.29354  2.67741  2.69355  4.24690  2.90347  2.73739  3.18146  2.89801  2.37887  2.77519  2.98518  4.58477  3.61503
          0.01909  4.36402  5.08637  0.61958  0.77255  0.48576  0.95510
    105   2.64707  4.34312  3.57564  3.00858  3.48081  3.23102  3.90283  2.83732  2.95605  2.37306  3.10826  3.39886  4.01815  3.25418  3.29684  2.08038  2.39563  2.43433  4.93433  2.78123    117 s - - -
          2.68618  4.42225  2.77519  2.73123  3.46354  2.40513  3.72494  3.29354  2.67741  2.69355  4.24690  2.90347  2.73739  3.18146  2.89801  2.37887  2.77519  2.98518  4.58477  3.61503
          0.01909  4.36402  5.08637  0.61958  0.77255  0.48576  0.95510
    106   2.76968  4.60665  3.96928  3.78075  4.50846  3.42117  4.74673  3.70429  3.73476  3.54788  4.58598  3.88111  4.17263  4.10799  3.94812  2.97900  0.55143  3.33812  5.89459  4.73321    118 T - - -
          2.68618  4.42225  2.77519  2.73123  3.46354  2.40513  3.72494  3.29354  2.67741  2.69355  4.24690  2.90347  2.73739  3.18146  2.89801  2.37887  2.77519  2.98518  4.58477  3.61503
          0.01909  4.36402  5.08637  0.61958  0.77255  0.48576  0.95510
    107   3.37854  4.66969  5.13640  4.59365  1.67317  4.64652  4.79729  1.30858  4.44817  1.64740  3.16378  4.70587  4.86661  4.51190  4.50426  3.99985  3.60576  2.26593  5.05050  3.73339    119 i - - -
          2.68618  4.42225  2.77519  2.73123  3.46354  2.40513  3.72494  3.29354  2.67741  2.69355  4.24690  2.90347  2.73739  3.18146  2.89801  2.37887  2.77519  2.98518  4.58477  3.61503
          0.01909  4.36402  5.08637  0.61958  0.77255  0.48576  0.95510
    108   3.60885  5.72566  0.41148  2.78594  5.19012  3.66742  4.47706  4.91031  3.66918  4.43605  5.45179  3.35784  4.35486  3.73491  4.23224  3.53314  3.96604  4.50415  6.24913  5.01619    120 D - - -
          2.68618  4.42225  2.77519  2.73123  3.46354  2.40513  3.72494  3.29354  2.67741  2.69355  4.24690  2.90347  2.73739  3.18146  2.89801  2.37887  2.77519  2.98518  4.58477  3.61503
          0.01909  4.36402  5.08637  0.61958  0.77255  0.48576  0.95510
    109   0.94854  4.33108  3.84443  3.58000  4.60589  3.12242  4.58610  3.99413  3.61963  3.72247  4.54841  3.61459  3.90689  3.88476  3.89104  1.51581  2.91677  3.40226  5.96203  4.77479    121 a - - -
          2.68618  4.42225  2.77519  2.73123  3.46354  2.40513  3.72494  3.29354  2.67741  2.69355  4.24690  2.90347  2.73739  3.18146  2.89801  2.37887  2.77519  2.98518  4.58477  3.61503
          0.01909  4.36402  5.08637  0.61958  0.77255  0.48576  0.95510
    110   3.77972  5.05794  4.99049  4.67151  0.70081  4.64090  4.09207  2.97701  4.49332  2.03800  3.63850  4.53334  4.96163  4.51018  4.52034  4.08460  4.03425  3.04757  4.23309  2.56049    122 f - - -
          2.68618  4.42225  2.77519  2.73123  3.46354  2.40513  3.72494  3.29354  2.67741  2.69355  4.24690  2.90347  2.73739  3.18146  2.89801  2.37887  2.77519  2.98518  4.58477  3.61503
          0.01909  4.36402  5.08637  0.61958  0.77255  0.48576  0.95510
    111   3.43878  4.77174  4.95558  4.46988  1.01433  4.55068  4.42352  2.52313  4.31623  1.73349  3.28249  4.52828  4.82529  4.39260  4.39713  3.91083  3.67779  2.24689  4.65089  3.12601    123 f - - -
          2.68618  4.42225  2.77519  2.73123  3.46354  2.40513  3.72494  3.29354  2.67741  2.69355  4.24690  2.90347  2.73739  3.18146  2.89801  2.37887  2.77519  2.98518  4.58477  3.61503
          0.01909  4.36402  5.08637  0.61958  0.77255  0.48576  0.95510
    112   2.68382  4.99662  2.96406  2.45449  4.31728  2.92154  2.82012  3.75983  2.45822  3.31536  4.10304  2.98233  3.87402  2.21793  2.92238  2.12490  2.38872  3.38776  5.50952  4.14737    124 s - - -
          2.68618  4.42225  2.77519  2.73123  3.46354  2.40513  3.72494  3.29354  2.67741  2.69355  4.24690  2.90347  2.73739  3.18146  2.89801  2.37887  2.77519  2.98518  4.58477  3.61503
          0.01909  4.36402  5.08637  0.61958  0.77255  0.48576  0.95510
    113   2.43629  4.99023  3.00511  2.45729  4.28679  3.13913  3.67485  3.72304  1.89454  3.28005  3.55269  2.98463  3.87096  2.51091  2.87676  2.04931  2.91245  3.35930  5.47630  4.11979    125 k - - -
          2.68618  4.42225  2.77519  2.73123  3.46354  2.40513  3.72494  3.29354  2.67741  2.69355  4.24690  2.90347  2.73739  3.18146  2.89801  2.37887  2.77519  2.98518  4.58477  3.61503
          0.01909  4.36402  5.08637  0.61958  0.77255  0.48576  0.95510
    114   3.36217  4.63088  5.22201  4.76038  3.78069  4.78188  5.45998  0.76986  4.64384  2.21716  3.56203  4.93858  5.07477  4.89668  4.81044  4.20914  3.63486  1.54444  5.84883  4.64600    126 i - - -
          2.68618  4.42225  2.77519  2.73123  3.46354  2.40513  3.72494  3.29354  2.67741  2.69355  4.24690  2.90347  2.73739  3.18146  2.89801  2.37887  2.77519  2.98518  4.58477  3.61503
          0.01909  4.36402  5.08637  0.61958  0.77255  0.48576  0.95510
    115   3.56926  4.84706  5.28420  4.73773  3.29721  4.89485  5.25690  2.04142  4.58610  0.68989  3.06857  4.97386  5.04349  4.65586  4.66794  4.27601  3.79746  2.06154  5.45525  4.40778    127 L - - -
          2.68618  4.42225  2.77519  2.73123  3.46354  2.40513  3.72494  3.29354  2.67741  2.69355  4.24690  2.90347  2.73739  3.18146  2.89801  2.37887  2.77519  2.98518  4.58477  3.61503
          0.01909  4.36402  5.08637  0.61958  0.77255  0.48576  0.95510
    116   3.42252  5.44424  3.93534  3.17394  4.98232  3.96165  3.82672  4.30081  1.75500  3.68964  4.58928  3.51480  4.31853  2.96348  0.81149  3.41595  3.55939  3.99680  5.66938  4.56978    128 r - - -
          2.68618  4.42225  2.77519  2.73123  3.46354  2.40513  3.72494  3.29354  2.67741  2.69355  4.24690  2.90347  2.73739  3.18146  2.89801  2.37887  2.77519  2.98518  4.58477  3.61503
          0.01909  4.36402  5.08637  0.61958  0.77255  0.48576  0.95510
    117   2.50014  4.98569  3.04781  2.50333  4.29512  3.49428  3.69575  3.71846  1.66648  3.28163  4.08003  3.02077  3.89793  2.46762  2.83224  2.27735  2.94440  2.85946  5.47841  4.13857    129 k - - -
          2.68618  4.42225  2.77519  2.73123  3.46354  2.40513  3.72494  3.29354  2.67741  2.69355  4.24690  2.90347  2.73739  3.18146  2.89801  2.37887  2.77519  2.98518  4.58477  3.61503
          0.01909  4.36402  5.08637  0.61958  0.77255  0.48576  0.95510
    118   2.62239  4.70151  4.42858  4.10763  0.82367  4.00385  4.21774  2.94674  4.02430  2.46307  3.73080  4.14857  4.53032  4.20292  4.16597  3.45123  3.50599  2.85954  4.55617  2.95590    130 f - - -
          2.68618  4.42225  2.77519  2.73123  3.46354  2.40513  3.72494  3.29354  2.67741  2.69355  4.24690  2.90347  2.73739  3.18146  2.89801  2.37887  2.77519  2.98518  4.58477  3.61503
          0.01909  4.36402  5.08637  0.61958  0.77255  0.48576  0.95510
    119   1.37186  1.82142  4.19763  3.81885  4.28511  3.14836  4.59334  3.62945  3.73588  3.38992  4.24464  3.72153  3.91475  3.97278  3.94923  1.67655  2.87290  3.15618  5.70555  4.54357    131 a - - -
          2.68618  4.42225  2.77519  2.73123  3.46354  2.40513  3.72494  3.29354  2.67741  2.69355  4.24690  2.90347  2.73739  3.18146  2.89801  2.37887  2.77519  2.98518  4.58477  3.61503
          0.01909  4.36402  5.08637  0.61958  0.77255  0.48576  0.95510
    120   3.38925  4.71229  4.90337  4.40103  2.30964  4.46170  4.17330  2.75142  4.22148  1.07463  3.30342  4.39293  4.73105  4.27544  4.27107  3.79743  3.60906  2.80825  1.98907  2.83080    132 l - - -
          2.68618  4.42225  2.77519  2.73123  3.46354  2.40513  3.72494  3.29354  2.67741  2.69355  4.24690  2.90347  2.73739  3.18146  2.89801  2.37887  2.77519  2.98518  4.58477  3.61503
          0.01909  4.36402  5.08637  0.61958  0.77255  0.48576  0.95510
    121   2.80840  4.66954  3.34876  2.59058  2.30572  3.67356  3.78232  3.22206  2.86008  2.86348  3.77299  1.96244  4.06939  3.17561  3.25318  2.93373  3.04177  2.97923  4.76317  2.33467    133 n - - -
          2.68618  4.42225  2.77519  2.73123  3.46354  2.40513  3.72494  3.29354  2.67741  2.69355  4.24690  2.90347  2.73739  3.18146  2.89801  2.37887  2.77519  2.98518  4.58477  3.61503
          0.01909  4.36402  5.08637  0.61958  0.77255  0.48576  0.95510
    122   2.42111  4.43723  4.74729  4.19026  3.48221  4.32733  4.74195  1.91850  4.06954  1.31458  3.34228  4.37959  4.64327  4.27058  4.22545  3.66075  3.32009  1.50954  5.27910  4.11711    134 l - - -
          2.68618  4.42225  2.77519  2.73123  3.46354  2.40513  3.72494  3.29354  2.67741  2.69355  4.24690  2.90347  2.73739  3.18146  2.89801  2.37887  2.77519  2.98518  4.58477  3.61503
          0.01909  4.36402  5.08637  0.61958  0.77255  0.48576  0.95510
    123   2.70507  4.81899  2.50086  2.70829  4.73379  1.07167  4.16900  4.21660  3.16296  3.81585  4.63856  3.15899  3.96227  3.37069  3.63688  2.13845  3.12500  3.68916  5.99989  4.65413    135 g - - -
          2.68618  4.42225  2.77519  2.73123  3.46354  2.40513  3.72494  3.29354  2.67741  2.69355  4.24690  2.90347  2.73739  3.18146  2.89801  2.37887  2.77519  2.98518  4.58477  3.61503
          0.01909  4.36402  5.08637  0.61958  0.77255  0.48576  0.95510
    124   3.61556  4.87356  5.35107  4.81755  3.29175  4.95636  5.30367  1.63787  4.64984  0.75321  3.07004  5.04676  5.08658  4.71223  4.71393  4.35390  3.84152  2.29432  5.46226  4.40301    136 l - - -
          2.68618  4.42225  2.77519  2.73123  3.46354  2.40513  3.72494  3.29354  2.67741  2.69355  4.24690  2.90347  2.73739  3.18146  2.89801  2.37887  2.77519  2.98518  4.58477  3.61503
          0.01909  4.36402  5.08637  0.61958  0.77255  0.48576  0.95510
    125   2.66740  4.68758  3.16336  2.46034  3.95840  3.49567  3.81043  3.34441  2.66056  2.99884  2.61693  3.14463  3.32596  3.01060  3.08211  1.63097  2.92574  3.05206  5.29592  4.00285    137 s - - -
          2.68618  4.42225  2.77519  2.73123  3.46354  2.40513  3.72494  3.29354  2.67741  2.69355  4.24690  2.90347  2.73739  3.18146  2.89801  2.37887  2.77519  2.98518  4.58477  3.61503
          0.01909  4.36402  5.08637  0.61958  0.77255  0.48576  0.95510
    126   1.99532  4.70875  3.15556  2.69090  4.23649  3.37542  3.21360  3.66461  2.71364  3.27984  4.09662  3.14569  2.37186  3.05703  3.14780  1.75416  2.92525  3.28215  5.51598  4.20355    138 s - - -
          2.68618  4.42225  2.77519  2.73123  3.46354  2.40513  3.72494  3.29354  2.67741  2.69355  4.24690  2.90347  2.73739  3.18146  2.89801  2.37887  2.77519  2.98518  4.58477  3.61503
          0.01909  4.36402  5.08637  0.61958  0.77255  0.48576  0.95510
    127   3.06300  5.63565  1.19188  2.28936  4.87882  3.41464  2.92827  4.45532  2.86639  3.93505  4.76041  1.97661  4.00504  3.05636  3.44043  2.95768  3.33987  4.01998  6.05696  4.55205    139 d - - -
          2.68618  4.42225  2.77519  2.73123  3.46354  2.40513  3.72494  3.29354  2.67741  2.69355  4.24690  2.90347  2.73739  3.18146  2.89801  2.37887  2.77519  2.98518  4.58477  3.61503
          0.01909  4.36402  5.08637  0.61958  0.77255  0.48576  0.95510
    128   3.96112  5.22348  4.92558  4.75637  0.45755  4.48157  4.20001  3.45710  4.65998  2.72176  4.12550  4.61553  4.94621  4.69630  4.65630  4.18689  4.27107  3.47989  4.34788  2.67182    140 F - - -
          2.68618  4.42225  2.77519  2.73123  3.46354  2.40513  3.72494  3.29354  2.67741  2.69355  4.24690  2.90347  2.73739  3.18146  2.89801  2.37887  2.77519  2.98518  4.58477  3.61503
          0.01909  4.36402  5.08637  0.61958  0.77255  0.48576  0.95510
    129   2.66554  4.87355  3.04482  1.95511  4.12658  3.48492  3.69940  3.21587  2.36286  3.14232  3.95463  3.01974  3.88221  2.84785  2.95151  2.24606  2.26194  2.92221  5.38374  4.04731    141 e - - -
          2.68618  4.42225  2.77519  2.73123  3.46354  2.40513  3.72494  3.29354  2.67741  2.69355  4.24690  2.90347  2.73739  3.18146  2.89801  2.37887  2.77519  2.98518  4.58477  3.61503
          0.01909  4.36402  5.08637  0.61958  0.77255  0.48576  0.95510
    130   2.54527  4.19769  4.29205  3.71474  3.35060  3.89487  4.24698  1.90307  3.59337  2.34814  2.76913  3.90801  4.26432  3.81571  3.76822  2.93980  2.48860  1.52795  4.90813  3.71495    142 v - - -
          2.68626  4.42233  2.77490  2.73095  3.46333  2.40520  3.72502  3.29362  2.67748  2.69363  4.24697  2.90312  2.73747  3.18154  2.89808  2.37894  2.77527  2.98526  4.58485  3.61511
          0.24281  1.83026  2.89663  0.81368  0.58559  0.48576  0.95510
    131   2.44896  4.90529  2.72164  2.46270  4.23584  2.73806  3.69222  3.66958  2.32024  3.24454  4.03819  2.98338  3.85175  2.82773  2.95100  2.13245  2.28716  3.06546  5.45756  4.10384    146 s - - -
          2.68618  4.42225  2.77519  2.73123  3.46354  2.40513  3.72494  3.29354  2.67741  2.69355  4.24690  2.90347  2.73739  3.18146  2.89801  2.37887  2.77519  2.98518  4.58477  3.61503
          0.02008  4.31375  5.03610  0.61958  0.77255  0.55640  0.85160
    132   2.72730  5.22672  2.51630  1.78269  4.55307  3.41562  3.66727  4.03644  2.27019  3.52369  4.27986  2.55889  3.85309  2.60105  2.94542  2.18760  2.73884  3.60873  5.66530  4.24721    147 e - - -
          2.68618  4.42225  2.77519  2.73123  3.46354  2.40513  3.72494  3.29354  2.67741  2.69355  4.24690  2.90347  2.73739  3.18146  2.89801  2.37887  2.77519  2.98518  4.58477  3.61503
          0.02008  4.31375  5.03610  0.61958  0.77255  0.55640  0.85160
    133   2.28559  5.05035  2.68932  2.08281  4.34608  3.43548  3.65218  3.79850  2.42245  3.33650  4.11152  2.76341  3.84340  2.42269  2.90785  2.33758  2.90342  2.71704  5.51864  4.13719    148 e - - -
          2.68618  4.42225  2.77519  2.73123  3.46354  2.40513  3.72494  3.29354  2.67741  2.69355  4.24690  2.90347  2.73739  3.18146  2.89801  2.37887  2.77519  2.98518  4.58477  3.61503
          0.02008  4.31375  5.03610  0.61958  0.77255  0.44400  1.02574
    134   2.65808  4.97035  2.76132  2.29141  4.24209  3.46542  2.86007  3.25015  2.37844  2.79132  4.03124  2.96971  3.38524  2.78979  2.66990  2.23864  2.88927  3.32101  5.44930  3.62419    149 s - - -
          2.68618  4.42225  2.77519  2.73123  3.46354  2.40513  3.72494  3.29354  2.67741  2.69355  4.24690  2.90347  2.73739  3.18146  2.89801  2.37887  2.77519  2.98518  4.58477  3.61503
          0.05763  4.36402  3.14024  0.61958  0.77255  0.48576  0.95510
    135   2.69161  5.07547  2.95072  2.15232  4.38261  3.46229  3.64900  3.83155  2.06567  2.87575  4.13138  2.74634  3.85984  2.25026  2.82239  2.67572  2.34053  3.44641  5.52448  4.15405    150 k - - -
          2.68618  4.42225  2.77519  2.73123  3.46354  2.40513  3.72494  3.29354  2.67741  2.69355  4.24690  2.90347  2.73739  3.18146  2.89801  2.37887  2.77519  2.98518  4.58477  3.61503
          0.01983  4.32623  5.04857  0.61958  0.77255  0.45348  1.00900
    136   2.67106  5.12376  2.18892  2.12490  4.44360  3.14684  3.63995  3.38373  2.38950  3.11507  4.17224  2.72259  3.84048  2.43123  2.76710  2.46722  2.90319  3.50099  5.57099  4.17352    151 e - - -
          2.68618  4.42225  2.77519  2.73123  3.46354  2.40513  3.72494  3.29354  2.67741  2.69355  4.24690  2.90347  2.73739  3.18146  2.89801  2.37887  2.77519  2.98518  4.58477  3.61503
          0.17134  4.36402  1.93281  0.61958  0.77255  0.48576  0.95510
    137   2.45599  4.86358  3.00466  2.00313  4.11281  3.45553  3.65308  3.10901  2.28467  2.67104  3.93280  2.97957  3.84890  2.35882  2.86452  2.67015  2.87370  3.19659  5.35496  4.02021    152 e - - -
          2.68618  4.42225  2.77519  2.73123  3.46354  2.40513  3.72494  3.29354  2.67741  2.69355  4.24690  2.90347  2.73739  3.18146  2.89801  2.37887  2.77519  2.98518  4.58477  3.61503
          0.02219  4.21487  4.93722  0.61958  0.77255  0.38394  1.14311
    138   2.67802  4.25603  3.82592  3.25313  3.37441  3.72489  4.00703  2.21987  3.16367  1.87040  3.35700  3.20583  4.09847  2.77840  3.44058  2.99384  2.69611  1.97958  4.87147  3.66219    153 l - - -
          2.68618  4.42225  2.77519  2.73123  3.46354  2.40513  3.72494  3.29354  2.67741  2.69355  4.24690  2.90347  2.73739  3.18146  2.89801  2.37887  2.77519  2.98518  4.58477  3.61503
          0.01909  4.36402  5.08637  0.61958  0.77255  0.48576  0.95510
    139   2.65891  4.76892  3.11882  2.40178  3.41204  3.51023  3.71816  3.38646  2.53972  2.79853  3.35351  2.30392  3.89847  2.89037  2.27106  2.57488  2.88991  3.08768  5.28542  3.51716    154 r - - -
          2.68618  4.42225  2.77519  2.73123  3.46354  2.40513  3.72494  3.29354  2.67741  2.69355  4.24690  2.90347  2.73739  3.18146  2.89801  2.37887  2.77519  2.98518  4.58477  3.61503
          0.01909  4.36402  5.08637  0.61958  0.77255  0.48576  0.95510
    140   2.75510  5.24031  2.66744  1.53652  4.57202  3.44866  3.68260  4.04868  2.15323  3.53377  4.29332  2.91692  3.87982  2.58905  2.72855  2.37220  2.99009  3.62556  5.67069  4.26497    155 e - - -
          2.68618  4.42225  2.77519  2.73123  3.46354  2.40513  3.72494  3.29354  2.67741  2.69355  4.24690  2.90347  2.73739  3.18146  2.89801  2.37887  2.77519  2.98518  4.58477  3.61503
          0.01909  4.36402  5.08637  0.61958  0.77255  0.48576  0.95510
    141   2.54511  5.10932  2.71140  2.26835  4.42897  2.95870  3.24393  3.22334  2.14157  3.40321  4.15725  2.74597  3.83735  2.73985  2.45548  2.35396  2.89382  3.48633  5.55696  4.16259    156 k - - -
          2.68618  4.42225  2.77519  2.73123  3.46354  2.40513  3.72494  3.29354  2.67741  2.69355  4.24690  2.90347  2.73739  3.18146  2.89801  2.37887  2.77519  2.98518  4.58477  3.61503
          0.01909  4.36402  5.08637  0.61958  0.77255  0.48576  0.95510
    142   3.96112  5.22348  4.92558  4.75637  0.45755  4.48157  4.20001  3.45710  4.65998  2.72176  4.12550  4.61553  4.94621  4.69630  4.65630  4.18689  4.27107  3.47989  4.34788  2.67182    157 F - - -
          2.68618  4.42225  2.77519  2.73123  3.46354  2.40513  3.72494  3.29354  2.67741  2.69355  4.24690  2.90347  2.73739  3.18146  2.89801  2.37887  2.77519  2.98518  4.58477  3.61503
          0.01909  4.36402  5.08637  0.61958  0.77255  0.48576  0.95510
    143   3.53303  4.79218  5.33130  4.78286  3.34408  4.90565  5.28902  1.67924  4.64969  0.81950  3.10941  4.99864  5.05245  4.70816  4.72160  4.28532  3.76080  1.99398  5.48746  4.44081    158 l - - -
          2.68618  4.42225  2.77519  2.73123  3.46354  2.40513  3.72494  3.29354  2.67741  2.69355  4.24690  2.90347  2.73739  3.18146  2.89801  2.37887  2.77519  2.98518  4.58477  3.61503
          0.01909  4.36402  5.08637  0.61958  0.77255  0.48576  0.95510
    144   2.56548  5.21048  2.56256  2.22448  4.53557  3.43815  3.68902  4.01033  1.92259  3.50959  4.27268  2.64746  3.87458  2.80243  2.95375  1.85766  2.98140  3.59362  5.65986  4.25200    159 s - - -
          2.68618  4.42225  2.77519  2.73123  3.46354  2.40513  3.72494  3.29354  2.67741  2.69355  4.24690  2.90347  2.73739  3.18146  2.89801  2.37887  2.77519  2.98518  4.58477  3.61503
          0.01909  4.36402  5.08637  0.61958  0.77255  0.48576  0.95510
    145   2.17167  5.03832  2.97791  2.06128  4.33308  3.46766  3.65731  3.77812  2.09802  2.87146  4.09648  2.76572  3.86144  2.77647  2.64861  2.67095  2.61986  3.40214  5.50066  4.13237    160 e - - -
          2.68618  4.42225  2.77519  2.73123  3.46354  2.40513  3.72494  3.29354  2.67741  2.69355  4.24690  2.90347  2.73739  3.18146  2.89801  2.37887  2.77519  2.98518  4.58477  3.61503
          0.01909  4.36402  5.08637  0.61958  0.77255  0.48576  0.95510
    146   3.48523  4.74928  5.29201  4.74391  3.37373  4.85911  5.25638  1.77393  4.61637  0.86059  3.14320  4.95145  5.02514  4.69186  4.69731  4.23445  3.71557  1.78797  5.48918  4.42931    161 l - - -
          2.68618  4.42225  2.77519  2.73123  3.46354  2.40513  3.72494  3.29354  2.67741  2.69355  4.24690  2.90347  2.73739  3.18146  2.89801  2.37887  2.77519  2.98518  4.58477  3.61503
          0.13442  4.36402  2.17996  0.61958  0.77255  0.48576  0.95510
    147   2.78181  5.22080  2.41267  2.13837  4.54013  3.40014  3.70957  4.00846  2.07071  3.52216  4.30817  2.88130  3.87644  2.83771  2.99792  1.65333  3.02883  3.60538  5.68499  4.27775    162 s - - -
          2.68596  4.42232  2.77527  2.73114  3.46361  2.40520  3.72502  3.29337  2.67748  2.69342  4.24697  2.90336  2.73747  3.18153  2.89808  2.37894  2.77512  2.98525  4.58484  3.61510
          0.34970  1.24417  4.97335  0.38242  1.14637  0.63378  0.75626
    148   2.77474  5.19283  2.96244  2.29538  4.55257  3.05242  3.63981  3.99779  1.62804  3.47130  4.24644  2.70954  3.89221  2.28814  2.44345  2.74067  2.99397  3.59507  5.58587  4.23699    165 k - - -
          2.68618  4.42225  2.77519  2.73123  3.46354  2.40513  3.72494  3.29354  2.67741  2.69355  4.24690  2.90347  2.73739  3.18146  2.89801  2.37887  2.77519  2.98518  4.58477  3.61503
          0.02140  4.25101  4.97335  0.61958  0.77255  0.40322  1.10312
    149   2.78049  5.27845  1.83691  1.97397  4.59532  3.43052  3.71139  4.07902  2.51013  3.57156  3.52657  2.18732  3.88719  2.60577  3.01923  2.72997  3.02221  3.65585  5.71921  4.29581    166 d - - -
          2.68618  4.42225  2.77519  2.73123  3.46354  2.40513  3.72494  3.29354  2.67741  2.69355  4.24690  2.90347  2.73739  3.18146  2.89801  2.37887  2.77519  2.98518  4.58477  3.61503
          0.21812  4.36402  1.69693  0.61958  0.77255  0.48576  0.95510
    150   2.60580  4.76626  3.02586  2.31102  3.40011  3.24491  3.65138  3.40425  2.32531  2.77059  3.84084  2.72854  3.37875  2.59860  2.91823  2.50974  2.83722  2.74031  5.27655  3.95096    167 e - - -
          2.68618  4.42225  2.77519  2.73123  3.46354  2.40513  3.72494  3.29354  2.67741  2.69355  4.24690  2.90347  2.73739  3.18146  2.89801  2.37887  2.77519  2.98518  4.58477  3.61503
          0.02324  4.16915  4.89149  0.61958  0.77255  0.63099  0.75943
    151   2.65031  5.03237  2.93523  1.93150  4.33805  3.43068  3.24733  3.78721  2.26151  3.31382  3.44421  2.91883  3.82388  2.52274  2.51388  2.31995  2.87876  3.40250  5.48233  4.11228    168 e - - -
          2.68618  4.42225  2.77519  2.73123  3.46354  2.40513  3.72494  3.29354  2.67741  2.69355  4.24690  2.90347  2.73739  3.18146  2.89801  2.37887  2.77519  2.98518  4.58477  3.61503
          0.02219  4.21487  4.93722  0.61958  0.77255  0.38394  1.14311
    152   2.67575  5.11707  2.70161  1.89568  4.43539  3.44670  3.64259  3.90143  2.38588  2.88485  4.16681  2.92518  3.84533  2.35811  2.49396  2.47627  2.68168  3.49362  5.56435  4.17178    169 e - - -
          2.68618  4.42225  2.77519  2.73123  3.46354  2.40513  3.72494  3.29354  2.67741  2.69355  4.24690  2.90347  2.73739  3.18146  2.89801  2.37887  2.77519  2.98518  4.58477  3.61503
          0.01909  4.36402  5.08637  0.61958  0.77255  0.48576  0.95510
    153   3.66132  4.93319  5.31506  4.79058  3.25008  4.95388  5.27638  1.97623  4.59822  0.62533  3.03955  5.03473  5.08589  4.67561  4.66765  4.36011  3.88769  2.41357  5.43007  4.35960    170 L - - -
          2.68618  4.42225  2.77519  2.73123  3.46354  2.40513  3.72494  3.29354  2.67741  2.69355  4.24690  2.90347  2.73739  3.18146  2.89801  2.37887  2.77519  2.98518  4.58477  3.61503
          0.01909  4.36402  5.08637  0.61958  0.77255  0.48576  0.95510
    154   2.67263  4.90374  3.05490  2.16498  4.15581  3.49238  3.68478  3.22032  1.96547  2.88489  3.97166  3.01435  3.88140  2.65917  2.70542  2.69719  2.67045  2.64986  5.39352  4.05583    171 k - - -
          2.68618  4.42225  2.77519  2.73123  3.46354  2.40513  3.72494  3.29354  2.67741  2.69355  4.24690  2.90347  2.73739  3.18146  2.89801  2.37887  2.77519  2.98518  4.58477  3.61503
          0.01909  4.36402  5.08637  0.61958  0.77255  0.48576  0.95510
    155   2.24857  5.23033  2.45307  1.97280  4.55712  3.43144  3.68180  4.03919  2.19866  3.52926  4.28560  2.43936  3.86708  2.79194  2.96105  2.23000  2.97543  3.61304  5.67299  4.25643    172 e - - -
          2.68618  4.42225  2.77519  2.73123  3.46354  2.40513  3.72494  3.29354  2.67741  2.69355  4.24690  2.90347  2.73739  3.18146  2.89801  2.37887  2.77519  2.98518  4.58477  3.61503
          0.01909  4.36402  5.08637  0.61958  0.77255  0.48576  0.95510
    156   3.67952  4.94907  5.25237  4.75804  1.74590  4.84860  4.74019  2.52550  4.60172  0.79254  3.07845  4.85623  5.00916  4.58185  4.62348  4.23622  3.89619  2.72655  4.87319  3.45363    173 l - - -
          2.68618  4.42225  2.77519  2.73123  3.46354  2.40513  3.72494  3.29354  2.67741  2.69355  4.24690  2.90347  2.73739  3.18146  2.89801  2.37887  2.77519  2.98518  4.58477  3.61503
          0.01909  4.36402  5.08637  0.61958  0.77255  0.48576  0.95510
    157   1.63770  3.25602  3.83576  3.27977  3.46253  3.57603  4.04316  2.80898  3.20120  2.54903  3.45467  3.55965  4.03654  3.47123  3.47900  2.16348  2.88003  2.36147  3.77990  3.72939    174 a - - -
          2.68618  4.42225  2.77519  2.73123  3.46354  2.40513  3.72494  3.29354  2.67741  2.69355  4.24690  2.90347  2.73739  3.18146  2.89801  2.37887  2.77519  2.98518  4.58477  3.61503
          0.01909  4.36402  5.08637  0.61958  0.77255  0.48576  0.95510
    158   2.54604  4.26162  3.72206  2.88101  2.70895  3.67415  3.94524  2.73545  2.78445  2.32107  3.01610  3.49538  4.04972  3.35839  3.00400  2.93406  2.71381  2.10383  4.85680  2.80078    175 v - - -
          2.68618  4.42225  2.77519  2.73123  3.46354  2.40513  3.72494  3.29354  2.67741  2.69355  4.24690  2.90347  2.73739  3.18146  2.89801  2.37887  2.77519  2.98518  4.58477  3.61503
          0.24148  4.36402  1.60044  0.61958  0.77255  0.48576  0.95510
    159   3.93004  5.03947  4.95426  4.72084  1.28621  4.61131  3.47970  3.62547  4.52982  2.91971  4.18475  4.23599  4.88985  4.34801  4.44974  3.98281  4.13595  3.53350  2.65596  1.03960    176 y - - -
          2.68618  4.42225  2.77519  2.73123  3.46354  2.40513  3.72494  3.29354  2.67741  2.69355  4.24690  2.90347  2.73739  3.18146  2.89801  2.37887  2.77519  2.98518  4.58477  3.61503
          0.02379  4.14633  4.86868  0.61958  0.77255  0.74199  0.64658
    160   3.17780  4.48909  4.89316  4.36162  2.74155  4.49142  4.86812  1.07831  4.24782  1.88260  3.21852  4.54995  4.75658  4.41457  4.38795  3.85077  3.42237  1.73541  5.26098  4.03439    177 i - - -
          2.68617  4.42048  2.77500  2.73129  3.46372  2.40530  3.72512  3.29372  2.67759  2.69338  4.24707  2.90355  2.73757  3.18108  2.89818  2.37868  2.77537  2.98515  4.58495  3.61463
          0.17003  1.90597  4.86868  1.67713  0.20691  0.35354  1.21132
    161   2.65596  4.89850  2.79534  2.32822  3.52609  3.10678  3.14585  3.57245  2.34777  2.97217  3.52476  2.52944  3.86867  2.82059  2.93767  2.52339  2.88727  2.97851  5.39264  3.27677    186 e - - -
          2.68618  4.42225  2.77519  2.73123  3.46354  2.40513  3.72494  3.29354  2.67741  2.69355  4.24690  2.90347  2.73739  3.18146  2.89801  2.37887  2.77519  2.98518  4.58477  3.61503
          0.11509  4.36402  2.34354  0.61958  0.77255  0.48576  0.95510
    162   2.48410  4.90550  3.00059  2.06948  4.16532  3.45438  3.11083  3.19615  2.32028  2.77003  3.97067  2.96870  3.84487  2.62209  2.71025  2.65669  2.55356  3.24959  5.39085  4.04329    187 e - - -
          2.68618  4.42225  2.77519  2.73123  3.46354  2.40513  3.72494  3.29354  2.67741  2.69355  4.24690  2.90347  2.73739  3.18146  2.89801  2.37887  2.77519  2.98518  4.58477  3.61503
          0.02099  4.26993  4.99227  0.61958  0.77255  0.51722  0.90677
    163   2.48904  4.81459  3.06706  2.35717  4.04971  3.48202  3.68899  3.20119  2.28692  3.07254  3.89204  3.02395  3.87311  2.84616  2.70317  2.07640  2.54361  2.75102  5.32533  3.99926    188 s - - -
          2.68618  4.42225  2.77519  2.73123  3.46354  2.40513  3.72494  3.29354  2.67741  2.69355  4.24690  2.90347  2.73739  3.18146  2.89801  2.37887  2.77519  2.98518  4.58477  3.61503
          0.02008  4.31375  5.03610  0.61958  0.77255  0.55640  0.85160
    164   2.74309  5.21650  1.86619  2.05371  4.53042  3.41967  3.68250  3.20957  2.16921  3.50743  4.27396  2.48247  3.86428  2.79836  2.96816  2.70013  2.98234  3.59114  5.66082  4.24818    189 d - - -
          2.68618  4.42225  2.77519  2.73123  3.46354  2.40513  3.72494  3.29354  2.67741  2.69355  4.24690  2.90347  2.73739  3.18146  2.89801  2.37887  2.77519  2.98518  4.58477  3.61503
          0.02008  4.31375  5.03610  0.61958  0.77255  0.55640  0.85160
    165   2.73037  5.14619  2.91708  2.09105  4.48383  3.05868  3.65790  3.93879  1.83680  3.43929  4.20980  2.94915  3.87489  2.77070  2.55111  2.05328  2.96000  3.53735  5.58288  4.21076    190 k - - -
          2.68618  4.42225  2.77519  2.73123  3.46354  2.40513  3.72494  3.29354  2.67741  2.69355  4.24690  2.90347  2.73739  3.18146  2.89801  2.37887  2.77519  2.98518  4.58477  3.61503
          0.18103  4.31375  1.88253  0.61958  0.77255  0.55640  0.85160
    166   2.60313  4.41325  3.36727  2.80788  3.59061  3.53280  3.79750  2.29076  2.72609  2.64857  3.53476  2.94026  3.92975  3.07676  2.57958  2.37185  2.84284  2.33168  5.00467  3.75543    191 i - - -
          2.68618  4.42225  2.77519  2.73123  3.46354  2.40513  3.72494  3.29354  2.67741  2.69355  4.24690  2.90347  2.73739  3.18146  2.89801  2.37887  2.77519  2.98518  4.58477  3.61503
          0.02355  4.15627  4.87862  0.61958  0.77255  0.35752  1.20199
    167   2.66538  4.97636  2.74875  2.29833  3.60334  3.46817  3.66575  3.68463  1.97856  2.51345  4.03765  2.97229  3.86134  2.44333  2.90540  2.66998  2.61504  3.32706  5.45400  4.09360    192 k - - -
          2.68618  4.42225  2.77519  2.73123  3.46354  2.40513  3.72494  3.29354  2.67741  2.69355  4.24690  2.90347  2.73739  3.18146  2.89801  2.37887  2.77519  2.98518  4.58477  3.61503
          0.01909  4.36402  5.08637  0.61958  0.77255  0.48576  0.95510
    168   2.50954  5.15172  2.85778  1.84392  4.47936  3.44360  3.66978  3.94708  2.09841  3.45374  4.21585  2.54271  3.86252  2.78134  2.90721  2.22017  2.69190  3.53674  5.60808  4.21176    193 e - - -
          2.68618  4.42225  2.77519  2.73123  3.46354  2.40513  3.72494  3.29354  2.67741  2.69355  4.24690  2.90347  2.73739  3.18146  2.89801  2.37887  2.77519  2.98518  4.58477  3.61503
          0.01909  4.36402  5.08637  0.61958  0.77255  0.48576  0.95510
    169   2.65946  5.06084  2.60479  2.39632  3.49997  3.09288  3.35560  3.22301  2.26568  3.34748  4.11316  2.69369  3.84268  2.44415  2.44378  2.49552  2.89061  3.42840  5.51959  4.13642    194 k - - -
          2.68618  4.42225  2.77519  2.73123  3.46354  2.40513  3.72494  3.29354  2.67741  2.69355  4.24690  2.90347  2.73739  3.18146  2.89801  2.37887  2.77519  2.98518  4.58477  3.61503
          0.01909  4.36402  5.08637  0.61958  0.77255  0.48576  0.95510
    170   3.29425  4.59259  5.14412  4.56752  2.02881  4.58288  4.90071  1.73114  4.42174  1.23780  3.08885  4.69337  4.80441  4.47893  4.46182  3.92694  3.51892  1.89237  5.19931  4.07892    195 l - - -
          2.68618  4.42225  2.77519  2.73123  3.46354  2.40513  3.72494  3.29354  2.67741  2.69355  4.24690  2.90347  2.73739  3.18146  2.89801  2.37887  2.77519  2.98518  4.58477  3.61503
          0.01909  4.36402  5.08637  0.61958  0.77255  0.48576  0.95510
    171   2.69109  4.44965  3.50033  2.94403  1.99937  3.14447  3.85737  2.97251  2.86759  2.66810  3.56321  3.35407  4.02498  3.20061  2.38197  2.56244  2.92652  2.74130  4.91595  3.12656    196 f - - -
          2.68618  4.42225  2.77519  2.73123  3.46354  2.40513  3.72494  3.29354  2.67741  2.69355  4.24690  2.90347  2.73739  3.18146  2.89801  2.37887  2.77519  2.98518  4.58477  3.61503
          0.01909  4.36402  5.08637  0.61958  0.77255  0.48576  0.95510
    172   2.66485  4.96369  2.55852  2.10842  2.83701  3.46715  3.67096  3.66448  2.33358  3.23469  3.32814  2.52313  3.86265  2.80206  2.92511  2.67232  2.66977  3.31129  5.44602  4.08684    197 e - - -
          2.68618  4.42225  2.77519  2.73123  3.46354  2.40513  3.72494  3.29354  2.67741  2.69355  4.24690  2.90347  2.73739  3.18146  2.89801  2.37887  2.77519  2.98518  4.58477  3.61503
          0.01909  4.36402  5.08637  0.61958  0.77255  0.48576  0.95510
    173   2.66911  4.68109  2.85649  2.26855  3.32714  3.53167  3.76275  3.25673  2.63154  1.91803  3.76828  2.89052  3.92712  2.96546  3.06732  2.76170  2.53509  2.98190  5.21905  3.92377    198 l - - -
          2.68618  4.42225  2.77519  2.73123  3.46354  2.40513  3.72494  3.29354  2.67741  2.69355  4.24690  2.90347  2.73739  3.18146  2.89801  2.37887  2.77519  2.98518  4.58477  3.61503
          0.01909  4.36402  5.08637  0.61958  0.77255  0.48576  0.95510
    174   2.67325  4.28061  3.75995  3.18299  2.97586  3.70030  3.95799  2.73680  2.50545  1.66115  3.00366  3.52333  4.07277  3.37784  2.99474  2.96341  2.90392  2.53742  4.85255  3.04496    199 l - - -
          2.68618  4.42225  2.77519  2.73123  3.46354  2.40513  3.72494  3.29354  2.67741  2.69355  4.24690  2.90347  2.73739  3.18146  2.89801  2.37887  2.77519  2.98518  4.58477  3.61503
          0.01909  4.36402  5.08637  0.61958  0.77255  0.48576  0.95510
    175   3.05715  5.69004  1.50368  1.52801  4.98352  3.40740  3.88538  4.51413  2.84638  3.97418  4.78562  2.17898  3.99338  2.63406  3.43282  2.94236  3.33003  4.06064  6.11550  4.60535    200 d - - -
          2.68618  4.42225  2.77519  2.73123  3.46354  2.40513  3.72494  3.29354  2.67741  2.69355  4.24690  2.90347  2.73739  3.18146  2.89801  2.37887  2.77519  2.98518  4.58477  3.61503
          0.08529  4.36402  2.67332  0.61958  0.77255  0.48576  0.95510
    176   2.69249  5.04396  2.98996  2.30016  4.34788  3.47140  3.64524  3.78777  1.79336  2.76713  4.10280  2.55855  3.86366  2.76481  2.59225  2.54919  2.66840  3.41363  5.49322  4.13652    201 k - - -
          2.68618  4.42225  2.77519  2.73123  3.46354  2.40513  3.72494  3.29354  2.67741  2.69355  4.24690  2.90347  2.73739  3.18146  2.89801  2.37887  2.77519  2.98518  4.58477  3.61503
          0.02038  4.29912  5.02147  0.61958  0.77255  0.43351  1.04477
    177   3.46265  4.75417  4.98520  4.51617  1.32908  4.50746  4.07256  2.84613  4.33408  1.26216  3.39521  4.41497  4.77552  4.33514  4.34516  3.84848  3.68073  2.89199  3.16666  2.64501    202 l - - -
          2.68618  4.42225  2.77519  2.73123  3.46354  2.40513  3.72494  3.29354  2.67741  2.69355  4.24690  2.90347  2.73739  3.18146  2.89801  2.37887  2.77519  2.98518  4.58477  3.61503
          0.01909  4.36402  5.08637  0.61958  0.77255  0.48576  0.95510
    178   4.07435  5.25160  4.89909  4.60736  2.07933  4.71284  2.79321  3.89633  4.37681  3.17708  4.43567  4.29972  5.00493  4.36728  4.40655  4.07860  4.28016  3.78650  2.82898  0.65202    203 Y - - -
          2.68639  4.42207  2.77511  2.73108  3.46304  2.40552  3.72544  3.29302  2.67705  2.69347  4.24643  2.90286  2.73733  3.18172  2.89835  2.37873  2.77569  2.98514  4.58526  3.61552
          0.67021  1.09489  1.87194  1.80351  0.17999  0.48576  0.95510
    179   2.69335  5.07714  2.85694  2.03412  4.39386  3.42533  3.63726  3.84270  1.94819  3.36528  4.14532  2.91511  3.84228  2.59768  2.80437  2.32315  2.37996  3.45624  5.52971  4.15882    213 k - - -
          2.68618  4.42225  2.77519  2.73123  3.46354  2.40513  3.72494  3.29354  2.67741  2.69355  4.24690  2.90347  2.73739  3.18146  2.89801  2.37887  2.77519  2.98518  4.58477  3.61503
          0.02243  4.20427  4.92662  0.61958  0.77255  0.68495  0.70141
    180   2.75796  5.19893  2.03546  1.97492  4.49176  3.37741  3.69211  3.10107  2.52201  3.48436  4.27252  2.03625  3.85385  2.82202  3.03291  2.71405  3.00435  3.55990  5.65899  4.24416    214 e - - -
          2.68618  4.42225  2.77519  2.73123  3.46354  2.40513  3.72494  3.29354  2.67741  2.69355  4.24690  2.90347  2.73739  3.18146  2.89801  2.37887  2.77519  2.98518  4.58477  3.61503
          0.02243  4.20427  4.92662  0.61958  0.77255  0.59060  0.80743
    181   1.89802  4.71568  3.09587  2.56679  3.99199  3.04624  3.72683  3.39137  2.35206  3.02435  3.85750  3.06009  3.87399  2.57444  2.97899  2.51694  2.87433  2.58877  5.29426  3.98694    215 a - - -
          2.68618  4.42225  2.77519  2.73123  3.46354  2.40513  3.72494  3.29354  2.67741  2.69355  4.24690  2.90347  2.73739  3.18146  2.89801  2.37887  2.77519  2.98518  4.58477  3.61503
          0.02140  4.25101  4.97335  0.61958  0.77255  0.63378  0.75626
    182   2.66959  5.03797  2.92202  2.10945  4.33289  3.43993  3.26674  3.78285  1.91715  3.31672  4.09547  2.61474  3.83982  2.75229  2.82101  2.65697  2.66867  3.40430  5.49056  3.03235    216 k - - -
          2.68618  4.42225  2.77519  2.73123  3.46354  2.40513  3.72494  3.29354  2.67741  2.69355  4.24690  2.90347  2.73739  3.18146  2.89801  2.37887  2.77519  2.98518  4.58477  3.61503
          0.02140  4.25101  4.97335  0.61958  0.77255  0.63378  0.75626
    183   3.40672  4.70005  5.12548  4.56326  1.86778  4.66301  4.82930  1.89218  4.42238  1.04089  2.97290  4.71931  4.83853  4.44428  4.46713  4.01238  3.62340  2.41446  5.04843  3.82761    217 l - - -
          2.68623  4.42243  2.77538  2.73128  3.46372  2.40531  3.72513  3.29372  2.67736  2.69350  4.24708  2.90324  2.73696  3.18103  2.89791  2.37872  2.77538  2.98536  4.58495  3.61521
          0.78155  1.04686  1.65408  0.95790  0.48402  0.40322  1.10312
    184   2.22288  4.68699  3.09799  2.37177  3.89484  3.47399  3.27014  3.05451  2.26645  2.43972  3.76975  3.04311  3.86342  2.86748  2.93990  2.49987  2.84929  3.00116  5.21158  3.90871    222 a - - -
          2.68618  4.42225  2.77519  2.73123  3.46354  2.40513  3.72494  3.29354  2.67741  2.69355  4.24690  2.90347  2.73739  3.18146  2.89801  2.37887  2.77519  2.98518  4.58477  3.61503
          0.02289  4.18412  4.90647  0.61958  0.77255  0.70554  0.68091
    185   2.62271  4.09785  4.07488  3.49147  2.50399  3.72699  4.02590  1.94994  3.37293  2.23427  3.18975  3.70379  3.21772  3.59460  3.55738  3.01485  2.67147  2.12707  4.70089  3.04274    223 i - - -
          2.68618  4.42225  2.77519  2.73123  3.46354  2.40513  3.72494  3.29354  2.67741  2.69355  4.24690  2.90347  2.73739  3.18146  2.89801  2.37887  2.77519  2.98518  4.58477  3.61503
          0.02289  4.18412  4.90647  0.61958  0.77255  0.70554  0.68091
    186   2.64252  5.09963  2.37026  2.03182  4.41935  3.39087  3.60312  3.89017  2.35736  2.99296  4.15008  2.70606  3.57689  2.50210  2.62043  2.43335  2.87594  3.47720  5.54516  4.14526    224 e - - -
          2.68618  4.42225  2.77519  2.73123  3.46354  2.40513  3.72494  3.29354  2.67741  2.69355  4.24690  2.90347  2.73739  3.18146  2.89801  2.37887  2.77519  2.98518  4.58477  3.61503
          0.15560  4.18412  2.04897  0.61958  0.77255  0.70554  0.68091
    187   2.55757  3.41531  3.60886  3.03956  2.75500  3.57090  3.85654  2.38170  2.69126  2.40095  3.30816  3.39181  2.94054  3.25570  3.27461  2.68996  2.79441  2.45139  4.79368  3.57351    225 i - - -
          2.68618  4.42225  2.77519  2.73123  3.46354  2.40513  3.72494  3.29354  2.67741  2.69355  4.24690  2.90347  2.73739  3.18146  2.89801  2.37887  2.77519  2.98518  4.58477  3.61503
          0.02610  4.05462  4.77697  0.61958  0.77255  0.82028  0.58037
    188   2.66065  4.97978  2.74410  2.16662  4.29317  3.36109  3.63697  3.73244  2.24165  3.28738  4.08681  2.30703  3.80967  2.77348  2.86866  2.34471  2.37054  3.36417  5.48197  4.11603    226 e - - -
          2.68618  4.42225  2.77519  2.73123  3.46354  2.40513  3.72494  3.29354  2.67741  2.69355  4.24690  2.90347  2.73739  3.18146  2.89801  2.37887  2.77519  2.98518  4.58477  3.61503
          0.02610  4.05462  4.77697  0.61958  0.77255  0.82028  0.58037
    189   2.66658  4.63870  3.19637  2.42113  3.82449  3.52012  3.70448  2.76187  1.93977  2.27485  3.70695  3.11345  3.90578  2.90511  2.80486  2.76895  2.89144  2.87141  5.16411  3.89197    227 k - - -
          2.68618  4.42225  2.77519  2.73123  3.46354  2.40513  3.72494  3.29354  2.67741  2.69355  4.24690  2.90347  2.73739  3.18146  2.89801  2.37887  2.77519  2.98518  4.58477  3.61503
          0.02610  4.05462  4.77697  0.61958  0.77255  0.82028  0.58037
    190   2.73640  5.00268  3.04564  2.28336  4.31841  3.48321  3.60083  3.72794  2.02157  2.74427  4.06766  2.98542  3.86997  2.06533  2.30754  2.73542  2.94910  3.38144  5.41492  4.11193    228 k - - -
          2.68614  4.42154  2.77522  2.73085  3.46365  2.40524  3.72505  3.29320  2.67752  2.69366  4.24701  2.90341  2.73726  3.18157  2.89812  2.37898  2.77531  2.98502  4.58488  3.61514
          0.58187  1.00534  2.58722  0.67762  0.70892  0.60017  0.79566
    191   2.55874  5.08686  2.39467  1.89583  4.38172  3.36660  3.63426  3.84017  2.43333  3.37215  4.15362  2.47457  3.81077  2.58935  2.92996  2.64805  2.91725  2.76310  5.55076  4.15399    231 e - - -
          2.68618  4.42225  2.77519  2.73123  3.46354  2.40513  3.72494  3.29354  2.67741  2.69355  4.24690  2.90347  2.73739  3.18146  2.89801  2.37887  2.77519  2.98518  4.58477  3.61503
          0.02434  4.12364  4.84598  0.61958  0.77255  0.34491  1.23196
    192   2.67560  4.51233  2.64910  2.82614  2.57502  3.60027  3.85176  2.73228  2.80655  2.69910  3.60399  3.27423  2.25434  3.12449  3.20156  2.84236  2.91228  2.56725  5.07139  3.79763    232 p - - -
          2.68618  4.42225  2.77519  2.73123  3.46354  2.40513  3.72494  3.29354  2.67741  2.69355  4.24690  2.90347  2.73739  3.18146  2.89801  2.37887  2.77519  2.98518  4.58477  3.61503
          0.01909  4.36402  5.08637  0.61958  0.77255  0.48576  0.95510
    193   2.66001  4.83574  2.19024  2.51364  3.54098  3.49132  3.70348  3.01202  2.51310  2.83767  3.91215  2.46161  3.88478  2.85991  2.97424  2.44964  2.64936  3.16159  5.34603  4.01522    233 d - - -
          2.68618  4.42225  2.77519  2.73123  3.46354  2.40513  3.72494  3.29354  2.67741  2.69355  4.24690  2.90347  2.73739  3.18146  2.89801  2.37887  2.77519  2.98518  4.58477  3.61503
          0.01909  4.36402  5.08637  0.61958  0.77255  0.48576  0.95510
    194   2.67003  5.10023  2.73808  1.81827  4.41532  3.44920  3.64031  3.87831  2.09757  3.15743  3.51857  2.92978  3.84426  2.74867  2.65937  2.32597  2.90090  3.47486  5.54954  4.16066    234 e - - -
          2.68618  4.42225  2.77519  2.73123  3.46354  2.40513  3.72494  3.29354  2.67741  2.69355  4.24690  2.90347  2.73739  3.18146  2.89801  2.37887  2.77519  2.98518  4.58477  3.61503
          0.01909  4.36402  5.08637  0.61958  0.77255  0.48576  0.95510
    195   2.41205  4.94889  3.00965  1.90874  4.21773  3.47822  3.68148  3.64054  2.07489  2.69483  4.01942  2.99318  3.87462  2.81647  2.90976  2.42353  2.90737  3.03568  5.43753  4.08746    235 e - - -
          2.68618  4.42225  2.77519  2.73123  3.46354  2.40513  3.72494  3.29354  2.67741  2.69355  4.24690  2.90347  2.73739  3.18146  2.89801  2.37887  2.77519  2.98518  4.58477  3.61503
          0.01909  4.36402  5.08637  0.61958  0.77255  0.48576  0.95510
    196   2.50997  5.01599  2.63053  1.96024  4.29987  3.09449  3.65759  3.74539  2.32889  2.90193  4.07398  2.76939  3.85308  2.77903  2.90495  2.65913  2.89599  3.11743  5.48678  3.05371    236 e - - -
          2.68618  4.42225  2.77519  2.73123  3.46354  2.40513  3.72494  3.29354  2.67741  2.69355  4.24690  2.90347  2.73739  3.18146  2.89801  2.37887  2.77519  2.98518  4.58477  3.61503
          0.01909  4.36402  5.08637  0.61958  0.77255  0.48576  0.95510
    197   2.65729  4.30483  4.78217  4.19166  2.24018  4.17088  4.51490  1.81505  4.02858  1.66967  2.78046  4.28059  4.48412  4.16149  4.09167  3.49128  3.18234  1.76558  4.97733  3.82849    237 l - - -
          2.68618  4.42225  2.77519  2.73123  3.46354  2.40513  3.72494  3.29354  2.67741  2.69355  4.24690  2.90347  2.73739  3.18146  2.89801  2.37887  2.77519  2.98518  4.58477  3.61503
          0.01909  4.36402  5.08637  0.61958  0.77255  0.48576  0.95510
    198   2.66253  4.60225  3.26376  2.50404  3.36560  3.55912  3.77892  3.16044  2.50608  1.88634  3.24140  2.76304  3.94376  2.82803  2.82872  2.78318  2.89302  2.89935  5.14824  3.87244    238 l - - -
          2.68618  4.42225  2.77519  2.73123  3.46354  2.40513  3.72494  3.29354  2.67741  2.69355  4.24690  2.90347  2.73739  3.18146  2.89801  2.37887  2.77519  2.98518  4.58477  3.61503
          0.01909  4.36402  5.08637  0.61958  0.77255  0.48576  0.95510
    199   2.54964  5.13333  2.89160  1.90211  4.47078  3.45870  3.68485  3.92696  1.78964  3.44209  4.21377  2.95240  3.88044  2.80090  2.87700  2.23589  2.73183  3.52651  5.60008  4.21900    239 k - - -
          2.68618  4.42225  2.77519  2.73123  3.46354  2.40513  3.72494  3.29354  2.67741  2.69355  4.24690  2.90347  2.73739  3.18146  2.89801  2.37887  2.77519  2.98518  4.58477  3.61503
          0.01909  4.36402  5.08637  0.61958  0.77255  0.48576  0.95510
    200   1.97262  4.87937  3.06293  2.35015  4.12471  3.49951  3.70039  3.53886  1.91727  2.84594  3.95455  3.03154  3.89304  2.85070  2.91723  2.55837  2.91221  3.21579  5.37738  3.51448    240 k - - -
          2.68618  4.42225  2.77519  2.73123  3.46354  2.40513  3.72494  3.29354  2.67741  2.69355  4.24690  2.90347  2.73739  3.18146  2.89801  2.37887  2.77519  2.98518  4.58477  3.61503
          0.01909  4.36402  5.08637  0.61958  0.77255  0.48576  0.95510
    201   2.46345  4.13151  4.20277  3.61307  2.91217  3.78996  4.09112  2.38969  3.48008  1.75302  2.57033  3.79521  4.15390  3.68774  3.14493  3.08061  2.90675  2.36628  4.73101  2.50754    241 l - - -
          2.68618  4.42225  2.77519  2.73123  3.46354  2.40513  3.72494  3.29354  2.67741  2.69355  4.24690  2.90347  2.73739  3.18146  2.89801  2.37887  2.77519  2.98518  4.58477  3.61503
          0.01909  4.36402  5.08637  0.61958  0.77255  0.48576  0.95510
    202   2.66502  5.12681  2.44513  2.24324  3.70087  3.13526  3.21564  3.92350  2.30388  3.42300  4.17344  2.91549  3.83618  2.49720  2.52871  2.17688  2.89650  3.50657  5.57117  4.17240    242 s - - -
          2.68618  4.42225  2.77519  2.73123  3.46354  2.40513  3.72494  3.29354  2.67741  2.69355  4.24690  2.90347  2.73739  3.18146  2.89801  2.37887  2.77519  2.98518  4.58477  3.61503
          0.01909  4.36402  5.08637  0.61958  0.77255  0.48576  0.95510
    203   2.69779  5.16744  2.55316  1.89259  4.49100  3.43882  3.65517  3.26996  2.01503  3.46295  4.21745  2.51931  3.85153  2.76242  2.90269  2.39228  2.93179  3.54707  5.61071  4.20667    243 e - - -
          2.68618  4.42225  2.77519  2.73123  3.46354  2.40513  3.72494  3.29354  2.67741  2.69355  4.24690  2.90347  2.73739  3.18146  2.89801  2.37887  2.77519  2.98518  4.58477  3.61503
          0.06639  4.36402  2.96598  0.61958  0.77255  0.48576  0.95510
    204   3.48749  4.76088  5.27070  4.70323  2.39313  4.78849  5.02754  1.64896  4.56575  0.92114  2.99084  4.87349  4.93601  4.56546  4.59532  4.14691  3.70321  2.39247  5.21397  4.08409    244 l - - -
          2.68618  4.42225  2.77519  2.73123  3.46354  2.40513  3.72494  3.29354  2.67741  2.69355  4.24690  2.90347  2.73739  3.18146  2.89801  2.37887  2.77519  2.98518  4.58477  3.61503
          0.02000  4.31764  5.03998  0.61958  0.77255  0.55124  0.85857
    205   2.65649  4.68205  3.18368  2.61893  3.87809  3.52663  3.73338  2.74620  2.15636  2.70997  3.76602  2.55936  3.91206  2.92798  2.50389  2.74450  2.88613  2.72832  5.21026  3.24064    245 k - - -
          2.68618  4.42225  2.77519  2.73123  3.46354  2.40513  3.72494  3.29354  2.67741  2.69355  4.24690  2.90347  2.73739  3.18146  2.89801  2.37887  2.77519  2.98518  4.58477  3.61503
          0.02000  4.31764  5.03998  0.61958  0.77255  0.55124  0.85857
    206   2.52725  5.16984  2.45739  2.13556  4.50098  3.42064  3.29517  3.98150  2.28993  3.46896  4.21677  2.47215  3.83180  2.48041  2.88349  2.26132  2.70787  3.55348  5.60851  4.19861    246 e - - -
          2.68618  4.42225  2.77519  2.73123  3.46354  2.40513  3.72494  3.29354  2.67741  2.69355  4.24690  2.90347  2.73739  3.18146  2.89801  2.37887  2.77519  2.98518  4.58477  3.61503
          0.02000  4.31764  5.03998  0.61958  0.77255  0.55124  0.85857
    207   2.67605  4.42349  3.49911  2.93354  2.90402  3.63457  3.26488  2.70158  2.87157  2.46072  3.52434  3.34400  4.01285  2.55918  2.89323  2.87783  2.90674  2.70476  4.86575  2.24297    247 y - - -
          2.68618  4.42225  2.77519  2.73123  3.46354  2.40513  3.72494  3.29354  2.67741  2.69355  4.24690  2.90347  2.73739  3.18146  2.89801  2.37887  2.77519  2.98518  4.58477  3.61503
          0.02000  4.31764  5.03998  0.61958  0.77255  0.55124  0.85857
    208   2.21253  2.86341  4.54705  3.96604  2.88538  3.97991  4.35782  1.60227  3.81617  2.27326  3.29180  4.07390  4.33981  4.00168  3.92313  3.29697  3.03012  1.78164  4.91901  3.73267    248 i - - -
          2.68618  4.42225  2.77519  2.73123  3.46354  2.40513  3.72494  3.29354  2.67741  2.69355  4.24690  2.90347  2.73739  3.18146  2.89801  2.37887  2.77519  2.98518  4.58477  3.61503
          0.02000  4.31764  5.03998  0.61958  0.77255  0.55124  0.85857
    209   2.64232  4.38764  3.47975  2.91267  3.00340  3.60930  3.30039  2.88850  2.66707  2.00670  3.48695  3.32813  3.98914  2.57552  3.21278  2.85243  2.66576  2.31937  4.96155  3.72110    249 l - - -
          2.68618  4.42225  2.77519  2.73123  3.46354  2.40513  3.72494  3.29354  2.67741  2.69355  4.24690  2.90347  2.73739  3.18146  2.89801  2.37887  2.77519  2.98518  4.58477  3.61503
          0.02000  4.31764  5.03998  0.61958  0.77255  0.55124  0.85857
    210   2.69269  4.99415  2.83383  2.28496  4.42916  2.52525  3.76492  3.88164  2.57676  3.43423  4.22379  2.21423  3.87625  2.90182  3.05874  1.90040  2.57426  3.47750  5.62484  4.25110    250 s - - -
          2.68618  4.42225  2.77519  2.73123  3.46354  2.40513  3.72494  3.29354  2.67741  2.69355  4.24690  2.90347  2.73739  3.18146  2.89801  2.37887  2.77519  2.98518  4.58477  3.61503
          0.02000  4.31764  5.03998  0.61958  0.77255  0.55124  0.85857
    211   2.63448  3.55139  3.84034  2.92218  3.05644  3.69045  3.97352  2.12469  3.17881  1.94094  3.30322  3.17286  4.06360  2.93685  3.44001  2.96000  2.86649  2.27009  4.79737  3.59156    251 l - - -
          2.68618  4.42225  2.77519  2.73123  3.46354  2.40513  3.72494  3.29354  2.67741  2.69355  4.24690  2.90347  2.73739  3.18146  2.89801  2.37887  2.77519  2.98518  4.58477  3.61503
          0.02000  4.31764  5.03998  0.61958  0.77255  0.44689  1.02058
    212   2.50676  5.13557  2.59652  1.94994  4.47438  2.56510  3.68376  3.94331  2.46004  3.45666  4.22067  2.92399  2.91011  2.79814  2.95549  2.37397  2.66774  3.53186  5.61776  4.21826    252 e - - -
          2.68618  4.42225  2.77519  2.73123  3.46354  2.40513  3.72494  3.29354  2.67741  2.69355  4.24690  2.90347  2.73739  3.18146  2.89801  2.37887  2.77519  2.98518  4.58477  3.61503
          0.01909  4.36402  5.08637  0.61958  0.77255  0.48576  0.95510
    213   2.66856  4.91928  3.01453  2.47628  4.18648  2.65238  3.08263  3.61320  2.47151  2.89719  3.99964  2.82900  3.87507  2.55488  2.93519  2.39080  2.18744  3.27152  5.42114  4.07466    253 t - - -
          2.68618  4.42225  2.77519  2.73123  3.46354  2.40513  3.72494  3.29354  2.67741  2.69355  4.24690  2.90347  2.73739  3.18146  2.89801  2.37887  2.77519  2.98518  4.58477  3.61503
          0.01909  4.36402  5.08637  0.61958  0.77255  0.48576  0.95510
    214   1.83147  5.03220  2.71965  2.17507  4.31963  3.45545  3.67942  3.76384  2.29953  3.31668  4.10100  2.75894  3.86633  2.80515  2.93895  2.51423  2.92295  2.90100  5.51196  4.13931    254 a - - -
          2.68618  4.42225  2.77519  2.73123  3.46354  2.40513  3.72494  3.29354  2.67741  2.69355  4.24690  2.90347  2.73739  3.18146  2.89801  2.37887  2.77519  2.98518  4.58477  3.61503
          0.01909  4.36402  5.08637  0.61958  0.77255  0.48576  0.95510
    215   2.50238  5.11757  2.91250  2.25395  4.43994  3.46035  3.66959  3.89676  1.92354  3.41341  4.18325  2.94842  3.35030  2.59524  2.86572  1.90574  2.94404  3.49990  5.57415  4.19356    255 s - - -
          2.68618  4.42225  2.77519  2.73123  3.46354  2.40513  3.72494  3.29354  2.67741  2.69355  4.24690  2.90347  2.73739  3.18146  2.89801  2.37887  2.77519  2.98518  4.58477  3.61503
          0.05150  4.36402  3.28429  0.61958  0.77255  0.48576  0.95510
    216   2.68662  5.16456  2.33599  2.35441  4.49478  3.43077  3.64082  3.97100  2.23713  3.46229  4.21358  2.24211  3.84058  2.48572  2.64456  2.48934  2.51902  3.54811  5.60413  4.19995    256 k - - -
          2.68625  4.42232  2.77527  2.73130  3.46361  2.40508  3.72502  3.29361  2.67679  2.69362  4.24697  2.90354  2.73747  3.18153  2.89808  2.37894  2.77527  2.98525  4.58484  3.61453
          0.32056  1.68260  2.42630  0.66988  0.71697  0.53141  0.88618
    217   2.47782  5.01966  2.98938  2.35022  4.32086  3.46221  3.63240  3.75766  2.08930  3.29433  4.07934  2.59800  3.85307  2.75371  2.04466  2.67467  2.69237  3.38805  5.46915  3.56903    260 r - - -
          2.68618  4.42225  2.77519  2.73123  3.46354  2.40513  3.72494  3.29354  2.67741  2.69355  4.24690  2.90347  2.73739  3.18146  2.89801  2.37887  2.77519  2.98518  4.58477  3.61503
          0.07947  4.24670  2.77930  0.61958  0.77255  0.40078  1.10805
    218   1.66806  3.40273  4.16218  3.59661  2.95133  3.77935  4.18447  2.48827  3.48404  1.71705  3.29834  3.80717  4.18738  3.71470  3.68460  3.09078  2.96791  2.32286  4.88405  3.68103    261 a - - -
          2.68618  4.42225  2.77519  2.73123  3.46354  2.40513  3.72494  3.29354  2.67741  2.69355  4.24690  2.90347  2.73739  3.18146  2.89801  2.37887  2.77519  2.98518  4.58477  3.61503
          0.02008  4.31375  5.03610  0.61958  0.77255  0.55640  0.85160
    219   2.65592  3.38420  3.38256  2.81313  3.64810  3.58554  3.81511  2.54786  1.92763  2.36464  3.58551  3.25558  3.96842  2.82939  3.09711  2.63962  2.88683  2.76410  5.05202  3.79970    262 k - - -
          2.68618  4.42225  2.77519  2.73123  3.46354  2.40513  3.72494  3.29354  2.67741  2.69355  4.24690  2.90347  2.73739  3.18146  2.89801  2.37887  2.77519  2.98518  4.58477  3.61503
          0.02008  4.31375  5.03610  0.61958  0.77255  0.55640  0.85160
    220   2.75367  5.24418  2.39829  2.17379  4.56954  3.42070  3.68361  4.04955  1.85868  3.53940  4.30256  2.14217  3.86777  2.79750  2.95326  2.70625  2.52452  3.62649  5.68268  4.26742    263 k - - -
          2.68619  4.42226  2.77520  2.73124  3.46329  2.40513  3.72495  3.29355  2.67741  2.69356  4.24690  2.90347  2.73740  3.18147  2.89801  2.37887  2.77520  2.98519  4.58478  3.61504
          0.11598  2.94908  2.86264  0.44705  1.02029  0.44400  1.02574
    221   2.03269  5.00064  2.64440  2.41485  4.29054  3.44013  3.68042  3.73137  2.46700  2.85914  4.08339  2.21513  3.85956  2.59471  2.94632  2.50421  2.91861  3.36648  5.49518  4.12690    265 a - - -
          2.68618  4.42225  2.77519  2.73123  3.46354  2.40513  3.72494  3.29354  2.67741  2.69355  4.24690  2.90347  2.73739  3.18146  2.89801  2.37887  2.77519  2.98518  4.58477  3.61503
          0.02006  4.31469  5.03704  0.61958  0.77255  0.55516  0.85327
    222   3.20283  4.53019  4.92867  4.38269  1.42915  4.44589  4.68482  1.78103  4.24636  1.89481  3.21226  4.50901  4.72133  4.36679  4.33975  3.79003  3.43966  1.80671  5.03418  3.73134    266 f - - -
          2.68618  4.42225  2.77519  2.73123  3.46354  2.40513  3.72494  3.29354  2.67741  2.69355  4.24690  2.90347  2.73739  3.18146  2.89801  2.37887  2.77519  2.98518  4.58477  3.61503
          0.02006  4.31469  5.03704  0.61958  0.77255  0.55516  0.85327
    223   2.71435  5.20778  2.39454  2.00748  4.53985  3.42543  3.65290  4.01992  1.84091  3.13522  4.25745  2.57697  3.84946  2.53373  2.89076  2.67164  2.94912  3.59256  5.64056  4.23085    267 k - - -
          2.68618  4.42225  2.77519  2.73123  3.46354  2.40513  3.72494  3.29354  2.67741  2.69355  4.24690  2.90347  2.73739  3.18146  2.89801  2.37887  2.77519  2.98518  4.58477  3.61503
          0.02006  4.31469  5.03704  0.61958  0.77255  0.55516  0.85327
    224   2.31115  3.06216  3.36495  2.80643  3.19743  3.53531  3.83022  3.04377  2.48670  2.73581  3.60929  3.24466  3.01405  3.09554  3.16740  2.22803  2.63286  2.79057  5.07647  3.81996    268 s - - -
          2.68618  4.42225  2.77519  2.73123  3.46354  2.40513  3.72494  3.29354  2.67741  2.69355  4.24690  2.90347  2.73739  3.18146  2.89801  2.37887  2.77519  2.98518  4.58477  3.61503
          0.06063  4.31469  3.09090  0.61958  0.77255  0.55516  0.85327
    225   2.70557  5.18472  2.43560  1.83457  4.50735  3.05907  3.65122  3.98451  1.97240  3.48005  4.23920  2.67055  3.83963  2.76226  2.91788  2.66487  2.94268  3.10372  5.62740  4.21682    269 e - - -
          2.68618  4.42225  2.77519  2.73123  3.46354  2.40513  3.72494  3.29354  2.67741  2.69355  4.24690  2.90347  2.73739  3.18146  2.89801  2.37887  2.77519  2.98518  4.58477  3.61503
          0.02089  4.27494  4.99729  0.61958  0.77255  0.49506  0.94042
    226   2.46897  5.01565  2.22313  2.40919  4.32593  3.43527  3.67103  3.77246  2.34153  3.32185  4.10259  2.70789  3.85100  2.79496  2.93073  2.09151  2.70925  2.89364  5.51277  4.13830    270 s - - -
          2.68623  4.42230  2.77500  2.73129  3.46359  2.40518  3.72471  3.29359  2.67746  2.69327  4.24695  2.90352  2.73745  3.18152  2.89787  2.37892  2.77525  2.98524  4.58482  3.61508
          0.19350  1.77483  5.04857  0.54996  0.86032  0.45348  1.00900
    227   2.71369  4.13864  4.35172  3.75911  2.36134  3.85534  4.17397  2.21448  3.61345  1.90911  2.91002  3.90165  3.05338  3.80081  3.73751  3.15394  2.67295  1.89461  4.76659  3.58719    273 v - - -
          2.68618  4.42225  2.77519  2.73123  3.46354  2.40513  3.72494  3.29354  2.67741  2.69355  4.24690  2.90347  2.73739  3.18146  2.89801  2.37887  2.77519  2.98518  4.58477  3.61503
          0.01909  4.36402  5.08637  0.61958  0.77255  0.48576  0.95510
    228   2.55866  5.17135  2.97286  1.94038  4.51542  3.49273  3.66310  3.96950  1.86903  3.46056  4.22775  2.97269  3.89215  2.77250  2.27512  2.28933  2.97333  3.56466  5.59437  4.22695    274 k - - -
          2.68618  4.42225  2.77519  2.73123  3.46354  2.40513  3.72494  3.29354  2.67741  2.69355  4.24690  2.90347  2.73739  3.18146  2.89801  2.37887  2.77519  2.98518  4.58477  3.61503
          0.01909  4.36402  5.08637  0.61958  0.77255  0.48576  0.95510
    229   2.71562  5.07513  2.86804  1.69180  4.38635  2.64707  3.70145  3.83516  2.47958  3.37942  4.16344  2.95400  3.87948  2.46038  2.95879  2.43335  2.95689  2.90421  5.56590  4.18762    275 e - - -
          2.68618  4.42225  2.77519  2.73123  3.46354  2.40513  3.72494  3.29354  2.67741  2.69355  4.24690  2.90347  2.73739  3.18146  2.89801  2.37887  2.77519  2.98518  4.58477  3.61503
          0.01909  4.36402  5.08637  0.61958  0.77255  0.48576  0.95510
    230   3.43447  4.72399  5.18317  4.62902  1.45395  4.68803  4.81555  1.75013  4.48149  1.34294  3.07700  4.74814  4.88120  4.50697  4.51799  4.03867  3.65424  2.42301  5.03675  3.75255    276 l - - -
          2.68618  4.42225  2.77519  2.73123  3.46354  2.40513  3.72494  3.29354  2.67741  2.69355  4.24690  2.90347  2.73739  3.18146  2.89801  2.37887  2.77519  2.98518  4.58477  3.61503
          0.01909  4.36402  5.08637  0.61958  0.77255  0.48576  0.95510
    231   2.36901  2.89422  4.48750  3.89243  2.61396  3.91814  4.24557  2.43578  3.73156  1.46224  2.66559  4.00008  4.26929  3.89637  3.82437  3.22462  2.99772  2.30388  4.78751  3.61559    277 l - - -
          2.68618  4.42225  2.77519  2.73123  3.46354  2.40513  3.72494  3.29354  2.67741  2.69355  4.24690  2.90347  2.73739  3.18146  2.89801  2.37887  2.77519  2.98518  4.58477  3.61503
          0.01909  4.36402  5.08637  0.61958  0.77255  0.48576  0.95510
    232   2.66712  5.10572  2.93299  2.20826  3.65863  3.15430  3.63731  3.88900  2.16308  3.39805  4.15470  2.33948  3.84129  2.34849  2.65476  2.49358  2.72490  3.48189  5.55377  4.16241    278 k - - -
          2.68620  4.42227  2.77521  2.73125  3.46356  2.40515  3.72496  3.29328  2.67743  2.69357  4.24692  2.90349  2.73742  3.18148  2.89803  2.37889  2.77504  2.98520  4.58479  3.61505
          0.12338  2.20825  5.08637  0.30920  1.32439  0.48576  0.95510
    233   2.79650  5.08186  3.13958  2.57774  4.46123  3.54502  3.71171  3.88078  1.72755  3.40192  4.20056  3.07727  3.95054  2.83709  2.28208  1.82367  2.71306  3.50907  5.55087  4.23717    280 k - - -
          2.68618  4.42225  2.77519  2.73123  3.46354  2.40513  3.72494  3.29354  2.67741  2.69355  4.24690  2.90347  2.73739  3.18146  2.89801  2.37887  2.77519  2.98518  4.58477  3.61503
          0.01909  4.36402  5.08637  0.61958  0.77255  0.48576  0.95510
    234   2.63704  4.79588  3.05482  2.65048  4.41641  2.59973  3.89888  3.85577  2.43993  3.44077  4.24281  3.11654  2.13427  3.05734  3.14374  1.67348  2.96657  3.43082  5.64642  4.31918    281 s - - -
          2.68617  4.42240  2.77534  2.73138  3.46369  2.40504  3.72509  3.29340  2.67721  2.69335  4.24608  2.90361  2.73754  3.18161  2.89796  2.37901  2.77480  2.98533  4.58492  3.61518
          0.33452  1.27963  5.08637  0.87849  0.53684  0.48576  0.95510
    235   3.14100  4.48646  4.82258  4.27438  1.94944  4.26986  4.22286  2.22509  4.10130  1.54170  3.21857  4.28894  4.56661  4.17513  4.14306  3.59212  3.36473  2.60041  2.00341  3.05097    287 l - - -
          2.68618  4.42225  2.77519  2.73123  3.46354  2.40513  3.72494  3.29354  2.67741  2.69355  4.24690  2.90347  2.73739  3.18146  2.89801  2.37887  2.77519  2.98518  4.58477  3.61503
          0.01909  4.36402  5.08637  0.61958  0.77255  0.48576  0.95510
    236   2.94583  4.35854  4.51743  3.20847  2.81462  4.10292  4.40616  2.00920  3.79786  1.20356  2.59340  4.12076  4.41669  3.96638  3.93441  3.40601  3.17311  2.38697  4.94466  3.80003    288 l - - -
          2.68618  4.42225  2.77519  2.73123  3.46354  2.40513  3.72494  3.29354  2.67741  2.69355  4.24690  2.90347  2.73739  3.18146  2.89801  2.37887  2.77519  2.98518  4.58477  3.61503
          0.06169  4.36402  3.05557  0.61958  0.77255  0.48576  0.95510
    237   2.66051  5.09651  2.50100  1.90169  4.41156  3.14651  3.63146  3.87660  2.26683  3.38840  3.50712  2.91295  3.83218  2.73994  2.64727  2.63612  2.41665  3.47120  5.54698  4.15457    289 e - - -
          2.68618  4.42225  2.77519  2.73123  3.46354  2.40513  3.72494  3.29354  2.67741  2.69355  4.24690  2.90347  2.73739  3.18146  2.89801  2.37887  2.77519  2.98518  4.58477  3.61503
          0.01991  4.32225  5.04459  0.61958  0.77255  0.45040  1.01439
    238   2.72511  5.11902  3.00747  2.19688  4.44299  3.09329  3.65601  3.89096  1.62903  3.39984  4.17189  2.77370  3.88446  2.62410  2.57585  2.70536  2.94959  3.49995  3.75315  4.18748    290 k - - -
          2.68618  4.42225  2.77519  2.73123  3.46354  2.40513  3.72494  3.29354  2.67741  2.69355  4.24690  2.90347  2.73739  3.18146  2.89801  2.37887  2.77519  2.98518  4.58477  3.61503
          0.01909  4.36402  5.08637  0.61958  0.77255  0.48576  0.95510
    239   2.67292  5.02595  2.72030  2.05346  2.68920  3.45920  3.28252  3.75593  2.12710  3.04762  4.08424  2.65469  3.85760  2.78396  2.90607  2.66657  2.90482  3.38382  5.49315  4.12007    291 e - - -
          2.68618  4.42225  2.77519  2.73123  3.46354  2.40513  3.72494  3.29354  2.67741  2.69355  4.24690  2.90347  2.73739  3.18146  2.89801  2.37887  2.77519  2.98518  4.58477  3.61503
          0.08529  4.36402  2.67332  0.61958  0.77255  0.48576  0.95510
    240   2.82858  5.31182  2.03735  1.70177  4.64439  3.39220  3.75637  4.12847  2.60954  3.63270  4.41720  2.87098  3.89841  2.88672  3.13590  1.92016  2.72903  3.70677  5.79225  4.35685    292 e - - -
          2.68618  4.42225  2.77519  2.73123  3.46354  2.40513  3.72494  3.29354  2.67741  2.69355  4.24690  2.90347  2.73739  3.18146  2.89801  2.37887  2.77519  2.98518  4.58477  3.61503
          0.20644  4.29912  1.75479  0.61958  0.77255  0.57543  0.82659
    241   2.61804  4.55363  3.17552  2.49894  3.72033  3.49509  3.71966  3.11157  2.42107  2.22353  3.64877  3.11347  3.88862  2.94761  2.97370  2.14627  2.84981  2.85167  5.08937  3.24481    293 s - - -
          2.68618  4.42225  2.77519  2.73123  3.46354  2.40513  3.72494  3.29354  2.67741  2.69355  4.24690  2.90347  2.73739  3.18146  2.89801  2.37887  2.77519  2.98518  4.58477  3.61503
          0.07947  4.11718  2.81165  0.61958  0.77255  0.76834  0.62322
    242   2.58958  4.66216  3.07325  2.52210  3.89214  2.74904  3.66003  3.28595  2.32316  2.69359  3.76253  2.78783  3.83387  2.84067  2.71503  2.66208  2.48689  2.71712  5.20016  3.89883    294 k - - -
          2.68618  4.42225  2.77519  2.73123  3.46354  2.40513  3.72494  3.29354  2.67741  2.69355  4.24690  2.90347  2.73739  3.18146  2.89801  2.37887  2.77519  2.98518  4.58477  3.61503
          0.02587  4.06357  4.78592  0.61958  0.77255  0.40060  1.10840
    243   2.77842  5.27532  2.07428  1.67178  4.59091  3.41810  3.69980  4.07596  1.99930  3.56642  4.33432  2.88354  3.87794  2.81720  2.99127  2.72628  3.01983  3.65371  5.71014  3.58770    295 e - - -
          2.68618  4.42225  2.77519  2.73123  3.46354  2.40513  3.72494  3.29354  2.67741  2.69355  4.24690  2.90347  2.73739  3.18146  2.89801  2.37887  2.77519  2.98518  4.58477  3.61503
          0.02008  4.31375  5.03610  0.61958  0.77255  0.55640  0.85160
    244   3.88149  5.16033  4.65158  4.31355  1.88815  4.56524  2.22919  3.78211  4.16810  3.09942  4.32706  4.16381  4.87509  4.20529  4.27064  3.91305  4.09501  3.65948  3.75814  0.80516    296 y - - -
          2.68618  4.42225  2.77519  2.73123  3.46354  2.40513  3.72494  3.29354  2.67741  2.69355  4.24690  2.90347  2.73739  3.18146  2.89801  2.37887  2.77519  2.98518  4.58477  3.61503
          0.29665  4.31375  1.41342  0.61958  0.77255  0.55640  0.85160
    245   2.71679  5.02729  2.95565  2.43547  4.36335  3.44490  3.59966  3.78724  2.08291  3.30508  4.10526  2.63473  3.84835  2.46032  2.12349  2.19515  2.93801  3.42171  5.45438  4.13204    297 k - - -
          2.68618  4.42225  2.77519  2.73123  3.46354  2.40513  3.72494  3.29354  2.67741  2.69355  4.24690  2.90347  2.73739  3.18146  2.89801  2.37887  2.77519  2.98518  4.58477  3.61503
          0.02640  4.04350  4.76585  0.61958  0.77255  0.82891  0.57363
    246   2.63373  4.28356  3.61290  3.06400  3.06286  3.60713  3.78389  2.79010  2.97086  2.48767  3.41132  3.40390  3.99886  3.27423  3.27398  2.56540  2.39007  2.57568  3.51811  2.17349    298 y - - -
          2.68618  4.42225  2.77519  2.73123  3.46354  2.40513  3.72494  3.29354  2.67741  2.69355  4.24690  2.90347  2.73739  3.18146  2.89801  2.37887  2.77519  2.98518  4.58477  3.61503
          0.02640  4.04350  4.76585  0.61958  0.77255  0.31884  1.29825
    247   2.73541  4.23593  4.06656  3.49366  1.80645  3.80773  4.02389  2.64565  2.94591  1.84221  3.30677  3.73081  4.17325  3.61180  3.57275  3.09267  2.72848  2.46984  4.68211  2.97211    299 f - - -
          2.68618  4.42225  2.77519  2.73123  3.46354  2.40513  3.72494  3.29354  2.67741  2.69355  4.24690  2.90347  2.73739  3.18146  2.89801  2.37887  2.77519  2.98518  4.58477  3.61503
          0.01909  4.36402  5.08637  0.61958  0.77255  0.48576  0.95510
    248   2.60328  5.21878  2.97846  2.33332  4.57320  3.53289  3.70121  4.01126  1.40125  3.50032  4.28676  3.01716  3.94603  2.32710  2.69967  2.57917  3.05614  3.62055  5.62724  4.28419    300 k - - -
          2.68618  4.42225  2.77519  2.73123  3.46354  2.40513  3.72494  3.29354  2.67741  2.69355  4.24690  2.90347  2.73739  3.18146  2.89801  2.37887  2.77519  2.98518  4.58477  3.61503
          0.01909  4.36402  5.08637  0.61958  0.77255  0.48576  0.95510
    249   2.68856  5.01007  2.50002  2.44592  4.30036  3.47065  3.67991  3.24207  1.59066  3.29251  4.08290  2.97722  3.87409  2.80673  2.89774  2.49377  2.92234  3.07967  5.49231  4.12989    301 k - - -
          2.68618  4.42225  2.77519  2.73123  3.46354  2.40513  3.72494  3.29354  2.67741  2.69355  4.24690  2.90347  2.73739  3.18146  2.89801  2.37887  2.77519  2.98518  4.58477  3.61503
          0.01909  4.36402  5.08637  0.61958  0.77255  0.48576  0.95510
    250   2.49546  3.48389  4.27997  3.68872  3.20517  3.80333  4.12256  1.90503  3.54431  1.63956  3.21269  3.84055  3.42064  3.74312  3.67963  3.10000  2.90838  2.30353  4.73890  3.08824    302 l - - -
          2.68618  4.42225  2.77519  2.73123  3.46354  2.40513  3.72494  3.29354  2.67741  2.69355  4.24690  2.90347  2.73739  3.18146  2.89801  2.37887  2.77519  2.98518  4.58477  3.61503
          0.29498  4.36402  1.41583  0.61958  0.77255  0.48576  0.95510
    251   2.34856  5.14919  2.44839  2.02937  4.46281  2.90822  3.62840  3.93547  2.03264  3.44306  4.21663  2.54434  3.80382  2.74889  2.92185  2.64791  2.93240  3.52635  5.60219  4.19148    303 e - - -
          2.68628  4.42247  2.77502  2.73123  3.46376  2.40535  3.72453  3.29376  2.67736  2.69342  4.24712  2.90289  2.73745  3.18152  2.89823  2.37881  2.77517  2.98506  4.58499  3.61526
          0.74220  0.66196  4.81647  0.94972  0.48914  0.33458  1.25751
    252   2.32553  4.77453  2.73740  2.08480  2.62914  3.50745  3.72963  3.38966  2.56807  3.02182  3.85583  3.06458  3.90445  2.90669  3.02061  2.53493  2.90241  3.09238  5.28891  3.13462    309 e - - -
          2.68618  4.42225  2.77519  2.73123  3.46354  2.40513  3.72494  3.29354  2.67741  2.69355  4.24690  2.90347  2.73739  3.18146  2.89801  2.37887  2.77519  2.98518  4.58477  3.61503
          0.01909  4.36402  5.08637  0.61958  0.77255  0.48576  0.95510
    253   2.65559  4.28157  3.71341  3.14355  3.41224  3.67561  3.95741  2.15415  3.07407  2.15007  3.07343  3.09478  4.05658  3.35889  3.37908  2.38303  2.21961  2.51753  4.88825  3.67102    310 l - - -
          2.68618  4.42225  2.77519  2.73123  3.46354  2.40513  3.72494  3.29354  2.67741  2.69355  4.24690  2.90347  2.73739  3.18146  2.89801  2.37887  2.77519  2.98518  4.58477  3.61503
          0.01909  4.36402  5.08637  0.61958  0.77255  0.48576  0.95510
    254   2.40553  4.94240  3.00466  2.45505  4.21541  2.85287  3.23266  3.64774  2.45343  3.22169  3.53677  2.74141  2.58710  2.64510  2.92543  2.43900  2.74223  3.29634  5.43629  4.08141    311 a - - -
          2.68618  4.42225  2.77519  2.73123  3.46354  2.40513  3.72494  3.29354  2.67741  2.69355  4.24690  2.90347  2.73739  3.18146  2.89801  2.37887  2.77519  2.98518  4.58477  3.61503
          0.01909  4.36402  5.08637  0.61958  0.77255  0.48576  0.95510
    255   2.51567  5.12059  2.70946  2.12730  4.44416  3.44576  3.63480  3.47982  1.93958  3.41491  4.16807  2.92255  3.84028  2.49789  2.64285  2.64162  2.46386  3.49982  5.56458  4.17042    312 k - - -
          2.68618  4.42225  2.77519  2.73123  3.46354  2.40513  3.72494  3.29354  2.67741  2.69355  4.24690  2.90347  2.73739  3.18146  2.89801  2.37887  2.77519  2.98518  4.58477  3.61503
          0.01909  4.36402  5.08637  0.61958  0.77255  0.48576  0.95510
    256   2.80537  4.26214  4.27355  3.68738  2.74956  3.92676  4.22541  2.13048  3.56220  1.60011  2.85519  3.90570  4.27001  3.77152  2.37817  3.21813  3.03503  2.19887  4.86044  3.69000    313 l - - -
          2.68618  4.42225  2.77519  2.73123  3.46354  2.40513  3.72494  3.29354  2.67741  2.69355  4.24690  2.90347  2.73739  3.18146  2.89801  2.37887  2.77519  2.98518  4.58477  3.61503
          0.01909  4.36402  5.08637  0.61958  0.77255  0.48576  0.95510
    257   2.56929  5.19354  1.77186  1.93182  4.49809  3.43961  3.70071  3.96435  2.49118  3.48096  3.26446  2.91564  3.88099  2.57191  2.99004  2.71484  2.98968  3.56257  5.64749  4.24274    314 d - - -
          2.68618  4.42225  2.77519  2.73123  3.46354  2.40513  3.72494  3.29354  2.67741  2.69355  4.24690  2.90347  2.73739  3.18146  2.89801  2.37887  2.77519  2.98518  4.58477  3.61503
          0.01909  4.36402  5.08637  0.61958  0.77255  0.48576  0.95510
    258   2.34529  5.15863  2.57656  1.79709  4.48453  3.07619  3.65242  3.95894  2.29222  3.45716  4.21069  2.91173  3.84814  2.75917  2.74413  2.39061  2.74563  3.54022  5.60535  4.20153    315 e - - -
          2.68618  4.42225  2.77519  2.73123  3.46354  2.40513  3.72494  3.29354  2.67741  2.69355  4.24690  2.90347  2.73739  3.18146  2.89801  2.37887  2.77519  2.98518  4.58477  3.61503
          0.01909  4.36402  5.08637  0.61958  0.77255  0.48576  0.95510
    259   2.67632  4.21733  3.92076  2.58359  2.83255  3.74406  4.03045  2.40940  2.98380  1.82568  2.93223  3.63510  4.11284  3.50766  3.50327  3.01699  2.90811  2.07968  4.82557  3.62507    316 l - - -
          2.68618  4.42225  2.77519  2.73123  3.46354  2.40513  3.72494  3.29354  2.67741  2.69355  4.24690  2.90347  2.73739  3.18146  2.89801  2.37887  2.77519  2.98518  4.58477  3.61503
          0.01909  4.36402  5.08637  0.61958  0.77255  0.48576  0.95510
    260   2.66181  2.91301  4.41478  3.81351  2.39502  3.80825  4.12665  2.10878  3.64201  1.89363  2.89850  3.89788  4.17119  3.81049  3.07820  3.11057  2.89369  2.30452  4.68148  3.07754    317 l - - -
          2.68618  4.42225  2.77519  2.73123  3.46354  2.40513  3.72494  3.29354  2.67741  2.69355  4.24690  2.90347  2.73739  3.18146  2.89801  2.37887  2.77519  2.98518  4.58477  3.61503
          0.01909  4.36402  5.08637  0.61958  0.77255  0.48576  0.95510
    261   2.49418  5.00831  2.96518  1.83484  3.61340  3.14438  3.28761  3.73482  2.42668  3.28681  4.06762  2.63183  3.85420  2.62453  2.90592  2.51509  2.89566  3.02646  5.48110  4.11114    318 e - - -
          2.68618  4.42225  2.77519  2.73123  3.46354  2.40513  3.72494  3.29354  2.67741  2.69355  4.24690  2.90347  2.73739  3.18146  2.89801  2.37887  2.77519  2.98518  4.58477  3.61503
          0.01909  4.36402  5.08637  0.61958  0.77255  0.48576  0.95510
    262   2.28006  3.90738  2.94007  1.96883  4.38635  3.45252  3.64944  3.84336  2.05567  3.36733  4.13368  2.59468  3.85019  2.56042  2.87405  2.53512  2.90514  3.44971  5.53575  4.15295    319 e - - -
          2.68618  4.42225  2.77519  2.73123  3.46354  2.40513  3.72494  3.29354  2.67741  2.69355  4.24690  2.90347  2.73739  3.18146  2.89801  2.37887  2.77519  2.98518  4.58477  3.61503
          0.01909  4.36402  5.08637  0.61958  0.77255  0.48576  0.95510
    263   3.45506  4.70550  5.31977  4.78321  3.46109  4.87294  5.31483  1.22860  4.66287  1.16567  3.23019  4.97679  5.05078  4.76357  4.75255  4.25589  3.69093  1.80806  5.56386  4.47962    320 l - - -
          2.68618  4.42225  2.77519  2.73123  3.46354  2.40513  3.72494  3.29354  2.67741  2.69355  4.24690  2.90347  2.73739  3.18146  2.89801  2.37887  2.77519  2.98518  4.58477  3.61503
          0.01909  4.36402  5.08637  0.61958  0.77255  0.48576  0.95510
    264   2.80607  5.18488  3.04516  2.12479  4.52997  3.54020  3.67933  3.96608  1.49745  2.92578  4.24119  2.61200  3.93413  2.79392  2.51815  2.78163  3.02408  3.57906  5.58666  4.24807    321 k - - -
          2.68618  4.42225  2.77519  2.73123  3.46354  2.40513  3.72494  3.29354  2.67741  2.69355  4.24690  2.90347  2.73739  3.18146  2.89801  2.37887  2.77519  2.98518  4.58477  3.61503
          0.01909  4.36402  5.08637  0.61958  0.77255  0.48576  0.95510
    265   2.73204  5.23487  2.59914  1.99615  4.56835  3.43696  3.67046  4.05160  1.98931  3.53273  4.28455  2.24935  3.86430  2.44078  2.91998  2.68713  2.60085  3.62044  5.66772  4.25356    322 k - - -
          2.68618  4.42225  2.77519  2.73123  3.46354  2.40513  3.72494  3.29354  2.67741  2.69355  4.24690  2.90347  2.73739  3.18146  2.89801  2.37887  2.77519  2.98518  4.58477  3.61503
          0.21812  4.36402  1.69693  0.61958  0.77255  0.48576  0.95510
    266   2.00180  4.76168  2.43017  2.50071  4.01088  3.43670  3.69692  3.39340  2.51302  2.44254  3.87263  3.00849  3.85739  2.86664  2.68806  2.68698  2.87695  3.08874  5.30807  3.98658    323 a - - -
          2.68618  4.42225  2.77519  2.73123  3.46354  2.40513  3.72494  3.29354  2.67741  2.69355  4.24690  2.90347  2.73739  3.18146  2.89801  2.37887  2.77519  2.98518  4.58477  3.61503
          0.02324  4.16915  4.89149  0.61958  0.77255  0.72031  0.66671
    267   3.43049  4.73285  5.03159  4.50293  3.19611  4.70788  5.04543  1.74064  4.32463  0.83647  3.00020  4.75241  4.89098  4.46371  4.43765  4.09229  3.66238  2.19367  5.31207  4.20761    324 l - - -
          2.68618  4.42225  2.77519  2.73123  3.46354  2.40513  3.72494  3.29354  2.67741  2.69355  4.24690  2.90347  2.73739  3.18146  2.89801  2.37887  2.77519  2.98518  4.58477  3.61503
          0.02324  4.16915  4.89149  0.61958  0.77255  0.72031  0.66671
    268   2.75032  4.91249  3.18214  2.58347  4.17789  3.53914  2.99146  3.58344  1.60768  2.81066  3.98582  3.06898  3.91629  2.80099  2.39239  2.78063  2.96341  2.88094  5.34908  4.05987    325 k - - -
          2.68618  4.42225  2.77519  2.73123  3.46354  2.40513  3.72494  3.29354  2.67741  2.69355  4.24690  2.90347  2.73739  3.18146  2.89801  2.37887  2.77519  2.98518  4.58477  3.61503
          0.02324  4.16915  4.89149  0.61958  0.77255  0.72031  0.66671
    269   2.64948  4.98684  2.68108  2.39470  4.27984  3.42740  3.61553  3.71904  2.05637  2.61173  4.04878  2.70419  3.82467  2.73900  2.33888  2.47260  2.87844  3.35082  5.44639  4.08781    326 k - - -
          2.68618  4.42225  2.77519  2.73123  3.46354  2.40513  3.72494  3.29354  2.67741  2.69355  4.24690  2.90347  2.73739  3.18146  2.89801  2.37887  2.77519  2.98518  4.58477  3.61503
          0.02324  4.16915  4.89149  0.61958  0.77255  0.36288  1.18964
    270   3.62654  5.01347  4.49155  4.07642  2.25508  4.40715  3.68595  3.58448  3.82785  3.00421  4.15321  4.07178  4.73927  3.10615  3.97863  3.74542  3.84519  3.43888  2.99239  0.76552    327 y - - -
          2.68618  4.42225  2.77519  2.73123  3.46354  2.40513  3.72494  3.29354  2.67741  2.69355  4.24690  2.90347  2.73739  3.18146  2.89801  2.37887  2.77519  2.98518  4.58477  3.61503
          0.01909  4.36402  5.08637  0.61958  0.77255  0.48576  0.95510
    271   2.10311  4.40608  3.94197  3.41727  1.84384  3.83597  3.89153  2.89426  3.34110  2.58074  3.53571  3.14483  4.22099  3.58351  3.59652  3.12514  3.08566  2.69496  4.47179  1.99397    328 f - - -
          2.68618  4.42225  2.77519  2.73123  3.46354  2.40513  3.72494  3.29354  2.67741  2.69355  4.24690  2.90347  2.73739  3.18146  2.89801  2.37887  2.77519  2.98518  4.58477  3.61503
          0.01909  4.36402  5.08637  0.61958  0.77255  0.48576  0.95510
    272   2.66857  5.04745  2.52789  2.11695  4.34247  3.45621  3.65173  2.80679  2.27249  2.88837  4.10256  2.57199  3.85138  2.76836  2.53638  2.65699  2.89975  3.41078  5.50981  4.13280    329 e - - -
          2.68618  4.42225  2.77519  2.73123  3.46354  2.40513  3.72494  3.29354  2.67741  2.69355  4.24690  2.90347  2.73739  3.18146  2.89801  2.37887  2.77519  2.98518  4.58477  3.61503
          0.01909  4.36402  5.08637  0.61958  0.77255  0.48576  0.95510
    273   2.17737  5.08233  2.67520  2.01976  3.61657  3.12756  3.65818  3.84232  2.42274  3.37067  4.13941  2.93326  3.85215  2.26487  2.91011  2.48166  2.91278  3.45072  5.54427  4.15771    330 e - - -
          2.68618  4.42225  2.77519  2.73123  3.46354  2.40513  3.72494  3.29354  2.67741  2.69355  4.24690  2.90347  2.73739  3.18146  2.89801  2.37887  2.77519  2.98518  4.58477  3.61503
          0.01909  4.36402  5.08637  0.61958  0.77255  0.48576  0.95510
    274   2.67763  4.62074  3.28044  2.71102  3.34538  3.56992  3.77817  3.17932  2.03203  2.25559  3.32215  3.18317  3.95256  2.86402  2.38913  2.79560  2.90643  2.91926  5.15614  3.42304    331 k - - -
          2.68618  4.42225  2.77519  2.73123  3.46354  2.40513  3.72494  3.29354  2.67741  2.69355  4.24690  2.90347  2.73739  3.18146  2.89801  2.37887  2.77519  2.98518  4.58477  3.61503
          0.01909  4.36402  5.08637  0.61958  0.77255  0.48576  0.95510
    275   3.48945  5.61426  2.82757  0.48714  5.04045  3.67644  4.34537  4.60414  3.29989  4.15056  5.13471  3.34640  4.31338  3.57055  3.73940  3.43724  3.80748  4.24706  6.11185  4.87749    332 E - - -
          2.68618  4.42225  2.77519  2.73123  3.46354  2.40513  3.72494  3.29354  2.67741  2.69355  4.24690  2.90347  2.73739  3.18146  2.89801  2.37887  2.77519  2.98518  4.58477  3.61503
          0.01909  4.36402  5.08637  0.61958  0.77255  0.48576  0.95510
    276   2.32505  4.89994  3.02894  2.34568  4.15066  3.47905  3.68215  3.57425  2.47077  3.16430  3.44627  2.41468  3.87098  2.50046  2.93795  2.50417  2.45245  3.23912  5.39490  3.34154    333 a - - -
          2.68618  4.42225  2.77519  2.73123  3.46354  2.40513  3.72494  3.29354  2.67741  2.69355  4.24690  2.90347  2.73739  3.18146  2.89801  2.37887  2.77519  2.98518  4.58477  3.61503
          0.01909  4.36402  5.08637  0.61958  0.77255  0.48576  0.95510
    277   2.27716  4.57334  3.28238  2.72227  3.09858  3.56345  3.78873  3.12410  2.28324  2.80048  3.66578  2.92778  3.94864  2.76877  3.09990  2.78920  2.88976  2.65029  5.11826  2.51086    334 a - - -
          2.68618  4.42225  2.77519  2.73123  3.46354  2.40513  3.72494  3.29354  2.67741  2.69355  4.24690  2.90347  2.73739  3.18146  2.89801  2.37887  2.77519  2.98518  4.58477  3.61503
          0.01909  4.36402  5.08637  0.61958  0.77255  0.48576  0.95510
    278   2.65673  4.30667  3.65857  3.08609  2.79034  3.66623  3.92813  2.24544  2.22832  2.22254  3.40992  3.45505  4.04253  3.30925  3.03912  2.66794  2.88826  2.38765  4.89737  3.67555    335 l - - -
          2.68618  4.42225  2.77519  2.73123  3.46354  2.40513  3.72494  3.29354  2.67741  2.69355  4.24690  2.90347  2.73739  3.18146  2.89801  2.37887  2.77519  2.98518  4.58477  3.61503
          0.01909  4.36402  5.08637  0.61958  0.77255  0.48576  0.95510
    279   2.89662  4.30778  4.49116  3.90702  2.03781  4.04856  4.32903  1.81067  3.12691  1.55626  3.17068  4.07245  4.37756  3.93865  3.88074  3.35387  3.12628  2.33497  4.86639  3.65993    336 l - - -
          2.68618  4.42225  2.77519  2.73123  3.46354  2.40513  3.72494  3.29354  2.67741  2.69355  4.24690  2.90347  2.73739  3.18146  2.89801  2.37887  2.77519  2.98518  4.58477  3.61503
          0.01909  4.36402  5.08637  0.61958  0.77255  0.48576  0.95510
    280   2.31808  5.01312  2.97164  2.41915  3.68692  3.10940  3.25369  3.74554  2.12631  3.29362  4.07178  2.59761  3.85153  2.57518  2.89529  2.36212  2.61537  3.37253  5.48412  4.11304    337 k - - -
          2.68618  4.42225  2.77519  2.73123  3.46354  2.40513  3.72494  3.29354  2.67741  2.69355  4.24690  2.90347  2.73739  3.18146  2.89801  2.37887  2.77519  2.98518  4.58477  3.61503
          0.01909  4.36402  5.08637  0.61958  0.77255  0.48576  0.95510
    281   2.66117  5.03800  2.96621  2.18866  4.33272  3.10070  3.25111  3.78334  2.11625  3.32068  3.60949  2.51481  3.84786  2.76363  2.67068  2.50116  2.67114  3.40138  3.83262  4.12501    338 k - - -
          2.68618  4.42225  2.77519  2.73123  3.46354  2.40513  3.72494  3.29354  2.67741  2.69355  4.24690  2.90347  2.73739  3.18146  2.89801  2.37887  2.77519  2.98518  4.58477  3.61503
          0.01909  4.36402  5.08637  0.61958  0.77255  0.48576  0.95510
    282   3.60533  4.86935  5.35459  4.79019  2.25317  4.89583  5.06849  2.04647  4.65154  0.74790  2.97918  4.96843  5.01084  4.61748  4.66794  4.25955  3.81532  2.54614  5.20625  4.04982    339 l - - -
          2.68618  4.42225  2.77519  2.73123  3.46354  2.40513  3.72494  3.29354  2.67741  2.69355  4.24690  2.90347  2.73739  3.18146  2.89801  2.37887  2.77519  2.98518  4.58477  3.61503
          0.01909  4.36402  5.08637  0.61958  0.77255  0.48576  0.95510
    283   2.33386  4.44524  3.42371  2.85913  2.86885  3.60180  3.84494  2.95959  2.38755  2.33992  2.80750  2.99916  2.96121  3.13586  3.19679  2.83875  2.88419  2.72445  5.01710  3.76897    340 a - - -
          2.68618  4.42225  2.77519  2.73123  3.46354  2.40513  3.72494  3.29354  2.67741  2.69355  4.24690  2.90347  2.73739  3.18146  2.89801  2.37887  2.77519  2.98518  4.58477  3.61503
          0.01909  4.36402  5.08637  0.61958  0.77255  0.48576  0.95510
    284   2.70916  5.17513  2.64941  2.38298  4.51260  2.67786  3.65424  3.98405  1.90476  3.47373  4.22839  2.58795  3.86065  2.76021  2.26083  2.49041  2.94110  3.56398  5.61211  4.21683    341 k - - -
          2.68618  4.42225  2.77519  2.73123  3.46354  2.40513  3.72494  3.29354  2.67741  2.69355  4.24690  2.90347  2.73739  3.18146  2.89801  2.37887  2.77519  2.98518  4.58477  3.61503
          0.01909  4.36402  5.08637  0.61958  0.77255  0.48576  0.95510
    285   3.22402  4.56410  4.85586  4.31528  1.52610  4.35425  4.27566  2.32282  4.15403  1.32443  3.20975  4.35118  4.63393  4.22103  4.20628  3.67901  3.44601  2.61989  4.55305  2.63351    342 l - - -
          2.68618  4.42225  2.77519  2.73123  3.46354  2.40513  3.72494  3.29354  2.67741  2.69355  4.24690  2.90347  2.73739  3.18146  2.89801  2.37887  2.77519  2.98518  4.58477  3.61503
          0.01909  4.36402  5.08637  0.61958  0.77255  0.48576  0.95510
    286   3.03898  4.40373  4.74495  4.16476  3.21649  4.24326  4.53571  1.62962  4.01133  1.29600  3.16081  4.30339  4.54222  4.15825  4.10875  3.56254  3.26855  2.08106  4.98846  2.71700    343 l - - -
          2.68618  4.42225  2.77519  2.73123  3.46354  2.40513  3.72494  3.29354  2.67741  2.69355  4.24690  2.90347  2.73739  3.18146  2.89801  2.37887  2.77519  2.98518  4.58477  3.61503
          0.01909  4.36402  5.08637  0.61958  0.77255  0.48576  0.95510
    287   2.39543  5.15802  2.49539  2.09558  4.48163  3.07996  3.64862  3.95638  2.30626  3.45393  4.20650  2.58729  3.84596  2.35123  2.89712  2.65413  2.92101  3.53751  5.60160  3.10059    344 e - - -
          2.68618  4.42225  2.77519  2.73123  3.46354  2.40513  3.72494  3.29354  2.67741  2.69355  4.24690  2.90347  2.73739  3.18146  2.89801  2.37887  2.77519  2.98518  4.58477  3.61503
          0.01909  4.36402  5.08637  0.61958  0.77255  0.48576  0.95510
    288   2.65903  4.29169  3.69202  3.12012  3.39826  3.67487  2.90914  2.21638  3.03954  1.93641  3.39387  3.47773  4.05061  2.96371  3.34541  2.93369  2.47037  2.55347  4.87225  3.19714    345 l - - -
          2.68618  4.42225  2.77519  2.73123  3.46354  2.40513  3.72494  3.29354  2.67741  2.69355  4.24690  2.90347  2.73739  3.18146  2.89801  2.37887  2.77519  2.98518  4.58477  3.61503
          0.01909  4.36402  5.08637  0.61958  0.77255  0.48576  0.95510
    289   4.22514  5.29263  5.13696  4.95951  1.20346  4.82995  3.64538  3.83806  4.76936  3.06700  4.39635  4.43424  5.10915  4.56192  4.67197  4.22713  4.43419  3.78366  3.73954  0.83555    346 y - - -
          2.68618  4.42225  2.77519  2.73123  3.46354  2.40513  3.72494  3.29354  2.67741  2.69355  4.24690  2.90347  2.73739  3.18146  2.89801  2.37887  2.77519  2.98518  4.58477  3.61503
          0.01909  4.36402  5.08637  0.61958  0.77255  0.48576  0.95510
    290   2.69729  5.07983  2.47505  2.42372  4.38751  3.46935  3.66090  3.13884  1.66845  3.36471  4.13890  2.95907  3.86821  2.77713  2.62232  2.41248  2.92750  3.45097  5.53420  4.16210    347 k - - -
          2.68618  4.42225  2.77519  2.73123  3.46354  2.40513  3.72494  3.29354  2.67741  2.69355  4.24690  2.90347  2.73739  3.18146  2.89801  2.37887  2.77519  2.98518  4.58477  3.61503
          0.01909  4.36402  5.08637  0.61958  0.77255  0.48576  0.95510
    291   2.68732  5.10387  2.93504  1.85024  4.41554  3.45805  3.65016  3.34755  2.07402  3.39087  4.15583  2.40583  3.85626  2.50502  2.85476  2.66569  2.91768  3.47736  5.55123  3.61916    348 e - - -
          2.68618  4.42225  2.77519  2.73123  3.46354  2.40513  3.72494  3.29354  2.67741  2.69355  4.24690  2.90347  2.73739  3.18146  2.89801  2.37887  2.77519  2.98518  4.58477  3.61503
          0.01909  4.36402  5.08637  0.61958  0.77255  0.48576  0.95510
    292   1.15145  4.57422  3.29506  2.93396  4.33792  3.29723  4.10249  3.74908  2.97109  3.39983  4.23489  3.29868  3.92809  2.76746  3.35171  1.99779  2.96152  3.32145  5.64910  4.37628    349 a - - -
          2.68618  4.42225  2.77519  2.73123  3.46354  2.40513  3.72494  3.29354  2.67741  2.69355  4.24690  2.90347  2.73739  3.18146  2.89801  2.37887  2.77519  2.98518  4.58477  3.61503
          0.13442  4.36402  2.17996  0.61958  0.77255  0.48576  0.95510
    293   2.92769  5.11124  3.36450  2.71706  4.47334  3.65521  3.68426  3.84032  1.37853  2.88617  4.19036  3.17330  4.02223  2.81747  1.91169  2.93570  2.74430  3.51416  5.48326  4.24217    350 k - - -
          2.68618  4.42225  2.77519  2.73123  3.46354  2.40513  3.72494  3.29354  2.67741  2.69355  4.24690  2.90347  2.73739  3.18146  2.89801  2.37887  2.77519  2.98518  4.58477  3.61503
          0.02140  4.25101  4.97335  0.61958  0.77255  0.63378  0.75626
    294   2.63478  4.89366  2.99203  2.12185  3.60252  3.44871  3.20935  3.18327  2.16005  2.90695  3.95954  2.37764  3.84031  2.78482  2.88697  2.65243  2.86554  3.23581  5.37943  4.03101    351 e - - -
          2.68618  4.42225  2.77519  2.73123  3.46354  2.40513  3.72494  3.29354  2.67741  2.69355  4.24690  2.90347  2.73739  3.18146  2.89801  2.37887  2.77519  2.98518  4.58477  3.61503
          0.02140  4.25101  4.97335  0.61958  0.77255  0.63378  0.75626
    295   2.48460  5.04134  2.54807  2.05393  4.34412  3.42087  3.61864  3.14381  2.37119  3.32747  4.09521  2.90695  3.81840  2.48118  2.45317  2.62402  2.65981  3.40901  5.49945  4.11656    352 e - - -
          2.68618  4.42225  2.77519  2.73123  3.46354  2.40513  3.72494  3.29354  2.67741  2.69355  4.24690  2.90347  2.73739  3.18146  2.89801  2.37887  2.77519  2.98518  4.58477  3.61503
          0.02140  4.25101  4.97335  0.61958  0.77255  0.63378  0.75626
    296   2.45467  4.25484  3.64064  2.69706  2.84884  3.63203  3.89654  2.72979  3.00664  1.96563  3.36027  2.81557  4.00870  3.29210  3.31930  2.88905  2.84892  2.33572  3.75028  3.61437    353 l - - -
          2.68618  4.42225  2.77519  2.73123  3.46354  2.40513  3.72494  3.29354  2.67741  2.69355  4.24690  2.90347  2.73739  3.18146  2.89801  2.37887  2.77519  2.98518  4.58477  3.61503
          0.02140  4.25101  4.97335  0.61958  0.77255  0.40322  1.10312
    297   2.48374  4.75176  2.87960  2.56668  3.96254  3.51033  2.92211  2.54299  2.55838  2.99846  3.83230  2.64110  3.90050  2.90161  3.00743  2.53384  2.44272  3.06850  5.27535  3.47616    354 t - - -
          2.68618  4.42225  2.77519  2.73123  3.46354  2.40513  3.72494  3.29354  2.67741  2.69355  4.24690  2.90347  2.73739  3.18146  2.89801  2.37887  2.77519  2.98518  4.58477  3.61503
          0.01909  4.36402  5.08637  0.61958  0.77255  0.48576  0.95510
    298   2.50169  5.04101  3.02624  2.46036  4.34181  3.48991  3.66239  3.77988  1.81505  3.31858  3.54558  2.98728  3.87919  2.57783  2.37272  2.30511  2.73783  3.40919  5.49611  4.14141    355 k - - -
          2.68618  4.42225  2.77519  2.73123  3.46354  2.40513  3.72494  3.29354  2.67741  2.69355  4.24690  2.90347  2.73739  3.18146  2.89801  2.37887  2.77519  2.98518  4.58477  3.61503
          0.01909  4.36402  5.08637  0.61958  0.77255  0.48576  0.95510
    299   2.46608  5.26437  2.28659  2.20992  4.59550  3.43702  3.68826  4.07964  1.70977  3.56073  4.31726  2.51138  3.87702  2.55464  2.94868  2.70984  2.99632  3.64917  5.69663  4.27922    356 k - - -
          2.68618  4.42225  2.77519  2.73123  3.46354  2.40513  3.72494  3.29354  2.67741  2.69355  4.24690  2.90347  2.73739  3.18146  2.89801  2.37887  2.77519  2.98518  4.58477  3.61503
          0.01909  4.36402  5.08637  0.61958  0.77255  0.48576  0.95510
    300   2.66881  5.07029  2.75581  2.16637  4.37568  3.45548  3.64442  2.95825  1.97774  3.02655  4.12265  2.94124  3.84840  2.45846  2.64505  2.48524  2.89919  3.43959  5.52522  4.14445    357 k - - -
          2.68618  4.42225  2.77519  2.73123  3.46354  2.40513  3.72494  3.29354  2.67741  2.69355  4.24690  2.90347  2.73739  3.18146  2.89801  2.37887  2.77519  2.98518  4.58477  3.61503
          0.01909  4.36402  5.08637  0.61958  0.77255  0.48576  0.95510
    301   2.79849  5.27237  2.47724  2.35924  4.59822  3.01780  3.72327  4.07582  2.50350  3.57126  4.34326  1.64822  3.90173  2.32159  2.69457  2.75111  3.04082  3.65862  5.71864  4.30630    358 n - - -
          2.68618  4.42225  2.77519  2.73123  3.46354  2.40513  3.72494  3.29354  2.67741  2.69355  4.24690  2.90347  2.73739  3.18146  2.89801  2.37887  2.77519  2.98518  4.58477  3.61503
          0.01909  4.36402  5.08637  0.61958  0.77255  0.48576  0.95510
    302   1.93070  4.39579  3.50940  2.72297  3.55244  3.62103  3.89147  2.50232  2.90237  2.37098  3.51067  3.35763  4.00957  3.21006  3.26356  2.45967  2.54902  2.45536  4.99495  3.75671    359 a - - -
          2.68618  4.42225  2.77519  2.73123  3.46354  2.40513  3.72494  3.29354  2.67741  2.69355  4.24690  2.90347  2.73739  3.18146  2.89801  2.37887  2.77519  2.98518  4.58477  3.61503
          0.01909  4.36402  5.08637  0.61958  0.77255  0.48576  0.95510
    303   3.54096  4.87913  5.12110  4.63214  3.28816  4.73060  5.16286  2.31500  4.42913  0.63414  3.10128  4.85279  4.97430  4.57795  4.53040  4.14895  3.79649  2.13829  5.41717  4.30739    360 L - - -
          2.68618  4.42225  2.77519  2.73123  3.46354  2.40513  3.72494  3.29354  2.67741  2.69355  4.24690  2.90347  2.73739  3.18146  2.89801  2.37887  2.77519  2.98518  4.58477  3.61503
          0.01909  4.36402  5.08637  0.61958  0.77255  0.48576  0.95510
    304   2.75740  5.15906  1.95177  2.39245  4.57636  2.56969  3.77014  4.05163  2.59397  3.56941  4.34551  2.51632  3.89584  2.89736  3.10110  2.04978  2.51267  3.62327  5.73411  4.32620    361 d - - -
          2.68618  4.42225  2.77519  2.73123  3.46354  2.40513  3.72494  3.29354  2.67741  2.69355  4.24690  2.90347  2.73739  3.18146  2.89801  2.37887  2.77519  2.98518  4.58477  3.61503
          0.01909  4.36402  5.08637  0.61958  0.77255  0.48576  0.95510
    305   3.96112  5.22348  4.92558  4.75637  0.45755  4.48157  4.20001  3.45710  4.65998  2.72176  4.12550  4.61553  4.94621  4.69630  4.65630  4.18689  4.27107  3.47989  4.34788  2.67182    362 F - - -
          2.68618  4.42225  2.77519  2.73123  3.46354  2.40513  3.72494  3.29354  2.67741  2.69355  4.24690  2.90347  2.73739  3.18146  2.89801  2.37887  2.77519  2.98518  4.58477  3.61503
          0.01909  4.36402  5.08637  0.61958  0.77255  0.48576  0.95510
    306   2.48890  5.06978  2.22244  2.39808  4.37791  3.44585  3.66403  3.40865  2.43036  3.36576  4.13660  2.71189  3.85412  2.49049  2.91639  2.08055  2.67589  3.44344  5.54226  4.15820    363 s - - -
          2.68618  4.42225  2.77519  2.73123  3.46354  2.40513  3.72494  3.29354  2.67741  2.69355  4.24690  2.90347  2.73739  3.18146  2.89801  2.37887  2.77519  2.98518  4.58477  3.61503
          0.01909  4.36402  5.08637  0.61958  0.77255  0.48576  0.95510
    307   2.25101  5.59645  1.04902  2.07266  4.93720  3.40383  3.94512  4.42479  2.94999  3.94834  4.79044  2.88407  4.01756  3.10846  3.53963  2.97850  3.36847  3.99863  6.12421  4.63114    364 d - - -
          2.68618  4.42225  2.77519  2.73123  3.46354  2.40513  3.72494  3.29354  2.67741  2.69355  4.24690  2.90347  2.73739  3.18146  2.89801  2.37887  2.77519  2.98518  4.58477  3.61503
          0.01909  4.36402  5.08637  0.61958  0.77255  0.48576  0.95510
    308   3.36279  4.59397  5.31544  4.81661  3.79135  4.88062  5.47930  1.10290  4.72832  2.03290  3.55643  4.99554  5.11051  4.94620  4.88221  4.28305  3.61611  1.11755  5.84035  4.65652    365 i - - -
          2.68618  4.42225  2.77519  2.73123  3.46354  2.40513  3.72494  3.29354  2.67741  2.69355  4.24690  2.90347  2.73739  3.18146  2.89801  2.37887  2.77519  2.98518  4.58477  3.61503
          0.01909  4.36402  5.08637  0.61958  0.77255  0.48576  0.95510
    309   2.51323  4.86637  3.06462  2.51499  4.14031  3.48044  3.70612  3.55683  2.03799  3.15564  3.27002  2.80089  3.88352  2.85441  2.94103  2.06710  2.37347  3.22477  5.39193  4.05851    366 k - - -
          2.68618  4.42225  2.77519  2.73123  3.46354  2.40513  3.72494  3.29354  2.67741  2.69355  4.24690  2.90347  2.73739  3.18146  2.89801  2.37887  2.77519  2.98518  4.58477  3.61503
          0.01909  4.36402  5.08637  0.61958  0.77255  0.48576  0.95510
    310   2.66657  5.05794  2.50165  2.40571  4.35836  3.45608  3.22073  3.81264  2.09771  2.75615  4.11126  2.94385  3.84870  2.57090  2.57090  2.47637  2.89709  3.42494  5.51559  3.21233    367 k - - -
          2.68618  4.42225  2.77519  2.73123  3.46354  2.40513  3.72494  3.29354  2.67741  2.69355  4.24690  2.90347  2.73739  3.18146  2.89801  2.37887  2.77519  2.98518  4.58477  3.61503
          0.01909  4.36402  5.08637  0.61958  0.77255  0.48576  0.95510
    311   2.67807  4.59520  3.30251  2.73591  3.27494  3.15642  3.78792  3.14711  1.85124  2.18472  3.68562  3.20194  3.96049  3.02292  2.86073  2.80612  2.90749  2.89107  5.12409  3.30262    368 k - - -
          2.68618  4.42225  2.77519  2.73123  3.46354  2.40513  3.72494  3.29354  2.67741  2.69355  4.24690  2.90347  2.73739  3.18146  2.89801  2.37887  2.77519  2.98518  4.58477  3.61503
          0.01909  4.36402  5.08637  0.61958  0.77255  0.48576  0.95510
    312   2.00232  4.37622  3.65293  3.15429  3.77454  3.48243  4.09846  2.95284  3.11517  2.81545  3.72193  2.83181  4.01406  3.41978  3.45169  2.81966  2.18660  1.63053  5.22368  3.99535    369 v - - -
          2.68618  4.42225  2.77519  2.73123  3.46354  2.40513  3.72494  3.29354  2.67741  2.69355  4.24690  2.90347  2.73739  3.18146  2.89801  2.37887  2.77519  2.98518  4.58477  3.61503
          0.01909  4.36402  5.08637  0.61958  0.77255  0.48576  0.95510
    313   3.78297  5.08670  4.68237  4.30436  1.90487  4.53976  2.30345  3.66814  4.16065  2.66974  4.23398  4.17793  4.85007  4.20356  4.26749  3.87340  3.99774  3.53718  3.82518  0.86320    370 y - - -
          2.68618  4.42225  2.77519  2.73123  3.46354  2.40513  3.72494  3.29354  2.67741  2.69355  4.24690  2.90347  2.73739  3.18146  2.89801  2.37887  2.77519  2.98518  4.58477  3.61503
          0.01909  4.36402  5.08637  0.61958  0.77255  0.48576  0.95510
    314   2.67556  5.07660  2.56885  1.81357  4.37794  3.45225  3.65184  3.83469  2.40531  3.36204  4.13035  2.93785  3.85130  2.59427  2.49639  2.65826  2.90728  2.76762  5.53362  3.51765    371 e - - -
          2.68618  4.42225  2.77519  2.73123  3.46354  2.40513  3.72494  3.29354  2.67741  2.69355  4.24690  2.90347  2.73739  3.18146  2.89801  2.37887  2.77519  2.98518  4.58477  3.61503
          0.01909  4.36402  5.08637  0.61958  0.77255  0.48576  0.95510
    315   3.64756  4.91259  5.33567  4.80578  3.26311  4.96140  5.29109  1.85699  4.62490  0.66333  3.04625  5.04539  5.08862  4.69142  4.69065  4.36325  3.87282  2.37170  5.44240  4.38060    372 L - - -
          2.68618  4.42225  2.77519  2.73123  3.46354  2.40513  3.72494  3.29354  2.67741  2.69355  4.24690  2.90347  2.73739  3.18146  2.89801  2.37887  2.77519  2.98518  4.58477  3.61503
          0.01909  4.36402  5.08637  0.61958  0.77255  0.48576  0.95510
    316   3.62053  4.87924  5.35021  4.81686  3.28720  4.95807  5.30258  1.66940  4.64768  0.73844  3.06583  5.04760  5.08721  4.70967  4.71163  4.35603  3.84623  2.30566  5.45939  4.40057    373 l - - -
          2.68618  4.42225  2.77519  2.73123  3.46354  2.40513  3.72494  3.29354  2.67741  2.69355  4.24690  2.90347  2.73739  3.18146  2.89801  2.37887  2.77519  2.98518  4.58477  3.61503
          0.21387  4.36402  1.71580  0.61958  0.77255  0.48576  0.95510
    317   2.60792  3.79820  2.77191  2.41495  4.14057  3.05589  3.08465  3.56931  2.41431  3.15039  3.94899  2.59322  3.81590  2.76785  2.72569  2.47972  2.38272  3.22384  5.37175  4.02166    374 t - - -
          2.68632  4.42239  2.77533  2.73125  3.46368  2.40509  3.72508  3.29368  2.67732  2.69369  4.24703  2.90290  2.73753  3.18142  2.89814  2.37884  2.77533  2.98532  4.58491  3.61373
          0.16511  1.93294  4.89565  1.46312  0.26333  0.36466  1.18559
    318   2.73749  5.23447  2.59854  2.00534  4.56360  2.62471  3.67813  4.04591  2.17495  3.53217  4.28715  2.90231  3.86733  2.17604  2.94295  2.29088  2.97467  3.61808  5.67214  4.25693    389 e - - -
          2.68618  4.42225  2.77519  2.73123  3.46354  2.40513  3.72494  3.29354  2.67741  2.69355  4.24690  2.90347  2.73739  3.18146  2.89801  2.37887  2.77519  2.98518  4.58477  3.61503
          0.01909  4.36402  5.08637  0.61958  0.77255  0.48576  0.95510
    319   2.89041  5.41300  2.18501  1.44358  4.71678  3.42376  3.78695  4.21052  2.64548  3.16584  4.48957  2.02328  3.93501  2.91732  3.17639  2.82027  3.14390  3.78630  5.85494  4.40732    390 e - - -
          2.68621  4.42228  2.77523  2.73126  3.46357  2.40504  3.72497  3.29357  2.67728  2.69358  4.24693  2.90350  2.73743  3.18149  2.89804  2.37878  2.77523  2.98521  4.58480  3.61506
          0.12338  2.20825  5.08637  0.49991  0.93289  0.48576  0.95510
    320   3.04773  4.40044  4.82492  4.23662  2.63497  4.26739  4.59762  1.45773  4.08294  1.66352  2.16678  4.35841  4.55753  4.20384  4.15584  3.58906  2.90241  2.25196  5.03308  3.90205    393 i - - -
          2.68621  4.42228  2.77508  2.73126  3.46356  2.40505  3.72497  3.29357  2.67743  2.69357  4.24692  2.90349  2.73727  3.18149  2.89803  2.37889  2.77522  2.98521  4.58479  3.61506
          0.23128  2.31430  2.22887  0.49919  0.93401  0.48576  0.95510
    321   2.87154  5.41410  1.67848  1.84856  4.72790  3.36885  3.76195  4.22909  2.64525  3.71432  4.50237  2.57070  2.65043  2.89503  3.19100  2.49440  3.13072  3.79562  5.86463  4.40445    396 d - - -
          2.68618  4.42225  2.77519  2.73123  3.46354  2.40513  3.72494  3.29354  2.67741  2.69355  4.24690  2.90347  2.73739  3.18146  2.89801  2.37887  2.77519  2.98518  4.58477  3.61503
          0.02127  4.25703  4.97938  0.61958  0.77255  0.40670  1.09615
    322   2.29288  5.06540  3.11150  2.55230  4.43880  3.52564  3.70534  3.86365  1.71855  3.38916  4.18324  3.05739  3.93243  2.82974  2.24278  2.08342  3.00178  3.48872  5.54463  4.22057    397 k - - -
          2.68618  4.42225  2.77519  2.73123  3.46354  2.40513  3.72494  3.29354  2.67741  2.69355  4.24690  2.90347  2.73739  3.18146  2.89801  2.37887  2.77519  2.98518  4.58477  3.61503
          0.01909  4.36402  5.08637  0.61958  0.77255  0.48576  0.95510
    323   3.14582  5.80394  1.23858  1.42865  5.08177  3.40575  3.94118  4.62468  2.95943  4.08409  4.92338  2.85052  4.02752  2.68697  3.57094  3.01245  3.43088  4.17069  6.22970  4.69401    398 d - - -
          2.68618  4.42225  2.77519  2.73123  3.46354  2.40513  3.72494  3.29354  2.67741  2.69355  4.24690  2.90347  2.73739  3.18146  2.89801  2.37887  2.77519  2.98518  4.58477  3.61503
          0.01909  4.36402  5.08637  0.61958  0.77255  0.48576  0.95510
    324   2.64994  4.43822  4.60063  4.02852  1.57321  4.17577  4.42952  2.46411  3.88698  1.76427  2.05614  4.19988  4.48825  4.04437  4.01386  3.49022  3.26330  2.44804  4.89960  3.66217    399 f - - -
          2.68618  4.42225  2.77519  2.73123  3.46354  2.40513  3.72494  3.29354  2.67741  2.69355  4.24690  2.90347  2.73739  3.18146  2.89801  2.37887  2.77519  2.98518  4.58477  3.61503
          0.01909  4.36402  5.08637  0.61958  0.77255  0.48576  0.95510
    325   3.50414  4.77852  5.29766  4.72951  1.98444  4.79064  4.99383  1.75312  4.58594  0.97236  3.00935  4.87820  4.94317  4.57543  4.60329  4.14708  3.71884  2.46166  5.17621  4.01057    400 l - - -
          2.68618  4.42225  2.77519  2.73123  3.46354  2.40513  3.72494  3.29354  2.67741  2.69355  4.24690  2.90347  2.73739  3.18146  2.89801  2.37887  2.77519  2.98518  4.58477  3.61503
          0.01909  4.36402  5.08637  0.61958  0.77255  0.48576  0.95510
    326   4.03257  5.31844  4.60352  4.44764  2.49125  4.43369  3.96392  3.98628  4.29568  3.30614  4.61108  4.38181  4.90607  4.47402  4.36637  4.10863  4.32715  3.88243  4.14531  0.42601    401 Y - - -
          2.68618  4.42225  2.77519  2.73123  3.46354  2.40513  3.72494  3.29354  2.67741  2.69355  4.24690  2.90347  2.73739  3.18146  2.89801  2.37887  2.77519  2.98518  4.58477  3.61503
          0.01909  4.36402  5.08637  0.61958  0.77255  0.48576  0.95510
    327   3.96112  5.22348  4.92558  4.75637  0.45755  4.48157  4.20001  3.45710  4.65998  2.72176  4.12550  4.61553  4.94621  4.69630  4.65630  4.18689  4.27107  3.47989  4.34788  2.67182    402 F - - -
          2.68618  4.42225  2.77519  2.73123  3.46354  2.40513  3.72494  3.29354  2.67741  2.69355  4.24690  2.90347  2.73739  3.18146  2.89801  2.37887  2.77519  2.98518  4.58477  3.61503
          0.01909  4.36402  5.08637  0.61958  0.77255  0.48576  0.95510
    328   3.42100  5.42921  3.92563  3.18471  4.95889  3.95555  3.84217  4.29048  1.83153  3.68790  4.59227  3.52448  4.32207  2.98225  0.78008  3.41990  3.56504  3.98770  5.66968  4.56722    403 r - - -
          2.68618  4.42225  2.77519  2.73123  3.46354  2.40513  3.72494  3.29354  2.67741  2.69355  4.24690  2.90347  2.73739  3.18146  2.89801  2.37887  2.77519  2.98518  4.58477  3.61503
          0.01909  4.36402  5.08637  0.61958  0.77255  0.48576  0.95510
    329   3.66889  4.94863  5.28974  4.77247  3.24114  4.93891  5.25813  2.06915  4.56768  0.60032  3.03873  5.01859  5.08013  4.65970  4.64143  4.35047  3.89745  2.44718  5.41821  4.33544    404 L - - -
          2.68618  4.42225  2.77519  2.73123  3.46354  2.40513  3.72494  3.29354  2.67741  2.69355  4.24690  2.90347  2.73739  3.18146  2.89801  2.37887  2.77519  2.98518  4.58477  3.61503
          0.01909  4.36402  5.08637  0.61958  0.77255  0.48576  0.95510
    330   3.60885  5.72566  0.41148  2.78594  5.19012  3.66742  4.47706  4.91031  3.66918  4.43605  5.45179  3.35784  4.35486  3.73491  4.23224  3.53314  3.96604  4.50415  6.24913  5.01619    405 D - - -
          2.68618  4.42225  2.77519  2.73123  3.46354  2.40513  3.72494  3.29354  2.67741  2.69355  4.24690  2.90347  2.73739  3.18146  2.89801  2.37887  2.77519  2.98518  4.58477  3.61503
          0.01909  4.36402  5.08637  0.61958  0.77255  0.48576  0.95510
    331   2.33806  5.16052  2.51515  2.00080  4.53927  2.10530  3.76864  4.00660  2.59771  3.53574  4.31968  2.93719  3.90210  2.89965  3.10382  2.07516  3.03374  3.59563  5.71154  4.30821    406 e - - -
          2.68618  4.42225  2.77519  2.73123  3.46354  2.40513  3.72494  3.29354  2.67741  2.69355  4.24690  2.90347  2.73739  3.18146  2.89801  2.37887  2.77519  2.98518  4.58477  3.61503
          0.01909  4.36402  5.08637  0.61958  0.77255  0.48576  0.95510
    332   2.51606  4.93710  3.10612  2.53426  3.29405  3.52459  3.69173  3.61453  1.75255  3.19386  4.00554  3.04600  3.91000  2.63778  2.20858  2.73895  2.94035  3.28420  5.40507  3.55598    407 k - - -
          2.68618  4.42225  2.77519  2.73123  3.46354  2.40513  3.72494  3.29354  2.67741  2.69355  4.24690  2.90347  2.73739  3.18146  2.89801  2.37887  2.77519  2.98518  4.58477  3.61503
          0.01909  4.36402  5.08637  0.61958  0.77255  0.48576  0.95510
    333   3.40105  4.68834  5.12252  4.63840  2.81261  4.70573  5.03066  0.80600  4.51174  1.97134  3.34937  4.79371  4.96702  4.66238  4.62652  4.10518  3.65267  2.00859  5.32390  4.00275    408 i - - -
          2.68618  4.42225  2.77519  2.73123  3.46354  2.40513  3.72494  3.29354  2.67741  2.69355  4.24690  2.90347  2.73739  3.18146  2.89801  2.37887  2.77519  2.98518  4.58477  3.61503
          0.01909  4.36402  5.08637  0.61958  0.77255  0.48576  0.95510
    334   2.29596  5.01234  2.97006  2.30552  4.31141  3.46123  3.67106  3.75405  2.30577  3.30434  4.08695  2.75511  3.86366  2.79479  2.67789  2.08074  2.28892  3.38241  5.49570  4.12973    409 s - - -
          2.68618  4.42225  2.77519  2.73123  3.46354  2.40513  3.72494  3.29354  2.67741  2.69355  4.24690  2.90347  2.73739  3.18146  2.89801  2.37887  2.77519  2.98518  4.58477  3.61503
          0.01909  4.36402  5.08637  0.61958  0.77255  0.48576  0.95510
    335   3.69948  5.37487  3.76673  3.60155  3.76783  3.97671  0.43197  4.48596  3.43878  3.90149  5.00532  3.97985  4.56748  3.98234  3.66022  3.77460  4.03124  4.21148  5.21577  3.71043    410 H - - -
          2.68618  4.42225  2.77519  2.73123  3.46354  2.40513  3.72494  3.29354  2.67741  2.69355  4.24690  2.90347  2.73739  3.18146  2.89801  2.37887  2.77519  2.98518  4.58477  3.61503
          0.01909  4.36402  5.08637  0.61958  0.77255  0.48576  0.95510
    336   3.51114  4.76516  5.30823  4.78856  3.42202  4.89874  5.31650  1.06432  4.63428  1.21613  3.20845  4.99615  5.07370  4.75600  4.72679  4.29773  3.74838  2.05170  5.54562  4.43925    411 i - - -
          2.68618  4.42225  2.77519  2.73123  3.46354  2.40513  3.72494  3.29354  2.67741  2.69355  4.24690  2.90347  2.73739  3.18146  2.89801  2.37887  2.77519  2.98518  4.58477  3.61503
          0.01909  4.36402  5.08637  0.61958  0.77255  0.48576  0.95510
    337   3.76101  5.09270  4.98070  4.64930  3.40546  4.60358  5.15711  2.65836  4.41642  0.44290  3.32032  4.88088  4.97105  4.66034  4.50084  4.27698  4.04131  2.81813  5.43268  4.26111    412 L - - -
          2.68618  4.42225  2.77519  2.73123  3.46354  2.40513  3.72494  3.29354  2.67741  2.69355  4.24690  2.90347  2.73739  3.18146  2.89801  2.37887  2.77519  2.98518  4.58477  3.61503
          0.01909  4.36402  5.08637  0.61958  0.77255  0.48576  0.95510
    338   3.44905  4.71658  5.26579  4.71495  2.74887  4.79446  5.09902  1.06650  4.58482  1.34844  3.13465  4.88226  4.97213  4.64048  4.64493  4.16006  3.67571  2.16889  5.33157  4.17684    413 i - - -
          2.68618  4.42225  2.77519  2.73123  3.46354  2.40513  3.72494  3.29354  2.67741  2.69355  4.24690  2.90347  2.73739  3.18146  2.89801  2.37887  2.77519  2.98518  4.58477  3.61503
          0.01909  4.36402  5.08637  0.61958  0.77255  0.48576  0.95510
    339   3.60885  5.72566  0.41148  2.78594  5.19012  3.66742  4.47706  4.91031  3.66918  4.43605  5.45179  3.35784  4.35486  3.73491  4.23224  3.53314  3.96604  4.50415  6.24913  5.01619    414 D - - -
          2.68618  4.42225  2.77519  2.73123  3.46354  2.40513  3.72494  3.29354  2.67741  2.69355  4.24690  2.90347  2.73739  3.18146  2.89801  2.37887  2.77519  2.98518  4.58477  3.61503
          0.01909  4.36402  5.08637  0.61958  0.77255  0.48576  0.95510
    340   3.48945  5.61426  2.82757  0.48714  5.04045  3.67644  4.34537  4.60414  3.29989  4.15056  5.13471  3.34640  4.31338  3.57055  3.73940  3.43724  3.80748  4.24706  6.11185  4.87749    415 E - - -
          2.68618  4.42225  2.77519  2.73123  3.46354  2.40513  3.72494  3.29354  2.67741  2.69355  4.24690  2.90347  2.73739  3.18146  2.89801  2.37887  2.77519  2.98518  4.58477  3.61503
          0.01909  4.36402  5.08637  0.61958  0.77255  0.48576  0.95510
    341   3.08536  4.67580  4.24142  3.93237  0.83863  3.88710  4.02149  3.24091  3.86937  2.79245  3.93842  3.98085  4.43617  4.06084  4.03497  2.55484  3.43875  3.07057  4.37253  2.72963    416 f - - -
          2.68618  4.42225  2.77519  2.73123  3.46354  2.40513  3.72494  3.29354  2.67741  2.69355  4.24690  2.90347  2.73739  3.18146  2.89801  2.37887  2.77519  2.98518  4.58477  3.61503
          0.01909  4.36402  5.08637  0.61958  0.77255  0.48576  0.95510
    342   3.40019  5.33516  3.35354  3.14722  4.57074  3.77974  4.29820  4.31338  2.93912  3.76042  4.80391  3.60025  4.35853  0.56244  3.20003  3.44088  3.71084  4.01934  5.76079  4.50631    417 Q - - -
          2.68618  4.42225  2.77519  2.73123  3.46354  2.40513  3.72494  3.29354  2.67741  2.69355  4.24690  2.90347  2.73739  3.18146  2.89801  2.37887  2.77519  2.98518  4.58477  3.61503
          0.01909  4.36402  5.08637  0.61958  0.77255  0.48576  0.95510
    343   3.60885  5.72566  0.41148  2.78594  5.19012  3.66742  4.47706  4.91031  3.66918  4.43605  5.45179  3.35784  4.35486  3.73491  4.23224  3.53314  3.96604  4.50415  6.24913  5.01619    418 D - - -
          2.68618  4.42225  2.77519  2.73123  3.46354  2.40513  3.72494  3.29354  2.67741  2.69355  4.24690  2.90347  2.73739  3.18146  2.89801  2.37887  2.77519  2.98518  4.58477  3.61503
          0.01909  4.36402  5.08637  0.61958  0.77255  0.48576  0.95510
    344   2.76968  4.60665  3.96928  3.78075  4.50846  3.42117  4.74673  3.70429  3.73476  3.54788  4.58598  3.88111  4.17263  4.10799  3.94812  2.97900  0.55143  3.33812  5.89459  4.73321    419 T - - -
          2.68618  4.42225  2.77519  2.73123  3.46354  2.40513  3.72494  3.29354  2.67741  2.69355  4.24690  2.90347  2.73739  3.18146  2.89801  2.37887  2.77519  2.98518  4.58477  3.61503
          0.01909  4.36402  5.08637  0.61958  0.77255  0.48576  0.95510
    345   2.65333  4.72944  3.02734  2.83217  4.59922  3.27661  4.16564  4.13685  3.06911  3.74375  4.56754  1.96319  3.95714  3.37302  3.47646  1.07203  3.07610  3.61462  5.87793  4.53815    420 s - - -
          2.68618  4.42225  2.77519  2.73123  3.46354  2.40513  3.72494  3.29354  2.67741  2.69355  4.24690  2.90347  2.73739  3.18146  2.89801  2.37887  2.77519  2.98518  4.58477  3.61503
          0.01909  4.36402  5.08637  0.61958  0.77255  0.48576  0.95510
    346   3.15319  4.46328  4.95631  4.40755  3.56855  4.48911  4.93405  1.59626  4.28690  1.51162  3.40715  4.57024  4.77841  4.48029  4.42132  3.83715  2.88827  1.30305  5.41227  4.24627    421 v - - -
          2.68618  4.42225  2.77519  2.73123  3.46354  2.40513  3.72494  3.29354  2.67741  2.69355  4.24690  2.90347  2.73739  3.18146  2.89801  2.37887  2.77519  2.98518  4.58477  3.61503
          0.01909  4.36402  5.08637  0.61958  0.77255  0.48576  0.95510
    347   2.66005  4.31379  3.65036  2.78383  3.44183  3.66971  3.93512  2.31528  3.02030  1.99009  2.93395  2.71470  4.04633  3.31162  3.34343  2.92435  2.47331  2.42344  4.91148  3.68911    422 l - - -
          2.68618  4.42225  2.77519  2.73123  3.46354  2.40513  3.72494  3.29354  2.67741  2.69355  4.24690  2.90347  2.73739  3.18146  2.89801  2.37887  2.77519  2.98518  4.58477  3.61503
          0.01909  4.36402  5.08637  0.61958  0.77255  0.48576  0.95510
    348   3.06203  5.54118  1.77828  2.36422  4.83327  3.44866  3.91776  4.37850  2.81936  3.87143  4.71144  2.93586  4.02711  1.20538  3.33389  2.97783  3.33871  3.96282  5.99454  4.54110    423 q - - -
          2.68618  4.42225  2.77519  2.73123  3.46354  2.40513  3.72494  3.29354  2.67741  2.69355  4.24690  2.90347  2.73739  3.18146  2.89801  2.37887  2.77519  2.98518  4.58477  3.61503
          0.01909  4.36402  5.08637  0.61958  0.77255  0.48576  0.95510
    349   4.28679  5.30948  5.21434  5.05789  1.59759  4.87139  3.61424  3.93662  4.85044  3.16103  4.47527  4.44553  5.13589  4.58862  4.71445  4.25850  4.48532  3.86221  2.77865  0.68100    424 Y - - -
          2.68618  4.42225  2.77519  2.73123  3.46354  2.40513  3.72494  3.29354  2.67741  2.69355  4.24690  2.90347  2.73739  3.18146  2.89801  2.37887  2.77519  2.98518  4.58477  3.61503
          0.01909  4.36402  5.08637  0.61958  0.77255  0.48576  0.95510
    350   2.73743  5.20133  2.67258  2.05365  4.53467  3.46185  3.66650  4.00353  1.84674  3.09868  4.25206  2.93361  3.87608  2.01748  2.84416  2.70047  2.96832  3.58710  5.62890  4.23657    425 k - - -
          2.68618  4.42225  2.77519  2.73123  3.46354  2.40513  3.72494  3.29354  2.67741  2.69355  4.24690  2.90347  2.73739  3.18146  2.89801  2.37887  2.77519  2.98518  4.58477  3.61503
          0.01909  4.36402  5.08637  0.61958  0.77255  0.48576  0.95510
    351   3.44055  4.70910  5.19176  4.71877  3.58626  4.81611  5.32716  0.76930  4.54399  1.84195  3.41048  4.92195  5.06700  4.78424  4.68682  4.24220  3.69864  1.87810  5.65895  4.45433    426 i - - -
          2.68618  4.42225  2.77519  2.73123  3.46354  2.40513  3.72494  3.29354  2.67741  2.69355  4.24690  2.90347  2.73739  3.18146  2.89801  2.37887  2.77519  2.98518  4.58477  3.61503
          0.01909  4.36402  5.08637  0.61958  0.77255  0.48576  0.95510
    352   3.66792  4.92696  5.37422  4.81645  2.63086  4.96663  5.14293  2.14104  4.67960  0.63958  2.97492  5.02648  5.06007  4.64820  4.70777  4.33857  3.87731  2.55650  5.25917  4.12016    427 L - - -
          2.68618  4.42225  2.77519  2.73123  3.46354  2.40513  3.72494  3.29354  2.67741  2.69355  4.24690  2.90347  2.73739  3.18146  2.89801  2.37887  2.77519  2.98518  4.58477  3.61503
          0.01909  4.36402  5.08637  0.61958  0.77255  0.48576  0.95510
    353   2.31170  5.03256  3.07340  2.18739  4.32730  3.52303  3.68193  3.74930  1.79940  2.54827  4.09668  3.02744  3.91165  2.81016  2.45092  2.74369  2.96408  3.39602  5.48244  4.14872    428 k - - -
          2.68618  4.42225  2.77519  2.73123  3.46354  2.40513  3.72494  3.29354  2.67741  2.69355  4.24690  2.90347  2.73739  3.18146  2.89801  2.37887  2.77519  2.98518  4.58477  3.61503
          0.01909  4.36402  5.08637  0.61958  0.77255  0.48576  0.95510
    354   3.53885  5.18259  4.20123  4.12873  5.03836  3.84396  5.13847  4.74644  4.23533  4.30231  5.39038  4.37446  0.27286  4.60613  4.39912  3.72737  4.02197  4.32818  6.05663  5.17377    429 P - - -
          2.68618  4.42225  2.77519  2.73123  3.46354  2.40513  3.72494  3.29354  2.67741  2.69355  4.24690  2.90347  2.73739  3.18146  2.89801  2.37887  2.77519  2.98518  4.58477  3.61503
          0.01909  4.36402  5.08637  0.61958  0.77255  0.48576  0.95510
    355   3.54630  4.81340  5.33851  4.76972  2.27744  4.84685  5.06631  1.76885  4.63014  0.85735  2.99590  4.93611  4.98031  4.60878  4.64615  4.20758  3.75941  2.46857  5.22788  4.09646    430 l - - -
          2.68618  4.42225  2.77519  2.73123  3.46354  2.40513  3.72494  3.29354  2.67741  2.69355  4.24690  2.90347  2.73739  3.18146  2.89801  2.37887  2.77519  2.98518  4.58477  3.61503
          0.01909  4.36402  5.08637  0.61958  0.77255  0.48576  0.95510
    356   3.36165  4.62085  5.24760  4.78090  3.80376  4.80765  5.48515  0.79973  4.67408  2.24138  3.57806  4.95906  5.08994  4.92412  4.84191  4.23194  3.63144  1.45815  5.87158  4.66957    431 i - - -
          2.68618  4.42225  2.77519  2.73123  3.46354  2.40513  3.72494  3.29354  2.67741  2.69355  4.24690  2.90347  2.73739  3.18146  2.89801  2.37887  2.77519  2.98518  4.58477  3.61503
          0.01909  4.36402  5.08637  0.61958  0.77255  0.48576  0.95510
    357   1.96673  5.51745  1.46006  1.74968  4.84129  3.41033  3.87340  4.33290  2.81116  3.83927  4.65203  2.88140  3.97973  3.02082  3.37497  2.90573  3.26506  3.90596  6.00394  4.53135    432 d - - -
          2.68618  4.42225  2.77519  2.73123  3.46354  2.40513  3.72494  3.29354  2.67741  2.69355  4.24690  2.90347  2.73739  3.18146  2.89801  2.37887  2.77519  2.98518  4.58477  3.61503
          0.01909  4.36402  5.08637  0.61958  0.77255  0.48576  0.95510
    358   3.48945  5.61426  2.82757  0.48714  5.04045  3.67644  4.34537  4.60414  3.29989  4.15056  5.13471  3.34640  4.31338  3.57055  3.73940  3.43724  3.80748  4.24706  6.11185  4.87749    433 E - - -
          2.68618  4.42225  2.77519  2.73123  3.46354  2.40513  3.72494  3.29354  2.67741  2.69355  4.24690  2.90347  2.73739  3.18146  2.89801  2.37887  2.77519  2.98518  4.58477  3.61503
          0.01909  4.36402  5.08637  0.61958  0.77255  0.48576  0.95510
    359   3.24279  4.56276  4.96108  4.43142  3.54971  4.55612  5.01908  1.01794  4.28344  1.61173  3.36847  4.62801  4.84163  4.50371  4.43415  3.92031  2.99017  1.90687  5.48206  4.32582    434 i - - -
          2.68618  4.42225  2.77519  2.73123  3.46354  2.40513  3.72494  3.29354  2.67741  2.69355  4.24690  2.90347  2.73739  3.18146  2.89801  2.37887  2.77519  2.98518  4.58477  3.61503
          0.01909  4.36402  5.08637  0.61958  0.77255  0.48576  0.95510
    360   2.46888  4.40259  3.55832  2.99228  3.13058  3.66066  3.92245  2.79456  2.07557  2.43326  3.50692  3.39883  4.04289  3.24551  3.27462  2.91095  2.69370  1.88782  5.00924  3.77320    435 v - - -
          2.68618  4.42225  2.77519  2.73123  3.46354  2.40513  3.72494  3.29354  2.67741  2.69355  4.24690  2.90347  2.73739  3.18146  2.89801  2.37887  2.77519  2.98518  4.58477  3.61503
          0.01909  4.36402  5.08637  0.61958  0.77255  0.48576  0.95510
    361   1.79146  4.35349  3.77777  3.54138  4.65313  3.12425  4.58536  4.05494  3.60531  3.77756  4.60304  3.59873  3.91162  3.87659  3.88160  0.81442  2.93247  3.44479  6.00026  4.80360    436 s - - -
          2.68618  4.42225  2.77519  2.73123  3.46354  2.40513  3.72494  3.29354  2.67741  2.69355  4.24690  2.90347  2.73739  3.18146  2.89801  2.37887  2.77519  2.98518  4.58477  3.61503
          0.01909  4.36402  5.08637  0.61958  0.77255  0.48576  0.95510
    362   3.39117  5.08906  4.16203  4.13511  5.21417  0.25896  5.19522  4.96273  4.38089  4.54130  5.54067  4.32899  4.49173  4.66695  4.53559  3.58116  3.90884  4.39546  6.15066  5.34216    437 G - - -
          2.68618  4.42225  2.77519  2.73123  3.46354  2.40513  3.72494  3.29354  2.67741  2.69355  4.24690  2.90347  2.73739  3.18146  2.89801  2.37887  2.77519  2.98518  4.58477  3.61503
          0.01909  4.36402  5.08637  0.61958  0.77255  0.48576  0.95510
    363   2.65726  4.54898  3.30606  1.98046  3.71257  3.57119  3.80063  2.38070  2.71331  2.55767  3.18943  3.20934  3.95533  2.79017  3.11971  2.62227  2.88861  2.83480  5.10456  3.38048    438 e - - -
          2.68618  4.42225  2.77519  2.73123  3.46354  2.40513  3.72494  3.29354  2.67741  2.69355  4.24690  2.90347  2.73739  3.18146  2.89801  2.37887  2.77519  2.98518  4.58477  3.61503
          0.01909  4.36402  5.08637  0.61958  0.77255  0.48576  0.95510
    364   2.52538  4.47050  3.54912  3.46019  4.80655  0.70033  4.65075  4.33686  3.71229  4.00870  4.83452  3.59430  3.97464  3.95787  3.98767  2.26064  3.05686  3.65731  6.11069  4.91361    439 g - - -
          2.68618  4.42225  2.77519  2.73123  3.46354  2.40513  3.72494  3.29354  2.67741  2.69355  4.24690  2.90347  2.73739  3.18146  2.89801  2.37887  2.77519  2.98518  4.58477  3.61503
          0.01909  4.36402  5.08637  0.61958  0.77255  0.48576  0.95510
    365   2.60599  4.67262  3.24666  2.68113  3.87375  3.55935  3.77264  2.94614  2.59267  2.90341  3.76475  3.16112  3.94761  2.08680  2.46959  2.78642  2.66870  2.24911  5.21684  3.93482    440 q - - -
          2.68618  4.42225  2.77519  2.73123  3.46354  2.40513  3.72494  3.29354  2.67741  2.69355  4.24690  2.90347  2.73739  3.18146  2.89801  2.37887  2.77519  2.98518  4.58477  3.61503
          0.01909  4.36402  5.08637  0.61958  0.77255  0.48576  0.95510
    366   2.29425  4.85685  3.05895  2.50409  3.56074  3.48923  3.69472  3.03672  2.09629  3.11691  3.93053  2.63591  3.88069  2.62724  2.95028  2.22517  2.89210  3.19031  5.36104  4.02757    441 k - - -
          2.68620  4.42227  2.77522  2.73125  3.46356  2.40515  3.72497  3.29356  2.67709  2.69357  4.24692  2.90349  2.73742  3.18148  2.89803  2.37889  2.77522  2.98521  4.58479  3.61505
          0.19105  2.12366  2.91291  0.29459  1.36586  0.48576  0.95510
    367   2.64642  4.03590  2.61099  2.30438  4.14974  2.79140  3.66535  3.57515  1.97861  2.88469  3.96377  2.98296  3.85590  2.80499  2.91653  2.66691  2.87771  3.23716  3.67635  4.04206    443 k - - -
          2.68618  4.42225  2.77519  2.73123  3.46354  2.40513  3.72494  3.29354  2.67741  2.69355  4.24690  2.90347  2.73739  3.18146  2.89801  2.37887  2.77519  2.98518  4.58477  3.61503
          0.02006  4.31469  5.03704  0.61958  0.77255  0.44469  1.02450
    368   2.65833  4.84279  2.73790  2.50933  3.49809  3.49202  3.26532  3.18081  2.50198  2.64881  3.91492  2.30213  3.88198  2.41624  2.96325  2.69683  2.88966  3.17235  5.33887  3.45122    444 n - - -
          2.68618  4.42225  2.77519  2.73123  3.46354  2.40513  3.72494  3.29354  2.67741  2.69355  4.24690  2.90347  2.73739  3.18146  2.89801  2.37887  2.77519  2.98518  4.58477  3.61503
          0.01909  4.36402  5.08637  0.61958  0.77255  0.48576  0.95510
    369   3.01572  5.18741  3.35294  2.80296  4.66011  2.08459  3.79321  4.04454  2.02504  3.53216  4.37054  3.24896  4.09667  2.93025  1.33042  3.02430  3.23532  3.68999  5.62462  4.39499    445 r - - -
          2.68618  4.42225  2.77519  2.73123  3.46354  2.40513  3.72494  3.29354  2.67741  2.69355  4.24690  2.90347  2.73739  3.18146  2.89801  2.37887  2.77519  2.98518  4.58477  3.61503
          0.01909  4.36402  5.08637  0.61958  0.77255  0.48576  0.95510
    370   2.43867  4.38372  3.71120  3.43467  4.57284  3.15596  4.49044  3.96631  3.46218  3.68372  4.51847  3.55527  3.91862  3.76589  3.75736  0.86900  2.01141  3.40463  5.91776  4.70349    446 s - - -
          2.68618  4.42225  2.77519  2.73123  3.46354  2.40513  3.72494  3.29354  2.67741  2.69355  4.24690  2.90347  2.73739  3.18146  2.89801  2.37887  2.77519  2.98518  4.58477  3.61503
          0.01909  4.36402  5.08637  0.61958  0.77255  0.48576  0.95510
    371   3.28202  4.65416  4.84390  4.38192  1.16865  4.37334  4.43903  2.43526  4.24313  2.08551  3.40515  4.43412  4.72822  4.36523  4.34184  3.75452  3.54812  1.66011  4.72523  3.21003    447 f - - -
          2.68618  4.42225  2.77519  2.73123  3.46354  2.40513  3.72494  3.29354  2.67741  2.69355  4.24690  2.90347  2.73739  3.18146  2.89801  2.37887  2.77519  2.98518  4.58477  3.61503
          0.01909  4.36402  5.08637  0.61958  0.77255  0.48576  0.95510
    372   3.96112  5.22348  4.92558  4.75637  0.45755  4.48157  4.20001  3.45710  4.65998  2.72176  4.12550  4.61553  4.94621  4.69630  4.65630  4.18689  4.27107  3.47989  4.34788  2.67182    448 F - - -
          2.68618  4.42225  2.77519  2.73123  3.46354  2.40513  3.72494  3.29354  2.67741  2.69355  4.24690  2.90347  2.73739  3.18146  2.89801  2.37887  2.77519  2.98518  4.58477  3.61503
          0.01909  4.36402  5.08637  0.61958  0.77255  0.48576  0.95510
    373   3.33587  4.67809  4.72413  4.24700  1.89187  4.34161  3.91342  2.95647  4.09221  2.16525  2.73548  4.20470  4.65165  4.15867  4.16765  3.66496  3.55862  2.89333  4.14350  1.14276    449 y - - -
          2.68618  4.42225  2.77519  2.73123  3.46354  2.40513  3.72494  3.29354  2.67741  2.69355  4.24690  2.90347  2.73739  3.18146  2.89801  2.37887  2.77519  2.98518  4.58477  3.61503
          0.01909  4.36402  5.08637  0.61958  0.77255  0.48576  0.95510
    374   3.22441  4.66336  4.79028  4.49441  3.96913  4.21715  5.23155  2.16236  4.37331  2.58475  3.88160  4.60061  4.76946  4.70929  4.53648  3.77309  3.58553  0.56831  5.82719  4.58055    450 V - - -
          2.68618  4.42225  2.77519  2.73123  3.46354  2.40513  3.72494  3.29354  2.67741  2.69355  4.24690  2.90347  2.73739  3.18146  2.89801  2.37887  2.77519  2.98518  4.58477  3.61503
          0.01909  4.36402  5.08637  0.61958  0.77255  0.48576  0.95510
    375   3.39117  5.08906  4.16203  4.13511  5.21417  0.25896  5.19522  4.96273  4.38089  4.54130  5.54067  4.32899  4.49173  4.66695  4.53559  3.58116  3.90884  4.39546  6.15066  5.34216    451 G - - -
          2.68618  4.42225  2.77519  2.73123  3.46354  2.40513  3.72494  3.29354  2.67741  2.69355  4.24690  2.90347  2.73739  3.18146  2.89801  2.37887  2.77519  2.98518  4.58477  3.61503
          0.01909  4.36402  5.08637  0.61958  0.77255  0.48576  0.95510
    376   3.60885  5.72566  0.41148  2.78594  5.19012  3.66742  4.47706  4.91031  3.66918  4.43605  5.45179  3.35784  4.35486  3.73491  4.23224  3.53314  3.96604  4.50415  6.24913  5.01619    452 D - - -
          2.68618  4.42225  2.77519  2.73123  3.46354  2.40513  3.72494  3.29354  2.67741  2.69355  4.24690  2.90347  2.73739  3.18146  2.89801  2.37887  2.77519  2.98518  4.58477  3.61503
          0.01909  4.36402  5.08637  0.61958  0.77255  0.48576  0.95510
    377   2.66925  4.45899  3.43996  2.57254  3.61506  3.62081  3.86274  2.50254  2.26944  2.66517  3.14018  3.30960  4.00162  3.14954  3.19862  2.85906  2.49727  2.03384  5.04266  3.79464    453 v - - -
          2.68618  4.42225  2.77519  2.73123  3.46354  2.40513  3.72494  3.29354  2.67741  2.69355  4.24690  2.90347  2.73739  3.18146  2.89801  2.37887  2.77519  2.98518  4.58477  3.61503
          0.01909  4.36402  5.08637  0.61958  0.77255  0.48576  0.95510
    378   3.51333  5.42966  3.71848  3.28067  4.93445  3.91320  4.14698  4.40529  0.51837  3.87368  4.83446  3.67215  4.39976  3.32887  2.66681  3.53862  3.74156  4.09497  5.80177  4.70299    454 K - - -
          2.68618  4.42225  2.77519  2.73123  3.46354  2.40513  3.72494  3.29354  2.67741  2.69355  4.24690  2.90347  2.73739  3.18146  2.89801  2.37887  2.77519  2.98518  4.58477  3.61503
          0.01909  4.36402  5.08637  0.61958  0.77255  0.48576  0.95510
    379   3.40019  5.33516  3.35354  3.14722  4.57074  3.77974  4.29820  4.31338  2.93912  3.76042  4.80391  3.60025  4.35853  0.56244  3.20003  3.44088  3.71084  4.01934  5.76079  4.50631    455 Q - - -
          2.68618  4.42225  2.77519  2.73123  3.46354  2.40513  3.72494  3.29354  2.67741  2.69355  4.24690  2.90347  2.73739  3.18146  2.89801  2.37887  2.77519  2.98518  4.58477  3.61503
          0.01909  4.36402  5.08637  0.61958  0.77255  0.48576  0.95510
    380   2.08827  4.37215  3.73397  3.53453  4.66884  3.13164  4.60032  4.08024  3.61899  3.80759  4.64320  3.60031  3.92379  3.89659  3.88850  0.71319  2.95461  3.46793  6.01929  4.81287    456 s - - -
          2.68618  4.42225  2.77519  2.73123  3.46354  2.40513  3.72494  3.29354  2.67741  2.69355  4.24690  2.90347  2.73739  3.18146  2.89801  2.37887  2.77519  2.98518  4.58477  3.61503
          0.01909  4.36402  5.08637  0.61958  0.77255  0.48576  0.95510
    381   3.44055  4.70910  5.19176  4.71877  3.58626  4.81611  5.32716  0.76930  4.54399  1.84195  3.41048  4.92195  5.06700  4.78424  4.68682  4.24220  3.69864  1.87810  5.65895  4.45433    457 i - - -
          2.68618  4.42225  2.77519  2.73123  3.46354  2.40513  3.72494  3.29354  2.67741  2.69355  4.24690  2.90347  2.73739  3.18146  2.89801  2.37887  2.77519  2.98518  4.58477  3.61503
          0.01909  4.36402  5.08637  0.61958  0.77255  0.48576  0.95510
    382   4.03257  5.31844  4.60352  4.44764  2.49125  4.43369  3.96392  3.98628  4.29568  3.30614  4.61108  4.38181  4.90607  4.47402  4.36637  4.10863  4.32715  3.88243  4.14531  0.42601    458 Y - - -
          2.68618  4.42225  2.77519  2.73123  3.46354  2.40513  3.72494  3.29354  2.67741  2.69355  4.24690  2.90347  2.73739  3.18146  2.89801  2.37887  2.77519  2.98518  4.58477  3.61503
          0.01909  4.36402  5.08637  0.61958  0.77255  0.48576  0.95510
    383   2.36376  4.75872  3.20622  2.65241  4.07870  2.81707  3.77681  3.47522  2.53799  3.10069  3.18133  3.13049  3.92484  2.95024  1.71781  2.56177  2.92957  3.15871  5.35798  4.06133    459 r - - -
          2.68618  4.42225  2.77519  2.73123  3.46354  2.40513  3.72494  3.29354  2.67741  2.69355  4.24690  2.90347  2.73739  3.18146  2.89801  2.37887  2.77519  2.98518  4.58477  3.61503
          0.01909  4.36402  5.08637  0.61958  0.77255  0.48576  0.95510
    384   3.96112  5.22348  4.92558  4.75637  0.45755  4.48157  4.20001  3.45710  4.65998  2.72176  4.12550  4.61553  4.94621  4.69630  4.65630  4.18689  4.27107  3.47989  4.34788  2.67182    460 F - - -
          2.68618  4.42225  2.77519  2.73123  3.46354  2.40513  3.72494  3.29354  2.67741  2.69355  4.24690  2.90347  2.73739  3.18146  2.89801  2.37887  2.77519  2.98518  4.58477  3.61503
          0.01909  4.36402  5.08637  0.61958  0.77255  0.48576  0.95510
    385   3.65990  5.40650  4.20879  3.64867  4.89359  4.01401  4.31312  4.49694  2.60835  3.92242  4.93227  3.95833  4.51342  3.52922  0.43382  3.73533  3.90536  4.20442  5.78733  4.74106    461 R - - -
          2.68618  4.42225  2.77519  2.73123  3.46354  2.40513  3.72494  3.29354  2.67741  2.69355  4.24690  2.90347  2.73739  3.18146  2.89801  2.37887  2.77519  2.98518  4.58477  3.61503
          0.01909  4.36402  5.08637  0.61958  0.77255  0.48576  0.95510
    386   2.86765  5.02404  2.85260  2.65257  4.65098  1.12364  3.99908  4.10953  2.26813  3.67603  4.51770  2.79409  4.02163  3.17772  3.12417  2.90159  3.20532  3.68504  5.83136  4.50725    462 g - - -
          2.68618  4.42225  2.77519  2.73123  3.46354  2.40513  3.72494  3.29354  2.67741  2.69355  4.24690  2.90347  2.73739  3.18146  2.89801  2.37887  2.77519  2.98518  4.58477  3.61503
          0.01909  4.36402  5.08637  0.61958  0.77255  0.48576  0.95510
    387   2.46517  4.42695  3.57328  3.40437  4.76526  1.14420  4.56651  4.26402  3.59443  3.92063  4.72444  3.54503  3.92951  3.84375  3.90034  1.36333  2.98468  3.59100  6.07040  4.86534    463 g - - -
          2.68618  4.42225  2.77519  2.73123  3.46354  2.40513  3.72494  3.29354  2.67741  2.69355  4.24690  2.90347  2.73739  3.18146  2.89801  2.37887  2.77519  2.98518  4.58477  3.61503
          0.01909  4.36402  5.08637  0.61958  0.77255  0.48576  0.95510
    388   2.66524  3.87712  3.26681  2.70141  2.75296  3.56048  3.29345  3.16872  1.96321  2.83752  3.69826  3.17551  3.94464  2.73747  2.83064  2.78432  2.89542  2.51433  5.15094  3.87379    464 k - - -
          2.68618  4.42225  2.77519  2.73123  3.46354  2.40513  3.72494  3.29354  2.67741  2.69355  4.24690  2.90347  2.73739  3.18146  2.89801  2.37887  2.77519  2.98518  4.58477  3.61503
          0.01909  4.36402  5.08637  0.61958  0.77255  0.48576  0.95510
    389   2.11439  5.06375  2.94503  2.29976  4.41936  3.47078  3.71934  3.85725  1.70781  3.39797  4.18788  2.99890  3.90426  2.84706  2.87430  2.14435  2.98354  3.47585  5.57395  4.21728    465 k - - -
          2.68618  4.42225  2.77519  2.73123  3.46354  2.40513  3.72494  3.29354  2.67741  2.69355  4.24690  2.90347  2.73739  3.18146  2.89801  2.37887  2.77519  2.98518  4.58477  3.61503
          0.01909  4.36402  5.08637  0.61958  0.77255  0.48576  0.95510
    390   2.51317  5.00271  2.88592  1.54200  4.35041  2.90963  3.74502  3.78608  2.54443  2.96613  4.15297  2.98690  3.89224  2.88293  3.01947  2.26204  2.96728  3.41325  5.56114  4.19582    466 e - - -
          2.68618  4.42225  2.77519  2.73123  3.46354  2.40513  3.72494  3.29354  2.67741  2.69355  4.24690  2.90347  2.73739  3.18146  2.89801  2.37887  2.77519  2.98518  4.58477  3.61503
          0.01909  4.36402  5.08637  0.61958  0.77255  0.48576  0.95510
    391   3.53824  4.81126  5.28472  4.73609  3.32146  4.88137  5.25409  1.96831  4.59557  0.74088  3.09096  4.96344  5.03497  4.66469  4.67723  4.25899  3.76659  1.94982  5.46501  4.41621    467 l - - -
          2.68618  4.42225  2.77519  2.73123  3.46354  2.40513  3.72494  3.29354  2.67741  2.69355  4.24690  2.90347  2.73739  3.18146  2.89801  2.37887  2.77519  2.98518  4.58477  3.61503
          0.01909  4.36402  5.08637  0.61958  0.77255  0.48576  0.95510
    392   3.96112  5.22348  4.92558  4.75637  0.45755  4.48157  4.20001  3.45710  4.65998  2.72176  4.12550  4.61553  4.94621  4.69630  4.65630  4.18689  4.27107  3.47989  4.34788  2.67182    468 F - - -
          2.68618  4.42225  2.77519  2.73123  3.46354  2.40513  3.72494  3.29354  2.67741  2.69355  4.24690  2.90347  2.73739  3.18146  2.89801  2.37887  2.77519  2.98518  4.58477  3.61503
          0.01909  4.36402  5.08637  0.61958  0.77255  0.48576  0.95510
    393   2.97765  5.53154  1.51461  1.48780  4.84911  3.41050  3.85281  4.35386  2.77483  3.84127  4.64360  2.87323  3.96964  2.99456  3.33620  2.59897  2.77540  3.91765  5.99499  4.51918    469 e - - -
          2.68618  4.42225  2.77519  2.73123  3.46354  2.40513  3.72494  3.29354  2.67741  2.69355  4.24690  2.90347  2.73739  3.18146  2.89801  2.37887  2.77519  2.98518  4.58477  3.61503
          0.01909  4.36402  5.08637  0.61958  0.77255  0.48576  0.95510
    394   2.66618  4.95806  2.76126  2.26315  4.22509  3.47379  3.66940  3.65790  2.09737  2.67798  4.02104  2.98206  3.86552  2.80068  2.71991  2.19674  2.89681  3.30647  3.44956  4.08355    470 k - - -
          2.68618  4.42225  2.77519  2.73123  3.46354  2.40513  3.72494  3.29354  2.67741  2.69355  4.24690  2.90347  2.73739  3.18146  2.89801  2.37887  2.77519  2.98518  4.58477  3.61503
          0.01909  4.36402  5.08637  0.61958  0.77255  0.48576  0.95510
    395   2.31520  4.41723  4.71173  4.15492  3.49874  4.29739  4.71404  1.91766  4.03634  1.42790  3.36734  4.34580  4.62097  4.24509  4.19844  3.62897  3.29570  1.44664  5.27112  4.10111    471 l - - -
          2.68618  4.42225  2.77519  2.73123  3.46354  2.40513  3.72494  3.29354  2.67741  2.69355  4.24690  2.90347  2.73739  3.18146  2.89801  2.37887  2.77519  2.98518  4.58477  3.61503
          0.01909  4.36402  5.08637  0.61958  0.77255  0.48576  0.95510
    396   2.20732  4.79248  3.13770  2.57567  4.02452  3.51835  3.72381  2.95935  1.97084  2.83424  3.87924  3.07823  3.90964  2.89209  2.73791  2.19174  2.90863  3.11885  5.31207  4.00211    472 k - - -
          2.68618  4.42225  2.77519  2.73123  3.46354  2.40513  3.72494  3.29354  2.67741  2.69355  4.24690  2.90347  2.73739  3.18146  2.89801  2.37887  2.77519  2.98518  4.58477  3.61503
          0.01909  4.36402  5.08637  0.61958  0.77255  0.48576  0.95510
    397   2.61622  5.23727  3.11511  2.54092  4.61643  3.57289  3.67641  4.04767  1.69289  3.51067  4.29168  2.40198  3.95748  2.26328  2.06963  2.81540  3.05698  3.65129  5.61048  4.28780    473 k - - -
          2.68618  4.42225  2.77519  2.73123  3.46354  2.40513  3.72494  3.29354  2.67741  2.69355  4.24690  2.90347  2.73739  3.18146  2.89801  2.37887  2.77519  2.98518  4.58477  3.61503
          0.26826  4.36402  1.50253  0.61958  0.77255  0.48576  0.95510
    398   2.66152  5.09417  2.59196  1.98454  4.41303  3.38440  3.60508  3.87557  2.34564  3.38365  4.15234  2.86299  3.80477  2.52196  2.20670  2.45860  2.71359  3.47278  5.53828  4.14887    474 e - - -
          2.68618  4.42225  2.77519  2.73123  3.46354  2.40513  3.72494  3.29354  2.67741  2.69355  4.24690  2.90347  2.73739  3.18146  2.89801  2.37887  2.77519  2.98518  4.58477  3.61503
          0.14389  4.12019  2.13900  0.61958  0.77255  0.76569  0.62551
    399   3.59412  4.84591  4.58907  4.26514  1.18919  4.35835  3.47631  3.27808  4.11407  2.61559  3.87889  4.04974  4.67010  4.09810  4.15859  3.72551  3.81745  3.20473  3.62249  1.30192    475 f - - -
          2.68618  4.42225  2.77519  2.73123  3.46354  2.40513  3.72494  3.29354  2.67741  2.69355  4.24690  2.90347  2.73739  3.18146  2.89801  2.37887  2.77519  2.98518  4.58477  3.61503
          0.10247  4.00378  2.53639  0.61958  0.77255  0.66867  0.71824
    400   2.59783  4.86795  2.89494  2.21986  4.13224  3.23067  3.60626  3.56145  2.25964  3.14014  3.94039  2.68682  3.36157  2.74411  2.85575  2.40057  2.49369  3.21638  5.35943  3.40990    476 e - - -
          2.68618  4.42225  2.77519  2.73123  3.46354  2.40513  3.72494  3.29354  2.67741  2.69355  4.24690  2.90347  2.73739  3.18146  2.89801  2.37887  2.77519  2.98518  4.58477  3.61503
          0.02608  4.05558  4.77792  0.61958  0.77255  0.32239  1.28887
    401   2.86801  5.34754  1.90205  2.33911  4.69914  2.36335  3.79819  4.18945  2.65290  3.68883  4.47532  2.90260  3.93290  1.77792  3.17604  2.55232  3.13045  3.76158  5.84370  4.40688    477 q - - -
          2.68618  4.42225  2.77519  2.73123  3.46354  2.40513  3.72494  3.29354  2.67741  2.69355  4.24690  2.90347  2.73739  3.18146  2.89801  2.37887  2.77519  2.98518  4.58477  3.61503
          0.01909  4.36402  5.08637  0.61958  0.77255  0.48576  0.95510
    402   2.94606  4.30909  4.72928  4.14252  2.18696  4.15843  4.50103  1.51010  3.98701  2.00558  2.48635  4.25152  4.47603  4.13361  4.06886  3.47714  2.82232  2.00015  4.98342  3.82603    478 i - - -
          2.68618  4.42225  2.77519  2.73123  3.46354  2.40513  3.72494  3.29354  2.67741  2.69355  4.24690  2.90347  2.73739  3.18146  2.89801  2.37887  2.77519  2.98518  4.58477  3.61503
          0.01909  4.36402  5.08637  0.61958  0.77255  0.48576  0.95510
    403   2.51989  5.00091  3.00562  2.32731  4.28060  3.47831  2.88383  3.71875  1.93600  3.27376  4.06115  2.97950  3.86965  2.41925  2.86270  2.68205  2.91004  3.01775  5.46800  3.04349    479 k - - -
          2.68619  4.42226  2.77520  2.73124  3.46355  2.40514  3.72495  3.29355  2.67742  2.69356  4.24691  2.90348  2.73740  3.18147  2.89802  2.37888  2.77520  2.98519  4.58478  3.61465
          0.06940  2.79911  5.08637  0.41306  1.08359  0.48576  0.95510
    404   2.46146  4.48829  3.36888  2.80570  3.64652  3.58531  2.90657  2.55057  2.77089  2.55185  3.58675  3.25366  3.96921  2.73888  3.16345  2.36582  2.55944  2.41471  5.05567  3.79933    481 s - - -
          2.68618  4.42225  2.77519  2.73123  3.46354  2.40513  3.72494  3.29354  2.67741  2.69355  4.24690  2.90347  2.73739  3.18146  2.89801  2.37887  2.77519  2.98518  4.58477  3.61503
          0.01909  4.36402  5.08637  0.61958  0.77255  0.48576  0.95510
    405   2.88739  5.40768  1.65949  1.55195  4.71385  3.42862  3.78101  4.20224  2.38254  3.18748  4.48000  2.88940  3.93463  2.90997  3.14715  2.81831  3.13871  3.77942  5.84511  4.40245    482 e - - -
          2.68618  4.42225  2.77519  2.73123  3.46354  2.40513  3.72494  3.29354  2.67741  2.69355  4.24690  2.90347  2.73739  3.18146  2.89801  2.37887  2.77519  2.98518  4.58477  3.61503
          0.01909  4.36402  5.08637  0.61958  0.77255  0.48576  0.95510
    406   2.73454  5.21801  2.80121  1.95444  4.54489  3.09159  3.28415  4.02263  2.29249  3.51304  4.27040  2.06234  3.86846  2.56964  2.92345  2.34051  2.97031  3.60028  5.65540  4.24660    483 e - - -
          2.68618  4.42225  2.77519  2.73123  3.46354  2.40513  3.72494  3.29354  2.67741  2.69355  4.24690  2.90347  2.73739  3.18146  2.89801  2.37887  2.77519  2.98518  4.58477  3.61503
          0.01909  4.36402  5.08637  0.61958  0.77255  0.48576  0.95510
    407   3.70241  4.99181  5.28269  4.74459  3.19298  4.94577  5.22825  2.39094  4.52180  0.57295  2.55518  5.00703  5.06611  4.60675  4.59177  4.34610  3.92198  2.60761  5.38261  4.33473    484 L - - -
          2.68618  4.42225  2.77519  2.73123  3.46354  2.40513  3.72494  3.29354  2.67741  2.69355  4.24690  2.90347  2.73739  3.18146  2.89801  2.37887  2.77519  2.98518  4.58477  3.61503
          0.01909  4.36402  5.08637  0.61958  0.77255  0.48576  0.95510
    408   2.74840  5.25299  1.87123  1.98862  4.57911  3.43124  3.68610  4.06398  2.28992  3.15803  4.30540  2.53968  3.30773  2.66567  2.96842  2.70080  2.98691  3.63471  5.68997  4.26975    485 d - - -
          2.68618  4.42225  2.77519  2.73123  3.46354  2.40513  3.72494  3.29354  2.67741  2.69355  4.24690  2.90347  2.73739  3.18146  2.89801  2.37887  2.77519  2.98518  4.58477  3.61503
          0.01909  4.36402  5.08637  0.61958  0.77255  0.48576  0.95510
    409   2.65358  4.36515  3.55041  2.98868  2.72551  3.63057  3.89316  2.86588  2.94079  2.58220  3.47793  2.73901  4.01705  3.24130  3.28794  2.68111  1.95364  2.44015  4.93377  3.08969    486 t - - -
          2.68618  4.42225  2.77519  2.73123  3.46354  2.40513  3.72494  3.29354  2.67741  2.69355  4.24690  2.90347  2.73739  3.18146  2.89801  2.37887  2.77519  2.98518  4.58477  3.61503
          0.01909  4.36402  5.08637  0.61958  0.77255  0.48576  0.95510
    410   3.23345  5.19565  3.12258  3.07175  4.64932  3.59995  4.45388  4.50154  3.42028  4.09479  5.06891  0.51765  4.28658  3.75167  3.77172  3.29622  3.64544  4.06931  5.89399  4.58098    487 N - - -
          2.68618  4.42225  2.77519  2.73123  3.46354  2.40513  3.72494  3.29354  2.67741  2.69355  4.24690  2.90347  2.73739  3.18146  2.89801  2.37887  2.77519  2.98518  4.58477  3.61503
          0.01909  4.36402  5.08637  0.61958  0.77255  0.48576  0.95510
    411   4.04807  5.23882  4.86293  4.57550  1.76693  4.69846  2.53427  3.86878  4.41549  3.15472  4.41248  4.28939  4.99397  4.36602  4.44992  4.06007  4.25723  3.76060  3.75476  0.71495    488 y - - -
          2.68618  4.42225  2.77519  2.73123  3.46354  2.40513  3.72494  3.29354  2.67741  2.69355  4.24690  2.90347  2.73739  3.18146  2.89801  2.37887  2.77519  2.98518  4.58477  3.61503
          0.01909  4.36402  5.08637  0.61958  0.77255  0.48576  0.95510
    412   3.65990  5.40650  4.20879  3.64867  4.89359  4.01401  4.31312  4.49694  2.60835  3.92242  4.93227  3.95833  4.51342  3.52922  0.43382  3.73533  3.90536  4.20442  5.78733  4.74106    489 R - - -
          2.68618  4.42225  2.77519  2.73123  3.46354  2.40513  3.72494  3.29354  2.67741  2.69355  4.24690  2.90347  2.73739  3.18146  2.89801  2.37887  2.77519  2.98518  4.58477  3.61503
          0.01909  4.36402  5.08637  0.61958  0.77255  0.48576  0.95510
    413   2.63726  4.54959  3.72816  3.59744  4.62429  3.27491  4.67539  4.23084  3.70802  3.92036  4.81988  3.71560  4.05926  4.01905  3.95541  0.53818  3.15886  3.64891  5.95865  4.72044    490 S - - -
          2.68618  4.42225  2.77519  2.73123  3.46354  2.40513  3.72494  3.29354  2.67741  2.69355  4.24690  2.90347  2.73739  3.18146  2.89801  2.37887  2.77519  2.98518  4.58477  3.61503
          0.01909  4.36402  5.08637  0.61958  0.77255  0.48576  0.95510
    414   2.27642  3.77864  3.16483  2.60282  3.93911  3.52488  3.73661  3.33428  2.21046  2.43979  3.81446  3.09946  3.91395  2.71581  2.73201  2.22991  2.89675  3.04556  5.25685  3.95606    491 k - - -
          2.68618  4.42225  2.77519  2.73123  3.46354  2.40513  3.72494  3.29354  2.67741  2.69355  4.24690  2.90347  2.73739  3.18146  2.89801  2.37887  2.77519  2.98518  4.58477  3.61503
          0.01909  4.36402  5.08637  0.61958  0.77255  0.48576  0.95510
    415   2.50600  5.10861  2.94245  2.19806  4.43167  3.19903  3.65504  3.88957  2.05857  3.40258  4.16799  2.94700  2.44695  2.76636  2.47440  2.47971  2.92607  3.49009  5.55976  4.17946    492 k - - -
          2.68618  4.42225  2.77519  2.73123  3.46354  2.40513  3.72494  3.29354  2.67741  2.69355  4.24690  2.90347  2.73739  3.18146  2.89801  2.37887  2.77519  2.98518  4.58477  3.61503
          0.01909  4.36402  5.08637  0.61958  0.77255  0.48576  0.95510
    416   2.65229  4.44036  3.42927  2.66413  3.58789  3.22129  3.84606  2.54418  2.82159  2.07883  3.53984  2.74680  3.98515  3.13946  2.80828  2.84096  2.88378  2.52100  5.01210  3.05942    493 l - - -
          2.68618  4.42225  2.77519  2.73123  3.46354  2.40513  3.72494  3.29354  2.67741  2.69355  4.24690  2.90347  2.73739  3.18146  2.89801  2.37887  2.77519  2.98518  4.58477  3.61503
          0.01909  4.36402  5.08637  0.61958  0.77255  0.48576  0.95510
    417   3.37836  4.62337  5.29620  4.77093  3.59623  4.83411  5.33399  1.22947  4.66530  1.44677  3.37040  4.94530  5.04416  4.81365  4.77689  4.21896  3.62140  1.40723  5.64598  4.51861    494 i - - -
          2.68618  4.42225  2.77519  2.73123  3.46354  2.40513  3.72494  3.29354  2.67741  2.69355  4.24690  2.90347  2.73739  3.18146  2.89801  2.37887  2.77519  2.98518  4.58477  3.61503
          0.01909  4.36402  5.08637  0.61958  0.77255  0.48576  0.95510
    418   3.34610  4.59030  5.28044  4.80832  3.87861  4.83926  5.52779  1.28378  4.72000  2.33802  3.64387  4.98284  5.11157  4.97833  4.89545  4.25916  3.61259  0.86691  5.92956  4.71423    495 v - - -
          2.68618  4.42225  2.77519  2.73123  3.46354  2.40513  3.72494  3.29354  2.67741  2.69355  4.24690  2.90347  2.73739  3.18146  2.89801  2.37887  2.77519  2.98518  4.58477  3.61503
          0.01909  4.36402  5.08637  0.61958  0.77255  0.48576  0.95510
    419   2.48206  5.37021  1.87371  1.90740  4.69045  3.42202  3.74638  4.18603  2.38232  3.66638  4.43496  2.17557  3.90775  2.86655  3.10016  2.54124  3.08328  3.75076  5.80793  4.36537    496 d - - -
          2.68618  4.42225  2.77519  2.73123  3.46354  2.40513  3.72494  3.29354  2.67741  2.69355  4.24690  2.90347  2.73739  3.18146  2.89801  2.37887  2.77519  2.98518  4.58477  3.61503
          0.01909  4.36402  5.08637  0.61958  0.77255  0.48576  0.95510
    420   3.64288  4.96589  4.64217  4.26279  1.01684  4.46187  3.70372  3.47887  4.11217  2.89060  4.06441  4.16436  4.78469  3.08766  4.21122  3.80240  3.86388  3.35674  3.89048  1.41728    497 f - - -
          2.68618  4.42225  2.77519  2.73123  3.46354  2.40513  3.72494  3.29354  2.67741  2.69355  4.24690  2.90347  2.73739  3.18146  2.89801  2.37887  2.77519  2.98518  4.58477  3.61503
          0.01909  4.36402  5.08637  0.61958  0.77255  0.48576  0.95510
    421   2.80941  4.35224  4.07654  3.55349  3.60471  3.87178  4.32851  2.12804  3.45857  2.52457  3.54183  3.02211  4.29681  3.75545  3.72330  3.19472  2.75465  1.13510  5.18075  3.96270    498 v - - -
          2.68618  4.42225  2.77519  2.73123  3.46354  2.40513  3.72494  3.29354  2.67741  2.69355  4.24690  2.90347  2.73739  3.18146  2.89801  2.37887  2.77519  2.98518  4.58477  3.61503
          0.01909  4.36402  5.08637  0.61958  0.77255  0.48576  0.95510
    422   3.06753  5.30442  2.74531  2.59176  4.71185  3.51039  3.97912  4.25176  2.34000  3.78937  4.66068  0.95277  4.09302  3.15790  3.05386  3.04656  3.36608  3.85876  5.86174  4.49824    499 n - - -
          2.68618  4.42225  2.77519  2.73123  3.46354  2.40513  3.72494  3.29354  2.67741  2.69355  4.24690  2.90347  2.73739  3.18146  2.89801  2.37887  2.77519  2.98518  4.58477  3.61503
          0.01909  4.36402  5.08637  0.61958  0.77255  0.48576  0.95510
    423   2.70209  5.14004  2.42437  1.93267  4.45170  3.44199  3.66631  3.91770  2.43250  3.07234  4.19557  2.92082  3.85826  2.42627  2.92384  2.50621  2.22341  3.51348  5.59328  4.19602    500 e - - -
          2.68618  4.42225  2.77519  2.73123  3.46354  2.40513  3.72494  3.29354  2.67741  2.69355  4.24690  2.90347  2.73739  3.18146  2.89801  2.37887  2.77519  2.98518  4.58477  3.61503
          0.01909  4.36402  5.08637  0.61958  0.77255  0.48576  0.95510
    424   2.64988  4.15263  4.02067  3.43675  3.25821  3.73686  4.03214  2.09663  2.95476  2.34150  2.90699  3.68048  4.10716  3.24972  3.53374  3.01751  2.38217  1.86542  3.74259  3.56634    501 v - - -
          2.68618  4.42225  2.77519  2.73123  3.46354  2.40513  3.72494  3.29354  2.67741  2.69355  4.24690  2.90347  2.73739  3.18146  2.89801  2.37887  2.77519  2.98518  4.58477  3.61503
          0.01909  4.36402  5.08637  0.61958  0.77255  0.48576  0.95510
    425   3.96112  5.22348  4.92558  4.75637  0.45755  4.48157  4.20001  3.45710  4.65998  2.72176  4.12550  4.61553  4.94621  4.69630  4.65630  4.18689  4.27107  3.47989  4.34788  2.67182    502 F - - -
          2.68618  4.42225  2.77519  2.73123  3.46354  2.40513  3.72494  3.29354  2.67741  2.69355  4.24690  2.90347  2.73739  3.18146  2.89801  2.37887  2.77519  2.98518  4.58477  3.61503
          0.07035  4.36402  2.89663  0.61958  0.77255  0.48576  0.95510
    426   2.50582  4.90883  3.10776  2.55423  4.18214  3.51985  3.70080  2.84495  1.58982  3.17410  3.99600  3.05813  3.91519  2.53505  2.78831  2.56664  2.95015  3.25733  5.39760  4.08488    503 k - - -
          2.68618  4.42225  2.77519  2.73123  3.46354  2.40513  3.72494  3.29354  2.67741  2.69355  4.24690  2.90347  2.73739  3.18146  2.89801  2.37887  2.77519  2.98518  4.58477  3.61503
          0.02008  4.31375  5.03610  0.61958  0.77255  0.55640  0.85160
    427   2.71008  5.20943  2.14954  2.11673  4.53908  3.41560  3.65586  4.02253  2.09143  3.50863  4.26108  2.54019  3.30474  2.76351  2.92637  2.40647  2.68400  3.59312  5.64863  4.23218    504 k - - -
          2.68618  4.42225  2.77519  2.73123  3.46354  2.40513  3.72494  3.29354  2.67741  2.69355  4.24690  2.90347  2.73739  3.18146  2.89801  2.37887  2.77519  2.98518  4.58477  3.61503
          0.02008  4.31375  5.03610  0.61958  0.77255  0.55640  0.85160
    428   2.25399  3.53151  3.14787  2.58963  4.04545  3.49479  3.23121  3.44425  1.69168  3.06705  3.89778  3.08267  3.90181  2.89626  2.90696  2.72675  2.66384  3.13436  5.32314  4.01801    505 k - - -
          2.68618  4.42225  2.77519  2.73123  3.46354  2.40513  3.72494  3.29354  2.67741  2.69355  4.24690  2.90347  2.73739  3.18146  2.89801  2.37887  2.77519  2.98518  4.58477  3.61503
          0.02008  4.31375  5.03610  0.61958  0.77255  0.55640  0.85160
    429   2.93472  4.31536  4.59341  4.02808  2.14033  4.06663  4.15204  1.77874  3.86728  2.07998  2.79479  4.09418  4.39562  3.99640  3.94774  3.37829  3.16315  2.43459  4.54305  1.98122    506 i - - -
          2.68618  4.42225  2.77519  2.73123  3.46354  2.40513  3.72494  3.29354  2.67741  2.69355  4.24690  2.90347  2.73739  3.18146  2.89801  2.37887  2.77519  2.98518  4.58477  3.61503
          0.02008  4.31375  5.03610  0.61958  0.77255  0.55640  0.85160
    430   2.66857  5.04405  2.95574  2.06346  3.73003  3.45265  3.64022  3.79187  1.88982  3.03430  4.09937  2.94271  3.21963  2.35232  2.83847  2.65655  2.89817  3.41034  5.49986  4.12801    507 k - - -
          2.68618  4.42225  2.77519  2.73123  3.46354  2.40513  3.72494  3.29354  2.67741  2.69355  4.24690  2.90347  2.73739  3.18146  2.89801  2.37887  2.77519  2.98518  4.58477  3.61503
          0.19421  4.31375  1.81322  0.61958  0.77255  0.55640  0.85160
    431   2.74036  5.12428  2.10469  2.29691  4.38055  3.35544  3.69197  3.88652  2.54073  3.42849  4.23016  1.84860  3.84332  2.83527  3.04666  2.44019  2.99360  3.50347  5.59236  3.43470    508 n - - -
          2.68628  4.42235  2.77529  2.73133  3.46364  2.40522  3.72504  3.29364  2.67750  2.69365  4.24699  2.90356  2.73725  3.18156  2.89810  2.37843  2.77492  2.98528  4.58487  3.61475
          0.79148  1.37215  1.22668  0.80119  0.59565  0.43617  1.03990
    432   2.11405  4.58860  3.04296  2.54723  3.89747  2.94682  3.70782  3.30135  2.56488  2.94538  3.78547  2.74031  3.20815  2.90071  3.00020  2.44522  2.80989  2.99157  5.22461  3.11298    512 a - - -
          2.68618  4.42225  2.77519  2.73123  3.46354  2.40513  3.72494  3.29354  2.67741  2.69355  4.24690  2.90347  2.73739  3.18146  2.89801  2.37887  2.77519  2.98518  4.58477  3.61503
          0.02654  4.03822  4.76057  0.61958  0.77255  0.31733  1.30229
    433   2.70136  4.43571  3.52889  2.97148  2.84500  3.15905  3.85781  2.94196  2.63807  2.47545  3.53891  3.37565  4.03893  2.88717  3.24614  2.90862  2.93230  2.71675  4.86977  1.87556    513 y - - -
          2.68618  4.42225  2.77519  2.73123  3.46354  2.40513  3.72494  3.29354  2.67741  2.69355  4.24690  2.90347  2.73739  3.18146  2.89801  2.37887  2.77519  2.98518  4.58477  3.61503
          0.01909  4.36402  5.08637  0.61958  0.77255  0.48576  0.95510
    434   2.70259  4.25491  3.90744  3.33115  2.95740  3.76625  4.05075  2.28184  2.40827  1.76268  3.32263  3.63915  4.13364  3.50608  3.50144  3.03815  2.50594  2.24859  4.87122  3.66840    514 l - - -
          2.68618  4.42225  2.77519  2.73123  3.46354  2.40513  3.72494  3.29354  2.67741  2.69355  4.24690  2.90347  2.73739  3.18146  2.89801  2.37887  2.77519  2.98518  4.58477  3.61503
          0.01909  4.36402  5.08637  0.61958  0.77255  0.48576  0.95510
    435   2.84305  5.15553  2.70786  1.45992  4.57893  3.42651  3.85717  4.01309  2.68851  3.57783  4.39685  2.99112  1.95417  3.00733  3.16097  2.82976  2.78468  3.61907  5.77198  4.38772    515 e - - -
          2.68618  4.42225  2.77519  2.73123  3.46354  2.40513  3.72494  3.29354  2.67741  2.69355  4.24690  2.90347  2.73739  3.18146  2.89801  2.37887  2.77519  2.98518  4.58477  3.61503
          0.01909  4.36402  5.08637  0.61958  0.77255  0.48576  0.95510
    436   2.44361  4.91567  3.00722  2.69341  4.49707  3.42193  3.94227  3.93313  2.66279  3.51858  4.36063  3.15776  3.98515  1.15116  3.02883  2.55028  3.10318  3.53106  5.70458  4.38383    516 q - - -
          2.68618  4.42225  2.77519  2.73123  3.46354  2.40513  3.72494  3.29354  2.67741  2.69355  4.24690  2.90347  2.73739  3.18146  2.89801  2.37887  2.77519  2.98518  4.58477  3.61503
          0.01909  4.36402  5.08637  0.61958  0.77255  0.48576  0.95510
    437   2.70792  4.59588  3.35934  2.78945  2.81965  3.61339  3.81783  2.79714  1.75159  2.39989  3.65288  3.24753  3.99291  2.69694  3.05562  2.84755  2.93602  2.86485  5.11716  3.84154    517 k - - -
          2.68618  4.42225  2.77519  2.73123  3.46354  2.40513  3.72494  3.29354  2.67741  2.69355  4.24690  2.90347  2.73739  3.18146  2.89801  2.37887  2.77519  2.98518  4.58477  3.61503
          0.06783  4.36402  2.94015  0.61958  0.77255  0.48576  0.95510
    438   2.03945  4.37198  3.51898  2.97165  3.55924  3.55866  3.90700  2.73272  2.92356  2.64574  3.53872  3.36087  3.98580  3.23304  3.27592  2.23871  2.66540  2.68391  5.00272  2.31350    518 a - - -
          2.68618  4.42225  2.77519  2.73123  3.46354  2.40513  3.72494  3.29354  2.67741  2.69355  4.24690  2.90347  2.73739  3.18146  2.89801  2.37887  2.77519  2.98518  4.58477  3.61503
          0.07393  4.31622  2.84883  0.61958  0.77255  0.55313  0.85602
    439   2.62417  3.71191  3.38646  2.82080  3.59505  3.56334  3.81276  2.95953  2.55169  2.16139  3.54062  3.25559  2.59612  3.09461  2.87055  2.60447  2.85892  2.50643  5.01030  3.76118    519 l - - -
          2.68618  4.42225  2.77519  2.73123  3.46354  2.40513  3.72494  3.29354  2.67741  2.69355  4.24690  2.90347  2.73739  3.18146  2.89801  2.37887  2.77519  2.98518  4.58477  3.61503
          0.17669  4.26342  1.91129  0.61958  0.77255  0.61931  0.77287
    440   2.70725  5.10354  2.83752  1.90928  4.42796  3.41869  2.97531  3.87594  1.94990  3.38093  4.16281  2.89953  3.83470  2.53276  2.70623  2.67927  2.65229  3.48652  5.52683  4.16400    520 e - - -
          2.68618  4.42225  2.77519  2.73123  3.46354  2.40513  3.72494  3.29354  2.67741  2.69355  4.24690  2.90347  2.73739  3.18146  2.89801  2.37887  2.77519  2.98518  4.58477  3.61503
          0.02464  4.11137  4.83372  0.61958  0.77255  0.77342  0.61885
    441   2.35431  4.97360  2.60057  2.35138  4.28097  3.38086  3.61693  3.72654  2.06929  3.27395  4.05797  2.88744  3.80041  2.58845  2.85948  2.33371  2.46563  3.35018  5.46306  4.09089    521 k - - -
          2.68634  4.42241  2.77536  2.73140  3.46370  2.40529  3.72454  3.29311  2.67723  2.69371  4.24706  2.90287  2.73735  3.18150  2.89817  2.37854  2.77536  2.98535  4.58493  3.61519
          0.34331  1.26363  4.83372  1.15862  0.37676  0.41681  1.07631
    442   2.35725  5.10309  2.67297  2.37913  4.41971  3.44069  2.84311  3.88228  1.85534  3.09901  4.15431  2.76106  3.84015  2.54280  2.84287  2.64897  2.90418  3.47923  5.54875  4.16151    526 k - - -
          2.68618  4.42225  2.77519  2.73123  3.46354  2.40513  3.72494  3.29354  2.67741  2.69355  4.24690  2.90347  2.73739  3.18146  2.89801  2.37887  2.77519  2.98518  4.58477  3.61503
          0.19368  4.31622  1.81569  0.61958  0.77255  0.55313  0.85602
    443   2.51586  4.96989  2.94855  2.16303  4.26201  3.44760  3.63441  3.67718  1.75243  3.23841  4.04312  2.95616  3.85202  2.60139  2.73551  2.69151  2.91576  2.78242  5.43172  4.09534    527 k - - -
          2.68618  4.42225  2.77519  2.73123  3.46354  2.40513  3.72494  3.29354  2.67741  2.69355  4.24690  2.90347  2.73739  3.18146  2.89801  2.37887  2.77519  2.98518  4.58477  3.61503
          0.02379  4.14633  4.86868  0.61958  0.77255  0.35354  1.21132
    444   2.68925  4.99743  2.62468  2.46664  4.45940  2.59278  3.77930  3.91687  2.59068  3.46391  4.24652  2.37664  3.88320  2.91250  3.07769  1.92742  2.19603  3.50088  5.64870  4.27191    528 s - - -
          2.68618  4.42225  2.77519  2.73123  3.46354  2.40513  3.72494  3.29354  2.67741  2.69355  4.24690  2.90347  2.73739  3.18146  2.89801  2.37887  2.77519  2.98518  4.58477  3.61503
          0.13488  4.36402  2.17635  0.61958  0.77255  0.48576  0.95510
    445   2.73586  5.21992  2.24446  1.90275  4.53233  2.44153  3.67147  4.01242  2.34244  3.51150  4.27889  2.51898  3.84726  2.78881  2.97954  2.68871  2.97726  3.59501  5.66443  3.52413    529 e - - -
          2.68618  4.42225  2.77519  2.73123  3.46354  2.40513  3.72494  3.29354  2.67741  2.69355  4.24690  2.90347  2.73739  3.18146  2.89801  2.37887  2.77519  2.98518  4.58477  3.61503
          0.02141  4.25055  4.97289  0.61958  0.77255  0.40296  1.10365
    446   3.05674  5.08635  2.95149  2.41863  4.88842  0.68596  4.35763  4.39542  3.31851  4.00317  4.89974  3.36275  4.17069  3.59606  3.71874  3.11827  3.46407  3.93436  6.05126  4.82208    530 G - - -
          2.68618  4.42225  2.77519  2.73123  3.46354  2.40513  3.72494  3.29354  2.67741  2.69355  4.24690  2.90347  2.73739  3.18146  2.89801  2.37887  2.77519  2.98518  4.58477  3.61503
          0.01909  4.36402  5.08637  0.61958  0.77255  0.48576  0.95510
    447   3.60381  4.93881  4.64523  4.24021  1.44141  4.43537  3.70584  3.46053  4.05195  2.90061  4.05500  4.15005  4.76084  4.15190  3.15210  3.77208  3.82576  3.32721  3.90162  1.01136    531 y - - -
          2.68618  4.42225  2.77519  2.73123  3.46354  2.40513  3.72494  3.29354  2.67741  2.69355  4.24690  2.90347  2.73739  3.18146  2.89801  2.37887  2.77519  2.98518  4.58477  3.61503
          0.01909  4.36402  5.08637  0.61958  0.77255  0.48576  0.95510
    448   3.26856  4.61131  4.97033  4.52883  3.74638  4.52992  5.21005  1.94541  4.36775  2.07973  3.60134  4.70095  4.91174  4.67233  4.54779  3.96262  3.56113  0.71775  5.71135  4.45711    532 v - - -
          2.68618  4.42225  2.77519  2.73123  3.46354  2.40513  3.72494  3.29354  2.67741  2.69355  4.24690  2.90347  2.73739  3.18146  2.89801  2.37887  2.77519  2.98518  4.58477  3.61503
          0.01909  4.36402  5.08637  0.61958  0.77255  0.48576  0.95510
    449   2.56103  5.22125  2.98901  1.84235  4.57838  3.52041  3.67581  4.02650  1.98264  3.50323  4.27602  2.74435  3.92188  2.78597  1.95203  2.76543  3.02007  3.62202  5.62154  4.26711    533 e - - -
          2.68618  4.42225  2.77519  2.73123  3.46354  2.40513  3.72494  3.29354  2.67741  2.69355  4.24690  2.90347  2.73739  3.18146  2.89801  2.37887  2.77519  2.98518  4.58477  3.61503
          0.01909  4.36402  5.08637  0.61958  0.77255  0.48576  0.95510
    450   3.27263  4.53857  5.16807  4.64665  3.05254  4.69419  5.18596  1.41720  4.54448  2.19253  3.47992  4.80041  4.95525  4.73218  4.67562  4.06951  3.52166  0.96149  5.58264  4.37787    534 v - - -
          2.68619  4.42226  2.77520  2.73124  3.46355  2.40513  3.72495  3.29355  2.67741  2.69356  4.24690  2.90347  2.73740  3.18147  2.89801  2.37888  2.77506  2.98519  4.58478  3.61504
          0.15941  2.92541  2.36753  0.43466  1.04266  0.48576  0.95510
    451   2.74189  4.22326  4.16535  3.59758  2.87443  3.84449  4.17994  2.39858  3.48564  1.78938  3.27500  3.82547  4.21973  3.71871  3.68770  2.44320  2.98546  1.60269  4.86134  3.64271    536 v - - -
          2.68618  4.42225  2.77519  2.73123  3.46354  2.40513  3.72494  3.29354  2.67741  2.69355  4.24690  2.90347  2.73739  3.18146  2.89801  2.37887  2.77519  2.98518  4.58477  3.61503
          0.18182  4.27242  1.88193  0.61958  0.77255  0.51926  0.90377
    452   2.60995  3.78971  3.13068  2.31688  3.83193  3.47261  3.70755  3.21755  2.55151  2.38631  3.72493  3.07353  3.87090  2.55970  2.97389  2.14194  2.84631  2.93887  5.17222  3.88055    537 s - - -
          2.68630  4.42094  2.77510  2.73009  3.46329  2.40570  3.72518  3.29389  2.67680  2.69412  4.24747  2.90346  2.73772  3.18022  2.89858  2.37884  2.77566  2.98513  4.58534  3.61466
          0.45623  1.02505  4.88570  2.05907  0.13648  0.72590  0.66144
    453   2.44153  4.15379  3.84623  3.26928  3.26627  3.67491  3.38843  2.25950  3.17839  2.21042  2.79224  3.56400  4.04668  3.43801  3.43184  2.94836  2.41191  2.00536  4.77165  3.56811    550 v - - -
          2.68618  4.42225  2.77519  2.73123  3.46354  2.40513  3.72494  3.29354  2.67741  2.69355  4.24690  2.90347  2.73739  3.18146  2.89801  2.37887  2.77519  2.98518  4.58477  3.61503
          0.12804  4.16336  2.25736  0.61958  0.77255  0.72590  0.66144
    454   2.18901  4.87077  2.52594  2.37706  4.16578  3.01733  3.62792  3.59461  2.17305  2.89115  3.97679  2.90431  3.79666  2.76834  2.89043  2.45129  2.84792  3.24260  5.39336  4.03918    551 k - - -
          2.68618  4.42225  2.77519  2.73123  3.46354  2.40513  3.72494  3.29354  2.67741  2.69355  4.24690  2.90347  2.73739  3.18146  2.89801  2.37887  2.77519  2.98518  4.58477  3.61503
          0.12851  4.06125  2.26948  0.61958  0.77255  0.70265  0.68373
    455   2.43861  4.80856  2.51676  2.39938  3.09474  3.38777  3.62529  3.47795  2.43380  3.07935  3.89600  2.42926  3.80178  2.77953  2.62630  2.62731  2.83696  3.15075  5.31049  3.96422    552 e - - -
          2.68618  4.42225  2.77519  2.73123  3.46354  2.40513  3.72494  3.29354  2.67741  2.69355  4.24690  2.90347  2.73739  3.18146  2.89801  2.37887  2.77519  2.98518  4.58477  3.61503
          0.02670  4.03219  4.75454  0.61958  0.77255  0.36172  1.19229
    456   2.85370  5.22602  2.78103  1.40241  4.50445  3.48505  3.74783  3.95796  2.47270  3.04040  4.29898  2.97262  3.94564  2.09215  2.89941  2.82120  3.09129  3.59141  5.65549  4.27888    553 e - - -
          2.68618  4.42225  2.77519  2.73123  3.46354  2.40513  3.72494  3.29354  2.67741  2.69355  4.24690  2.90347  2.73739  3.18146  2.89801  2.37887  2.77519  2.98518  4.58477  3.61503
          0.01971  4.33224  5.05458  0.61958  0.77255  0.53141  0.88618
    457   2.72156  5.20182  2.53739  2.21418  4.53765  3.44141  3.65552  4.01251  1.67480  3.49698  4.25258  2.69326  3.85941  2.76259  2.61676  2.31134  2.95428  3.58910  5.63201  4.23133    554 k - - -
          2.68621  4.42228  2.77523  2.73127  3.46357  2.40516  3.72498  3.29357  2.67744  2.69358  4.24693  2.90350  2.73743  3.18150  2.89804  2.37871  2.77523  2.98486  4.58480  3.61506
          0.23856  2.89363  1.85237  0.97122  0.47582  0.53141  0.88618
    458   2.81725  5.24178  2.09028  1.42496  4.50982  3.36300  3.73099  3.95736  2.59532  2.81521  4.33108  2.84149  3.87482  2.87460  3.10934  2.76654  3.07190  3.58047  5.70486  4.28182    559 e - - -
          2.68618  4.42225  2.77519  2.73123  3.46354  2.40513  3.72494  3.29354  2.67741  2.69355  4.24690  2.90347  2.73739  3.18146  2.89801  2.37887  2.77519  2.98518  4.58477  3.61503
          0.02324  4.16915  4.89149  0.61958  0.77255  0.72031  0.66671
    459   2.68678  5.01217  2.52344  1.80876  4.29286  2.85522  3.67015  3.73336  2.48649  2.55979  4.09951  2.89216  3.83619  2.80886  2.97478  2.43862  2.93026  3.37157  5.50645  4.13013    560 e - - -
          2.68618  4.42225  2.77519  2.73123  3.46354  2.40513  3.72494  3.29354  2.67741  2.69355  4.24690  2.90347  2.73739  3.18146  2.89801  2.37887  2.77519  2.98518  4.58477  3.61503
          0.02324  4.16915  4.89149  0.61958  0.77255  0.48896  0.95002
    460   3.01650  4.38385  4.66275  4.10139  3.44390  4.26294  4.65824  1.64732  3.98095  1.48311  3.31331  4.29829  4.57909  4.18860  4.14328  3.58968  2.40693  1.67657  5.21506  4.04808    561 l - - -
          2.68618  4.42225  2.77519  2.73123  3.46354  2.40513  3.72494  3.29354  2.67741  2.69355  4.24690  2.90347  2.73739  3.18146  2.89801  2.37887  2.77519  2.98518  4.58477  3.61503
          0.02054  4.29168  5.01403  0.61958  0.77255  0.51170  0.91498
    461   2.87397  4.33987  4.26709  3.69119  3.22879  3.98519  3.19693  2.07938  3.54020  1.22811  3.19947  3.93408  4.32373  3.78520  3.73291  3.28186  3.10503  2.20186  4.89973  3.69182    562 l - - -
          2.68618  4.42225  2.77519  2.73123  3.46354  2.40513  3.72494  3.29354  2.67741  2.69355  4.24690  2.90347  2.73739  3.18146  2.89801  2.37887  2.77519  2.98518  4.58477  3.61503
          0.01986  4.32476  5.04711  0.61958  0.77255  0.54165  0.87176
    462   2.76417  5.27288  2.38302  1.65817  4.59926  3.41759  3.69196  4.08544  1.99971  3.56972  4.33052  2.67712  3.87131  2.80547  2.98392  2.51040  2.76488  3.65574  5.71005  4.28618    563 e - - -
          2.68618  4.42225  2.77519  2.73123  3.46354  2.40513  3.72494  3.29354  2.67741  2.69355  4.24690  2.90347  2.73739  3.18146  2.89801  2.37887  2.77519  2.98518  4.58477  3.61503
          0.01986  4.32476  5.04711  0.61958  0.77255  0.54165  0.87176
    463   2.65583  5.06439  2.51254  2.26108  4.36899  3.12557  3.63594  3.28357  2.39257  3.35272  4.11787  2.69336  3.83416  2.18299  2.87833  2.46623  2.64898  3.18813  5.52304  4.13685    564 q - - -
          2.68618  4.42225  2.77519  2.73123  3.46354  2.40513  3.72494  3.29354  2.67741  2.69355  4.24690  2.90347  2.73739  3.18146  2.89801  2.37887  2.77519  2.98518  4.58477  3.61503
          0.01986  4.32476  5.04711  0.61958  0.77255  0.54165  0.87176
    464   2.43158  4.42016  4.81846  4.26511  3.51729  4.37775  4.80619  1.45928  4.14682  1.54749  3.37091  4.44161  4.68344  4.34693  4.29483  3.71679  3.32815  1.59045  5.32373  4.15534    565 i - - -
          2.68618  4.42225  2.77519  2.73123  3.46354  2.40513  3.72494  3.29354  2.67741  2.69355  4.24690  2.90347  2.73739  3.18146  2.89801  2.37887  2.77519  2.98518  4.58477  3.61503
          0.01986  4.32476  5.04711  0.61958  0.77255  0.54165  0.87176
    465   2.63408  3.31290  3.90171  3.32200  2.79613  3.70148  3.47671  2.45407  2.72278  2.04431  3.28196  3.60335  4.07368  3.05387  3.46911  2.97509  2.86597  2.01626  4.77490  3.57250    566 v - - -
          2.68618  4.42225  2.77519  2.73123  3.46354  2.40513  3.72494  3.29354  2.67741  2.69355  4.24690  2.90347  2.73739  3.18146  2.89801  2.37887  2.77519  2.98518  4.58477  3.61503
          0.01986  4.32476  5.04711  0.61958  0.77255  0.54165  0.87176
    466   2.16555  5.07500  2.90881  2.10179  4.38152  3.44100  3.64532  3.83825  2.25461  3.36352  4.13198  2.53856  3.84379  2.35166  2.87579  2.49333  2.90430  3.09212  5.53340  4.14981    567 e - - -
          2.68618  4.42225  2.77519  2.73123  3.46354  2.40513  3.72494  3.29354  2.67741  2.69355  4.24690  2.90347  2.73739  3.18146  2.89801  2.37887  2.77519  2.98518  4.58477  3.61503
          0.06001  4.32476  3.10097  0.61958  0.77255  0.54165  0.87176
    467   2.91018  5.35045  2.70933  1.57121  4.69227  3.47593  3.73745  4.14880  2.19078  3.62437  4.42576  2.94545  3.95138  1.80588  2.81470  2.85270  3.14395  3.74810  5.74542  4.37133    568 e - - -
          2.68618  4.42225  2.77519  2.73123  3.46354  2.40513  3.72494  3.29354  2.67741  2.69355  4.24690  2.90347  2.73739  3.18146  2.89801  2.37887  2.77519  2.98518  4.58477  3.61503
          0.02067  4.28542  5.00777  0.61958  0.77255  0.50337  0.92758
    468   2.11315  4.37826  4.67794  4.12256  3.52963  4.27342  4.69470  1.68901  4.00998  1.75434  3.40608  4.31554  4.60104  4.22947  4.18054  3.60371  3.26041  1.43141  5.27387  4.09052    569 v - - -
          2.68618  4.42225  2.77519  2.73123  3.46354  2.40513  3.72494  3.29354  2.67741  2.69355  4.24690  2.90347  2.73739  3.18146  2.89801  2.37887  2.77519  2.98518  4.58477  3.61503
          0.01983  4.32623  5.04857  0.61958  0.77255  0.53966  0.87454
    469   2.67920  5.15191  2.71197  2.07728  4.47950  3.07092  3.63589  3.39304  2.05996  3.44807  4.19983  2.57802  3.83672  2.16923  2.86869  2.64525  2.91184  3.53364  5.59198  4.18963    570 k - - -
          2.68618  4.42225  2.77519  2.73123  3.46354  2.40513  3.72494  3.29354  2.67741  2.69355  4.24690  2.90347  2.73739  3.18146  2.89801  2.37887  2.77519  2.98518  4.58477  3.61503
          0.01983  4.32623  5.04857  0.61958  0.77255  0.53966  0.87454
    470   2.63960  4.22520  3.77898  3.20417  2.32323  3.67992  3.95026  2.42489  3.12470  2.42430  2.95861  2.54637  4.05428  3.39567  3.03102  2.71625  2.87144  2.48697  3.72447  3.58550    571 f - - -
          2.68618  4.42225  2.77519  2.73123  3.46354  2.40513  3.72494  3.29354  2.67741  2.69355  4.24690  2.90347  2.73739  3.18146  2.89801  2.37887  2.77519  2.98518  4.58477  3.61503
          0.01983  4.32623  5.04857  0.61958  0.77255  0.45348  1.00900
    471   3.71125  4.98185  5.28166  4.78045  2.32631  4.90474  4.91279  2.48024  4.62622  0.62255  3.03626  4.93726  5.04548  4.61579  4.65861  4.30411  3.92854  2.69809  5.03643  3.70138    572 L - - -
          2.68618  4.42225  2.77519  2.73123  3.46354  2.40513  3.72494  3.29354  2.67741  2.69355  4.24690  2.90347  2.73739  3.18146  2.89801  2.37887  2.77519  2.98518  4.58477  3.61503
          0.01909  4.36402  5.08637  0.61958  0.77255  0.48576  0.95510
    472   2.69791  4.39106  3.62392  3.03856  3.51702  3.67505  3.48084  2.65117  2.60223  1.57091  3.48320  3.42307  4.04920  3.23945  2.71240  2.93329  2.92534  2.48518  4.96159  3.73669    573 l - - -
          2.68618  4.42225  2.77519  2.73123  3.46354  2.40513  3.72494  3.29354  2.67741  2.69355  4.24690  2.90347  2.73739  3.18146  2.89801  2.37887  2.77519  2.98518  4.58477  3.61503
          0.01909  4.36402  5.08637  0.61958  0.77255  0.48576  0.95510
    473   2.36305  5.22256  2.46449  1.88762  4.55235  3.43397  3.67014  4.03466  2.18980  3.52074  4.27343  2.90181  3.86126  2.24755  2.93230  2.39698  2.96189  3.60616  5.66028  4.24582    574 e - - -
          2.68618  4.42225  2.77519  2.73123  3.46354  2.40513  3.72494  3.29354  2.67741  2.69355  4.24690  2.90347  2.73739  3.18146  2.89801  2.37887  2.77519  2.98518  4.58477  3.61503
          0.01909  4.36402  5.08637  0.61958  0.77255  0.48576  0.95510
    474   2.71455  5.07846  2.98996  2.44702  4.38139  3.48688  2.60976  3.82766  1.99239  2.78881  4.13612  2.35475  3.88199  2.57363  2.80817  2.49830  2.94175  3.44940  5.52388  4.16193    575 k - - -
          2.68618  4.42225  2.77519  2.73123  3.46354  2.40513  3.72494  3.29354  2.67741  2.69355  4.24690  2.90347  2.73739  3.18146  2.89801  2.37887  2.77519  2.98518  4.58477  3.61503
          0.01909  4.36402  5.08637  0.61958  0.77255  0.48576  0.95510
    475   2.81446  5.06659  2.91558  2.53251  4.40582  1.54285  3.04127  3.87225  2.50453  3.42503  4.24109  2.56818  3.95923  2.93742  2.60351  2.81989  3.07014  3.50617  5.59063  4.24250    576 g - - -
          2.68618  4.42225  2.77519  2.73123  3.46354  2.40513  3.72494  3.29354  2.67741  2.69355  4.24690  2.90347  2.73739  3.18146  2.89801  2.37887  2.77519  2.98518  4.58477  3.61503
          0.01909  4.36402  5.08637  0.61958  0.77255  0.48576  0.95510
    476   2.27937  4.29687  4.03252  3.00489  3.48472  3.86971  4.21325  1.72537  3.39370  2.45550  3.43776  3.77402  4.24768  3.66439  3.65711  3.15950  2.70481  1.63781  5.03319  3.82324    577 v - - -
          2.68618  4.42225  2.77519  2.73123  3.46354  2.40513  3.72494  3.29354  2.67741  2.69355  4.24690  2.90347  2.73739  3.18146  2.89801  2.37887  2.77519  2.98518  4.58477  3.61503
          0.01909  4.36402  5.08637  0.61958  0.77255  0.48576  0.95510
    477   2.66549  5.11509  2.28586  2.10873  4.43473  3.44168  3.63641  3.39119  2.38362  3.17396  4.16324  2.63659  3.83818  2.54884  2.69726  2.39568  2.68430  3.49212  5.56282  4.16683    578 e - - -
          2.68618  4.42225  2.77519  2.73123  3.46354  2.40513  3.72494  3.29354  2.67741  2.69355  4.24690  2.90347  2.73739  3.18146  2.89801  2.37887  2.77519  2.98518  4.58477  3.61503
          0.01909  4.36402  5.08637  0.61958  0.77255  0.48576  0.95510
    478   2.66339  4.56914  3.29203  2.17060  3.72519  3.57077  3.79927  2.85283  2.70601  2.61370  3.65809  3.20275  2.53902  3.03905  3.11582  2.79853  2.89533  2.63171  5.11734  2.74058    579 e - - -
          2.68618  4.42225  2.77519  2.73123  3.46354  2.40513  3.72494  3.29354  2.67741  2.69355  4.24690  2.90347  2.73739  3.18146  2.89801  2.37887  2.77519  2.98518  4.58477  3.61503
          0.01909  4.36402  5.08637  0.61958  0.77255  0.48576  0.95510
    479   2.89777  5.43692  1.55347  2.01331  4.75273  3.42307  3.78781  4.25013  2.13970  3.73173  4.51421  2.88278  3.93656  2.91642  3.16920  2.17599  3.15161  3.81724  5.87619  4.42551    580 d - - -
          2.68618  4.42225  2.77519  2.73123  3.46354  2.40513  3.72494  3.29354  2.67741  2.69355  4.24690  2.90347  2.73739  3.18146  2.89801  2.37887  2.77519  2.98518  4.58477  3.61503
          0.01909  4.36402  5.08637  0.61958  0.77255  0.48576  0.95510
    480   3.03795  5.65049  1.20201  1.94956  4.94652  3.41278  3.87193  4.46849  2.57495  3.93315  4.74144  2.50435  3.98813  2.60448  3.37903  2.92971  3.30696  4.02152  6.07537  4.57872    581 d - - -
          2.68618  4.42225  2.77519  2.73123  3.46354  2.40513  3.72494  3.29354  2.67741  2.69355  4.24690  2.90347  2.73739  3.18146  2.89801  2.37887  2.77519  2.98518  4.58477  3.61503
          0.01909  4.36402  5.08637  0.61958  0.77255  0.48576  0.95510
    481   3.44227  4.76004  4.98780  4.64428  3.76050  4.56676  5.30992  0.61660  4.48542  2.27214  3.64651  4.82745  4.97557  4.79937  4.63084  4.13552  3.74210  1.98606  5.73381  4.49950    582 I - - -
          2.68618  4.42225  2.77519  2.73123  3.46354  2.40513  3.72494  3.29354  2.67741  2.69355  4.24690  2.90347  2.73739  3.18146  2.89801  2.37887  2.77519  2.98518  4.58477  3.61503
          0.01909  4.36402  5.08637  0.61958  0.77255  0.48576  0.95510
    482   1.42924  2.40117  4.12084  3.63865  3.82750  3.36509  4.37273  2.98318  3.54772  2.87522  3.79383  3.71684  4.01219  3.79687  3.78248  2.76662  1.99478  2.38090  5.31182  4.12432    583 a - - -
          2.68618  4.42225  2.77519  2.73123  3.46354  2.40513  3.72494  3.29354  2.67741  2.69355  4.24690  2.90347  2.73739  3.18146  2.89801  2.37887  2.77519  2.98518  4.58477  3.61503
          0.01909  4.36402  5.08637  0.61958  0.77255  0.48576  0.95510
    483   3.42831  4.69674  5.23155  4.69191  2.80635  4.78326  5.09582  0.94634  4.56460  1.56176  3.19857  4.86157  4.97691  4.65197  4.64549  4.15227  3.66005  2.08560  5.35268  4.15837    584 i - - -
          2.68618  4.42225  2.77519  2.73123  3.46354  2.40513  3.72494  3.29354  2.67741  2.69355  4.24690  2.90347  2.73739  3.18146  2.89801  2.37887  2.77519  2.98518  4.58477  3.61503
          0.01909  4.36402  5.08637  0.61958  0.77255  0.48576  0.95510
    484   3.76101  5.09270  4.98070  4.64930  3.40546  4.60358  5.15711  2.65836  4.41642  0.44290  3.32032  4.88088  4.97105  4.66034  4.50084  4.27698  4.04131  2.81813  5.43268  4.26111    585 L - - -
          2.68618  4.42225  2.77519  2.73123  3.46354  2.40513  3.72494  3.29354  2.67741  2.69355  4.24690  2.90347  2.73739  3.18146  2.89801  2.37887  2.77519  2.98518  4.58477  3.61503
          0.01909  4.36402  5.08637  0.61958  0.77255  0.48576  0.95510
    485   2.67607  1.51796  4.50076  4.03034  3.74848  3.63645  4.61118  2.43928  3.88551  2.64702  3.68635  4.02865  4.24145  4.12383  4.04433  3.04800  2.50864  1.58658  5.35292  4.16477    586 c - - -
          2.68618  4.42225  2.77519  2.73123  3.46354  2.40513  3.72494  3.29354  2.67741  2.69355  4.24690  2.90347  2.73739  3.18146  2.89801  2.37887  2.77519  2.98518  4.58477  3.61503
          0.01909  4.36402  5.08637  0.61958  0.77255  0.48576  0.95510
    486   2.20810  4.23748  3.80752  3.24120  2.62253  3.66558  3.98353  2.72959  3.16225  2.46131  3.37155  3.55138  3.37967  3.43176  3.43816  2.68459  2.68966  2.51854  2.30847  3.61478    587 a - - -
          2.68618  4.42225  2.77519  2.73123  3.46354  2.40513  3.72494  3.29354  2.67741  2.69355  4.24690  2.90347  2.73739  3.18146  2.89801  2.37887  2.77519  2.98518  4.58477  3.61503
          0.01909  4.36402  5.08637  0.61958  0.77255  0.48576  0.95510
    487   2.71171  4.96499  3.06385  2.51760  4.26790  3.49999  3.70136  3.68727  1.84229  3.25782  4.06126  3.03194  3.90313  2.47257  2.83378  2.51921  2.03117  3.04664  5.46168  4.12780    588 k - - -
          2.68618  4.42225  2.77519  2.73123  3.46354  2.40513  3.72494  3.29354  2.67741  2.69355  4.24690  2.90347  2.73739  3.18146  2.89801  2.37887  2.77519  2.98518  4.58477  3.61503
          0.01909  4.36402  5.08637  0.61958  0.77255  0.48576  0.95510
    488   3.23345  5.19565  3.12258  3.07175  4.64932  3.59995  4.45388  4.50154  3.42028  4.09479  5.06891  0.51765  4.28658  3.75167  3.77172  3.29622  3.64544  4.06931  5.89399  4.58098    589 N - - -
          2.68618  4.42225  2.77519  2.73123  3.46354  2.40513  3.72494  3.29354  2.67741  2.69355  4.24690  2.90347  2.73739  3.18146  2.89801  2.37887  2.77519  2.98518  4.58477  3.61503
          0.01909  4.36402  5.08637  0.61958  0.77255  0.48576  0.95510
    489   2.73191  5.23493  2.18524  2.21914  4.56874  3.43643  3.67081  4.05223  1.98379  3.53338  4.28513  2.37504  3.86417  2.77759  2.70173  2.26911  2.96782  3.62083  5.66844  4.25396    590 k - - -
          2.68618  4.42225  2.77519  2.73123  3.46354  2.40513  3.72494  3.29354  2.67741  2.69355  4.24690  2.90347  2.73739  3.18146  2.89801  2.37887  2.77519  2.98518  4.58477  3.61503
          0.01909  4.36402  5.08637  0.61958  0.77255  0.48576  0.95510
    490   3.31078  5.93231  0.72811  2.02060  5.22381  3.42624  4.07466  4.79216  3.21042  4.27799  5.18694  2.89498  4.10529  3.26278  3.87168  3.15707  3.62689  4.34495  6.39883  4.85342    591 d - - -
          2.68618  4.42225  2.77519  2.73123  3.46354  2.40513  3.72494  3.29354  2.67741  2.69355  4.24690  2.90347  2.73739  3.18146  2.89801  2.37887  2.77519  2.98518  4.58477  3.61503
          0.01909  4.36402  5.08637  0.61958  0.77255  0.48576  0.95510
    491   1.67159  4.29352  3.95009  3.41775  3.58556  2.76498  4.20131  2.21603  3.34465  2.58755  3.54460  3.68117  4.13142  3.61847  3.62096  2.97761  2.96382  1.78115  5.10238  3.89289    592 a - - -
          2.68618  4.42225  2.77519  2.73123  3.46354  2.40513  3.72494  3.29354  2.67741  2.69355  4.24690  2.90347  2.73739  3.18146  2.89801  2.37887  2.77519  2.98518  4.58477  3.61503
          0.01909  4.36402  5.08637  0.61958  0.77255  0.48576  0.95510
    492   2.65621  4.68794  2.56298  2.61403  3.34973  3.52672  3.74597  3.01165  2.60203  2.14062  3.77237  2.71802  3.91537  2.71463  3.04077  2.57149  2.70819  2.99469  5.22218  3.92444    593 l - - -
          2.68618  4.42225  2.77519  2.73123  3.46354  2.40513  3.72494  3.29354  2.67741  2.69355  4.24690  2.90347  2.73739  3.18146  2.89801  2.37887  2.77519  2.98518  4.58477  3.61503
          0.01909  4.36402  5.08637  0.61958  0.77255  0.48576  0.95510
    493   2.66470  5.05672  2.95956  2.04687  4.35775  3.45497  3.64527  3.81160  2.27467  3.08339  3.32067  2.57339  3.84748  2.56224  2.66241  2.30541  2.67646  3.42363  5.51536  4.13608    594 e - - -
          2.68618  4.42225  2.77519  2.73123  3.46354  2.40513  3.72494  3.29354  2.67741  2.69355  4.24690  2.90347  2.73739  3.18146  2.89801  2.37887  2.77519  2.98518  4.58477  3.61503
          0.01909  4.36402  5.08637  0.61958  0.77255  0.48576  0.95510
    494   3.36025  4.60215  5.29251  4.77372  3.65760  4.83310  5.35912  1.27690  4.67349  1.59710  3.43228  4.94541  5.05296  4.84381  4.79692  4.22091  3.60631  1.22137  5.69358  4.54719    595 v - - -
          2.68618  4.42225  2.77519  2.73123  3.46354  2.40513  3.72494  3.29354  2.67741  2.69355  4.24690  2.90347  2.73739  3.18146  2.89801  2.37887  2.77519  2.98518  4.58477  3.61503
          0.01909  4.36402  5.08637  0.61958  0.77255  0.48576  0.95510
    495   2.20155  4.95502  3.18307  2.62368  4.23322  3.57390  3.73283  3.61986  1.54252  2.56227  4.04184  3.11609  3.96777  2.62701  2.72730  2.82343  3.01379  3.30613  5.42905  4.13275    596 k - - -
          2.68618  4.42225  2.77519  2.73123  3.46354  2.40513  3.72494  3.29354  2.67741  2.69355  4.24690  2.90347  2.73739  3.18146  2.89801  2.37887  2.77519  2.98518  4.58477  3.61503
          0.01909  4.36402  5.08637  0.61958  0.77255  0.48576  0.95510
    496   2.93680  5.50828  1.86795  1.51027  4.81955  3.41805  3.80972  4.32806  2.68675  3.79972  4.58587  2.04223  3.94950  2.94124  2.88940  2.85113  3.19453  3.88638  5.93939  4.47222    597 e - - -
          2.68618  4.42225  2.77519  2.73123  3.46354  2.40513  3.72494  3.29354  2.67741  2.69355  4.24690  2.90347  2.73739  3.18146  2.89801  2.37887  2.77519  2.98518  4.58477  3.61503
          0.01909  4.36402  5.08637  0.61958  0.77255  0.48576  0.95510
    497   2.05030  3.49677  3.84936  3.27530  2.40633  3.70920  3.48420  2.69264  2.91562  2.42487  3.33845  3.57853  4.08374  3.45176  3.45170  2.97929  2.89390  2.48839  4.77773  2.46575    598 a - - -
          2.68618  4.42225  2.77519  2.73123  3.46354  2.40513  3.72494  3.29354  2.67741  2.69355  4.24690  2.90347  2.73739  3.18146  2.89801  2.37887  2.77519  2.98518  4.58477  3.61503
          0.01909  4.36402  5.08637  0.61958  0.77255  0.48576  0.95510
    498   3.22023  3.39160  4.95935  4.39750  3.32270  4.45287  4.85092  1.96230  4.23765  0.85882  3.16413  4.55674  4.73560  4.37961  4.33771  3.80324  3.46296  2.20103  5.24789  4.12205    599 l - - -
          2.68618  4.42225  2.77519  2.73123  3.46354  2.40513  3.72494  3.29354  2.67741  2.69355  4.24690  2.90347  2.73739  3.18146  2.89801  2.37887  2.77519  2.98518  4.58477  3.61503
          0.01909  4.36402  5.08637  0.61958  0.77255  0.48576  0.95510
    499   2.72846  5.19714  2.91961  1.95504  4.54183  3.46975  3.65271  4.01036  2.11784  3.48985  4.24504  2.68888  3.87258  2.18478  2.48618  2.29882  2.95644  3.58913  5.61738  4.23029    600 e - - -
          2.68618  4.42225  2.77519  2.73123  3.46354  2.40513  3.72494  3.29354  2.67741  2.69355  4.24690  2.90347  2.73739  3.18146  2.89801  2.37887  2.77519  2.98518  4.58477  3.61503
          0.01909  4.36402  5.08637  0.61958  0.77255  0.48576  0.95510
    500   2.53349  5.15467  2.44055  1.68366  4.47079  3.44394  3.66505  3.93718  2.07067  3.44619  3.37093  2.92046  3.85983  2.77626  2.91115  2.67610  2.94136  3.52930  5.60276  4.20447    601 e - - -
          2.68628  4.42235  2.77530  2.73134  3.46332  2.40523  3.72505  3.29327  2.67751  2.69331  4.24700  2.90357  2.73750  3.18124  2.89788  2.37875  2.77530  2.98529  4.58487  3.61474
          0.33452  1.27963  5.08637  0.60121  0.79440  0.48576  0.95510
    501   2.49022  5.08999  2.92409  2.04206  4.39893  3.44800  3.35151  3.85960  2.39896  3.03415  4.14291  2.74945  3.23503  2.35141  2.88257  2.18753  2.90427  3.46164  5.54512  4.15737    604 e - - -
          2.68618  4.42225  2.77519  2.73123  3.46354  2.40513  3.72494  3.29354  2.67741  2.69355  4.24690  2.90347  2.73739  3.18146  2.89801  2.37887  2.77519  2.98518  4.58477  3.61503
          0.01909  4.36402  5.08637  0.61958  0.77255  0.48576  0.95510
    502   2.34759  5.15012  2.86050  2.19683  4.46721  2.31273  3.09150  3.93057  2.07761  3.44222  4.20952  2.55905  3.87012  2.78794  2.90049  2.69136  2.95430  3.52808  5.60060  4.20939    605 k - - -
          2.68618  4.42225  2.77519  2.73123  3.46354  2.40513  3.72494  3.29354  2.67741  2.69355  4.24690  2.90347  2.73739  3.18146  2.89801  2.37887  2.77519  2.98518  4.58477  3.61503
          0.01909  4.36402  5.08637  0.61958  0.77255  0.48576  0.95510
    503   3.43353  4.68081  5.30589  4.78174  3.54121  4.87453  5.35537  0.99589  4.66434  1.45799  3.31237  4.97677  5.06847  4.80371  4.77606  4.26413  3.67538  1.75937  5.63486  4.52144    606 i - - -
          2.68618  4.42225  2.77519  2.73123  3.46354  2.40513  3.72494  3.29354  2.67741  2.69355  4.24690  2.90347  2.73739  3.18146  2.89801  2.37887  2.77519  2.98518  4.58477  3.61503
          0.01909  4.36402  5.08637  0.61958  0.77255  0.48576  0.95510
    504   2.66706  4.34682  2.69663  2.25573  4.46324  3.44172  3.01557  3.93639  2.03483  3.43164  4.18046  2.48657  2.80115  2.73450  2.65129  2.63692  2.89809  3.51656  5.57585  4.17694    607 k - - -
          2.68618  4.42225  2.77519  2.73123  3.46354  2.40513  3.72494  3.29354  2.67741  2.69355  4.24690  2.90347  2.73739  3.18146  2.89801  2.37887  2.77519  2.98518  4.58477  3.61503
          0.01909  4.36402  5.08637  0.61958  0.77255  0.48576  0.95510
    505   1.82732  4.34157  3.64268  3.09113  3.58279  3.56715  3.98871  2.52296  3.03934  2.64568  3.54671  3.44585  2.84981  3.33516  3.37503  2.62082  2.62737  2.12936  5.03788  3.81153    608 a - - -
          2.68618  4.42225  2.77519  2.73123  3.46354  2.40513  3.72494  3.29354  2.67741  2.69355  4.24690  2.90347  2.73739  3.18146  2.89801  2.37887  2.77519  2.98518  4.58477  3.61503
          0.01909  4.36402  5.08637  0.61958  0.77255  0.48576  0.95510
    506   2.48245  4.21579  3.83139  3.25631  2.67257  3.69572  3.98064  2.67742  3.17586  2.26319  3.32876  3.12200  4.07164  3.43859  3.44364  2.44587  2.62764  1.91632  4.81793  3.23771    609 v - - -
          2.68618  4.42225  2.77519  2.73123  3.46354  2.40513  3.72494  3.29354  2.67741  2.69355  4.24690  2.90347  2.73739  3.18146  2.89801  2.37887  2.77519  2.98518  4.58477  3.61503
          0.01909  4.36402  5.08637  0.61958  0.77255  0.48576  0.95510
    507   2.57159  4.42494  3.68688  3.27297  4.01902  3.36963  4.24057  3.24986  3.18017  2.63100  3.99386  3.52510  4.00420  3.54214  3.48376  2.46239  1.05970  2.93901  5.45922  4.21267    610 t - - -
          2.68618  4.42225  2.77519  2.73123  3.46354  2.40513  3.72494  3.29354  2.67741  2.69355  4.24690  2.90347  2.73739  3.18146  2.89801  2.37887  2.77519  2.98518  4.58477  3.61503
          0.01909  4.36402  5.08637  0.61958  0.77255  0.48576  0.95510
    508   2.80435  5.27490  2.74576  1.58926  4.60441  3.08025  3.71772  4.07730  2.29033  3.56830  4.34067  2.92486  3.90674  2.05491  2.94404  2.50481  3.04320  3.66157  5.71042  4.30622    611 e - - -
          2.68618  4.42225  2.77519  2.73123  3.46354  2.40513  3.72494  3.29354  2.67741  2.69355  4.24690  2.90347  2.73739  3.18146  2.89801  2.37887  2.77519  2.98518  4.58477  3.61503
          0.01909  4.36402  5.08637  0.61958  0.77255  0.48576  0.95510
    509   2.42675  4.39664  3.63585  3.29393  4.55428  2.36299  4.38264  3.98627  3.33993  3.64775  4.45297  3.47865  3.89236  3.62766  3.68171  1.21358  1.70542  3.41624  5.87210  4.65146    612 s - - -
          2.68618  4.42225  2.77519  2.73123  3.46354  2.40513  3.72494  3.29354  2.67741  2.69355  4.24690  2.90347  2.73739  3.18146  2.89801  2.37887  2.77519  2.98518  4.58477  3.61503
          0.01909  4.36402  5.08637  0.61958  0.77255  0.48576  0.95510
    510   2.60065  4.68987  3.09931  2.80388  4.54508  3.27858  4.08233  3.99899  2.94969  3.60888  4.41729  1.88611  3.92015  3.26750  3.36922  1.29002  2.62564  3.50687  5.80241  4.48851    613 s - - -
          2.68618  4.42225  2.77519  2.73123  3.46354  2.40513  3.72494  3.29354  2.67741  2.69355  4.24690  2.90347  2.73739  3.18146  2.89801  2.37887  2.77519  2.98518  4.58477  3.61503
          0.01909  4.36402  5.08637  0.61958  0.77255  0.48576  0.95510
    511   2.13213  4.48484  3.37804  2.81641  3.65243  3.58205  3.83364  2.82966  2.56019  2.53813  3.59234  2.98831  3.97131  3.10378  3.17210  2.36993  2.68042  2.19484  5.06267  3.80717    614 a - - -
          2.68618  4.42225  2.77519  2.73123  3.46354  2.40513  3.72494  3.29354  2.67741  2.69355  4.24690  2.90347  2.73739  3.18146  2.89801  2.37887  2.77519  2.98518  4.58477  3.61503
          0.01909  4.36402  5.08637  0.61958  0.77255  0.48576  0.95510
    512   2.53244  4.94992  3.03213  2.47754  4.21772  3.15334  3.67898  3.64439  2.10938  2.34300  4.01750  2.81081  3.87936  2.60058  2.65957  2.30672  2.91112  3.29948  5.43140  4.08633    615 k - - -
          2.68618  4.42225  2.77519  2.73123  3.46354  2.40513  3.72494  3.29354  2.67741  2.69355  4.24690  2.90347  2.73739  3.18146  2.89801  2.37887  2.77519  2.98518  4.58477  3.61503
          0.01909  4.36402  5.08637  0.61958  0.77255  0.48576  0.95510
    513   3.66786  4.94606  5.29477  4.77602  3.24258  4.94221  5.26177  2.05334  4.57361  0.60431  3.03852  5.02195  5.08141  4.66268  4.64654  4.35270  3.89594  2.44135  5.42042  4.34018    616 L - - -
          2.68618  4.42225  2.77519  2.73123  3.46354  2.40513  3.72494  3.29354  2.67741  2.69355  4.24690  2.90347  2.73739  3.18146  2.89801  2.37887  2.77519  2.98518  4.58477  3.61503
          0.01909  4.36402  5.08637  0.61958  0.77255  0.48576  0.95510
    514   2.65634  4.41958  3.46338  2.44333  3.03364  3.61650  3.86329  2.35963  2.63439  2.19439  3.51857  3.32412  3.99772  3.16988  3.22377  2.24358  2.88813  2.68680  4.99565  3.75243    617 l - - -
          2.68618  4.42225  2.77519  2.73123  3.46354  2.40513  3.72494  3.29354  2.67741  2.69355  4.24690  2.90347  2.73739  3.18146  2.89801  2.37887  2.77519  2.98518  4.58477  3.61503
          0.01909  4.36402  5.08637  0.61958  0.77255  0.48576  0.95510
    515   2.56699  5.27470  2.53266  2.18219  4.59476  3.43425  3.16810  4.07761  2.49553  3.56801  4.33225  1.87655  3.88722  2.11881  2.99761  2.72888  3.01916  3.65417  5.71300  4.29288    618 n - - -
          2.68618  4.42225  2.77519  2.73123  3.46354  2.40513  3.72494  3.29354  2.67741  2.69355  4.24690  2.90347  2.73739  3.18146  2.89801  2.37887  2.77519  2.98518  4.58477  3.61503
          0.01909  4.36402  5.08637  0.61958  0.77255  0.48576  0.95510
    516   2.65430  3.85442  3.25449  2.69233  3.03706  3.55282  3.77653  3.15678  2.30248  2.71589  3.68771  3.16869  3.93782  2.40085  2.73930  2.45122  2.88558  2.67517  5.14555  3.34288    619 k - - -
          2.68618  4.42225  2.77519  2.73123  3.46354  2.40513  3.72494  3.29354  2.67741  2.69355  4.24690  2.90347  2.73739  3.18146  2.89801  2.37887  2.77519  2.98518  4.58477  3.61503
          0.01909  4.36402  5.08637  0.61958  0.77255  0.48576  0.95510
    517   2.07000  4.72972  3.15351  2.59528  3.94409  3.51870  3.73645  3.06611  2.34602  2.97997  3.81862  2.85531  2.80494  2.91895  2.75367  2.73500  2.89370  2.53271  5.26233  3.95885    620 a - - -
          2.68618  4.42225  2.77519  2.73123  3.46354  2.40513  3.72494  3.29354  2.67741  2.69355  4.24690  2.90347  2.73739  3.18146  2.89801  2.37887  2.77519  2.98518  4.58477  3.61503
          0.01909  4.36402  5.08637  0.61958  0.77255  0.48576  0.95510
    518   2.68350  4.99233  2.96777  1.88739  4.26129  3.47096  3.67685  3.70106  2.30001  2.94568  4.05661  2.77205  3.87141  2.80733  2.91269  2.10681  2.91542  3.34433  5.46737  3.13941    621 e - - -
          2.68618  4.42225  2.77519  2.73123  3.46354  2.40513  3.72494  3.29354  2.67741  2.69355  4.24690  2.90347  2.73739  3.18146  2.89801  2.37887  2.77519  2.98518  4.58477  3.61503
          0.01909  4.36402  5.08637  0.61958  0.77255  0.48576  0.95510
    519   2.05676  4.29983  4.04950  3.62787  3.91111  3.42258  4.43815  2.83532  3.56471  2.90177  3.86043  3.74414  4.07199  3.83633  3.81254  2.12996  2.96913  1.16007  5.42214  4.22208    622 v - - -
          2.68618  4.42225  2.77519  2.73123  3.46354  2.40513  3.72494  3.29354  2.67741  2.69355  4.24690  2.90347  2.73739  3.18146  2.89801  2.37887  2.77519  2.98518  4.58477  3.61503
          0.01909  4.36402  5.08637  0.61958  0.77255  0.48576  0.95510
    520   2.73967  5.33868  3.61384  2.91678  4.82857  3.81263  3.75578  4.16302  1.35138  3.59174  4.44162  3.32980  4.17329  2.88132  1.34714  3.15673  3.33851  3.82525  5.63195  4.45541    623 r - - -
          2.68618  4.42225  2.77519  2.73123  3.46354  2.40513  3.72494  3.29354  2.67741  2.69355  4.24690  2.90347  2.73739  3.18146  2.89801  2.37887  2.77519  2.98518  4.58477  3.61503
          0.01909  4.36402  5.08637  0.61958  0.77255  0.48576  0.95510
    521   1.75005  4.38740  4.56666  4.01094  3.53335  4.20701  4.62423  1.60212  3.90362  1.89750  3.41926  4.22758  4.55121  4.13545  4.09647  3.53136  3.23874  1.72356  5.25192  4.06561    624 i - - -
          2.68618  4.42225  2.77519  2.73123  3.46354  2.40513  3.72494  3.29354  2.67741  2.69355  4.24690  2.90347  2.73739  3.18146  2.89801  2.37887  2.77519  2.98518  4.58477  3.61503
          0.01909  4.36402  5.08637  0.61958  0.77255  0.48576  0.95510
    522   3.39696  4.64846  5.29035  4.75568  3.51887  4.82535  5.28965  1.39324  4.64285  1.22491  3.29378  4.93364  5.02508  4.76481  4.74043  4.20493  3.63586  1.49466  5.57974  4.47453    625 l - - -
          2.68618  4.42225  2.77519  2.73123  3.46354  2.40513  3.72494  3.29354  2.67741  2.69355  4.24690  2.90347  2.73739  3.18146  2.89801  2.37887  2.77519  2.98518  4.58477  3.61503
          0.01909  4.36402  5.08637  0.61958  0.77255  0.48576  0.95510
    523   2.67232  4.20929  3.93104  3.35138  3.00502  3.73984  3.38882  2.20426  2.58884  1.75638  3.29726  3.63643  4.10922  3.50801  3.49069  3.01426  2.90388  2.14782  4.80805  3.60242    626 l - - -
          2.68618  4.42225  2.77519  2.73123  3.46354  2.40513  3.72494  3.29354  2.67741  2.69355  4.24690  2.90347  2.73739  3.18146  2.89801  2.37887  2.77519  2.98518  4.58477  3.61503
          0.01909  4.36402  5.08637  0.61958  0.77255  0.48576  0.95510
    524   2.50395  3.69079  2.70920  1.67938  4.40261  3.44677  3.66199  3.86125  2.42288  3.38637  4.15440  2.46315  3.85527  2.77667  2.67980  2.66565  2.92003  3.46643  5.55650  4.16920    627 e - - -
          2.68618  4.42225  2.77519  2.73123  3.46354  2.40513  3.72494  3.29354  2.67741  2.69355  4.24690  2.90347  2.73739  3.18146  2.89801  2.37887  2.77519  2.98518  4.58477  3.61503
          0.01909  4.36402  5.08637  0.61958  0.77255  0.48576  0.95510
    525   1.79081  4.27665  4.05557  3.49152  2.52138  3.82072  4.00493  2.68377  3.38873  2.37049  2.94296  3.73171  4.19190  3.62190  3.60975  3.10628  2.99914  2.50754  4.63539  2.08594    628 a - - -
          2.68618  4.42225  2.77519  2.73123  3.46354  2.40513  3.72494  3.29354  2.67741  2.69355  4.24690  2.90347  2.73739  3.18146  2.89801  2.37887  2.77519  2.98518  4.58477  3.61503
          0.01909  4.36402  5.08637  0.61958  0.77255  0.48576  0.95510
    526   2.02738  4.41086  4.63119  4.07041  3.45235  4.23930  4.63837  1.71179  3.95242  1.43249  3.32734  4.27322  4.56817  4.16113  4.12145  3.56447  3.26728  1.87221  5.21268  4.04725    629 l - - -
          2.68618  4.42225  2.77519  2.73123  3.46354  2.40513  3.72494  3.29354  2.67741  2.69355  4.24690  2.90347  2.73739  3.18146  2.89801  2.37887  2.77519  2.98518  4.58477  3.61503
          0.06783  4.36402  2.94015  0.61958  0.77255  0.48576  0.95510
    527   2.91478  5.29506  2.84633  1.91033  4.66803  3.51952  3.74241  4.10381  1.32953  3.58745  4.39291  3.00805  3.97633  2.87005  2.72210  2.56775  3.14482  3.71348  5.70421  4.36227    630 k - - -
          2.68618  4.42225  2.77519  2.73123  3.46354  2.40513  3.72494  3.29354  2.67741  2.69355  4.24690  2.90347  2.73739  3.18146  2.89801  2.37887  2.77519  2.98518  4.58477  3.61503
          0.02003  4.31622  5.03857  0.61958  0.77255  0.55313  0.85602
    528   2.84754  4.76491  4.43719  3.99414  1.50171  4.25729  3.05736  3.29202  3.87313  2.81804  3.90114  4.00761  4.59750  3.99061  4.02175  3.57489  3.59231  3.12999  3.94568  1.21023    631 y - - -
          2.68618  4.42225  2.77519  2.73123  3.46354  2.40513  3.72494  3.29354  2.67741  2.69355  4.24690  2.90347  2.73739  3.18146  2.89801  2.37887  2.77519  2.98518  4.58477  3.61503
          0.02003  4.31622  5.03857  0.61958  0.77255  0.55313  0.85602
    529   2.21441  2.19271  4.02798  3.45111  3.28021  3.72551  3.44123  2.13679  3.33105  2.18937  3.28497  3.69005  4.11187  3.58028  3.54296  3.01645  2.89173  2.36145  4.79417  3.59274    632 i - - -
          2.68618  4.42225  2.77519  2.73123  3.46354  2.40513  3.72494  3.29354  2.67741  2.69355  4.24690  2.90347  2.73739  3.18146  2.89801  2.37887  2.77519  2.98518  4.58477  3.61503
          0.02003  4.31622  5.03857  0.61958  0.77255  0.55313  0.85602
    530   2.95856  4.32921  4.69356  4.10687  2.72354  4.13977  4.39962  1.82626  3.94893  1.32575  3.10319  4.21266  4.44794  4.07497  4.02432  3.45451  3.18618  2.16812  4.83691  2.68779    633 l - - -
          2.68618  4.42225  2.77519  2.73123  3.46354  2.40513  3.72494  3.29354  2.67741  2.69355  4.24690  2.90347  2.73739  3.18146  2.89801  2.37887  2.77519  2.98518  4.58477  3.61503
          0.02003  4.31622  5.03857  0.61958  0.77255  0.55313  0.85602
    531   2.16862  4.23349  3.81026  3.26855  1.88066  3.10994  4.01276  2.75201  3.19516  2.23610  3.41174  3.55647  4.04647  3.46352  3.46698  2.61254  2.88409  2.53467  4.87056  3.63437    634 f - - -
          2.68618  4.42225  2.77519  2.73123  3.46354  2.40513  3.72494  3.29354  2.67741  2.69355  4.24690  2.90347  2.73739  3.18146  2.89801  2.37887  2.77519  2.98518  4.58477  3.61503
          0.02003  4.31622  5.03857  0.61958  0.77255  0.55313  0.85602
    532   2.73508  5.15595  2.53131  2.02741  4.45392  2.07690  3.68673  3.91783  2.16861  3.44116  4.21864  2.90955  3.86905  2.80869  2.96374  2.70408  2.97344  3.52392  5.61148  3.30614    635 e - - -
          2.68618  4.42225  2.77519  2.73123  3.46354  2.40513  3.72494  3.29354  2.67741  2.69355  4.24690  2.90347  2.73739  3.18146  2.89801  2.37887  2.77519  2.98518  4.58477  3.61503
          0.02003  4.31622  5.03857  0.61958  0.77255  0.55313  0.85602
    533   3.05333  5.65692  1.52416  1.32545  4.96088  3.37950  3.88808  4.48675  2.87485  3.96295  4.78784  2.83532  3.98105  3.04190  3.46880  2.43579  3.33472  4.04029  6.11396  4.60318    636 e - - -
          2.68618  4.42225  2.77519  2.73123  3.46354  2.40513  3.72494  3.29354  2.67741  2.69355  4.24690  2.90347  2.73739  3.18146  2.89801  2.37887  2.77519  2.98518  4.58477  3.61503
          0.02003  4.31622  5.03857  0.61958  0.77255  0.55313  0.85602
    534   2.40407  5.13634  2.85058  1.95739  4.47041  3.12363  3.67246  3.93002  1.75243  3.44180  4.21306  2.93032  3.09537  2.78863  2.87489  2.69327  2.95716  3.52750  5.59826  4.21302    637 k - - -
          2.68631  4.42258  2.77530  2.73114  3.46387  2.40530  3.72527  3.29350  2.67680  2.69347  4.24723  2.90355  2.73736  3.18113  2.89834  2.37890  2.77530  2.98551  4.58510  3.61347
          0.22046  1.65356  5.03857  1.92282  0.15805  0.44583  1.02246
    535   3.38580  4.67726  5.14534  4.59815  1.59807  4.65013  4.79910  1.40860  4.45181  1.57421  3.13913  4.71124  4.86455  4.50603  4.50221  4.00189  3.61103  2.30311  5.04672  3.74175    657 i - - -
          2.68618  4.42225  2.77519  2.73123  3.46354  2.40513  3.72494  3.29354  2.67741  2.69355  4.24690  2.90347  2.73739  3.18146  2.89801  2.37887  2.77519  2.98518  4.58477  3.61503
          0.01909  4.36402  5.08637  0.61958  0.77255  0.48576  0.95510
    536   2.91119  4.88046  2.73585  2.75577  3.27721  3.64983  3.10806  3.49639  2.86470  3.09114  4.00531  3.22876  4.09318  3.17428  3.27955  2.69424  3.15497  3.23127  4.80548  1.36056    658 y - - -
          2.68618  4.42225  2.77519  2.73123  3.46354  2.40513  3.72494  3.29354  2.67741  2.69355  4.24690  2.90347  2.73739  3.18146  2.89801  2.37887  2.77519  2.98518  4.58477  3.61503
          0.01909  4.36402  5.08637  0.61958  0.77255  0.48576  0.95510
    537   2.20200  4.64726  3.25665  2.44127  3.83386  3.57034  3.78665  2.92011  2.12605  2.02847  3.73386  3.17845  3.95801  3.00069  3.02596  2.80178  2.91960  2.91848  5.19381  3.91665    659 l - - -
          2.68618  4.42225  2.77519  2.73123  3.46354  2.40513  3.72494  3.29354  2.67741  2.69355  4.24690  2.90347  2.73739  3.18146  2.89801  2.37887  2.77519  2.98518  4.58477  3.61503
          0.01909  4.36402  5.08637  0.61958  0.77255  0.48576  0.95510
    538   2.66205  4.79291  3.10291  2.16420  3.10993  3.50663  2.69424  3.41908  2.32079  3.04182  3.86935  3.05604  3.89570  2.66260  2.97776  2.71603  2.89300  2.73496  5.29876  3.19721    660 e - - -
          2.68626  4.42233  2.77511  2.73100  3.46362  2.40498  3.72502  3.29362  2.67734  2.69363  4.24698  2.90355  2.73748  3.18154  2.89809  2.37895  2.77528  2.98486  4.58485  3.61511
          0.11756  2.82338  2.96598  1.45727  0.26510  0.48576  0.95510
    539   2.65301  4.71963  3.12519  2.59019  2.92079  3.49699  3.73804  3.34479  2.34037  2.98658  3.82755  2.27479  3.90209  2.92511  3.01014  2.06604  2.89268  2.85972  5.25639  3.94392    669 s - - -
          2.68618  4.42225  2.77519  2.73123  3.46354  2.40513  3.72494  3.29354  2.67741  2.69355  4.24690  2.90347  2.73739  3.18146  2.89801  2.37887  2.77519  2.98518  4.58477  3.61503
          0.02000  4.31764  5.03998  0.61958  0.77255  0.55124  0.85857
    540   2.90941  4.27365  4.68448  4.09885  2.32240  4.12507  4.47156  1.98671  3.94704  1.82329  2.90320  4.21256  4.44659  4.10263  4.03642  3.44257  2.79371  1.49484  4.96983  3.80853    670 v - - -
          2.68618  4.42225  2.77519  2.73123  3.46354  2.40513  3.72494  3.29354  2.67741  2.69355  4.24690  2.90347  2.73739  3.18146  2.89801  2.37887  2.77519  2.98518  4.58477  3.61503
          0.02000  4.31764  5.03998  0.61958  0.77255  0.55124  0.85857
    541   2.66128  4.64309  3.22676  2.65950  3.36754  3.54228  3.33737  2.81866  2.08928  2.25980  3.72869  3.14039  3.92622  2.52619  2.81449  2.76458  2.89030  2.94679  5.17476  3.89096    671 k - - -
          2.68618  4.42225  2.77519  2.73123  3.46354  2.40513  3.72494  3.29354  2.67741  2.69355  4.24690  2.90347  2.73739  3.18146  2.89801  2.37887  2.77519  2.98518  4.58477  3.61503
          0.02000  4.31764  5.03998  0.61958  0.77255  0.44689  1.02058
    542   2.23020  5.07763  2.91902  2.01544  4.40742  3.45260  3.68053  3.85928  1.95291  3.38958  4.16403  2.95585  3.86948  2.79907  2.89730  2.20467  2.68465  3.46764  5.56160  4.18437    672 k - - -
          2.68618  4.42225  2.77519  2.73123  3.46354  2.40513  3.72494  3.29354  2.67741  2.69355  4.24690  2.90347  2.73739  3.18146  2.89801  2.37887  2.77519  2.98518  4.58477  3.61503
          0.01909  4.36402  5.08637  0.61958  0.77255  0.48576  0.95510
    543   3.39500  4.68339  5.24361  4.65693  2.55514  4.68536  4.99884  1.79100  4.51204  0.97435  2.60560  4.80270  4.86466  4.52078  4.52968  4.03226  3.61197  2.14624  5.23678  4.18935    673 l - - -
          2.68618  4.42225  2.77519  2.73123  3.46354  2.40513  3.72494  3.29354  2.67741  2.69355  4.24690  2.90347  2.73739  3.18146  2.89801  2.37887  2.77519  2.98518  4.58477  3.61503
          0.01909  4.36402  5.08637  0.61958  0.77255  0.48576  0.95510
    544   2.11526  4.42613  4.65558  4.09482  3.44025  4.25942  4.65782  1.73883  3.97487  1.33984  3.30899  4.29654  4.58364  4.17858  4.13967  3.58606  3.28520  1.89885  5.21842  4.05875    674 l - - -
          2.68618  4.42225  2.77519  2.73123  3.46354  2.40513  3.72494  3.29354  2.67741  2.69355  4.24690  2.90347  2.73739  3.18146  2.89801  2.37887  2.77519  2.98518  4.58477  3.61503
          0.01909  4.36402  5.08637  0.61958  0.77255  0.48576  0.95510
    545   2.74083  5.06652  2.66359  2.28649  4.35803  1.82328  3.72634  3.80006  2.36222  2.98560  4.15706  2.96232  3.89675  2.86231  3.00606  2.34051  2.98363  3.43480  5.56254  4.18986    675 g - - -
          2.68644  4.42136  2.77545  2.73133  3.46380  2.40538  3.72381  3.29343  2.67746  2.69311  4.24619  2.90347  2.73713  3.18172  2.89801  2.37898  2.77545  2.98544  4.58503  3.61391
          0.69597  1.47354  1.30086  1.52025  0.24674  0.48576  0.95510
    546   2.83780  5.32705  1.56361  2.20774  4.62681  3.30887  3.69984  4.11603  2.27165  3.61444  4.42575  2.77594  3.84512  2.23232  3.04341  2.76309  3.09552  3.70689  5.76562  4.32912    686 d - - -
          2.68618  4.42225  2.77519  2.73123  3.46354  2.40513  3.72494  3.29354  2.67741  2.69355  4.24690  2.90347  2.73739  3.18146  2.89801  2.37887  2.77519  2.98518  4.58477  3.61503
          0.02610  4.05462  4.77697  0.61958  0.77255  0.82028  0.58037
    547   2.67187  5.07349  2.19420  1.81967  4.37165  3.35107  3.62151  3.82239  2.40958  3.35905  4.14606  2.83600  3.79950  2.74817  2.60586  2.64286  2.91251  2.99309  5.53749  4.14432    687 e - - -
          2.68618  4.42225  2.77519  2.73123  3.46354  2.40513  3.72494  3.29354  2.67741  2.69355  4.24690  2.90347  2.73739  3.18146  2.89801  2.37887  2.77519  2.98518  4.58477  3.61503
          0.02610  4.05462  4.77697  0.61958  0.77255  0.82028  0.58037
    548   2.38738  4.13144  3.97813  3.40355  2.88037  3.15478  4.04356  2.12073  3.30473  1.90972  3.21057  3.66393  4.09547  3.54819  3.53059  3.01240  2.86695  1.99372  4.78402  3.58454    688 l - - -
          2.68618  4.42225  2.77519  2.73123  3.46354  2.40513  3.72494  3.29354  2.67741  2.69355  4.24690  2.90347  2.73739  3.18146  2.89801  2.37887  2.77519  2.98518  4.58477  3.61503
          0.02610  4.05462  4.77697  0.61958  0.77255  0.82028  0.58037
    549   2.62836  4.90709  2.63301  2.22575  4.17783  3.40586  3.60527  2.74366  2.01611  3.17216  3.97421  2.91403  3.80817  2.74074  2.58067  2.63579  2.85800  3.25437  5.38000  4.03378    689 k - - -
          2.68618  4.42225  2.77519  2.73123  3.46354  2.40513  3.72494  3.29354  2.67741  2.69355  4.24690  2.90347  2.73739  3.18146  2.89801  2.37887  2.77519  2.98518  4.58477  3.61503
          0.02610  4.05462  4.77697  0.61958  0.77255  0.82028  0.58037
    550   2.23331  4.26780  3.51294  2.96229  2.99424  3.50352  3.87309  2.53913  2.91055  2.50647  3.42766  3.33582  3.32408  3.21262  3.25170  2.78224  2.09162  2.51353  4.92943  3.69705    690 t - - -
          2.68618  4.42225  2.77519  2.73123  3.46354  2.40513  3.72494  3.29354  2.67741  2.69355  4.24690  2.90347  2.73739  3.18146  2.89801  2.37887  2.77519  2.98518  4.58477  3.61503
          0.02610  4.05462  4.77697  0.61958  0.77255  0.82028  0.58037
    551   3.32783  4.66492  4.84823  4.28514  2.49174  4.54060  4.72796  2.26222  4.15330  0.88635  2.47654  4.52955  4.71836  4.23364  4.26471  3.87933  3.54336  2.42295  5.00944  3.83465    691 l - - -
          2.68621  4.42161  2.77514  2.73134  3.46364  2.40512  3.72505  3.29364  2.67751  2.69365  4.24700  2.90357  2.73722  3.18157  2.89758  2.37872  2.77530  2.98529  4.58487  3.61513
          0.70270  1.06742  1.82723  0.67680  0.70976  0.32210  1.28962
    552   2.45484  4.21480  3.78463  2.92386  2.06640  3.68297  3.95914  2.27418  2.86347  2.21020  3.30879  3.53594  4.05616  3.40227  3.39662  2.95280  2.87063  2.42729  4.81318  3.59862    694 f - - -
          2.68618  4.42225  2.77519  2.73123  3.46354  2.40513  3.72494  3.29354  2.67741  2.69355  4.24690  2.90347  2.73739  3.18146  2.89801  2.37887  2.77519  2.98518  4.58477  3.61503
          0.02152  4.24539  4.96773  0.61958  0.77255  0.64020  0.74905
    553   2.67696  3.82460  2.22876  2.08376  4.43184  3.40355  3.63907  3.89953  2.27941  3.41243  4.17747  2.25746  3.82705  2.75302  2.90546  2.45040  2.91366  3.49379  5.57376  4.17386    695 e - - -
          2.68618  4.42225  2.77519  2.73123  3.46354  2.40513  3.72494  3.29354  2.67741  2.69355  4.24690  2.90347  2.73739  3.18146  2.89801  2.37887  2.77519  2.98518  4.58477  3.61503
          0.02152  4.24539  4.96773  0.61958  0.77255  0.64020  0.74905
    554   2.27349  4.47349  3.31655  2.76499  2.95806  3.52881  3.79762  3.02556  2.54886  2.51119  3.59383  3.21185  2.41583  3.05859  3.12194  2.54965  2.85634  2.77571  5.05697  3.79518    696 a - - -
          2.68618  4.42225  2.77519  2.73123  3.46354  2.40513  3.72494  3.29354  2.67741  2.69355  4.24690  2.90347  2.73739  3.18146  2.89801  2.37887  2.77519  2.98518  4.58477  3.61503
          0.02152  4.24539  4.96773  0.61958  0.77255  0.64020  0.74905
    555   2.49742  5.09460  2.65915  2.13305  4.41820  3.41122  3.60485  3.88820  2.06359  3.04941  4.14238  2.69326  3.37669  2.70994  2.53219  2.46797  2.87028  3.47394  5.53901  4.14264    697 k - - -
          2.68618  4.42225  2.77519  2.73123  3.46354  2.40513  3.72494  3.29354  2.67741  2.69355  4.24690  2.90347  2.73739  3.18146  2.89801  2.37887  2.77519  2.98518  4.58477  3.61503
          0.02152  4.24539  4.96773  0.61958  0.77255  0.64020  0.74905
    556   2.84280  4.95891  3.32019  2.69195  4.12836  3.62202  3.68393  3.62864  1.44700  3.18868  4.03405  3.15617  3.98957  2.84766  2.06742  2.87820  3.04648  3.32530  3.75125  3.40207    698 k - - -
          2.68618  4.42225  2.77519  2.73123  3.46354  2.40513  3.72494  3.29354  2.67741  2.69355  4.24690  2.90347  2.73739  3.18146  2.89801  2.37887  2.77519  2.98518  4.58477  3.61503
          0.02152  4.24539  4.96773  0.61958  0.77255  0.64020  0.74905
    557   2.64736  4.23010  3.77814  2.54748  2.96413  3.69364  3.97337  2.15039  3.13202  1.92514  3.31706  3.53783  4.06537  3.40437  3.41625  2.68371  2.88000  2.25547  4.84153  3.62955    699 l - - -
          2.68618  4.42225  2.77519  2.73123  3.46354  2.40513  3.72494  3.29354  2.67741  2.69355  4.24690  2.90347  2.73739  3.18146  2.89801  2.37887  2.77519  2.98518  4.58477  3.61503
          0.02152  4.24539  4.96773  0.61958  0.77255  0.64020  0.74905
    558   2.52718  5.12693  2.53827  2.08149  4.43851  3.40377  3.64940  3.90478  2.29283  3.42024  4.18943  2.88356  3.83445  2.60944  2.91953  1.89125  2.72888  3.50194  5.58420  4.18477    700 s - - -
          2.68618  4.42225  2.77519  2.73123  3.46354  2.40513  3.72494  3.29354  2.67741  2.69355  4.24690  2.90347  2.73739  3.18146  2.89801  2.37887  2.77519  2.98518  4.58477  3.61503
          0.07672  4.24539  2.82151  0.61958  0.77255  0.64020  0.74905
    559   3.26358  4.54786  5.03761  4.49709  3.41147  4.63528  5.07047  1.62355  4.38035  1.25446  3.20144  4.70394  4.86064  4.53571  4.51118  4.00050  3.50310  1.40965  5.43342  4.31368    701 l - - -
          2.68618  4.42225  2.77519  2.73123  3.46354  2.40513  3.72494  3.29354  2.67741  2.69355  4.24690  2.90347  2.73739  3.18146  2.89801  2.37887  2.77519  2.98518  4.58477  3.61503
          0.22056  4.19140  1.69932  0.61958  0.77255  0.69820  0.68812
    560   2.62911  4.92854  2.14103  2.32814  3.40360  3.35499  3.61321  3.63816  2.41980  3.20787  4.01396  2.40227  3.79106  2.75802  2.64366  2.62742  2.86979  3.28493  5.39131  4.00846    702 d - - -
          2.68618  4.42225  2.77519  2.73123  3.46354  2.40513  3.72494  3.29354  2.67741  2.69355  4.24690  2.90347  2.73739  3.18146  2.89801  2.37887  2.77519  2.98518  4.58477  3.61503
          0.02763  3.99846  4.72081  0.61958  0.77255  0.62205  0.76969
    561   2.28813  4.20758  3.80342  3.22941  2.74161  3.68731  3.96567  2.57655  2.77907  2.03775  2.32507  3.54746  4.05623  3.40864  3.40154  2.95868  2.87068  2.40462  4.80123  3.59325    703 l - - -
          2.68622  4.42229  2.77523  2.73127  3.46358  2.40517  3.72498  3.29358  2.67745  2.69339  4.24694  2.90351  2.73722  3.18150  2.89805  2.37876  2.77523  2.98522  4.58481  3.61507
          0.17165  2.36663  2.74991  0.87307  0.54071  0.74048  0.64796
    562   2.51069  5.11942  2.37508  1.98810  4.43208  3.35014  3.61682  3.90297  2.22372  3.41386  4.18444  2.61427  3.79518  2.73527  2.90740  2.31698  2.67220  3.49550  5.57528  4.16777    707 e - - -
          2.68618  4.42225  2.77519  2.73123  3.46354  2.40513  3.72494  3.29354  2.67741  2.69355  4.24690  2.90347  2.73739  3.18146  2.89801  2.37887  2.77519  2.98518  4.58477  3.61503
          0.02518  4.09005  4.81239  0.61958  0.77255  0.79160  0.60352
    563   2.47666  4.96259  2.96155  2.40736  4.26190  3.42767  3.11763  3.69307  1.99024  3.23614  4.02758  2.92940  3.81992  2.49799  2.52878  2.46545  2.54972  3.33106  5.41589  4.07226    708 k - - -
          2.68618  4.42225  2.77519  2.73123  3.46354  2.40513  3.72494  3.29354  2.67741  2.69355  4.24690  2.90347  2.73739  3.18146  2.89801  2.37887  2.77519  2.98518  4.58477  3.61503
          0.02518  4.09005  4.81239  0.61958  0.77255  0.68725  0.69908
    564   2.63934  5.00912  2.81953  2.21789  4.32719  3.06381  3.62663  3.77946  2.22760  3.31726  4.09625  2.52690  3.12776  2.74929  2.87691  2.16065  2.65628  3.39336  5.49849  4.11895    709 s - - -
          2.68618  4.42225  2.77519  2.73123  3.46354  2.40513  3.72494  3.29354  2.67741  2.69355  4.24690  2.90347  2.73739  3.18146  2.89801  2.37887  2.77519  2.98518  4.58477  3.61503
          0.02375  4.14795  4.87030  0.61958  0.77255  0.74048  0.64796
    565   2.04078  4.34113  3.55047  3.03324  3.67186  3.45555  3.99555  2.79943  2.97556  2.42317  3.60641  3.38521  2.22549  3.29792  3.32138  2.77632  2.86721  2.14443  5.14377  3.90759    710 a - - -
          2.68618  4.42225  2.77519  2.73123  3.46354  2.40513  3.72494  3.29354  2.67741  2.69355  4.24690  2.90347  2.73739  3.18146  2.89801  2.37887  2.77519  2.98518  4.58477  3.61503
          0.02375  4.14795  4.87030  0.61958  0.77255  0.43428  1.04337
    566   2.11739  3.59858  3.82089  3.00831  2.99561  3.68161  3.96559  2.65879  3.16374  2.12399  2.81546  3.55297  3.40220  3.42524  3.43002  2.61458  2.86275  2.28068  4.79993  3.59318    711 a - - -
          2.68618  4.42225  2.77519  2.73123  3.46354  2.40513  3.72494  3.29354  2.67741  2.69355  4.24690  2.90347  2.73739  3.18146  2.89801  2.37887  2.77519  2.98518  4.58477  3.61503
          0.02003  4.31622  5.03857  0.61958  0.77255  0.44583  1.02246
    567   2.81874  5.33324  2.40979  1.71946  4.65562  2.97221  3.73794  4.14539  2.55493  3.63195  4.40094  2.89069  3.90323  1.96768  3.07145  2.29451  3.06528  3.71589  5.77677  4.34324    712 e - - -
          2.68618  4.42225  2.77519  2.73123  3.46354  2.40513  3.72494  3.29354  2.67741  2.69355  4.24690  2.90347  2.73739  3.18146  2.89801  2.37887  2.77519  2.98518  4.58477  3.61503
          0.01909  4.36402  5.08637  0.61958  0.77255  0.48576  0.95510
    568   2.39251  4.21470  3.84632  3.27088  2.64555  3.70256  3.99053  2.18398  3.18946  2.24775  3.32824  2.78954  4.07833  3.45100  3.45476  2.73831  2.47044  2.31025  4.82280  3.61582    713 i - - -
          2.68618  4.42225  2.77519  2.73123  3.46354  2.40513  3.72494  3.29354  2.67741  2.69355  4.24690  2.90347  2.73739  3.18146  2.89801  2.37887  2.77519  2.98518  4.58477  3.61503
          0.01909  4.36402  5.08637  0.61958  0.77255  0.48576  0.95510
    569   3.32758  4.59659  5.20643  4.65685  3.47691  4.71628  5.14669  1.64714  4.53878  1.35666  2.91147  4.81971  4.93516  4.65752  4.62895  4.07950  3.56322  1.26742  5.47603  4.36889    714 v - - -
          2.68618  4.42225  2.77519  2.73123  3.46354  2.40513  3.72494  3.29354  2.67741  2.69355  4.24690  2.90347  2.73739  3.18146  2.89801  2.37887  2.77519  2.98518  4.58477  3.61503
          0.01909  4.36402  5.08637  0.61958  0.77255  0.48576  0.95510
    570   2.66265  4.63604  2.93516  2.67084  3.18502  3.54986  3.33719  3.20565  2.10846  2.28714  3.72381  3.15244  3.93508  2.98031  2.78160  2.76999  2.89337  2.93774  3.27053  3.86828    715 k - - -
          2.68618  4.42225  2.77519  2.73123  3.46354  2.40513  3.72494  3.29354  2.67741  2.69355  4.24690  2.90347  2.73739  3.18146  2.89801  2.37887  2.77519  2.98518  4.58477  3.61503
          0.01909  4.36402  5.08637  0.61958  0.77255  0.48576  0.95510
    571   2.47537  4.55887  3.30887  2.74441  2.85432  3.20414  3.79562  3.10467  2.12561  2.51225  3.65193  3.20806  3.95615  3.03825  2.65966  2.79998  2.89264  2.85146  5.10598  2.89784    716 k - - -
          2.68618  4.42225  2.77519  2.73123  3.46354  2.40513  3.72494  3.29354  2.67741  2.69355  4.24690  2.90347  2.73739  3.18146  2.89801  2.37887  2.77519  2.98518  4.58477  3.61503
          0.01909  4.36402  5.08637  0.61958  0.77255  0.48576  0.95510
    572   2.79451  4.51434  4.97807  4.42547  3.48646  4.51763  4.94367  1.59096  4.30200  1.20271  3.31049  4.59762  4.79142  4.46987  4.42656  3.86570  3.44101  1.64735  5.38335  4.24515    717 l - - -
          2.68618  4.42225  2.77519  2.73123  3.46354  2.40513  3.72494  3.29354  2.67741  2.69355  4.24690  2.90347  2.73739  3.18146  2.89801  2.37887  2.77519  2.98518  4.58477  3.61503
          0.01909  4.36402  5.08637  0.61958  0.77255  0.48576  0.95510
    573   2.18347  3.36949  4.50268  3.92688  3.35583  3.98635  4.37836  1.49691  3.78467  2.26086  2.30510  4.06521  4.35442  3.98397  3.91681  3.30423  3.06370  2.08758  4.96742  3.78528    718 i - - -
          2.68618  4.42225  2.77519  2.73123  3.46354  2.40513  3.72494  3.29354  2.67741  2.69355  4.24690  2.90347  2.73739  3.18146  2.89801  2.37887  2.77519  2.98518  4.58477  3.61503
          0.01909  4.36402  5.08637  0.61958  0.77255  0.48576  0.95510
    574   2.68307  5.15395  2.53121  1.85899  4.48582  3.44603  3.63864  3.95905  1.98906  3.45048  3.61755  2.91902  3.84531  2.74207  2.49102  2.50384  2.91400  3.53795  5.59103  4.19276    719 e - - -
          2.68618  4.42225  2.77519  2.73123  3.46354  2.40513  3.72494  3.29354  2.67741  2.69355  4.24690  2.90347  2.73739  3.18146  2.89801  2.37887  2.77519  2.98518  4.58477  3.61503
          0.01909  4.36402  5.08637  0.61958  0.77255  0.48576  0.95510
    575   2.67795  5.08135  2.96134  1.87724  4.38889  3.46090  2.99199  3.34639  2.37790  3.36690  4.13350  2.78776  3.85375  2.36282  2.47736  2.66029  2.90750  3.45298  5.53097  3.61901    720 e - - -
          2.68618  4.42225  2.77519  2.73123  3.46354  2.40513  3.72494  3.29354  2.67741  2.69355  4.24690  2.90347  2.73739  3.18146  2.89801  2.37887  2.77519  2.98518  4.58477  3.61503
          0.01909  4.36402  5.08637  0.61958  0.77255  0.48576  0.95510
    576   3.45651  4.76140  4.93279  4.45819  1.51770  4.50749  4.10864  2.80575  4.29187  1.12391  3.37278  4.40685  4.77352  4.31394  4.32876  3.84595  3.67512  2.85625  4.30411  2.34250    721 l - - -
          2.68618  4.42225  2.77519  2.73123  3.46354  2.40513  3.72494  3.29354  2.67741  2.69355  4.24690  2.90347  2.73739  3.18146  2.89801  2.37887  2.77519  2.98518  4.58477  3.61503
          0.01909  4.36402  5.08637  0.61958  0.77255  0.48576  0.95510
    577   2.79082  5.30665  2.21717  2.13438  4.63418  2.74918  3.71409  4.12285  1.68882  3.60447  4.36623  2.66699  3.89031  2.82861  3.01445  2.52847  3.03318  3.69067  5.74337  4.31576    722 k - - -
          2.68618  4.42225  2.77519  2.73123  3.46354  2.40513  3.72494  3.29354  2.67741  2.69355  4.24690  2.90347  2.73739  3.18146  2.89801  2.37887  2.77519  2.98518  4.58477  3.61503
          0.01909  4.36402  5.08637  0.61958  0.77255  0.48576  0.95510
    578   3.16711  4.52057  4.84487  4.26705  3.21655  4.38445  4.67331  1.87618  4.11792  0.98557  3.10804  4.43438  4.65052  4.24720  4.21692  3.70933  3.39341  2.12810  5.08285  3.16984    723 l - - -
          2.68618  4.42225  2.77519  2.73123  3.46354  2.40513  3.72494  3.29354  2.67741  2.69355  4.24690  2.90347  2.73739  3.18146  2.89801  2.37887  2.77519  2.98518  4.58477  3.61503
          0.01909  4.36402  5.08637  0.61958  0.77255  0.48576  0.95510
    579   2.42240  4.66224  2.35405  2.49240  2.77835  3.53961  3.75531  3.24015  2.63178  2.89639  3.74891  2.84508  3.92778  2.96679  3.06491  2.75940  2.89396  2.96681  3.89071  2.93386    724 d - - -
          2.68618  4.42225  2.77519  2.73123  3.46354  2.40513  3.72494  3.29354  2.67741  2.69355  4.24690  2.90347  2.73739  3.18146  2.89801  2.37887  2.77519  2.98518  4.58477  3.61503
          0.07035  4.36402  2.89663  0.61958  0.77255  0.48576  0.95510
    580   2.64615  3.98008  2.76707  2.14599  4.15278  3.09085  3.66734  3.57835  2.45572  2.49393  3.96701  2.98079  3.85522  2.54227  2.92535  2.35400  2.68618  3.23954  5.39236  4.04500    725 e - - -
          2.68618  4.42225  2.77519  2.73123  3.46354  2.40513  3.72494  3.29354  2.67741  2.69355  4.24690  2.90347  2.73739  3.18146  2.89801  2.37887  2.77519  2.98518  4.58477  3.61503
          0.02008  4.31375  5.03610  0.61958  0.77255  0.55640  0.85160
    581   2.05520  5.04170  2.66846  2.07804  3.68033  3.43450  3.66659  3.78415  2.44855  3.33037  4.11153  2.41180  3.85094  2.79054  2.93523  2.36499  2.91549  3.40696  5.51993  4.14076    726 a - - -
          2.68618  4.42225  2.77519  2.73123  3.46354  2.40513  3.72494  3.29354  2.67741  2.69355  4.24690  2.90347  2.73739  3.18146  2.89801  2.37887  2.77519  2.98518  4.58477  3.61503
          0.02008  4.31375  5.03610  0.61958  0.77255  0.44400  1.02574
    582   2.43795  5.20702  1.59376  2.38031  4.61867  3.40226  3.79543  4.09667  2.64155  3.61478  4.39787  2.65183  2.73709  2.92771  3.15711  2.30606  3.06958  3.66845  5.78134  4.36503    727 d - - -
          2.68618  4.42225  2.77519  2.73123  3.46354  2.40513  3.72494  3.29354  2.67741  2.69355  4.24690  2.90347  2.73739  3.18146  2.89801  2.37887  2.77519  2.98518  4.58477  3.61503
          0.01909  4.36402  5.08637  0.61958  0.77255  0.48576  0.95510
    583   2.25520  4.72796  2.85514  2.41209  3.45864  3.51615  3.72996  2.72765  2.43278  2.97143  3.80901  3.08420  3.90422  2.91210  2.77654  2.34710  2.88599  2.67514  5.25502  3.94875    728 a - - -
          2.68618  4.42225  2.77519  2.73123  3.46354  2.40513  3.72494  3.29354  2.67741  2.69355  4.24690  2.90347  2.73739  3.18146  2.89801  2.37887  2.77519  2.98518  4.58477  3.61503
          0.01909  4.36402  5.08637  0.61958  0.77255  0.48576  0.95510
    584   2.31941  5.05922  2.74377  2.40197  4.36072  3.45210  3.65057  3.81503  2.40524  3.34636  3.37435  2.18335  3.84908  2.37045  2.67193  2.47259  2.90009  3.42707  5.52167  4.14094    729 n - - -
          2.68618  4.42225  2.77519  2.73123  3.46354  2.40513  3.72494  3.29354  2.67741  2.69355  4.24690  2.90347  2.73739  3.18146  2.89801  2.37887  2.77519  2.98518  4.58477  3.61503
          0.26826  4.36402  1.50253  0.61958  0.77255  0.48576  0.95510
    585   3.22848  4.54439  4.90417  4.33831  3.22051  4.52515  4.87729  1.85911  4.21900  1.12246  2.57801  4.56359  4.73758  4.33645  4.33882  3.86725  3.45564  1.71361  5.23669  4.15816    730 l - - -
          2.68618  4.42225  2.77519  2.73123  3.46354  2.40513  3.72494  3.29354  2.67741  2.69355  4.24690  2.90347  2.73739  3.18146  2.89801  2.37887  2.77519  2.98518  4.58477  3.61503
          0.02442  4.12019  4.84253  0.61958  0.77255  0.76569  0.62551
    586   3.37070  4.67909  4.96507  4.43597  3.19515  4.64876  4.99395  1.64498  4.26262  0.92388  3.00325  4.68586  4.84528  4.41738  4.38671  4.02841  3.60438  2.12427  5.29155  4.17678    731 l - - -
          2.68618  4.42225  2.77519  2.73123  3.46354  2.40513  3.72494  3.29354  2.67741  2.69355  4.24690  2.90347  2.73739  3.18146  2.89801  2.37887  2.77519  2.98518  4.58477  3.61503
          0.02442  4.12019  4.84253  0.61958  0.77255  0.34366  1.23503
    587   2.70196  5.11905  2.98312  2.26988  4.44421  3.47627  3.64614  3.89985  1.96690  3.40522  4.16952  2.95734  3.86682  2.36559  2.30393  2.29752  2.74039  3.49998  5.55383  3.51777    732 k - - -
          2.68618  4.42225  2.77519  2.73123  3.46354  2.40513  3.72494  3.29354  2.67741  2.69355  4.24690  2.90347  2.73739  3.18146  2.89801  2.37887  2.77519  2.98518  4.58477  3.61503
          0.01909  4.36402  5.08637  0.61958  0.77255  0.48576  0.95510
    588   2.89887  2.79098  4.58574  4.01917  1.66314  4.02219  4.11957  2.58126  3.84885  1.65507  3.26171  4.06548  4.36565  3.98181  3.92128  3.33457  3.13002  2.46036  4.51844  2.79178    733 l - - -
          2.68618  4.42225  2.77519  2.73123  3.46354  2.40513  3.72494  3.29354  2.67741  2.69355  4.24690  2.90347  2.73739  3.18146  2.89801  2.37887  2.77519  2.98518  4.58477  3.61503
          0.01909  4.36402  5.08637  0.61958  0.77255  0.48576  0.95510
    589   3.24236  4.58111  4.93176  4.36216  2.35100  4.42631  4.54521  2.11824  4.20783  0.93452  3.07415  4.46924  4.67663  4.27546  4.26415  3.75271  3.46232  2.54191  4.85228  3.02266    734 l - - -
          2.68618  4.42225  2.77519  2.73123  3.46354  2.40513  3.72494  3.29354  2.67741  2.69355  4.24690  2.90347  2.73739  3.18146  2.89801  2.37887  2.77519  2.98518  4.58477  3.61503
          0.01909  4.36402  5.08637  0.61958  0.77255  0.48576  0.95510
    590   3.21702  5.77245  2.11139  0.77586  5.07896  3.43910  4.01963  4.61628  3.05672  4.11421  4.98834  2.91546  4.07921  3.19468  3.65135  3.09249  3.51507  4.18513  6.23730  4.74162    735 e - - -
          2.68618  4.42225  2.77519  2.73123  3.46354  2.40513  3.72494  3.29354  2.67741  2.69355  4.24690  2.90347  2.73739  3.18146  2.89801  2.37887  2.77519  2.98518  4.58477  3.61503
          0.01909  4.36402  5.08637  0.61958  0.77255  0.48576  0.95510
    591   2.49886  4.14497  4.23407  3.64884  2.80160  3.80770  3.35665  2.07854  3.51193  1.72513  3.23637  3.81283  4.17171  3.71274  3.66101  3.10045  2.92766  2.38375  4.65976  2.48366    736 l - - -
          2.68618  4.42225  2.77519  2.73123  3.46354  2.40513  3.72494  3.29354  2.67741  2.69355  4.24690  2.90347  2.73739  3.18146  2.89801  2.37887  2.77519  2.98518  4.58477  3.61503
          0.01909  4.36402  5.08637  0.61958  0.77255  0.48576  0.95510
    592   1.35504  4.39103  3.65607  3.17557  4.04709  3.31911  4.17171  2.87095  3.13990  3.10415  3.97529  3.45062  3.94056  3.44830  3.48905  1.77064  2.57095  2.99242  5.44668  4.21571    737 a - - -
          2.68618  4.42225  2.77519  2.73123  3.46354  2.40513  3.72494  3.29354  2.67741  2.69355  4.24690  2.90347  2.73739  3.18146  2.89801  2.37887  2.77519  2.98518  4.58477  3.61503
          0.01909  4.36402  5.08637  0.61958  0.77255  0.48576  0.95510
    593   2.65090  3.44688  3.44294  2.87950  3.60346  3.59679  3.85857  2.95923  2.39161  2.33875  3.55410  2.95645  3.98753  3.15161  3.20109  2.20045  2.88804  2.15889  5.02702  3.78107    738 v - - -
          2.68618  4.42225  2.77519  2.73123  3.46354  2.40513  3.72494  3.29354  2.67741  2.69355  4.24690  2.90347  2.73739  3.18146  2.89801  2.37887  2.77519  2.98518  4.58477  3.61503
          0.01909  4.36402  5.08637  0.61958  0.77255  0.48576  0.95510
    594   2.70309  5.14832  2.55827  2.11604  4.46625  2.38555  3.66659  3.93491  2.43140  3.44437  4.20617  2.91897  3.85784  2.63329  2.71194  2.48785  2.28895  3.52634  5.60236  4.20310    739 e - - -
          2.68618  4.42225  2.77519  2.73123  3.46354  2.40513  3.72494  3.29354  2.67741  2.69355  4.24690  2.90347  2.73739  3.18146  2.89801  2.37887  2.77519  2.98518  4.58477  3.61503
          0.01909  4.36402  5.08637  0.61958  0.77255  0.48576  0.95510
    595   2.76224  2.89766  3.96346  3.39943  2.53079  3.79544  3.94021  2.76492  2.56165  2.47675  3.41710  3.66372  4.16826  3.54505  3.52089  3.07540  2.99536  2.56804  4.59788  1.78196    740 y - - -
          2.68618  4.42225  2.77519  2.73123  3.46354  2.40513  3.72494  3.29354  2.67741  2.69355  4.24690  2.90347  2.73739  3.18146  2.89801  2.37887  2.77519  2.98518  4.58477  3.61503
          0.01909  4.36402  5.08637  0.61958  0.77255  0.48576  0.95510
    596   2.52348  5.12596  2.72973  1.86294  4.44784  3.19577  3.63870  3.91850  2.12488  3.42147  3.40482  2.72282  3.35961  2.74426  2.87683  2.47568  2.90210  3.50442  5.57285  4.17460    741 e - - -
          2.68618  4.42225  2.77519  2.73123  3.46354  2.40513  3.72494  3.29354  2.67741  2.69355  4.24690  2.90347  2.73739  3.18146  2.89801  2.37887  2.77519  2.98518  4.58477  3.61503
          0.01909  4.36402  5.08637  0.61958  0.77255  0.48576  0.95510
    597   2.78415  5.21873  1.79090  2.37556  4.52252  3.44632  3.72297  3.99814  2.50778  3.06010  4.29405  1.98817  3.90096  2.84675  2.61594  2.74665  3.02633  3.59706  5.67145  4.26645    742 d - - -
          2.68618  4.42225  2.77519  2.73123  3.46354  2.40513  3.72494  3.29354  2.67741  2.69355  4.24690  2.90347  2.73739  3.18146  2.89801  2.37887  2.77519  2.98518  4.58477  3.61503
          0.01909  4.36402  5.08637  0.61958  0.77255  0.48576  0.95510
    598   2.25617  4.16881  4.31663  3.73094  2.40611  3.87244  4.19880  1.72584  3.59728  2.10745  3.24113  3.89953  3.42926  3.79932  3.74513  3.17115  2.96836  2.08891  4.81865  3.63191    743 i - - -
          2.68618  4.42225  2.77519  2.73123  3.46354  2.40513  3.72494  3.29354  2.67741  2.69355  4.24690  2.90347  2.73739  3.18146  2.89801  2.37887  2.77519  2.98518  4.58477  3.61503
          0.01909  4.36402  5.08637  0.61958  0.77255  0.48576  0.95510
    599   2.50260  4.86511  2.60394  2.06981  3.26863  3.48516  3.68944  3.52264  2.48816  2.74892  3.55898  2.71291  3.39094  2.83789  2.95309  2.68851  2.88792  2.90764  5.36644  4.02929    744 e - - -
          2.68618  4.42225  2.77519  2.73123  3.46354  2.40513  3.72494  3.29354  2.67741  2.69355  4.24690  2.90347  2.73739  3.18146  2.89801  2.37887  2.77519  2.98518  4.58477  3.61503
          0.01909  4.36402  5.08637  0.61958  0.77255  0.48576  0.95510
    600   2.56188  5.26276  2.36205  1.57831  4.58674  2.85052  3.70648  4.06919  2.23513  3.56196  4.32519  2.89911  3.88292  2.82146  3.00708  2.72153  2.72869  3.64499  5.70922  4.28826    745 e - - -
          2.68618  4.42225  2.77519  2.73123  3.46354  2.40513  3.72494  3.29354  2.67741  2.69355  4.24690  2.90347  2.73739  3.18146  2.89801  2.37887  2.77519  2.98518  4.58477  3.61503
          0.01909  4.36402  5.08637  0.61958  0.77255  0.48576  0.95510
    601   3.66340  4.93822  5.16313  4.70221  1.21237  4.76774  4.50589  2.61042  4.53879  1.13630  3.19185  4.73056  4.97153  4.53378  4.56529  4.15512  3.88566  2.77128  4.65240  3.12760    746 l - - -
          2.68618  4.42225  2.77519  2.73123  3.46354  2.40513  3.72494  3.29354  2.67741  2.69355  4.24690  2.90347  2.73739  3.18146  2.89801  2.37887  2.77519  2.98518  4.58477  3.61503
          0.01909  4.36402  5.08637  0.61958  0.77255  0.48576  0.95510
    602   3.51775  4.77681  5.32503  4.77687  3.35636  4.89444  5.28410  1.66330  4.64644  0.84391  3.12229  4.98871  5.04655  4.70906  4.72012  4.27313  3.74636  1.94220  5.49159  4.44116    747 l - - -
          2.68618  4.42225  2.77519  2.73123  3.46354  2.40513  3.72494  3.29354  2.67741  2.69355  4.24690  2.90347  2.73739  3.18146  2.89801  2.37887  2.77519  2.98518  4.58477  3.61503
          0.01909  4.36402  5.08637  0.61958  0.77255  0.48576  0.95510
    603   2.74074  4.82797  2.43564  2.03275  2.06322  3.52650  3.77497  3.40218  2.65706  2.74330  3.90376  3.08135  3.95013  2.97683  3.11130  2.79893  2.97828  3.12173  5.27580  3.91232    748 e - - -
          2.68618  4.42225  2.77519  2.73123  3.46354  2.40513  3.72494  3.29354  2.67741  2.69355  4.24690  2.90347  2.73739  3.18146  2.89801  2.37887  2.77519  2.98518  4.58477  3.61503
          0.01909  4.36402  5.08637  0.61958  0.77255  0.48576  0.95510
    604   2.29770  5.18798  2.91600  1.96306  4.52697  3.47623  3.66601  3.98866  1.84136  3.47847  4.24214  2.44134  3.88435  2.77510  2.57779  2.71043  2.97216  3.57778  5.61392  4.23353    749 k - - -
          2.68618  4.42225  2.77519  2.73123  3.46354  2.40513  3.72494  3.29354  2.67741  2.69355  4.24690  2.90347  2.73739  3.18146  2.89801  2.37887  2.77519  2.98518  4.58477  3.61503
          0.01909  4.36402  5.08637  0.61958  0.77255  0.48576  0.95510
    605   2.65073  3.47511  3.35152  3.38241  2.93832  3.72718  4.01766  2.28091  3.28519  1.80369  3.28017  3.64767  2.76918  3.52843  3.51382  3.00395  2.88285  2.41947  4.77559  3.17889    750 l - - -
          2.68618  4.42225  2.77519  2.73123  3.46354  2.40513  3.72494  3.29354  2.67741  2.69355  4.24690  2.90347  2.73739  3.18146  2.89801  2.37887  2.77519  2.98518  4.58477  3.61503
          0.01909  4.36402  5.08637  0.61958  0.77255  0.48576  0.95510
    606   2.66312  3.07820  2.56830  1.94083  4.28187  3.46083  3.65963  3.27563  2.42629  3.27848  4.06072  2.95985  3.24422  2.62042  2.69291  2.66149  2.89474  3.35676  5.47485  4.10704    751 e - - -
          2.68618  4.42225  2.77519  2.73123  3.46354  2.40513  3.72494  3.29354  2.67741  2.69355  4.24690  2.90347  2.73739  3.18146  2.89801  2.37887  2.77519  2.98518  4.58477  3.61503
          0.01909  4.36402  5.08637  0.61958  0.77255  0.48576  0.95510
    607   2.32041  5.06185  2.95806  2.40917  4.37128  3.45542  3.65066  3.82527  2.25311  3.35331  4.12203  2.75525  3.49855  2.24592  2.68019  2.35001  2.41050  3.43530  5.52478  4.14642    752 q - - -
          2.68618  4.42225  2.77519  2.73123  3.46354  2.40513  3.72494  3.29354  2.67741  2.69355  4.24690  2.90347  2.73739  3.18146  2.89801  2.37887  2.77519  2.98518  4.58477  3.61503
          0.13442  4.36402  2.17996  0.61958  0.77255  0.48576  0.95510
    608   2.61364  3.42175  3.38691  3.30680  2.94774  3.68112  3.97364  2.59536  3.21520  1.83208  2.60276  3.58694  4.05494  3.46536  3.45711  2.69347  2.59534  2.39613  4.75842  3.55644    753 l - - -
          2.68618  4.42225  2.77519  2.73123  3.46354  2.40513  3.72494  3.29354  2.67741  2.69355  4.24690  2.90347  2.73739  3.18146  2.89801  2.37887  2.77519  2.98518  4.58477  3.61503
          0.02140  4.25101  4.97335  0.61958  0.77255  0.63378  0.75626
    609   2.66324  5.13413  2.44247  2.07769  4.45769  3.02600  3.62153  3.93251  2.08471  3.42994  4.18391  2.69066  3.81750  2.55968  2.87172  2.44978  2.89732  3.00791  5.57770  4.17298    754 e - - -
          2.68618  4.42225  2.77519  2.73123  3.46354  2.40513  3.72494  3.29354  2.67741  2.69355  4.24690  2.90347  2.73739  3.18146  2.89801  2.37887  2.77519  2.98518  4.58477  3.61503
          0.26163  4.25101  1.53268  0.61958  0.77255  0.40322  1.10312
    610   2.59602  3.41973  3.31616  2.53632  3.59679  3.14782  3.77119  2.48162  2.28338  2.65694  3.53528  3.19999  3.91383  3.03941  3.09918  2.76279  2.63404  2.52307  5.00537  3.74972    755 k - - -
          2.68618  4.42225  2.77519  2.73123  3.46354  2.40513  3.72494  3.29354  2.67741  2.69355  4.24690  2.90347  2.73739  3.18146  2.89801  2.37887  2.77519  2.98518  4.58477  3.61503
          0.08723  4.15737  2.68998  0.61958  0.77255  0.73162  0.65610
    611   2.25630  4.73773  2.99181  2.38459  4.00816  3.40799  3.66425  3.41321  2.33078  2.77094  3.85894  2.98377  2.95973  2.82931  2.90870  2.20760  2.84210  3.09648  5.28911  3.96979    756 s - - -
          2.68618  4.42225  2.77519  2.73123  3.46354  2.40513  3.72494  3.29354  2.67741  2.69355  4.24690  2.90347  2.73739  3.18146  2.89801  2.37887  2.77519  2.98518  4.58477  3.61503
          0.02505  4.09519  4.81754  0.61958  0.77255  0.33494  1.25661
    612   2.13990  4.25888  3.79469  2.87778  3.38731  3.71209  3.99572  1.92163  3.14872  2.28146  3.10425  3.55518  4.08739  3.42320  3.43626  2.57448  2.90312  2.28138  4.87735  3.66516    757 i - - -
          2.68618  4.42225  2.77519  2.73123  3.46354  2.40513  3.72494  3.29354  2.67741  2.69355  4.24690  2.90347  2.73739  3.18146  2.89801  2.37887  2.77519  2.98518  4.58477  3.61503
          0.01909  4.36402  5.08637  0.61958  0.77255  0.48576  0.95510
    613   1.91215  4.18933  3.92958  3.35118  2.93955  3.72362  4.01824  2.48314  3.25970  2.25209  2.98468  3.63083  3.27987  3.50970  3.50150  2.72652  2.88779  2.04869  4.80230  3.60068    758 a - - -
          2.68618  4.42225  2.77519  2.73123  3.46354  2.40513  3.72494  3.29354  2.67741  2.69355  4.24690  2.90347  2.73739  3.18146  2.89801  2.37887  2.77519  2.98518  4.58477  3.61503
          0.01909  4.36402  5.08637  0.61958  0.77255  0.48576  0.95510
    614   2.21510  4.95217  2.63823  2.45374  4.23687  3.46082  3.68562  3.11864  2.46893  3.24315  4.03709  2.98228  3.40745  2.46114  2.94304  1.99567  2.90327  3.31473  5.45644  4.09924    759 s - - -
          2.68618  4.42225  2.77519  2.73123  3.46354  2.40513  3.72494  3.29354  2.67741  2.69355  4.24690  2.90347  2.73739  3.18146  2.89801  2.37887  2.77519  2.98518  4.58477  3.61503
          0.01909  4.36402  5.08637  0.61958  0.77255  0.48576  0.95510
    615   2.52452  5.02794  2.96397  2.03006  3.29480  3.45811  3.25095  3.76503  2.16411  3.30849  4.08470  2.95169  3.85220  2.52209  2.88965  2.28181  2.71611  3.38861  5.49463  4.12141    760 e - - -
          2.68618  4.42225  2.77519  2.73123  3.46354  2.40513  3.72494  3.29354  2.67741  2.69355  4.24690  2.90347  2.73739  3.18146  2.89801  2.37887  2.77519  2.98518  4.58477  3.61503
          0.01909  4.36402  5.08637  0.61958  0.77255  0.48576  0.95510
    616   2.51167  5.19395  2.80558  2.01795  4.51483  3.44143  3.41809  3.98739  2.44690  3.48915  4.25220  2.13556  3.87096  2.33891  2.93650  2.22138  2.97000  3.57403  5.64087  4.23680    761 e - - -
          2.68618  4.42225  2.77519  2.73123  3.46354  2.40513  3.72494  3.29354  2.67741  2.69355  4.24690  2.90347  2.73739  3.18146  2.89801  2.37887  2.77519  2.98518  4.58477  3.61503
          0.01909  4.36402  5.08637  0.61958  0.77255  0.48576  0.95510
    617   2.51587  4.70366  3.16044  2.60585  3.91107  3.51929  3.34808  2.99171  2.59008  2.45547  3.79429  2.25358  3.61283  2.93295  3.02955  2.31796  2.65952  3.01957  5.24174  3.94123    762 n - - -
          2.68618  4.42225  2.77519  2.73123  3.46354  2.40513  3.72494  3.29354  2.67741  2.69355  4.24690  2.90347  2.73739  3.18146  2.89801  2.37887  2.77519  2.98518  4.58477  3.61503
          0.01909  4.36402  5.08637  0.61958  0.77255  0.48576  0.95510
    618   2.66039  4.08021  2.76755  2.25786  4.38914  3.44811  3.24734  3.84990  1.97223  3.36888  3.33672  2.70766  3.84055  2.41870  2.68670  2.64096  2.89131  3.45101  5.53329  3.70901    763 k - - -
          2.68618  4.42225  2.77519  2.73123  3.46354  2.40513  3.72494  3.29354  2.67741  2.69355  4.24690  2.90347  2.73739  3.18146  2.89801  2.37887  2.77519  2.98518  4.58477  3.61503
          0.01909  4.36402  5.08637  0.61958  0.77255  0.48576  0.95510
    619   3.39117  5.08906  4.16203  4.13511  5.21417  0.25896  5.19522  4.96273  4.38089  4.54130  5.54067  4.32899  4.49173  4.66695  4.53559  3.58116  3.90884  4.39546  6.15066  5.34216    764 G - - -
          2.68618  4.42225  2.77519  2.73123  3.46354  2.40513  3.72494  3.29354  2.67741  2.69355  4.24690  2.90347  2.73739  3.18146  2.89801  2.37887  2.77519  2.98518  4.58477  3.61503
          0.01909  4.36402  5.08637  0.61958  0.77255  0.48576  0.95510
    620   2.24473  4.38677  4.64189  4.11063  3.69617  4.21098  4.75494  1.63722  4.01015  2.45843  3.57265  4.29900  4.59833  4.26044  4.20922  3.56107  2.89797  1.12268  5.40852  4.20282    765 v - - -
          2.68618  4.42225  2.77519  2.73123  3.46354  2.40513  3.72494  3.29354  2.67741  2.69355  4.24690  2.90347  2.73739  3.18146  2.89801  2.37887  2.77519  2.98518  4.58477  3.61503
          0.01909  4.36402  5.08637  0.61958  0.77255  0.48576  0.95510
    621   2.69376  5.15689  2.93777  2.24485  4.49415  3.16091  3.63896  3.96334  2.05428  3.45170  4.20382  2.70898  3.85395  2.34481  2.32365  2.30601  2.73140  3.54424  5.58777  4.19761    766 k - - -
          2.68618  4.42225  2.77519  2.73123  3.46354  2.40513  3.72494  3.29354  2.67741  2.69355  4.24690  2.90347  2.73739  3.18146  2.89801  2.37887  2.77519  2.98518  4.58477  3.61503
          0.01909  4.36402  5.08637  0.61958  0.77255  0.48576  0.95510
    622   3.38583  4.62537  5.29476  4.79476  3.73196  4.87654  5.45558  0.86210  4.69322  1.98955  3.50037  4.98586  5.10425  4.90442  4.84589  4.27962  3.63926  1.47938  5.80286  4.63063    767 i - - -
          2.68618  4.42225  2.77519  2.73123  3.46354  2.40513  3.72494  3.29354  2.67741  2.69355  4.24690  2.90347  2.73739  3.18146  2.89801  2.37887  2.77519  2.98518  4.58477  3.61503
          0.01909  4.36402  5.08637  0.61958  0.77255  0.48576  0.95510
    623   3.56584  4.89297  5.11097  4.56536  3.20523  4.77452  5.06809  2.39753  4.35011  1.15998  1.19349  4.81698  4.95115  4.48061  4.44740  4.15258  3.79047  2.57262  5.32388  4.24857    768 l - - -
          2.68618  4.42225  2.77519  2.73123  3.46354  2.40513  3.72494  3.29354  2.67741  2.69355  4.24690  2.90347  2.73739  3.18146  2.89801  2.37887  2.77519  2.98518  4.58477  3.61503
          0.01909  4.36402  5.08637  0.61958  0.77255  0.48576  0.95510
    624   2.45873  4.37765  3.74918  3.49001  4.48666  3.17982  4.51040  3.82832  3.49241  3.59162  4.45517  3.59190  3.94122  3.81007  3.76312  2.12515  0.83830  3.32220  5.86093  4.64961    769 t - - -
          2.68618  4.42225  2.77519  2.73123  3.46354  2.40513  3.72494  3.29354  2.67741  2.69355  4.24690  2.90347  2.73739  3.18146  2.89801  2.37887  2.77519  2.98518  4.58477  3.61503
          0.01909  4.36402  5.08637  0.61958  0.77255  0.48576  0.95510
    625   3.34856  4.59066  5.28834  4.81603  3.87971  4.84670  5.53515  1.23415  4.72880  2.33734  3.64366  4.99018  5.11625  4.98593  4.90341  4.26679  3.61455  0.89929  5.93299  4.71847    770 v - - -
          2.68618  4.42225  2.77519  2.73123  3.46354  2.40513  3.72494  3.29354  2.67741  2.69355  4.24690  2.90347  2.73739  3.18146  2.89801  2.37887  2.77519  2.98518  4.58477  3.61503
          0.01909  4.36402  5.08637  0.61958  0.77255  0.48576  0.95510
    626   3.69948  5.37487  3.76673  3.60155  3.76783  3.97671  0.43197  4.48596  3.43878  3.90149  5.00532  3.97985  4.56748  3.98234  3.66022  3.77460  4.03124  4.21148  5.21577  3.71043    771 H - - -
          2.68618  4.42225  2.77519  2.73123  3.46354  2.40513  3.72494  3.29354  2.67741  2.69355  4.24690  2.90347  2.73739  3.18146  2.89801  2.37887  2.77519  2.98518  4.58477  3.61503
          0.01909  4.36402  5.08637  0.61958  0.77255  0.48576  0.95510
    627   3.13924  5.24063  3.31316  2.92177  4.82830  2.91151  3.97202  4.25124  0.78033  3.74420  4.61198  3.36058  4.18345  3.12964  2.65772  3.15776  3.40253  3.87329  5.77196  4.57421    772 k - - -
          2.68618  4.42225  2.77519  2.73123  3.46354  2.40513  3.72494  3.29354  2.67741  2.69355  4.24690  2.90347  2.73739  3.18146  2.89801  2.37887  2.77519  2.98518  4.58477  3.61503
          0.01909  4.36402  5.08637  0.61958  0.77255  0.48576  0.95510
    628   2.63726  4.54959  3.72816  3.59744  4.62429  3.27491  4.67539  4.23084  3.70802  3.92036  4.81988  3.71560  4.05926  4.01905  3.95541  0.53818  3.15886  3.64891  5.95865  4.72044    773 S - - -
          2.68618  4.42225  2.77519  2.73123  3.46354  2.40513  3.72494  3.29354  2.67741  2.69355  4.24690  2.90347  2.73739  3.18146  2.89801  2.37887  2.77519  2.98518  4.58477  3.61503
          0.01909  4.36402  5.08637  0.61958  0.77255  0.48576  0.95510
    629   3.51333  5.42966  3.71848  3.28067  4.93445  3.91320  4.14698  4.40529  0.51837  3.87368  4.83446  3.67215  4.39976  3.32887  2.66681  3.53862  3.74156  4.09497  5.80177  4.70299    774 K - - -
          2.68618  4.42225  2.77519  2.73123  3.46354  2.40513  3.72494  3.29354  2.67741  2.69355  4.24690  2.90347  2.73739  3.18146  2.89801  2.37887  2.77519  2.98518  4.58477  3.61503
          0.01909  4.36402  5.08637  0.61958  0.77255  0.48576  0.95510
    630   3.39117  5.08906  4.16203  4.13511  5.21417  0.25896  5.19522  4.96273  4.38089  4.54130  5.54067  4.32899  4.49173  4.66695  4.53559  3.58116  3.90884  4.39546  6.15066  5.34216    775 G - - -
          2.68618  4.42225  2.77519  2.73123  3.46354  2.40513  3.72494  3.29354  2.67741  2.69355  4.24690  2.90347  2.73739  3.18146  2.89801  2.37887  2.77519  2.98518  4.58477  3.61503
          0.01909  4.36402  5.08637  0.61958  0.77255  0.48576  0.95510
    631   3.69277  4.97565  5.30889  4.75622  3.18313  4.95392  5.22933  2.39314  4.55555  0.63836  2.16777  5.01593  5.05949  4.60740  4.61468  4.34211  3.90679  2.61979  5.37346  4.35008    776 L - - -
          2.68618  4.42225  2.77519  2.73123  3.46354  2.40513  3.72494  3.29354  2.67741  2.69355  4.24690  2.90347  2.73739  3.18146  2.89801  2.37887  2.77519  2.98518  4.58477  3.61503
          0.01909  4.36402  5.08637  0.61958  0.77255  0.48576  0.95510
    632   2.57795  5.36319  2.61335  1.18854  4.69597  3.45466  3.82077  4.15849  2.62303  3.67186  4.48476  2.94143  3.97362  2.29310  3.09134  2.87513  3.18778  3.75947  5.83408  4.42417    777 e - - -
          2.68618  4.42225  2.77519  2.73123  3.46354  2.40513  3.72494  3.29354  2.67741  2.69355  4.24690  2.90347  2.73739  3.18146  2.89801  2.37887  2.77519  2.98518  4.58477  3.61503
          0.01909  4.36402  5.08637  0.61958  0.77255  0.48576  0.95510
    633   4.03889  5.20024  5.01742  4.78593  0.60675  4.72741  3.72645  3.58843  4.60964  2.83699  4.17375  4.41315  5.03059  4.50097  4.57196  4.13482  4.26443  3.56465  3.83819  1.88212    778 F - - -
          2.68618  4.42225  2.77519  2.73123  3.46354  2.40513  3.72494  3.29354  2.67741  2.69355  4.24690  2.90347  2.73739  3.18146  2.89801  2.37887  2.77519  2.98518  4.58477  3.61503
          0.01909  4.36402  5.08637  0.61958  0.77255  0.48576  0.95510
    634   2.93006  5.46601  1.91941  1.57127  4.78634  3.41408  3.82157  4.28720  2.71319  3.77533  4.56763  2.87926  2.18990  2.95738  3.26052  2.56995  3.19272  3.85397  5.92752  4.46614    779 e - - -
          2.68618  4.42225  2.77519  2.73123  3.46354  2.40513  3.72494  3.29354  2.67741  2.69355  4.24690  2.90347  2.73739  3.18146  2.89801  2.37887  2.77519  2.98518  4.58477  3.61503
          0.01909  4.36402  5.08637  0.61958  0.77255  0.48576  0.95510
    635   3.10612  5.00885  3.39888  2.99063  2.85920  3.83711  1.76045  3.65467  2.93714  3.16270  4.14242  2.56062  4.24930  3.30522  3.29336  3.14970  3.33988  3.40704  4.44959  1.66876    780 y - - -
          2.68618  4.42225  2.77519  2.73123  3.46354  2.40513  3.72494  3.29354  2.67741  2.69355  4.24690  2.90347  2.73739  3.18146  2.89801  2.37887  2.77519  2.98518  4.58477  3.61503
          0.01909  4.36402  5.08637  0.61958  0.77255  0.48576  0.95510
    636   3.07430  4.48858  4.70603  4.22413  3.77702  4.26216  4.93636  1.99488  4.08374  2.21602  3.62399  4.40720  4.68904  4.38519  4.28916  3.65205  2.81485  0.82903  5.59719  4.38100    781 v - - -
          2.68618  4.42225  2.77519  2.73123  3.46354  2.40513  3.72494  3.29354  2.67741  2.69355  4.24690  2.90347  2.73739  3.18146  2.89801  2.37887  2.77519  2.98518  4.58477  3.61503
          0.01909  4.36402  5.08637  0.61958  0.77255  0.48576  0.95510
    637   3.36134  4.64937  5.16803  4.72154  3.74309  4.72778  5.41091  0.73524  4.58448  2.18470  3.54231  4.89726  5.04476  4.84834  4.74844  4.16375  3.64091  1.67240  5.80699  4.59545    782 i - - -
          2.68618  4.42225  2.77519  2.73123  3.46354  2.40513  3.72494  3.29354  2.67741  2.69355  4.24690  2.90347  2.73739  3.18146  2.89801  2.37887  2.77519  2.98518  4.58477  3.61503
          0.01909  4.36402  5.08637  0.61958  0.77255  0.48576  0.95510
    638   3.26365  4.57475  5.01546  4.47292  2.82996  4.56456  4.91716  2.09109  4.34650  1.55349  3.27778  4.63702  4.82732  4.49254  4.46110  3.91842  3.50392  1.02570  5.29327  4.07683    783 v - - -
          2.68618  4.42225  2.77519  2.73123  3.46354  2.40513  3.72494  3.29354  2.67741  2.69355  4.24690  2.90347  2.73739  3.18146  2.89801  2.37887  2.77519  2.98518  4.58477  3.61503
          0.01909  4.36402  5.08637  0.61958  0.77255  0.48576  0.95510
    639   2.58754  2.09507  4.46907  3.89153  3.28375  3.96281  4.35099  2.38942  3.73778  1.51484  2.56929  4.04042  4.33354  3.93571  3.87196  3.28149  3.07824  2.26814  4.93342  3.76496    784 l - - -
          2.68618  4.42225  2.77519  2.73123  3.46354  2.40513  3.72494  3.29354  2.67741  2.69355  4.24690  2.90347  2.73739  3.18146  2.89801  2.37887  2.77519  2.98518  4.58477  3.61503
          0.01909  4.36402  5.08637  0.61958  0.77255  0.48576  0.95510
    640   3.28218  5.94464  0.83799  1.76272  5.22277  3.41484  4.04234  4.78855  3.16264  4.25955  5.15233  2.87125  4.08581  3.22350  3.82483  3.12576  3.59142  4.33395  6.39273  4.83267    785 d - - -
          2.68618  4.42225  2.77519  2.73123  3.46354  2.40513  3.72494  3.29354  2.67741  2.69355  4.24690  2.90347  2.73739  3.18146  2.89801  2.37887  2.77519  2.98518  4.58477  3.61503
          0.01909  4.36402  5.08637  0.61958  0.77255  0.48576  0.95510
    641   3.12492  5.31989  3.53416  2.86721  4.79701  3.77787  3.74996  4.15179  1.50404  3.58411  4.42485  3.29429  4.14619  2.87481  1.30786  2.54406  3.30300  3.80498  5.62962  4.43424    786 r - - -
          2.68618  4.42225  2.77519  2.73123  3.46354  2.40513  3.72494  3.29354  2.67741  2.69355  4.24690  2.90347  2.73739  3.18146  2.89801  2.37887  2.77519  2.98518  4.58477  3.61503
          0.01909  4.36402  5.08637  0.61958  0.77255  0.48576  0.95510
    642   3.70196  4.99289  5.27683  4.74119  3.19441  4.94163  5.22565  2.39112  4.51485  0.56879  2.59132  5.00328  5.06544  4.60535  4.58641  4.34382  3.92257  2.60590  5.38272  4.33034    787 L - - -
          2.68618  4.42225  2.77519  2.73123  3.46354  2.40513  3.72494  3.29354  2.67741  2.69355  4.24690  2.90347  2.73739  3.18146  2.89801  2.37887  2.77519  2.98518  4.58477  3.61503
          0.01909  4.36402  5.08637  0.61958  0.77255  0.48576  0.95510
    643   2.50279  4.54039  3.32737  2.97307  4.52282  1.82942  4.17091  3.96777  3.06743  3.58907  4.38873  2.86791  3.89344  3.36980  3.47163  1.44016  2.27468  3.44424  5.80166  4.52698    788 s - - -
          2.68618  4.42225  2.77519  2.73123  3.46354  2.40513  3.72494  3.29354  2.67741  2.69355  4.24690  2.90347  2.73739  3.18146  2.89801  2.37887  2.77519  2.98518  4.58477  3.61503
          0.01909  4.36402  5.08637  0.61958  0.77255  0.48576  0.95510
    644   2.53520  5.07297  3.00749  2.45154  4.38947  2.99661  3.66254  3.83326  1.71978  2.99925  4.13691  2.62685  3.87932  2.77944  2.44464  2.54765  2.93622  3.45146  5.52534  4.16520    789 k - - -
          2.68618  4.42225  2.77519  2.73123  3.46354  2.40513  3.72494  3.29354  2.67741  2.69355  4.24690  2.90347  2.73739  3.18146  2.89801  2.37887  2.77519  2.98518  4.58477  3.61503
          0.01909  4.36402  5.08637  0.61958  0.77255  0.48576  0.95510
    645   2.52156  5.03234  2.36822  2.41221  3.45255  3.19832  3.66576  3.77262  2.31951  3.31880  4.09722  2.61845  2.53259  2.78719  2.91965  2.66527  2.70934  3.39626  5.50802  4.13270    790 k - - -
          2.68620  4.42227  2.77522  2.73125  3.46356  2.40515  3.72497  3.29356  2.67732  2.69357  4.24692  2.90320  2.73742  3.18148  2.89803  2.37889  2.77522  2.98521  4.58479  3.61505
          0.13442  2.12366  5.08637  0.29459  1.36586  0.48576  0.95510
    646   2.69476  5.10939  2.93252  2.40899  4.44577  3.13744  3.66168  3.90611  2.39033  3.41729  4.18159  2.43131  3.39546  2.39333  2.30377  2.05993  2.92946  3.50177  5.57271  4.19032    792 s - - -
          2.68618  4.42225  2.77519  2.73123  3.46354  2.40513  3.72494  3.29354  2.67741  2.69355  4.24690  2.90347  2.73739  3.18146  2.89801  2.37887  2.77519  2.98518  4.58477  3.61503
          0.01909  4.36402  5.08637  0.61958  0.77255  0.48576  0.95510
    647   2.32358  4.93275  2.99707  2.47479  4.25865  3.14983  3.70514  3.69369  2.48720  2.99955  4.05898  2.59810  3.39111  2.54910  2.95676  1.86418  2.90741  3.32988  5.47629  4.12194    793 s - - -
          2.68618  4.42225  2.77519  2.73123  3.46354  2.40513  3.72494  3.29354  2.67741  2.69355  4.24690  2.90347  2.73739  3.18146  2.89801  2.37887  2.77519  2.98518  4.58477  3.61503
          0.01909  4.36402  5.08637  0.61958  0.77255  0.48576  0.95510
    648   2.69554  5.18698  2.12722  2.35360  4.51886  2.97283  3.04589  3.99957  2.40398  3.48661  4.23481  2.43597  3.44380  2.55481  2.66152  2.49587  2.92968  3.57128  5.62580  4.21572    794 d - - -
          2.68618  4.42225  2.77519  2.73123  3.46354  2.40513  3.72494  3.29354  2.67741  2.69355  4.24690  2.90347  2.73739  3.18146  2.89801  2.37887  2.77519  2.98518  4.58477  3.61503
          0.01909  4.36402  5.08637  0.61958  0.77255  0.48576  0.95510
    649   2.47659  3.83623  3.05519  2.49684  4.12513  3.48504  3.69025  3.21765  2.19593  3.14101  3.95025  2.41808  3.87726  2.83670  2.48859  2.42969  2.55756  3.21476  5.37796  4.04108    795 k - - -
          2.68618  4.42225  2.77519  2.73123  3.46354  2.40513  3.72494  3.29354  2.67741  2.69355  4.24690  2.90347  2.73739  3.18146  2.89801  2.37887  2.77519  2.98518  4.58477  3.61503
          0.01909  4.36402  5.08637  0.61958  0.77255  0.48576  0.95510
    650   2.54662  5.28901  2.34107  1.65817  4.61696  3.42452  3.72030  4.10399  2.52789  3.59379  4.35814  2.50435  3.27976  2.83698  3.04259  2.20102  3.03118  3.67525  5.74001  4.31208    796 e - - -
          2.68618  4.42225  2.77519  2.73123  3.46354  2.40513  3.72494  3.29354  2.67741  2.69355  4.24690  2.90347  2.73739  3.18146  2.89801  2.37887  2.77519  2.98518  4.58477  3.61503
          0.01909  4.36402  5.08637  0.61958  0.77255  0.48576  0.95510
    651   2.36081  5.07413  2.44394  2.39175  4.38069  3.44701  3.64672  3.83945  2.29800  3.36421  4.12901  2.70105  3.37432  2.38016  2.88816  2.49613  2.72349  2.80280  5.53410  4.14799    797 k - - -
          2.68618  4.42225  2.77519  2.73123  3.46354  2.40513  3.72494  3.29354  2.67741  2.69355  4.24690  2.90347  2.73739  3.18146  2.89801  2.37887  2.77519  2.98518  4.58477  3.61503
          0.01909  4.36402  5.08637  0.61958  0.77255  0.48576  0.95510
    652   3.34198  4.63749  5.17133  4.59571  1.83998  4.62534  4.91297  1.70079  4.45077  1.23055  3.06270  4.72831  4.83207  4.49223  4.48687  3.97088  3.56412  2.11482  5.18451  4.05110    798 l - - -
          2.68618  4.42225  2.77519  2.73123  3.46354  2.40513  3.72494  3.29354  2.67741  2.69355  4.24690  2.90347  2.73739  3.18146  2.89801  2.37887  2.77519  2.98518  4.58477  3.61503
          0.01909  4.36402  5.08637  0.61958  0.77255  0.48576  0.95510
    653   3.45400  4.73354  5.29465  4.70936  2.71441  4.75320  5.05487  1.48407  4.56648  1.09936  2.22072  4.86747  4.91082  4.55888  4.57968  4.10453  3.66855  2.43160  5.26074  4.22012    799 l - - -
          2.68618  4.42225  2.77519  2.73123  3.46354  2.40513  3.72494  3.29354  2.67741  2.69355  4.24690  2.90347  2.73739  3.18146  2.89801  2.37887  2.77519  2.98518  4.58477  3.61503
          0.01909  4.36402  5.08637  0.61958  0.77255  0.48576  0.95510
    654   2.47418  3.47405  3.89410  2.63691  2.52078  3.71177  3.99635  2.64890  3.22736  2.07736  3.30451  3.60517  4.08485  3.48132  3.47624  2.98435  2.67684  2.44768  4.79233  2.55860    800 l - - -
          2.68618  4.42225  2.77519  2.73123  3.46354  2.40513  3.72494  3.29354  2.67741  2.69355  4.24690  2.90347  2.73739  3.18146  2.89801  2.37887  2.77519  2.98518  4.58477  3.61503
          0.01909  4.36402  5.08637  0.61958  0.77255  0.48576  0.95510
    655   3.05895  5.65883  1.82188  1.10323  4.93531  3.41432  3.12073  4.47124  2.84439  3.94340  4.76144  2.86499  3.99906  3.03927  3.41889  2.94956  3.33151  4.03065  6.08299  4.58282    801 e - - -
          2.68618  4.42225  2.77519  2.73123  3.46354  2.40513  3.72494  3.29354  2.67741  2.69355  4.24690  2.90347  2.73739  3.18146  2.89801  2.37887  2.77519  2.98518  4.58477  3.61503
          0.01909  4.36402  5.08637  0.61958  0.77255  0.48576  0.95510
    656   4.14108  5.27532  5.00083  4.78870  1.83803  4.75567  3.66936  3.79330  4.61210  3.04687  4.37206  4.38980  5.05985  4.49655  4.57882  4.16206  4.36287  3.73448  3.77827  0.57468    802 Y - - -
          2.68628  4.42235  2.77513  2.73133  3.46297  2.40511  3.72505  3.29364  2.67751  2.69349  4.24700  2.90266  2.73750  3.18156  2.89811  2.37897  2.77530  2.98528  4.58487  3.61513
          0.16355  1.93312  5.08637  1.08529  0.41219  0.48576  0.95510
    657   3.17277  5.85338  1.19443  1.62453  5.12987  3.40045  3.95947  4.68235  3.00871  4.13734  4.98393  2.09797  4.03541  3.12236  3.64213  3.03115  3.46361  4.22094  6.28310  4.73023    811 d - - -
          2.68618  4.42225  2.77519  2.73123  3.46354  2.40513  3.72494  3.29354  2.67741  2.69355  4.24690  2.90347  2.73739  3.18146  2.89801  2.37887  2.77519  2.98518  4.58477  3.61503
          0.01909  4.36402  5.08637  0.61958  0.77255  0.48576  0.95510
    658   2.65335  4.59052  2.64205  2.69823  3.28020  2.39173  3.78297  2.68361  2.67954  2.64993  3.68411  2.94709  3.93970  3.00993  3.09972  2.60515  2.88615  2.60912  5.14372  3.86599    812 g - - -
          2.68618  4.42225  2.77519  2.73123  3.46354  2.40513  3.72494  3.29354  2.67741  2.69355  4.24690  2.90347  2.73739  3.18146  2.89801  2.37887  2.77519  2.98518  4.58477  3.61503
          0.01909  4.36402  5.08637  0.61958  0.77255  0.48576  0.95510
    659   2.56180  4.75840  3.12328  2.31410  3.97061  3.51461  3.72580  2.50952  2.40598  2.58955  3.83820  2.51125  3.90433  2.74614  2.99336  2.72862  2.53249  3.07371  5.27992  3.96993    813 e - - -
          2.68618  4.42225  2.77519  2.73123  3.46354  2.40513  3.72494  3.29354  2.67741  2.69355  4.24690  2.90347  2.73739  3.18146  2.89801  2.37887  2.77519  2.98518  4.58477  3.61503
          0.01909  4.36402  5.08637  0.61958  0.77255  0.48576  0.95510
    660   2.72723  5.23263  2.56407  1.92680  4.56541  3.43430  3.21603  4.04985  2.32102  3.53102  4.28162  2.48642  3.86112  2.04372  2.92542  2.68229  2.73667  3.61767  5.66641  4.25050    814 e - - -
          2.68618  4.42225  2.77519  2.73123  3.46354  2.40513  3.72494  3.29354  2.67741  2.69355  4.24690  2.90347  2.73739  3.18146  2.89801  2.37887  2.77519  2.98518  4.58477  3.61503
          0.01909  4.36402  5.08637  0.61958  0.77255  0.48576  0.95510
    661   2.66529  3.45555  3.93858  3.36335  3.32997  2.44995  4.03753  2.20045  2.95705  1.73859  3.32375  3.64163  4.10818  3.52016  3.49514  3.00759  2.90368  2.41645  4.83296  3.63087    815 l - - -
          2.68618  4.42225  2.77519  2.73123  3.46354  2.40513  3.72494  3.29354  2.67741  2.69355  4.24690  2.90347  2.73739  3.18146  2.89801  2.37887  2.77519  2.98518  4.58477  3.61503
          0.01909  4.36402  5.08637  0.61958  0.77255  0.48576  0.95510
    662   2.57237  4.79487  2.85017  2.40935  4.01593  3.51099  3.71364  3.42084  2.17450  2.78232  3.46715  3.06097  3.89915  2.88025  2.72384  2.72139  2.89697  3.11741  2.48460  3.99087    816 k - - -
          2.68618  4.42225  2.77519  2.73123  3.46354  2.40513  3.72494  3.29354  2.67741  2.69355  4.24690  2.90347  2.73739  3.18146  2.89801  2.37887  2.77519  2.98518  4.58477  3.61503
          0.01909  4.36402  5.08637  0.61958  0.77255  0.48576  0.95510
    663   2.51948  5.20503  2.65569  2.03658  4.53924  3.44716  3.66154  4.01551  2.39875  3.50096  4.25473  2.70310  3.86365  2.02376  2.24783  2.68270  2.95516  3.59111  5.63734  4.23424    817 q - - -
          2.68618  4.42225  2.77519  2.73123  3.46354  2.40513  3.72494  3.29354  2.67741  2.69355  4.24690  2.90347  2.73739  3.18146  2.89801  2.37887  2.77519  2.98518  4.58477  3.61503
          0.01909  4.36402  5.08637  0.61958  0.77255  0.48576  0.95510
    664   3.36399  4.63382  5.24079  4.68158  3.39374  4.73282  5.13174  1.36170  4.55649  1.29119  2.59415  4.84218  4.93298  4.63729  4.62292  4.09364  3.59420  1.71355  5.41950  4.33996    818 l - - -
          2.68618  4.42225  2.77519  2.73123  3.46354  2.40513  3.72494  3.29354  2.67741  2.69355  4.24690  2.90347  2.73739  3.18146  2.89801  2.37887  2.77519  2.98518  4.58477  3.61503
          0.01909  4.36402  5.08637  0.61958  0.77255  0.48576  0.95510
    665   2.65752  4.46277  3.41332  2.84635  3.60914  3.60123  3.13740  2.98262  2.46660  2.33111  3.19095  3.28355  3.98243  3.12086  2.96029  2.60963  2.88842  2.53212  5.02677  2.42574    819 l - - -
          2.68618  4.42225  2.77519  2.73123  3.46354  2.40513  3.72494  3.29354  2.67741  2.69355  4.24690  2.90347  2.73739  3.18146  2.89801  2.37887  2.77519  2.98518  4.58477  3.61503
          0.01909  4.36402  5.08637  0.61958  0.77255  0.48576  0.95510
    666   2.73987  4.31153  3.86874  3.30097  3.15012  3.76647  3.36353  2.29836  3.17997  2.01893  3.40549  3.60316  4.13614  3.01581  3.44276  3.03872  2.97001  2.57268  4.68412  1.91930    820 y - - -
          2.68618  4.42225  2.77519  2.73123  3.46354  2.40513  3.72494  3.29354  2.67741  2.69355  4.24690  2.90347  2.73739  3.18146  2.89801  2.37887  2.77519  2.98518  4.58477  3.61503
          0.01909  4.36402  5.08637  0.61958  0.77255  0.48576  0.95510
    667   3.24675  5.42503  3.65173  2.94724  4.93547  3.85577  3.75462  4.26464  1.32827  3.65413  4.50755  2.90449  4.20651  2.87734  1.28395  3.21960  3.39854  3.92590  5.65927  4.50034    821 r - - -
          2.68618  4.42225  2.77519  2.73123  3.46354  2.40513  3.72494  3.29354  2.67741  2.69355  4.24690  2.90347  2.73739  3.18146  2.89801  2.37887  2.77519  2.98518  4.58477  3.61503
          0.01909  4.36402  5.08637  0.61958  0.77255  0.48576  0.95510
    668   2.65464  4.60882  2.63501  2.68095  3.78731  3.54892  3.37922  2.30571  2.65981  2.62491  2.86889  2.96074  3.93498  2.73698  3.08256  2.77039  2.66848  2.90579  5.15577  3.87513    822 i - - -
          2.68618  4.42225  2.77519  2.73123  3.46354  2.40513  3.72494  3.29354  2.67741  2.69355  4.24690  2.90347  2.73739  3.18146  2.89801  2.37887  2.77519  2.98518  4.58477  3.61503
          0.01909  4.36402  5.08637  0.61958  0.77255  0.48576  0.95510
    669   2.33498  5.09498  3.05521  2.55607  4.48190  3.52463  3.73276  3.90605  1.38697  3.43088  4.23147  3.06207  3.95155  2.59502  2.72669  2.41042  3.04189  3.52994  5.58415  4.26056    823 k - - -
          2.68618  4.42225  2.77519  2.73123  3.46354  2.40513  3.72494  3.29354  2.67741  2.69355  4.24690  2.90347  2.73739  3.18146  2.89801  2.37887  2.77519  2.98518  4.58477  3.61503
          0.01909  4.36402  5.08637  0.61958  0.77255  0.48576  0.95510
    670   2.49950  3.69538  3.27514  2.52188  3.41019  2.44385  3.78766  2.73153  2.54568  2.80179  3.66553  2.56911  3.94330  3.02089  3.10681  2.78143  2.88405  2.68694  5.12691  3.85348    824 g - - -
          2.68618  4.42225  2.77519  2.73123  3.46354  2.40513  3.72494  3.29354  2.67741  2.69355  4.24690  2.90347  2.73739  3.18146  2.89801  2.37887  2.77519  2.98518  4.58477  3.61503
          0.01909  4.36402  5.08637  0.61958  0.77255  0.48576  0.95510
    671   3.17735  5.30858  3.67183  2.93891  4.71163  3.84022  3.24748  4.07669  1.74680  3.02993  4.38089  3.34624  4.18234  2.88024  1.10867  3.17330  3.33557  3.76033  5.57377  4.39067    825 r - - -
          2.68618  4.42225  2.77519  2.73123  3.46354  2.40513  3.72494  3.29354  2.67741  2.69355  4.24690  2.90347  2.73739  3.18146  2.89801  2.37887  2.77519  2.98518  4.58477  3.61503
          0.01909  4.36402  5.08637  0.61958  0.77255  0.48576  0.95510
    672   3.02238  5.47562  2.64204  1.08863  4.81161  3.50362  3.82191  4.27399  2.18132  3.74788  4.56673  2.97083  4.01718  2.65223  2.93475  2.95036  3.26455  3.87383  5.86923  4.48238    826 e - - -
          2.68618  4.42225  2.77519  2.73123  3.46354  2.40513  3.72494  3.29354  2.67741  2.69355  4.24690  2.90347  2.73739  3.18146  2.89801  2.37887  2.77519  2.98518  4.58477  3.61503
          0.01909  4.36402  5.08637  0.61958  0.77255  0.48576  0.95510
    673   2.53429  4.72255  3.14712  2.59079  3.92471  3.51956  3.29013  3.32354  2.57385  2.62826  3.80504  2.33517  3.90830  2.68189  3.01570  2.34843  2.88938  2.53161  5.24933  3.49696    827 n - - -
          2.68618  4.42225  2.77519  2.73123  3.46354  2.40513  3.72494  3.29354  2.67741  2.69355  4.24690  2.90347  2.73739  3.18146  2.89801  2.37887  2.77519  2.98518  4.58477  3.61503
          0.01909  4.36402  5.08637  0.61958  0.77255  0.48576  0.95510
    674   2.62193  4.21087  4.49109  3.90575  2.00263  3.98459  4.32422  2.12449  3.76185  1.95174  3.24639  4.04370  4.33305  3.94720  3.88255  3.29239  2.58338  1.74024  4.89280  3.71150    828 v - - -
          2.68622  4.42229  2.77523  2.73114  3.46358  2.40507  3.72498  3.29358  2.67722  2.69359  4.24693  2.90350  2.73743  3.18150  2.89792  2.37890  2.77523  2.98522  4.58481  3.61507
          0.21812  1.66183  5.08637  0.21964  1.62356  0.48576  0.95510
    675   3.29813  5.94303  0.77139  1.91176  5.22646  3.41982  4.05860  4.79357  3.18833  4.27152  5.17298  2.88163  4.09559  3.24339  3.85145  3.14217  3.61097  4.34249  6.39967  4.84507    830 d - - -
          2.68618  4.42225  2.77519  2.73123  3.46354  2.40513  3.72494  3.29354  2.67741  2.69355  4.24690  2.90347  2.73739  3.18146  2.89801  2.37887  2.77519  2.98518  4.58477  3.61503
          0.01909  4.36402  5.08637  0.61958  0.77255  0.48576  0.95510
    676   2.56601  5.15487  2.88559  2.05072  4.48411  3.08876  3.65319  3.95440  1.84992  3.45249  4.20853  2.92323  3.16058  2.54990  2.87195  2.35086  2.93030  3.53883  5.59900  4.20243    831 k - - -
          2.68618  4.42225  2.77519  2.73123  3.46354  2.40513  3.72494  3.29354  2.67741  2.69355  4.24690  2.90347  2.73739  3.18146  2.89801  2.37887  2.77519  2.98518  4.58477  3.61503
          0.01909  4.36402  5.08637  0.61958  0.77255  0.48576  0.95510
    677   2.69185  5.14799  2.28753  1.97399  4.46606  3.43908  3.65514  3.20491  2.28695  3.44193  4.19924  2.49784  3.85024  2.76392  2.90823  2.40349  2.69389  3.52455  5.59598  4.19489    832 e - - -
          2.68618  4.42225  2.77519  2.73123  3.46354  2.40513  3.72494  3.29354  2.67741  2.69355  4.24690  2.90347  2.73739  3.18146  2.89801  2.37887  2.77519  2.98518  4.58477  3.61503
          0.01909  4.36402  5.08637  0.61958  0.77255  0.48576  0.95510
    678   4.17748  5.28342  5.05800  4.85778  1.68666  4.78877  3.65801  3.81227  4.67692  3.05462  4.38182  4.40822  5.08135  4.52319  4.61858  4.18983  4.39339  3.75569  3.76044  0.61268    833 Y - - -
          2.68618  4.42225  2.77519  2.73123  3.46354  2.40513  3.72494  3.29354  2.67741  2.69355  4.24690  2.90347  2.73739  3.18146  2.89801  2.37887  2.77519  2.98518  4.58477  3.61503
          0.01909  4.36402  5.08637  0.61958  0.77255  0.48576  0.95510
    679   1.96233  4.89579  3.04611  2.49355  4.16187  3.10052  3.69187  3.23962  2.46898  3.17340  3.97915  2.81160  3.87808  2.44645  2.52230  2.69111  2.57947  3.24712  5.40230  4.06261    834 a - - -
          2.68618  4.42225  2.77519  2.73123  3.46354  2.40513  3.72494  3.29354  2.67741  2.69355  4.24690  2.90347  2.73739  3.18146  2.89801  2.37887  2.77519  2.98518  4.58477  3.61503
          0.01909  4.36402  5.08637  0.61958  0.77255  0.48576  0.95510
    680   2.74858  4.98469  3.13279  2.55226  4.26429  3.54429  3.69185  3.67686  2.02904  2.58449  4.05171  2.66279  3.92708  2.58838  2.04209  2.76496  2.96922  2.79770  5.43966  4.12254    835 k - - -
          2.68618  4.42225  2.77519  2.73123  3.46354  2.40513  3.72494  3.29354  2.67741  2.69355  4.24690  2.90347  2.73739  3.18146  2.89801  2.37887  2.77519  2.98518  4.58477  3.61503
          0.01909  4.36402  5.08637  0.61958  0.77255  0.48576  0.95510
    681   1.80279  4.33397  4.41221  3.83743  2.32074  4.03450  4.34565  2.21515  3.71499  1.58152  3.20385  4.03937  4.37516  3.90997  3.87929  3.33933  3.13333  2.31724  4.92746  3.72865    836 l - - -
          2.68618  4.42225  2.77519  2.73123  3.46354  2.40513  3.72494  3.29354  2.67741  2.69355  4.24690  2.90347  2.73739  3.18146  2.89801  2.37887  2.77519  2.98518  4.58477  3.61503
          0.01909  4.36402  5.08637  0.61958  0.77255  0.48576  0.95510
    682   2.94575  4.59463  3.88991  3.30156  3.49975  3.92007  4.12117  2.74834  2.15034  1.23304  2.93576  3.67460  4.27000  3.43425  3.21515  3.21007  3.16945  2.67139  5.12600  3.93247    837 l - - -
          2.68618  4.42225  2.77519  2.73123  3.46354  2.40513  3.72494  3.29354  2.67741  2.69355  4.24690  2.90347  2.73739  3.18146  2.89801  2.37887  2.77519  2.98518  4.58477  3.61503
          0.01909  4.36402  5.08637  0.61958  0.77255  0.48576  0.95510
    683   2.43727  5.21250  2.55776  1.64693  4.53122  3.43600  3.68372  4.00755  2.46001  3.13461  4.26762  2.56979  3.86998  2.35783  2.95851  2.69691  2.97499  3.59022  5.65683  4.24600    838 e - - -
          2.68618  4.42225  2.77519  2.73123  3.46354  2.40513  3.72494  3.29354  2.67741  2.69355  4.24690  2.90347  2.73739  3.18146  2.89801  2.37887  2.77519  2.98518  4.58477  3.61503
          0.01909  4.36402  5.08637  0.61958  0.77255  0.48576  0.95510
    684   2.50308  5.22051  3.05073  2.32915  4.58450  3.55162  3.68527  4.01926  1.43660  3.49710  4.28003  2.60566  3.94821  2.79848  2.32161  2.80380  3.04941  3.62634  5.61204  4.27875    839 k - - -
          2.68618  4.42225  2.77519  2.73123  3.46354  2.40513  3.72494  3.29354  2.67741  2.69355  4.24690  2.90347  2.73739  3.18146  2.89801  2.37887  2.77519  2.98518  4.58477  3.61503
          0.01909  4.36402  5.08637  0.61958  0.77255  0.48576  0.95510
    685   2.49896  3.88884  3.16906  1.92701  3.90213  3.52658  3.16262  2.70047  2.58438  2.94219  3.78581  3.10498  3.91417  2.93159  2.61515  2.74128  2.88968  2.75600  5.23380  3.93492    840 e - - -
          2.68618  4.42225  2.77519  2.73123  3.46354  2.40513  3.72494  3.29354  2.67741  2.69355  4.24690  2.90347  2.73739  3.18146  2.89801  2.37887  2.77519  2.98518  4.58477  3.61503
          0.01909  4.36402  5.08637  0.61958  0.77255  0.48576  0.95510
    686   2.71694  5.16141  2.96624  1.91660  4.50046  3.47744  3.64658  3.71042  1.79691  3.45089  4.20973  2.73781  3.87113  2.54434  2.57171  2.68709  2.67724  3.55011  5.58515  4.20716    841 k - - -
          2.68618  4.42225  2.77519  2.73123  3.46354  2.40513  3.72494  3.29354  2.67741  2.69355  4.24690  2.90347  2.73739  3.18146  2.89801  2.37887  2.77519  2.98518  4.58477  3.61503
          0.01909  4.36402  5.08637  0.61958  0.77255  0.48576  0.95510
    687   2.17267  5.06859  2.76302  2.04795  4.37355  3.45129  3.64254  3.83070  2.20122  3.35564  3.38655  2.93671  3.84443  2.55908  2.57385  2.64661  2.89429  3.17004  5.52516  4.14188    842 e - - -
          2.68618  4.42225  2.77519  2.73123  3.46354  2.40513  3.72494  3.29354  2.67741  2.69355  4.24690  2.90347  2.73739  3.18146  2.89801  2.37887  2.77519  2.98518  4.58477  3.61503
          0.01909  4.36402  5.08637  0.61958  0.77255  0.48576  0.95510
    688   1.87443  4.62147  3.31446  2.75505  3.83104  3.56980  3.80495  3.20206  2.41787  2.07464  3.73910  3.21376  3.96910  3.02895  2.64271  2.58958  2.92964  2.93856  5.18533  3.91977    843 a - - -
          2.68618  4.42225  2.77519  2.73123  3.46354  2.40513  3.72494  3.29354  2.67741  2.69355  4.24690  2.90347  2.73739  3.18146  2.89801  2.37887  2.77519  2.98518  4.58477  3.61503
          0.01909  4.36402  5.08637  0.61958  0.77255  0.48576  0.95510
    689   2.76100  5.28384  2.35595  1.90108  4.61736  3.43125  3.68952  4.10722  1.98041  3.58227  4.33545  2.53130  3.87515  2.31735  2.96586  2.49784  2.99981  3.66980  5.71436  4.28970    844 e - - -
          2.68618  4.42225  2.77519  2.73123  3.46354  2.40513  3.72494  3.29354  2.67741  2.69355  4.24690  2.90347  2.73739  3.18146  2.89801  2.37887  2.77519  2.98518  4.58477  3.61503
          0.01909  4.36402  5.08637  0.61958  0.77255  0.48576  0.95510
    690   2.36095  4.81623  2.56366  2.52606  4.04283  3.49703  3.70600  3.45208  2.12140  2.60615  3.89190  3.04008  3.88798  2.86649  2.97419  2.51573  2.89080  2.89912  5.32748  2.99918    845 k - - -
          2.68618  4.42225  2.77519  2.73123  3.46354  2.40513  3.72494  3.29354  2.67741  2.69355  4.24690  2.90347  2.73739  3.18146  2.89801  2.37887  2.77519  2.98518  4.58477  3.61503
          0.01909  4.36402  5.08637  0.61958  0.77255  0.48576  0.95510
    691   2.76351  5.26112  2.62613  1.75924  4.59623  3.44851  2.78495  4.07656  2.11818  3.55495  4.31279  2.91425  3.88241  2.15838  2.90494  2.71619  2.99859  3.64843  5.68629  4.27742    846 e - - -
          2.68618  4.42225  2.77519  2.73123  3.46354  2.40513  3.72494  3.29354  2.67741  2.69355  4.24690  2.90347  2.73739  3.18146  2.89801  2.37887  2.77519  2.98518  4.58477  3.61503
          0.01909  4.36402  5.08637  0.61958  0.77255  0.48576  0.95510
    692   3.22408  5.88692  1.31497  1.15498  5.16718  3.41127  4.00050  4.72344  3.07687  4.18856  5.05603  2.86319  4.06157  3.17171  3.71805  3.07756  3.52268  4.26738  6.32538  4.77578    847 e - - -
          2.68618  4.42225  2.77519  2.73123  3.46354  2.40513  3.72494  3.29354  2.67741  2.69355  4.24690  2.90347  2.73739  3.18146  2.89801  2.37887  2.77519  2.98518  4.58477  3.61503
          0.01909  4.36402  5.08637  0.61958  0.77255  0.48576  0.95510
    693   2.67721  5.04427  2.24371  1.89519  4.33333  3.45624  3.66246  3.29946  2.42745  2.74926  4.10239  2.94855  3.85749  2.78261  2.69050  2.50877  2.90969  3.40308  5.51141  4.13523    848 e - - -
          2.68618  4.42225  2.77519  2.73123  3.46354  2.40513  3.72494  3.29354  2.67741  2.69355  4.24690  2.90347  2.73739  3.18146  2.89801  2.37887  2.77519  2.98518  4.58477  3.61503
          0.01909  4.36402  5.08637  0.61958  0.77255  0.48576  0.95510
    694   2.66052  4.19133  3.94350  3.36033  3.29631  3.73030  4.01429  1.74184  2.91128  2.09602  2.97996  3.63613  4.10074  3.50696  3.04767  3.00640  2.74993  2.43168  4.79611  3.02560    849 i - - -
          2.68618  4.42225  2.77519  2.73123  3.46354  2.40513  3.72494  3.29354  2.67741  2.69355  4.24690  2.90347  2.73739  3.18146  2.89801  2.37887  2.77519  2.98518  4.58477  3.61503
          0.01909  4.36402  5.08637  0.61958  0.77255  0.48576  0.95510
    695   3.23345  5.19565  3.12258  3.07175  4.64932  3.59995  4.45388  4.50154  3.42028  4.09479  5.06891  0.51765  4.28658  3.75167  3.77172  3.29622  3.64544  4.06931  5.89399  4.58098    850 N - - -
          2.68618  4.42225  2.77519  2.73123  3.46354  2.40513  3.72494  3.29354  2.67741  2.69355  4.24690  2.90347  2.73739  3.18146  2.89801  2.37887  2.77519  2.98518  4.58477  3.61503
          0.01909  4.36402  5.08637  0.61958  0.77255  0.48576  0.95510
    696   2.49372  3.77008  3.40864  2.61227  3.63555  3.60282  3.84391  2.97018  2.04418  2.69219  2.77394  3.28340  3.98637  3.12110  3.16894  2.83984  2.89498  2.14364  5.05188  3.80064    851 k - - -
          2.68618  4.42225  2.77519  2.73123  3.46354  2.40513  3.72494  3.29354  2.67741  2.69355  4.24690  2.90347  2.73739  3.18146  2.89801  2.37887  2.77519  2.98518  4.58477  3.61503
          0.01909  4.36402  5.08637  0.61958  0.77255  0.48576  0.95510
    697   2.47758  4.23076  4.01560  3.44165  3.18846  3.78454  3.42148  2.45320  3.31793  1.44891  3.30354  3.69759  4.15209  3.57404  3.53881  3.06669  2.94768  2.46404  4.72872  2.65278    852 l - - -
          2.68618  4.42225  2.77519  2.73123  3.46354  2.40513  3.72494  3.29354  2.67741  2.69355  4.24690  2.90347  2.73739  3.18146  2.89801  2.37887  2.77519  2.98518  4.58477  3.61503
          0.01909  4.36402  5.08637  0.61958  0.77255  0.48576  0.95510
    698   4.03257  5.31844  4.60352  4.44764  2.49125  4.43369  3.96392  3.98628  4.29568  3.30614  4.61108  4.38181  4.90607  4.47402  4.36637  4.10863  4.32715  3.88243  4.14531  0.42601    853 Y - - -
          2.68618  4.42225  2.77519  2.73123  3.46354  2.40513  3.72494  3.29354  2.67741  2.69355  4.24690  2.90347  2.73739  3.18146  2.89801  2.37887  2.77519  2.98518  4.58477  3.61503
          0.01909  4.36402  5.08637  0.61958  0.77255  0.48576  0.95510
    699   3.22441  4.66336  4.79028  4.49441  3.96913  4.21715  5.23155  2.16236  4.37331  2.58475  3.88160  4.60061  4.76946  4.70929  4.53648  3.77309  3.58553  0.56831  5.82719  4.58055    854 V - - -
          2.68618  4.42225  2.77519  2.73123  3.46354  2.40513  3.72494  3.29354  2.67741  2.69355  4.24690  2.90347  2.73739  3.18146  2.89801  2.37887  2.77519  2.98518  4.58477  3.61503
          0.01909  4.36402  5.08637  0.61958  0.77255  0.48576  0.95510
    700   0.63784  4.37445  3.86495  3.67999  4.68305  2.52671  4.69514  4.04698  3.76840  3.80467  4.65044  3.68973  3.95701  4.02187  4.00815  2.65918  2.98978  3.45674  6.02451  4.87395    855 A - - -
          2.68618  4.42225  2.77519  2.73123  3.46354  2.40513  3.72494  3.29354  2.67741  2.69355  4.24690  2.90347  2.73739  3.18146  2.89801  2.37887  2.77519  2.98518  4.58477  3.61503
          0.01909  4.36402  5.08637  0.61958  0.77255  0.48576  0.95510
    701   3.52897  4.82284  5.19280  4.63733  1.35864  4.74690  4.80111  2.46841  4.48721  1.13742  2.57268  4.77807  4.91130  4.48905  4.52227  4.09637  3.74094  2.64990  4.99005  3.69586    856 l - - -
          2.68618  4.42225  2.77519  2.73123  3.46354  2.40513  3.72494  3.29354  2.67741  2.69355  4.24690  2.90347  2.73739  3.18146  2.89801  2.37887  2.77519  2.98518  4.58477  3.61503
          0.01909  4.36402  5.08637  0.61958  0.77255  0.48576  0.95510
    702   2.76968  4.60665  3.96928  3.78075  4.50846  3.42117  4.74673  3.70429  3.73476  3.54788  4.58598  3.88111  4.17263  4.10799  3.94812  2.97900  0.55143  3.33812  5.89459  4.73321    857 T - - -
          2.68618  4.42225  2.77519  2.73123  3.46354  2.40513  3.72494  3.29354  2.67741  2.69355  4.24690  2.90347  2.73739  3.18146  2.89801  2.37887  2.77519  2.98518  4.58477  3.61503
          0.01909  4.36402  5.08637  0.61958  0.77255  0.48576  0.95510
    703   3.65990  5.40650  4.20879  3.64867  4.89359  4.01401  4.31312  4.49694  2.60835  3.92242  4.93227  3.95833  4.51342  3.52922  0.43382  3.73533  3.90536  4.20442  5.78733  4.74106    858 R - - -
          2.68618  4.42225  2.77519  2.73123  3.46354  2.40513  3.72494  3.29354  2.67741  2.69355  4.24690  2.90347  2.73739  3.18146  2.89801  2.37887  2.77519  2.98518  4.58477  3.61503
          0.01909  4.36402  5.08637  0.61958  0.77255  0.48576  0.95510
    704   0.48881  4.52059  4.04656  3.89504  4.62634  3.32647  4.84552  3.83373  3.92672  3.68906  4.68564  3.89333  4.11391  4.22357  4.12053  2.87701  3.18985  3.39489  5.99781  4.86781    859 A - - -
          2.68618  4.42225  2.77519  2.73123  3.46354  2.40513  3.72494  3.29354  2.67741  2.69355  4.24690  2.90347  2.73739  3.18146  2.89801  2.37887  2.77519  2.98518  4.58477  3.61503
          0.01909  4.36402  5.08637  0.61958  0.77255  0.48576  0.95510
    705   2.76913  5.13245  3.04337  2.00334  4.46508  3.52323  3.67463  3.89791  1.55190  3.40966  4.19317  3.01268  3.91589  2.79110  2.52102  2.75216  2.74899  3.10295  5.55665  4.21302    860 k - - -
          2.68618  4.42225  2.77519  2.73123  3.46354  2.40513  3.72494  3.29354  2.67741  2.69355  4.24690  2.90347  2.73739  3.18146  2.89801  2.37887  2.77519  2.98518  4.58477  3.61503
          0.01909  4.36402  5.08637  0.61958  0.77255  0.48576  0.95510
    706   2.68140  5.06781  2.68336  1.89510  4.36029  3.45366  3.65990  3.81605  2.42146  2.71061  4.12381  2.31901  3.85639  2.77754  2.70464  2.66653  2.91383  3.43172  5.52780  3.37238    861 e - - -
          2.68618  4.42225  2.77519  2.73123  3.46354  2.40513  3.72494  3.29354  2.67741  2.69355  4.24690  2.90347  2.73739  3.18146  2.89801  2.37887  2.77519  2.98518  4.58477  3.61503
          0.01909  4.36402  5.08637  0.61958  0.77255  0.48576  0.95510
    707   2.53651  4.57229  3.20983  2.98531  4.66700  1.62636  4.26602  4.14549  3.20573  3.76100  4.56265  2.77969  3.91718  3.47920  3.60410  1.27637  2.99327  3.56652  5.94372  4.66196    862 s - - -
          2.68618  4.42225  2.77519  2.73123  3.46354  2.40513  3.72494  3.29354  2.67741  2.69355  4.24690  2.90347  2.73739  3.18146  2.89801  2.37887  2.77519  2.98518  4.58477  3.61503
          0.01909  4.36402  5.08637  0.61958  0.77255  0.48576  0.95510
    708   3.76101  5.09270  4.98070  4.64930  3.40546  4.60358  5.15711  2.65836  4.41642  0.44290  3.32032  4.88088  4.97105  4.66034  4.50084  4.27698  4.04131  2.81813  5.43268  4.26111    863 L - - -
          2.68618  4.42225  2.77519  2.73123  3.46354  2.40513  3.72494  3.29354  2.67741  2.69355  4.24690  2.90347  2.73739  3.18146  2.89801  2.37887  2.77519  2.98518  4.58477  3.61503
          0.01909  4.36402  5.08637  0.61958  0.77255  0.48576  0.95510
    709   2.68580  4.17237  4.09913  3.52145  2.95705  3.78108  3.39824  1.53900  3.40318  2.33352  3.28011  3.74627  4.15336  3.63740  3.59973  2.67798  2.92099  2.06237  4.77503  3.55814    864 i - - -
          2.68618  4.42225  2.77519  2.73123  3.46354  2.40513  3.72494  3.29354  2.67741  2.69355  4.24690  2.90347  2.73739  3.18146  2.89801  2.37887  2.77519  2.98518  4.58477  3.61503
          0.01909  4.36402  5.08637  0.61958  0.77255  0.48576  0.95510
    710   3.35151  4.59158  5.29644  4.82398  3.87957  4.85427  5.54248  1.16451  4.73766  2.33480  3.64223  4.99779  5.12097  4.99328  4.91122  4.27465  3.61699  0.95096  5.93575  4.72240    865 v - - -
          2.68618  4.42225  2.77519  2.73123  3.46354  2.40513  3.72494  3.29354  2.67741  2.69355  4.24690  2.90347  2.73739  3.18146  2.89801  2.37887  2.77519  2.98518  4.58477  3.61503
          0.01909  4.36402  5.08637  0.61958  0.77255  0.48576  0.95510
    711   3.30738  4.56623  5.22098  4.68382  3.58199  4.73325  5.20775  1.35818  4.57435  1.72309  2.91415  4.84144  4.96426  4.72563  4.68104  4.10370  3.54851  1.19736  5.56370  4.42850    866 v - - -
          2.68618  4.42225  2.77519  2.73123  3.46354  2.40513  3.72494  3.29354  2.67741  2.69355  4.24690  2.90347  2.73739  3.18146  2.89801  2.37887  2.77519  2.98518  4.58477  3.61503
          0.01909  4.36402  5.08637  0.61958  0.77255  0.48576  0.95510
    712   2.30519  5.04818  3.06869  2.51862  4.36387  3.52164  3.69216  3.78757  1.59195  3.00574  4.12841  3.03354  3.91895  2.33810  2.75014  2.56862  2.97958  3.42801  5.50677  4.17370    867 k - - -
          2.68618  4.42225  2.77519  2.73123  3.46354  2.40513  3.72494  3.29354  2.67741  2.69355  4.24690  2.90347  2.73739  3.18146  2.89801  2.37887  2.77519  2.98518  4.58477  3.61503
          0.10350  4.36402  2.45808  0.61958  0.77255  0.48576  0.95510
    713   3.01033  5.28854  3.25029  2.68754  4.71755  3.66088  3.70091  4.10787  1.27148  3.54935  4.37263  2.24154  4.04943  2.82313  2.06516  2.98325  3.20246  3.74342  5.61071  4.36376    868 k - - -
          2.68615  4.42244  2.77459  2.73143  3.46373  2.40524  3.72514  3.29373  2.67635  2.69374  4.24709  2.90325  2.73759  3.18134  2.89820  2.37906  2.77539  2.98538  4.58496  3.61522
          0.71869  1.42656  1.30020  1.29735  0.31918  0.42158  1.06714
    714   2.73459  5.22946  2.36404  1.78281  4.54636  3.33683  3.64307  4.02805  1.96683  3.51988  4.29623  2.54462  3.33264  2.76564  2.94365  2.67778  2.97918  3.60851  5.66725  4.24402    881 e - - -
          2.68618  4.42225  2.77519  2.73123  3.46354  2.40513  3.72494  3.29354  2.67741  2.69355  4.24690  2.90347  2.73739  3.18146  2.89801  2.37887  2.77519  2.98518  4.58477  3.61503
          0.02535  4.08344  4.80579  0.61958  0.77255  0.79709  0.59900
    715   2.42461  4.64798  2.84483  2.16004  3.46412  3.44382  3.66524  2.90430  2.51048  2.68865  3.73247  3.01642  3.83589  2.85096  2.95455  2.37671  2.81847  2.95077  5.18029  3.87515    882 e - - -
          2.68618  4.42225  2.77519  2.73123  3.46354  2.40513  3.72494  3.29354  2.67741  2.69355  4.24690  2.90347  2.73739  3.18146  2.89801  2.37887  2.77519  2.98518  4.58477  3.61503
          0.02535  4.08344  4.80579  0.61958  0.77255  0.79709  0.59900
    716   2.59220  4.03389  2.46653  2.36239  4.22353  3.03951  3.60886  3.66559  2.15618  3.22341  4.00886  2.69325  3.78607  2.73636  2.86202  2.32428  2.65284  3.29412  5.42195  4.05583    883 k - - -
          2.68618  4.42225  2.77519  2.73123  3.46354  2.40513  3.72494  3.29354  2.67741  2.69355  4.24690  2.90347  2.73739  3.18146  2.89801  2.37887  2.77519  2.98518  4.58477  3.61503
          0.02535  4.08344  4.80579  0.61958  0.77255  0.68468  0.70168
    717   2.60035  4.64466  3.10339  2.55507  3.40447  3.45877  3.69000  3.25069  2.16631  2.89976  3.74354  2.76209  2.98532  2.88065  2.96183  2.51442  2.83646  2.46846  5.18755  3.88792    884 k - - -
          2.68618  4.42225  2.77519  2.73123  3.46354  2.40513  3.72494  3.29354  2.67741  2.69355  4.24690  2.90347  2.73739  3.18146  2.89801  2.37887  2.77519  2.98518  4.58477  3.61503
          0.02379  4.14633  4.86868  0.61958  0.77255  0.74199  0.64658
    718   2.77797  5.15799  2.53227  1.87436  4.52912  2.88124  3.74027  3.99176  2.59189  3.52917  4.33671  1.73922  3.85975  2.88593  3.08855  2.74216  2.72079  3.59045  5.70949  4.30239    885 n - - -
          2.68618  4.42225  2.77519  2.73123  3.46354  2.40513  3.72494  3.29354  2.67741  2.69355  4.24690  2.90347  2.73739  3.18146  2.89801  2.37887  2.77519  2.98518  4.58477  3.61503
          0.02379  4.14633  4.86868  0.61958  0.77255  0.74199  0.64658
    719   2.43260  4.46861  3.04329  2.81631  4.47656  1.61732  4.09918  3.94691  3.03045  3.56882  4.38057  2.70586  3.79706  3.31309  3.42997  1.62764  2.87575  3.40622  5.76172  4.47404    886 g - - -
          2.68618  4.42225  2.77519  2.73123  3.46354  2.40513  3.72494  3.29354  2.67741  2.69355  4.24690  2.90347  2.73739  3.18146  2.89801  2.37887  2.77519  2.98518  4.58477  3.61503
          0.07216  4.14633  2.92255  0.61958  0.77255  0.35354  1.21132
    720   2.66705  4.99825  2.98719  2.43193  4.28263  3.46305  3.65133  3.72307  1.98723  3.01245  4.05867  2.34666  3.36657  2.77505  2.66424  2.35101  2.89674  3.35728  5.46539  3.35264    887 k - - -
          2.68618  4.42225  2.77519  2.73123  3.46354  2.40513  3.72494  3.29354  2.67741  2.69355  4.24690  2.90347  2.73739  3.18146  2.89801  2.37887  2.77519  2.98518  4.58477  3.61503
          0.01983  4.32623  5.04857  0.61958  0.77255  0.45348  1.00900
    721   2.66442  5.10834  2.70215  2.13350  3.80197  3.44355  3.63607  3.89368  2.02401  3.40154  4.15670  2.38113  3.83867  2.74243  2.65186  2.49074  2.89575  3.48456  5.55652  3.34715    888 k - - -
          2.68618  4.42225  2.77519  2.73123  3.46354  2.40513  3.72494  3.29354  2.67741  2.69355  4.24690  2.90347  2.73739  3.18146  2.89801  2.37887  2.77519  2.98518  4.58477  3.61503
          0.01909  4.36402  5.08637  0.61958  0.77255  0.48576  0.95510
    722   2.67532  4.92751  3.02400  2.34405  4.18549  2.77118  3.68434  3.18839  1.95126  3.19372  3.99668  3.00214  2.60314  2.82369  2.91201  2.69387  2.90635  3.27139  5.41595  3.45726    889 k - - -
          2.68618  4.42225  2.77519  2.73123  3.46354  2.40513  3.72494  3.29354  2.67741  2.69355  4.24690  2.90347  2.73739  3.18146  2.89801  2.37887  2.77519  2.98518  4.58477  3.61503
          0.01909  4.36402  5.08637  0.61958  0.77255  0.48576  0.95510
    723   2.71947  4.93496  2.89313  2.36497  4.41042  2.46635  3.84408  3.84624  2.52712  3.42572  4.23494  3.04568  3.92082  2.99880  3.11514  1.42130  2.83112  3.45497  5.63611  4.28821    890 s - - -
          2.68618  4.42225  2.77519  2.73123  3.46354  2.40513  3.72494  3.29354  2.67741  2.69355  4.24690  2.90347  2.73739  3.18146  2.89801  2.37887  2.77519  2.98518  4.58477  3.61503
          0.01909  4.36402  5.08637  0.61958  0.77255  0.48576  0.95510
    724   2.24099  4.14929  4.31973  3.73100  2.57199  3.84434  4.12523  2.18285  3.58689  2.21169  2.52777  3.87581  4.20364  3.77515  3.71657  3.14146  2.94873  2.34981  4.70260  2.17257    891 y - - -
          2.68618  4.42225  2.77519  2.73123  3.46354  2.40513  3.72494  3.29354  2.67741  2.69355  4.24690  2.90347  2.73739  3.18146  2.89801  2.37887  2.77519  2.98518  4.58477  3.61503
          0.01909  4.36402  5.08637  0.61958  0.77255  0.48576  0.95510
    725   2.77663  4.32622  3.95192  3.38119  1.57669  3.80951  3.17384  2.76152  3.24068  2.22408  2.96258  3.66135  4.17491  3.52668  3.00888  3.08628  3.00640  2.58187  4.64466  3.26344    892 f - - -
          2.68618  4.42225  2.77519  2.73123  3.46354  2.40513  3.72494  3.29354  2.67741  2.69355  4.24690  2.90347  2.73739  3.18146  2.89801  2.37887  2.77519  2.98518  4.58477  3.61503
          0.01909  4.36402  5.08637  0.61958  0.77255  0.48576  0.95510
    726   2.81914  5.36021  2.09786  1.70822  4.68722  3.03253  3.72942  4.18346  2.00252  3.65615  4.41845  2.69042  3.90002  2.56518  3.05142  2.75554  3.06373  3.74357  5.78983  4.35115    893 e - - -
          2.68618  4.42225  2.77519  2.73123  3.46354  2.40513  3.72494  3.29354  2.67741  2.69355  4.24690  2.90347  2.73739  3.18146  2.89801  2.37887  2.77519  2.98518  4.58477  3.61503
          0.01909  4.36402  5.08637  0.61958  0.77255  0.48576  0.95510
    727   2.38597  5.05975  2.75127  2.13876  4.35736  2.79961  3.65346  2.95881  2.06100  3.34465  4.11546  2.94015  3.85048  2.66772  2.89620  2.48189  2.90306  3.42499  5.52237  4.14123    894 k - - -
          2.68671  4.42094  2.77572  2.73053  3.46294  2.40498  3.72484  3.29253  2.67734  2.69365  4.24743  2.90359  2.73792  3.18123  2.89810  2.37905  2.77534  2.98554  4.58530  3.61388
          0.33551  1.27710  5.08637  2.02764  0.14116  0.48576  0.95510
    728   3.26720  4.65629  4.79561  4.25683  3.34365  4.44955  4.84931  2.07139  4.08172  0.81497  3.16430  4.49096  4.74065  4.29045  4.23550  3.80359  2.89004  2.28863  5.31208  4.19804    908 l - - -
          2.68618  4.42225  2.77519  2.73123  3.46354  2.40513  3.72494  3.29354  2.67741  2.69355  4.24690  2.90347  2.73739  3.18146  2.89801  2.37887  2.77519  2.98518  4.58477  3.61503
          0.07035  4.36402  2.89663  0.61958  0.77255  0.48576  0.95510
    729   2.60295  5.59527  1.49461  1.75398  4.89723  3.38306  3.84882  4.41551  2.79780  3.89025  4.69892  2.03143  3.95913  2.99401  3.37591  2.89661  3.27156  3.97157  6.03931  4.54399    909 d - - -
          2.68618  4.42225  2.77519  2.73123  3.46354  2.40513  3.72494  3.29354  2.67741  2.69355  4.24690  2.90347  2.73739  3.18146  2.89801  2.37887  2.77519  2.98518  4.58477  3.61503
          0.02008  4.31375  5.03610  0.61958  0.77255  0.55640  0.85160
    730   2.70336  4.34374  3.66994  2.67976  3.45273  3.70356  3.98911  2.27804  3.05140  1.56305  3.41706  3.50138  4.08871  3.36476  3.35967  2.57077  2.94030  2.49370  4.95626  3.73485    910 l - - -
          2.68618  4.42225  2.77519  2.73123  3.46354  2.40513  3.72494  3.29354  2.67741  2.69355  4.24690  2.90347  2.73739  3.18146  2.89801  2.37887  2.77519  2.98518  4.58477  3.61503
          0.02008  4.31375  5.03610  0.61958  0.77255  0.55640  0.85160
    731   2.43694  4.91075  3.02343  2.31501  3.31645  3.47162  3.66508  3.59349  1.84953  3.17555  3.97750  2.98866  3.86192  2.66146  2.69014  2.67590  2.59993  3.09174  5.39699  4.05344    911 k - - -
          2.68618  4.42225  2.77519  2.73123  3.46354  2.40513  3.72494  3.29354  2.67741  2.69355  4.24690  2.90347  2.73739  3.18146  2.89801  2.37887  2.77519  2.98518  4.58477  3.61503
          0.02008  4.31375  5.03610  0.61958  0.77255  0.55640  0.85160
    732   2.65577  4.93050  2.54593  2.22326  3.64219  3.45270  3.67169  3.62671  2.46085  3.20683  4.00513  2.96957  2.32825  2.80830  2.93510  2.48436  2.73406  2.99739  5.42670  4.07200    912 e - - -
          2.68618  4.42225  2.77519  2.73123  3.46354  2.40513  3.72494  3.29354  2.67741  2.69355  4.24690  2.90347  2.73739  3.18146  2.89801  2.37887  2.77519  2.98518  4.58477  3.61503
          0.18103  4.31375  1.88253  0.61958  0.77255  0.55640  0.85160
    733   2.59378  2.87003  3.98821  3.40576  2.65309  3.15324  3.98409  2.32920  3.29235  1.94135  3.19420  3.63963  4.05498  3.11693  3.49502  2.96710  2.82747  2.32487  4.69740  3.49732    913 l - - -
          2.68618  4.42225  2.77519  2.73123  3.46354  2.40513  3.72494  3.29354  2.67741  2.69355  4.24690  2.90347  2.73739  3.18146  2.89801  2.37887  2.77519  2.98518  4.58477  3.61503
          0.02355  4.15627  4.87862  0.61958  0.77255  0.62025  0.77178
    734   2.63927  3.61068  2.98952  1.99612  4.18436  3.44258  3.63973  3.61083  2.13232  3.18429  3.98285  2.96045  3.83759  2.77447  2.60572  2.49538  2.47640  3.26375  5.39585  4.05061    914 e - - -
          2.68618  4.42225  2.77519  2.73123  3.46354  2.40513  3.72494  3.29354  2.67741  2.69355  4.24690  2.90347  2.73739  3.18146  2.89801  2.37887  2.77519  2.98518  4.58477  3.61503
          0.02219  4.21487  4.93722  0.61958  0.77255  0.67378  0.71290
    735   2.61777  4.84887  2.67877  2.22221  3.54786  3.44093  3.64327  2.85726  2.28774  3.11096  3.91717  2.75328  3.83181  2.78686  2.66612  2.64352  2.68310  2.94129  5.34512  4.00302    915 e - - -
          2.68618  4.42225  2.77519  2.73123  3.46354  2.40513  3.72494  3.29354  2.67741  2.69355  4.24690  2.90347  2.73739  3.18146  2.89801  2.37887  2.77519  2.98518  4.58477  3.61503
          0.09971  4.21487  2.52417  0.61958  0.77255  0.67378  0.71290
    736   3.03161  4.77195  3.75930  3.69666  4.81770  0.41518  4.79240  4.49035  3.91373  4.10797  5.09180  3.92471  4.17094  4.21728  4.11264  3.21247  3.53349  3.96702  5.83404  4.93146    916 G - - -
          2.68618  4.42225  2.77519  2.73123  3.46354  2.40513  3.72494  3.29354  2.67741  2.69355  4.24690  2.90347  2.73739  3.18146  2.89801  2.37887  2.77519  2.98518  4.58477  3.61503
          0.07768  4.13912  2.83359  0.61958  0.77255  0.60672  0.78776
    737   2.84119  5.21630  2.73097  1.56274  4.56646  3.43916  3.69316  3.99265  1.76074  3.50344  4.31460  2.92875  3.90693  2.82525  2.74192  2.80188  2.84670  3.61139  5.64493  4.29045    917 e - - -
          2.68618  4.42225  2.77519  2.73123  3.46354  2.40513  3.72494  3.29354  2.67741  2.69355  4.24690  2.90347  2.73739  3.18146  2.89801  2.37887  2.77519  2.98518  4.58477  3.61503
          0.02331  4.16638  4.88872  0.61958  0.77255  0.72299  0.66417
    738   3.18208  4.48724  4.92357  4.39080  2.77668  4.51015  4.90318  1.07508  4.27871  1.91235  3.24174  4.57520  4.77386  4.44589  4.41653  3.87013  3.42657  1.67558  5.29850  4.08318    918 i - - -
          2.68618  4.42225  2.77519  2.73123  3.46354  2.40513  3.72494  3.29354  2.67741  2.69355  4.24690  2.90347  2.73739  3.18146  2.89801  2.37887  2.77519  2.98518  4.58477  3.61503
          0.13767  4.16638  2.17944  0.61958  0.77255  0.62863  0.76211
    739   1.97249  4.31089  3.45940  2.92070  3.61913  3.41344  3.88694  2.91922  2.87617  2.44884  3.56662  3.29246  3.20778  3.18800  3.23566  2.45417  2.58052  2.22085  5.04922  3.81158    919 a - - -
          2.68627  4.42151  2.77528  2.73132  3.46363  2.40521  3.72503  3.29326  2.67722  2.69350  4.24698  2.90355  2.73748  3.18155  2.89809  2.37881  2.77528  2.98507  4.58486  3.61461
          0.31396  1.56700  2.80042  0.89445  0.52565  0.77559  0.61699
    740   1.98063  3.11626  3.63457  3.19141  4.02712  3.05436  4.14668  3.39008  3.14213  3.11095  3.96259  3.35944  1.74032  3.44002  3.45707  2.13700  2.71393  2.96685  5.41547  4.20505    923 p - - -
          2.68618  4.42225  2.77519  2.73123  3.46354  2.40513  3.72494  3.29354  2.67741  2.69355  4.24690  2.90347  2.73739  3.18146  2.89801  2.37887  2.77519  2.98518  4.58477  3.61503
          0.08483  4.05462  2.74908  0.61958  0.77255  0.72563  0.66169
    741   2.41080  4.52158  3.18271  2.63239  3.71835  3.04773  3.70919  2.83834  2.31792  2.76263  3.62839  3.10170  3.86606  2.65356  2.97116  2.70738  2.82091  2.29296  5.08531  3.81181    924 v - - -
          2.68618  4.42225  2.77519  2.73123  3.46354  2.40513  3.72494  3.29354  2.67741  2.69355  4.24690  2.90347  2.73739  3.18146  2.89801  2.37887  2.77519  2.98518  4.58477  3.61503
          0.02610  4.05481  4.77715  0.61958  0.77255  0.82014  0.58048
    742   2.60826  4.45342  3.29060  2.73408  3.61534  3.11137  3.74247  2.40014  2.39279  2.26605  3.54710  3.17914  3.90557  2.62140  2.97105  2.76683  2.83845  2.72279  5.01165  3.75796    925 l - - -
          2.68618  4.42225  2.77519  2.73123  3.46354  2.40513  3.72494  3.29354  2.67741  2.69355  4.24690  2.90347  2.73739  3.18146  2.89801  2.37887  2.77519  2.98518  4.58477  3.61503
          0.02610  4.05481  4.77715  0.61958  0.77255  0.38418  1.14260
    743   2.38306  5.05089  2.86531  2.12507  4.38947  3.04252  3.68812  3.84355  2.46665  3.38163  4.15993  2.93998  3.30488  2.48220  2.94960  1.86844  2.93242  3.45207  5.56275  4.18185    926 s - - -
          2.68618  4.42225  2.77519  2.73123  3.46354  2.40513  3.72494  3.29354  2.67741  2.69355  4.24690  2.90347  2.73739  3.18146  2.89801  2.37887  2.77519  2.98518  4.58477  3.61503
          0.01991  4.32239  5.04474  0.61958  0.77255  0.45051  1.01420
    744   2.64291  4.50171  3.36472  2.81124  3.70183  3.11122  3.84284  2.66455  2.59859  2.76218  3.63621  3.25394  2.21293  3.10349  3.16944  2.62916  2.67499  2.34909  5.10345  3.84522    927 p - - -
          2.68618  4.42225  2.77519  2.73123  3.46354  2.40513  3.72494  3.29354  2.67741  2.69355  4.24690  2.90347  2.73739  3.18146  2.89801  2.37887  2.77519  2.98518  4.58477  3.61503
          0.01909  4.36402  5.08637  0.61958  0.77255  0.48576  0.95510
    745   2.49221  5.01066  2.99533  2.44512  4.30163  3.47289  3.66614  3.74066  1.86269  2.84910  4.07627  2.72588  3.86789  2.49430  2.86658  2.38608  2.55868  3.37377  5.48272  4.12215    928 k - - -
          2.68618  4.42225  2.77519  2.73123  3.46354  2.40513  3.72494  3.29354  2.67741  2.69355  4.24690  2.90347  2.73739  3.18146  2.89801  2.37887  2.77519  2.98518  4.58477  3.61503
          0.01909  4.36402  5.08637  0.61958  0.77255  0.48576  0.95510
    746   2.72020  5.22070  2.58049  2.21012  4.55429  3.43588  3.66371  4.03713  1.81248  3.51948  4.26971  2.33854  3.32697  2.58131  2.91309  2.39671  2.95543  3.60622  5.65529  4.24207    929 k - - -
          2.68618  4.42225  2.77519  2.73123  3.46354  2.40513  3.72494  3.29354  2.67741  2.69355  4.24690  2.90347  2.73739  3.18146  2.89801  2.37887  2.77519  2.98518  4.58477  3.61503
          0.01909  4.36402  5.08637  0.61958  0.77255  0.48576  0.95510
    747   2.66604  4.81304  3.09082  1.76446  4.04788  3.50174  3.71587  2.98000  2.52087  3.07039  3.89635  3.05166  3.89588  2.87782  2.72372  2.52489  2.54188  2.74029  5.33317  4.01137    930 e - - -
          2.68618  4.42225  2.77519  2.73123  3.46354  2.40513  3.72494  3.29354  2.67741  2.69355  4.24690  2.90347  2.73739  3.18146  2.89801  2.37887  2.77519  2.98518  4.58477  3.61503
          0.01909  4.36402  5.08637  0.61958  0.77255  0.48576  0.95510
    748   2.49007  4.97232  2.99330  2.35122  3.68159  3.46849  3.67789  3.69124  1.81874  3.25704  4.04849  2.98240  2.94477  2.80814  2.90708  2.20008  2.90730  3.33348  5.46236  4.10542    931 k - - -
          2.68618  4.42225  2.77519  2.73123  3.46354  2.40513  3.72494  3.29354  2.67741  2.69355  4.24690  2.90347  2.73739  3.18146  2.89801  2.37887  2.77519  2.98518  4.58477  3.61503
          0.01909  4.36402  5.08637  0.61958  0.77255  0.48576  0.95510
    749   2.65832  4.49603  3.37211  2.80712  3.65350  3.58988  3.82302  2.54169  2.32391  2.20067  2.92114  2.97218  3.97236  2.89744  3.14312  2.37650  2.88935  2.77978  5.05978  3.80416    932 l - - -
          2.68618  4.42225  2.77519  2.73123  3.46354  2.40513  3.72494  3.29354  2.67741  2.69355  4.24690  2.90347  2.73739  3.18146  2.89801  2.37887  2.77519  2.98518  4.58477  3.61503
          0.01909  4.36402  5.08637  0.61958  0.77255  0.48576  0.95510
    750   2.65729  4.56548  3.29184  2.20506  3.73649  3.56618  3.79281  2.28759  2.56195  2.58296  3.41482  3.19694  3.95037  3.02969  2.83506  2.43478  2.88848  2.62311  5.12005  3.84972    933 e - - -
          2.68611  4.42234  2.77529  2.73132  3.46302  2.40512  3.72504  3.29363  2.67750  2.69352  4.24699  2.90341  2.73732  3.18155  2.89810  2.37896  2.77529  2.98511  4.58381  3.61481
          0.15494  1.98522  5.08637  1.04246  0.43477  0.48576  0.95510
    751   2.57095  5.12012  2.91931  2.28548  4.44243  2.88909  3.12198  3.91152  2.02893  3.41514  4.16874  2.72630  3.36184  2.59191  2.86561  2.39622  2.55026  3.49888  5.56656  4.17100    938 k - - -
          2.68618  4.42225  2.77519  2.73123  3.46354  2.40513  3.72494  3.29354  2.67741  2.69355  4.24690  2.90347  2.73739  3.18146  2.89801  2.37887  2.77519  2.98518  4.58477  3.61503
          0.01909  4.36402  5.08637  0.61958  0.77255  0.48576  0.95510
    752   2.65781  4.54886  3.31147  2.74855  3.71739  3.57135  3.80110  2.54579  2.53671  2.59979  3.18991  3.21144  3.95598  2.63260  3.11142  2.00847  2.59258  2.83630  5.10680  3.84029    939 s - - -
          2.68618  4.42225  2.77519  2.73123  3.46354  2.40513  3.72494  3.29354  2.67741  2.69355  4.24690  2.90347  2.73739  3.18146  2.89801  2.37887  2.77519  2.98518  4.58477  3.61503
          0.13442  4.36402  2.17996  0.61958  0.77255  0.48576  0.95510
    753   2.71490  5.17038  2.88288  1.82331  4.51390  3.44449  3.62824  3.97735  2.03027  3.45916  4.22066  2.73766  3.15637  2.42286  2.51764  2.67887  2.94214  3.56220  5.58753  4.20705    940 e - - -
          2.68618  4.42225  2.77519  2.73123  3.46354  2.40513  3.72494  3.29354  2.67741  2.69355  4.24690  2.90347  2.73739  3.18146  2.89801  2.37887  2.77519  2.98518  4.58477  3.61503
          0.02140  4.25101  4.97335  0.61958  0.77255  0.40322  1.10312
    754   2.45822  4.49753  3.35541  2.79236  3.26305  3.16747  3.81891  2.62776  2.76113  2.72013  3.59498  2.91871  3.96498  2.73324  2.91339  2.81201  2.25837  2.40228  5.06297  3.80451    941 t - - -
          2.68631  4.42272  2.77534  2.73143  3.46340  2.40560  3.72388  3.29287  2.67739  2.69328  4.24545  2.90369  2.73715  3.18172  2.89829  2.37886  2.77534  2.98469  4.58524  3.61517
          0.38772  1.15448  5.08637  1.81205  0.17831  0.48576  0.95510
    755   3.62260  4.88476  4.93275  4.53905  1.62789  4.54466  3.82774  3.16856  4.36682  1.60753  3.76127  4.33380  4.83390  4.33847  4.37761  3.88978  3.84033  3.13427  3.98402  1.23803    952 y - - -
          2.68618  4.42225  2.77519  2.73123  3.46354  2.40513  3.72494  3.29354  2.67741  2.69355  4.24690  2.90347  2.73739  3.18146  2.89801  2.37887  2.77519  2.98518  4.58477  3.61503
          0.01909  4.36402  5.08637  0.61958  0.77255  0.48576  0.95510
    756   2.77674  5.14918  2.91448  2.30431  4.46993  1.79091  3.70002  3.91406  2.28274  3.43329  4.21943  2.98272  3.37155  2.47576  2.57240  2.75538  3.00729  3.53164  5.59305  4.23151    953 g - - -
          2.68618  4.42225  2.77519  2.73123  3.46354  2.40513  3.72494  3.29354  2.67741  2.69355  4.24690  2.90347  2.73739  3.18146  2.89801  2.37887  2.77519  2.98518  4.58477  3.61503
          0.01909  4.36402  5.08637  0.61958  0.77255  0.48576  0.95510
    757   2.72578  5.17047  2.96870  1.93994  4.51303  3.48191  3.64922  3.97366  2.00406  3.45986  4.21943  2.95720  3.87636  2.43182  2.33041  2.49481  2.53769  3.56141  5.59110  4.21518    954 e - - -
          2.68618  4.42225  2.77519  2.73123  3.46354  2.40513  3.72494  3.29354  2.67741  2.69355  4.24690  2.90347  2.73739  3.18146  2.89801  2.37887  2.77519  2.98518  4.58477  3.61503
          0.27035  4.36402  1.49540  0.61958  0.77255  0.48576  0.95510
    758   2.94450  5.23296  2.64878  2.13921  4.53420  3.43305  3.76189  4.00235  2.43013  3.51686  4.38916  2.95408  3.95280  1.31865  2.78694  2.90666  3.19443  3.65262  5.65813  4.31327    955 q - - -
          2.68626  4.42233  2.77513  2.73099  3.46362  2.40521  3.72502  3.29276  2.67733  2.69363  4.24698  2.90355  2.73747  3.18154  2.89809  2.37885  2.77527  2.98526  4.58485  3.61511
          0.38306  1.38376  2.69427  0.67876  0.70774  0.34292  1.23682
    759   3.17492  4.47815  5.02358  4.46042  2.07184  4.48263  4.83772  1.49547  4.32307  1.75943  3.21356  4.58347  4.74377  4.44254  4.39910  3.82668  3.40879  1.54716  5.21186  4.03854    960 i - - -
          2.68618  4.42225  2.77519  2.73123  3.46354  2.40513  3.72494  3.29354  2.67741  2.69355  4.24690  2.90347  2.73739  3.18146  2.89801  2.37887  2.77519  2.98518  4.58477  3.61503
          0.02003  4.31622  5.03857  0.61958  0.77255  0.55313  0.85602
    760   2.42238  4.93612  2.97895  2.00789  4.20374  3.09695  3.67375  3.62792  2.44884  2.72852  4.00918  2.97825  3.86300  2.13103  2.91238  2.67900  2.89901  3.05656  5.42807  4.07725    961 e - - -
          2.68618  4.42225  2.77519  2.73123  3.46354  2.40513  3.72494  3.29354  2.67741  2.69355  4.24690  2.90347  2.73739  3.18146  2.89801  2.37887  2.77519  2.98518  4.58477  3.61503
          0.07393  4.31622  2.84883  0.61958  0.77255  0.55313  0.85602
    761   2.66394  4.96195  2.96037  2.00825  3.37790  3.45195  3.65059  3.66719  2.01135  3.23180  4.02698  2.95804  3.85043  2.59424  2.85645  2.66896  2.33761  3.31398  5.43579  4.08179    962 e - - -
          2.68618  4.42225  2.77519  2.73123  3.46354  2.40513  3.72494  3.29354  2.67741  2.69355  4.24690  2.90347  2.73739  3.18146  2.89801  2.37887  2.77519  2.98518  4.58477  3.61503
          0.02113  4.26342  4.98577  0.61958  0.77255  0.61931  0.77287
    762   2.94832  4.36117  4.41785  3.85622  3.49871  4.15024  4.51011  1.23513  3.07562  2.08344  3.39219  4.10896  4.48454  3.98758  3.90387  3.46600  3.18907  1.67765  5.19700  4.00085    963 i - - -
          2.68618  4.42225  2.77519  2.73123  3.46354  2.40513  3.72494  3.29354  2.67741  2.69355  4.24690  2.90347  2.73739  3.18146  2.89801  2.37887  2.77519  2.98518  4.58477  3.61503
          0.02113  4.26342  4.98577  0.61958  0.77255  0.61931  0.77287
    763   2.67444  5.08999  2.90430  1.87481  4.41291  3.43404  3.62899  3.87062  2.12766  3.38214  4.14851  2.91834  3.46017  2.74076  2.52592  2.26154  2.64115  3.47113  5.53785  4.15780    964 e - - -
          2.68618  4.42225  2.77519  2.73123  3.46354  2.40513  3.72494  3.29354  2.67741  2.69355  4.24690  2.90347  2.73739  3.18146  2.89801  2.37887  2.77519  2.98518  4.58477  3.61503
          0.02113  4.26342  4.98577  0.61958  0.77255  0.61931  0.77287
    764   2.65605  5.10462  2.66950  2.06417  4.42768  3.42177  3.61530  3.89488  2.12735  2.93246  4.15345  2.89839  2.84585  2.47000  2.63843  2.62795  2.88691  3.48386  5.54669  4.15422    965 e - - -
          2.68618  4.42225  2.77519  2.73123  3.46354  2.40513  3.72494  3.29354  2.67741  2.69355  4.24690  2.90347  2.73739  3.18146  2.89801  2.37887  2.77519  2.98518  4.58477  3.61503
          0.02113  4.26342  4.98577  0.61958  0.77255  0.61931  0.77287
    765   2.97209  5.40029  2.57605  1.47633  4.71263  3.44454  3.80219  4.19519  2.55679  3.68555  4.51873  2.92711  3.97211  1.64421  2.98367  2.90579  3.22436  3.80326  5.81966  4.42277    966 e - - -
          2.68618  4.42225  2.77519  2.73123  3.46354  2.40513  3.72494  3.29354  2.67741  2.69355  4.24690  2.90347  2.73739  3.18146  2.89801  2.37887  2.77519  2.98518  4.58477  3.61503
          0.09475  4.26342  2.57272  0.61958  0.77255  0.61931  0.77287
    766   2.51231  5.14709  2.68786  1.75233  4.46610  3.38070  3.66217  3.93343  2.45351  3.44926  4.22659  2.43563  2.92493  2.55874  2.94620  2.55505  2.95726  3.53020  5.61417  4.21116    967 e - - -
          2.68618  4.42225  2.77519  2.73123  3.46354  2.40513  3.72494  3.29354  2.67741  2.69355  4.24690  2.90347  2.73739  3.18146  2.89801  2.37887  2.77519  2.98518  4.58477  3.61503
          0.08323  4.19140  2.73746  0.61958  0.77255  0.69820  0.68812
    767   2.44872  4.70828  2.67537  2.06554  3.93483  3.45752  3.69956  2.84441  2.53993  2.94666  3.80067  3.02258  3.86289  2.87744  2.99037  2.69490  2.86176  2.34563  5.26091  3.94665    968 e - - -
          2.68618  4.42225  2.77519  2.73123  3.46354  2.40513  3.72494  3.29354  2.67741  2.69355  4.24690  2.90347  2.73739  3.18146  2.89801  2.37887  2.77519  2.98518  4.58477  3.61503
          0.02413  4.13230  4.85464  0.61958  0.77255  0.43066  1.05006
    768   2.69413  5.07204  2.95377  2.31469  4.38290  3.12094  3.64898  3.41961  1.77608  3.35571  4.13168  2.95232  3.86103  2.32590  2.80955  2.27210  2.92319  3.44609  5.52233  4.15504    969 k - - -
          2.68618  4.42225  2.77519  2.73123  3.46354  2.40513  3.72494  3.29354  2.67741  2.69355  4.24690  2.90347  2.73739  3.18146  2.89801  2.37887  2.77519  2.98518  4.58477  3.61503
          0.06227  4.31375  3.05788  0.61958  0.77255  0.55640  0.85160
    769   2.86901  5.32899  1.48412  2.30789  4.67961  3.37985  3.79010  4.16608  2.22128  3.67613  4.47701  2.87151  3.91515  2.93069  3.17353  2.02774  3.13705  3.74619  5.83526  4.39951    970 d - - -
          2.68618  4.42225  2.77519  2.73123  3.46354  2.40513  3.72494  3.29354  2.67741  2.69355  4.24690  2.90347  2.73739  3.18146  2.89801  2.37887  2.77519  2.98518  4.58477  3.61503
          0.02094  4.27242  4.99477  0.61958  0.77255  0.60857  0.78554
    770   2.63421  4.74644  2.80451  2.12181  3.08997  3.48158  3.69388  3.12308  2.39238  2.99338  3.82463  3.03664  3.40752  2.86686  2.97414  2.69409  2.86587  3.06464  5.26118  2.73043    971 e - - -
          2.68618  4.42225  2.77519  2.73123  3.46354  2.40513  3.72494  3.29354  2.67741  2.69355  4.24690  2.90347  2.73739  3.18146  2.89801  2.37887  2.77519  2.98518  4.58477  3.61503
          0.02094  4.27242  4.99477  0.61958  0.77255  0.51926  0.90377
    771   2.67989  5.11610  2.34045  1.76133  4.42856  3.43045  3.64409  3.89312  2.40086  3.04790  4.16942  2.71990  3.84046  2.75549  2.59044  2.65280  2.91342  3.14605  5.56663  4.17207    972 e - - -
          2.68618  4.42225  2.77519  2.73123  3.46354  2.40513  3.72494  3.29354  2.67741  2.69355  4.24690  2.90347  2.73739  3.18146  2.89801  2.37887  2.77519  2.98518  4.58477  3.61503
          0.11702  4.31375  2.33257  0.61958  0.77255  0.55640  0.85160
    772   2.86933  5.16300  3.19348  2.35173  4.53027  3.58823  3.17543  3.93463  1.37817  3.07619  4.22348  3.07847  3.96307  2.76783  2.20463  2.85292  3.06880  3.57401  5.51956  4.24043    973 k - - -
          2.68618  4.42225  2.77519  2.73123  3.46354  2.40513  3.72494  3.29354  2.67741  2.69355  4.24690  2.90347  2.73739  3.18146  2.89801  2.37887  2.77519  2.98518  4.58477  3.61503
          0.05979  4.21884  3.13911  0.61958  0.77255  0.66953  0.71733
    773   2.61948  4.82279  2.99571  2.45154  3.55134  2.96427  3.64703  3.48342  2.28431  2.69458  3.89725  2.47150  3.83416  2.45746  2.89429  2.45943  2.85144  3.15887  5.32378  3.98871    974 k - - -
          2.68621  4.42228  2.77522  2.73126  3.46313  2.40515  3.72497  3.29320  2.67743  2.69357  4.24692  2.90349  2.73742  3.18149  2.89803  2.37889  2.77522  2.98521  4.58479  3.61506
          0.10322  2.40067  4.90434  0.65480  0.73303  0.59526  0.80167
    774   2.97104  5.57065  1.66662  1.69579  4.87049  3.34635  3.81608  4.39173  2.76864  3.86436  4.67449  1.91835  3.92524  2.96208  3.34824  2.56283  3.24327  3.94686  6.01250  4.51477    977 d - - -
          2.68618  4.42225  2.77519  2.73123  3.46354  2.40513  3.72494  3.29354  2.67741  2.69355  4.24690  2.90347  2.73739  3.18146  2.89801  2.37887  2.77519  2.98518  4.58477  3.61503
          0.02166  4.23915  4.96149  0.61958  0.77255  0.57407  0.82834
    775   2.30313  5.14207  2.33062  2.18877  4.46341  3.06914  3.64520  3.93606  2.30931  3.44127  4.20176  2.53276  3.83240  2.75683  2.91502  2.36991  2.59926  3.52250  5.59646  4.19148    978 e - - -
          2.68618  4.42225  2.77519  2.73123  3.46354  2.40513  3.72494  3.29354  2.67741  2.69355  4.24690  2.90347  2.73739  3.18146  2.89801  2.37887  2.77519  2.98518  4.58477  3.61503
          0.02091  4.27398  4.99633  0.61958  0.77255  0.60669  0.78779
    776   2.50828  5.09684  2.87633  2.03199  4.41425  3.43264  3.64089  3.87168  2.15901  3.38790  4.15732  2.91721  3.84282  2.13548  2.84243  2.46657  2.50718  3.47486  5.54864  4.16614    979 e - - -
          2.68618  4.42225  2.77519  2.73123  3.46354  2.40513  3.72494  3.29354  2.67741  2.69355  4.24690  2.90347  2.73739  3.18146  2.89801  2.37887  2.77519  2.98518  4.58477  3.61503
          0.18911  4.27398  1.84276  0.61958  0.77255  0.60669  0.78779
    777   2.70024  4.98478  2.78683  2.00245  4.19003  3.40858  3.64907  3.68271  2.42081  3.24712  4.06052  2.65095  3.84424  2.26076  2.86504  2.69683  2.93522  3.33715  5.41904  2.64194    980 e - - -
          2.68613  4.42250  2.77511  2.73123  3.46345  2.40538  3.72463  3.29379  2.67751  2.69327  4.24715  2.90318  2.73733  3.18172  2.89753  2.37912  2.77545  2.98523  4.58368  3.61490
          0.49988  0.95341  4.83191  1.29112  0.32153  0.33987  1.24433
    778   1.83157  5.13045  2.84854  2.08387  4.44130  3.45152  3.68859  3.89906  2.28404  3.42380  4.19912  2.61009  3.87735  2.62442  2.93077  2.37502  2.96358  3.50641  5.59404  4.20701    987 a - - -
          2.68618  4.42225  2.77519  2.73123  3.46354  2.40513  3.72494  3.29354  2.67741  2.69355  4.24690  2.90347  2.73739  3.18146  2.89801  2.37887  2.77519  2.98518  4.58477  3.61503
          0.01909  4.36402  5.08637  0.61958  0.77255  0.48576  0.95510
    779   3.36272  4.62646  5.22460  4.68466  3.04584  4.76118  5.17802  0.95704  4.57300  1.69500  3.28611  4.85586  4.97370  4.69356  4.67190  4.13052  3.60003  1.77115  5.48909  4.34479    988 i - - -
          2.68618  4.42225  2.77519  2.73123  3.46354  2.40513  3.72494  3.29354  2.67741  2.69355  4.24690  2.90347  2.73739  3.18146  2.89801  2.37887  2.77519  2.98518  4.58477  3.61503
          0.01909  4.36402  5.08637  0.61958  0.77255  0.48576  0.95510
    780   2.76514  4.53699  3.51200  2.96292  3.24190  3.69261  3.05063  2.65655  2.89744  2.50065  3.63988  2.42054  4.07223  3.22245  3.25757  2.94007  2.99560  2.82940  4.75362  1.93058    989 y - - -
          2.68618  4.42225  2.77519  2.73123  3.46354  2.40513  3.72494  3.29354  2.67741  2.69355  4.24690  2.90347  2.73739  3.18146  2.89801  2.37887  2.77519  2.98518  4.58477  3.61503
          0.01909  4.36402  5.08637  0.61958  0.77255  0.48576  0.95510
    781   2.96159  4.43745  4.21185  3.67481  1.24259  3.98723  3.93205  2.54323  2.94648  2.44847  3.48732  3.85585  4.34262  3.75685  3.71751  3.28387  3.19131  2.66800  4.39104  2.53654    990 f - - -
          2.68618  4.42225  2.77519  2.73123  3.46354  2.40513  3.72494  3.29354  2.67741  2.69355  4.24690  2.90347  2.73739  3.18146  2.89801  2.37887  2.77519  2.98518  4.58477  3.61503
          0.01909  4.36402  5.08637  0.61958  0.77255  0.48576  0.95510
    782   3.39117  5.08906  4.16203  4.13511  5.21417  0.25896  5.19522  4.96273  4.38089  4.54130  5.54067  4.32899  4.49173  4.66695  4.53559  3.58116  3.90884  4.39546  6.15066  5.34216    991 G - - -
          2.68618  4.42225  2.77519  2.73123  3.46354  2.40513  3.72494  3.29354  2.67741  2.69355  4.24690  2.90347  2.73739  3.18146  2.89801  2.37887  2.77519  2.98518  4.58477  3.61503
          0.01909  4.36402  5.08637  0.61958  0.77255  0.48576  0.95510
    783   2.66832  4.78098  3.10202  2.02603  3.99576  3.51073  3.14922  2.55711  2.54338  2.63542  3.85995  2.56540  3.90303  2.89547  2.98940  2.72744  2.68024  3.09728  5.29848  3.98341    992 e - - -
          2.68618  4.42225  2.77519  2.73123  3.46354  2.40513  3.72494  3.29354  2.67741  2.69355  4.24690  2.90347  2.73739  3.18146  2.89801  2.37887  2.77519  2.98518  4.58477  3.61503
          0.01909  4.36402  5.08637  0.61958  0.77255  0.48576  0.95510
    784   0.62953  4.35377  3.95241  3.74962  4.55255  3.18069  4.70687  3.68189  3.75315  3.57509  4.51217  3.72514  3.97462  4.04250  3.97209  2.67209  2.75296  3.21967  5.97878  4.80417    993 A - - -
          2.68618  4.42225  2.77519  2.73123  3.46354  2.40513  3.72494  3.29354  2.67741  2.69355  4.24690  2.90347  2.73739  3.18146  2.89801  2.37887  2.77519  2.98518  4.58477  3.61503
          0.01909  4.36402  5.08637  0.61958  0.77255  0.48576  0.95510
    785   3.04297  4.41083  4.76009  4.17462  2.00132  4.21268  4.42564  2.47998  4.01553  1.21313  2.73527  4.27794  4.50638  4.12025  4.08185  3.52817  3.26727  2.24493  4.82210  2.97814    994 l - - -
          2.68618  4.42225  2.77519  2.73123  3.46354  2.40513  3.72494  3.29354  2.67741  2.69355  4.24690  2.90347  2.73739  3.18146  2.89801  2.37887  2.77519  2.98518  4.58477  3.61503
          0.01909  4.36402  5.08637  0.61958  0.77255  0.48576  0.95510
    786   3.69948  5.37487  3.76673  3.60155  3.76783  3.97671  0.43197  4.48596  3.43878  3.90149  5.00532  3.97985  4.56748  3.98234  3.66022  3.77460  4.03124  4.21148  5.21577  3.71043    995 H - - -
          2.68618  4.42225  2.77519  2.73123  3.46354  2.40513  3.72494  3.29354  2.67741  2.69355  4.24690  2.90347  2.73739  3.18146  2.89801  2.37887  2.77519  2.98518  4.58477  3.61503
          0.01909  4.36402  5.08637  0.61958  0.77255  0.48576  0.95510
    787   2.66410  4.60206  3.26192  2.54670  2.91314  3.56017  3.77897  3.16026  2.28022  2.61385  3.69242  3.17691  3.94554  2.74327  3.07682  2.51434  2.89495  2.89943  5.13446  2.44710    996 k - - -
          2.68618  4.42225  2.77519  2.73123  3.46354  2.40513  3.72494  3.29354  2.67741  2.69355  4.24690  2.90347  2.73739  3.18146  2.89801  2.37887  2.77519  2.98518  4.58477  3.61503
          0.01909  4.36402  5.08637  0.61958  0.77255  0.48576  0.95510
    788   2.43624  2.89028  4.10780  3.52215  2.58022  2.81575  4.05430  2.56940  3.40277  2.18961  2.93995  3.72804  4.11490  3.62311  3.58394  2.73398  2.63621  2.16849  4.73951  3.54757    997 v - - -
          2.68618  4.42225  2.77519  2.73123  3.46354  2.40513  3.72494  3.29354  2.67741  2.69355  4.24690  2.90347  2.73739  3.18146  2.89801  2.37887  2.77519  2.98518  4.58477  3.61503
          0.01909  4.36402  5.08637  0.61958  0.77255  0.48576  0.95510
    789   3.64648  4.91511  5.36368  4.78674  2.52251  4.92858  5.12746  2.42023  4.64790  0.70896  2.19395  4.99867  5.02034  4.60210  4.66441  4.28952  3.85058  2.66485  5.25086  4.17453    998 l - - -
          2.68618  4.42225  2.77519  2.73123  3.46354  2.40513  3.72494  3.29354  2.67741  2.69355  4.24690  2.90347  2.73739  3.18146  2.89801  2.37887  2.77519  2.98518  4.58477  3.61503
          0.01909  4.36402  5.08637  0.61958  0.77255  0.48576  0.95510
    790   3.06416  5.52223  2.55370  1.06625  4.83115  3.48103  3.88303  4.32802  2.67983  3.81229  4.65312  2.95983  4.03389  2.10851  3.12677  2.98465  3.32452  3.92795  5.94336  4.52695    999 e - - -
          2.68618  4.42225  2.77519  2.73123  3.46354  2.40513  3.72494  3.29354  2.67741  2.69355  4.24690  2.90347  2.73739  3.18146  2.89801  2.37887  2.77519  2.98518  4.58477  3.61503
          0.01909  4.36402  5.08637  0.61958  0.77255  0.48576  0.95510
    791   2.65117  4.23837  3.78597  3.21171  3.34055  3.34710  3.37294  2.32665  3.13212  2.22678  2.40560  2.95565  4.06517  3.40441  3.41251  2.95570  2.88296  2.49981  4.82473  2.60005   1000 l - - -
          2.68618  4.42225  2.77519  2.73123  3.46354  2.40513  3.72494  3.29354  2.67741  2.69355  4.24690  2.90347  2.73739  3.18146  2.89801  2.37887  2.77519  2.98518  4.58477  3.61503
          0.01909  4.36402  5.08637  0.61958  0.77255  0.48576  0.95510
    792   2.48101  4.35060  3.55611  2.98773  3.16149  3.17453  3.89134  2.65494  2.93784  2.10295  3.08183  3.38490  4.01414  2.61809  2.95262  2.64283  2.88000  2.62218  4.93460  3.11392   1001 l - - -
          2.68618  4.42225  2.77519  2.73123  3.46354  2.40513  3.72494  3.29354  2.67741  2.69355  4.24690  2.90347  2.73739  3.18146  2.89801  2.37887  2.77519  2.98518  4.58477  3.61503
          0.01909  4.36402  5.08637  0.61958  0.77255  0.48576  0.95510
    793   2.49737  4.69315  2.93509  2.43329  3.07309  2.90371  3.74297  3.28293  2.25881  2.45861  3.77679  3.10546  3.91367  2.93609  3.03546  2.74094  2.88739  3.00135  5.22542  2.97166   1002 k - - -
          2.68618  4.42225  2.77519  2.73123  3.46354  2.40513  3.72494  3.29354  2.67741  2.69355  4.24690  2.90347  2.73739  3.18146  2.89801  2.37887  2.77519  2.98518  4.58477  3.61503
          0.01909  4.36402  5.08637  0.61958  0.77255  0.48576  0.95510
    794   2.17219  4.99742  2.59131  2.30233  3.71346  3.01188  3.24561  3.71816  2.30588  2.70949  4.05672  2.72632  3.85471  2.78384  2.90810  2.66091  2.89355  3.35199  5.47181  4.10412   1003 a - - -
          2.68618  4.42225  2.77519  2.73123  3.46354  2.40513  3.72494  3.29354  2.67741  2.69355  4.24690  2.90347  2.73739  3.18146  2.89801  2.37887  2.77519  2.98518  4.58477  3.61503
          0.01909  4.36402  5.08637  0.61958  0.77255  0.48576  0.95510
    795   3.00263  4.56810  3.97011  3.47055  1.75002  3.94385  3.81228  3.08231  3.40205  2.71389  3.69873  3.15588  2.75868  3.63520  3.66550  3.23435  3.23812  2.88631  4.29327  1.61672   1004 y - - -
          2.68618  4.42225  2.77519  2.73123  3.46354  2.40513  3.72494  3.29354  2.67741  2.69355  4.24690  2.90347  2.73739  3.18146  2.89801  2.37887  2.77519  2.98518  4.58477  3.61503
          0.01909  4.36402  5.08637  0.61958  0.77255  0.48576  0.95510
    796   2.33865  5.18824  2.45266  2.23758  4.51642  3.43545  3.66249  3.99415  1.94670  3.48748  4.24119  2.32643  3.85528  2.76995  2.91859  2.47458  2.74563  3.57132  5.63222  4.22364   1005 k - - -
          2.68618  4.42225  2.77519  2.73123  3.46354  2.40513  3.72494  3.29354  2.67741  2.69355  4.24690  2.90347  2.73739  3.18146  2.89801  2.37887  2.77519  2.98518  4.58477  3.61503
          0.01909  4.36402  5.08637  0.61958  0.77255  0.48576  0.95510
    797   2.65576  4.70431  3.16136  2.20024  3.90540  2.82393  3.73940  2.68166  2.29565  2.94571  3.19088  3.10010  3.91127  2.92856  3.02570  2.54477  2.69235  2.75957  5.23653  3.93600   1006 e - - -
          2.68618  4.42225  2.77519  2.73123  3.46354  2.40513  3.72494  3.29354  2.67741  2.69355  4.24690  2.90347  2.73739  3.18146  2.89801  2.37887  2.77519  2.98518  4.58477  3.61503
          0.01909  4.36402  5.08637  0.61958  0.77255  0.48576  0.95510
    798   2.69180  5.14511  2.87683  2.00153  4.46760  3.44253  3.65362  3.93750  2.27777  3.44094  4.19810  2.53195  2.93227  2.56713  2.89137  2.31752  2.46816  3.52487  5.59287  4.19471   1007 e - - -
          2.68618  4.42225  2.77519  2.73123  3.46354  2.40513  3.72494  3.29354  2.67741  2.69355  4.24690  2.90347  2.73739  3.18146  2.89801  2.37887  2.77519  2.98518  4.58477  3.61503
          0.01909  4.36402  5.08637  0.61958  0.77255  0.48576  0.95510
    799   2.69459  5.16878  2.90149  2.23358  4.50428  3.12561  3.64313  3.97784  2.07688  3.46544  4.21600  2.13265  3.34932  2.49140  2.62003  2.48428  2.92537  3.55512  5.60244  4.20479   1008 k - - -
          2.68618  4.42225  2.77519  2.73123  3.46354  2.40513  3.72494  3.29354  2.67741  2.69355  4.24690  2.90347  2.73739  3.18146  2.89801  2.37887  2.77519  2.98518  4.58477  3.61503
          0.26826  4.36402  1.50253  0.61958  0.77255  0.48576  0.95510
    800   3.27538  4.59133  4.92885  4.37067  1.92732  4.51131  4.67989  1.81829  4.23516  1.17941  2.95314  4.54132  4.71722  4.30177  4.31445  3.85301  3.49623  2.30046  4.95408  3.70294   1009 l - - -
          2.68618  4.42225  2.77519  2.73123  3.46354  2.40513  3.72494  3.29354  2.67741  2.69355  4.24690  2.90347  2.73739  3.18146  2.89801  2.37887  2.77519  2.98518  4.58477  3.61503
          0.02442  4.12019  4.84253  0.61958  0.77255  0.34366  1.23503
    801   2.35891  5.14434  2.66708  1.98646  4.46844  3.44453  3.64551  3.45860  1.95051  3.43869  4.19316  2.91956  3.84775  2.32259  2.87196  2.65506  2.91758  3.52393  5.58702  4.18946   1010 k - - -
          2.68618  4.42225  2.77519  2.73123  3.46354  2.40513  3.72494  3.29354  2.67741  2.69355  4.24690  2.90347  2.73739  3.18146  2.89801  2.37887  2.77519  2.98518  4.58477  3.61503
          0.01909  4.36402  5.08637  0.61958  0.77255  0.48576  0.95510
    802   2.50564  4.95769  2.69434  2.29832  3.68614  3.46713  3.36977  3.09005  2.30081  2.93001  4.01983  2.61159  3.85894  2.79563  2.91636  2.18571  2.88917  3.30593  5.43974  4.08105   1011 s - - -
          2.68618  4.42225  2.77519  2.73123  3.46354  2.40513  3.72494  3.29354  2.67741  2.69355  4.24690  2.90347  2.73739  3.18146  2.89801  2.37887  2.77519  2.98518  4.58477  3.61503
          0.07035  4.36402  2.89663  0.61958  0.77255  0.48576  0.95510
    803   2.04701  3.49604  4.51486  3.94106  3.38407  4.03435  4.41735  1.85569  3.80958  1.75111  3.32721  4.09450  4.38880  4.01332  3.95155  3.35050  3.08084  1.70030  5.00901  3.82274   1012 v - - -
          2.68618  4.42225  2.77519  2.73123  3.46354  2.40513  3.72494  3.29354  2.67741  2.69355  4.24690  2.90347  2.73739  3.18146  2.89801  2.37887  2.77519  2.98518  4.58477  3.61503
          0.02008  4.31375  5.03610  0.61958  0.77255  0.55640  0.85160
    804   2.66228  4.61425  3.25664  2.68741  3.79595  3.55179  3.76036  2.86465  2.11583  2.23951  3.23390  3.16159  3.93476  2.64948  2.77078  2.77700  2.55621  2.91161  5.15391  3.87918   1013 k - - -
          2.68618  4.42225  2.77519  2.73123  3.46354  2.40513  3.72494  3.29354  2.67741  2.69355  4.24690  2.90347  2.73739  3.18146  2.89801  2.37887  2.77519  2.98518  4.58477  3.61503
          0.02008  4.31375  5.03610  0.61958  0.77255  0.55640  0.85160
    805   2.66452  5.12023  2.68392  2.15557  4.44113  3.42648  3.63033  3.91164  2.27492  3.41496  4.16963  2.51226  3.82975  2.24877  2.87047  2.40583  2.52274  3.13301  5.56685  4.16817   1014 e - - -
          2.68618  4.42225  2.77519  2.73123  3.46354  2.40513  3.72494  3.29354  2.67741  2.69355  4.24690  2.90347  2.73739  3.18146  2.89801  2.37887  2.77519  2.98518  4.58477  3.61503
          0.02008  4.31375  5.03610  0.61958  0.77255  0.55640  0.85160
    806   2.47701  4.34830  3.52772  2.95873  3.48346  3.61799  3.87056  2.54599  2.73342  2.22662  3.13292  3.36000  3.99689  3.20856  2.79107  2.32528  2.86753  2.61990  4.93032  2.82929   1015 l - - -
          2.68618  4.42225  2.77519  2.73123  3.46354  2.40513  3.72494  3.29354  2.67741  2.69355  4.24690  2.90347  2.73739  3.18146  2.89801  2.37887  2.77519  2.98518  4.58477  3.61503
          0.02008  4.31375  5.03610  0.61958  0.77255  0.55640  0.85160
    807   2.56384  3.14537  4.42546  3.83521  3.22891  3.89684  4.23341  2.19707  3.68494  1.56099  2.62967  3.96218  4.25254  3.86882  3.79853  3.20192  2.65980  2.02611  4.80840  3.62995   1016 l - - -
          2.68618  4.42225  2.77519  2.73123  3.46354  2.40513  3.72494  3.29354  2.67741  2.69355  4.24690  2.90347  2.73739  3.18146  2.89801  2.37887  2.77519  2.98518  4.58477  3.61503
          0.02008  4.31375  5.03610  0.61958  0.77255  0.55640  0.85160
    808   2.66901  4.81586  3.10450  2.53950  4.04420  3.50400  3.69425  2.88356  2.03407  2.79819  3.89062  2.52295  3.89075  2.65809  2.66954  2.71636  2.89717  3.14426  5.31553  3.01710   1017 k - - -
          2.68618  4.42225  2.77519  2.73123  3.46354  2.40513  3.72494  3.29354  2.67741  2.69355  4.24690  2.90347  2.73739  3.18146  2.89801  2.37887  2.77519  2.98518  4.58477  3.61503
          0.02008  4.31375  5.03610  0.61958  0.77255  0.55640  0.85160
    809   2.72637  5.05156  2.65420  2.40598  4.30927  3.44451  3.70285  3.77280  2.35442  3.33226  4.13069  1.79764  3.88108  2.84076  2.97957  2.40153  2.96591  3.41114  5.52287  2.93237   1018 n - - -
          2.68618  4.42225  2.77519  2.73123  3.46354  2.40513  3.72494  3.29354  2.67741  2.69355  4.24690  2.90347  2.73739  3.18146  2.89801  2.37887  2.77519  2.98518  4.58477  3.61503
          0.02008  4.31375  5.03610  0.61958  0.77255  0.55640  0.85160
    810   2.80289  3.75308  3.15534  2.55448  4.44846  3.56252  2.74412  3.86716  1.67513  3.37565  4.17265  3.05714  3.93952  2.37988  2.16274  2.79381  3.01431  3.50334  5.51389  4.20362   1019 k - - -
          2.68618  4.42225  2.77519  2.73123  3.46354  2.40513  3.72494  3.29354  2.67741  2.69355  4.24690  2.90347  2.73739  3.18146  2.89801  2.37887  2.77519  2.98518  4.58477  3.61503
          0.02008  4.31375  5.03610  0.61958  0.77255  0.55640  0.85160
    811   4.04166  5.19168  4.92925  4.66729  1.30984  4.69696  2.73816  3.81427  4.49878  3.10353  4.36421  4.29733  4.98519  4.39194  4.48648  4.06347  4.24909  3.71024  3.70560  0.91338   1020 y - - -
          2.68618  4.42225  2.77519  2.73123  3.46354  2.40513  3.72494  3.29354  2.67741  2.69355  4.24690  2.90347  2.73739  3.18146  2.89801  2.37887  2.77519  2.98518  4.58477  3.61503
          0.02008  4.31375  5.03610  0.61958  0.77255  0.55640  0.85160
    812   2.85410  5.00179  3.14134  2.68798  4.36420  1.53792  3.17377  3.84399  2.39519  3.39383  4.23110  3.15872  4.00446  2.96410  2.02135  2.88572  3.10976  3.49240  5.52181  4.22021   1021 g - - -
          2.68618  4.42225  2.77519  2.73123  3.46354  2.40513  3.72494  3.29354  2.67741  2.69355  4.24690  2.90347  2.73739  3.18146  2.89801  2.37887  2.77519  2.98518  4.58477  3.61503
          0.02008  4.31375  5.03610  0.61958  0.77255  0.55640  0.85160
    813   2.36027  4.68117  3.18732  2.64490  2.41840  3.53932  2.63480  3.26573  2.42034  2.91467  3.77037  3.12963  3.93085  2.49661  2.99064  2.77189  2.90942  2.99189  5.17508  3.86292   1022 a - - -
          2.68618  4.42225  2.77519  2.73123  3.46354  2.40513  3.72494  3.29354  2.67741  2.69355  4.24690  2.90347  2.73739  3.18146  2.89801  2.37887  2.77519  2.98518  4.58477  3.61503
          0.02008  4.31375  5.03610  0.61958  0.77255  0.55640  0.85160
    814   2.44601  4.24083  4.36860  3.79831  1.86746  3.92702  4.06821  2.37224  3.65616  1.91794  3.25488  3.92469  4.27739  3.82936  3.78502  3.22774  3.04838  2.42519  4.54817  2.26553   1023 f - - -
          2.68618  4.42225  2.77519  2.73123  3.46354  2.40513  3.72494  3.29354  2.67741  2.69355  4.24690  2.90347  2.73739  3.18146  2.89801  2.37887  2.77519  2.98518  4.58477  3.61503
          0.14186  4.31375  2.12969  0.61958  0.77255  0.55640  0.85160
    815   3.53813  4.91180  4.70629  4.35963  3.29213  4.38779  4.91607  2.52489  4.12505  0.56018  3.23547  4.60452  4.77530  4.41430  4.24339  4.01550  3.82178  2.64361  5.27523  4.06895   1024 L - - -
          2.68618  4.42225  2.77519  2.73123  3.46354  2.40513  3.72494  3.29354  2.67741  2.69355  4.24690  2.90347  2.73739  3.18146  2.89801  2.37887  2.77519  2.98518  4.58477  3.61503
          0.02265  4.19455  4.91689  0.61958  0.77255  0.69499  0.69131
    816   2.63402  3.88537  2.36854  2.36973  4.31303  3.01736  3.64283  3.76397  2.42370  3.30908  4.08887  2.44785  3.81485  2.57038  2.90795  2.14829  2.87850  3.37909  5.49645  4.11924   1025 s - - -
          2.68620  4.42227  2.77522  2.73125  3.46356  2.40515  3.72497  3.29356  2.67728  2.69337  4.24692  2.90349  2.73742  3.18149  2.89803  2.37889  2.77522  2.98521  4.58479  3.61505
          0.16505  1.93223  4.91689  0.29083  1.37691  0.37416  1.16433
    817   2.51968  5.14295  2.70759  2.00152  4.46573  2.76262  3.23642  3.93852  2.28039  3.07177  4.19146  2.50323  3.84294  2.74987  2.88770  2.41900  2.91221  3.52194  5.58812  4.18679   1027 e - - -
          2.68618  4.42225  2.77519  2.73123  3.46354  2.40513  3.72494  3.29354  2.67741  2.69355  4.24690  2.90347  2.73739  3.18146  2.89801  2.37887  2.77519  2.98518  4.58477  3.61503
          0.01909  4.36402  5.08637  0.61958  0.77255  0.48576  0.95510
    818   2.72404  5.15904  2.31641  2.11851  4.46478  3.44129  3.68314  3.93089  2.46235  2.71142  4.21720  2.71146  3.86925  2.57139  2.95729  1.96702  2.96095  3.52982  5.61361  4.21412   1028 s - - -
          2.68618  4.42225  2.77519  2.73123  3.46354  2.40513  3.72494  3.29354  2.67741  2.69355  4.24690  2.90347  2.73739  3.18146  2.89801  2.37887  2.77519  2.98518  4.58477  3.61503
          0.01909  4.36402  5.08637  0.61958  0.77255  0.48576  0.95510
    819   2.79225  5.24205  1.61533  2.10188  4.54608  3.01142  3.73420  3.18329  2.55465  3.53479  4.31447  2.62383  3.89942  2.85948  3.06597  2.54704  3.03748  3.61397  5.70367  4.28934   1029 d - - -
          2.68618  4.42225  2.77519  2.73123  3.46354  2.40513  3.72494  3.29354  2.67741  2.69355  4.24690  2.90347  2.73739  3.18146  2.89801  2.37887  2.77519  2.98518  4.58477  3.61503
          0.01909  4.36402  5.08637  0.61958  0.77255  0.48576  0.95510
    820   2.67264  4.14513  4.13285  3.54860  2.23653  3.77274  4.04645  2.07596  3.01729  1.92560  3.25082  3.33016  4.14021  3.64235  3.59825  3.06023  2.90439  2.38844  4.69966  2.87730   1030 l - - -
          2.68618  4.42225  2.77519  2.73123  3.46354  2.40513  3.72494  3.29354  2.67741  2.69355  4.24690  2.90347  2.73739  3.18146  2.89801  2.37887  2.77519  2.98518  4.58477  3.61503
          0.01909  4.36402  5.08637  0.61958  0.77255  0.48576  0.95510
    821   2.52514  5.22510  2.59715  1.82311  4.55475  3.43401  3.67062  4.03733  2.29556  3.52292  4.27558  2.56392  3.86174  2.14640  2.93302  2.68330  2.70035  3.60853  5.66211  4.24729   1031 e - - -
          2.68618  4.42225  2.77519  2.73123  3.46354  2.40513  3.72494  3.29354  2.67741  2.69355  4.24690  2.90347  2.73739  3.18146  2.89801  2.37887  2.77519  2.98518  4.58477  3.61503
          0.01909  4.36402  5.08637  0.61958  0.77255  0.48576  0.95510
    822   2.14061  5.09638  2.28347  2.27599  4.40667  3.44617  3.21622  3.37597  2.19808  3.38624  4.14753  2.92758  3.84469  2.56990  2.88246  2.64878  2.75211  3.46839  5.54947  4.15943   1032 a - - -
          2.68618  4.42225  2.77519  2.73123  3.46354  2.40513  3.72494  3.29354  2.67741  2.69355  4.24690  2.90347  2.73739  3.18146  2.89801  2.37887  2.77519  2.98518  4.58477  3.61503
          0.01909  4.36402  5.08637  0.61958  0.77255  0.48576  0.95510
    823   3.45659  4.72852  5.29004  4.71711  3.27753  4.79304  5.13886  1.59900  4.58512  1.03586  2.22713  4.89710  4.95323  4.61103  4.62677  4.15132  3.67686  2.07542  5.36133  4.32705   1033 l - - -
          2.68618  4.42225  2.77519  2.73123  3.46354  2.40513  3.72494  3.29354  2.67741  2.69355  4.24690  2.90347  2.73739  3.18146  2.89801  2.37887  2.77519  2.98518  4.58477  3.61503
          0.01909  4.36402  5.08637  0.61958  0.77255  0.48576  0.95510
    824   2.67016  4.81429  3.08916  2.08724  2.64646  3.50609  3.71263  3.13792  2.35381  3.06266  3.88950  3.05131  3.89736  2.28633  2.96364  2.71949  2.67634  3.13694  5.32348  4.00230   1034 e - - -
          2.68618  4.42225  2.77519  2.73123  3.46354  2.40513  3.72494  3.29354  2.67741  2.69355  4.24690  2.90347  2.73739  3.18146  2.89801  2.37887  2.77519  2.98518  4.58477  3.61503
          0.01909  4.36402  5.08637  0.61958  0.77255  0.48576  0.95510
    825   2.77752  5.18999  2.89753  1.95158  4.50538  3.48891  3.68881  3.96814  1.60639  3.47081  4.24845  2.50754  3.90700  2.80612  2.81396  2.74706  3.00630  3.57283  5.61153  3.31742   1035 k - - -
          2.68618  4.42225  2.77519  2.73123  3.46354  2.40513  3.72494  3.29354  2.67741  2.69355  4.24690  2.90347  2.73739  3.18146  2.89801  2.37887  2.77519  2.98518  4.58477  3.61503
          0.01909  4.36402  5.08637  0.61958  0.77255  0.48576  0.95510
    826   2.40893  3.74383  3.14054  2.39076  4.14505  3.48803  3.74449  3.55184  2.49747  3.15845  3.97847  3.08353  3.90832  2.90167  1.75810  2.28966  2.92562  3.22161  5.39685  4.08310   1036 r - - -
          2.68618  4.42225  2.77519  2.73123  3.46354  2.40513  3.72494  3.29354  2.67741  2.69355  4.24690  2.90347  2.73739  3.18146  2.89801  2.37887  2.77519  2.98518  4.58477  3.61503
          0.01909  4.36402  5.08637  0.61958  0.77255  0.48576  0.95510
    827   2.88512  4.26676  4.59295  4.01191  3.33953  3.38364  4.44326  1.79896  3.86848  1.63520  2.85620  4.15251  4.42541  4.05416  3.98846  3.40316  3.12088  1.54936  4.99498  3.82160   1037 v - - -
          2.68618  4.42225  2.77519  2.73123  3.46354  2.40513  3.72494  3.29354  2.67741  2.69355  4.24690  2.90347  2.73739  3.18146  2.89801  2.37887  2.77519  2.98518  4.58477  3.61503
          0.01909  4.36402  5.08637  0.61958  0.77255  0.48576  0.95510
    828   2.68309  5.14843  2.67589  1.76584  4.47500  3.44346  3.64238  3.94735  2.24197  2.89919  4.19601  2.62589  3.84547  2.61449  2.65883  2.65154  2.73320  3.52949  5.58929  4.19026   1038 e - - -
          2.68618  4.42225  2.77519  2.73123  3.46354  2.40513  3.72494  3.29354  2.67741  2.69355  4.24690  2.90347  2.73739  3.18146  2.89801  2.37887  2.77519  2.98518  4.58477  3.61503
          0.01909  4.36402  5.08637  0.61958  0.77255  0.48576  0.95510
    829   2.64472  3.29102  4.09909  3.51236  2.88648  3.74599  4.04843  2.30029  2.99583  2.00756  2.53835  3.04702  4.11556  3.61528  3.57692  2.75799  2.87681  2.21778  4.73548  3.54315   1039 l - - -
          2.68618  4.42225  2.77519  2.73123  3.46354  2.40513  3.72494  3.29354  2.67741  2.69355  4.24690  2.90347  2.73739  3.18146  2.89801  2.37887  2.77519  2.98518  4.58477  3.61503
          0.13746  4.36402  2.15675  0.61958  0.77255  0.48576  0.95510
    830   3.39417  4.70966  5.03635  4.48227  2.20941  4.62367  4.80824  2.31541  4.34628  0.87426  2.98283  4.66401  4.81753  4.39787  4.42039  3.97334  3.61599  2.14754  5.05633  3.83108   1040 l - - -
          2.68618  4.42225  2.77519  2.73123  3.46354  2.40513  3.72494  3.29354  2.67741  2.69355  4.24690  2.90347  2.73739  3.18146  2.89801  2.37887  2.77519  2.98518  4.58477  3.61503
          0.02146  4.24803  4.97038  0.61958  0.77255  0.40153  1.10653
    831   2.65311  4.29901  3.66123  2.68044  3.03442  3.66539  3.93041  2.20692  2.81627  1.96468  3.40218  3.45788  4.04174  2.95485  3.34343  2.92089  2.64674  2.39839  4.89169  3.67126   1041 l - - -
          2.68618  4.42225  2.77519  2.73123  3.46354  2.40513  3.72494  3.29354  2.67741  2.69355  4.24690  2.90347  2.73739  3.18146  2.89801  2.37887  2.77519  2.98518  4.58477  3.61503
          0.01909  4.36402  5.08637  0.61958  0.77255  0.48576  0.95510
    832   2.86645  5.35762  2.71317  1.72060  4.69542  3.46915  3.73939  4.17037  2.05770  3.64297  4.42095  1.91714  3.93598  2.49346  2.92055  2.80785  3.10399  3.74904  5.76839  4.36516   1042 e - - -
          2.68620  4.42227  2.77522  2.73125  3.46356  2.40515  3.72496  3.29327  2.67743  2.69357  4.24617  2.90349  2.73742  3.18148  2.89803  2.37889  2.77522  2.98520  4.58479  3.61505
          0.07035  2.78457  5.08637  0.65029  0.73793  0.48576  0.95510
    833   2.94168  5.49752  1.77299  2.09213  4.81670  2.90620  3.82569  4.32374  2.72526  3.80429  4.59560  1.79530  3.95326  2.96125  3.27964  2.25886  3.20509  3.88431  5.95274  4.48326   1045 d - - -
          2.68618  4.42225  2.77519  2.73123  3.46354  2.40513  3.72494  3.29354  2.67741  2.69355  4.24690  2.90347  2.73739  3.18146  2.89801  2.37887  2.77519  2.98518  4.58477  3.61503
          0.01909  4.36402  5.08637  0.61958  0.77255  0.48576  0.95510
    834   2.28765  5.01585  2.97875  2.18974  4.30399  3.46171  3.65481  3.39959  1.93841  3.29573  4.07427  2.73135  3.85415  2.77522  2.71975  2.50696  2.72856  3.09906  5.48479  4.11546   1046 k - - -
          2.68618  4.42225  2.77519  2.73123  3.46354  2.40513  3.72494  3.29354  2.67741  2.69355  4.24690  2.90347  2.73739  3.18146  2.89801  2.37887  2.77519  2.98518  4.58477  3.61503
          0.01909  4.36402  5.08637  0.61958  0.77255  0.48576  0.95510
    835   2.68773  5.12737  2.94794  1.91395  4.45353  3.26370  3.64142  3.91696  2.08089  3.07098  4.17633  2.93784  3.85395  2.31706  2.60711  2.51750  2.69814  3.50851  5.56583  4.18037   1047 e - - -
          2.68618  4.42225  2.77519  2.73123  3.46354  2.40513  3.72494  3.29354  2.67741  2.69355  4.24690  2.90347  2.73739  3.18146  2.89801  2.37887  2.77519  2.98518  4.58477  3.61503
          0.01909  4.36402  5.08637  0.61958  0.77255  0.48576  0.95510
    836   3.45063  4.74774  5.09652  4.57410  1.16099  4.65420  4.62206  1.89194  4.42315  1.63152  3.17250  4.66102  4.87353  4.47010  4.47892  4.00720  3.67501  2.45396  4.84008  3.40993   1048 f - - -
          2.68618  4.42225  2.77519  2.73123  3.46354  2.40513  3.72494  3.29354  2.67741  2.69355  4.24690  2.90347  2.73739  3.18146  2.89801  2.37887  2.77519  2.98518  4.58477  3.61503
          0.01909  4.36402  5.08637  0.61958  0.77255  0.48576  0.95510
    837   2.80677  5.10744  3.14788  2.56101  4.43174  3.56919  3.68501  2.85279  1.89237  3.36955  4.16862  2.82001  3.94998  1.90123  2.27518  2.80111  3.02081  3.49012  5.52034  4.20613   1049 k - - -
          2.68618  4.42225  2.77519  2.73123  3.46354  2.40513  3.72494  3.29354  2.67741  2.69355  4.24690  2.90347  2.73739  3.18146  2.89801  2.37887  2.77519  2.98518  4.58477  3.61503
          0.01909  4.36402  5.08637  0.61958  0.77255  0.48576  0.95510
    838   2.04796  5.05928  2.87883  1.96958  4.40963  3.43226  3.70484  3.86480  2.48648  3.40239  4.17928  2.42857  2.94527  2.82788  2.97200  2.50385  2.74359  3.46943  5.58259  4.20040   1050 e - - -
          2.68618  4.42225  2.77519  2.73123  3.46354  2.40513  3.72494  3.29354  2.67741  2.69355  4.24690  2.90347  2.73739  3.18146  2.89801  2.37887  2.77519  2.98518  4.58477  3.61503
          0.01909  4.36402  5.08637  0.61958  0.77255  0.48576  0.95510
    839   3.49577  4.76753  5.33158  4.74866  2.76114  4.80704  5.10656  1.50667  4.61004  0.98850  2.46450  4.91853  4.94849  4.59285  4.62272  4.16253  3.70919  2.43240  5.29040  4.25752   1051 l - - -
          2.68618  4.42225  2.77519  2.73123  3.46354  2.40513  3.72494  3.29354  2.67741  2.69355  4.24690  2.90347  2.73739  3.18146  2.89801  2.37887  2.77519  2.98518  4.58477  3.61503
          0.07035  4.36402  2.89663  0.61958  0.77255  0.48576  0.95510
    840   2.72499  4.17159  4.25820  3.67008  2.51477  3.85215  4.16019  2.06457  3.53513  1.63396  3.18638  3.85778  4.20684  3.74232  3.02221  3.14615  2.69584  2.16449  4.78831  3.60668   1052 l - - -
          2.68618  4.42225  2.77519  2.73123  3.46354  2.40513  3.72494  3.29354  2.67741  2.69355  4.24690  2.90347  2.73739  3.18146  2.89801  2.37887  2.77519  2.98518  4.58477  3.61503
          0.06482  4.31375  3.00822  0.61958  0.77255  0.55640  0.85160
    841   2.69005  5.12530  2.62740  2.35739  4.44564  2.88851  3.64326  3.91022  1.73942  3.41918  4.18489  2.46424  3.84011  2.60658  2.86703  2.66066  2.92449  3.16518  5.57490  4.18270   1053 k - - -
          2.68618  4.42225  2.77519  2.73123  3.46354  2.40513  3.72494  3.29354  2.67741  2.69355  4.24690  2.90347  2.73739  3.18146  2.89801  2.37887  2.77519  2.98518  4.58477  3.61503
          0.02099  4.26993  4.99227  0.61958  0.77255  0.51722  0.90677
    842   2.58923  5.39671  1.80055  2.11023  4.71062  2.40431  3.75829  4.20840  2.61605  3.69231  4.47144  2.26620  3.90656  2.57616  3.15188  2.78715  3.11210  3.77549  5.83949  4.38820   1054 d - - -
          2.68618  4.42225  2.77519  2.73123  3.46354  2.40513  3.72494  3.29354  2.67741  2.69355  4.24690  2.90347  2.73739  3.18146  2.89801  2.37887  2.77519  2.98518  4.58477  3.61503
          0.02008  4.31375  5.03610  0.61958  0.77255  0.55640  0.85160
    843   2.50060  4.98102  2.99526  2.47284  4.27300  2.31665  3.41478  3.70295  1.83638  2.91753  4.06475  2.78655  3.88262  2.81487  2.83851  2.70905  2.93398  3.34985  5.46356  4.11937   1055 k - - -
          2.68618  4.42225  2.77519  2.73123  3.46354  2.40513  3.72494  3.29354  2.67741  2.69355  4.24690  2.90347  2.73739  3.18146  2.89801  2.37887  2.77519  2.98518  4.58477  3.61503
          0.02008  4.31375  5.03610  0.61958  0.77255  0.55640  0.85160
    844   2.44550  5.09436  2.93449  2.13492  4.41388  3.44240  3.10302  3.87559  1.90670  3.38449  4.14430  2.73317  3.33388  2.73502  2.61760  2.64154  2.89451  3.14773  5.53879  4.15366   1056 k - - -
          2.68618  4.42225  2.77519  2.73123  3.46354  2.40513  3.72494  3.29354  2.67741  2.69355  4.24690  2.90347  2.73739  3.18146  2.89801  2.37887  2.77519  2.98518  4.58477  3.61503
          0.02008  4.31375  5.03610  0.61958  0.77255  0.44400  1.02574
    845   2.78565  2.97890  4.52137  3.93668  3.29951  3.96097  4.32647  1.73122  3.78157  1.59550  3.27189  4.04873  4.32174  3.96736  3.88904  2.86626  3.02569  1.96782  4.89125  3.70902   1057 l - - -
          2.68618  4.42225  2.77519  2.73123  3.46354  2.40513  3.72494  3.29354  2.67741  2.69355  4.24690  2.90347  2.73739  3.18146  2.89801  2.37887  2.77519  2.98518  4.58477  3.61503
          0.01909  4.36402  5.08637  0.61958  0.77255  0.48576  0.95510
    846   2.69862  4.30246  3.78591  3.20898  3.36965  3.72777  3.98513  2.71163  2.32347  1.78249  2.99119  3.55015  4.09749  3.40067  3.38328  2.99256  2.92914  2.28701  4.87683  2.64761   1058 l - - -
          2.68618  4.42225  2.77519  2.73123  3.46354  2.40513  3.72494  3.29354  2.67741  2.69355  4.24690  2.90347  2.73739  3.18146  2.89801  2.37887  2.77519  2.98518  4.58477  3.61503
          0.01909  4.36402  5.08637  0.61958  0.77255  0.48576  0.95510
    847   2.75533  3.01860  3.24375  2.67167  4.23607  2.67037  3.76186  3.63339  1.48545  3.22299  4.05081  3.14649  3.96187  2.91731  2.53805  2.80481  2.99902  3.30393  5.43462  4.14767   1059 k - - -
          2.68618  4.42225  2.77519  2.73123  3.46354  2.40513  3.72494  3.29354  2.67741  2.69355  4.24690  2.90347  2.73739  3.18146  2.89801  2.37887  2.77519  2.98518  4.58477  3.61503
          0.01909  4.36402  5.08637  0.61958  0.77255  0.48576  0.95510
    848   3.48945  5.61426  2.82757  0.48714  5.04045  3.67644  4.34537  4.60414  3.29989  4.15056  5.13471  3.34640  4.31338  3.57055  3.73940  3.43724  3.80748  4.24706  6.11185  4.87749   1060 E - - -
          2.68618  4.42225  2.77519  2.73123  3.46354  2.40513  3.72494  3.29354  2.67741  2.69355  4.24690  2.90347  2.73739  3.18146  2.89801  2.37887  2.77519  2.98518  4.58477  3.61503
          0.01909  4.36402  5.08637  0.61958  0.77255  0.48576  0.95510
    849   2.39617  4.62175  3.28870  2.73183  3.81226  3.57839  3.80592  2.59064  2.48591  2.83762  3.71672  3.20239  3.96833  1.90590  3.05481  2.81248  2.92140  2.42560  5.18501  3.91161   1061 q - - -
          2.68618  4.42225  2.77519  2.73123  3.46354  2.40513  3.72494  3.29354  2.67741  2.69355  4.24690  2.90347  2.73739  3.18146  2.89801  2.37887  2.77519  2.98518  4.58477  3.61503
          0.01909  4.36402  5.08637  0.61958  0.77255  0.48576  0.95510
    850   1.89019  4.73617  2.84726  2.62126  4.11792  3.43018  3.80799  3.14624  2.64461  3.15211  3.97684  3.10347  2.31803  2.98017  3.09327  2.24062  2.90795  3.18148  5.41270  4.09816   1062 a - - -
          2.68618  4.42225  2.77519  2.73123  3.46354  2.40513  3.72494  3.29354  2.67741  2.69355  4.24690  2.90347  2.73739  3.18146  2.89801  2.37887  2.77519  2.98518  4.58477  3.61503
          0.01909  4.36402  5.08637  0.61958  0.77255  0.48576  0.95510
    851   3.14981  4.49708  4.84013  4.28052  1.85000  4.30203  4.33953  2.14687  4.11701  1.23168  3.15759  4.33506  4.58693  4.19512  4.16783  3.62421  3.37293  2.54850  4.65267  2.65318   1063 l - - -
          2.68618  4.42225  2.77519  2.73123  3.46354  2.40513  3.72494  3.29354  2.67741  2.69355  4.24690  2.90347  2.73739  3.18146  2.89801  2.37887  2.77519  2.98518  4.58477  3.61503
          0.01909  4.36402  5.08637  0.61958  0.77255  0.48576  0.95510
    852   2.49874  4.48122  3.38771  2.82257  3.63927  3.59221  3.83110  2.67040  2.40878  2.16522  3.58069  3.26635  3.97567  3.10435  2.90008  2.25633  2.70008  2.54505  5.05067  3.79718   1064 l - - -
          2.68618  4.42225  2.77519  2.73123  3.46354  2.40513  3.72494  3.29354  2.67741  2.69355  4.24690  2.90347  2.73739  3.18146  2.89801  2.37887  2.77519  2.98518  4.58477  3.61503
          0.01909  4.36402  5.08637  0.61958  0.77255  0.48576  0.95510
    853   2.40987  4.33369  3.66287  2.80976  1.76439  3.68466  3.92548  2.81903  3.07945  2.53646  3.45007  3.48490  4.07354  3.36317  3.38862  2.66941  2.93061  2.60628  4.80714  2.85047   1065 f - - -
          2.68618  4.42225  2.77519  2.73123  3.46354  2.40513  3.72494  3.29354  2.67741  2.69355  4.24690  2.90347  2.73739  3.18146  2.89801  2.37887  2.77519  2.98518  4.58477  3.61503
          0.01909  4.36402  5.08637  0.61958  0.77255  0.48576  0.95510
    854   2.79656  5.27598  2.78785  2.13809  4.61363  3.01460  3.70115  4.08632  1.97178  3.56644  4.33333  1.97854  3.90338  2.26068  2.88460  2.74924  3.03100  3.66578  5.69750  4.29876   1066 k - - -
          2.68618  4.42225  2.77519  2.73123  3.46354  2.40513  3.72494  3.29354  2.67741  2.69355  4.24690  2.90347  2.73739  3.18146  2.89801  2.37887  2.77519  2.98518  4.58477  3.61503
          0.01909  4.36402  5.08637  0.61958  0.77255  0.48576  0.95510
    855   2.99686  5.52879  2.19417  2.03083  4.83058  1.41117  3.86447  4.33070  2.79132  3.82681  4.63886  2.57254  3.98061  2.68431  3.34673  2.90924  3.26556  3.90776  5.98950  4.52073   1067 g - - -
          2.68618  4.42225  2.77519  2.73123  3.46354  2.40513  3.72494  3.29354  2.67741  2.69355  4.24690  2.90347  2.73739  3.18146  2.89801  2.37887  2.77519  2.98518  4.58477  3.61503
          0.01909  4.36402  5.08637  0.61958  0.77255  0.48576  0.95510
    856   2.52137  5.00877  2.97614  1.95291  4.29071  3.47288  3.11913  3.72785  2.02925  3.28460  4.07279  2.97479  3.87153  2.79947  2.88709  2.52173  2.91772  2.55106  5.48127  4.12065   1068 e - - -
          2.68618  4.42225  2.77519  2.73123  3.46354  2.40513  3.72494  3.29354  2.67741  2.69355  4.24690  2.90347  2.73739  3.18146  2.89801  2.37887  2.77519  2.98518  4.58477  3.61503
          0.01909  4.36402  5.08637  0.61958  0.77255  0.48576  0.95510
    857   3.02570  4.41405  4.64740  4.06164  3.24433  4.21205  4.52868  1.93425  3.92052  1.20531  2.72790  4.24515  4.50952  3.38994  4.04491  3.52317  3.25320  1.91599  5.03107  3.90233   1069 l - - -
          2.68618  4.42225  2.77519  2.73123  3.46354  2.40513  3.72494  3.29354  2.67741  2.69355  4.24690  2.90347  2.73739  3.18146  2.89801  2.37887  2.77519  2.98518  4.58477  3.61503
          0.01909  4.36402  5.08637  0.61958  0.77255  0.48576  0.95510
    858   2.74607  5.06059  3.07271  2.50667  4.36971  3.08813  3.67828  3.80204  1.68653  3.33652  4.12839  3.02398  3.91135  2.80226  2.23703  2.30931  2.96966  3.43778  5.50421  3.32268   1070 k - - -
          2.68618  4.42225  2.77519  2.73123  3.46354  2.40513  3.72494  3.29354  2.67741  2.69355  4.24690  2.90347  2.73739  3.18146  2.89801  2.37887  2.77519  2.98518  4.58477  3.61503
          0.01909  4.36402  5.08637  0.61958  0.77255  0.48576  0.95510
[truncated: 29,764 more chars]
