# Supplementary material for: A matter of background: DNA repair pathways as a possible cause for the sparse distribution of CRISPR-Cas systems in bacteria
Source: Philos Trans R Soc Lond B Biol Sci. 2019 Mar 25;374(1772):20180088. doi: 10.1098/rstb.2018.0088 (PMC6452273; doi:10.1098/rstb.2018.0088)
Supplement: Macsy_finder_DNA_repair.zip [file rstb20180088supp3.zip › Macsy_finder_DNA_repair/DNA_repair_profiles/AddB_custom.hmm]

HMMER3/f [3.1b2 | February 2015]
NAME  AddB_cromie
LENG  978
ALPH  amino
RF    no
MM    no
CONS  yes
CS    no
MAP   yes
DATE  Wed Aug 30 17:01:11 2017
NSEQ  15
EFFN  4.932861
CKSUM 2842956073
STATS LOCAL MSV      -12.7540  0.69564
STATS LOCAL VITERBI  -14.2878  0.69564
STATS LOCAL FORWARD   -6.1599  0.69564
HMM          A        C        D        E        F        G        H        I        K        L        M        N        P        Q        R        S        T        V        W        Y   
            m->m     m->i     m->d     i->m     i->i     d->m     d->d
  COMPO   2.42863  4.45199  2.92540  2.53953  3.37875  2.89093  3.74771  3.00283  2.68534  2.35447  3.83702  3.17807  3.17560  2.99341  2.78618  2.64409  2.88908  2.80170  4.67370  3.56990
          2.68639  4.42246  2.77486  2.73144  3.46375  2.40483  3.72516  3.29375  2.67762  2.69376  4.24485  2.90368  2.73650  3.18167  2.89822  2.37876  2.77541  2.98539  4.58498  3.61524
          1.44075  0.98231  0.94468  0.05657  2.90051  0.00000        *
      1   2.32866  5.02628  3.21438  2.17822  4.26750  2.31766  3.85546  3.68490  2.65419  2.41967  3.03003  3.18017  4.04087  2.49966  3.11784  2.41178  3.05314  3.36018  5.52957  4.19347      2 e - - -
          2.68618  4.42225  2.77519  2.73123  3.46354  2.40513  3.72494  3.29354  2.67741  2.69355  4.24690  2.90347  2.73739  3.18146  2.89801  2.37887  2.77519  2.98518  4.58477  3.61503
          0.01174  4.84654  5.56888  0.61958  0.77255  0.96015  0.48262
      2   1.94170  4.72021  3.62023  3.05346  3.87572  3.82806  4.06148  3.24458  2.49516  2.10901  2.53213  3.49812  4.20977  2.60755  2.71661  3.06156  3.12322  2.37445  5.28505  4.03163      3 a - - -
          2.68618  4.42225  2.77519  2.73123  3.46354  2.40513  3.72494  3.29354  2.67741  2.69355  4.24690  2.90347  2.73739  3.18146  2.89801  2.37887  2.77519  2.98518  4.58477  3.61503
          0.01024  4.98200  5.70434  0.61958  0.77255  0.99196  0.46338
      3   2.90367  5.41019  2.63308  2.23485  4.75296  2.25171  2.92883  4.23768  2.60040  3.71431  3.23403  2.07020  4.06911  2.40362  2.64678  2.86618  3.13511  3.79967  5.84376  4.43353      4 n - - -
          2.68618  4.42225  2.77519  2.73123  3.46354  2.40513  3.72494  3.29354  2.67741  2.69355  4.24690  2.90347  2.73739  3.18146  2.89801  2.37887  2.77519  2.98518  4.58477  3.61503
          0.00958  5.04852  5.77086  0.61958  0.77255  1.16994  0.37162
      4   2.24888  4.55052  3.96400  3.39214  2.78845  2.85834  4.20957  1.83093  2.70320  2.08775  3.65839  3.74868  3.08065  2.88674  3.63631  3.19832  3.15267  2.81559  5.14422  3.92646      5 i - - -
          2.68618  4.42225  2.77519  2.73123  3.46354  2.40513  3.72494  3.29354  2.67741  2.69355  4.24690  2.90347  2.73739  3.18146  2.89801  2.37887  2.77519  2.98518  4.58477  3.61503
          0.00958  5.04852  5.77086  0.61958  0.77255  0.65738  0.73024
      5   4.40543  5.58691  6.37432  5.79678  3.74426  5.83883  6.13640  2.86852  5.66451  0.53100  2.08108  6.01879  5.80044  5.46432  5.57536  5.25316  4.60416  1.96294  6.03568  5.12419      6 L - - -
          2.68619  4.42294  2.77515  2.73121  3.46423  2.40531  3.72564  3.29423  2.67810  2.69424  4.24759  2.90416  2.73737  3.18216  2.89702  2.37856  2.77515  2.98313  4.58546  3.61229
          0.10768  2.30910  5.90116  2.45950  0.08935  0.93697  0.49727
      6   2.97882  4.75960  3.76724  3.20167  2.99825  3.93393  3.18132  3.27252  3.16227  1.82160  3.85949  3.63166  4.31508  2.74591  2.85636  1.84009  2.52691  2.51476  5.33291  4.08720     22 l - - -
          2.68618  4.42225  2.77519  2.73123  3.46354  2.40513  3.72494  3.29354  2.67741  2.69355  4.24690  2.90347  2.73739  3.18146  2.89801  2.37887  2.77519  2.98518  4.58477  3.61503
          0.00841  5.17882  5.90116  0.61958  0.77255  0.93697  0.49727
      7   2.16298  4.50191  4.51812  3.94245  2.73736  1.39135  4.46906  2.18149  3.82225  2.72974  3.65311  4.12390  4.48854  4.03934  3.99772  2.66689  3.25803  2.33618  5.15454  3.96354     23 g - - -
          2.68618  4.42225  2.77519  2.73123  3.46354  2.40513  3.72494  3.29354  2.67741  2.69355  4.24690  2.90347  2.73739  3.18146  2.89801  2.37887  2.77519  2.98518  4.58477  3.61503
          0.00841  5.17882  5.90116  0.61958  0.77255  0.93697  0.49727
      8   2.55661  4.50939  4.31928  3.73767  2.43212  2.27509  4.36313  2.08795  3.63728  2.29960  3.62242  3.99738  3.06540  3.87917  2.14784  3.34815  3.22425  2.76573  5.11568  3.04952     24 i - - -
          2.68618  4.42225  2.77519  2.73123  3.46354  2.40513  3.72494  3.29354  2.67741  2.69355  4.24690  2.90347  2.73739  3.18146  2.89801  2.37887  2.77519  2.98518  4.58477  3.61503
          0.00841  5.17882  5.90116  0.61958  0.77255  0.93697  0.49727
      9   1.90439  4.88504  4.33346  3.88752  4.70131  3.78942  4.84695  2.72438  3.85783  3.78006  4.63720  4.07128  1.16229  4.14399  4.17979  1.50490  3.43312  3.64769  6.09818  4.88627     25 p - - -
          2.68618  4.42225  2.77519  2.73123  3.46354  2.40513  3.72494  3.29354  2.67741  2.69355  4.24690  2.90347  2.73739  3.18146  2.89801  2.37887  2.77519  2.98518  4.58477  3.61503
          0.00841  5.17882  5.90116  0.61958  0.77255  0.93697  0.49727
     10   2.33792  5.07627  3.84095  3.38678  4.96586  1.31066  2.95793  4.41249  3.41402  4.01661  4.80644  3.75698  4.37598  3.73697  3.83667  1.34167  2.65555  3.91243  6.22381  4.93229     26 g - - -
          2.68618  4.42225  2.77519  2.73123  3.46354  2.40513  3.72494  3.29354  2.67741  2.69355  4.24690  2.90347  2.73739  3.18146  2.89801  2.37887  2.77519  2.98518  4.58477  3.61503
          0.06894  5.17882  2.79720  0.61958  0.77255  0.93697  0.49727
     11   2.99743  4.72498  4.28140  3.76496  4.11954  3.90212  4.60039  3.32021  3.69177  2.44647  4.08355  4.01045  4.45468  3.97755  3.98443  0.98093  1.95893  2.36423  5.59940  4.38790     27 s - - -
          2.68618  4.42225  2.77519  2.73123  3.46354  2.40513  3.72494  3.29354  2.67741  2.69355  4.24690  2.90347  2.73739  3.18146  2.89801  2.37887  2.77519  2.98518  4.58477  3.61503
          0.00893  5.11881  5.84115  0.61958  0.77255  0.39895  1.11177
     12   3.03970  4.74163  3.95403  3.38571  2.96555  1.52094  4.28659  3.23827  3.33117  2.51902  2.67479  3.78046  4.40669  3.63277  2.23743  2.64180  2.62701  3.01585  5.32888  4.09840     28 g - - -
          2.68618  4.42225  2.77519  2.73123  3.46354  2.40513  3.72494  3.29354  2.67741  2.69355  4.24690  2.90347  2.73739  3.18146  2.89801  2.37887  2.77519  2.98518  4.58477  3.61503
          0.00756  5.28395  6.00630  0.61958  0.77255  0.66508  0.72203
     13   2.63227  5.50612  2.71798  2.71982  4.84542  3.79383  3.97784  4.32312  1.22429  3.80661  4.54981  3.26493  4.18700  2.33183  2.69458  2.98618  2.66920  2.95984  5.94044  4.53888     29 k - - -
          2.68618  4.42225  2.77519  2.73123  3.46354  2.40513  3.72494  3.29354  2.67741  2.69355  4.24690  2.90347  2.73739  3.18146  2.89801  2.37887  2.77519  2.98518  4.58477  3.61503
          0.00756  5.28395  6.00630  0.61958  0.77255  0.66508  0.72203
     14   3.20436  4.63458  4.78432  4.19782  3.74986  4.35331  4.68057  1.82121  2.64766  1.81555  3.72848  4.37269  4.71156  4.26994  4.19921  3.65322  1.35951  2.23607  5.31329  4.12666     30 t - - -
          2.68618  4.42225  2.77519  2.73123  3.46354  2.40513  3.72494  3.29354  2.67741  2.69355  4.24690  2.90347  2.73739  3.18146  2.89801  2.37887  2.77519  2.98518  4.58477  3.61503
          0.06215  5.28395  2.89706  0.61958  0.77255  0.66508  0.72203
     15   2.98357  5.47664  2.59194  2.30715  4.81528  3.75788  3.94574  4.29585  2.08112  3.77866  4.51953  3.22810  4.15186  3.04463  1.90027  2.35718  2.10684  2.72891  5.91278  4.50690     31 r - - -
          2.68618  4.42225  2.77519  2.73123  3.46354  2.40513  3.72494  3.29354  2.67741  2.69355  4.24690  2.90347  2.73739  3.18146  2.89801  2.37887  2.77519  2.98518  4.58477  3.61503
          0.00799  5.22979  5.95214  0.61958  0.77255  0.32303  1.28719
     16   2.25798  5.17630  3.49053  2.54671  4.39618  3.89195  3.15138  3.80215  2.91741  2.02183  4.25271  3.44190  2.36679  3.26626  2.30491  3.09955  2.79917  3.49791  5.69169  2.53651     32 l - - -
          2.68618  4.42225  2.77519  2.73123  3.46354  2.40513  3.72494  3.29354  2.67741  2.69355  4.24690  2.90347  2.73739  3.18146  2.89801  2.37887  2.77519  2.98518  4.58477  3.61503
          0.00719  5.33506  6.05740  0.61958  0.77255  0.48576  0.95510
     17   2.59383  4.58560  5.19004  4.57633  2.41586  4.40275  4.73518  2.11884  4.36444  1.11362  2.84682  4.56678  4.74954  4.47982  4.36743  3.71757  3.45209  2.14016  5.19964  3.04895     33 l - - -
          2.68618  4.42225  2.77519  2.73123  3.46354  2.40513  3.72494  3.29354  2.67741  2.69355  4.24690  2.90347  2.73739  3.18146  2.89801  2.37887  2.77519  2.98518  4.58477  3.61503
          0.05950  5.33506  2.93852  0.61958  0.77255  0.48576  0.95510
     18   3.06135  4.43801  5.01096  4.39681  2.52861  4.22918  4.56054  1.97676  4.18476  1.59477  3.55535  4.38682  2.65876  4.31820  4.19767  2.88709  3.29350  1.96620  3.24461  3.00273     34 l - - -
          2.68618  4.42225  2.77519  2.73123  3.46354  2.40513  3.72494  3.29354  2.67741  2.69355  4.24690  2.90347  2.73739  3.18146  2.89801  2.37887  2.77519  2.98518  4.58477  3.61503
          0.00757  5.28313  6.00547  0.61958  0.77255  0.66766  0.71931
     19   2.06156  5.53591  1.89939  2.10726  4.88053  3.78378  3.97911  4.36773  2.71860  3.84104  4.57750  2.37364  3.08087  2.66890  2.71971  2.38122  3.25362  3.92647  5.96819  4.55492     35 d - - -
          2.68618  4.42225  2.77519  2.73123  3.46354  2.40513  3.72494  3.29354  2.67741  2.69355  4.24690  2.90347  2.73739  3.18146  2.89801  2.37887  2.77519  2.98518  4.58477  3.61503
          0.12479  5.28313  2.18711  0.61958  0.77255  0.38681  1.13699
     20   2.36317  5.15309  3.40649  2.35871  4.38212  2.44360  4.03016  3.79368  2.83975  2.54093  4.22648  3.36369  4.21334  2.69506  2.43190  2.27190  3.21643  2.84638  3.37471  3.20344     36 s - - -
          2.68618  4.42225  2.77519  2.73123  3.46354  2.40513  3.72494  3.29354  2.67741  2.69355  4.24690  2.90347  2.73739  3.18146  2.89801  2.37887  2.77519  2.98518  4.58477  3.61503
          0.00803  5.22499  5.94734  0.61958  0.77255  0.82995  0.57282
     21   1.77624  4.46095  4.63914  4.04475  2.88961  4.14868  4.46193  2.12544  3.00006  1.80447  3.57708  2.71099  4.51611  4.09341  4.02817  3.44325  3.25455  2.33160  5.07631  2.78782     37 a - - -
          2.68618  4.42225  2.77519  2.73123  3.46354  2.40513  3.72494  3.29354  2.67741  2.69355  4.24690  2.90347  2.73739  3.18146  2.89801  2.37887  2.77519  2.98518  4.58477  3.61503
          0.15252  5.22499  1.99450  0.61958  0.77255  0.82995  0.57282
     22   2.92780  5.39108  3.19579  2.29770  4.72192  2.94169  3.88830  4.19297  2.06915  2.85786  4.43674  3.18035  2.73890  2.49700  1.86339  2.89844  3.15764  2.96415  5.82949  4.43466     38 r - - -
          2.68618  4.42225  2.77519  2.73123  3.46354  2.40513  3.72494  3.29354  2.67741  2.69355  4.24690  2.90347  2.73739  3.18146  2.89801  2.37887  2.77519  2.98518  4.58477  3.61503
          0.00927  5.08174  5.80408  0.61958  0.77255  1.11818  0.39582
     23   3.25901  5.84318  1.82628  1.37784  5.16489  3.78470  4.14658  4.67672  3.00382  4.13903  4.90951  2.18063  4.29600  2.16248  3.54617  2.36376  3.51224  4.22488  6.27041  4.80482     39 e - - -
          2.68568  4.42258  2.77512  2.73112  3.46387  2.40453  3.72528  3.29309  2.67774  2.69388  4.24723  2.90329  2.73773  3.18113  2.89782  2.37892  2.77553  2.98552  4.58510  3.61536
          0.29925  1.36410  5.80408  1.05108  0.43011  0.60668  0.78780
     24   2.17657  4.96029  3.55242  2.20949  2.16752  3.01656  2.75083  3.52983  2.97369  2.68550  4.04835  3.47593  3.10715  3.30812  3.40218  2.61508  3.21550  2.65709  5.50427  4.21896     43 f - - -
          2.68618  4.42225  2.77519  2.73123  3.46354  2.40513  3.72494  3.29354  2.67741  2.69355  4.24690  2.90347  2.73739  3.18146  2.89801  2.37887  2.77519  2.98518  4.58477  3.61503
          0.06627  5.20772  2.83625  0.61958  0.77255  0.30316  1.34126
     25   4.87433  5.97754  6.66137  6.18222  2.31656  6.20547  5.98998  3.18748  6.05191  0.28575  3.60577  6.31484  6.07229  5.68585  5.87127  5.71014  5.05426  3.59047  5.83508  4.54973     44 L - - -
          2.68618  4.42225  2.77519  2.73123  3.46354  2.40513  3.72494  3.29354  2.67741  2.69355  4.24690  2.90347  2.73739  3.18146  2.89801  2.37887  2.77519  2.98518  4.58477  3.61503
          0.00756  5.28451  6.00685  0.61958  0.77255  0.66334  0.72387
     26   2.27829  5.47358  2.76872  2.71428  4.80150  2.96291  3.97396  3.10173  2.00369  2.74782  4.51881  3.25950  2.74790  2.51824  2.35591  2.97531  2.70038  3.85498  5.91662  4.51638     45 k - - -
          2.68618  4.42225  2.77519  2.73123  3.46354  2.40513  3.72494  3.29354  2.67741  2.69355  4.24690  2.90347  2.73739  3.18146  2.89801  2.37887  2.77519  2.98518  4.58477  3.61503
          0.06181  5.28451  2.90289  0.61958  0.77255  0.66334  0.72387
     27   2.22499  5.48651  3.22933  1.99349  4.82921  3.75625  3.94503  4.31269  2.68012  3.79077  4.52899  2.47646  4.15095  2.40815  2.28886  2.01490  2.44093  3.87613  5.92117  4.51252     46 e - - -
          2.68537  4.42276  2.77570  2.73174  3.46301  2.40564  3.72430  3.29255  2.67792  2.69368  4.23976  2.90397  2.73740  3.18197  2.89746  2.37906  2.77570  2.98473  4.58528  3.61554
          0.48697  0.95994  5.95303  0.93275  0.50000  0.54110  0.87253
     28   3.52875  5.65047  2.59927  3.44892  5.94445  0.40671  5.13019  5.51621  4.34468  5.07632  5.91304  3.90438  4.75260  4.36315  4.89702  2.50427  4.02217  4.78727  7.19830  5.80933     51 G - - -
          2.68618  4.42225  2.77519  2.73123  3.46354  2.40513  3.72494  3.29354  2.67741  2.69355  4.24690  2.90347  2.73739  3.18146  2.89801  2.37887  2.77519  2.98518  4.58477  3.61503
          0.36660  5.28395  1.19786  0.61958  0.77255  0.66508  0.72203
     29   3.06881  5.57398  2.11141  1.90688  2.89737  1.75426  3.99263  4.37497  2.81754  3.86857  4.63970  2.14023  4.15661  3.11376  3.33865  3.01240  3.31518  3.95109  6.01840  4.58547     52 g - - -
          2.68531  4.42307  2.77547  2.73152  3.46172  2.40595  3.72577  3.29436  2.67823  2.69285  4.24772  2.90429  2.73609  3.18144  2.89570  2.37919  2.77602  2.98477  4.58559  3.61585
          1.29648  0.51611  2.04279  1.26038  0.33344  0.78292  0.61077
     30   2.04968  5.16461  3.21515  2.33362  3.16120  3.67980  3.87701  3.86535  2.25982  2.79183  4.22716  3.18783  4.07087  3.00749  2.22804  2.25828  2.63371  3.51263  5.64708  4.28992     62 a - - -
          2.68618  4.42225  2.77519  2.73123  3.46354  2.40513  3.72494  3.29354  2.67741  2.69355  4.24690  2.90347  2.73739  3.18146  2.89801  2.37887  2.77519  2.98518  4.58477  3.61503
          0.01036  4.97036  5.69270  0.61958  0.77255  1.27634  0.32719
     31   2.91362  5.40448  2.56623  1.45204  4.73708  3.65594  3.87032  4.21764  2.29628  3.70510  4.45269  3.12615  2.48104  2.97406  3.11972  2.47198  3.14777  2.84190  5.84454  4.43456     63 e - - -
          2.68618  4.42225  2.77519  2.73123  3.46354  2.40513  3.72494  3.29354  2.67741  2.69355  4.24690  2.90347  2.73739  3.18146  2.89801  2.37887  2.77519  2.98518  4.58477  3.61503
          0.01036  4.97036  5.69270  0.61958  0.77255  0.53404  0.88245
     32   2.46256  5.00749  2.83758  2.93343  3.06292  3.84687  4.06345  2.26266  2.51040  2.56706  4.09111  3.42829  4.23383  2.07735  2.37475  3.06063  3.20535  2.79162  5.54133  4.24385     64 q - - -
          2.68618  4.42225  2.77519  2.73123  3.46354  2.40513  3.72494  3.29354  2.67741  2.69355  4.24690  2.90347  2.73739  3.18146  2.89801  2.37887  2.77519  2.98518  4.58477  3.61503
          0.06620  5.19142  2.83892  0.61958  0.77255  0.90936  0.51547
     33   2.18919  4.42719  4.51786  3.92678  3.52798  4.08749  4.39597  2.38085  2.72525  1.93008  2.52387  4.10076  4.45586  3.99949  3.04227  3.37810  2.19495  2.30124  3.15581  3.85236     65 l - - -
          2.68618  4.42225  2.77519  2.73123  3.46354  2.40513  3.72494  3.29354  2.67741  2.69355  4.24690  2.90347  2.73739  3.18146  2.89801  2.37887  2.77519  2.98518  4.58477  3.61503
          0.00879  5.13401  5.85636  0.61958  0.77255  0.25357  1.49623
     34   3.42466  4.77326  5.36337  4.75865  1.90868  4.63110  4.96292  2.37957  4.56035  1.26852  3.63302  4.78256  4.95029  4.66634  2.90435  3.95210  3.65410  1.48582  5.39292  4.24273     66 l - - -
          2.68618  4.42225  2.77519  2.73123  3.46354  2.40513  3.72494  3.29354  2.67741  2.69355  4.24690  2.90347  2.73739  3.18146  2.89801  2.37887  2.77519  2.98518  4.58477  3.61503
          0.06834  5.33506  2.79305  0.61958  0.77255  0.48576  0.95510
     35   3.05491  3.19457  5.00186  4.38784  2.55359  3.02175  2.97510  1.98291  4.17638  1.64571  3.55051  4.37925  4.58619  4.31056  4.19035  3.53306  3.28708  2.05154  5.05203  2.43310     67 l - - -
          2.68618  4.42225  2.77519  2.73123  3.46354  2.40513  3.72494  3.29354  2.67741  2.69355  4.24690  2.90347  2.73739  3.18146  2.89801  2.37887  2.77519  2.98518  4.58477  3.61503
          0.00764  5.27436  5.99670  0.61958  0.77255  0.69454  0.69176
     36   2.42317  4.75373  5.36185  4.78729  3.93393  4.69390  5.10452  2.17288  4.62181  1.44562  3.86696  4.83841  5.02999  4.78755  4.68392  4.02770  2.31624  1.17011  5.59195  4.40898     68 v - - -
          2.68618  4.42225  2.77519  2.73123  3.46354  2.40513  3.72494  3.29354  2.67741  2.69355  4.24690  2.90347  2.73739  3.18146  2.89801  2.37887  2.77519  2.98518  4.58477  3.61503
          0.00764  5.27436  5.99670  0.61958  0.77255  0.69454  0.69176
     37   3.57045  5.71353  3.36987  2.59280  5.73181  4.00521  4.95774  5.25613  3.97250  4.81786  5.67437  3.84325  0.44028  4.17251  4.43067  2.65167  4.01313  4.67038  6.95248  5.58097     69 P - - -
          2.68618  4.42225  2.77519  2.73123  3.46354  2.40513  3.72494  3.29354  2.67741  2.69355  4.24690  2.90347  2.73739  3.18146  2.89801  2.37887  2.77519  2.98518  4.58477  3.61503
          0.00764  5.27436  5.99670  0.61958  0.77255  0.37437  1.16387
     38   2.55574  5.52520  2.72278  2.18768  2.99928  2.88380  3.06416  4.34208  2.73759  3.82696  4.56851  1.80425  4.20272  3.09757  3.22948  2.40828  2.39857  3.91134  5.96308  4.55670     70 n - - -
          2.68618  4.42225  2.77519  2.73123  3.46354  2.40513  3.72494  3.29354  2.67741  2.69355  4.24690  2.90347  2.73739  3.18146  2.89801  2.37887  2.77519  2.98518  4.58477  3.61503
          0.00719  5.33506  6.05740  0.61958  0.77255  0.48576  0.95510
     39   2.30215  5.44346  3.35235  2.79262  3.40029  3.84200  4.02708  4.20020  1.80689  3.72782  4.49656  3.32958  4.23308  1.87222  2.13225  3.03776  2.76221  3.81205  5.89844  2.92304     71 k - - -
          2.68618  4.42225  2.77519  2.73123  3.46354  2.40513  3.72494  3.29354  2.67741  2.69355  4.24690  2.90347  2.73739  3.18146  2.89801  2.37887  2.77519  2.98518  4.58477  3.61503
          0.00719  5.33506  6.05740  0.61958  0.77255  0.48576  0.95510
     40   3.03875  5.53187  3.29341  2.25347  4.87226  2.96293  2.69716  4.35236  2.39921  3.83353  3.25701  2.52945  4.20621  3.09665  1.73357  3.00390  2.14934  3.92014  5.96585  4.56144     72 r - - -
          2.68618  4.42225  2.77519  2.73123  3.46354  2.40513  3.72494  3.29354  2.67741  2.69355  4.24690  2.90347  2.73739  3.18146  2.89801  2.37887  2.77519  2.98518  4.58477  3.61503
          0.00719  5.33506  6.05740  0.61958  0.77255  0.48576  0.95510
     41   1.81749  5.37069  3.36071  2.27229  4.65024  3.83859  4.03403  4.09212  2.19958  2.18021  3.36935  3.33807  4.23024  2.73184  3.27829  2.17493  2.70986  3.72564  5.84479  4.47776     73 a - - -
          2.68679  4.42286  2.77503  2.73185  3.46261  2.40574  3.72556  3.29415  2.67802  2.69216  4.24751  2.90320  2.73666  3.18208  2.89803  2.37906  2.77519  2.98515  4.58158  3.61322
          0.51571  1.54808  1.65933  1.55960  0.23600  0.48576  0.95510
     42   1.59980  4.47074  4.36811  3.78665  2.13579  2.36299  3.11393  2.92325  3.67692  2.24692  3.58821  4.01824  4.43334  3.90819  3.87920  3.34238  3.20639  2.21895  5.07774  3.87692     82 a - - -
          2.68618  4.42225  2.77519  2.73123  3.46354  2.40513  3.72494  3.29354  2.67741  2.69355  4.24690  2.90347  2.73739  3.18146  2.89801  2.37887  2.77519  2.98518  4.58477  3.61503
          0.20074  5.12689  1.73759  0.61958  0.77255  1.04012  0.43605
     43   2.07777  5.00950  2.68772  2.73061  4.23747  3.69810  3.90758  2.85888  2.72081  2.61473  4.08664  3.24368  4.08838  3.06871  2.10852  2.42300  2.34847  3.33492  5.52394  4.19990     83 a - - -
          2.68618  4.42225  2.77519  2.73123  3.46354  2.40513  3.72494  3.29354  2.67741  2.69355  4.24690  2.90347  2.73739  3.18146  2.89801  2.37887  2.77519  2.98518  4.58477  3.61503
          0.01072  4.93687  5.65921  0.61958  0.77255  1.31643  0.31210
     44   2.22307  4.88266  3.38945  2.33849  4.07994  3.73409  3.95493  3.47028  2.81166  3.12387  2.08353  3.32209  4.12263  3.15195  2.61090  2.35247  2.56044  2.61989  5.42140  4.12646     84 m - - -
          2.68618  4.42225  2.77519  2.73123  3.46354  2.40513  3.72494  3.29354  2.67741  2.69355  4.24690  2.90347  2.73739  3.18146  2.89801  2.37887  2.77519  2.98518  4.58477  3.61503
          0.01072  4.93687  5.65921  0.61958  0.77255  1.31643  0.31210
     45   1.99073  4.61425  3.73197  2.17933  3.75643  3.85362  4.10482  2.49288  3.11530  2.06341  3.71510  3.57844  4.23300  3.42563  2.57351  3.09729  3.11149  2.19348  5.20108  3.96383     85 a - - -
          2.68618  4.42225  2.77519  2.73123  3.46354  2.40513  3.72494  3.29354  2.67741  2.69355  4.24690  2.90347  2.73739  3.18146  2.89801  2.37887  2.77519  2.98518  4.58477  3.61503
          0.01072  4.93687  5.65921  0.61958  0.77255  1.06590  0.42223
     46   2.53475  5.28797  3.37308  2.80829  4.59001  2.76599  3.95972  4.01880  2.61077  3.56733  4.37055  3.31710  4.19191  2.52969  1.20753  3.02983  3.24687  3.66776  5.74361  2.98259     86 r - - -
          2.68618  4.42225  2.77519  2.73123  3.46354  2.40513  3.72494  3.29354  2.67741  2.69355  4.24690  2.90347  2.73739  3.18146  2.89801  2.37887  2.77519  2.98518  4.58477  3.61503
          0.01005  5.00093  5.72328  0.61958  0.77255  1.23703  0.34284
     47   2.27386  5.37672  2.53523  2.21777  4.71599  2.80895  3.84275  4.19793  2.58047  3.67960  4.41940  3.12301  4.04791  2.13716  2.26046  2.40902  3.11122  2.95170  5.81305  4.40540     87 q - - -
          2.68618  4.42225  2.77519  2.73123  3.46354  2.40513  3.72494  3.29354  2.67741  2.69355  4.24690  2.90347  2.73739  3.18146  2.89801  2.37887  2.77519  2.98518  4.58477  3.61503
          0.01005  5.00093  5.72328  0.61958  0.77255  1.23703  0.34284
     48   1.94413  4.57460  3.84963  2.65433  3.70510  3.89625  3.10778  2.44603  3.22714  2.03363  3.68011  3.66525  2.46511  3.52063  3.56083  3.14718  3.12997  2.27860  5.16332  3.93708     88 a - - -
          2.68618  4.42225  2.77519  2.73123  3.46354  2.40513  3.72494  3.29354  2.67741  2.69355  4.24690  2.90347  2.73739  3.18146  2.89801  2.37887  2.77519  2.98518  4.58477  3.61503
          0.08293  5.00093  2.61932  0.61958  0.77255  1.23703  0.34284
     49   2.37502  2.94854  4.92707  4.33683  1.52051  4.21931  4.56885  2.70968  4.15070  1.36361  3.42854  4.36967  4.58344  4.28377  4.19516  3.54261  3.30997  2.59079  5.04354  3.84047     89 l - - -
          2.68618  4.42225  2.77519  2.73123  3.46354  2.40513  3.72494  3.29354  2.67741  2.69355  4.24690  2.90347  2.73739  3.18146  2.89801  2.37887  2.77519  2.98518  4.58477  3.61503
          0.01081  4.92881  5.65116  0.61958  0.77255  1.04860  0.43144
     50   1.69910  5.23746  2.19436  2.64748  4.51926  3.68601  3.88443  3.96452  2.25994  2.71646  4.29598  3.18291  4.08087  2.57581  3.12660  2.88747  3.12281  3.59448  5.70789  2.79484     90 a - - -
          2.68618  4.42225  2.77519  2.73123  3.46354  2.40513  3.72494  3.29354  2.67741  2.69355  4.24690  2.90347  2.73739  3.18146  2.89801  2.37887  2.77519  2.98518  4.58477  3.61503
          0.08213  5.00093  2.62946  0.61958  0.77255  1.23703  0.34284
     51   2.85566  5.30080  2.51195  2.56988  4.61988  2.77778  3.82802  2.52417  2.57405  3.59492  4.34955  2.63879  4.03024  1.94631  2.56028  2.83041  2.52905  3.67761  5.74967  4.35525     91 q - - -
          2.68618  4.42225  2.77519  2.73123  3.46354  2.40513  3.72494  3.29354  2.67741  2.69355  4.24690  2.90347  2.73739  3.18146  2.89801  2.37887  2.77519  2.98518  4.58477  3.61503
          0.01080  4.92960  5.65195  0.61958  0.77255  1.32474  0.30907
     52   2.36350  4.49390  3.92414  3.35181  3.61923  3.88950  4.16267  2.45475  3.28286  1.87196  3.60374  3.70432  2.94718  3.56612  2.17969  2.56334  3.10117  2.25114  5.09138  3.87464     92 l - - -
          2.68621  4.42228  2.77471  2.73126  3.46357  2.40516  3.72498  3.29357  2.67744  2.69358  4.24693  2.90350  2.73743  3.18149  2.89804  2.37890  2.77523  2.98521  4.58480  3.61506
          0.09972  2.39257  5.65195  0.24531  1.52539  0.52888  0.88981
     53   3.01322  4.49917  4.43850  3.85220  3.59149  4.10885  3.01364  2.47791  3.72446  1.21318  2.18210  4.07441  4.47723  2.98626  3.91492  2.69294  3.24489  2.74855  5.10561  3.91297     94 l - - -
          2.68618  4.42225  2.77519  2.73123  3.46354  2.40513  3.72494  3.29354  2.67741  2.69355  4.24690  2.90347  2.73739  3.18146  2.89801  2.37887  2.77519  2.98518  4.58477  3.61503
          0.00839  5.18016  5.90251  0.61958  0.77255  0.93408  0.49914
     54   1.38708  5.43469  3.26005  2.39191  4.98520  1.84860  4.21896  4.45916  3.03168  3.98372  4.75383  2.57106  4.29728  3.34729  3.52403  2.01835  3.39989  4.00407  6.14647  4.75750     95 a - - -
          2.68618  4.42225  2.77519  2.73123  3.46354  2.40513  3.72494  3.29354  2.67741  2.69355  4.24690  2.90347  2.73739  3.18146  2.89801  2.37887  2.77519  2.98518  4.58477  3.61503
          0.00839  5.18016  5.90251  0.61958  0.77255  0.93408  0.49914
     55   2.53981  5.44356  2.69641  2.03997  4.77797  2.08181  3.93005  4.25558  2.67209  3.74571  4.49040  3.20969  2.32011  3.03114  2.71155  2.46091  3.19529  2.90586  5.88614  4.48214     96 e - - -
          2.68618  4.42225  2.77519  2.73123  3.46354  2.40513  3.72494  3.29354  2.67741  2.69355  4.24690  2.90347  2.73739  3.18146  2.89801  2.37887  2.77519  2.98518  4.58477  3.61503
          0.07674  5.18016  2.68467  0.61958  0.77255  0.93408  0.49914
     56   2.48539  5.46442  2.54933  1.53394  4.80338  3.71099  3.91562  4.28809  2.66233  2.95864  4.50854  2.65771  4.11618  2.55182  3.15809  1.99164  3.19198  3.85213  5.89965  4.48718     97 e - - -
          2.68618  4.42225  2.77519  2.73123  3.46354  2.40513  3.72494  3.29354  2.67741  2.69355  4.24690  2.90347  2.73739  3.18146  2.89801  2.37887  2.77519  2.98518  4.58477  3.61503
          0.07314  5.11241  2.74093  0.61958  0.77255  1.06622  0.42206
     57   1.76391  4.79725  4.49895  4.17091  4.77795  0.72815  5.04549  4.10456  4.13569  3.84423  2.51708  4.18126  4.44712  4.40115  4.37514  3.14987  3.41981  3.66546  6.20615  5.02835     98 g - - -
          2.68618  4.42225  2.77519  2.73123  3.46354  2.40513  3.72494  3.29354  2.67741  2.69355  4.24690  2.90347  2.73739  3.18146  2.89801  2.37887  2.77519  2.98518  4.58477  3.61503
          0.07116  5.04884  2.77624  0.61958  0.77255  1.16946  0.37184
     58   2.39054  4.79469  2.52276  2.95209  2.63347  3.79185  4.02064  2.70524  2.92884  2.45587  3.88665  2.70453  2.85230  2.66133  3.34325  3.01565  3.11431  2.47917  5.34888  4.07701     99 a - - -
          2.68618  4.42225  2.77519  2.73123  3.46354  2.40513  3.72494  3.29354  2.67741  2.69355  4.24690  2.90347  2.73739  3.18146  2.89801  2.37887  2.77519  2.98518  4.58477  3.61503
          0.01018  4.98786  5.71021  0.61958  0.77255  1.25417  0.33591
     59   2.35297  4.43222  4.16330  3.58403  2.70053  3.96262  4.25041  2.33827  3.49250  2.63106  3.54458  2.85215  4.33517  3.74273  2.85521  2.61500  3.12719  2.17722  5.03613  2.02082    100 y - - -
          2.68618  4.42225  2.77519  2.73123  3.46354  2.40513  3.72494  3.29354  2.67741  2.69355  4.24690  2.90347  2.73739  3.18146  2.89801  2.37887  2.77519  2.98518  4.58477  3.61503
          0.11134  4.98786  2.31726  0.61958  0.77255  0.97969  0.47069
     60   1.65160  4.56117  4.10648  3.54532  3.68585  3.99988  4.32171  2.88390  3.44904  1.85919  3.65161  3.86980  4.38986  2.32994  3.72907  3.28133  3.21245  1.77146  5.20447  3.99657    101 a - - -
          2.68449  4.42295  2.77589  2.73118  3.46423  2.40495  3.72564  3.29329  2.67740  2.69374  4.24759  2.90416  2.73755  3.18099  2.89807  2.37906  2.77589  2.98436  4.58546  3.61393
          0.85816  0.55746  5.68440  1.10621  0.40169  0.70393  0.68248
     61   2.41306  2.86857  4.91088  4.29747  3.44492  4.14032  4.47273  2.14789  4.08830  1.90959  2.69282  4.29406  4.50421  4.22458  4.10593  2.75065  2.37708  1.89980  3.22907  3.79769    108 v - - -
          2.68618  4.42225  2.77519  2.73123  3.46354  2.40513  3.72494  3.29354  2.67741  2.69355  4.24690  2.90347  2.73739  3.18146  2.89801  2.37887  2.77519  2.98518  4.58477  3.61503
          0.08171  5.12689  2.62377  0.61958  0.77255  1.04012  0.43605
     62   1.47586  4.53021  4.30734  3.73110  1.77460  4.05522  4.36167  2.37939  3.59010  2.67387  3.63068  3.99036  4.44070  3.86717  2.38768  3.34449  3.23838  2.74850  5.12088  3.89524    109 a - - -
          2.68618  4.42225  2.77519  2.73123  3.46354  2.40513  3.72494  3.29354  2.67741  2.69355  4.24690  2.90347  2.73739  3.18146  2.89801  2.37887  2.77519  2.98518  4.58477  3.61503
          0.00952  5.05470  5.77705  0.61958  0.77255  1.16064  0.37584
     63   2.04485  4.54596  3.98840  3.41604  3.66979  3.94755  4.22111  3.02269  3.34886  1.95959  3.65601  3.76589  4.32500  3.62888  2.77856  2.06559  2.55580  2.19076  5.14245  2.96611    110 l - - -
          2.68618  4.42225  2.77519  2.73123  3.46354  2.40513  3.72494  3.29354  2.67741  2.69355  4.24690  2.90347  2.73739  3.18146  2.89801  2.37887  2.77519  2.98518  4.58477  3.61503
          0.00952  5.05470  5.77705  0.61958  0.77255  1.16064  0.37584
     64   1.71189  5.35989  3.19991  2.64948  4.68912  2.80418  2.99876  4.15277  2.62465  3.65972  4.41786  3.18904  2.42284  2.30873  2.37807  2.90539  3.16030  3.74491  5.81216  4.42553    111 a - - -
          2.68618  4.42225  2.77519  2.73123  3.46354  2.40513  3.72494  3.29354  2.67741  2.69355  4.24690  2.90347  2.73739  3.18146  2.89801  2.37887  2.77519  2.98518  4.58477  3.61503
          0.00952  5.05470  5.77705  0.61958  0.77255  0.85139  0.55656
     65   2.48933  5.46177  2.25753  1.80275  4.80547  3.71039  2.84853  4.29222  2.64701  3.76651  4.50364  2.66354  4.11018  2.51203  3.14178  2.30707  2.42209  3.85184  5.89451  4.48148    112 e - - -
          2.68618  4.42225  2.77519  2.73123  3.46354  2.40513  3.72494  3.29354  2.67741  2.69355  4.24690  2.90347  2.73739  3.18146  2.89801  2.37887  2.77519  2.98518  4.58477  3.61503
          0.00886  5.12689  5.84924  0.61958  0.77255  1.04012  0.43605
     66   3.23313  4.58831  5.11507  4.52272  2.69914  4.45260  4.80764  1.85640  2.59097  1.84450  3.62440  4.57845  4.78981  4.49677  4.39852  3.77226  3.46761  1.16104  5.30033  4.12685    113 v - - -
          2.68618  4.42225  2.77519  2.73123  3.46354  2.40513  3.72494  3.29354  2.67741  2.69355  4.24690  2.90347  2.73739  3.18146  2.89801  2.37887  2.77519  2.98518  4.58477  3.61503
          0.00886  5.12689  5.84924  0.61958  0.77255  0.78960  0.60519
     67   2.97986  5.05216  2.72204  2.90708  2.20588  3.84005  2.39203  3.65626  2.26696  2.07275  4.13309  3.40728  4.22742  3.23305  2.66753  3.05216  3.21082  3.36666  5.55311  3.09073    114 l - - -
          2.68618  4.42225  2.77519  2.73123  3.46354  2.40513  3.72494  3.29354  2.67741  2.69355  4.24690  2.90347  2.73739  3.18146  2.89801  2.37887  2.77519  2.98518  4.58477  3.61503
          0.00839  5.18016  5.90251  0.61958  0.77255  0.93408  0.49914
     68   2.96898  5.32578  3.28464  2.31441  4.63732  3.76130  3.97120  4.08552  2.72938  3.62848  4.40348  3.26783  2.63966  3.09018  2.61175  1.52688  2.07910  3.00694  5.81316  4.44071    115 s - - -
          2.68618  4.42225  2.77519  2.73123  3.46354  2.40513  3.72494  3.29354  2.67741  2.69355  4.24690  2.90347  2.73739  3.18146  2.89801  2.37887  2.77519  2.98518  4.58477  3.61503
          0.00839  5.18016  5.90251  0.61958  0.77255  0.93408  0.49914
     69   2.44911  4.42165  3.06043  4.21034  1.58568  4.17273  4.49363  1.91347  4.03276  2.59935  3.53570  4.27606  4.53704  4.19545  4.10180  3.47724  3.25321  2.00250  2.85279  3.84807    116 f - - -
          2.68618  4.42225  2.77519  2.73123  3.46354  2.40513  3.72494  3.29354  2.67741  2.69355  4.24690  2.90347  2.73739  3.18146  2.89801  2.37887  2.77519  2.98518  4.58477  3.61503
          0.00839  5.18016  5.90251  0.61958  0.77255  0.93408  0.49914
     70   2.35282  5.46661  3.20220  1.76189  4.80893  3.73415  3.92527  4.29238  2.66191  3.77094  4.50974  2.15624  4.13035  2.53400  2.70558  1.97893  2.69299  3.85615  5.90183  4.49290    117 e - - -
          2.68618  4.42225  2.77519  2.73123  3.46354  2.40513  3.72494  3.29354  2.67741  2.69355  4.24690  2.90347  2.73739  3.18146  2.89801  2.37887  2.77519  2.98518  4.58477  3.61503
          0.00839  5.18016  5.90251  0.61958  0.77255  0.93408  0.49914
     71   1.68927  4.70100  3.90522  3.33460  2.66000  3.98184  4.23453  3.18820  3.26303  2.39027  3.80065  3.73071  4.36054  2.80157  1.78348  3.23079  3.22918  2.44376  5.28295  4.05203    118 a - - -
          2.68618  4.42225  2.77519  2.73123  3.46354  2.40513  3.72494  3.29354  2.67741  2.69355  4.24690  2.90347  2.73739  3.18146  2.89801  2.37887  2.77519  2.98518  4.58477  3.61503
          0.00839  5.18016  5.90251  0.61958  0.77255  0.93408  0.49914
     72   1.98717  4.49690  2.73960  3.78003  2.03645  3.11562  4.37567  2.94994  3.67461  1.98609  2.85636  4.02375  4.45060  3.90910  3.88503  3.35972  2.57558  2.75237  3.22745  3.90857    119 l - - -
          2.68618  4.42225  2.77519  2.73123  3.46354  2.40513  3.72494  3.29354  2.67741  2.69355  4.24690  2.90347  2.73739  3.18146  2.89801  2.37887  2.77519  2.98518  4.58477  3.61503
          0.06884  5.18016  2.79854  0.61958  0.77255  0.93408  0.49914
     73   1.34847  4.46379  4.55232  3.96731  2.08114  4.12326  4.39926  2.07905  3.83044  2.63201  3.57066  4.13308  4.49091  3.05074  3.98037  3.41645  3.24463  2.70697  5.01007  2.79977    120 a - - -
          2.68618  4.42225  2.77519  2.73123  3.46354  2.40513  3.72494  3.29354  2.67741  2.69355  4.24690  2.90347  2.73739  3.18146  2.89801  2.37887  2.77519  2.98518  4.58477  3.61503
          0.00892  5.12023  5.84258  0.61958  0.77255  1.05225  0.42948
     74   2.41265  4.61636  3.93621  1.96069  2.58093  3.00503  4.22266  2.62447  3.31034  2.82322  3.72278  3.74181  4.33806  3.59925  3.63634  2.56862  3.18722  2.88459  3.21376  2.27001    121 e - - -
          2.68618  4.42225  2.77519  2.73123  3.46354  2.40513  3.72494  3.29354  2.67741  2.69355  4.24690  2.90347  2.73739  3.18146  2.89801  2.37887  2.77519  2.98518  4.58477  3.61503
          0.00892  5.12023  5.84258  0.61958  0.77255  0.77521  0.61731
     75   3.07152  5.56937  2.57461  2.34083  4.91714  3.79394  3.99710  4.39578  2.71164  3.86701  4.61691  3.26083  4.20754  1.95905  1.31649  3.02844  2.56034  3.96306  5.99016  4.58887    122 r - - -
          2.68618  4.42225  2.77519  2.73123  3.46354  2.40513  3.72494  3.29354  2.67741  2.69355  4.24690  2.90347  2.73739  3.18146  2.89801  2.37887  2.77519  2.98518  4.58477  3.61503
          0.00839  5.18016  5.90251  0.61958  0.77255  0.93408  0.49914
     76   1.82351  3.03455  4.86840  4.28216  3.62628  4.18846  4.60228  1.96655  4.11246  2.69094  3.63490  4.33802  4.58793  4.28186  4.19134  2.47643  2.70966  1.42927  5.16394  3.98249    123 v - - -
          2.68618  4.42225  2.77519  2.73123  3.46354  2.40513  3.72494  3.29354  2.67741  2.69355  4.24690  2.90347  2.73739  3.18146  2.89801  2.37887  2.77519  2.98518  4.58477  3.61503
          0.00839  5.18016  5.90251  0.61958  0.77255  0.28204  1.40341
     77   2.00415  4.46953  5.03019  4.41667  2.86223  4.25802  4.58959  2.01469  4.20699  1.60500  3.58599  4.41224  4.62162  4.34254  3.01790  3.56833  3.32336  2.18188  2.70622  3.01319    124 l - - -
          2.68614  4.42309  2.77416  2.73163  3.46438  2.40597  3.72579  3.29438  2.67783  2.69257  4.24555  2.90285  2.73691  3.18114  2.89885  2.37880  2.77557  2.98507  4.58561  3.61300
          0.41420  1.08829  6.05740  1.43902  0.27071  0.48576  0.95510
     78   2.24336  5.47036  3.30942  2.75320  4.78682  3.81654  3.13959  4.25282  2.75261  3.08910  4.51877  2.77440  4.20927  1.92086  2.39232  2.28223  2.25306  3.84557  5.92044  3.35185    134 q - - -
          2.68618  4.42225  2.77519  2.73123  3.46354  2.40513  3.72494  3.29354  2.67741  2.69355  4.24690  2.90347  2.73739  3.18146  2.89801  2.37887  2.77519  2.98518  4.58477  3.61503
          0.16329  5.33506  1.92528  0.61958  0.77255  0.48576  0.95510
     79   2.21424  5.34209  3.26393  1.94006  4.65073  3.03853  2.99560  4.10401  2.71559  3.63926  4.40900  3.25005  4.15047  3.07230  3.19831  1.89641  2.14174  2.96713  5.81785  4.43883    135 s - - -
          2.68618  4.42225  2.77519  2.73123  3.46354  2.40513  3.72494  3.29354  2.67741  2.69355  4.24690  2.90347  2.73739  3.18146  2.89801  2.37887  2.77519  2.98518  4.58477  3.61503
          0.00839  5.18016  5.90251  0.61958  0.77255  0.93408  0.49914
     80   1.79902  4.52460  4.46133  3.89032  2.90423  4.06519  4.46043  3.00161  3.77835  1.64020  3.67516  4.09286  4.47930  4.00559  3.97297  2.69743  1.61525  2.80040  5.17655  3.98258    136 t - - -
          2.68618  4.42225  2.77519  2.73123  3.46354  2.40513  3.72494  3.29354  2.67741  2.69355  4.24690  2.90347  2.73739  3.18146  2.89801  2.37887  2.77519  2.98518  4.58477  3.61503
          0.07731  5.18016  2.67704  0.61958  0.77255  0.93408  0.49914
     81   2.93656  5.42122  2.52951  1.97138  4.75471  2.47850  2.57091  4.23313  2.64134  2.33858  4.46564  3.17835  4.10383  3.00100  2.42218  2.45957  3.16821  3.80579  5.86031  4.45542    137 e - - -
          2.68618  4.42225  2.77519  2.73123  3.46354  2.40513  3.72494  3.29354  2.67741  2.69355  4.24690  2.90347  2.73739  3.18146  2.89801  2.37887  2.77519  2.98518  4.58477  3.61503
          0.00899  5.11185  5.83419  0.61958  0.77255  0.75796  0.63228
     82   2.46929  5.37189  3.25639  2.30902  4.67822  1.86119  3.94318  4.13563  2.17360  2.52260  4.42362  3.23913  4.14619  2.47867  2.71327  2.94806  3.19574  2.93019  5.82737  4.44433    138 g - - -
          2.68618  4.42225  2.77519  2.73123  3.46354  2.40513  3.72494  3.29354  2.67741  2.69355  4.24690  2.90347  2.73739  3.18146  2.89801  2.37887  2.77519  2.98518  4.58477  3.61503
          0.13968  5.18016  2.08156  0.61958  0.77255  0.93408  0.49914
     83   2.92120  4.58450  3.89900  3.32890  3.71249  2.85681  4.18827  3.06968  3.27000  1.80978  2.79874  3.70532  2.46424  2.52924  3.59617  3.17805  2.33830  2.85306  3.17298  3.95027    139 l - - -
          2.68618  4.42225  2.77519  2.73123  3.46354  2.40513  3.72494  3.29354  2.67741  2.69355  4.24690  2.90347  2.73739  3.18146  2.89801  2.37887  2.77519  2.98518  4.58477  3.61503
          0.00957  5.05005  5.77240  0.61958  0.77255  1.16765  0.37266
     84   2.47267  4.89974  3.46391  2.90330  4.08627  2.84523  4.01388  3.47388  2.26057  2.55475  3.98642  3.39024  3.09177  2.56952  3.31664  2.48656  3.13988  2.50894  3.46752  2.71069    140 k - - -
          2.68618  4.42225  2.77519  2.73123  3.46354  2.40513  3.72494  3.29354  2.67741  2.69355  4.24690  2.90347  2.73739  3.18146  2.89801  2.37887  2.77519  2.98518  4.58477  3.61503
          0.00957  5.05005  5.77240  0.61958  0.77255  1.16765  0.37266
     85   2.50961  5.33809  3.31188  2.73892  4.64871  3.77034  3.92825  4.08602  1.96150  2.28357  4.39531  3.26334  4.15677  1.64697  2.47957  2.97854  2.68616  3.71147  5.77892  4.42870    141 q - - -
          2.68618  4.42225  2.77519  2.73123  3.46354  2.40513  3.72494  3.29354  2.67741  2.69355  4.24690  2.90347  2.73739  3.18146  2.89801  2.37887  2.77519  2.98518  4.58477  3.61503
          0.00957  5.05005  5.77240  0.61958  0.77255  0.88927  0.52926
     86   3.18328  5.08689  4.66075  4.55742  5.52902  3.85132  5.53300  4.96076  4.60947  4.67157  5.53659  4.47508  0.55759  4.89073  4.78586  3.38561  1.50820  4.29262  6.82847  5.73539    142 P - - -
          2.68618  4.42225  2.77519  2.73123  3.46354  2.40513  3.72494  3.29354  2.67741  2.69355  4.24690  2.90347  2.73739  3.18146  2.89801  2.37887  2.77519  2.98518  4.58477  3.61503
          0.09742  5.11454  2.44393  0.61958  0.77255  0.76340  0.62751
     87   2.91897  5.38209  2.71543  2.30366  3.20935  2.85357  3.88929  4.18013  2.63199  2.86725  4.42797  3.17524  2.98399  2.07863  2.42024  2.89057  2.29467  3.76224  5.82658  4.42770    143 q - - -
          2.68618  4.42225  2.77519  2.73123  3.46354  2.40513  3.72494  3.29354  2.67741  2.69355  4.24690  2.90347  2.73739  3.18146  2.89801  2.37887  2.77519  2.98518  4.58477  3.61503
          0.00911  5.09833  5.82068  0.61958  0.77255  0.73208  0.65567
     88   2.00126  4.62599  4.77096  4.23742  3.83761  4.11576  4.73315  3.02197  4.10145  0.91426  3.81824  4.32720  4.60816  4.30803  4.24626  2.36268  3.39876  2.30616  5.39712  4.21822    144 l - - -
          2.68618  4.42225  2.77519  2.73123  3.46354  2.40513  3.72494  3.29354  2.67741  2.69355  4.24690  2.90347  2.73739  3.18146  2.89801  2.37887  2.77519  2.98518  4.58477  3.61503
          0.00839  5.18016  5.90251  0.61958  0.77255  0.93408  0.49914
     89   2.45341  4.53431  3.12013  3.72841  3.64979  4.08407  4.38021  2.28069  3.63490  1.61356  3.64873  4.00002  2.15146  3.88132  3.86968  3.36107  2.60368  2.15358  5.15098  3.95045    145 l - - -
          2.68618  4.42225  2.77519  2.73123  3.46354  2.40513  3.72494  3.29354  2.67741  2.69355  4.24690  2.90347  2.73739  3.18146  2.89801  2.37887  2.77519  2.98518  4.58477  3.61503
          0.00839  5.18016  5.90251  0.61958  0.77255  0.93408  0.49914
     90   2.20372  5.42484  2.61929  2.04112  4.75148  2.91101  3.92956  2.81190  2.67333  3.72265  4.47144  3.21306  4.13256  2.58816  3.16323  2.17880  2.19261  3.80575  5.86963  4.46987    146 e - - -
          2.68618  4.42225  2.77519  2.73123  3.46354  2.40513  3.72494  3.29354  2.67741  2.69355  4.24690  2.90347  2.73739  3.18146  2.89801  2.37887  2.77519  2.98518  4.58477  3.61503
          0.00839  5.18016  5.90251  0.61958  0.77255  0.93408  0.49914
     91   1.88254  4.53243  4.34114  3.76584  3.66735  1.73859  4.40193  2.37594  3.66827  2.14370  3.66933  4.01701  4.45353  3.91062  3.89480  2.70199  2.59359  2.41156  5.16599  3.96755    147 g - - -
          2.68525  4.42242  2.77536  2.73140  3.46371  2.40530  3.72511  3.29371  2.67758  2.69320  4.24707  2.90306  2.73756  3.18163  2.89818  2.37904  2.77536  2.98535  4.58212  3.61520
          0.54768  1.04921  2.63816  0.06920  2.70509  0.28204  1.40341
     92   2.51441  5.49944  3.25035  2.01273  4.83910  2.23719  3.97031  4.32038  2.70961  3.80368  4.54450  2.49736  3.18948  2.09023  3.20168  2.21540  3.23796  3.06397  5.93848  4.53131    149 e - - -
          2.68618  4.42225  2.77519  2.73123  3.46354  2.40513  3.72494  3.29354  2.67741  2.69355  4.24690  2.90347  2.73739  3.18146  2.89801  2.37887  2.77519  2.98518  4.58477  3.61503
          0.00764  5.27436  5.99670  0.61958  0.77255  0.37437  1.16387
     93   3.04502  5.52880  3.30391  2.14605  4.86723  3.81990  2.83429  4.34419  2.30973  3.82863  4.57240  3.29127  3.28992  3.10277  1.40749  2.60882  2.76490  3.03103  5.96315  4.56249    150 r - - -
          2.68618  4.42225  2.77519  2.73123  3.46354  2.40513  3.72494  3.29354  2.67741  2.69355  4.24690  2.90347  2.73739  3.18146  2.89801  2.37887  2.77519  2.98518  4.58477  3.61503
          0.00719  5.33506  6.05740  0.61958  0.77255  0.48576  0.95510
     94   3.04197  5.28085  1.94886  2.86114  4.52988  3.86401  4.06480  3.16845  2.85234  2.00170  4.34762  3.38510  3.29758  2.09712  2.28493  3.06567  3.27313  2.88543  5.77519  4.43160    151 d - - -
          2.68618  4.42225  2.77519  2.73123  3.46354  2.40513  3.72494  3.29354  2.67741  2.69355  4.24690  2.90347  2.73739  3.18146  2.89801  2.37887  2.77519  2.98518  4.58477  3.61503
          0.05297  5.33506  3.06245  0.61958  0.77255  0.48576  0.95510
     95   2.18250  4.45833  4.88997  4.28361  2.22216  3.00040  4.54184  2.45882  3.07418  1.65302  2.21633  4.33252  4.58069  4.25396  4.15339  3.52104  3.29388  2.70589  5.07757  2.80876    152 l - - -
          2.68618  4.42225  2.77519  2.73123  3.46354  2.40513  3.72494  3.29354  2.67741  2.69355  4.24690  2.90347  2.73739  3.18146  2.89801  2.37887  2.77519  2.98518  4.58477  3.61503
          0.00752  5.28961  6.01195  0.61958  0.77255  0.39664  1.11650
     96   2.18464  4.72529  4.95249  4.36240  2.92702  4.44744  4.76525  2.98485  4.20835  0.82099  3.63519  4.50353  4.79222  2.75856  4.32124  3.75211  3.53880  2.47654  5.31735  4.15171    153 l - - -
          2.68618  4.42225  2.77519  2.73123  3.46354  2.40513  3.72494  3.29354  2.67741  2.69355  4.24690  2.90347  2.73739  3.18146  2.89801  2.37887  2.77519  2.98518  4.58477  3.61503
          0.00719  5.33506  6.05740  0.61958  0.77255  0.48576  0.95510
     97   3.23057  4.60493  5.13179  4.52137  3.60888  4.40345  4.73045  2.27157  2.73117  1.15450  2.12752  4.54492  4.74920  4.44887  4.34575  3.71544  3.46081  2.34486  2.65996  4.05082    154 l - - -
          2.68618  4.42225  2.77519  2.73123  3.46354  2.40513  3.72494  3.29354  2.67741  2.69355  4.24690  2.90347  2.73739  3.18146  2.89801  2.37887  2.77519  2.98518  4.58477  3.61503
          0.00719  5.33506  6.05740  0.61958  0.77255  0.48576  0.95510
     98   2.22453  5.47946  3.30396  2.15118  4.79965  2.98856  3.20694  3.23596  2.44965  3.77402  4.52676  3.29159  4.20669  2.67593  1.95794  2.59729  3.26145  2.76217  5.92728  3.34044    155 r - - -
          2.68618  4.42225  2.77519  2.73123  3.46354  2.40513  3.72494  3.29354  2.67741  2.69355  4.24690  2.90347  2.73739  3.18146  2.89801  2.37887  2.77519  2.98518  4.58477  3.61503
          0.00719  5.33506  6.05740  0.61958  0.77255  0.48576  0.95510
     99   2.61986  5.53800  2.37997  1.46794  4.88005  3.80547  3.99476  4.36419  2.11672  3.13069  4.57966  3.27384  4.20029  2.58024  3.22399  2.48136  3.26489  3.92706  5.97224  2.94768    156 e - - -
          2.68618  4.42225  2.77519  2.73123  3.46354  2.40513  3.72494  3.29354  2.67741  2.69355  4.24690  2.90347  2.73739  3.18146  2.89801  2.37887  2.77519  2.98518  4.58477  3.61503
          0.00719  5.33506  6.05740  0.61958  0.77255  0.48576  0.95510
    100   1.58503  4.81574  5.41986  4.84896  3.99937  4.75996  5.18162  1.19419  4.68757  1.78661  3.92480  4.90540  5.09641  4.85581  4.75479  4.09636  2.84307  2.09361  5.66940  4.48668    157 i - - -
          2.68660  4.42035  2.77484  2.73017  3.46396  2.40555  3.72537  3.29266  2.67783  2.69326  4.24394  2.90301  2.73782  3.18189  2.89791  2.37929  2.77516  2.98561  4.58519  3.61545
          0.20984  1.67695  6.05740  1.32430  0.30923  0.48576  0.95510
    101   3.71326  4.98976  5.74017  5.19352  4.17446  5.09164  5.56835  1.33883  5.04819  1.31686  4.03185  5.25447  5.38431  5.21155  5.11156  3.13572  3.95866  1.25236  5.98180  4.80507    165 v - - -
          2.68618  4.42225  2.77519  2.73123  3.46354  2.40513  3.72494  3.29354  2.67741  2.69355  4.24690  2.90347  2.73739  3.18146  2.89801  2.37887  2.77519  2.98518  4.58477  3.61503
          0.10795  5.33506  2.32778  0.61958  0.77255  0.48576  0.95510
    102   2.20679  5.48134  2.59462  1.62374  4.82168  3.75755  3.94503  4.30390  2.36584  3.01901  4.52342  3.22691  4.15118  2.60999  2.17470  2.94740  3.21400  3.05467  5.91651  4.50902    166 e - - -
          2.68618  4.42225  2.77519  2.73123  3.46354  2.40513  3.72494  3.29354  2.67741  2.69355  4.24690  2.90347  2.73739  3.18146  2.89801  2.37887  2.77519  2.98518  4.58477  3.61503
          0.00794  5.23505  5.95739  0.61958  0.77255  0.32823  1.27368
    103   1.74422  5.54800  2.63614  2.11175  4.89338  2.77362  3.99486  4.37980  2.40168  3.85326  4.58894  3.27240  4.20073  2.13883  2.40215  2.60169  3.26712  3.93888  5.98014  4.56852    167 a - - -
          2.68599  4.42249  2.77458  2.73147  3.46296  2.40537  3.72519  3.29299  2.67724  2.69322  4.24714  2.90371  2.73764  3.18170  2.89825  2.37911  2.77544  2.98466  4.58501  3.61527
          0.24584  1.53428  6.05740  0.68509  0.70127  0.48576  0.95510
    104   1.79906  4.83821  3.85011  2.48980  3.98423  4.01538  3.11220  3.35058  3.24756  2.61267  3.93820  3.71425  4.39649  3.55915  3.62368  2.12538  2.51794  2.32324  3.28840  3.04922    170 a - - -
          2.68618  4.42225  2.77519  2.73123  3.46354  2.40513  3.72494  3.29354  2.67741  2.69355  4.24690  2.90347  2.73739  3.18146  2.89801  2.37887  2.77519  2.98518  4.58477  3.61503
          0.00719  5.33506  6.05740  0.61958  0.77255  0.48576  0.95510
    105   1.68763  5.49915  3.29630  1.84140  3.49154  2.98458  4.00721  4.30142  1.83269  3.79968  4.54870  3.29073  3.21996  3.11042  3.23953  2.56632  3.26829  3.88235  5.94665  4.54743    171 a - - -
          2.68618  4.42225  2.77519  2.73123  3.46354  2.40513  3.72494  3.29354  2.67741  2.69355  4.24690  2.90347  2.73739  3.18146  2.89801  2.37887  2.77519  2.98518  4.58477  3.61503
          0.11325  5.33506  2.28028  0.61958  0.77255  0.48576  0.95510
    106   2.50865  5.49471  3.24537  1.65287  4.83936  2.46186  3.95008  4.32046  1.96924  3.79687  4.53674  3.23606  4.16055  2.55921  2.31577  2.95972  3.22622  3.88541  5.92486  3.22173    172 e - - -
          2.68645  4.42252  2.77394  2.73076  3.46381  2.40452  3.72521  3.29381  2.67767  2.69382  4.24716  2.90289  2.73766  3.18173  2.89827  2.37913  2.77546  2.98545  4.58504  3.61530
          0.37628  1.38408  2.76399  0.73233  0.65544  0.81785  0.58228
    107   3.02433  5.51354  3.27497  1.73904  4.87208  3.78466  3.94762  4.34554  2.04289  3.81084  4.55615  3.25297  3.03569  2.10819  1.88098  2.98636  2.74081  3.91261  5.92572  4.53740    176 e - - -
          2.68618  4.42225  2.77519  2.73123  3.46354  2.40513  3.72494  3.29354  2.67741  2.69355  4.24690  2.90347  2.73739  3.18146  2.89801  2.37887  2.77519  2.98518  4.58477  3.61503
          0.00850  5.16745  5.88979  0.61958  0.77255  0.96096  0.48212
    108   3.05782  4.43572  4.96637  4.35690  2.09366  4.22593  4.54783  2.25799  3.01399  1.37457  3.50582  4.36872  4.58296  4.29009  4.18039  3.53660  3.28942  1.98409  5.04085  2.60283    177 l - - -
          2.68618  4.42225  2.77519  2.73123  3.46354  2.40513  3.72494  3.29354  2.67741  2.69355  4.24690  2.90347  2.73739  3.18146  2.89801  2.37887  2.77519  2.98518  4.58477  3.61503
          0.00850  5.16745  5.88979  0.61958  0.77255  0.96096  0.48212
    109   2.22897  5.37115  3.26129  2.70679  4.68673  2.48691  3.94801  4.14380  1.68525  3.66636  4.43147  3.24455  4.14979  2.47211  3.16234  2.06200  3.20115  3.74852  3.04477  4.45176    178 k - - -
          2.68539  4.42346  2.77502  2.73033  3.46475  2.40489  3.72616  3.29322  2.67862  2.69383  4.24811  2.90384  2.73560  3.18183  2.89816  2.37978  2.77567  2.98351  4.58598  3.61444
          1.53576  0.54866  1.57512  1.44080  0.27015  0.44840  1.01791
    110   1.74446  4.57141  4.00296  3.43365  2.88598  2.91488  4.24451  3.05774  3.36388  1.54284  3.68876  3.78244  2.95407  3.64784  2.91544  3.22004  3.17831  2.84440  5.17474  3.95776    186 l - - -
          2.68618  4.42225  2.77519  2.73123  3.46354  2.40513  3.72494  3.29354  2.67741  2.69355  4.24690  2.90347  2.73739  3.18146  2.89801  2.37887  2.77519  2.98518  4.58477  3.61503
          0.08551  5.08336  2.58024  0.61958  0.77255  1.11554  0.39711
    111   2.90912  4.48134  4.09206  3.52023  2.81352  3.95428  4.24648  2.94673  3.44074  1.43894  3.59534  2.54683  2.56627  3.70373  3.70866  2.57194  3.14430  2.35944  5.08484  3.87491    187 l - - -
          2.68618  4.42225  2.77519  2.73123  3.46354  2.40513  3.72494  3.29354  2.67741  2.69355  4.24690  2.90347  2.73739  3.18146  2.89801  2.37887  2.77519  2.98518  4.58477  3.61503
          0.00998  5.00783  5.73018  0.61958  0.77255  0.48271  0.96001
    112   2.23082  4.98717  2.78405  2.58398  4.17479  3.87410  4.09466  3.56274  2.96437  2.34407  4.07363  3.46921  4.26065  3.30057  2.84209  2.40692  3.22257  1.73442  5.52761  2.95821    188 v - - -
          2.68618  4.42225  2.77519  2.73123  3.46354  2.40513  3.72494  3.29354  2.67741  2.69355  4.24690  2.90347  2.73739  3.18146  2.89801  2.37887  2.77519  2.98518  4.58477  3.61503
          0.00804  5.22258  5.94493  0.61958  0.77255  0.83596  0.56820
    113   3.31337  4.67859  5.13718  4.55899  1.51914  4.45346  4.56621  2.22291  4.35706  1.66046  3.68891  4.54189  4.79720  4.46865  2.90526  3.76828  3.54264  2.90149  4.94668  1.82206    189 f - - -
          2.68621  4.42228  2.77522  2.73081  3.46357  2.40515  3.72497  3.29357  2.67744  2.69358  4.24692  2.90349  2.73742  3.18149  2.89803  2.37890  2.77522  2.98521  4.58480  3.61506
          0.18463  2.78028  2.23898  0.26065  1.47207  0.83596  0.56820
    114   2.02467  5.34436  3.21024  2.35765  4.65232  2.44457  3.92203  4.11064  2.67801  2.45568  4.40149  2.67096  4.11926  2.52544  3.16308  1.96685  3.17177  3.71627  5.80689  4.42156    191 s - - -
          2.68618  4.42225  2.77519  2.73123  3.46354  2.40513  3.72494  3.29354  2.67741  2.69355  4.24690  2.90347  2.73739  3.18146  2.89801  2.37887  2.77519  2.98518  4.58477  3.61503
          0.00898  5.11283  5.83517  0.61958  0.77255  1.06548  0.42245
    115   3.19864  5.55501  3.51053  2.93966  5.00561  1.81526  4.06321  4.43577  1.74595  3.89782  4.68032  3.43798  4.32414  3.17524  1.84019  1.82103  3.42490  4.02665  5.99279  4.67950    192 k - - -
          2.68618  4.42225  2.77519  2.73123  3.46354  2.40513  3.72494  3.29354  2.67741  2.69355  4.24690  2.90347  2.73739  3.18146  2.89801  2.37887  2.77519  2.98518  4.58477  3.61503
          0.00898  5.11283  5.83517  0.61958  0.77255  1.06548  0.42245
    116   2.06230  4.42787  4.54477  3.95718  2.16009  4.08174  4.41722  2.28419  3.82172  2.62719  3.55354  4.11817  2.12004  4.02528  3.96921  2.41351  3.20906  2.02461  5.05650  3.86840    193 v - - -
          2.68618  4.42225  2.77519  2.73123  3.46354  2.40513  3.72494  3.29354  2.67741  2.69355  4.24690  2.90347  2.73739  3.18146  2.89801  2.37887  2.77519  2.98518  4.58477  3.61503
          0.00898  5.11283  5.83517  0.61958  0.77255  1.06548  0.42245
    117   1.34019  5.02095  3.51657  2.97682  4.36499  3.77860  4.12524  3.76508  2.95884  2.70734  4.23420  3.45216  4.22771  2.38475  3.39485  1.87240  2.66967  3.44310  5.67480  4.37216    194 a - - -
          2.68618  4.42225  2.77519  2.73123  3.46354  2.40513  3.72494  3.29354  2.67741  2.69355  4.24690  2.90347  2.73739  3.18146  2.89801  2.37887  2.77519  2.98518  4.58477  3.61503
          0.00898  5.11283  5.83517  0.61958  0.77255  1.06548  0.42245
    118   2.48108  5.44250  2.61314  2.29512  4.78787  2.40357  3.88985  4.27397  2.12635  3.74758  4.48348  3.16800  4.09603  2.12125  2.25770  2.41654  3.16233  3.83338  5.87448  4.46333    195 q - - -
          2.68618  4.42225  2.77519  2.73123  3.46354  2.40513  3.72494  3.29354  2.67741  2.69355  4.24690  2.90347  2.73739  3.18146  2.89801  2.37887  2.77519  2.98518  4.58477  3.61503
          0.00898  5.11283  5.83517  0.61958  0.77255  1.06548  0.42245
    119   2.93864  5.16580  3.32156  2.76448  3.27835  3.76194  3.96250  3.83493  2.08355  3.42826  4.23546  3.28643  4.15261  2.39936  3.21215  2.05130  1.71148  3.50370  5.65928  3.16049    196 t - - -
          2.68618  4.42225  2.77519  2.73123  3.46354  2.40513  3.72494  3.29354  2.67741  2.69355  4.24690  2.90347  2.73739  3.18146  2.89801  2.37887  2.77519  2.98518  4.58477  3.61503
          0.00898  5.11283  5.83517  0.61958  0.77255  0.59848  0.79772
    120   1.91081  4.50726  4.43322  3.84842  2.91931  4.11028  3.24279  2.95864  3.73598  1.55023  3.62242  4.07412  3.18974  3.96341  3.93170  2.69441  2.53101  2.17131  5.11802  3.92397    197 l - - -
          2.68618  4.42225  2.77519  2.73123  3.46354  2.40513  3.72494  3.29354  2.67741  2.69355  4.24690  2.90347  2.73739  3.18146  2.89801  2.37887  2.77519  2.98518  4.58477  3.61503
          0.00804  5.22258  5.94493  0.61958  0.77255  0.83596  0.56820
    121   2.16981  5.49529  3.23305  1.79053  4.84021  2.17859  3.94842  4.32271  2.35655  3.79857  4.53779  3.23038  4.15698  2.56800  2.18726  2.57831  3.22408  3.88623  5.92653  4.52014    198 e - - -
          2.68618  4.42225  2.77519  2.73123  3.46354  2.40513  3.72494  3.29354  2.67741  2.69355  4.24690  2.90347  2.73739  3.18146  2.89801  2.37887  2.77519  2.98518  4.58477  3.61503
          0.00804  5.22258  5.94493  0.61958  0.77255  0.83596  0.56820
    122   2.49406  5.18469  2.55784  2.82549  2.04132  3.81456  4.01873  3.83962  2.47888  2.38504  4.25540  2.78908  4.20460  2.63696  3.28323  2.57211  3.21498  3.51645  5.68704  2.83930    199 f - - -
          2.68618  4.42225  2.77519  2.73123  3.46354  2.40513  3.72494  3.29354  2.67741  2.69355  4.24690  2.90347  2.73739  3.18146  2.89801  2.37887  2.77519  2.98518  4.58477  3.61503
          0.00804  5.22258  5.94493  0.61958  0.77255  0.83596  0.56820
    123   1.67814  3.25640  4.52549  3.93956  3.60614  4.12031  4.44657  2.26029  3.81445  1.66865  3.61831  3.08234  4.49913  4.02900  3.98380  2.80698  2.26161  2.74917  5.11618  3.92596    200 l - - -
          2.68618  4.42225  2.77519  2.73123  3.46354  2.40513  3.72494  3.29354  2.67741  2.69355  4.24690  2.90347  2.73739  3.18146  2.89801  2.37887  2.77519  2.98518  4.58477  3.61503
          0.17867  5.22258  1.84373  0.61958  0.77255  0.83596  0.56820
    124   2.18074  5.26195  1.96566  2.32412  4.54884  3.70190  3.89806  2.99802  2.66149  2.55685  4.31911  3.19694  4.09495  3.01780  2.62848  2.18125  3.13595  3.62071  5.73169  4.35893    201 d - - -
          2.68618  4.42225  2.77519  2.73123  3.46354  2.40513  3.72494  3.29354  2.67741  2.69355  4.24690  2.90347  2.73739  3.18146  2.89801  2.37887  2.77519  2.98518  4.58477  3.61503
          0.00953  5.05344  5.77579  0.61958  0.77255  1.16254  0.37497
    125   2.18974  5.26786  2.08992  2.31122  3.22762  2.93466  3.89389  4.00581  2.65553  2.69517  4.32371  3.19241  4.09160  2.50687  3.13696  2.51410  3.13326  3.62822  5.73537  3.20358    202 d - - -
          2.68618  4.42225  2.77519  2.73123  3.46354  2.40513  3.72494  3.29354  2.67741  2.69355  4.24690  2.90347  2.73739  3.18146  2.89801  2.37887  2.77519  2.98518  4.58477  3.61503
          0.00953  5.05344  5.77579  0.61958  0.77255  0.35010  1.21949
    126   1.92695  4.85941  5.50198  4.90845  2.76109  4.78567  5.14378  1.75934  4.72465  1.03281  3.66894  4.94369  5.08353  4.82038  4.73859  4.11696  3.76630  2.21136  5.54170  4.40637    203 l - - -
          2.68618  4.42225  2.77519  2.73123  3.46354  2.40513  3.72494  3.29354  2.67741  2.69355  4.24690  2.90347  2.73739  3.18146  2.89801  2.37887  2.77519  2.98518  4.58477  3.61503
          0.00756  5.28395  6.00630  0.61958  0.77255  0.66508  0.72203
    127   1.72849  4.49737  4.66214  2.98972  1.63836  4.18072  4.49235  2.49954  3.92468  2.15916  3.61287  4.21695  4.54839  4.12076  4.05729  2.64810  3.28859  2.74763  3.33324  3.92166    204 f - - -
          2.68618  4.42225  2.77519  2.73123  3.46354  2.40513  3.72494  3.29354  2.67741  2.69355  4.24690  2.90347  2.73739  3.18146  2.89801  2.37887  2.77519  2.98518  4.58477  3.61503
          0.00756  5.28395  6.00630  0.61958  0.77255  0.66508  0.72203
    128   2.60275  5.53816  2.73488  2.20588  4.88484  3.79578  2.92059  4.36836  2.17789  3.84130  4.58004  3.26320  4.19232  3.08090  1.34855  2.58417  3.26234  3.93001  5.96683  4.55970    205 r - - -
          2.68618  4.42225  2.77519  2.73123  3.46354  2.40513  3.72494  3.29354  2.67741  2.69355  4.24690  2.90347  2.73739  3.18146  2.89801  2.37887  2.77519  2.98518  4.58477  3.61503
          0.00756  5.28395  6.00630  0.61958  0.77255  0.66508  0.72203
    129   2.06329  4.57136  4.36263  3.78177  2.13268  2.98630  4.41751  3.02742  2.60289  1.85305  2.85077  4.04646  4.49706  3.92740  3.91150  3.40149  2.08866  2.82798  5.17830  3.97910    206 l - - -
          2.68618  4.42225  2.77519  2.73123  3.46354  2.40513  3.72494  3.29354  2.67741  2.69355  4.24690  2.90347  2.73739  3.18146  2.89801  2.37887  2.77519  2.98518  4.58477  3.61503
          0.00756  5.28395  6.00630  0.61958  0.77255  0.38803  1.13441
    130   2.21952  4.48412  4.97934  4.37002  2.19290  4.25944  4.58934  1.87738  2.74373  1.81325  2.76914  4.39438  4.62302  4.31987  4.21086  3.56747  2.49487  2.35669  5.10697  3.92948    207 l - - -
          2.68618  4.42225  2.77519  2.73123  3.46354  2.40513  3.72494  3.29354  2.67741  2.69355  4.24690  2.90347  2.73739  3.18146  2.89801  2.37887  2.77519  2.98518  4.58477  3.61503
          0.00719  5.33506  6.05740  0.61958  0.77255  0.48576  0.95510
    131   2.05454  5.50866  2.14197  1.88352  4.84048  3.80821  3.13769  4.31725  2.42046  3.80829  4.55288  3.28088  4.20160  3.09777  3.22771  2.48325  2.71261  3.04570  3.11140  4.54646    208 e - - -
          2.68618  4.42225  2.77519  2.73123  3.46354  2.40513  3.72494  3.29354  2.67741  2.69355  4.24690  2.90347  2.73739  3.18146  2.89801  2.37887  2.77519  2.98518  4.58477  3.61503
          0.09137  5.33506  2.49494  0.61958  0.77255  0.48576  0.95510
    132   3.92917  6.68512  1.83814  0.53974  5.96909  4.03161  4.67522  5.56042  3.82780  4.99191  5.88166  3.47534  4.71474  3.85386  4.53022  2.59103  4.24429  5.06969  7.13568  5.52007    209 E - - -
          2.68618  4.42225  2.77519  2.73123  3.46354  2.40513  3.72494  3.29354  2.67741  2.69355  4.24690  2.90347  2.73739  3.18146  2.89801  2.37887  2.77519  2.98518  4.58477  3.61503
          0.00781  5.25150  5.97385  0.61958  0.77255  0.76036  0.63017
    133   3.28727  4.64673  5.23214  4.62030  2.33590  4.47014  4.78607  2.19202  4.41455  1.18113  2.64912  4.62649  3.03273  4.51319  4.41735  3.78664  3.51548  2.82692  2.20659  4.06112    210 l - - -
          2.68618  4.42225  2.77519  2.73123  3.46354  2.40513  3.72494  3.29354  2.67741  2.69355  4.24690  2.90347  2.73739  3.18146  2.89801  2.37887  2.77519  2.98518  4.58477  3.61503
          0.00781  5.25150  5.97385  0.61958  0.77255  0.76036  0.63017
    134   2.25475  5.52673  3.28019  2.32917  4.87713  3.79843  3.97411  4.35507  1.64831  3.82725  4.56958  3.26732  4.19129  2.30047  2.62493  1.75594  3.26099  3.92102  5.95013  4.55239    211 k - - -
          2.68618  4.42225  2.77519  2.73123  3.46354  2.40513  3.72494  3.29354  2.67741  2.69355  4.24690  2.90347  2.73739  3.18146  2.89801  2.37887  2.77519  2.98518  4.58477  3.61503
          0.05772  5.25150  2.97889  0.61958  0.77255  0.76036  0.63017
    135   2.59304  5.27854  3.36109  2.80062  4.55779  3.80729  4.00345  3.98692  2.75472  2.47983  4.35273  3.32449  4.20069  2.28325  1.66807  2.25166  2.23886  3.63629  5.76643  4.41844    212 r - - -
          2.68618  4.42225  2.77519  2.73123  3.46354  2.40513  3.72494  3.29354  2.67741  2.69355  4.24690  2.90347  2.73739  3.18146  2.89801  2.37887  2.77519  2.98518  4.58477  3.61503
          0.00821  5.20199  5.92434  0.61958  0.77255  0.47080  0.97950
    136   2.22217  3.36135  3.73424  1.83237  4.04245  3.96332  4.19864  3.41343  3.13745  2.62579  3.97964  3.62298  4.34641  3.46151  2.00946  3.19345  3.26536  2.42742  5.44718  2.56188    213 e - - -
          2.68618  4.42225  2.77519  2.73123  3.46354  2.40513  3.72494  3.29354  2.67741  2.69355  4.24690  2.90347  2.73739  3.18146  2.89801  2.37887  2.77519  2.98518  4.58477  3.61503
          0.00752  5.28961  6.01195  0.61958  0.77255  0.64717  0.74135
    137   2.59053  2.45408  3.34113  1.96371  4.62554  1.86228  3.18916  4.06657  2.44294  3.62377  4.40698  3.31992  3.19666  3.14065  3.26167  3.01562  3.24674  2.93748  5.82272  4.45685    214 g - - -
          2.68618  4.42225  2.77519  2.73123  3.46354  2.40513  3.72494  3.29354  2.67741  2.69355  4.24690  2.90347  2.73739  3.18146  2.89801  2.37887  2.77519  2.98518  4.58477  3.61503
          0.00752  5.28961  6.01195  0.61958  0.77255  0.64717  0.74135
    138   3.06182  4.75542  2.35403  3.41023  3.89135  4.05228  4.30750  1.96685  2.76763  1.81175  3.85811  3.80452  4.42989  3.65385  2.46867  3.30200  3.29330  1.97789  5.34689  4.11757    215 l - - -
          2.68618  4.42225  2.77519  2.73123  3.46354  2.40513  3.72494  3.29354  2.67741  2.69355  4.24690  2.90347  2.73739  3.18146  2.89801  2.37887  2.77519  2.98518  4.58477  3.61503
          0.06179  5.28961  2.90271  0.61958  0.77255  0.64717  0.74135
    139   3.01295  5.50403  2.04702  1.94034  4.83855  3.77086  3.97289  4.31908  2.37105  3.80500  4.54958  3.24115  4.17393  3.07445  3.21206  1.57139  2.72320  3.88946  3.24148  4.53449    216 s - - -
          2.68618  4.42225  2.77519  2.73123  3.46354  2.40513  3.72494  3.29354  2.67741  2.69355  4.24690  2.90347  2.73739  3.18146  2.89801  2.37887  2.77519  2.98518  4.58477  3.61503
          0.16922  5.23576  1.89477  0.61958  0.77255  0.80250  0.59458
    140   1.95275  4.39218  4.58195  3.98800  3.47132  4.08303  4.39098  2.39159  3.83875  1.89950  3.50248  4.12645  1.80297  4.03148  3.96397  3.37883  3.18871  2.63921  3.05135  2.95325    217 p - - -
          2.68618  4.42225  2.77519  2.73123  3.46354  2.40513  3.72494  3.29354  2.67741  2.69355  4.24690  2.90347  2.73739  3.18146  2.89801  2.37887  2.77519  2.98518  4.58477  3.61503
          0.00932  5.07586  5.79821  0.61958  0.77255  1.12766  0.39125
    141   2.46338  5.40786  2.69607  1.76915  3.20655  3.68397  3.87173  4.23052  2.28858  2.85431  4.44986  2.64244  4.07756  2.33897  2.53585  2.87343  3.14011  3.79589  5.84336  4.43545    218 e - - -
          2.68618  4.42225  2.77519  2.73123  3.46354  2.40513  3.72494  3.29354  2.67741  2.69355  4.24690  2.90347  2.73739  3.18146  2.89801  2.37887  2.77519  2.98518  4.58477  3.61503
          0.00932  5.07586  5.79821  0.61958  0.77255  1.12766  0.39125
    142   2.11180  5.38223  2.28421  2.28776  4.70682  3.69385  3.02246  4.17925  2.63350  2.40729  4.42891  3.16899  4.09035  2.00592  3.12334  2.89024  2.68384  3.76193  5.82696  4.42746    219 q - - -
          2.68618  4.42225  2.77519  2.73123  3.46354  2.40513  3.72494  3.29354  2.67741  2.69355  4.24690  2.90347  2.73739  3.18146  2.89801  2.37887  2.77519  2.98518  4.58477  3.61503
          0.00932  5.07586  5.79821  0.61958  0.77255  0.84928  0.55813
    143   3.70732  5.03164  5.53607  4.93739  2.06537  4.92372  5.17537  2.28400  4.73612  0.69211  3.45167  5.03463  5.15677  4.79586  2.91371  4.25624  3.92508  3.00910  5.47893  4.34121    220 L - - -
          2.68618  4.42225  2.77519  2.73123  3.46354  2.40513  3.72494  3.29354  2.67741  2.69355  4.24690  2.90347  2.73739  3.18146  2.89801  2.37887  2.77519  2.98518  4.58477  3.61503
          0.00875  5.13876  5.86110  0.61958  0.77255  0.76740  0.62403
    144   2.51479  5.44960  2.26384  2.66108  4.78594  2.98405  3.92495  4.26576  2.34810  3.75115  4.49261  3.20783  3.07279  2.39230  2.62217  1.96391  3.19115  3.09231  3.53682  4.48198    221 s - - -
          2.68567  4.41734  2.77522  2.73108  3.46398  2.40448  3.72398  3.29398  2.67785  2.69399  4.24734  2.90340  2.73784  3.18129  2.89845  2.37899  2.77564  2.98495  4.58521  3.61547
          0.81382  0.99912  1.66794  0.87381  0.54018  0.47881  0.96632
    145   1.92078  5.42916  3.19926  2.64117  4.77307  3.71415  3.89428  4.25030  1.89508  3.73012  4.47331  2.67404  4.10674  2.34453  2.15270  2.52595  2.65804  3.81988  5.86014  4.46088    226 k - - -
          2.68618  4.42225  2.77519  2.73123  3.46354  2.40513  3.72494  3.29354  2.67741  2.69355  4.24690  2.90347  2.73739  3.18146  2.89801  2.37887  2.77519  2.98518  4.58477  3.61503
          0.21185  5.09823  1.68845  0.61958  0.77255  1.09078  0.40940
    146   2.10771  4.77701  5.29241  4.70375  3.52450  4.69064  5.03334  1.85856  4.54131  0.95698  2.42891  4.81110  4.95376  4.62553  4.58400  4.02331  3.67485  2.58263  5.40110  4.30332    227 l - - -
          2.68618  4.42225  2.77519  2.73123  3.46354  2.40513  3.72494  3.29354  2.67741  2.69355  4.24690  2.90347  2.73739  3.18146  2.89801  2.37887  2.77519  2.98518  4.58477  3.61503
          0.01115  4.89753  5.61987  0.61958  0.77255  1.35996  0.29662
    147   1.99446  4.96918  3.37525  2.81809  4.23274  2.16932  3.95420  3.62610  2.19445  3.25820  4.09225  3.30960  4.12253  3.12812  2.61044  2.94682  3.12049  1.99102  5.52416  4.22194    228 v - - -
          2.68618  4.42225  2.77519  2.73123  3.46354  2.40513  3.72494  3.29354  2.67741  2.69355  4.24690  2.90347  2.73739  3.18146  2.89801  2.37887  2.77519  2.98518  4.58477  3.61503
          0.01115  4.89753  5.61987  0.61958  0.77255  1.35996  0.29662
    148   2.86266  4.92055  3.34473  1.67637  4.14012  3.71774  3.95254  3.48767  2.79391  2.63351  4.01592  3.30066  2.34223  3.13766  3.23507  2.94204  2.40798  2.36374  5.47072  4.16693    229 e - - -
          2.68618  4.42225  2.77519  2.73123  3.46354  2.40513  3.72494  3.29354  2.67741  2.69355  4.24690  2.90347  2.73739  3.18146  2.89801  2.37887  2.77519  2.98518  4.58477  3.61503
          0.10793  4.89753  2.35552  0.61958  0.77255  1.35996  0.29662
    149   2.44943  5.63963  1.69958  1.60665  4.98179  3.62609  4.01007  4.48434  2.87780  3.96446  4.74349  3.09536  4.14660  3.13843  3.41872  1.72190  3.36162  4.04099  6.10815  4.65127    230 e - - -
          2.68618  4.42225  2.77519  2.73123  3.46354  2.40513  3.72494  3.29354  2.67741  2.69355  4.24690  2.90347  2.73739  3.18146  2.89801  2.37887  2.77519  2.98518  4.58477  3.61503
          0.01228  4.80188  5.52422  0.61958  0.77255  1.45241  0.26658
    150   1.55298  4.89705  3.42603  2.97233  4.58829  2.48278  2.37144  4.03010  3.00871  3.63233  4.43326  3.40115  4.11074  3.34162  3.44508  1.59254  3.14264  3.59213  5.84820  4.53617    231 a - - -
          2.68612  4.42266  2.77385  2.73164  3.46395  2.40522  3.72536  3.29395  2.67782  2.69306  4.24731  2.90341  2.73781  3.18094  2.89688  2.37928  2.77509  2.98559  4.58518  3.61544
          0.97362  0.48078  5.52422  0.68818  0.69814  0.89866  0.52275
    151   2.39413  5.39441  3.11883  2.06111  4.74453  3.67615  3.89216  4.21802  1.65442  3.70971  4.46282  3.15902  2.04897  2.99827  3.10538  2.39482  3.16839  3.79393  5.85002  4.45189    234 k - - -
          2.68618  4.42225  2.77519  2.73123  3.46354  2.40513  3.72494  3.29354  2.67741  2.69355  4.24690  2.90347  2.73739  3.18146  2.89801  2.37887  2.77519  2.98518  4.58477  3.61503
          0.01025  4.98150  5.70385  0.61958  0.77255  1.26233  0.33267
    152   2.98866  5.35685  2.38024  1.16824  4.60283  3.70639  3.95626  4.08231  2.75696  3.62745  2.70047  3.19526  4.13875  3.08763  3.24761  2.97078  3.22635  3.71080  5.80704  2.92161    235 e - - -
          2.68618  4.42225  2.77519  2.73123  3.46354  2.40513  3.72494  3.29354  2.67741  2.69355  4.24690  2.90347  2.73739  3.18146  2.89801  2.37887  2.77519  2.98518  4.58477  3.61503
          0.08381  4.98150  2.61003  0.61958  0.77255  1.26233  0.33267
    153   2.96694  4.58682  3.99157  3.43188  3.41420  2.77609  4.13844  3.07426  3.33844  2.78029  3.70020  3.76606  4.34379  2.55051  3.63225  3.23336  3.19935  2.39621  1.83101  1.99647    236 w - - -
          2.68618  4.42225  2.77519  2.73123  3.46354  2.40513  3.72494  3.29354  2.67741  2.69355  4.24690  2.90347  2.73739  3.18146  2.89801  2.37887  2.77519  2.98518  4.58477  3.61503
          0.01103  4.90872  5.63106  0.61958  0.77255  0.83538  0.56865
    154   2.91349  5.42503  2.56401  1.65126  4.77099  3.68018  3.86980  4.25685  1.88872  3.72970  4.46622  3.14716  3.15720  2.44888  2.55512  2.87465  2.59836  3.81630  5.85586  4.44521    237 e - - -
          2.68648  4.42255  2.77549  2.73103  3.46291  2.40507  3.72524  3.29384  2.67770  2.69220  4.24719  2.90376  2.73769  3.18176  2.89772  2.37916  2.77549  2.98427  4.58507  3.61533
          0.52267  1.11080  2.55406  0.73715  0.65100  0.87982  0.53590
    155   2.15465  4.77354  4.85939  4.40617  3.94571  4.13866  4.97981  3.03740  4.25354  0.67607  3.84918  4.46143  4.69809  4.48337  4.39831  3.54374  2.53081  2.91799  5.64990  4.50113    242 L - - -
          2.68618  4.42225  2.77519  2.73123  3.46354  2.40513  3.72494  3.29354  2.67741  2.69355  4.24690  2.90347  2.73739  3.18146  2.89801  2.37887  2.77519  2.98518  4.58477  3.61503
          0.00958  5.04824  5.77059  0.61958  0.77255  0.65260  0.73541
    156   1.77777  5.34257  2.45466  2.74665  4.71102  2.55616  3.99672  4.16935  2.75810  3.69938  4.46498  2.70889  4.16788  3.11187  3.24122  1.93716  2.58970  2.86187  5.87130  4.49097    243 a - - -
          2.68618  4.42225  2.77519  2.73123  3.46354  2.40513  3.72494  3.29354  2.67741  2.69355  4.24690  2.90347  2.73739  3.18146  2.89801  2.37887  2.77519  2.98518  4.58477  3.61503
          0.00839  5.18016  5.90251  0.61958  0.77255  0.93408  0.49914
    157   2.51127  5.63484  1.57769  1.99301  4.94501  1.93743  4.12691  4.41649  2.95048  2.24585  4.71296  3.29642  4.28898  3.25227  3.46387  3.13981  3.42984  4.01079  6.10188  4.68571    244 d - - -
          2.68618  4.42225  2.77519  2.73123  3.46354  2.40513  3.72494  3.29354  2.67741  2.69355  4.24690  2.90347  2.73739  3.18146  2.89801  2.37887  2.77519  2.98518  4.58477  3.61503
          0.00839  5.18016  5.90251  0.61958  0.77255  0.93408  0.49914
    158   2.22759  5.42897  2.04287  2.67598  4.75761  3.74424  3.93342  2.97106  2.06611  3.72671  4.47649  3.22007  4.13856  3.03667  1.93561  2.31523  3.19801  3.81115  5.87250  4.47526    245 r - - -
          2.68618  4.42225  2.77519  2.73123  3.46354  2.40513  3.72494  3.29354  2.67741  2.69355  4.24690  2.90347  2.73739  3.18146  2.89801  2.37887  2.77519  2.98518  4.58477  3.61503
          0.00839  5.18016  5.90251  0.61958  0.77255  0.93408  0.49914
    159   3.03182  3.11166  4.97012  4.35880  1.89061  4.19871  4.51708  2.17408  4.14907  1.37888  3.51091  4.35121  4.56020  4.28095  4.16408  2.73299  3.26385  2.64427  5.00467  2.72392    246 l - - -
          2.68618  4.42225  2.77519  2.73123  3.46354  2.40513  3.72494  3.29354  2.67741  2.69355  4.24690  2.90347  2.73739  3.18146  2.89801  2.37887  2.77519  2.98518  4.58477  3.61503
          0.09094  5.18016  2.50955  0.61958  0.77255  0.93408  0.49914
    160   2.47103  5.28460  2.44343  2.68207  4.57267  3.72353  2.96156  4.01947  2.67514  2.15510  3.06977  3.21797  4.11541  2.10561  2.27076  2.91929  3.15643  3.64435  5.75220  4.38005    247 q - - -
          2.68618  4.42225  2.77519  2.73123  3.46354  2.40513  3.72494  3.29354  2.67741  2.69355  4.24690  2.90347  2.73739  3.18146  2.89801  2.37887  2.77519  2.98518  4.58477  3.61503
          0.00911  5.09833  5.82068  0.61958  0.77255  0.73208  0.65567
    161   1.63760  5.50296  1.98056  2.66626  4.84686  3.74813  3.94629  4.33148  2.27842  3.80606  4.54635  2.43938  4.15102  2.38053  2.60777  2.95497  3.22690  3.89347  5.93382  4.52357    248 a - - -
          2.68618  4.42225  2.77519  2.73123  3.46354  2.40513  3.72494  3.29354  2.67741  2.69355  4.24690  2.90347  2.73739  3.18146  2.89801  2.37887  2.77519  2.98518  4.58477  3.61503
          0.35444  5.18016  1.22825  0.61958  0.77255  0.93408  0.49914
    162   2.87468  4.39593  4.17571  3.59463  2.66943  3.94853  4.22799  2.24346  3.47502  1.42861  3.46987  2.47148  4.31615  3.73423  2.67123  3.22715  3.10603  2.62770  4.98174  3.77196    249 l - - -
          2.68618  4.42225  2.77519  2.73123  3.46354  2.40513  3.72494  3.29354  2.67741  2.69355  4.24690  2.90347  2.73739  3.18146  2.89801  2.37887  2.77519  2.98518  4.58477  3.61503
          0.01185  4.83757  5.55991  0.61958  0.77255  1.41992  0.27672
    163   1.78076  4.53959  4.01190  3.47949  3.88290  3.72862  4.33491  3.14999  3.41697  2.93532  2.65037  3.76360  4.24944  3.70262  3.72578  1.33197  3.13231  2.30049  5.34974  4.13463    250 s - - -
          2.68618  4.42225  2.77519  2.73123  3.46354  2.40513  3.72494  3.29354  2.67741  2.69355  4.24690  2.90347  2.73739  3.18146  2.89801  2.37887  2.77519  2.98518  4.58477  3.61503
          0.01185  4.83757  5.55991  0.61958  0.77255  0.76789  0.62361
    164   2.47996  5.27908  1.87276  2.65808  4.57111  3.70222  3.89976  2.97914  2.65927  2.86026  4.33645  2.10422  4.09727  3.01797  2.17765  2.90216  3.14258  3.63933  5.74650  4.37126    251 d - - -
          2.68637  4.42286  2.77531  2.73185  3.46415  2.40574  3.72295  3.29331  2.67802  2.69252  4.24413  2.90408  2.73801  3.18208  2.89739  2.37880  2.77535  2.98513  4.57949  3.61385
          0.51913  0.91168  5.77179  1.23850  0.34223  0.21615  1.63790
    165   2.33951  5.21373  2.76930  2.34043  4.44432  3.87746  4.08321  2.62415  2.89125  2.27118  4.28663  3.41547  3.11659  2.70071  2.34984  3.08184  3.27118  2.51448  5.72173  3.29110    258 l - - -
          2.68618  4.42225  2.77519  2.73123  3.46354  2.40513  3.72494  3.29354  2.67741  2.69355  4.24690  2.90347  2.73739  3.18146  2.89801  2.37887  2.77519  2.98518  4.58477  3.61503
          0.00719  5.33506  6.05740  0.61958  0.77255  0.48576  0.95510
    166   5.56864  6.37626  6.23366  6.27464  2.21377  5.88935  4.44266  5.08354  6.03958  4.14090  5.57454  5.39200  6.13963  5.59762  5.77131  5.33524  5.75577  5.06708  4.50636  0.22354    259 Y - - -
          2.68483  4.42129  2.77651  2.72973  3.46323  2.40660  3.72536  3.29446  2.67927  2.69202  4.24876  2.90449  2.73608  3.17999  2.89508  2.37873  2.77706  2.98544  4.58321  3.61689
          0.23178  1.58699  6.05740  2.67332  0.07152  0.48576  0.95510
    167   2.35713  5.50624  3.29386  1.85519  4.83716  3.06222  3.99808  3.20433  2.41024  3.04603  4.55077  3.28329  4.20311  2.02751  2.31974  3.00018  2.52221  3.88928  5.94721  4.54567    278 e - - -
          2.68618  4.42225  2.77519  2.73123  3.46354  2.40513  3.72494  3.29354  2.67741  2.69355  4.24690  2.90347  2.73739  3.18146  2.89801  2.37887  2.77519  2.98518  4.58477  3.61503
          0.07024  5.33506  2.76453  0.61958  0.77255  0.48576  0.95510
    168   2.24884  5.48273  2.37986  2.18147  4.81640  3.77675  3.96543  4.29446  2.20620  2.37363  4.52645  2.73925  4.17026  2.58341  3.19571  2.96684  2.40721  2.89021  5.92225  4.51818    279 e - - -
          2.68618  4.42225  2.77519  2.73123  3.46354  2.40513  3.72494  3.29354  2.67741  2.69355  4.24690  2.90347  2.73739  3.18146  2.89801  2.37887  2.77519  2.98518  4.58477  3.61503
          0.00765  5.27247  5.99482  0.61958  0.77255  0.70019  0.68615
    169   2.14704  4.51366  5.06659  4.45559  2.86744  4.31108  4.63581  2.87590  4.25061  1.37667  2.75213  4.46075  4.66460  4.37852  4.26878  3.62296  3.37096  2.07984  5.11879  1.91062    280 l - - -
          2.68618  4.42225  2.77519  2.73123  3.46354  2.40513  3.72494  3.29354  2.67741  2.69355  4.24690  2.90347  2.73739  3.18146  2.89801  2.37887  2.77519  2.98518  4.58477  3.61503
          0.00765  5.27247  5.99482  0.61958  0.77255  0.70019  0.68615
    170   3.01137  3.41870  2.47015  1.51143  4.76409  3.79001  2.39344  4.23000  2.73591  2.46541  4.49867  2.75991  4.18635  3.09320  3.22403  2.98745  2.72962  3.82368  5.90023  4.50695    281 e - - -
          2.68618  4.42225  2.77519  2.73123  3.46354  2.40513  3.72494  3.29354  2.67741  2.69355  4.24690  2.90347  2.73739  3.18146  2.89801  2.37887  2.77519  2.98518  4.58477  3.61503
          0.00765  5.27247  5.99482  0.61958  0.77255  0.70019  0.68615
    171   2.14741  5.53791  2.70082  2.09613  4.88633  3.79502  2.91272  4.36922  1.65130  3.84062  4.57971  3.26229  4.19112  3.07767  1.91037  2.99303  3.26198  3.93078  5.96445  4.55892    282 k - - -
          2.68618  4.42225  2.77519  2.73123  3.46354  2.40513  3.72494  3.29354  2.67741  2.69355  4.24690  2.90347  2.73739  3.18146  2.89801  2.37887  2.77519  2.98518  4.58477  3.61503
          0.00765  5.27247  5.99482  0.61958  0.77255  0.70019  0.68615
    172   2.58299  5.38130  3.30792  2.10410  4.67560  3.79858  2.37380  4.12677  1.81984  2.51715  4.43601  3.28947  4.19075  3.10767  3.23034  2.53407  2.51218  2.91339  5.84567  4.46829    283 k - - -
          2.68618  4.42225  2.77519  2.73123  3.46354  2.40513  3.72494  3.29354  2.67741  2.69355  4.24690  2.90347  2.73739  3.18146  2.89801  2.37887  2.77519  2.98518  4.58477  3.61503
          0.00765  5.27247  5.99482  0.61958  0.77255  0.70019  0.68615
    173   2.21684  4.89849  3.70827  3.14507  4.06182  3.95166  4.18308  3.43536  2.57209  1.30465  2.88441  2.85519  4.33538  2.81530  3.50082  3.18147  2.72180  3.18733  5.45847  4.19664    284 l - - -
          2.68618  4.42225  2.77519  2.73123  3.46354  2.40513  3.72494  3.29354  2.67741  2.69355  4.24690  2.90347  2.73739  3.18146  2.89801  2.37887  2.77519  2.98518  4.58477  3.61503
          0.00765  5.27247  5.99482  0.61958  0.77255  0.70019  0.68615
    174   1.69595  5.50656  3.28660  1.65692  4.88808  2.99135  4.04814  4.36156  2.78637  3.85635  4.60890  3.31548  4.23326  3.15498  1.83042  2.51136  3.30735  3.93216  5.99796  4.60269    285 e - - -
          2.68690  4.42365  2.77537  2.72778  3.46346  2.40565  3.72634  3.29210  2.67813  2.69148  4.24625  2.90486  2.73808  3.17891  2.89940  2.38026  2.77540  2.98454  4.58309  3.61643
          1.11423  0.79682  1.50927  1.71481  0.19845  0.70019  0.68615
    175   2.99247  5.30574  3.33671  2.75948  4.60524  3.77880  3.93078  4.03551  2.05167  3.57454  4.36580  3.27825  4.16335  2.57892  1.55531  2.44544  3.21481  2.80639  5.74853  2.57836    300 r - - -
          2.68721  4.42406  2.77469  2.72970  3.46380  2.40666  3.72535  3.29326  2.67514  2.68991  4.24533  2.90477  2.73868  3.18328  2.89728  2.38016  2.77701  2.98407  4.58658  3.61256
          1.27584  0.44083  2.56003  1.86598  0.16812  1.20289  0.35714
    176   2.87561  4.78441  2.70213  2.94135  3.94828  3.78059  4.01075  3.32980  2.49078  2.19918  3.87697  2.74336  4.16724  3.24968  3.33171  3.00904  3.10736  1.99247  5.33457  2.15998    310 v - - -
          2.68618  4.42225  2.77519  2.73123  3.46354  2.40513  3.72494  3.29354  2.67741  2.69355  4.24690  2.90347  2.73739  3.18146  2.89801  2.37887  2.77519  2.98518  4.58477  3.61503
          0.14399  4.94883  2.06345  0.61958  0.77255  1.30245  0.31727
    177   2.35770  5.38088  1.07232  2.73719  5.10341  2.03054  4.25175  4.60197  3.19500  4.12726  4.92405  3.26287  4.21827  3.40912  3.72904  2.31282  3.42788  4.08979  6.28923  4.86745    311 d - - -
          2.68618  4.42225  2.77519  2.73123  3.46354  2.40513  3.72494  3.29354  2.67741  2.69355  4.24690  2.90347  2.73739  3.18146  2.89801  2.37887  2.77519  2.98518  4.58477  3.61503
          0.01209  4.81693  5.53927  0.61958  0.77255  1.43898  0.27072
    178   2.83562  4.69898  2.41602  2.95051  2.00956  2.71022  4.00352  3.24744  2.95441  2.13991  3.81192  3.40534  4.14070  3.26890  3.35674  2.31098  3.07552  2.99836  5.25872  3.98220    312 f - - -
          2.68589  4.42246  2.77541  2.73085  3.46375  2.40534  3.72516  3.29375  2.67762  2.69376  4.24711  2.90368  2.73761  3.18168  2.89716  2.37908  2.77500  2.98540  4.58498  3.61312
          1.00606  0.46138  5.53927  0.05642  2.90301  0.35691  1.20342
    179   2.37665  5.51091  1.54557  2.68368  4.85215  2.48072  3.00374  4.33648  2.70717  3.81507  4.55545  3.23298  4.16677  2.38411  2.69682  2.51519  3.23937  3.90010  5.94655  4.53545    314 d - - -
          2.68618  4.42225  2.77519  2.73123  3.46354  2.40513  3.72494  3.29354  2.67741  2.69355  4.24690  2.90347  2.73739  3.18146  2.89801  2.37887  2.77519  2.98518  4.58477  3.61503
          0.00799  5.22979  5.95214  0.61958  0.77255  0.81785  0.58228
    180   2.57177  5.58149  2.75777  2.79472  4.94494  3.85868  2.73212  4.40911  2.30437  3.87250  4.62665  3.32830  4.25064  2.55935  1.14268  3.07405  3.33439  3.98409  5.98282  4.60911    315 r - - -
          2.68618  4.42225  2.77519  2.73123  3.46354  2.40513  3.72494  3.29354  2.67741  2.69355  4.24690  2.90347  2.73739  3.18146  2.89801  2.37887  2.77519  2.98518  4.58477  3.61503
          0.00799  5.22979  5.95214  0.61958  0.77255  0.32303  1.28719
    181   1.97656  4.64680  4.24262  3.66665  2.79819  4.12071  4.40040  2.32607  3.58819  2.12849  3.03017  2.20218  4.49470  2.52893  3.01674  3.38732  3.30472  2.90761  5.24693  3.01511    316 a - - -
          2.68618  4.42225  2.77519  2.73123  3.46354  2.40513  3.72494  3.29354  2.67741  2.69355  4.24690  2.90347  2.73739  3.18146  2.89801  2.37887  2.77519  2.98518  4.58477  3.61503
          0.00719  5.33506  6.05740  0.61958  0.77255  0.48576  0.95510
    182   2.60153  4.46487  5.05663  4.44116  2.90934  4.26026  4.59367  1.88759  4.22550  1.56696  2.86003  4.42345  4.62368  4.35597  4.23271  2.87837  3.32272  2.29493  3.09353  2.32385    317 l - - -
          2.68618  4.42225  2.77519  2.73123  3.46354  2.40513  3.72494  3.29354  2.67741  2.69355  4.24690  2.90347  2.73739  3.18146  2.89801  2.37887  2.77519  2.98518  4.58477  3.61503
          0.00719  5.33506  6.05740  0.61958  0.77255  0.48576  0.95510
    183   3.02950  5.52109  1.49636  2.72968  4.85833  3.80601  3.07021  3.34446  2.37144  3.07995  4.56386  3.27655  3.16689  2.65054  2.67026  2.48201  2.80474  3.90752  5.95838  4.55240    318 d - - -
          2.68618  4.42225  2.77519  2.73123  3.46354  2.40513  3.72494  3.29354  2.67741  2.69355  4.24690  2.90347  2.73739  3.18146  2.89801  2.37887  2.77519  2.98518  4.58477  3.61503
          0.00719  5.33506  6.05740  0.61958  0.77255  0.48576  0.95510
    184   1.53417  5.49525  3.35102  2.47967  4.91087  3.89654  3.09854  4.36353  3.04984  3.91458  4.70313  3.47009  1.31639  3.38399  3.52770  2.58278  3.45999  3.96392  6.10366  4.73132    319 p - - -
          2.68618  4.42225  2.77519  2.73123  3.46354  2.40513  3.72494  3.29354  2.67741  2.69355  4.24690  2.90347  2.73739  3.18146  2.89801  2.37887  2.77519  2.98518  4.58477  3.61503
          0.26702  5.33506  1.47176  0.61958  0.77255  0.48576  0.95510
    185   1.84854  5.39969  3.20215  1.97502  4.73311  3.71228  3.89239  4.20294  2.03365  3.69517  4.44576  3.18685  4.10463  2.23079  2.59722  2.90776  3.16683  2.63886  5.83514  4.44279    320 a - - -
          2.68687  4.42294  2.77491  2.73074  3.46269  2.40582  3.72564  3.29293  2.67740  2.69306  4.24759  2.90416  2.73809  3.18216  2.89766  2.37904  2.77589  2.98492  4.58072  3.61093
          0.60514  0.79635  5.79969  1.21971  0.35001  0.22688  1.59462
    186   2.26537  3.46119  3.75518  3.19250  4.08261  3.98100  4.22604  3.45599  3.16266  2.04213  4.01785  2.95268  2.15563  3.48565  2.39042  2.16027  3.29081  2.70247  5.48471  4.22434    331 l - - -
          2.68618  4.42225  2.77519  2.73123  3.46354  2.40513  3.72494  3.29354  2.67741  2.69355  4.24690  2.90347  2.73739  3.18146  2.89801  2.37887  2.77519  2.98518  4.58477  3.61503
          0.00719  5.33506  6.05740  0.61958  0.77255  0.48576  0.95510
    187   1.53806  3.23644  4.59517  4.00665  2.90825  4.19083  4.50054  2.99548  3.87905  2.33591  3.66534  3.07314  4.56190  4.09107  4.04356  3.48050  1.69588  2.80171  5.16040  2.62905    332 a - - -
          2.68618  4.42225  2.77519  2.73123  3.46354  2.40513  3.72494  3.29354  2.67741  2.69355  4.24690  2.90347  2.73739  3.18146  2.89801  2.37887  2.77519  2.98518  4.58477  3.61503
          0.00719  5.33506  6.05740  0.61958  0.77255  0.48576  0.95510
    188   2.18994  5.00024  3.69183  2.69109  4.17882  3.97356  4.19615  2.88067  3.07206  2.28545  4.09276  3.59767  4.35884  3.42443  1.44298  3.19988  2.17276  3.28982  5.55208  4.27975    333 r - - -
          2.68618  4.42225  2.77519  2.73123  3.46354  2.40513  3.72494  3.29354  2.67741  2.69355  4.24690  2.90347  2.73739  3.18146  2.89801  2.37887  2.77519  2.98518  4.58477  3.61503
          0.00719  5.33506  6.05740  0.61958  0.77255  0.48576  0.95510
    189   4.34385  5.61480  6.03475  5.47124  2.68374  5.53772  5.55944  3.20797  5.10834  0.34146  3.66482  5.59138  5.67240  5.21763  3.18968  4.92502  4.55138  3.47203  5.71016  4.43145    334 L - - -
          2.68618  4.42225  2.77519  2.73123  3.46354  2.40513  3.72494  3.29354  2.67741  2.69355  4.24690  2.90347  2.73739  3.18146  2.89801  2.37887  2.77519  2.98518  4.58477  3.61503
          0.06584  5.33506  2.83193  0.61958  0.77255  0.48576  0.95510
    190   1.63361  5.25364  3.40290  2.84589  4.50527  3.84392  4.04394  2.45043  2.03175  3.51711  4.32393  2.47682  4.23492  2.24238  3.28418  3.04821  3.25387  2.91284  5.74958  4.40923    335 a - - -
          2.68618  4.42225  2.77519  2.73123  3.46354  2.40513  3.72494  3.29354  2.67741  2.69355  4.24690  2.90347  2.73739  3.18146  2.89801  2.37887  2.77519  2.98518  4.58477  3.61503
          0.00762  5.27683  5.99918  0.61958  0.77255  0.68704  0.69930
    191   1.92390  5.59348  3.24483  1.04436  4.96709  3.86288  4.13961  4.43142  2.46740  3.94011  4.70945  3.36743  4.31209  3.25690  3.37326  3.14109  2.33359  4.01381  6.09264  4.69762    336 e - - -
          2.68618  4.42225  2.77519  2.73123  3.46354  2.40513  3.72494  3.29354  2.67741  2.69355  4.24690  2.90347  2.73739  3.18146  2.89801  2.37887  2.77519  2.98518  4.58477  3.61503
          0.00762  5.27683  5.99918  0.61958  0.77255  0.68704  0.69930
    192   2.31819  5.45664  2.75065  2.21356  2.70735  1.81032  2.52188  4.23176  2.76237  3.74886  4.51013  3.28232  4.20202  3.11546  3.25134  2.38523  3.26245  3.82993  5.91239  4.52039    337 g - - -
          2.68626  4.42233  2.77528  2.73132  3.46191  2.40521  3.72503  3.29362  2.67749  2.69363  4.24698  2.90355  2.73748  3.18155  2.89809  2.37861  2.77528  2.98527  4.58485  3.61511
          0.42044  1.82492  1.70367  0.12441  2.14574  0.68704  0.69930
    193   3.11578  4.48428  5.03052  4.42151  2.06830  2.23168  4.62574  2.25856  4.22310  1.42144  2.51328  4.44201  4.63721  4.34424  4.24453  3.60989  3.34608  2.26275  5.09596  3.93692    339 l - - -
          2.68646  4.41799  2.77550  2.73060  3.46429  2.40421  3.72440  3.29429  2.67667  2.69382  4.24765  2.90422  2.73660  3.18222  2.89876  2.37866  2.77595  2.98594  4.58172  3.61578
          1.26809  0.33462  5.80130  0.85845  0.55133  0.60293  0.79231
    194   2.99716  4.67943  2.94751  2.76773  2.35365  2.98677  3.12354  2.63758  2.45784  2.19684  2.66091  3.75775  4.37130  3.61236  3.65523  3.24283  3.22894  2.54339  3.37649  4.03909    347 l - - -
          2.68618  4.42225  2.77519  2.73123  3.46354  2.40513  3.72494  3.29354  2.67741  2.69355  4.24690  2.90347  2.73739  3.18146  2.89801  2.37887  2.77519  2.98518  4.58477  3.61503
          0.07249  5.20772  2.74192  0.61958  0.77255  0.87192  0.54154
    195   2.16854  4.42280  4.58186  3.98900  2.78206  2.39239  4.41734  2.37546  3.84632  2.61636  3.54020  4.13891  2.57703  4.04320  3.98075  3.39711  3.21278  2.11707  5.03785  2.00716    348 y - - -
          2.68618  4.42225  2.77519  2.73123  3.46354  2.40513  3.72494  3.29354  2.67741  2.69355  4.24690  2.90347  2.73739  3.18146  2.89801  2.37887  2.77519  2.98518  4.58477  3.61503
          0.00871  5.14394  5.86629  0.61958  0.77255  0.43922  1.03434
    196   2.52657  5.45785  3.27359  2.17343  4.78039  3.08899  2.99625  2.48673  2.11890  3.75343  4.50452  3.26182  2.87285  2.24217  3.20696  2.56372  3.23380  3.83633  3.44817  4.50738    349 k - - -
          2.68618  4.42225  2.77519  2.73123  3.46354  2.40513  3.72494  3.29354  2.67741  2.69355  4.24690  2.90347  2.73739  3.18146  2.89801  2.37887  2.77519  2.98518  4.58477  3.61503
          0.00760  5.27912  6.00147  0.61958  0.77255  0.68006  0.70641
    197   2.58036  4.91923  3.71080  3.15473  2.90902  1.42564  4.20753  2.88813  2.67272  3.17469  4.04266  3.60947  2.28418  3.45492  3.53419  2.65206  3.27280  3.23374  5.50607  4.24060    350 g - - -
          2.68618  4.42225  2.77519  2.73123  3.46354  2.40513  3.72494  3.29354  2.67741  2.69355  4.24690  2.90347  2.73739  3.18146  2.89801  2.37887  2.77519  2.98518  4.58477  3.61503
          0.00760  5.27912  6.00147  0.61958  0.77255  0.68006  0.70641
    198   2.28891  5.45014  2.28766  2.39214  4.76935  2.47450  3.97702  2.42701  2.21713  3.74433  3.31029  3.26492  4.17983  2.63617  3.21080  2.97813  2.51774  3.82681  5.89862  4.50378    351 k - - -
          2.68618  4.42225  2.77519  2.73123  3.46354  2.40513  3.72494  3.29354  2.67741  2.69355  4.24690  2.90347  2.73739  3.18146  2.89801  2.37887  2.77519  2.98518  4.58477  3.61503
          0.00760  5.27912  6.00147  0.61958  0.77255  0.38101  1.14939
    199   3.03253  5.48622  2.78855  1.97277  4.80837  3.81442  3.07123  4.27819  2.74760  2.46666  4.53314  3.29131  2.65558  3.10849  1.73589  3.00595  2.80481  3.09681  5.93265  4.53636    352 r - - -
          2.68618  4.42225  2.77519  2.73123  3.46354  2.40513  3.72494  3.29354  2.67741  2.69355  4.24690  2.90347  2.73739  3.18146  2.89801  2.37887  2.77519  2.98518  4.58477  3.61503
          0.06834  5.33506  2.79305  0.61958  0.77255  0.48576  0.95510
    200   3.09994  4.47124  5.05359  4.44205  3.55842  4.27681  4.61196  1.62889  4.23224  2.01004  3.57818  4.43460  4.63670  4.36580  4.24635  3.58945  2.46436  1.37633  3.29053  3.00596    353 v - - -
          2.68618  4.42225  2.77519  2.73123  3.46354  2.40513  3.72494  3.29354  2.67741  2.69355  4.24690  2.90347  2.73739  3.18146  2.89801  2.37887  2.77519  2.98518  4.58477  3.61503
          0.00764  5.27436  5.99670  0.61958  0.77255  0.69454  0.69176
    201   3.06180  4.44588  3.31842  4.34966  2.87313  4.22315  3.18934  2.09442  4.14859  1.69710  3.56372  4.36256  4.58712  4.29066  4.17898  3.53184  3.29391  1.64391  3.40386  2.46822    354 v - - -
          2.68618  4.42225  2.77519  2.73123  3.46354  2.40513  3.72494  3.29354  2.67741  2.69355  4.24690  2.90347  2.73739  3.18146  2.89801  2.37887  2.77519  2.98518  4.58477  3.61503
          0.00764  5.27436  5.99670  0.61958  0.77255  0.37437  1.16387
    202   2.16882  3.19403  5.11711  4.51280  3.66294  3.08361  4.71500  1.83144  4.31221  1.26744  3.67057  4.51751  4.72306  4.45429  4.33818  3.67677  3.41234  1.95994  5.21519  4.03718    355 l - - -
          2.68618  4.42225  2.77519  2.73123  3.46354  2.40513  3.72494  3.29354  2.67741  2.69355  4.24690  2.90347  2.73739  3.18146  2.89801  2.37887  2.77519  2.98518  4.58477  3.61503
          0.00719  5.33506  6.05740  0.61958  0.77255  0.48576  0.95510
    203   1.90406  5.40761  1.61276  2.47402  4.69903  3.83070  4.02565  4.14920  2.78628  3.68983  4.46299  3.32269  4.22359  2.69454  3.26832  2.39772  3.26675  2.98468  3.57614  3.31181    356 d - - -
          2.68618  4.42225  2.77519  2.73123  3.46354  2.40513  3.72494  3.29354  2.67741  2.69355  4.24690  2.90347  2.73739  3.18146  2.89801  2.37887  2.77519  2.98518  4.58477  3.61503
          0.00719  5.33506  6.05740  0.61958  0.77255  0.48576  0.95510
    204   5.11453  6.55041  5.95980  6.03161  6.84342  0.04044  6.84477  6.93509  6.31918  6.28406  7.39421  6.13640  5.92190  6.55529  6.25120  5.34694  5.65695  6.26186  7.43412  7.03900    357 G - - -
          2.68618  4.42225  2.77519  2.73123  3.46354  2.40513  3.72494  3.29354  2.67741  2.69355  4.24690  2.90347  2.73739  3.18146  2.89801  2.37887  2.77519  2.98518  4.58477  3.61503
          0.00719  5.33506  6.05740  0.61958  0.77255  0.48576  0.95510
    205   3.34826  5.15412  2.64984  3.46409  0.94562  4.22962  4.29565  3.70542  3.45457  3.34499  4.26631  3.87973  4.62102  3.75803  2.81980  2.66557  3.58207  3.47060  5.15893  2.43798    358 f - - -
          2.68618  4.42225  2.77519  2.73123  3.46354  2.40513  3.72494  3.29354  2.67741  2.69355  4.24690  2.90347  2.73739  3.18146  2.89801  2.37887  2.77519  2.98518  4.58477  3.61503
          0.09137  5.33506  2.49494  0.61958  0.77255  0.48576  0.95510
    206   2.11967  4.83919  2.95864  2.62694  2.72392  3.95064  3.21585  3.36403  3.14490  2.31132  3.03762  3.62220  4.33304  3.46328  2.79869  3.18267  2.29477  3.12290  3.42718  3.05198    359 a - - -
          2.68618  4.42225  2.77519  2.73123  3.46354  2.40513  3.72494  3.29354  2.67741  2.69355  4.24690  2.90347  2.73739  3.18146  2.89801  2.37887  2.77519  2.98518  4.58477  3.61503
          0.00781  5.25150  5.97385  0.61958  0.77255  0.76036  0.63017
    207   2.24556  5.71930  1.44687  2.30158  5.05632  2.82154  4.11730  4.55154  2.91352  4.02559  4.77964  3.29850  4.29208  2.59444  3.42865  1.80391  3.42991  4.10918  6.15883  4.72493    360 d - - -
          2.68618  4.42225  2.77519  2.73123  3.46354  2.40513  3.72494  3.29354  2.67741  2.69355  4.24690  2.90347  2.73739  3.18146  2.89801  2.37887  2.77519  2.98518  4.58477  3.61503
          0.00781  5.25150  5.97385  0.61958  0.77255  0.76036  0.63017
    208   3.03506  4.49711  4.55373  3.96392  2.03376  2.97369  4.45301  1.99729  2.98407  2.36001  3.61263  4.14910  4.51512  4.04559  3.09884  2.31853  3.26714  1.84350  5.11020  3.92064    361 v - - -
          2.68618  4.42225  2.77519  2.73123  3.46354  2.40513  3.72494  3.29354  2.67741  2.69355  4.24690  2.90347  2.73739  3.18146  2.89801  2.37887  2.77519  2.98518  4.58477  3.61503
          0.07452  5.25150  2.70950  0.61958  0.77255  0.76036  0.63017
    209   2.98601  4.66646  3.93541  3.36662  2.22474  2.94830  4.24582  3.15738  3.31401  2.87694  2.82694  3.75155  3.23671  2.86680  3.64919  2.41245  1.75406  2.45961  5.25588  4.02918    362 t - - -
          2.68618  4.42225  2.77519  2.73123  3.46354  2.40513  3.72494  3.29354  2.67741  2.69355  4.24690  2.90347  2.73739  3.18146  2.89801  2.37887  2.77519  2.98518  4.58477  3.61503
          0.00835  5.18533  5.90768  0.61958  0.77255  0.92283  0.50649
    210   3.59412  6.21582  2.36910  1.70553  5.50610  3.92615  2.68242  5.04198  3.38861  4.50593  5.32565  3.37557  0.92439  3.56896  3.97423  3.47817  3.87053  4.59206  6.64681  5.13597    363 p - - -
          2.68618  4.42225  2.77519  2.73123  3.46354  2.40513  3.72494  3.29354  2.67741  2.69355  4.24690  2.90347  2.73739  3.18146  2.89801  2.37887  2.77519  2.98518  4.58477  3.61503
          0.00835  5.18533  5.90768  0.61958  0.77255  0.92283  0.50649
    211   2.33174  5.39200  3.24064  2.11035  4.70609  3.74635  3.93706  4.17018  2.68426  2.21564  4.44156  3.22736  3.22086  2.02832  2.66908  2.45704  2.55838  3.76601  5.84406  4.45340    364 q - - -
          2.68618  4.42225  2.77519  2.73123  3.46354  2.40513  3.72494  3.29354  2.67741  2.69355  4.24690  2.90347  2.73739  3.18146  2.89801  2.37887  2.77519  2.98518  4.58477  3.61503
          0.00835  5.18533  5.90768  0.61958  0.77255  0.92283  0.50649
    212   2.96020  5.44606  2.65024  1.74622  4.78053  3.73600  3.01621  4.25931  2.66490  3.74678  4.48964  2.71138  4.13016  1.97525  3.15602  2.92708  2.60731  2.70536  3.51597  4.48014    365 e - - -
          2.68618  4.42225  2.77519  2.73123  3.46354  2.40513  3.72494  3.29354  2.67741  2.69355  4.24690  2.90347  2.73739  3.18146  2.89801  2.37887  2.77519  2.98518  4.58477  3.61503
          0.34572  5.18533  1.24935  0.61958  0.77255  0.92283  0.50649
    213   2.00575  4.64329  3.56938  3.00593  2.80032  3.76965  4.00915  3.16526  2.97242  2.39588  3.74150  2.41903  4.15215  2.59960  3.35999  3.00354  2.51993  2.92609  5.20833  2.73298    366 a - - -
          2.68618  4.42225  2.77519  2.73123  3.46354  2.40513  3.72494  3.29354  2.67741  2.69355  4.24690  2.90347  2.73739  3.18146  2.89801  2.37887  2.77519  2.98518  4.58477  3.61503
          0.01168  4.85129  5.57364  0.61958  0.77255  1.40682  0.28093
    214   1.82761  5.29289  3.19583  2.13521  4.61859  3.67399  3.83347  4.06453  1.70995  2.78290  4.34682  3.15919  4.06292  2.94565  2.38724  2.88330  3.12640  3.67427  5.72429  4.36412    367 k - - -
          2.68618  4.42225  2.77519  2.73123  3.46354  2.40513  3.72494  3.29354  2.67741  2.69355  4.24690  2.90347  2.73739  3.18146  2.89801  2.37887  2.77519  2.98518  4.58477  3.61503
          0.01168  4.85129  5.57364  0.61958  0.77255  1.40682  0.28093
    215   3.09512  2.89473  5.02018  4.43462  3.58357  4.33620  4.71899  1.87585  4.25913  1.48154  3.53771  4.47756  4.67751  4.41638  4.31185  3.66210  2.21633  1.59257  5.21109  4.03177    368 l - - -
          2.68618  4.42225  2.77519  2.73123  3.46354  2.40513  3.72494  3.29354  2.67741  2.69355  4.24690  2.90347  2.73739  3.18146  2.89801  2.37887  2.77519  2.98518  4.58477  3.61503
          0.10521  4.85129  2.38549  0.61958  0.77255  0.90780  0.51652
    216   4.26156  5.43098  6.18750  5.65094  3.61001  5.72242  6.05146  1.70747  5.50705  0.47809  3.34383  5.89881  5.68172  5.35445  5.44891  5.17354  4.46954  2.80065  5.92661  4.97740    369 L - - -
          2.68618  4.42225  2.77519  2.73123  3.46354  2.40513  3.72494  3.29354  2.67741  2.69355  4.24690  2.90347  2.73739  3.18146  2.89801  2.37887  2.77519  2.98518  4.58477  3.61503
          0.01086  4.92415  5.64650  0.61958  0.77255  1.33090  0.30685
    217   2.43334  5.36533  3.10593  1.87501  4.71088  3.63248  2.82727  4.19283  1.82948  3.66788  4.40734  2.58306  4.02692  2.91470  2.48469  2.44835  3.09416  3.75655  5.79487  4.38967    370 k - - -
          2.68618  4.42225  2.77519  2.73123  3.46354  2.40513  3.72494  3.29354  2.67741  2.69355  4.24690  2.90347  2.73739  3.18146  2.89801  2.37887  2.77519  2.98518  4.58477  3.61503
          0.01086  4.92415  5.64650  0.61958  0.77255  0.67886  0.70764
    218   1.98837  3.12170  4.39566  3.80986  2.73639  4.06214  4.36290  2.89703  2.86520  1.75058  3.56459  4.03042  4.43218  2.43387  3.88455  3.34618  3.19736  2.00693  5.06188  3.86858    371 l - - -
          2.68618  4.42225  2.77519  2.73123  3.46354  2.40513  3.72494  3.29354  2.67741  2.69355  4.24690  2.90347  2.73739  3.18146  2.89801  2.37887  2.77519  2.98518  4.58477  3.61503
          0.00892  5.12006  5.84241  0.61958  0.77255  0.75352  0.63622
    219   4.59735  5.73218  6.55726  6.01868  3.78619  6.10048  6.40140  1.87859  5.88913  0.36349  3.50722  6.30485  5.96944  5.63508  5.77874  5.58263  4.79479  3.10080  6.15652  5.25379    372 L - - -
          2.68618  4.42225  2.77519  2.73123  3.46354  2.40513  3.72494  3.29354  2.67741  2.69355  4.24690  2.90347  2.73739  3.18146  2.89801  2.37887  2.77519  2.98518  4.58477  3.61503
          0.00835  5.18533  5.90768  0.61958  0.77255  0.92283  0.50649
    220   1.74216  5.10245  2.75947  2.20329  2.81323  3.81387  4.02259  3.72935  2.84229  2.40132  3.06710  3.36281  4.20276  3.18825  2.68152  2.58149  3.19870  3.42418  5.61793  4.29781    373 a - - -
          2.68618  4.42225  2.77519  2.73123  3.46354  2.40513  3.72494  3.29354  2.67741  2.69355  4.24690  2.90347  2.73739  3.18146  2.89801  2.37887  2.77519  2.98518  4.58477  3.61503
          0.00835  5.18533  5.90768  0.61958  0.77255  0.92283  0.50649
    221   1.95740  5.46594  2.45555  1.89317  4.80749  2.98106  3.92473  4.29084  2.11607  3.76952  4.50808  3.20398  4.13034  3.02267  2.24459  2.92732  3.19518  2.96730  5.90049  4.49169    374 e - - -
          2.68618  4.42225  2.77519  2.73123  3.46354  2.40513  3.72494  3.29354  2.67741  2.69355  4.24690  2.90347  2.73739  3.18146  2.89801  2.37887  2.77519  2.98518  4.58477  3.61503
          0.00835  5.18533  5.90768  0.61958  0.77255  0.92283  0.50649
    222   2.19259  4.80031  3.72083  2.63599  3.95343  3.92281  3.03009  2.40542  3.11777  1.64970  3.89787  3.59874  4.30482  2.79945  2.66927  3.15622  3.21350  2.58587  5.36805  4.11541    375 l - - -
          2.68618  4.42225  2.77519  2.73123  3.46354  2.40513  3.72494  3.29354  2.67741  2.69355  4.24690  2.90347  2.73739  3.18146  2.89801  2.37887  2.77519  2.98518  4.58477  3.61503
          0.00835  5.18533  5.90768  0.61958  0.77255  0.28573  1.39217
    223   1.67744  5.00511  4.11592  3.59827  2.67113  1.83360  4.63166  3.98610  3.57359  3.66289  4.51129  3.93159  1.88622  3.88245  3.95506  2.18365  2.53689  3.63052  5.96607  4.71917    376 a - - -
          2.68618  4.42225  2.77519  2.73123  3.46354  2.40513  3.72494  3.29354  2.67741  2.69355  4.24690  2.90347  2.73739  3.18146  2.89801  2.37887  2.77519  2.98518  4.58477  3.61503
          0.00719  5.33506  6.05740  0.61958  0.77255  0.48576  0.95510
    224   3.03658  3.53956  2.54857  1.51751  4.89452  3.80536  3.01934  4.38114  2.20963  3.85460  4.59029  2.40854  4.20124  2.66445  3.22547  2.21957  3.26807  3.94010  5.98157  4.56958    377 e - - -
          2.68618  4.42225  2.77519  2.73123  3.46354  2.40513  3.72494  3.29354  2.67741  2.69355  4.24690  2.90347  2.73739  3.18146  2.89801  2.37887  2.77519  2.98518  4.58477  3.61503
          0.00719  5.33506  6.05740  0.61958  0.77255  0.48576  0.95510
    225   3.03437  5.37872  3.35575  2.05069  3.29804  2.50093  2.39575  2.71656  2.79607  2.96817  4.43653  3.33387  4.22795  2.48593  2.29829  2.61533  3.26555  3.73518  5.85078  4.48153    378 e - - -
          2.68618  4.42225  2.77519  2.73123  3.46354  2.40513  3.72494  3.29354  2.67741  2.69355  4.24690  2.90347  2.73739  3.18146  2.89801  2.37887  2.77519  2.98518  4.58477  3.61503
          0.00719  5.33506  6.05740  0.61958  0.77255  0.48576  0.95510
    226   2.24282  2.86103  4.76325  4.16623  3.61581  4.22566  4.54370  2.46296  3.07844  2.00744  3.63382  4.28661  4.59230  3.01470  4.12075  3.52353  2.78411  1.33586  5.13625  3.95219    379 v - - -
          2.68618  4.42225  2.77519  2.73123  3.46354  2.40513  3.72494  3.29354  2.67741  2.69355  4.24690  2.90347  2.73739  3.18146  2.89801  2.37887  2.77519  2.98518  4.58477  3.61503
          0.00719  5.33506  6.05740  0.61958  0.77255  0.48576  0.95510
    227   3.03860  5.34096  2.49704  2.47592  4.60912  3.84676  2.80931  4.04428  2.82143  2.41994  4.40293  3.35318  2.67404  2.74159  3.29675  3.04597  2.38965  1.88381  5.82256  4.46319    380 v - - -
          2.68618  4.42225  2.77519  2.73123  3.46354  2.40513  3.72494  3.29354  2.67741  2.69355  4.24690  2.90347  2.73739  3.18146  2.89801  2.37887  2.77519  2.98518  4.58477  3.61503
          0.05867  5.33506  2.95344  0.61958  0.77255  0.48576  0.95510
    228   3.33804  4.69273  5.23200  2.52784  1.76100  4.55200  4.90006  1.93782  4.45661  1.74483  3.68216  4.68443  4.88549  4.59498  4.50083  3.87145  3.57115  1.52148  5.37626  4.20851    381 v - - -
          2.68618  4.42225  2.77519  2.73123  3.46354  2.40513  3.72494  3.29354  2.67741  2.69355  4.24690  2.90347  2.73739  3.18146  2.89801  2.37887  2.77519  2.98518  4.58477  3.61503
          0.07406  5.28395  2.71342  0.61958  0.77255  0.66508  0.72203
    229   2.17227  4.58355  4.17685  3.60099  3.69928  4.05633  2.79803  2.08677  3.52294  2.34856  2.90462  3.91709  4.43042  2.89816  3.79561  2.20997  2.34492  2.44158  5.18387  3.97566    382 i - - -
          2.68618  4.42225  2.77519  2.73123  3.46354  2.40513  3.72494  3.29354  2.67741  2.69355  4.24690  2.90347  2.73739  3.18146  2.89801  2.37887  2.77519  2.98518  4.58477  3.61503
          0.00808  5.21798  5.94032  0.61958  0.77255  0.51893  0.90426
    230   3.32658  4.71780  5.07297  4.47465  2.52482  4.48822  4.79985  2.49599  4.30340  0.87486  3.57330  4.57629  4.81859  3.03691  4.37830  3.79711  2.13708  2.86865  5.29720  4.14071    383 l - - -
          2.68618  4.42225  2.77519  2.73123  3.46354  2.40513  3.72494  3.29354  2.67741  2.69355  4.24690  2.90347  2.73739  3.18146  2.89801  2.37887  2.77519  2.98518  4.58477  3.61503
          0.00756  5.28395  6.00630  0.61958  0.77255  0.66508  0.72203
    231   3.05007  5.27550  3.44007  2.87801  4.53270  3.86713  2.67429  3.95648  2.81985  3.54429  4.35206  3.39538  2.15653  3.20542  1.97547  2.62532  1.89845  3.62323  3.02037  4.43189    384 t - - -
          2.68618  4.42225  2.77519  2.73123  3.46354  2.40513  3.72494  3.29354  2.67741  2.69355  4.24690  2.90347  2.73739  3.18146  2.89801  2.37887  2.77519  2.98518  4.58477  3.61503
          0.00756  5.28395  6.00630  0.61958  0.77255  0.66508  0.72203
    232   2.52027  3.19684  4.84519  4.24128  2.85903  2.01169  3.14291  2.89655  4.06328  1.60547  3.57835  4.30862  4.57122  4.22710  4.13317  3.50900  2.70142  2.14922  5.07930  3.06213    385 l - - -
          2.68565  4.42308  2.77282  2.73060  3.46134  2.40595  3.72577  3.29306  2.67823  2.69266  4.24772  2.90341  2.73822  3.18229  2.89795  2.37917  2.77546  2.98601  4.58559  3.61586
          0.36544  1.42020  2.74195  1.77345  0.18602  0.66508  0.72203
    233   3.39925  5.98328  0.90475  1.86898  5.30245  3.88864  4.27701  4.81505  2.54663  4.28023  5.06023  3.34214  4.41696  3.40564  3.70106  2.60744  2.83563  4.36550  6.41563  4.94448    394 d - - -
          2.68618  4.42225  2.77519  2.73123  3.46354  2.40513  3.72494  3.29354  2.67741  2.69355  4.24690  2.90347  2.73739  3.18146  2.89801  2.37887  2.77519  2.98518  4.58477  3.61503
          0.24703  5.21997  1.54424  0.61958  0.77255  0.84243  0.56328
    234   2.89356  5.34411  3.12850  2.19390  4.66970  3.66175  3.86290  4.13914  2.22782  3.64306  4.39744  2.47418  2.51520  2.96924  3.09576  1.67711  3.12648  2.83799  5.79478  4.39840    395 s - - -
          2.68618  4.42225  2.77519  2.73123  3.46354  2.40513  3.72494  3.29354  2.67741  2.69355  4.24690  2.90347  2.73739  3.18146  2.89801  2.37887  2.77519  2.98518  4.58477  3.61503
          0.11189  4.98317  2.31256  0.61958  0.77255  1.26021  0.33351
    235   1.72205  4.33528  4.39979  3.81289  3.42401  3.98761  4.29908  2.06672  3.68115  1.82670  3.43772  3.99558  2.91199  3.89276  3.84159  3.27979  3.10916  2.55716  4.94877  2.49192    396 a - - -
          2.68618  4.42225  2.77519  2.73123  3.46354  2.40513  3.72494  3.29354  2.67741  2.69355  4.24690  2.90347  2.73739  3.18146  2.89801  2.37887  2.77519  2.98518  4.58477  3.61503
          0.01132  4.88260  5.60494  0.61958  0.77255  1.37558  0.29128
    236   2.05990  5.05902  2.63115  2.68139  4.34656  3.64861  3.88711  3.77088  2.68175  3.36298  4.16720  3.19908  2.91003  3.03098  3.14858  1.91990  2.28940  3.42906  3.13319  4.25213    397 s - - -
          2.68618  4.42225  2.77519  2.73123  3.46354  2.40513  3.72494  3.29354  2.67741  2.69355  4.24690  2.90347  2.73739  3.18146  2.89801  2.37887  2.77519  2.98518  4.58477  3.61503
          0.10179  4.88260  2.41680  0.61958  0.77255  1.01706  0.44888
    237   2.90303  5.41403  2.50486  2.15163  4.74915  3.62926  2.90853  4.23710  2.60806  3.71526  4.46015  1.92526  4.04694  1.92597  3.10661  2.85963  3.13788  3.80078  5.84716  3.01155    398 n - - -
          2.68590  4.42390  2.77490  2.73045  3.46170  2.40568  3.71943  3.29217  2.67905  2.69175  4.24610  2.90423  2.73739  3.18311  2.89771  2.37921  2.77684  2.98500  4.58641  3.61668
          1.24035  0.47810  2.39955  1.92378  0.15789  0.63900  0.75040
    238   2.45889  5.21269  3.64549  3.03116  4.47742  3.94300  4.05807  3.83662  2.03594  2.69800  4.29717  3.50015  4.31819  3.22139  1.16890  3.19093  3.34786  2.69335  5.68182  4.41718    412 r - - -
          2.68459  4.42389  2.77627  2.73116  3.46159  2.40431  3.72538  3.29518  2.67859  2.69450  4.24853  2.90306  2.73519  3.18310  2.89789  2.38019  2.77410  2.98449  4.58641  3.61453
          1.70278  0.39273  1.94764  1.69275  0.20336  0.37030  1.17289
    239   2.33640  3.40621  3.28380  1.49440  4.54588  3.75674  2.94210  3.98430  2.72545  3.54616  4.33210  3.26071  4.14914  2.48685  3.20168  2.95461  2.37612  2.86782  5.74940  4.38624    432 e - - -
          2.68618  4.42225  2.77519  2.73123  3.46354  2.40513  3.72494  3.29354  2.67741  2.69355  4.24690  2.90347  2.73739  3.18146  2.89801  2.37887  2.77519  2.98518  4.58477  3.61503
          0.11003  5.15836  2.31825  0.61958  0.77255  0.97953  0.47079
    240   2.12913  2.59719  2.30943  3.11624  2.61411  3.85922  4.11490  3.25666  3.08356  2.48475  3.83559  3.55278  2.94890  3.39873  3.46867  2.26819  3.15376  3.01675  5.30679  4.05604    433 a - - -
          2.68618  4.42225  2.77519  2.73123  3.46354  2.40513  3.72494  3.29354  2.67741  2.69355  4.24690  2.90347  2.73739  3.18146  2.89801  2.37887  2.77519  2.98518  4.58477  3.61503
          0.00949  5.05782  5.78017  0.61958  0.77255  1.15588  0.37801
    241   2.92563  5.42292  2.25880  2.00853  4.76130  3.68669  3.88314  4.24305  2.03632  2.37884  4.46661  3.15572  4.08700  2.00047  3.11297  2.88864  2.67933  3.81019  5.85787  4.44976    434 q - - -
          2.68618  4.42225  2.77519  2.73123  3.46354  2.40513  3.72494  3.29354  2.67741  2.69355  4.24690  2.90347  2.73739  3.18146  2.89801  2.37887  2.77519  2.98518  4.58477  3.61503
          0.00949  5.05782  5.78017  0.61958  0.77255  0.37243  1.16814
    242   2.50095  4.57261  4.33413  3.75394  1.87130  4.11535  3.19531  3.03053  3.65976  2.42465  2.85067  4.02707  4.48742  2.34452  3.89512  2.49300  2.66616  2.42798  5.17794  3.03162    435 f - - -
          2.68618  4.42225  2.77519  2.73123  3.46354  2.40513  3.72494  3.29354  2.67741  2.69355  4.24690  2.90347  2.73739  3.18146  2.89801  2.37887  2.77519  2.98518  4.58477  3.61503
          0.00762  5.27683  5.99918  0.61958  0.77255  0.68704  0.69930
    243   2.15602  5.45769  3.27436  2.71975  4.78520  3.08584  3.97730  4.25594  2.21437  3.75808  4.50886  2.18532  4.17914  2.63591  3.20940  1.92122  2.36617  2.95767  5.90818  4.51127    436 s - - -
          2.68618  4.42225  2.77519  2.73123  3.46354  2.40513  3.72494  3.29354  2.67741  2.69355  4.24690  2.90347  2.73739  3.18146  2.89801  2.37887  2.77519  2.98518  4.58477  3.61503
          0.00762  5.27683  5.99918  0.61958  0.77255  0.68704  0.69930
    244   2.25089  5.48070  3.26397  2.14127  4.81282  2.96306  3.96892  4.28923  2.28941  2.53983  4.52492  2.74270  4.17415  2.11186  2.47575  2.97114  3.23364  2.77728  5.92089  4.51865    437 q - - -
          2.68618  4.42225  2.77519  2.73123  3.46354  2.40513  3.72494  3.29354  2.67741  2.69355  4.24690  2.90347  2.73739  3.18146  2.89801  2.37887  2.77519  2.98518  4.58477  3.61503
          0.00762  5.27683  5.99918  0.61958  0.77255  0.68704  0.69930
    245   2.62492  5.51698  2.73849  2.09760  4.86325  3.77501  2.57976  4.34997  1.66959  3.82257  4.55752  2.52216  4.16934  2.59171  2.71010  2.45174  3.23477  3.90830  5.94864  4.53703    438 k - - -
          2.68618  4.42225  2.77519  2.73123  3.46354  2.40513  3.72494  3.29354  2.67741  2.69355  4.24690  2.90347  2.73739  3.18146  2.89801  2.37887  2.77519  2.98518  4.58477  3.61503
          0.00762  5.27683  5.99918  0.61958  0.77255  0.68704  0.69930
    246   2.08501  5.00116  3.58086  2.24942  3.15472  2.31694  4.12686  3.57257  3.00211  3.23510  3.19578  3.50550  4.29141  2.77169  3.43197  2.64850  2.37176  2.61340  5.54374  3.20968    439 a - - -
          2.68618  4.42225  2.77519  2.73123  3.46354  2.40513  3.72494  3.29354  2.67741  2.69355  4.24690  2.90347  2.73739  3.18146  2.89801  2.37887  2.77519  2.98518  4.58477  3.61503
          0.00762  5.27683  5.99918  0.61958  0.77255  0.68704  0.69930
    247   3.87292  5.15641  5.83219  5.24763  3.78273  5.16813  5.48385  2.32226  5.07628  0.61419  3.62823  5.32155  5.38246  5.09686  5.06740  4.51738  4.09581  1.86433  5.74032  2.93681    440 L - - -
          2.68618  4.42225  2.77519  2.73123  3.46354  2.40513  3.72494  3.29354  2.67741  2.69355  4.24690  2.90347  2.73739  3.18146  2.89801  2.37887  2.77519  2.98518  4.58477  3.61503
          0.06318  5.27683  2.88030  0.61958  0.77255  0.68704  0.69930
    248   2.20449  5.40385  3.28548  1.91000  4.71367  3.78131  3.96630  4.17096  2.18609  2.20454  4.45510  3.26553  4.17285  2.58450  2.46464  2.97648  3.22443  3.77570  5.85520  2.67837    441 e - - -
          2.68618  4.42225  2.77519  2.73123  3.46354  2.40513  3.72494  3.29354  2.67741  2.69355  4.24690  2.90347  2.73739  3.18146  2.89801  2.37887  2.77519  2.98518  4.58477  3.61503
          0.00805  5.22170  5.94405  0.61958  0.77255  0.83814  0.56654
    249   2.73329  6.03641  4.38797  3.58583  5.61173  4.47070  4.29898  4.90076  2.10032  4.24896  5.11139  3.96074  4.79965  2.16819  0.66526  3.85011  4.01274  4.56668  6.22160  5.10300    442 R - - -
          2.68618  4.42225  2.77519  2.73123  3.46354  2.40513  3.72494  3.29354  2.67741  2.69355  4.24690  2.90347  2.73739  3.18146  2.89801  2.37887  2.77519  2.98518  4.58477  3.61503
          0.08708  5.22170  2.55110  0.61958  0.77255  0.83814  0.56654
    250   2.14312  4.44458  4.54515  3.95323  2.85007  4.10859  2.75550  2.20570  3.81033  1.30810  3.54882  4.12399  4.47555  4.02037  2.84698  3.40036  3.22391  2.69100  5.05305  3.86271    443 l - - -
          2.68618  4.42225  2.77519  2.73123  3.46354  2.40513  3.72494  3.29354  2.67741  2.69355  4.24690  2.90347  2.73739  3.18146  2.89801  2.37887  2.77519  2.98518  4.58477  3.61503
          0.07974  5.14334  2.64785  0.61958  0.77255  0.72831  0.65918
    251   1.76015  4.98105  2.81289  2.20798  2.29250  3.03695  4.06160  3.56355  2.93027  2.10147  4.06921  3.41963  4.22557  3.26302  3.36779  3.05792  3.19916  3.28692  5.52038  4.22532    444 a - - -
          2.68618  4.42225  2.77519  2.73123  3.46354  2.40513  3.72494  3.29354  2.67741  2.69355  4.24690  2.90347  2.73739  3.18146  2.89801  2.37887  2.77519  2.98518  4.58477  3.61503
          0.33250  5.13665  1.28375  0.61958  0.77255  1.02193  0.44613
    252   1.54230  4.39910  4.16291  3.59187  2.22580  3.90749  4.24715  2.80853  3.47599  2.58524  3.52557  3.85378  4.30420  3.74113  2.75721  3.19898  3.10228  1.85776  5.02635  3.81406    445 a - - -
          2.68641  4.42248  2.77543  2.73103  3.46295  2.40498  3.72518  3.29377  2.67764  2.69294  4.24713  2.90370  2.73763  3.18170  2.89824  2.37910  2.77543  2.98542  4.57631  3.61526
          1.46432  0.37080  2.54364  0.05193  2.98364  0.62214  0.76959
    253   2.00660  5.34007  3.26039  2.93792  4.98866  1.13134  4.26881  4.44965  2.43231  3.99142  4.78163  2.14207  4.29895  3.41395  3.51303  3.11816  3.41710  3.98932  6.15881  4.79926    447 g - - -
          2.68618  4.42225  2.77519  2.73123  3.46354  2.40513  3.72494  3.29354  2.67741  2.69355  4.24690  2.90347  2.73739  3.18146  2.89801  2.37887  2.77519  2.98518  4.58477  3.61503
          0.16162  5.04494  1.94634  0.61958  0.77255  1.17525  0.36924
    254   2.15359  2.88730  4.70010  4.09441  3.35356  2.91412  4.34844  1.70697  3.90659  1.78816  3.37619  4.13894  4.38328  4.06231  3.96026  3.32356  3.09566  2.49491  3.11882  3.70243    448 i - - -
          2.68537  4.42245  2.77540  2.73143  3.46285  2.40533  3.72515  3.29374  2.67761  2.69375  4.24710  2.90367  2.73760  3.18055  2.89821  2.37907  2.77487  2.98482  4.58497  3.61523
          0.82307  0.58468  5.61685  0.05883  2.86230  1.36316  0.29551
    255   2.90508  5.40852  2.53764  2.23434  4.75396  3.64083  3.84204  4.23554  2.20247  3.70812  4.45358  3.10742  1.71099  2.45472  2.42864  2.86318  3.13656  3.80029  5.83334  4.42759    450 p - - -
          2.68618  4.42225  2.77519  2.73123  3.46354  2.40513  3.72494  3.29354  2.67741  2.69355  4.24690  2.90347  2.73739  3.18146  2.89801  2.37887  2.77519  2.98518  4.58477  3.61503
          0.09269  4.89451  2.51289  0.61958  0.77255  1.36316  0.29551
    256   2.38694  5.08716  3.17548  2.19492  4.34851  3.63255  2.83232  3.77605  2.59894  2.04644  4.15382  3.14736  4.02454  2.96579  2.44465  2.19585  3.05208  3.43270  5.57320  4.22530    451 l - - -
          2.68618  4.42225  2.77519  2.73123  3.46354  2.40513  3.72494  3.29354  2.67741  2.69355  4.24690  2.90347  2.73739  3.18146  2.89801  2.37887  2.77519  2.98518  4.58477  3.61503
          0.01213  4.81395  5.53630  0.61958  0.77255  1.44167  0.26988
    257   2.92760  5.42872  1.99316  2.16410  4.78241  3.63718  3.83757  4.25996  2.16510  3.72392  4.47576  3.10218  4.05349  2.45785  1.67479  2.88156  3.15743  3.82582  5.84003  4.44243    452 r - - -
          2.68618  4.42225  2.77519  2.73123  3.46354  2.40513  3.72494  3.29354  2.67741  2.69355  4.24690  2.90347  2.73739  3.18146  2.89801  2.37887  2.77519  2.98518  4.58477  3.61503
          0.01213  4.81395  5.53630  0.61958  0.77255  1.44167  0.26988
    258   3.04035  4.48855  4.62604  4.07407  3.71814  4.18093  4.64806  2.01776  3.95730  2.63716  3.66219  4.25313  2.97754  4.19197  4.14013  3.50975  2.05599  1.07719  5.31953  4.12278    453 v - - -
          2.68632  4.42046  2.77490  2.72980  3.46418  2.40577  3.72443  3.29342  2.67805  2.69249  4.24754  2.90313  2.73804  3.18142  2.89735  2.37951  2.77483  2.98583  4.58541  3.61567
          1.46203  0.40189  2.31083  1.02474  0.44455  1.13453  0.38798
    259   2.81634  4.88155  3.29155  2.32880  4.08214  2.71536  2.84535  3.48402  2.73729  3.12613  3.96593  3.24530  4.06540  3.07894  3.18087  2.21275  3.04885  2.20261  5.40842  2.48806    457 v - - -
          2.68618  4.42225  2.77519  2.73123  3.46354  2.40513  3.72494  3.29354  2.67741  2.69355  4.24690  2.90347  2.73739  3.18146  2.89801  2.37887  2.77519  2.98518  4.58477  3.61503
          0.01214  4.81320  5.53554  0.61958  0.77255  0.96990  0.47662
    260   2.24186  5.01269  3.30045  2.36284  4.23647  3.70930  3.91725  2.86853  2.73319  2.72504  4.08802  2.67501  4.09842  2.51975  3.19006  2.10756  2.62279  2.61876  5.52613  4.20330    458 s - - -
          2.68512  4.42309  2.77530  2.73104  3.46356  2.40507  3.72579  3.29285  2.67690  2.69344  4.24774  2.90372  2.73663  3.18231  2.89770  2.37921  2.77604  2.98603  4.58561  3.61458
          1.08705  0.41645  5.68295  1.16013  0.37607  0.92980  0.50192
    261   2.93497  5.44489  1.56853  2.26850  4.78561  3.68521  3.88960  4.27148  2.28908  3.74803  3.05108  2.63814  2.96149  2.40424  3.12988  2.89463  3.16790  3.83350  5.87825  4.46490    466 d - - -
          2.68618  4.42225  2.77519  2.73123  3.46354  2.40513  3.72494  3.29354  2.67741  2.69355  4.24690  2.90347  2.73739  3.18146  2.89801  2.37887  2.77519  2.98518  4.58477  3.61503
          0.16580  5.05397  1.92141  0.61958  0.77255  1.16174  0.37534
    262   3.77160  5.02947  5.73534  5.15413  1.55957  5.10276  5.41426  2.01120  4.99884  1.03239  3.34222  5.25885  5.26163  4.96760  4.97432  4.46434  3.98937  1.96839  5.58945  4.52019    467 l - - -
          2.68618  4.42225  2.77519  2.73123  3.46354  2.40513  3.72494  3.29354  2.67741  2.69355  4.24690  2.90347  2.73739  3.18146  2.89801  2.37887  2.77519  2.98518  4.58477  3.61503
          0.01113  4.89930  5.62165  0.61958  0.77255  0.92752  0.50341
    263   2.90245  5.29208  3.18164  1.88897  4.59699  2.96349  3.88739  4.05118  2.28884  2.68913  4.35203  3.17789  4.08456  3.00222  3.12292  2.19852  1.82663  3.66258  5.75810  4.37758    468 t - - -
          2.68674  4.42281  2.77576  2.72992  3.46410  2.40569  3.72551  3.29410  2.67750  2.69306  4.24746  2.90332  2.73736  3.18141  2.89740  2.37821  2.77576  2.98524  4.58533  3.61439
          0.69388  0.84633  2.63976  1.12152  0.39421  0.93465  0.49877
    264   3.08181  5.56530  3.01852  2.16640  4.90932  1.42735  4.01414  4.39021  2.33958  3.87891  4.64521  2.01089  4.19000  3.13056  3.28406  3.03427  2.62156  3.96352  6.02096  4.60556    474 g - - -
          2.68618  4.42225  2.77519  2.73123  3.46354  2.40513  3.72494  3.29354  2.67741  2.69355  4.24690  2.90347  2.73739  3.18146  2.89801  2.37887  2.77519  2.98518  4.58477  3.61503
          0.23106  5.02066  1.61089  0.61958  0.77255  0.93310  0.49977
    265   2.24841  5.08820  3.24620  2.28455  4.58379  2.39683  4.03100  4.02399  2.83799  3.59946  4.39133  3.27808  2.88437  3.17374  3.30566  2.90215  1.41047  3.62111  5.80585  4.45779    475 t - - -
          2.68443  4.41768  2.77645  2.72967  3.46450  2.40700  3.72253  3.29332  2.67881  2.69320  4.24633  2.90487  2.73674  3.18240  2.89517  2.37880  2.77506  2.98629  4.58383  3.61690
          1.53145  0.64962  1.34119  2.23181  0.11354  0.42350  1.06349
    266   2.50756  3.09958  3.19050  2.00289  4.63109  3.68619  3.86862  4.08950  2.23603  3.60510  4.36768  3.16906  4.07736  1.96858  2.27274  2.88153  3.13072  3.69130  3.23555  4.38343    494 q - - -
          2.68618  4.42225  2.77519  2.73123  3.46354  2.40513  3.72494  3.29354  2.67741  2.69355  4.24690  2.90347  2.73739  3.18146  2.89801  2.37887  2.77519  2.98518  4.58477  3.61503
          0.00999  5.00712  5.72946  0.61958  0.77255  1.22874  0.34625
    267   1.91544  5.38076  3.15994  1.94677  4.71979  3.67431  2.86145  4.19501  2.24226  2.96397  4.42463  3.14596  4.06667  2.17216  2.60618  2.86773  3.13029  3.76851  5.81318  4.41531    495 a - - -
          2.68618  4.42225  2.77519  2.73123  3.46354  2.40513  3.72494  3.29354  2.67741  2.69355  4.24690  2.90347  2.73739  3.18146  2.89801  2.37887  2.77519  2.98518  4.58477  3.61503
          0.00999  5.00712  5.72946  0.61958  0.77255  1.22874  0.34625
    268   1.82858  4.73366  3.61865  3.05336  3.89003  3.83336  3.02751  2.04380  3.00931  2.95390  3.83057  3.50054  4.21570  2.64257  2.72925  3.06568  2.49800  3.01882  3.30600  4.04266    496 a - - -
          2.68618  4.42225  2.77519  2.73123  3.46354  2.40513  3.72494  3.29354  2.67741  2.69355  4.24690  2.90347  2.73739  3.18146  2.89801  2.37887  2.77519  2.98518  4.58477  3.61503
          0.00999  5.00712  5.72946  0.61958  0.77255  0.67499  0.71164
    269   3.24941  4.65263  4.93518  4.32791  3.54876  4.39342  4.66114  1.78722  4.06387  1.05079  3.55394  4.44589  4.72843  4.30088  2.28063  3.70294  3.47700  2.79382  5.19259  2.82702    497 l - - -
          2.68618  4.42225  2.77519  2.73123  3.46354  2.40513  3.72494  3.29354  2.67741  2.69355  4.24690  2.90347  2.73739  3.18146  2.89801  2.37887  2.77519  2.98518  4.58477  3.61503
          0.00860  5.15576  5.87811  0.61958  0.77255  0.98475  0.46766
    270   2.52444  5.17247  3.34052  1.87790  2.56024  3.77874  3.98072  3.06995  2.12148  2.71488  4.24147  3.30447  4.16874  3.12639  2.62927  2.26349  3.18312  3.50746  5.67075  4.33125    498 e - - -
          2.68618  4.42225  2.77519  2.73123  3.46354  2.40513  3.72494  3.29354  2.67741  2.69355  4.24690  2.90347  2.73739  3.18146  2.89801  2.37887  2.77519  2.98518  4.58477  3.61503
          0.00860  5.15576  5.87811  0.61958  0.77255  0.98475  0.46766
    271   1.69404  5.51394  1.99667  2.31711  4.85608  3.73575  3.94721  4.34455  2.10452  3.81787  4.55769  2.63031  3.11170  2.56855  3.19411  2.95300  3.22970  3.90345  5.94602  4.52919    499 a - - -
          2.68618  4.42225  2.77519  2.73123  3.46354  2.40513  3.72494  3.29354  2.67741  2.69355  4.24690  2.90347  2.73739  3.18146  2.89801  2.37887  2.77519  2.98518  4.58477  3.61503
          0.00860  5.15576  5.87811  0.61958  0.77255  0.98475  0.46766
    272   2.26725  5.46485  2.31434  2.03060  4.80900  2.87271  3.11339  4.29516  2.65056  3.76974  4.50629  2.24860  4.11776  3.01008  2.25422  2.91522  2.67161  3.85510  5.89770  4.48586    500 e - - -
          2.68618  4.42225  2.77519  2.73123  3.46354  2.40513  3.72494  3.29354  2.67741  2.69355  4.24690  2.90347  2.73739  3.18146  2.89801  2.37887  2.77519  2.98518  4.58477  3.61503
          0.00860  5.15576  5.87811  0.61958  0.77255  0.98475  0.46766
    273   3.08468  4.94996  4.48678  4.23458  4.87541  3.82766  5.15468  2.75520  4.20645  3.96473  4.89259  4.28045  0.51318  4.51418  4.43706  2.44625  3.57513  3.74715  6.32431  5.10315    501 P - - -
          2.68618  4.42225  2.77519  2.73123  3.46354  2.40513  3.72494  3.29354  2.67741  2.69355  4.24690  2.90347  2.73739  3.18146  2.89801  2.37887  2.77519  2.98518  4.58477  3.61503
          0.19308  5.15576  1.77302  0.61958  0.77255  0.98475  0.46766
    274   1.82863  5.01572  3.30952  2.02990  3.12190  3.71564  3.92553  3.64797  2.74165  3.26920  4.09325  3.26361  3.05598  3.08892  2.49864  2.92289  2.58176  2.65683  5.53150  4.20953    502 a - - -
          2.68618  4.42225  2.77519  2.73123  3.46354  2.40513  3.72494  3.29354  2.67741  2.69355  4.24690  2.90347  2.73739  3.18146  2.89801  2.37887  2.77519  2.98518  4.58477  3.61503
          0.08304  4.97302  2.62052  0.61958  0.77255  1.27303  0.32848
    275   1.77399  4.48205  3.91687  3.34532  3.61004  2.69476  4.15633  2.38744  2.62570  2.21554  3.59396  3.69713  4.25852  3.56039  3.58422  3.14025  2.52823  2.23071  5.08358  3.86672    503 a - - -
          2.68618  4.42225  2.77519  2.73123  3.46354  2.40513  3.72494  3.29354  2.67741  2.69355  4.24690  2.90347  2.73739  3.18146  2.89801  2.37887  2.77519  2.98518  4.58477  3.61503
          0.09205  4.90109  2.51947  0.61958  0.77255  1.35617  0.29793
    276   1.92244  4.76925  3.46139  2.90306  4.00114  3.70321  3.98174  2.48577  2.85137  3.04833  3.90900  3.36582  2.37747  3.20327  2.15570  2.94403  2.45463  3.09689  5.36573  4.09097    504 a - - -
          2.68618  4.42225  2.77519  2.73123  3.46354  2.40513  3.72494  3.29354  2.67741  2.69355  4.24690  2.90347  2.73739  3.18146  2.89801  2.37887  2.77519  2.98518  4.58477  3.61503
          0.01204  4.82108  5.54343  0.61958  0.77255  1.43521  0.27189
    277   2.84385  4.94214  3.31561  2.25058  4.15614  3.69160  3.88502  3.55952  2.16273  3.18653  4.02068  3.24913  4.07722  3.05819  2.08731  2.90634  3.07208  2.21240  3.27363  2.91725    505 r - - -
          2.68629  4.42236  2.77530  2.73134  3.46365  2.40523  3.72505  3.29270  2.67701  2.69366  4.24700  2.90357  2.73690  3.18157  2.89811  2.37897  2.77530  2.98529  4.58488  3.61514
          0.68357  1.50507  1.29761  0.43229  1.04703  0.54605  0.86567
    278   1.53047  5.33679  2.54787  2.63554  4.73468  3.64869  3.94006  4.20337  1.97927  3.71683  4.48194  3.17370  4.09815  3.05678  3.19774  1.82477  3.18751  3.78048  5.87428  4.48003    508 a - - -
          2.68618  4.42225  2.77519  2.73123  3.46354  2.40513  3.72494  3.29354  2.67741  2.69355  4.24690  2.90347  2.73739  3.18146  2.89801  2.37887  2.77519  2.98518  4.58477  3.61503
          0.01090  4.92062  5.64297  0.61958  0.77255  1.33485  0.30544
    279   2.35029  5.15883  3.19308  1.98736  4.43536  3.66069  3.86179  3.86995  2.63035  2.67523  4.22639  3.17007  2.82531  2.99081  2.56970  2.86264  1.87422  3.51310  5.64363  4.28519    509 t - - -
          2.68618  4.42225  2.77519  2.73123  3.46354  2.40513  3.72494  3.29354  2.67741  2.69355  4.24690  2.90347  2.73739  3.18146  2.89801  2.37887  2.77519  2.98518  4.58477  3.61503
          0.01090  4.92062  5.64297  0.61958  0.77255  1.33485  0.30544
    280   2.92553  5.29335  3.20389  2.66285  4.62031  1.83461  3.88132  4.06631  1.71774  2.85280  4.36688  3.19169  4.09377  2.47677  3.01653  2.30526  3.15639  3.68054  5.75260  4.39081    510 k - - -
          2.68618  4.42225  2.77519  2.73123  3.46354  2.40513  3.72494  3.29354  2.67741  2.69355  4.24690  2.90347  2.73739  3.18146  2.89801  2.37887  2.77519  2.98518  4.58477  3.61503
          0.01090  4.92062  5.64297  0.61958  0.77255  1.33485  0.30544
    281   1.69106  5.23692  3.14865  2.59512  4.53784  3.64245  3.83723  3.99098  2.24447  3.52430  2.97879  2.61441  3.03885  2.44595  3.07108  2.45545  3.08280  3.60452  5.70125  4.32227    511 a - - -
          2.68618  4.42225  2.77519  2.73123  3.46354  2.40513  3.72494  3.29354  2.67741  2.69355  4.24690  2.90347  2.73739  3.18146  2.89801  2.37887  2.77519  2.98518  4.58477  3.61503
          0.01090  4.92062  5.64297  0.61958  0.77255  1.33485  0.30544
    282   2.43303  5.29019  3.12740  1.60768  4.60889  3.63462  3.82350  3.12025  2.17243  3.58338  4.33934  3.11429  4.02770  2.93001  2.48461  2.42398  2.56835  3.66679  5.73900  4.34773    512 e - - -
          2.68618  4.42225  2.77519  2.73123  3.46354  2.40513  3.72494  3.29354  2.67741  2.69355  4.24690  2.90347  2.73739  3.18146  2.89801  2.37887  2.77519  2.98518  4.58477  3.61503
          0.01090  4.92062  5.64297  0.61958  0.77255  0.54291  0.87002
    283   2.18981  5.46422  3.19656  2.09985  4.80706  2.48613  3.06511  4.29161  2.33748  3.76837  4.50593  2.12465  4.12383  2.45855  3.14684  2.92082  2.46831  3.85375  5.89788  4.48788    513 e - - -
          2.68618  4.42225  2.77519  2.73123  3.46354  2.40513  3.72494  3.29354  2.67741  2.69355  4.24690  2.90347  2.73739  3.18146  2.89801  2.37887  2.77519  2.98518  4.58477  3.61503
          0.00847  5.17158  5.89393  0.61958  0.77255  0.67529  0.71133
    284   2.68362  4.63171  5.21336  4.62000  3.73174  4.50880  4.87314  1.02905  4.43584  1.88103  2.84164  4.65270  3.15104  4.58079  4.47592  3.83083  3.51837  1.97467  5.35589  4.18330    514 i - - -
          2.68618  4.42225  2.77519  2.73123  3.46354  2.40513  3.72494  3.29354  2.67741  2.69355  4.24690  2.90347  2.73739  3.18146  2.89801  2.37887  2.77519  2.98518  4.58477  3.61503
          0.00800  5.22859  5.95094  0.61958  0.77255  0.82089  0.57989
    285   2.21628  5.45412  3.24083  2.18572  4.78516  3.75781  3.94676  4.26087  1.86034  3.75353  4.49915  3.23129  3.06284  2.41172  3.17655  2.28423  2.66086  2.56951  5.89585  4.49406    515 k - - -
          2.68618  4.42225  2.77519  2.73123  3.46354  2.40513  3.72494  3.29354  2.67741  2.69355  4.24690  2.90347  2.73739  3.18146  2.89801  2.37887  2.77519  2.98518  4.58477  3.61503
          0.00800  5.22859  5.95094  0.61958  0.77255  0.51164  0.91507
    286   3.45501  4.78322  5.39814  3.15412  2.78247  4.71784  5.09606  2.03427  4.64116  1.75543  3.78741  4.86067  5.03860  4.78295  4.68558  4.04790  3.69106  0.89307  5.55242  4.38331    516 v - - -
          2.68618  4.42225  2.77519  2.73123  3.46354  2.40513  3.72494  3.29354  2.67741  2.69355  4.24690  2.90347  2.73739  3.18146  2.89801  2.37887  2.77519  2.98518  4.58477  3.61503
          0.00752  5.28961  6.01195  0.61958  0.77255  0.64717  0.74135
    287   2.50386  4.47759  4.76982  4.17035  1.96383  4.19812  4.51737  2.40742  3.06271  2.21517  2.80245  4.27316  2.28585  4.18525  4.10430  3.49760  2.46953  2.72692  5.09489  2.57325    517 f - - -
          2.68618  4.42225  2.77519  2.73123  3.46354  2.40513  3.72494  3.29354  2.67741  2.69355  4.24690  2.90347  2.73739  3.18146  2.89801  2.37887  2.77519  2.98518  4.58477  3.61503
          0.00752  5.28961  6.01195  0.61958  0.77255  0.64717  0.74135
    288   1.95948  5.45617  3.28655  2.37385  4.77548  3.79522  3.98439  2.51157  2.40012  3.74991  4.50414  3.27375  2.47634  2.59932  2.66946  2.05257  3.24283  3.83298  5.90426  4.51083    518 a - - -
          2.68618  4.42225  2.77519  2.73123  3.46354  2.40513  3.72494  3.29354  2.67741  2.69355  4.24690  2.90347  2.73739  3.18146  2.89801  2.37887  2.77519  2.98518  4.58477  3.61503
          0.00752  5.28961  6.01195  0.61958  0.77255  0.64717  0.74135
    289   1.74614  4.48958  4.71139  4.11532  2.87910  2.99705  4.50627  2.92874  3.96340  1.81075  2.56737  3.11819  4.55696  4.15148  4.08039  3.48612  2.47033  2.03473  5.10648  3.92191    519 a - - -
          2.68618  4.42225  2.77519  2.73123  3.46354  2.40513  3.72494  3.29354  2.67741  2.69355  4.24690  2.90347  2.73739  3.18146  2.89801  2.37887  2.77519  2.98518  4.58477  3.61503
          0.00752  5.28961  6.01195  0.61958  0.77255  0.64717  0.74135
    290   1.75898  5.50775  3.25837  2.16865  4.84885  3.03801  3.11707  4.33170  2.70758  3.81166  4.55028  2.50628  2.87757  3.06879  2.64732  2.27703  2.70367  3.89643  5.94366  4.53537    520 a - - -
          2.68618  4.42225  2.77519  2.73123  3.46354  2.40513  3.72494  3.29354  2.67741  2.69355  4.24690  2.90347  2.73739  3.18146  2.89801  2.37887  2.77519  2.98518  4.58477  3.61503
          0.00752  5.28961  6.01195  0.61958  0.77255  0.39664  1.11650
    291   2.58359  5.48106  3.30962  2.19463  4.81713  2.20869  4.03300  4.28457  2.78449  3.04907  4.55066  1.77737  4.22600  3.14072  3.27261  2.07380  2.54093  3.87254  5.95141  4.55790    521 n - - -
          2.68618  4.42225  2.77519  2.73123  3.46354  2.40513  3.72494  3.29354  2.67741  2.69355  4.24690  2.90347  2.73739  3.18146  2.89801  2.37887  2.77519  2.98518  4.58477  3.61503
          0.00719  5.33506  6.05740  0.61958  0.77255  0.48576  0.95510
    292   3.03760  5.51671  2.53205  2.25435  4.84889  3.81271  4.00241  3.33627  2.74120  3.81601  4.56114  3.28512  2.05382  2.24342  2.16731  3.00553  3.26879  3.90057  5.95633  2.45081    522 p - - -
          2.68618  4.42225  2.77519  2.73123  3.46354  2.40513  3.72494  3.29354  2.67741  2.69355  4.24690  2.90347  2.73739  3.18146  2.89801  2.37887  2.77519  2.98518  4.58477  3.61503
          0.00719  5.33506  6.05740  0.61958  0.77255  0.48576  0.95510
    293   2.27723  5.31122  2.87775  2.18840  4.57096  3.85234  4.05157  4.00046  2.83272  2.92512  4.37560  3.36518  4.24326  3.18625  1.72546  3.05143  2.53975  2.32884  5.79874  3.30182    523 r - - -
          2.68618  4.42225  2.77519  2.73123  3.46354  2.40513  3.72494  3.29354  2.67741  2.69355  4.24690  2.90347  2.73739  3.18146  2.89801  2.37887  2.77519  2.98518  4.58477  3.61503
          0.00719  5.33506  6.05740  0.61958  0.77255  0.48576  0.95510
    294   1.96009  5.52368  2.77538  2.15630  4.86209  3.80501  3.08876  4.34338  2.40319  2.58725  4.56610  2.64011  4.19840  3.09135  2.78017  2.14651  3.26008  2.99057  5.96034  4.55344    524 a - - -
          2.68618  4.42225  2.77519  2.73123  3.46354  2.40513  3.72494  3.29354  2.67741  2.69355  4.24690  2.90347  2.73739  3.18146  2.89801  2.37887  2.77519  2.98518  4.58477  3.61503
          0.00719  5.33506  6.05740  0.61958  0.77255  0.48576  0.95510
    295   2.56100  5.52561  3.29958  1.14164  4.85963  3.82674  4.01999  4.33289  2.75473  3.82622  4.57536  3.30228  4.22471  2.13985  2.73574  2.60123  3.28935  3.03796  5.96837  4.56985    525 e - - -
          2.68618  4.42225  2.77519  2.73123  3.46354  2.40513  3.72494  3.29354  2.67741  2.69355  4.24690  2.90347  2.73739  3.18146  2.89801  2.37887  2.77519  2.98518  4.58477  3.61503
          0.54086  5.33506  0.88447  0.61958  0.77255  0.48576  0.95510
    296   2.97493  2.91623  4.86571  4.27285  3.47606  4.17938  4.54598  1.83245  4.09215  1.65907  3.45918  4.31525  4.53436  4.25079  4.14629  2.61318  3.21257  1.50041  5.05857  3.87766    526 v - - -
          2.68618  4.42225  2.77519  2.73123  3.46354  2.40513  3.72494  3.29354  2.67741  2.69355  4.24690  2.90347  2.73739  3.18146  2.89801  2.37887  2.77519  2.98518  4.58477  3.61503
          0.01222  4.80642  5.52876  0.61958  0.77255  1.44840  0.26781
    297   1.96495  5.23533  3.03406  1.04057  4.77155  3.61144  4.09577  4.17868  2.93154  3.77295  4.58019  3.24802  4.15190  3.24358  3.40786  2.98534  2.45147  3.76480  5.97608  4.60295    527 e - - -
          2.68618  4.42225  2.77519  2.73123  3.46354  2.40513  3.72494  3.29354  2.67741  2.69355  4.24690  2.90347  2.73739  3.18146  2.89801  2.37887  2.77519  2.98518  4.58477  3.61503
          0.01222  4.80642  5.52876  0.61958  0.77255  1.44840  0.26781
    298   2.81394  4.34200  4.10712  2.77912  2.69838  2.78335  4.17625  2.79749  3.43274  1.90369  3.45427  3.79938  4.25846  3.67904  3.66709  3.16167  2.21296  2.08741  4.94692  2.81489    528 l - - -
          2.68618  4.42225  2.77519  2.73123  3.46354  2.40513  3.72494  3.29354  2.67741  2.69355  4.24690  2.90347  2.73739  3.18146  2.89801  2.37887  2.77519  2.98518  4.58477  3.61503
          0.01222  4.80642  5.52876  0.61958  0.77255  1.44840  0.26781
    299   2.47045  4.48006  4.99517  4.42104  3.64713  4.39324  4.79137  1.63714  4.26777  1.50664  3.57792  4.50823  4.72919  4.44532  4.35555  3.72162  2.53064  1.55562  5.30481  4.12195    529 l - - -
          2.68618  4.42225  2.77519  2.73123  3.46354  2.40513  3.72494  3.29354  2.67741  2.69355  4.24690  2.90347  2.73739  3.18146  2.89801  2.37887  2.77519  2.98518  4.58477  3.61503
          0.01222  4.80642  5.52876  0.61958  0.77255  0.15892  1.91774
    300   1.46475  4.72783  4.05078  2.39892  3.08399  4.07368  4.33703  3.21058  3.42372  2.21811  3.03012  3.85568  4.45099  3.71287  2.69127  3.32654  2.48568  2.52449  5.31783  4.09465    530 a - - -
          2.68618  4.42225  2.77519  2.73123  3.46354  2.40513  3.72494  3.29354  2.67741  2.69355  4.24690  2.90347  2.73739  3.18146  2.89801  2.37887  2.77519  2.98518  4.58477  3.61503
          0.00719  5.33506  6.05740  0.61958  0.77255  0.48576  0.95510
    301   3.03917  5.35969  2.83265  2.81510  4.63500  3.06958  4.03962  4.07345  2.27175  2.32296  3.36135  3.34732  4.23606  2.11295  2.14146  3.04209  3.27007  2.17142  5.83589  4.47323    531 q - - -
          2.68618  4.42225  2.77519  2.73123  3.46354  2.40513  3.72494  3.29354  2.67741  2.69355  4.24690  2.90347  2.73739  3.18146  2.89801  2.37887  2.77519  2.98518  4.58477  3.61503
          0.00719  5.33506  6.05740  0.61958  0.77255  0.48576  0.95510
    302   3.04299  5.53831  3.29482  1.41256  4.88052  3.81581  4.00006  4.36104  2.05345  3.84028  4.58079  3.28538  3.11104  3.09847  2.15926  2.52567  2.75839  3.92765  5.97083  3.24645    532 e - - -
          2.68618  4.42225  2.77519  2.73123  3.46354  2.40513  3.72494  3.29354  2.67741  2.69355  4.24690  2.90347  2.73739  3.18146  2.89801  2.37887  2.77519  2.98518  4.58477  3.61503
          0.00719  5.33506  6.05740  0.61958  0.77255  0.48576  0.95510
    303   4.23919  5.39624  6.37963  5.92108  4.41990  5.93925  6.67700  0.47698  5.88431  1.85291  4.12076  6.11774  6.03901  6.00093  5.99182  5.40955  4.48948  2.00846  6.71989  5.61931    533 I - - -
          2.68635  4.42242  2.77537  2.73140  3.46371  2.40498  3.72392  3.29371  2.67758  2.69329  4.24707  2.90364  2.73757  3.18163  2.89766  2.37873  2.77537  2.98479  4.58494  3.61520
          0.31166  2.90700  1.54584  1.51472  0.24830  0.48576  0.95510
    304   2.39432  4.45170  4.36778  3.78268  2.79389  4.05291  3.00849  2.89332  2.52290  1.77808  3.56334  4.01163  4.42291  3.89779  3.86026  3.33616  3.19207  1.48997  5.05999  3.86395    540 v - - -
          2.68618  4.42225  2.77519  2.73123  3.46354  2.40513  3.72494  3.29354  2.67741  2.69355  4.24690  2.90347  2.73739  3.18146  2.89801  2.37887  2.77519  2.98518  4.58477  3.61503
          0.00911  5.09833  5.82068  0.61958  0.77255  0.23591  1.55994
    305   2.23878  5.55316  2.54952  2.17819  4.89946  3.80999  3.99835  4.38524  2.08569  3.85794  4.59422  3.27703  4.20548  2.62171  1.67305  2.31041  3.27288  3.94461  5.98389  4.57354    541 r - - -
          2.68618  4.42225  2.77519  2.73123  3.46354  2.40513  3.72494  3.29354  2.67741  2.69355  4.24690  2.90347  2.73739  3.18146  2.89801  2.37887  2.77519  2.98518  4.58477  3.61503
          0.00719  5.33506  6.05740  0.61958  0.77255  0.48576  0.95510
    306   2.23101  5.36446  3.36381  1.99427  4.64184  3.83965  3.16670  4.08251  2.80324  2.53071  4.42367  3.34031  4.23110  2.08569  2.52421  2.61194  3.26608  2.73559  3.41970  4.47418    542 e - - -
          2.68618  4.42225  2.77519  2.73123  3.46354  2.40513  3.72494  3.29354  2.67741  2.69355  4.24690  2.90347  2.73739  3.18146  2.89801  2.37887  2.77519  2.98518  4.58477  3.61503
          0.05297  5.33506  3.06245  0.61958  0.77255  0.48576  0.95510
    307   3.50305  4.84104  5.45971  4.85338  2.80607  4.70999  5.01282  2.92116  4.65339  1.27883  2.28002  4.86812  5.00769  4.72267  4.64547  4.03418  3.72886  1.20213  5.38928  2.99402    543 v - - -
          2.68618  4.42225  2.77519  2.73123  3.46354  2.40513  3.72494  3.29354  2.67741  2.69355  4.24690  2.90347  2.73739  3.18146  2.89801  2.37887  2.77519  2.98518  4.58477  3.61503
          0.00752  5.28961  6.01195  0.61958  0.77255  0.64717  0.74135
    308   3.06208  4.54160  4.51348  3.92570  2.84499  4.16241  4.46289  2.30419  2.89015  1.80768  2.89345  4.13813  4.53125  3.06278  1.77926  3.44786  3.29387  2.15597  5.15178  3.96021    544 r - - -
          2.68618  4.42225  2.77519  2.73123  3.46354  2.40513  3.72494  3.29354  2.67741  2.69355  4.24690  2.90347  2.73739  3.18146  2.89801  2.37887  2.77519  2.98518  4.58477  3.61503
          0.00752  5.28961  6.01195  0.61958  0.77255  0.39664  1.11650
    309   3.03483  5.53045  2.77071  1.58399  4.86956  3.80833  3.99690  4.35094  2.73308  2.89366  4.57304  3.27810  4.20269  2.13785  2.02086  2.38718  3.26600  3.16657  5.96625  4.55940    545 e - - -
          2.68618  4.42225  2.77519  2.73123  3.46354  2.40513  3.72494  3.29354  2.67741  2.69355  4.24690  2.90347  2.73739  3.18146  2.89801  2.37887  2.77519  2.98518  4.58477  3.61503
          0.00719  5.33506  6.05740  0.61958  0.77255  0.48576  0.95510
    310   1.72525  5.55816  3.27756  1.86142  4.90220  3.81868  4.01206  4.38535  1.94157  3.86243  4.60245  3.28764  2.68576  2.25902  3.23371  2.63561  3.28767  3.94896  5.99189  4.58368    546 a - - -
          2.68411  4.42350  2.77496  2.73074  3.46479  2.40566  3.72428  3.29106  2.67768  2.69282  4.24815  2.90408  2.73814  3.18049  2.89862  2.38012  2.77589  2.98461  4.58150  3.61628
          0.30576  1.34286  6.05740  2.06088  0.13621  0.48576  0.95510
    311   2.14169  5.53964  2.28545  2.98766  5.03336  1.21888  4.34194  4.48945  3.18171  4.04242  4.83088  2.14236  4.42061  3.48144  3.67785  3.24411  3.53118  2.66525  6.23008  4.84735    561 g - - -
          2.68618  4.42225  2.77519  2.73123  3.46354  2.40513  3.72494  3.29354  2.67741  2.69355  4.24690  2.90347  2.73739  3.18146  2.89801  2.37887  2.77519  2.98518  4.58477  3.61503
          0.00719  5.33506  6.05740  0.61958  0.77255  0.48576  0.95510
    312   2.53203  4.53060  4.67968  4.08612  3.62976  4.20956  4.52089  2.56334  3.94070  1.56452  3.64618  3.13531  4.57718  4.14219  2.42414  3.50310  3.31890  1.84291  5.14581  2.19879    562 l - - -
          2.68618  4.42225  2.77519  2.73123  3.46354  2.40513  3.72494  3.29354  2.67741  2.69355  4.24690  2.90347  2.73739  3.18146  2.89801  2.37887  2.77519  2.98518  4.58477  3.61503
          0.00719  5.33506  6.05740  0.61958  0.77255  0.48576  0.95510
    313   2.28870  5.52715  2.76795  2.72764  4.86732  2.38987  3.99344  4.34943  2.41569  3.83069  4.56998  2.73393  2.64844  3.09165  2.14168  2.16989  3.26124  2.99167  5.96373  4.55613    563 r - - -
          2.68618  4.42225  2.77519  2.73123  3.46354  2.40513  3.72494  3.29354  2.67741  2.69355  4.24690  2.90347  2.73739  3.18146  2.89801  2.37887  2.77519  2.98518  4.58477  3.61503
          0.00719  5.33506  6.05740  0.61958  0.77255  0.48576  0.95510
    314   3.04548  5.41457  2.72215  2.41708  2.86631  3.83580  4.03492  4.15376  2.79883  3.69594  4.47087  3.32811  1.64067  2.36768  3.28120  3.03645  2.21083  3.77531  5.88068  3.22630    564 p - - -
          2.68613  4.42004  2.77409  2.73164  3.46395  2.40519  3.72535  3.29395  2.67736  2.69396  4.24730  2.90159  2.73732  3.18187  2.89841  2.37894  2.77560  2.98559  4.58518  3.61544
          0.11840  2.82649  2.94816  2.23157  0.11357  0.48576  0.95510
    315   3.00453  5.50863  2.50619  1.72546  3.24825  2.75129  3.96640  4.33486  2.34616  2.95261  4.55010  2.73699  4.17233  3.06373  2.42022  2.25668  3.23574  3.89775  5.94295  4.53361    578 e - - -
          2.68618  4.42225  2.77519  2.73123  3.46354  2.40513  3.72494  3.29354  2.67741  2.69355  4.24690  2.90347  2.73739  3.18146  2.89801  2.37887  2.77519  2.98518  4.58477  3.61503
          0.00757  5.28366  6.00601  0.61958  0.77255  0.66598  0.72107
    316   3.08832  5.60566  1.43077  1.88001  4.94392  2.90309  4.03610  3.16742  2.41673  3.90822  4.65179  2.73905  4.23038  3.13867  3.29639  2.38371  3.32367  3.99334  6.03921  4.62002    579 d - - -
          2.68618  4.42225  2.77519  2.73123  3.46354  2.40513  3.72494  3.29354  2.67741  2.69355  4.24690  2.90347  2.73739  3.18146  2.89801  2.37887  2.77519  2.98518  4.58477  3.61503
          0.00757  5.28366  6.00601  0.61958  0.77255  0.66598  0.72107
    317   3.47438  4.80858  5.38209  4.79396  3.83688  4.72618  5.09345  0.97650  4.60859  2.00863  2.82961  4.85704  5.04065  4.75753  2.37261  4.05443  3.70852  1.84862  5.55000  4.39357    580 i - - -
          2.68618  4.42225  2.77519  2.73123  3.46354  2.40513  3.72494  3.29354  2.67741  2.69355  4.24690  2.90347  2.73739  3.18146  2.89801  2.37887  2.77519  2.98518  4.58477  3.61503
          0.00757  5.28366  6.00601  0.61958  0.77255  0.38760  1.13532
    318   0.84992  4.91719  4.52939  4.04649  4.56006  2.14574  4.90625  3.91357  3.99163  2.67337  4.52144  4.21054  4.58423  4.26066  4.28423  2.05380  3.51131  2.78134  5.99458  4.79305    581 a - - -
          2.68618  4.42225  2.77519  2.73123  3.46354  2.40513  3.72494  3.29354  2.67741  2.69355  4.24690  2.90347  2.73739  3.18146  2.89801  2.37887  2.77519  2.98518  4.58477  3.61503
          0.00719  5.33506  6.05740  0.61958  0.77255  0.48576  0.95510
    319   2.60903  4.68890  5.20496  4.61147  3.79444  4.54077  4.89942  2.01011  4.42397  1.28870  3.75921  4.66649  4.88504  4.58898  2.76969  3.85984  3.56377  1.35469  5.40596  4.23079    582 l - - -
          2.68618  4.42225  2.77519  2.73123  3.46354  2.40513  3.72494  3.29354  2.67741  2.69355  4.24690  2.90347  2.73739  3.18146  2.89801  2.37887  2.77519  2.98518  4.58477  3.61503
          0.11840  5.33506  2.23645  0.61958  0.77255  0.48576  0.95510
    320   2.12695  4.81596  5.50376  4.94834  4.07364  4.85971  5.31712  1.46551  4.79997  1.99295  3.97034  5.00881  5.17842  4.98200  4.87472  4.20815  2.81143  1.13157  5.78787  4.59400    583 v - - -
          2.68618  4.42225  2.77519  2.73123  3.46354  2.40513  3.72494  3.29354  2.67741  2.69355  4.24690  2.90347  2.73739  3.18146  2.89801  2.37887  2.77519  2.98518  4.58477  3.61503
          0.18420  5.22469  1.81491  0.61958  0.77255  0.83072  0.57223
    321   1.67564  4.76958  3.63704  2.48514  2.77916  3.85610  4.09697  3.28978  3.03013  2.99132  3.87036  3.52422  4.24237  3.36261  2.10675  3.09164  3.16121  2.05136  5.33875  4.08124    584 a - - -
          2.68618  4.42225  2.77519  2.73123  3.46354  2.40513  3.72494  3.29354  2.67741  2.69355  4.24690  2.90347  2.73739  3.18146  2.89801  2.37887  2.77519  2.98518  4.58477  3.61503
          0.00957  5.05005  5.77240  0.61958  0.77255  1.16765  0.37266
    322   2.44610  5.30389  4.02542  3.49574  5.14270  3.94279  4.43505  4.53393  2.88245  4.06570  4.90603  3.83823  1.91625  3.59585  0.80355  3.35027  3.60378  4.09058  6.17818  4.98003    585 r - - -
          2.68618  4.42225  2.77519  2.73123  3.46354  2.40513  3.72494  3.29354  2.67741  2.69355  4.24690  2.90347  2.73739  3.18146  2.89801  2.37887  2.77519  2.98518  4.58477  3.61503
          0.00957  5.05005  5.77240  0.61958  0.77255  1.16765  0.37266
    323   2.51829  5.30594  2.66219  2.63468  4.61083  3.68932  3.88215  4.06897  2.63541  2.79178  4.35842  2.40753  3.00856  2.49686  3.12032  2.09580  2.41077  2.81005  5.76469  4.37982    586 s - - -
          2.68618  4.42225  2.77519  2.73123  3.46354  2.40513  3.72494  3.29354  2.67741  2.69355  4.24690  2.90347  2.73739  3.18146  2.89801  2.37887  2.77519  2.98518  4.58477  3.61503
          0.00957  5.05005  5.77240  0.61958  0.77255  1.16765  0.37266
    324   2.90760  5.20115  2.68347  2.29409  4.46650  3.71492  3.91657  3.89980  2.69554  2.18412  2.54442  2.41852  2.58532  3.04814  3.17030  2.91689  2.49177  3.54814  5.68503  4.32750    587 l - - -
          2.68618  4.42225  2.77519  2.73123  3.46354  2.40513  3.72494  3.29354  2.67741  2.69355  4.24690  2.90347  2.73739  3.18146  2.89801  2.37887  2.77519  2.98518  4.58477  3.61503
          0.00957  5.05005  5.77240  0.61958  0.77255  1.16765  0.37266
    325   2.40479  5.15435  3.28194  1.87169  4.40813  3.72858  3.92893  3.83158  2.71119  2.62552  2.78213  3.24899  4.11966  3.06921  2.25893  1.98370  3.14035  3.49492  5.64773  4.30325    588 e - - -
          2.68618  4.42225  2.77519  2.73123  3.46354  2.40513  3.72494  3.29354  2.67741  2.69355  4.24690  2.90347  2.73739  3.18146  2.89801  2.37887  2.77519  2.98518  4.58477  3.61503
          0.00957  5.05005  5.77240  0.61958  0.77255  1.16765  0.37266
    326   1.79019  5.24937  2.61411  2.21890  4.53797  2.92462  3.91194  2.54796  2.68221  3.53511  4.31649  3.20777  4.10310  3.03527  3.16212  2.41587  2.37896  3.61124  5.73085  4.36159    589 a - - -
          2.68618  4.42225  2.77519  2.73123  3.46354  2.40513  3.72494  3.29354  2.67741  2.69355  4.24690  2.90347  2.73739  3.18146  2.89801  2.37887  2.77519  2.98518  4.58477  3.61503
          0.22253  5.05005  1.64454  0.61958  0.77255  1.16765  0.37266
    327   3.41505  4.93793  4.45343  4.04059  2.94932  2.55586  4.19040  3.44639  3.90654  2.14813  4.09484  4.18646  4.72800  4.15540  4.09958  3.66057  3.68348  3.27192  4.58107  0.80985    590 y - - -
          2.68618  4.42225  2.77519  2.73123  3.46354  2.40513  3.72494  3.29354  2.67741  2.69355  4.24690  2.90347  2.73739  3.18146  2.89801  2.37887  2.77519  2.98518  4.58477  3.61503
          0.01182  4.83934  5.56169  0.61958  0.77255  0.98770  0.46590
    328   1.67201  5.03877  3.68647  3.40093  5.06895  0.87493  4.60698  4.50172  2.36864  4.11262  4.92525  3.74165  4.35783  3.80549  3.75047  3.12343  3.43499  3.96758  6.29497  5.03801    591 g - - -
          2.68618  4.42225  2.77519  2.73123  3.46354  2.40513  3.72494  3.29354  2.67741  2.69355  4.24690  2.90347  2.73739  3.18146  2.89801  2.37887  2.77519  2.98518  4.58477  3.61503
          0.01038  4.96850  5.69084  0.61958  0.77255  0.95848  0.48366
    329   2.90022  5.37793  2.17986  2.28157  4.70952  2.83103  3.86670  4.18589  2.10531  2.85379  4.42237  3.15038  2.64599  2.96773  2.52694  2.86873  3.13141  2.67251  5.81852  4.41607    592 k - - -
          2.68618  4.42225  2.77519  2.73123  3.46354  2.40513  3.72494  3.29354  2.67741  2.69355  4.24690  2.90347  2.73739  3.18146  2.89801  2.37887  2.77519  2.98518  4.58477  3.61503
          0.00957  5.05005  5.77240  0.61958  0.77255  1.16765  0.37266
    330   3.19319  4.56647  5.03759  4.43189  3.46411  4.36747  4.68208  2.34977  4.24403  1.20907  2.11978  4.48989  2.64420  4.36400  4.28308  3.68051  3.42113  2.72858  2.32097  3.99113    593 l - - -
          2.68618  4.42225  2.77519  2.73123  3.46354  2.40513  3.72494  3.29354  2.67741  2.69355  4.24690  2.90347  2.73739  3.18146  2.89801  2.37887  2.77519  2.98518  4.58477  3.61503
          0.00957  5.05005  5.77240  0.61958  0.77255  1.16765  0.37266
    331   3.34524  4.67794  5.20723  4.63838  3.80303  4.61792  5.01526  1.69048  4.48237  1.28799  3.71467  2.83644  4.94035  4.65784  4.56823  3.95081  3.58499  1.36378  5.50649  4.32871    594 l - - -
          2.68618  4.42225  2.77519  2.73123  3.46354  2.40513  3.72494  3.29354  2.67741  2.69355  4.24690  2.90347  2.73739  3.18146  2.89801  2.37887  2.77519  2.98518  4.58477  3.61503
          0.00957  5.05005  5.77240  0.61958  0.77255  1.16765  0.37266
    332   1.98193  5.38370  3.20795  2.30170  4.71523  3.71000  2.80675  4.18091  1.86227  2.35654  4.43056  3.18621  4.10085  2.52803  2.61319  2.90630  3.16229  3.76764  5.81811  4.43158    595 k - - -
          2.68618  4.42225  2.77519  2.73123  3.46354  2.40513  3.72494  3.29354  2.67741  2.69355  4.24690  2.90347  2.73739  3.18146  2.89801  2.37887  2.77519  2.98518  4.58477  3.61503
          0.00957  5.05005  5.77240  0.61958  0.77255  1.16765  0.37266
    333   1.90265  5.39167  2.39319  1.92964  4.72559  3.67802  3.87053  4.20420  2.24434  3.69220  4.43594  3.14947  4.07430  2.52631  3.10313  2.87275  2.63417  2.67229  5.83091  4.42579    596 a - - -
          2.68523  4.42351  2.77347  2.73178  3.46368  2.40372  3.72620  3.29480  2.67866  2.69361  4.24571  2.90472  2.73635  3.18161  2.89926  2.37925  2.77515  2.98394  4.58603  3.61629
          0.43126  1.30199  2.54693  2.28774  0.10702  1.16765  0.37266
    334   2.93453  4.36281  4.58451  3.99354  3.47133  4.07176  4.39997  1.70340  3.84383  2.54073  3.48251  4.12677  2.66501  4.03718  3.96640  3.37200  2.09888  1.81107  5.00227  2.49370    612 i - - -
          2.68618  4.42225  2.77519  2.73123  3.46354  2.40513  3.72494  3.29354  2.67741  2.69355  4.24690  2.90347  2.73739  3.18146  2.89801  2.37887  2.77519  2.98518  4.58477  3.61503
          0.01035  4.97186  5.69421  0.61958  0.77255  1.27448  0.32792
    335   3.45735  4.85143  5.08752  4.57839  1.63073  2.83910  4.71405  2.96478  4.42030  0.86375  3.56961  4.63586  4.89373  4.53197  4.48662  3.89602  3.70705  2.96190  5.06295  3.66851    613 l - - -
          2.68618  4.42225  2.77519  2.73123  3.46354  2.40513  3.72494  3.29354  2.67741  2.69355  4.24690  2.90347  2.73739  3.18146  2.89801  2.37887  2.77519  2.98518  4.58477  3.61503
          0.01035  4.97186  5.69421  0.61958  0.77255  0.96523  0.47948
    336   1.88094  5.22447  2.00866  2.13877  4.49845  3.71212  3.91813  3.93558  2.69495  3.50097  4.28964  3.21815  4.10905  3.04674  3.17221  2.36616  3.14555  2.58597  3.41865  4.34494    614 a - - -
          2.68618  4.42225  2.77519  2.73123  3.46354  2.40513  3.72494  3.29354  2.67741  2.69355  4.24690  2.90347  2.73739  3.18146  2.89801  2.37887  2.77519  2.98518  4.58477  3.61503
          0.00957  5.05005  5.77240  0.61958  0.77255  1.16765  0.37266
    337   2.37709  5.62768  1.90006  1.91980  4.96599  3.74727  4.02633  4.45412  2.80285  3.92941  4.69077  3.21229  4.20703  3.13994  1.39715  3.05444  3.35211  4.01868  6.06128  4.63725    615 r - - -
          2.68618  4.42225  2.77519  2.73123  3.46354  2.40513  3.72494  3.29354  2.67741  2.69355  4.24690  2.90347  2.73739  3.18146  2.89801  2.37887  2.77519  2.98518  4.58477  3.61503
          0.09194  5.05005  2.50804  0.61958  0.77255  0.65509  0.73271
    338   1.89712  4.41384  4.52259  3.93144  2.83350  4.07907  4.38757  2.85731  3.79543  2.17787  2.50825  4.09852  3.11784  3.99901  3.94328  2.66350  3.19439  2.66558  5.02363  1.83721    616 y - - -
          2.68618  4.42225  2.77519  2.73123  3.46354  2.40513  3.72494  3.29354  2.67741  2.69355  4.24690  2.90347  2.73739  3.18146  2.89801  2.37887  2.77519  2.98518  4.58477  3.61503
          0.20523  5.10892  1.71761  0.61958  0.77255  1.07235  0.41886
    339   3.11434  5.54228  2.98112  2.14697  4.93895  1.22165  4.04867  4.41039  2.02896  3.90614  4.69149  3.21951  4.20648  3.17650  3.27489  2.37929  3.37225  3.98672  6.04936  4.64999    617 g - - -
          2.68618  4.42225  2.77519  2.73123  3.46354  2.40513  3.72494  3.29354  2.67741  2.69355  4.24690  2.90347  2.73739  3.18146  2.89801  2.37887  2.77519  2.98518  4.58477  3.61503
          0.01096  4.91466  5.63700  0.61958  0.77255  0.68941  0.69690
    340   2.55933  4.68269  5.31193  4.74333  3.89076  4.65989  5.08158  1.50087  4.58465  1.69347  3.81185  4.80130  4.98865  4.75718  4.65319  3.99745  2.25473  1.37943  5.56598  4.37882    618 v - - -
          2.68618  4.42225  2.77519  2.73123  3.46354  2.40513  3.72494  3.29354  2.67741  2.69355  4.24690  2.90347  2.73739  3.18146  2.89801  2.37887  2.77519  2.98518  4.58477  3.61503
          0.00899  5.11226  5.83461  0.61958  0.77255  1.06648  0.42193
    341   4.96939  6.35585  5.65393  5.69643  6.42259  4.98744  6.51830  6.46949  5.88028  5.83874  7.01072  5.87164  0.05738  6.20327  5.86234  5.19872  5.48708  5.94924  7.12097  6.59304    619 P - - -
          2.68623  4.42268  2.77563  2.73166  3.46315  2.40556  3.72418  3.29397  2.67784  2.69309  4.24331  2.90333  2.73738  3.18189  2.89636  2.37896  2.77517  2.98561  4.58520  3.61546
          0.70780  1.36896  1.37475  1.26634  0.33109  1.06648  0.42193
    342   4.21467  5.38414  5.45589  5.17823  1.51209  5.02371  4.06206  3.78210  4.98132  3.17735  4.43155  4.74718  5.31436  4.83427  4.90308  4.39295  4.43289  2.40990  4.17602  0.72391    624 y - - -
          2.68618  4.42225  2.77519  2.73123  3.46354  2.40513  3.72494  3.29354  2.67741  2.69355  4.24690  2.90347  2.73739  3.18146  2.89801  2.37887  2.77519  2.98518  4.58477  3.61503
          0.01200  4.82461  5.54696  0.61958  0.77255  1.43198  0.27291
    343   2.93130  5.13231  3.20586  2.26666  1.73206  3.70382  3.90559  3.80161  2.66111  3.38802  4.21272  2.13572  4.11328  3.06681  2.21560  2.95515  3.16210  3.47830  5.56688  4.20889    625 f - - -
          2.68618  4.42225  2.77519  2.73123  3.46354  2.40513  3.72494  3.29354  2.67741  2.69355  4.24690  2.90347  2.73739  3.18146  2.89801  2.37887  2.77519  2.98518  4.58477  3.61503
          0.08988  4.82461  2.55200  0.61958  0.77255  0.78889  0.60578
    344   3.81181  5.06211  5.80487  5.23022  1.81938  5.16986  5.51429  1.46961  5.07966  1.12225  3.43243  5.33300  5.33202  5.06073  5.06027  4.53635  4.03301  2.01473  5.69349  4.62979    626 l - - -
          2.68618  4.42225  2.77519  2.73123  3.46354  2.40513  3.72494  3.29354  2.67741  2.69355  4.24690  2.90347  2.73739  3.18146  2.89801  2.37887  2.77519  2.98518  4.58477  3.61503
          0.08533  4.97354  2.59192  0.61958  0.77255  0.95221  0.48758
    345   1.84175  5.27434  2.57191  2.62494  4.58585  2.71118  3.87637  4.04106  2.09744  2.56604  4.34146  3.16346  4.06931  2.99131  3.11900  2.11924  3.12036  3.65036  5.74832  4.36665    627 a - - -
          2.68618  4.42225  2.77519  2.73123  3.46354  2.40513  3.72494  3.29354  2.67741  2.69355  4.24690  2.90347  2.73739  3.18146  2.89801  2.37887  2.77519  2.98518  4.58477  3.61503
          0.01020  4.98648  5.70883  0.61958  0.77255  1.25595  0.33520
    346   2.42490  5.24544  3.19818  2.65917  4.53613  2.01135  3.89258  3.97852  2.28753  2.20628  4.31029  2.37378  4.09035  2.39989  3.11269  2.90106  3.13676  3.60842  5.71834  4.35238    628 g - - -
          2.68621  4.42228  2.77523  2.73127  3.46357  2.40516  3.72498  3.29357  2.67744  2.69358  4.24693  2.90350  2.73743  3.18150  2.89804  2.37890  2.77467  2.98522  4.58480  3.61506
          0.10105  2.37736  5.70883  0.23393  1.56743  0.75694  0.63318
    347   1.80263  5.36871  2.18498  2.22620  4.68235  2.49167  3.91160  4.14683  2.29011  2.85821  3.22790  3.19829  4.11269  3.01954  3.14862  2.91315  3.16733  3.74240  5.82084  4.42913    630 a - - -
          2.68618  4.42225  2.77519  2.73123  3.46354  2.40513  3.72494  3.29354  2.67741  2.69355  4.24690  2.90347  2.73739  3.18146  2.89801  2.37887  2.77519  2.98518  4.58477  3.61503
          0.00892  5.12023  5.84258  0.61958  0.77255  1.05225  0.42948
    348   2.00155  3.08144  3.77326  2.28458  3.84869  3.91480  4.16325  3.21263  3.16690  2.41130  3.80758  3.62801  4.29543  2.63326  3.53471  2.62303  3.18172  2.02414  5.28342  2.98376    631 a - - -
          2.68618  4.42225  2.77519  2.73123  3.46354  2.40513  3.72494  3.29354  2.67741  2.69355  4.24690  2.90347  2.73739  3.18146  2.89801  2.37887  2.77519  2.98518  4.58477  3.61503
          0.00892  5.12023  5.84258  0.61958  0.77255  0.77521  0.61731
    349   2.23920  5.54928  1.97307  1.86191  4.89033  3.75420  3.97621  4.38011  2.39800  3.85321  4.59471  2.58637  2.34407  3.07762  3.23336  2.48544  3.26302  3.93849  5.98189  4.56219    632 e - - -
          2.68618  4.42225  2.77519  2.73123  3.46354  2.40513  3.72494  3.29354  2.67741  2.69355  4.24690  2.90347  2.73739  3.18146  2.89801  2.37887  2.77519  2.98518  4.58477  3.61503
          0.00839  5.18016  5.90251  0.61958  0.77255  0.93408  0.49914
    350   2.31091  4.44803  4.92513  4.31808  2.60534  2.04276  4.55496  2.08434  4.12680  1.46145  2.71164  4.35457  4.58324  4.27151  4.16977  3.53403  3.29374  2.65647  5.06768  3.89489    633 l - - -
          2.68618  4.42225  2.77519  2.73123  3.46354  2.40513  3.72494  3.29354  2.67741  2.69355  4.24690  2.90347  2.73739  3.18146  2.89801  2.37887  2.77519  2.98518  4.58477  3.61503
          0.00839  5.18016  5.90251  0.61958  0.77255  0.93408  0.49914
    351   2.97930  5.33523  3.28338  2.41077  4.62864  3.77136  3.96663  4.07433  2.71813  2.12590  4.39609  2.46677  4.16610  3.08647  2.24891  1.66639  2.65036  3.69903  5.80413  4.43426    634 s - - -
          2.68618  4.42225  2.77519  2.73123  3.46354  2.40513  3.72494  3.29354  2.67741  2.69355  4.24690  2.90347  2.73739  3.18146  2.89801  2.37887  2.77519  2.98518  4.58477  3.61503
          0.00839  5.18016  5.90251  0.61958  0.77255  0.93408  0.49914
    352   2.96779  5.47900  2.64940  1.57385  4.82291  2.88270  3.92633  4.30910  2.66448  3.78370  4.52053  2.64087  4.13096  2.58414  2.26970  2.51668  3.19955  3.86913  5.91171  2.90477    635 e - - -
          2.68618  4.42225  2.77519  2.73123  3.46354  2.40513  3.72494  3.29354  2.67741  2.69355  4.24690  2.90347  2.73739  3.18146  2.89801  2.37887  2.77519  2.98518  4.58477  3.61503
          0.00839  5.18016  5.90251  0.61958  0.77255  0.93408  0.49914
    353   2.50635  5.27235  3.29817  2.74101  3.04815  3.76834  2.60403  3.98124  2.38849  3.54566  4.33327  3.27277  2.51304  3.09238  2.16212  2.32811  2.68287  3.62302  5.75145  3.22375    636 r - - -
          2.68618  4.42225  2.77519  2.73123  3.46354  2.40513  3.72494  3.29354  2.67741  2.69355  4.24690  2.90347  2.73739  3.18146  2.89801  2.37887  2.77519  2.98518  4.58477  3.61503
          0.00839  5.18016  5.90251  0.61958  0.77255  0.93408  0.49914
    354   2.51661  5.47524  3.62368  3.14582  5.00411  3.97337  4.26882  4.41926  2.83618  3.94450  4.76161  3.61223  0.89384  2.33237  2.51984  3.30678  3.55032  4.02833  6.08813  4.80315    637 p - - -
          2.68618  4.42225  2.77519  2.73123  3.46354  2.40513  3.72494  3.29354  2.67741  2.69355  4.24690  2.90347  2.73739  3.18146  2.89801  2.37887  2.77519  2.98518  4.58477  3.61503
          0.00839  5.18016  5.90251  0.61958  0.77255  0.93408  0.49914
    355   2.55844  4.72784  5.37123  4.79965  3.90386  4.70058  5.11682  1.68403  4.63553  1.25118  3.82272  4.84873  5.02698  4.79785  4.69369  4.03803  2.63571  1.49071  5.58809  4.40727    638 l - - -
          2.68626  4.42233  2.77527  2.73131  3.46362  2.40521  3.72502  3.29362  2.67749  2.69311  4.24698  2.90355  2.73748  3.18154  2.89809  2.37895  2.77453  2.98526  4.58485  3.61511
          0.36755  1.77168  1.98394  0.12891  2.11241  0.93408  0.49914
    356   3.43259  4.73105  5.39558  4.84392  3.94823  2.97232  5.23442  1.23508  4.69805  1.81679  3.83068  4.91814  5.08680  4.87893  4.77892  4.12453  3.67868  1.19994  5.69674  4.50967    640 v - - -
          2.68618  4.42225  2.77519  2.73123  3.46354  2.40513  3.72494  3.29354  2.67741  2.69355  4.24690  2.90347  2.73739  3.18146  2.89801  2.37887  2.77519  2.98518  4.58477  3.61503
          0.00971  5.03537  5.75772  0.61958  0.77255  0.86908  0.54358
    357   1.45225  5.25773  3.35667  2.35413  4.52794  3.80189  3.01405  3.95117  2.70309  2.51897  4.32637  3.31731  4.19253  3.11799  1.95271  3.01653  3.22888  3.60985  5.73074  4.39459    641 a - - -
          2.68618  4.42225  2.77519  2.73123  3.46354  2.40513  3.72494  3.29354  2.67741  2.69355  4.24690  2.90347  2.73739  3.18146  2.89801  2.37887  2.77519  2.98518  4.58477  3.61503
          0.00899  5.11185  5.83419  0.61958  0.77255  1.06721  0.42154
    358   1.77760  4.39889  4.59921  2.65384  2.34623  4.09347  4.40785  2.17785  3.85514  1.91867  3.51321  4.14044  4.46048  4.04622  3.97811  3.38910  2.61072  2.64658  3.24303  3.82892    642 a - - -
          2.68618  4.42225  2.77519  2.73123  3.46354  2.40513  3.72494  3.29354  2.67741  2.69355  4.24690  2.90347  2.73739  3.18146  2.89801  2.37887  2.77519  2.98518  4.58477  3.61503
          0.00899  5.11185  5.83419  0.61958  0.77255  1.06721  0.42154
    359   2.16675  4.95004  5.56089  4.97205  3.67741  4.91112  5.26131  1.54414  4.80331  1.00725  2.32635  5.05656  5.15812  4.86133  4.81917  4.25134  3.86823  2.69982  5.58548  4.49730    643 l - - -
          2.68618  4.42225  2.77519  2.73123  3.46354  2.40513  3.72494  3.29354  2.67741  2.69355  4.24690  2.90347  2.73739  3.18146  2.89801  2.37887  2.77519  2.98518  4.58477  3.61503
          0.00899  5.11185  5.83419  0.61958  0.77255  1.06721  0.42154
    360   2.54577  5.20664  3.29669  2.37388  2.54501  3.75145  3.94776  3.89520  2.29911  2.20758  4.27122  3.26488  4.14177  2.39070  2.23621  2.95159  2.65561  3.55083  5.69269  4.34272    644 l - - -
          2.68618  4.42225  2.77519  2.73123  3.46354  2.40513  3.72494  3.29354  2.67741  2.69355  4.24690  2.90347  2.73739  3.18146  2.89801  2.37887  2.77519  2.98518  4.58477  3.61503
          0.00899  5.11185  5.83419  0.61958  0.77255  1.06721  0.42154
    361   2.92644  5.41446  2.30798  2.62683  4.75030  3.00882  2.91645  4.22964  2.62938  2.95328  4.45788  3.17351  4.09624  2.33399  2.56566  1.84197  2.52682  3.80021  5.85273  4.44757    645 s - - -
          2.68618  4.42225  2.77519  2.73123  3.46354  2.40513  3.72494  3.29354  2.67741  2.69355  4.24690  2.90347  2.73739  3.18146  2.89801  2.37887  2.77519  2.98518  4.58477  3.61503
          0.00899  5.11185  5.83419  0.61958  0.77255  1.06721  0.42154
    362   1.92504  4.53614  4.11365  3.53877  2.68158  3.99757  4.28216  3.00485  3.46089  2.34226  3.64928  3.85754  2.26173  3.72792  2.79497  2.60737  3.18830  1.94217  5.13893  3.92986    646 a - - -
          2.68618  4.42225  2.77519  2.73123  3.46354  2.40513  3.72494  3.29354  2.67741  2.69355  4.24690  2.90347  2.73739  3.18146  2.89801  2.37887  2.77519  2.98518  4.58477  3.61503
          0.00899  5.11185  5.83419  0.61958  0.77255  1.06721  0.42154
    363   4.54767  5.68339  6.52039  5.93864  3.67732  6.04357  6.28609  1.98401  5.82272  0.41457  2.57215  6.22991  5.87878  5.51613  5.68510  5.48934  4.73034  3.17505  6.04319  5.18647    647 L - - -
          2.68618  4.42225  2.77519  2.73123  3.46354  2.40513  3.72494  3.29354  2.67741  2.69355  4.24690  2.90347  2.73739  3.18146  2.89801  2.37887  2.77519  2.98518  4.58477  3.61503
          0.00899  5.11185  5.83419  0.61958  0.77255  0.75796  0.63228
    364   1.77017  3.29439  2.35475  1.96147  4.79279  3.73364  3.92424  4.27384  2.16134  3.75719  4.49812  3.20387  4.12894  2.46463  3.15462  2.92620  2.68802  3.84180  5.89204  4.48506    648 a - - -
          2.68601  4.42258  2.77553  2.73106  3.46387  2.40418  3.72528  3.29387  2.67774  2.69286  4.24723  2.90380  2.73773  3.18180  2.89770  2.37920  2.77475  2.98552  4.58510  3.61536
          0.52024  0.90909  5.90251  0.53891  0.87559  0.93408  0.49914
    365   1.97862  4.54766  4.20969  3.63260  3.66338  2.92642  4.33495  2.40244  3.54783  1.71760  3.66130  3.93096  4.42198  3.80565  2.82287  2.46059  2.59724  2.35626  5.15266  3.94774    652 l - - -
          2.68618  4.42225  2.77519  2.73123  3.46354  2.40513  3.72494  3.29354  2.67741  2.69355  4.24690  2.90347  2.73739  3.18146  2.89801  2.37887  2.77519  2.98518  4.58477  3.61503
          0.00839  5.18016  5.90251  0.61958  0.77255  0.93408  0.49914
    366   2.45612  4.49089  4.52089  2.32289  3.60227  2.98875  4.45103  2.11627  3.81198  2.25972  2.89591  4.13315  4.50890  4.02912  3.98533  3.43046  3.25957  1.41538  5.12062  3.92917    653 v - - -
          2.68618  4.42225  2.77519  2.73123  3.46354  2.40513  3.72494  3.29354  2.67741  2.69355  4.24690  2.90347  2.73739  3.18146  2.89801  2.37887  2.77519  2.98518  4.58477  3.61503
          0.00839  5.18016  5.90251  0.61958  0.77255  0.93408  0.49914
    367   1.76498  5.31245  3.28068  2.33783  3.22376  2.70260  3.95593  4.04229  2.33543  2.42335  4.36974  3.25880  4.15413  2.61059  2.44272  2.95838  3.19338  3.67049  5.78224  4.41231    654 a - - -
          2.68618  4.42225  2.77519  2.73123  3.46354  2.40513  3.72494  3.29354  2.67741  2.69355  4.24690  2.90347  2.73739  3.18146  2.89801  2.37887  2.77519  2.98518  4.58477  3.61503
          0.00839  5.18016  5.90251  0.61958  0.77255  0.93408  0.49914
    368   2.43707  5.20286  2.43419  3.42517  5.13606  0.67264  4.77121  4.51102  3.76175  4.19894  5.02915  3.81635  4.50087  3.98625  4.20308  3.27577  3.59080  2.70320  6.44682  5.14875    655 G - - -
          2.68559  4.42234  2.77454  2.73132  3.46363  2.40522  3.72504  3.29363  2.67750  2.69364  4.24699  2.90356  2.73749  3.18155  2.89810  2.37896  2.77529  2.98527  4.58486  3.61512
          0.36755  2.31044  1.56851  0.67517  0.71145  0.28204  1.40341
    369   2.98794  2.94053  1.86798  2.30287  4.83278  3.00027  3.94237  4.31798  2.31061  3.79739  4.54024  1.95317  2.77374  3.04377  3.19077  2.94737  3.22192  3.88211  5.93038  4.51643    658 d - - -
          2.68618  4.42225  2.77519  2.73123  3.46354  2.40513  3.72494  3.29354  2.67741  2.69355  4.24690  2.90347  2.73739  3.18146  2.89801  2.37887  2.77519  2.98518  4.58477  3.61503
          0.11723  5.14133  2.25596  0.61958  0.77255  1.01302  0.45118
    370   2.42984  4.33564  4.68361  2.52397  2.71163  4.07175  4.39212  2.33503  3.90995  2.14336  3.45156  4.16325  4.43728  4.07909  3.99057  3.37367  3.15856  2.03878  2.10879  2.87011    659 v - - -
          2.68618  4.42225  2.77519  2.73123  3.46354  2.40513  3.72494  3.29354  2.67741  2.69355  4.24690  2.90347  2.73739  3.18146  2.89801  2.37887  2.77519  2.98518  4.58477  3.61503
          0.00972  5.03382  5.75616  0.61958  0.77255  0.76094  0.62966
    371   2.95896  5.46099  2.05079  1.62775  4.80085  3.72099  3.91734  4.28424  2.65769  3.76370  2.88238  3.18943  4.12088  2.56912  2.59964  2.13134  3.19099  3.84906  5.89570  4.48590    660 e - - -
          2.68618  4.42225  2.77519  2.73123  3.46354  2.40513  3.72494  3.29354  2.67741  2.69355  4.24690  2.90347  2.73739  3.18146  2.89801  2.37887  2.77519  2.98518  4.58477  3.61503
          0.00873  5.14133  5.86367  0.61958  0.77255  1.01302  0.45118
    372   3.38651  4.77411  4.96348  4.42849  1.36269  4.45819  3.02285  3.23626  4.26643  2.92475  3.90083  4.43707  4.81256  4.39094  4.34625  2.70360  3.61669  1.71786  4.69936  1.78584    661 f - - -
          2.68618  4.42225  2.77519  2.73123  3.46354  2.40513  3.72494  3.29354  2.67741  2.69355  4.24690  2.90347  2.73739  3.18146  2.89801  2.37887  2.77519  2.98518  4.58477  3.61503
          0.00873  5.14133  5.86367  0.61958  0.77255  0.70377  0.68264
    373   2.97072  3.50894  2.28355  1.47161  4.80436  3.05205  3.93380  4.28569  2.37635  2.99558  4.50837  3.21512  3.15990  3.03246  2.46552  2.93581  3.20195  3.85297  5.90216  4.49522    662 e - - -
          2.68618  4.42225  2.77519  2.73123  3.46354  2.40513  3.72494  3.29354  2.67741  2.69355  4.24690  2.90347  2.73739  3.18146  2.89801  2.37887  2.77519  2.98518  4.58477  3.61503
          0.00817  5.20772  5.93007  0.61958  0.77255  0.30316  1.34126
    374   2.31827  5.54084  2.26043  2.41008  4.88552  2.94556  3.99173  4.37124  2.43435  3.84602  4.58195  3.27110  3.21174  3.08840  1.81648  2.22036  2.72650  3.93134  5.97389  4.56304    663 r - - -
          2.68618  4.42225  2.77519  2.73123  3.46354  2.40513  3.72494  3.29354  2.67741  2.69355  4.24690  2.90347  2.73739  3.18146  2.89801  2.37887  2.77519  2.98518  4.58477  3.61503
          0.00719  5.33506  6.05740  0.61958  0.77255  0.48576  0.95510
    375   2.59465  4.47680  4.95456  3.05576  2.45965  3.14202  3.32032  2.27209  4.15141  1.98778  2.83061  4.37582  4.61012  4.30066  4.19351  3.55251  2.78169  1.72988  3.18773  3.91881    664 v - - -
          2.68618  4.42225  2.77519  2.73123  3.46354  2.40513  3.72494  3.29354  2.67741  2.69355  4.24690  2.90347  2.73739  3.18146  2.89801  2.37887  2.77519  2.98518  4.58477  3.61503
          0.00719  5.33506  6.05740  0.61958  0.77255  0.48576  0.95510
    376   3.08853  4.49076  4.88460  4.28017  1.91521  4.23869  2.86769  2.49477  4.10028  1.60766  2.71654  4.34416  4.60381  4.26277  3.00419  2.37462  3.32064  2.34174  5.10914  3.92890    665 l - - -
          2.68618  4.42225  2.77519  2.73123  3.46354  2.40513  3.72494  3.29354  2.67741  2.69355  4.24690  2.90347  2.73739  3.18146  2.89801  2.37887  2.77519  2.98518  4.58477  3.61503
          0.00719  5.33506  6.05740  0.61958  0.77255  0.48576  0.95510
    377   1.72890  5.25584  3.56386  2.99136  4.49828  3.94546  4.12900  3.90043  2.47299  2.86045  3.28592  3.49337  4.33243  3.28892  1.36510  2.53799  3.34268  3.59167  5.75643  4.44783    666 r - - -
          2.68618  4.42225  2.77519  2.73123  3.46354  2.40513  3.72494  3.29354  2.67741  2.69355  4.24690  2.90347  2.73739  3.18146  2.89801  2.37887  2.77519  2.98518  4.58477  3.61503
          0.00719  5.33506  6.05740  0.61958  0.77255  0.48576  0.95510
    378   1.82019  3.11656  5.08392  4.47047  3.58142  4.29610  4.63214  2.05248  4.25779  1.52220  2.56531  4.45761  4.65687  4.38897  4.26772  3.60850  3.35349  2.09349  5.12295  3.02849    667 l - - -
          2.68618  4.42225  2.77519  2.73123  3.46354  2.40513  3.72494  3.29354  2.67741  2.69355  4.24690  2.90347  2.73739  3.18146  2.89801  2.37887  2.77519  2.98518  4.58477  3.61503
          0.00719  5.33506  6.05740  0.61958  0.77255  0.48576  0.95510
    379   3.58569  3.09944  5.59383  5.00642  2.12439  4.86252  5.23767  2.07891  4.82286  1.21182  3.76409  5.02994  5.16025  4.92501  4.83396  4.19895  3.81902  1.38231  5.63249  4.48712    668 l - - -
          2.68618  4.42225  2.77519  2.73123  3.46354  2.40513  3.72494  3.29354  2.67741  2.69355  4.24690  2.90347  2.73739  3.18146  2.89801  2.37887  2.77519  2.98518  4.58477  3.61503
          0.05867  5.33506  2.95344  0.61958  0.77255  0.48576  0.95510
    380   1.87807  5.54176  1.90108  2.20008  4.88731  3.78787  3.98251  4.37424  2.11158  3.84654  4.58334  2.68553  4.18739  2.59819  2.41095  2.98729  3.25912  3.93286  5.97267  4.56014    669 a - - -
          2.68618  4.42225  2.77519  2.73123  3.46354  2.40513  3.72494  3.29354  2.67741  2.69355  4.24690  2.90347  2.73739  3.18146  2.89801  2.37887  2.77519  2.98518  4.58477  3.61503
          0.22628  5.28395  1.62234  0.61958  0.77255  0.38803  1.13441
    381   3.00314  5.39788  3.30956  2.75224  4.76496  3.77352  3.97158  4.22013  2.04343  3.72691  4.49192  3.28043  3.00256  3.08217  2.51949  1.44448  2.03866  3.81316  5.87469  4.50552    670 s - - -
          2.68658  4.42265  2.77560  2.73164  3.46290  2.40356  3.72535  3.29394  2.67781  2.69395  4.24730  2.90387  2.73730  3.18187  2.89782  2.37927  2.77508  2.98463  4.58517  3.61364
          0.44224  1.72367  1.72040  1.50306  0.25161  1.03406  0.43937
    382   2.37604  5.40749  2.46830  2.17315  4.74623  2.84017  3.86758  4.22968  2.62701  3.71429  4.46141  2.42554  2.13614  2.97177  3.12582  2.87120  2.32417  3.79716  5.85190  4.43839    676 p - - -
          2.68618  4.42225  2.77519  2.73123  3.46354  2.40513  3.72494  3.29354  2.67741  2.69355  4.24690  2.90347  2.73739  3.18146  2.89801  2.37887  2.77519  2.98518  4.58477  3.61503
          0.01072  4.93644  5.65878  0.61958  0.77255  1.31692  0.31192
    383   2.33346  4.46533  4.00507  2.40559  2.29871  3.91496  4.18776  2.93361  3.36109  1.70690  3.57446  3.76078  4.29033  3.63004  3.64335  2.57767  3.10893  2.72695  5.05075  2.68583    677 l - - -
          2.68618  4.42225  2.77519  2.73123  3.46354  2.40513  3.72494  3.29354  2.67741  2.69355  4.24690  2.90347  2.73739  3.18146  2.89801  2.37887  2.77519  2.98518  4.58477  3.61503
          0.08785  4.93644  2.56496  0.61958  0.77255  0.73006  0.65755
    384   3.38117  4.74782  5.04403  4.51036  1.90779  2.76635  4.39990  3.10995  4.33215  0.93093  3.74913  4.48925  4.81539  4.43241  4.37884  3.79230  3.61144  2.98646  4.71978  2.42889    678 l - - -
          2.68388  4.41924  2.77564  2.73027  3.46181  2.40535  3.72693  3.29552  2.67835  2.69324  4.24686  2.90429  2.73590  3.18345  2.89841  2.37865  2.77609  2.98542  4.58295  3.61557
          0.99256  0.66603  2.15739  2.15255  0.12351  0.90400  0.51911
    385   1.55590  5.32362  2.63094  2.59937  4.64308  3.66338  3.85239  4.10977  2.22774  3.61718  3.24918  3.14216  4.05646  2.47741  2.58287  2.85612  2.60949  3.70059  5.77156  4.37887    690 a - - -
          2.68618  4.42225  2.77519  2.73123  3.46354  2.40513  3.72494  3.29354  2.67741  2.69355  4.24690  2.90347  2.73739  3.18146  2.89801  2.37887  2.77519  2.98518  4.58477  3.61503
          0.08343  4.99518  2.61356  0.61958  0.77255  1.24464  0.33974
    386   2.34864  4.39948  3.07910  3.70812  3.51989  2.91722  4.30860  2.10324  3.60547  1.64864  3.51763  3.95027  4.37117  3.84030  3.81570  3.28420  3.13862  1.77739  5.03454  3.83771    691 l - - -
          2.68618  4.42225  2.77519  2.73123  3.46354  2.40513  3.72494  3.29354  2.67741  2.69355  4.24690  2.90347  2.73739  3.18146  2.89801  2.37887  2.77519  2.98518  4.58477  3.61503
          0.01087  4.92263  5.64497  0.61958  0.77255  1.33261  0.30624
    387   2.91631  5.36740  2.57419  2.18555  4.70169  3.67153  3.85461  4.16591  2.17028  3.65858  4.41637  3.14650  4.07077  2.96077  1.55123  2.88535  3.14481  2.39197  5.79727  4.41182    692 r - - -
          2.68614  4.42263  2.77475  2.73161  3.46228  2.40515  3.72532  3.29392  2.67691  2.69207  4.24728  2.90385  2.73778  3.18184  2.89839  2.37891  2.77557  2.98556  4.58515  3.61541
          0.38743  1.14676  5.64497  1.11811  0.39585  0.67673  0.70984
    388   2.07047  2.91075  4.25688  3.67940  2.78454  4.02160  4.33618  2.96821  3.58577  2.70969  3.62338  3.94874  4.40567  3.83332  2.91672  2.11915  2.01048  2.05820  5.11612  3.91558    697 t - - -
          2.68618  4.42225  2.77519  2.73123  3.46354  2.40513  3.72494  3.29354  2.67741  2.69355  4.24690  2.90347  2.73739  3.18146  2.89801  2.37887  2.77519  2.98518  4.58477  3.61503
          0.00892  5.12023  5.84258  0.61958  0.77255  1.05225  0.42948
    389   2.31445  5.10855  3.37471  2.42527  4.33826  2.44295  3.98821  3.74763  2.40068  1.94602  2.75095  3.32765  4.17505  3.14704  2.32748  2.99371  3.17892  3.43569  5.61596  4.29247    698 l - - -
          2.68618  4.42225  2.77519  2.73123  3.46354  2.40513  3.72494  3.29354  2.67741  2.69355  4.24690  2.90347  2.73739  3.18146  2.89801  2.37887  2.77519  2.98518  4.58477  3.61503
          0.00892  5.12023  5.84258  0.61958  0.77255  1.05225  0.42948
    390   3.16575  5.64671  3.16604  0.95628  5.00424  3.82752  4.05325  4.47594  2.74597  3.94276  4.70959  3.29698  4.26585  2.32740  2.57590  2.39954  3.39841  4.05012  6.05962  4.66915    699 e - - -
          2.68618  4.42225  2.77519  2.73123  3.46354  2.40513  3.72494  3.29354  2.67741  2.69355  4.24690  2.90347  2.73739  3.18146  2.89801  2.37887  2.77519  2.98518  4.58477  3.61503
          0.08543  5.12023  2.57823  0.61958  0.77255  1.05225  0.42948
    391   2.47917  5.37983  2.64849  2.23936  4.71380  3.67576  3.86299  4.19100  2.24919  2.81363  2.84877  3.14786  4.06892  2.02565  2.21071  2.86614  3.12931  3.76455  5.81859  4.41588    700 q - - -
          2.68618  4.42225  2.77519  2.73123  3.46354  2.40513  3.72494  3.29354  2.67741  2.69355  4.24690  2.90347  2.73739  3.18146  2.89801  2.37887  2.77519  2.98518  4.58477  3.61503
          0.00962  5.04443  5.76677  0.61958  0.77255  0.85585  0.55325
    392   1.39009  4.67295  3.94529  2.71658  3.82288  3.99259  4.26521  1.76152  3.30677  2.87593  3.78791  3.76558  4.37563  3.61958  2.84822  3.25084  3.23241  2.37105  5.28688  4.06007    701 a - - -
          2.68666  4.42273  2.77567  2.73048  3.46301  2.40532  3.72542  3.29324  2.67788  2.69276  4.24737  2.90394  2.73703  3.18194  2.89802  2.37873  2.77470  2.98509  4.58525  3.61551
          0.91466  1.22180  1.18860  1.21841  0.35055  0.24637  1.52159
    393   2.48971  5.70841  1.79100  2.21988  5.03498  1.87791  2.99210  4.53614  2.89143  4.00732  4.76960  1.96380  4.23040  3.18387  3.41848  3.08920  3.40337  4.09211  6.14156  4.69463    707 d - - -
          2.68618  4.42225  2.77519  2.73123  3.46354  2.40513  3.72494  3.29354  2.67741  2.69355  4.24690  2.90347  2.73739  3.18146  2.89801  2.37887  2.77519  2.98518  4.58477  3.61503
          0.00951  5.05612  5.77846  0.61958  0.77255  0.58972  0.80851
    394   2.49073  5.40720  3.24860  2.39096  4.72372  3.75476  3.94384  3.04393  2.33144  2.97338  4.45570  2.15223  4.14731  2.11767  2.34974  2.94660  3.20077  3.78246  5.85678  2.87395    708 q - - -
          2.68618  4.42225  2.77519  2.73123  3.46354  2.40513  3.72494  3.29354  2.67741  2.69355  4.24690  2.90347  2.73739  3.18146  2.89801  2.37887  2.77519  2.98518  4.58477  3.61503
          0.00821  5.20283  5.92518  0.61958  0.77255  0.29914  1.35270
    395   3.21718  4.69609  4.63135  4.05140  3.71901  4.31548  4.61301  3.03114  3.90672  0.85600  2.91128  2.63445  4.67392  3.07732  4.09353  3.60633  3.44844  2.26014  5.29488  4.11445    709 l - - -
          2.68618  4.42225  2.77519  2.73123  3.46354  2.40513  3.72494  3.29354  2.67741  2.69355  4.24690  2.90347  2.73739  3.18146  2.89801  2.37887  2.77519  2.98518  4.58477  3.61503
          0.00719  5.33506  6.05740  0.61958  0.77255  0.48576  0.95510
    396   2.46349  5.61113  3.61428  2.19522  4.95535  4.03574  4.14058  4.37469  2.14856  1.99733  4.66921  3.52655  4.41486  3.25855  1.27378  3.26861  3.49424  4.00452  6.00895  4.69487    710 r - - -
          2.68618  4.42225  2.77519  2.73123  3.46354  2.40513  3.72494  3.29354  2.67741  2.69355  4.24690  2.90347  2.73739  3.18146  2.89801  2.37887  2.77519  2.98518  4.58477  3.61503
          0.00719  5.33506  6.05740  0.61958  0.77255  0.48576  0.95510
    397   2.57076  5.53016  3.27999  2.31272  4.86959  2.37835  2.80649  4.35167  2.73386  3.83321  4.57289  1.81810  3.11333  2.32835  3.22594  2.62909  3.26435  3.10215  5.96657  4.55876    711 n - - -
          2.68618  4.42225  2.77519  2.73123  3.46354  2.40513  3.72494  3.29354  2.67741  2.69355  4.24690  2.90347  2.73739  3.18146  2.89801  2.37887  2.77519  2.98518  4.58477  3.61503
          0.00719  5.33506  6.05740  0.61958  0.77255  0.48576  0.95510
    398   3.27511  4.68309  4.94222  4.36027  2.10723  4.40014  4.59467  3.07161  4.19098  1.01639  3.72362  4.44684  4.75452  2.75383  4.28400  3.70422  2.68066  2.91943  5.07790  2.40338    712 l - - -
          2.68618  4.42225  2.77519  2.73123  3.46354  2.40513  3.72494  3.29354  2.67741  2.69355  4.24690  2.90347  2.73739  3.18146  2.89801  2.37887  2.77519  2.98518  4.58477  3.61503
          0.00719  5.33506  6.05740  0.61958  0.77255  0.48576  0.95510
    399   1.26758  3.32799  3.58315  3.02094  4.29623  3.92908  4.14497  3.68707  2.45051  2.82856  4.18149  2.59978  4.31745  3.33768  2.39188  3.14586  3.29156  2.81775  5.62870  4.33317    713 a - - -
          2.68618  4.42225  2.77519  2.73123  3.46354  2.40513  3.72494  3.29354  2.67741  2.69355  4.24690  2.90347  2.73739  3.18146  2.89801  2.37887  2.77519  2.98518  4.58477  3.61503
          0.11325  5.33506  2.28028  0.61958  0.77255  0.48576  0.95510
    400   2.02572  4.56734  4.25522  2.82921  3.68008  4.08005  4.36675  1.90528  3.59068  1.94815  2.50000  3.97004  3.03932  3.84554  3.84276  2.33958  3.25112  2.82293  5.17185  3.96818    714 i - - -
          2.68618  4.42225  2.77519  2.73123  3.46354  2.40513  3.72494  3.29354  2.67741  2.69355  4.24690  2.90347  2.73739  3.18146  2.89801  2.37887  2.77519  2.98518  4.58477  3.61503
          0.00799  5.22979  5.95214  0.61958  0.77255  0.81785  0.58228
    401   2.52230  5.46093  2.32049  2.68588  2.94465  1.95642  3.94908  4.26935  2.36499  3.76052  4.50561  3.23194  2.54057  2.57612  2.63848  2.95103  3.21402  3.84456  5.90168  4.49894    715 g - - -
          2.68618  4.42225  2.77519  2.73123  3.46354  2.40513  3.72494  3.29354  2.67741  2.69355  4.24690  2.90347  2.73739  3.18146  2.89801  2.37887  2.77519  2.98518  4.58477  3.61503
          0.00799  5.22979  5.95214  0.61958  0.77255  0.81785  0.58228
    402   2.99113  5.05477  3.48657  2.21601  4.25751  2.92784  4.07022  2.94817  2.91384  2.73647  4.13626  3.42720  3.04304  2.49351  3.35820  2.48275  2.66292  3.36649  3.47878  2.16007    716 y - - -
          2.68618  4.42225  2.77519  2.73123  3.46354  2.40513  3.72494  3.29354  2.67741  2.69355  4.24690  2.90347  2.73739  3.18146  2.89801  2.37887  2.77519  2.98518  4.58477  3.61503
          0.00799  5.22979  5.95214  0.61958  0.77255  0.54081  0.87294
    403   2.55011  5.47699  1.79789  2.81260  4.90335  1.65561  4.09740  4.37763  2.86206  3.88359  4.63824  3.34684  4.25223  3.20849  2.75025  2.58670  2.14927  3.94159  6.03411  4.63875    717 g - - -
          2.68618  4.42225  2.77519  2.73123  3.46354  2.40513  3.72494  3.29354  2.67741  2.69355  4.24690  2.90347  2.73739  3.18146  2.89801  2.37887  2.77519  2.98518  4.58477  3.61503
          0.08163  5.28366  2.61306  0.61958  0.77255  0.66598  0.72107
    404   2.16521  4.63901  2.52925  3.46268  3.76410  3.11481  4.28967  1.85611  3.40331  1.77954  3.74780  3.82298  4.39694  3.68543  3.71548  2.60629  3.23565  2.90418  5.23326  3.11111    718 l - - -
          2.68618  4.42225  2.77519  2.73123  3.46354  2.40513  3.72494  3.29354  2.67741  2.69355  4.24690  2.90347  2.73739  3.18146  2.89801  2.37887  2.77519  2.98518  4.58477  3.61503
          0.00815  5.21018  5.93253  0.61958  0.77255  0.58772  0.81102
    405   2.76953  5.80275  3.73475  2.49084  5.24117  4.12105  4.15034  4.64959  1.23596  4.06265  4.85205  3.59253  4.48848  2.08029  1.53224  3.38038  3.61315  4.24992  6.11262  4.83348    719 k - - -
          2.68618  4.42225  2.77519  2.73123  3.46354  2.40513  3.72494  3.29354  2.67741  2.69355  4.24690  2.90347  2.73739  3.18146  2.89801  2.37887  2.77519  2.98518  4.58477  3.61503
          0.00771  5.26539  5.98773  0.61958  0.77255  0.72107  0.66599
    406   1.88491  5.51273  3.24926  2.38181  4.85632  2.20743  3.97021  4.33873  1.96814  3.81659  4.55633  2.42210  2.73612  3.06862  2.69551  2.97597  3.24393  3.90312  5.94648  4.53944    720 a - - -
          2.68618  4.42225  2.77519  2.73123  3.46354  2.40513  3.72494  3.29354  2.67741  2.69355  4.24690  2.90347  2.73739  3.18146  2.89801  2.37887  2.77519  2.98518  4.58477  3.61503
          0.40823  5.26539  1.10865  0.61958  0.77255  0.72107  0.66599
    407   2.85825  5.27626  3.13360  2.22570  4.59282  3.63648  2.19410  4.05163  2.54081  2.69755  4.32717  3.11848  4.02947  2.45850  2.54906  1.91278  3.08728  3.65243  5.72050  4.33975    721 s - - -
          2.68618  4.42225  2.77519  2.73123  3.46354  2.40513  3.72494  3.29354  2.67741  2.69355  4.24690  2.90347  2.73739  3.18146  2.89801  2.37887  2.77519  2.98518  4.58477  3.61503
          0.01148  4.86864  5.59099  0.61958  0.77255  1.38975  0.28653
    408   1.71011  5.32171  3.04014  2.01638  4.70078  3.61818  3.89422  4.17328  2.66909  3.68196  4.44300  2.15496  3.00892  3.00816  3.16282  2.14394  3.14709  3.74976  5.83746  4.43756    722 a - - -
          2.68529  4.42064  2.77469  2.73149  3.46322  2.40558  3.72574  3.29434  2.67680  2.69235  4.24769  2.90233  2.73775  3.18226  2.89793  2.37933  2.77599  2.98598  4.58557  3.61488
          1.16052  0.38134  5.59099  1.15827  0.37692  0.43623  1.03978
    409   1.92588  5.47341  2.62279  1.76440  4.81872  2.35995  3.99239  4.29329  2.75105  3.79315  4.54606  3.25098  4.18043  3.09947  3.24486  2.00153  3.25488  3.00667  5.94190  4.53912    730 e - - -
          2.68618  4.42225  2.77519  2.73123  3.46354  2.40513  3.72494  3.29354  2.67741  2.69355  4.24690  2.90347  2.73739  3.18146  2.89801  2.37887  2.77519  2.98518  4.58477  3.61503
          0.06725  5.20283  2.82121  0.61958  0.77255  0.88336  0.53339
    410   2.57714  5.56411  3.67489  3.04404  4.94043  4.02402  4.08294  4.33776  1.75833  2.88053  4.63520  3.52510  3.03101  3.20417  1.08829  3.27796  3.48909  3.97924  5.94001  4.66509    731 r - - -
          2.68618  4.42225  2.77519  2.73123  3.46354  2.40513  3.72494  3.29354  2.67741  2.69355  4.24690  2.90347  2.73739  3.18146  2.89801  2.37887  2.77519  2.98518  4.58477  3.61503
          0.00870  5.14429  5.86663  0.61958  0.77255  1.00732  0.45444
    411   3.02843  4.40471  4.95310  4.34432  2.25335  4.19251  4.49464  2.41647  4.13675  1.71203  3.50102  4.33860  2.75091  4.26759  4.15412  3.50347  3.26015  2.23347  2.01807  2.86533    732 l - - -
          2.68618  4.42225  2.77519  2.73123  3.46354  2.40513  3.72494  3.29354  2.67741  2.69355  4.24690  2.90347  2.73739  3.18146  2.89801  2.37887  2.77519  2.98518  4.58477  3.61503
          0.00870  5.14429  5.86663  0.61958  0.77255  1.00732  0.45444
    412   2.45591  2.96228  4.83797  4.22988  2.49042  4.13840  4.46642  2.80690  4.03793  1.98072  2.47013  4.26517  4.50329  4.18919  4.08389  2.66140  2.22439  2.62066  4.99300  2.16709    733 l - - -
          2.68618  4.42225  2.77519  2.73123  3.46354  2.40513  3.72494  3.29354  2.67741  2.69355  4.24690  2.90347  2.73739  3.18146  2.89801  2.37887  2.77519  2.98518  4.58477  3.61503
          0.07966  5.14429  2.64880  0.61958  0.77255  0.73028  0.65735
    413   2.46040  5.36502  3.22651  2.67055  4.67680  2.85295  3.11188  4.13839  2.66389  3.65537  4.41558  2.44316  4.12182  1.91691  2.69198  2.92245  2.66027  3.73792  2.42369  4.43038    734 q - - -
          2.68618  4.42225  2.77519  2.73123  3.46354  2.40513  3.72494  3.29354  2.67741  2.69355  4.24690  2.90347  2.73739  3.18146  2.89801  2.37887  2.77519  2.98518  4.58477  3.61503
          0.00877  5.13665  5.85899  0.61958  0.77255  0.43930  1.03419
    414   2.39850  5.50463  2.74183  2.08303  3.26847  3.77520  3.96308  4.33054  1.59244  3.80862  4.54618  3.24379  3.13791  2.62525  3.19152  2.59774  2.49439  3.89365  5.93912  4.52990    735 k - - -
          2.68618  4.42225  2.77519  2.73123  3.46354  2.40513  3.72494  3.29354  2.67741  2.69355  4.24690  2.90347  2.73739  3.18146  2.89801  2.37887  2.77519  2.98518  4.58477  3.61503
          0.00762  5.27683  5.99918  0.61958  0.77255  0.68704  0.69930
    415   2.35212  3.17166  4.97504  4.36361  2.39712  2.54997  4.55692  2.47917  4.15963  1.60264  3.56022  4.37111  4.58849  4.30025  4.18538  3.53378  2.22859  2.12682  5.06510  3.88798    736 l - - -
          2.68618  4.42225  2.77519  2.73123  3.46354  2.40513  3.72494  3.29354  2.67741  2.69355  4.24690  2.90347  2.73739  3.18146  2.89801  2.37887  2.77519  2.98518  4.58477  3.61503
          0.06318  5.27683  2.88030  0.61958  0.77255  0.68704  0.69930
    416   3.71947  6.41338  0.80508  1.75373  5.69819  3.96831  4.51157  5.25275  3.54352  4.69709  5.53204  3.40987  4.59412  2.71351  4.17220  2.15518  4.00652  4.78271  6.83682  5.28490    737 d - - -
          2.68618  4.42225  2.77519  2.73123  3.46354  2.40513  3.72494  3.29354  2.67741  2.69355  4.24690  2.90347  2.73739  3.18146  2.89801  2.37887  2.77519  2.98518  4.58477  3.61503
          0.13901  5.22170  2.08439  0.61958  0.77255  0.83814  0.56654
    417   2.23451  5.19252  2.67736  2.72323  4.45132  3.73732  3.93612  2.82746  1.72843  3.46006  4.25711  3.25081  4.12802  3.07137  2.61204  2.54485  3.15239  3.53604  3.45360  2.82895    738 k - - -
          2.68618  4.42225  2.77519  2.73123  3.46354  2.40513  3.72494  3.29354  2.67741  2.69355  4.24690  2.90347  2.73739  3.18146  2.89801  2.37887  2.77519  2.98518  4.58477  3.61503
          0.00917  5.09187  5.81421  0.61958  0.77255  1.10149  0.40403
    418   2.44000  4.43674  4.47838  2.57666  2.30746  4.08501  4.39472  2.84313  3.76622  1.38707  3.54115  4.08368  4.45318  3.97934  3.93322  3.37495  2.61511  2.09299  5.05542  3.86614    739 l - - -
          2.68523  4.42263  2.77557  2.73019  3.46392  2.40550  3.72532  3.29392  2.67722  2.69297  4.24727  2.90314  2.73777  3.18184  2.89838  2.37924  2.77557  2.98556  4.58515  3.61342
          0.70437  1.32013  1.43347  1.11413  0.39779  0.79224  0.60299
    419   2.84490  5.28758  2.51072  1.71840  4.60524  3.62753  3.81862  2.68708  2.56470  3.58088  3.14540  3.10631  4.02122  2.43294  2.59886  2.41973  3.07614  3.66341  5.73675  4.34308    745 e - - -
          2.68618  4.42225  2.77519  2.73123  3.46354  2.40513  3.72494  3.29354  2.67741  2.69355  4.24690  2.90347  2.73739  3.18146  2.89801  2.37887  2.77519  2.98518  4.58477  3.61503
          0.08213  4.91350  2.63800  0.61958  0.77255  1.34272  0.30264
    420   2.40369  5.02670  2.35733  2.68316  4.17757  3.66703  2.92682  3.67941  2.66918  3.28061  4.09934  3.19947  4.05732  3.02342  2.47847  2.87395  3.06946  3.35990  2.64792  2.32481    746 y - - -
          2.68618  4.42225  2.77519  2.73123  3.46354  2.40513  3.72494  3.29354  2.67741  2.69355  4.24690  2.90347  2.73739  3.18146  2.89801  2.37887  2.77519  2.98518  4.58477  3.61503
          0.01178  4.84315  5.56549  0.61958  0.77255  1.41464  0.27841
    421   2.86402  5.34382  3.10218  2.16218  4.69174  2.70690  3.80376  4.16530  1.98705  3.64311  4.39060  3.09674  2.98540  2.90470  1.81771  2.39670  3.09274  3.73749  5.77011  4.37699    747 r - - -
          2.68594  4.42249  2.77544  2.73094  3.46378  2.40537  3.72519  3.29378  2.67667  2.69379  4.24714  2.90371  2.73764  3.18171  2.89678  2.37881  2.77544  2.98543  4.58501  3.61527
          1.21146  0.35895  5.56549  0.05010  3.01862  0.47442  0.97352
    422   1.65238  3.14058  4.39757  3.82257  2.31791  3.01080  4.42148  3.00678  3.71740  2.31247  3.66602  4.04689  4.45583  3.95075  3.92660  2.05109  2.39868  2.80191  5.15994  3.96476    749 a - - -
          2.68618  4.42225  2.77519  2.73123  3.46354  2.40513  3.72494  3.29354  2.67741  2.69355  4.24690  2.90347  2.73739  3.18146  2.89801  2.37887  2.77519  2.98518  4.58477  3.61503
          0.00841  5.17841  5.90076  0.61958  0.77255  0.93784  0.49671
    423   2.95873  5.34509  3.25836  2.20161  4.64205  3.75226  3.94510  4.09519  2.36031  2.50747  4.39887  2.58073  4.14468  2.57058  3.18312  1.66314  3.18989  2.90021  5.80740  3.25047    750 s - - -
          2.68618  4.42225  2.77519  2.73123  3.46354  2.40513  3.72494  3.29354  2.67741  2.69355  4.24690  2.90347  2.73739  3.18146  2.89801  2.37887  2.77519  2.98518  4.58477  3.61503
          0.00841  5.17841  5.90076  0.61958  0.77255  0.93784  0.49671
    424   2.95526  5.44130  3.21301  2.03822  3.36872  2.49908  3.92038  4.25512  2.33275  2.70536  4.48468  2.66093  4.12574  2.36451  2.61250  2.14847  3.18636  3.82659  5.87981  4.47534    751 e - - -
          2.68618  4.42225  2.77519  2.73123  3.46354  2.40513  3.72494  3.29354  2.67741  2.69355  4.24690  2.90347  2.73739  3.18146  2.89801  2.37887  2.77519  2.98518  4.58477  3.61503
          0.00841  5.17841  5.90076  0.61958  0.77255  0.66080  0.72658
    425   4.52505  5.68070  6.52338  5.94666  3.79756  6.00955  6.29842  2.28417  5.83454  0.41611  2.61662  6.19574  5.91328  5.58009  5.72115  5.43877  4.71805  2.46524  6.12744  5.24471    752 L - - -
          2.68618  4.42225  2.77519  2.73123  3.46354  2.40513  3.72494  3.29354  2.67741  2.69355  4.24690  2.90347  2.73739  3.18146  2.89801  2.37887  2.77519  2.98518  4.58477  3.61503
          0.43566  5.23505  1.05603  0.61958  0.77255  0.55314  0.85599
    426   1.83951  2.92535  3.43965  2.88128  4.00704  3.72355  3.97519  3.39249  2.16955  3.05897  3.91492  3.35574  3.00633  3.19259  3.27661  2.45302  3.07792  3.12127  5.37030  2.53255    753 a - - -
          2.68618  4.42225  2.77519  2.73123  3.46354  2.40513  3.72494  3.29354  2.67741  2.69355  4.24690  2.90347  2.73739  3.18146  2.89801  2.37887  2.77519  2.98518  4.58477  3.61503
          0.01130  4.88408  5.60643  0.61958  0.77255  0.55000  0.86027
    427   2.94871  5.33324  3.25101  2.69425  4.63001  2.66173  2.93983  4.08264  2.36012  3.61737  4.38723  2.48289  3.20854  3.05010  2.59970  2.93693  1.81179  2.95912  3.59254  4.41702    754 t - - -
          2.68618  4.42225  2.77519  2.73123  3.46354  2.40513  3.72494  3.29354  2.67741  2.69355  4.24690  2.90347  2.73739  3.18146  2.89801  2.37887  2.77519  2.98518  4.58477  3.61503
          0.07088  5.15680  2.76990  0.61958  0.77255  0.98267  0.46890
    428   2.95628  5.41527  3.22206  2.31589  4.75038  3.72927  2.70695  4.21860  2.61462  2.88026  4.46134  2.67801  4.12096  2.58651  1.56458  2.92642  2.40551  3.80120  5.84737  4.45836    755 r - - -
          2.68618  4.42225  2.77519  2.73123  3.46354  2.40513  3.72494  3.29354  2.67741  2.69355  4.24690  2.90347  2.73739  3.18146  2.89801  2.37887  2.77519  2.98518  4.58477  3.61503
          0.15135  5.09506  2.00747  0.61958  0.77255  1.09614  0.40671
    429   2.86371  5.16127  3.20684  2.10693  3.16523  3.67350  3.87071  3.86287  2.64429  3.43238  4.22361  3.18098  2.34547  2.53718  2.63999  2.87225  2.16127  3.50961  5.64246  2.90663    756 e - - -
          2.68618  4.42225  2.77519  2.73123  3.46354  2.40513  3.72494  3.29354  2.67741  2.69355  4.24690  2.90347  2.73739  3.18146  2.89801  2.37887  2.77519  2.98518  4.58477  3.61503
          0.08707  4.95424  2.57262  0.61958  0.77255  0.98886  0.46522
    430   2.98670  5.50734  2.42566  1.20844  4.84344  3.67409  2.98260  4.33292  2.68642  3.80730  4.55735  3.13760  2.76534  3.02688  2.53853  2.93673  3.22411  3.89476  5.93782  4.51584    757 e - - -
          2.68618  4.42225  2.77519  2.73123  3.46354  2.40513  3.72494  3.29354  2.67741  2.69355  4.24690  2.90347  2.73739  3.18146  2.89801  2.37887  2.77519  2.98518  4.58477  3.61503
          0.24864  4.96341  1.54577  0.61958  0.77255  1.03438  0.43920
    431   4.30897  6.29952  0.18952  3.40130  5.87918  4.22353  5.12912  5.74978  4.42360  5.18989  6.26624  3.97779  4.93012  4.42238  4.99401  4.22153  4.68561  5.30911  6.80326  5.70762    758 D - - -
          2.68618  4.42225  2.77519  2.73123  3.46354  2.40513  3.72494  3.29354  2.67741  2.69355  4.24690  2.90347  2.73739  3.18146  2.89801  2.37887  2.77519  2.98518  4.58477  3.61503
          0.01222  4.80638  5.52872  0.61958  0.77255  0.66988  0.71696
    432   2.90983  5.35910  2.28884  2.30167  4.67923  3.69334  2.97038  2.76167  2.62827  3.65368  4.40640  3.17106  2.78002  2.42637  2.66695  2.47685  3.14101  3.73629  3.57270  3.23387    759 d - - -
          2.68552  4.41927  2.77606  2.73210  3.46337  2.40548  3.72390  3.29232  2.67827  2.69442  4.24776  2.90349  2.73766  3.17974  2.89721  2.37924  2.77430  2.98548  4.58111  3.61590
          0.88307  0.77202  2.08419  1.41108  0.27955  0.79595  0.59994
    433   2.52337  5.38983  2.54650  2.08577  3.25626  3.68904  3.90164  4.17852  2.19746  3.68424  4.44129  3.16548  1.62528  3.01009  3.15128  2.90660  3.17020  3.76679  5.83853  4.43872    770 p - - -
          2.68618  4.42225  2.77519  2.73123  3.46354  2.40513  3.72494  3.29354  2.67741  2.69355  4.24690  2.90347  2.73739  3.18146  2.89801  2.37887  2.77519  2.98518  4.58477  3.61503
          0.00972  5.03406  5.75641  0.61958  0.77255  0.68256  0.70385
    434   3.16352  5.54247  3.45318  2.15191  4.89408  3.90904  4.02754  4.33240  2.61165  3.81620  4.59721  3.39153  4.29343  2.53191  1.07557  2.58183  3.37845  3.94307  3.35808  4.60152    771 r - - -
          2.68618  4.42225  2.77519  2.73123  3.46354  2.40513  3.72494  3.29354  2.67741  2.69355  4.24690  2.90347  2.73739  3.18146  2.89801  2.37887  2.77519  2.98518  4.58477  3.61503
          0.00852  5.16491  5.88726  0.61958  0.77255  0.96619  0.47889
    435   2.14095  5.35657  2.72606  1.94840  3.39028  3.74071  3.93307  2.77932  2.68646  3.64420  4.40844  3.22622  2.61894  2.47309  3.17134  2.55741  2.67586  3.72493  5.81484  4.43012    772 e - - -
          2.68618  4.42225  2.77519  2.73123  3.46354  2.40513  3.72494  3.29354  2.67741  2.69355  4.24690  2.90347  2.73739  3.18146  2.89801  2.37887  2.77519  2.98518  4.58477  3.61503
          0.00852  5.16491  5.88726  0.61958  0.77255  0.68535  0.70101
    436   1.51450  4.59945  4.17198  3.59723  3.72047  4.06127  4.34471  2.51570  2.55638  2.11600  3.71249  3.91814  4.43752  3.78798  3.79741  2.45190  2.69321  2.16283  5.20476  3.99530    773 a - - -
          2.68618  4.42225  2.77519  2.73123  3.46354  2.40513  3.72494  3.29354  2.67741  2.69355  4.24690  2.90347  2.73739  3.18146  2.89801  2.37887  2.77519  2.98518  4.58477  3.61503
          0.07674  5.22317  2.68117  0.61958  0.77255  0.56002  0.84676
    437   2.03258  5.35045  3.27894  1.69493  4.64402  3.76954  3.96303  2.94328  2.37644  2.83178  4.40532  3.26074  4.16179  2.63298  3.20302  2.25755  2.74349  3.71306  5.81538  4.43823    774 e - - -
          2.68618  4.42225  2.77519  2.73123  3.46354  2.40513  3.72494  3.29354  2.67741  2.69355  4.24690  2.90347  2.73739  3.18146  2.89801  2.37887  2.77519  2.98518  4.58477  3.61503
          0.13494  5.21238  2.11377  0.61958  0.77255  0.86085  0.54957
    438   2.47281  4.48206  4.25946  2.52674  3.59006  4.03432  4.32544  2.43721  2.69819  1.59208  2.34743  3.94953  4.40505  3.82860  3.81404  3.31046  3.19021  2.13322  5.09242  3.89299    775 l - - -
          2.68618  4.42225  2.77519  2.73123  3.46354  2.40513  3.72494  3.29354  2.67741  2.69355  4.24690  2.90347  2.73739  3.18146  2.89801  2.37887  2.77519  2.98518  4.58477  3.61503
          0.07585  5.08666  2.70504  0.61958  0.77255  1.11013  0.39976
    439   3.09107  4.61252  4.34174  2.73250  3.65183  4.15676  4.42378  1.68743  3.53495  1.17085  3.60486  4.04647  4.51466  3.88147  2.87253  3.44741  3.31962  2.73772  5.21660  4.03047    776 l - - -
          2.68618  4.42225  2.77519  2.73123  3.46354  2.40513  3.72494  3.29354  2.67741  2.69355  4.24690  2.90347  2.73739  3.18146  2.89801  2.37887  2.77519  2.98518  4.58477  3.61503
          0.00985  5.02066  5.74301  0.61958  0.77255  1.21014  0.35404
    440   2.47593  5.38699  3.13799  1.63131  3.29613  3.66570  2.87312  4.20580  2.08834  3.68863  4.42999  2.57489  4.06082  2.31437  3.08010  2.85887  3.12502  3.77409  5.82277  4.41674    777 e - - -
          2.68618  4.42225  2.77519  2.73123  3.46354  2.40513  3.72494  3.29354  2.67741  2.69355  4.24690  2.90347  2.73739  3.18146  2.89801  2.37887  2.77519  2.98518  4.58477  3.61503
          0.00985  5.02066  5.74301  0.61958  0.77255  1.21014  0.35404
    441   2.95986  5.08753  1.88291  2.83205  4.29768  3.78897  3.99388  2.91499  2.77530  3.28575  2.35007  3.33903  4.18217  3.15884  1.65057  3.01307  3.19060  3.37971  5.59744  4.28316    778 r - - -
          2.68618  4.42225  2.77519  2.73123  3.46354  2.40513  3.72494  3.29354  2.67741  2.69355  4.24690  2.90347  2.73739  3.18146  2.89801  2.37887  2.77519  2.98518  4.58477  3.61503
          0.18785  5.02066  1.80386  0.61958  0.77255  0.93310  0.49977
    442   3.00038  4.38212  4.84299  4.24229  2.65927  4.16378  4.45835  2.70249  4.05449  1.23737  3.40077  4.28166  4.51399  4.19289  4.09952  3.47414  2.54316  1.96442  4.94220  2.33274    779 l - - -
          2.68623  4.42309  2.77444  2.73079  3.46438  2.40597  3.72579  3.29438  2.67717  2.69367  4.24774  2.90320  2.73784  3.18231  2.89474  2.37883  2.77506  2.98546  4.58561  3.61587
          1.26996  0.43338  2.64730  1.20967  0.35424  0.81986  0.58070
    443   2.39478  5.37223  3.14031  1.99511  4.70943  3.65951  3.00728  4.18880  2.08372  3.67348  4.41522  3.13034  3.14233  2.51072  2.58328  2.84937  2.39714  3.75869  3.33576  4.40443    785 e - - -
          2.68618  4.42225  2.77519  2.73123  3.46354  2.40513  3.72494  3.29354  2.67741  2.69355  4.24690  2.90347  2.73739  3.18146  2.89801  2.37887  2.77519  2.98518  4.58477  3.61503
          0.07995  5.00943  2.65693  0.61958  0.77255  1.22560  0.34755
    444   2.09092  2.58380  4.83734  4.22892  3.39487  4.09409  4.43181  2.18292  4.02793  2.03999  3.41067  4.24040  4.45538  4.17013  4.05645  3.40559  3.15339  1.71019  2.47730  3.75982    786 v - - -
          2.68618  4.42225  2.77519  2.73123  3.46354  2.40513  3.72494  3.29354  2.67741  2.69355  4.24690  2.90347  2.73739  3.18146  2.89801  2.37887  2.77519  2.98518  4.58477  3.61503
          0.01068  4.94017  5.66252  0.61958  0.77255  1.31260  0.31350
    445   3.38006  4.70317  3.07913  4.61601  3.85207  4.68910  5.10820  1.21990  4.49861  1.48251  3.72539  4.76549  4.99541  4.69098  4.62707  4.02733  3.62156  1.54796  5.61657  4.43692    787 i - - -
          2.68618  4.42225  2.77519  2.73123  3.46354  2.40513  3.72494  3.29354  2.67741  2.69355  4.24690  2.90347  2.73739  3.18146  2.89801  2.37887  2.77519  2.98518  4.58477  3.61503
          0.08881  4.94017  2.55328  0.61958  0.77255  0.95408  0.48640
    446   2.05552  5.21165  3.18110  1.62771  4.53863  2.16581  3.93913  3.97717  2.72433  2.72855  4.33088  3.21376  2.91903  3.07032  3.20122  2.91516  3.15562  3.60600  5.74475  4.38069    788 e - - -
          2.68618  4.42225  2.77519  2.73123  3.46354  2.40513  3.72494  3.29354  2.67741  2.69355  4.24690  2.90347  2.73739  3.18146  2.89801  2.37887  2.77519  2.98518  4.58477  3.61503
          0.01042  4.96538  5.68773  0.61958  0.77255  1.28249  0.32482
    447   1.93934  5.02340  3.29982  2.74388  4.25450  3.70935  3.92190  2.93541  2.73499  2.64216  4.10335  2.40309  2.50446  2.56874  3.19202  2.34681  3.10241  3.35227  5.54018  4.21588    789 a - - -
          2.68618  4.42225  2.77519  2.73123  3.46354  2.40513  3.72494  3.29354  2.67741  2.69355  4.24690  2.90347  2.73739  3.18146  2.89801  2.37887  2.77519  2.98518  4.58477  3.61503
          0.01042  4.96538  5.68773  0.61958  0.77255  1.28249  0.32482
    448   2.26592  4.40589  4.48877  3.91420  3.53889  2.55235  4.41073  2.07843  3.78378  1.28133  3.53839  4.07992  4.42434  3.99634  3.94331  3.33361  2.59293  2.58818  5.06875  3.88152    790 l - - -
          2.68618  4.42225  2.77519  2.73123  3.46354  2.40513  3.72494  3.29354  2.67741  2.69355  4.24690  2.90347  2.73739  3.18146  2.89801  2.37887  2.77519  2.98518  4.58477  3.61503
          0.01042  4.96538  5.68773  0.61958  0.77255  0.79353  0.60193
    449   2.92591  5.33326  3.21585  2.32477  2.42051  3.71494  3.09551  4.09673  2.65374  3.62059  4.38491  2.68716  4.10740  2.52934  1.88886  2.49070  3.15677  3.70267  5.78753  2.99017    791 r - - -
          2.68618  4.42225  2.77519  2.73123  3.46354  2.40513  3.72494  3.29354  2.67741  2.69355  4.24690  2.90347  2.73739  3.18146  2.89801  2.37887  2.77519  2.98518  4.58477  3.61503
          0.00911  5.09854  5.82089  0.61958  0.77255  0.83904  0.56585
    450   2.98594  5.50139  2.24450  2.08364  4.84342  2.51955  2.84896  4.33116  2.68705  3.80550  4.54494  3.19746  4.13930  1.86956  3.18428  2.29639  2.69436  3.89080  5.93426  4.51858    792 q - - -
          2.68618  4.42225  2.77519  2.73123  3.46354  2.40513  3.72494  3.29354  2.67741  2.69355  4.24690  2.90347  2.73739  3.18146  2.89801  2.37887  2.77519  2.98518  4.58477  3.61503
          0.00862  5.15347  5.87581  0.61958  0.77255  0.98933  0.46494
    451   1.95654  4.65964  5.16028  4.55930  3.55878  4.47680  4.80097  1.98577  4.36737  0.94681  3.50643  4.60923  4.80289  4.48760  4.40263  3.79520  3.52394  2.74093  3.16732  4.09090    793 l - - -
          2.68618  4.42225  2.77519  2.73123  3.46354  2.40513  3.72494  3.29354  2.67741  2.69355  4.24690  2.90347  2.73739  3.18146  2.89801  2.37887  2.77519  2.98518  4.58477  3.61503
          0.00862  5.15347  5.87581  0.61958  0.77255  0.70848  0.67804
    452   2.15249  4.65990  4.22052  3.62835  3.76104  4.10092  4.34966  3.12252  3.40575  1.09013  3.75591  3.94395  4.47296  2.84573  2.87021  3.37634  3.30310  2.92277  2.89143  4.02900    794 l - - -
          2.68618  4.42225  2.77519  2.73123  3.46354  2.40513  3.72494  3.29354  2.67741  2.69355  4.24690  2.90347  2.73739  3.18146  2.89801  2.37887  2.77519  2.98518  4.58477  3.61503
          0.00813  5.21238  5.93472  0.61958  0.77255  0.86085  0.54957
    453   2.48970  5.49095  3.23687  2.17487  4.83592  3.76140  3.09112  4.31692  1.46935  3.06778  4.53309  2.67465  4.15542  2.04811  3.14719  2.95549  3.22228  3.88186  5.92042  4.51641    795 k - - -
          2.68618  4.42225  2.77519  2.73123  3.46354  2.40513  3.72494  3.29354  2.67741  2.69355  4.24690  2.90347  2.73739  3.18146  2.89801  2.37887  2.77519  2.98518  4.58477  3.61503
          0.00813  5.21238  5.93472  0.61958  0.77255  0.86085  0.54957
    454   2.97111  5.47953  2.47102  2.37220  4.82355  3.74408  3.93198  4.30885  2.66732  3.01115  4.52057  2.21834  3.03535  2.32020  2.22806  2.54119  2.34095  3.86962  5.91273  4.50228    796 n - - -
          2.68618  4.42225  2.77519  2.73123  3.46354  2.40513  3.72494  3.29354  2.67741  2.69355  4.24690  2.90347  2.73739  3.18146  2.89801  2.37887  2.77519  2.98518  4.58477  3.61503
          0.12295  5.21238  2.20510  0.61958  0.77255  0.86085  0.54957
    455   2.96691  4.37047  4.75093  4.14764  3.46187  4.11692  4.44091  2.14593  3.97073  1.47787  2.68948  2.69107  3.12450  4.13517  4.04241  3.42040  3.19904  1.94525  4.99048  2.96498    797 l - - -
          2.68618  4.42225  2.77519  2.73123  3.46354  2.40513  3.72494  3.29354  2.67741  2.69355  4.24690  2.90347  2.73739  3.18146  2.89801  2.37887  2.77519  2.98518  4.58477  3.61503
          0.00911  5.09854  5.82089  0.61958  0.77255  0.40353  1.10250
    456   3.01755  5.53004  2.73875  2.31531  4.87643  2.27131  3.97311  4.36254  1.93463  3.83479  4.57126  3.24976  4.17979  2.02527  2.35606  2.18641  3.24882  3.92158  5.96047  4.54960    798 k - - -
          2.68618  4.42225  2.77519  2.73123  3.46354  2.40513  3.72494  3.29354  2.67741  2.69355  4.24690  2.90347  2.73739  3.18146  2.89801  2.37887  2.77519  2.98518  4.58477  3.61503
          0.00762  5.27683  5.99918  0.61958  0.77255  0.68704  0.69930
    457   3.03381  4.74456  3.92749  3.35944  3.01495  1.83530  3.17377  2.74346  2.15651  2.22948  3.84829  3.76046  4.39615  3.61141  3.65930  2.28815  3.26551  3.01717  3.33452  4.09097    799 g - - -
          2.68618  4.42225  2.77519  2.73123  3.46354  2.40513  3.72494  3.29354  2.67741  2.69355  4.24690  2.90347  2.73739  3.18146  2.89801  2.37887  2.77519  2.98518  4.58477  3.61503
          0.09712  5.27683  2.43672  0.61958  0.77255  0.68704  0.69930
    458   2.50458  5.47744  1.88770  2.23782  4.82035  3.73679  3.92958  4.30553  2.66805  3.78196  4.51959  3.20468  2.25824  2.62394  2.66856  2.31473  2.69709  3.86711  5.91141  4.50037    800 d - - -
          2.68618  4.42225  2.77519  2.73123  3.46354  2.40513  3.72494  3.29354  2.67741  2.69355  4.24690  2.90347  2.73739  3.18146  2.89801  2.37887  2.77519  2.98518  4.58477  3.61503
          0.13310  5.18804  2.12831  0.61958  0.77255  0.91687  0.51044
    459   2.50147  5.12223  3.34294  2.79354  3.17185  1.84716  3.99166  3.86188  1.90381  3.45664  4.26190  3.30394  4.14667  3.13789  3.24715  2.14724  2.47468  3.51619  5.68867  4.35132    801 g - - -
          2.68618  4.42225  2.77519  2.73123  3.46354  2.40513  3.72494  3.29354  2.67741  2.69355  4.24690  2.90347  2.73739  3.18146  2.89801  2.37887  2.77519  2.98518  4.58477  3.61503
          0.00943  5.06437  5.78672  0.61958  0.77255  0.86494  0.54658
    460   1.91846  5.05878  2.50503  2.43892  4.27477  3.79262  4.00303  2.93683  2.82859  2.07830  4.13634  3.34691  4.18138  2.51992  3.28130  3.00101  2.60302  2.81768  5.57810  4.26202    802 a - - -
          2.68618  4.42225  2.77519  2.73123  3.46354  2.40513  3.72494  3.29354  2.67741  2.69355  4.24690  2.90347  2.73739  3.18146  2.89801  2.37887  2.77519  2.98518  4.58477  3.61503
          0.00884  5.12860  5.85094  0.61958  0.77255  1.03697  0.43777
    461   2.96081  5.41471  3.22470  2.03937  4.74580  2.95908  3.91940  4.21401  2.21257  3.71082  4.46357  3.21244  4.12932  3.02360  1.88729  1.95339  3.19077  2.53171  5.85483  4.46356    803 r - - -
          2.68618  4.42225  2.77519  2.73123  3.46354  2.40513  3.72494  3.29354  2.67741  2.69355  4.24690  2.90347  2.73739  3.18146  2.89801  2.37887  2.77519  2.98518  4.58477  3.61503
          0.00884  5.12860  5.85094  0.61958  0.77255  0.72773  0.65972
    462   2.23700  5.14207  3.40813  2.84767  3.23062  3.81994  3.09335  3.78097  2.03252  2.34624  4.21590  3.36099  4.20843  2.62035  2.01448  3.02642  3.21175  2.74995  5.64965  4.32551    804 r - - -
          2.68796  4.42403  2.77482  2.73033  3.46253  2.40647  3.72672  3.29088  2.67791  2.69205  4.24867  2.90436  2.73822  3.18324  2.89732  2.37918  2.77505  2.98428  4.57803  3.61142
          0.87521  0.87802  1.78604  2.10011  0.13061  0.89946  0.52221
    463   2.00940  4.85956  3.47846  2.42005  3.09785  2.84686  4.01872  3.43439  2.90248  2.32904  3.95746  3.39994  4.17498  3.23549  3.32818  1.88062  2.59688  3.16615  5.41434  4.13173    827 s - - -
          2.68618  4.42225  2.77519  2.73123  3.46354  2.40513  3.72494  3.29354  2.67741  2.69355  4.24690  2.90347  2.73739  3.18146  2.89801  2.37887  2.77519  2.98518  4.58477  3.61503
          0.07366  5.01557  2.74297  0.61958  0.77255  0.80269  0.59443
    464   2.41555  5.33543  3.18858  2.63237  4.65013  3.69234  3.88326  3.04905  2.02297  3.62811  4.38614  2.52266  3.01378  2.99111  2.55099  2.02184  2.41739  3.71005  5.78860  4.39867    828 s - - -
          2.68618  4.42225  2.77519  2.73123  3.46354  2.40513  3.72494  3.29354  2.67741  2.69355  4.24690  2.90347  2.73739  3.18146  2.89801  2.37887  2.77519  2.98518  4.58477  3.61503
          0.07695  5.06358  2.69210  0.61958  0.77255  1.14702  0.38211
    465   2.45458  5.88020  1.54597  1.23454  5.19049  3.75534  2.42465  4.70634  3.05755  4.17396  4.96077  3.20786  4.29544  3.29519  3.61342  3.20184  3.55299  4.25880  6.31230  4.83469    829 e - - -
          2.68618  4.42225  2.77519  2.73123  3.46354  2.40513  3.72494  3.29354  2.67741  2.69355  4.24690  2.90347  2.73739  3.18146  2.89801  2.37887  2.77519  2.98518  4.58477  3.61503
          0.01009  4.99673  5.71907  0.61958  0.77255  1.24261  0.34056
    466   3.06945  4.48234  4.72197  2.82871  1.42650  4.19914  4.42713  2.84436  3.97905  1.74392  2.38507  4.24388  4.55025  4.14471  4.08119  3.50110  3.29953  2.70494  4.93388  2.73995    830 f - - -
          2.68618  4.42225  2.77519  2.73123  3.46354  2.40513  3.72494  3.29354  2.67741  2.69355  4.24690  2.90347  2.73739  3.18146  2.89801  2.37887  2.77519  2.98518  4.58477  3.61503
          0.01009  4.99673  5.71907  0.61958  0.77255  0.75092  0.63853
    467   1.93071  5.36599  3.21108  2.28883  4.68203  2.78146  3.91989  4.14524  2.67095  3.66158  4.42096  2.43459  4.11887  2.00269  3.15752  2.91952  2.57807  2.67820  5.82390  4.43377    831 a - - -
          2.68618  4.42225  2.77519  2.73123  3.46354  2.40513  3.72494  3.29354  2.67741  2.69355  4.24690  2.90347  2.73739  3.18146  2.89801  2.37887  2.77519  2.98518  4.58477  3.61503
          0.00886  5.12689  5.84924  0.61958  0.77255  1.04012  0.43605
    468   1.81005  4.53178  4.18599  3.61243  3.65270  3.00132  4.32014  2.26501  3.52562  1.48574  3.64843  3.91042  4.40148  2.85828  3.78428  3.29515  2.62462  2.78707  5.14330  3.93851    832 l - - -
          2.68618  4.42225  2.77519  2.73123  3.46354  2.40513  3.72494  3.29354  2.67741  2.69355  4.24690  2.90347  2.73739  3.18146  2.89801  2.37887  2.77519  2.98518  4.58477  3.61503
          0.00886  5.12689  5.84924  0.61958  0.77255  1.04012  0.43605
    469   3.12200  4.49549  4.98341  4.39370  2.52187  4.26839  4.45514  2.91338  4.19338  1.39721  3.58668  4.37930  2.84621  4.31521  4.21721  3.58031  3.35300  2.26928  2.24761  2.25681    833 l - - -
          2.68618  4.42225  2.77519  2.73123  3.46354  2.40513  3.72494  3.29354  2.67741  2.69355  4.24690  2.90347  2.73739  3.18146  2.89801  2.37887  2.77519  2.98518  4.58477  3.61503
          0.00886  5.12689  5.84924  0.61958  0.77255  1.04012  0.43605
    470   1.34405  5.75849  4.03025  3.33752  5.29372  4.21833  4.20241  4.64005  1.15369  4.06016  4.89798  3.75527  4.59314  3.32461  1.87686  3.55317  3.74946  4.28003  6.09486  4.90796    834 k - - -
          2.68618  4.42225  2.77519  2.73123  3.46354  2.40513  3.72494  3.29354  2.67741  2.69355  4.24690  2.90347  2.73739  3.18146  2.89801  2.37887  2.77519  2.98518  4.58477  3.61503
          0.00886  5.12689  5.84924  0.61958  0.77255  1.04012  0.43605
    471   2.07749  5.18655  3.30765  2.34525  3.22854  2.87222  3.95766  2.71512  2.38040  3.45127  4.25297  3.27556  4.14753  2.57881  2.68413  2.95717  2.41376  3.52630  5.67909  3.10582    835 a - - -
          2.68618  4.42225  2.77519  2.73123  3.46354  2.40513  3.72494  3.29354  2.67741  2.69355  4.24690  2.90347  2.73739  3.18146  2.89801  2.37887  2.77519  2.98518  4.58477  3.61503
          0.00886  5.12689  5.84924  0.61958  0.77255  1.04012  0.43605
    472   2.47032  4.58032  4.50632  3.93159  3.40417  4.18140  4.36115  3.02488  3.77957  1.71224  3.68059  4.12811  4.54716  2.80467  3.96094  3.47127  3.33456  2.83925  1.52015  2.45273    836 w - - -
          2.68618  4.42225  2.77519  2.73123  3.46354  2.40513  3.72494  3.29354  2.67741  2.69355  4.24690  2.90347  2.73739  3.18146  2.89801  2.37887  2.77519  2.98518  4.58477  3.61503
          0.23716  5.12689  1.58377  0.61958  0.77255  1.04012  0.43605
    473   2.37718  5.34237  3.07574  2.03151  4.67598  3.62338  2.81152  4.15331  2.56798  3.64349  4.39069  3.09634  2.48154  1.99694  3.05772  2.28723  3.09522  3.72786  5.78409  4.37986    837 q - - -
          2.68694  4.42301  2.77425  2.73006  3.46430  2.40546  3.72570  3.29345  2.67817  2.69359  4.24766  2.90422  2.73681  3.17961  2.89877  2.37868  2.77595  2.98345  4.58553  3.61579
          0.65935  0.73564  5.62319  1.41373  0.27870  0.40805  1.09345
    474   2.36813  5.31159  2.80713  2.34985  4.58962  3.78398  3.97983  3.06102  2.40914  1.85666  4.37063  3.28418  4.17558  3.10378  2.62897  2.55318  2.30145  3.66566  5.78662  4.42033    846 l - - -
          2.68618  4.42225  2.77519  2.73123  3.46354  2.40513  3.72494  3.29354  2.67741  2.69355  4.24690  2.90347  2.73739  3.18146  2.89801  2.37887  2.77519  2.98518  4.58477  3.61503
          0.00804  5.22367  5.94602  0.61958  0.77255  0.31722  1.30259
    475   2.34821  5.52991  3.28115  1.33877  4.86907  3.80715  3.99650  4.35078  2.41731  3.83267  4.57268  2.52828  3.21117  2.62401  3.22545  2.99848  2.54675  3.10469  5.96627  4.55889    847 e - - -
          2.68618  4.42225  2.77519  2.73123  3.46354  2.40513  3.72494  3.29354  2.67741  2.69355  4.24690  2.90347  2.73739  3.18146  2.89801  2.37887  2.77519  2.98518  4.58477  3.61503
          0.00719  5.33506  6.05740  0.61958  0.77255  0.48576  0.95510
    476   1.34834  5.48164  3.30687  2.38570  4.80219  3.05470  4.00543  4.27046  2.26094  3.03030  4.52908  3.29424  4.20924  2.70402  2.74717  2.56806  3.26441  3.85910  5.92887  3.35312    848 a - - -
          2.68618  4.42225  2.77519  2.73123  3.46354  2.40513  3.72494  3.29354  2.67741  2.69355  4.24690  2.90347  2.73739  3.18146  2.89801  2.37887  2.77519  2.98518  4.58477  3.61503
          0.00719  5.33506  6.05740  0.61958  0.77255  0.48576  0.95510
    477   2.63007  4.75714  5.30916  4.70774  2.87610  4.59680  4.93944  2.04968  4.51819  0.83010  3.63940  4.74337  4.92427  4.63246  4.54399  3.91713  2.37941  2.78107  5.38753  4.23905    849 l - - -
          2.68618  4.42225  2.77519  2.73123  3.46354  2.40513  3.72494  3.29354  2.67741  2.69355  4.24690  2.90347  2.73739  3.18146  2.89801  2.37887  2.77519  2.98518  4.58477  3.61503
          0.11840  5.33506  2.23645  0.61958  0.77255  0.48576  0.95510
    478   3.61220  6.27039  0.95431  2.22140  5.56740  1.95912  4.43299  5.10654  2.29095  4.55589  5.36705  2.60333  4.53752  3.57910  3.99841  3.49116  3.88711  4.64282  6.69156  5.17021    850 d - - -
          2.68618  4.42225  2.77519  2.73123  3.46354  2.40513  3.72494  3.29354  2.67741  2.69355  4.24690  2.90347  2.73739  3.18146  2.89801  2.37887  2.77519  2.98518  4.58477  3.61503
          0.12135  5.22469  2.21741  0.61958  0.77255  0.83072  0.57223
    479   1.98422  4.88870  3.53962  2.24501  4.06618  3.84025  4.06405  3.44629  2.95111  2.61046  2.71392  3.45496  4.22537  2.56020  2.75016  3.06156  3.17390  1.93625  5.43695  4.15851    851 v - - -
          2.68618  4.42225  2.77519  2.73123  3.46354  2.40513  3.72494  3.29354  2.67741  2.69355  4.24690  2.90347  2.73739  3.18146  2.89801  2.37887  2.77519  2.98518  4.58477  3.61503
          0.07386  5.11233  2.73071  0.61958  0.77255  1.06636  0.42199
    480   2.51281  5.08407  3.31715  2.33568  2.76615  3.73957  2.70800  3.73010  2.38042  2.64161  4.15643  3.27576  2.54719  3.09895  2.52446  2.94377  3.13495  2.69260  5.59039  4.26020    852 e - - -
          2.68618  4.42225  2.77519  2.73123  3.46354  2.40513  3.72494  3.29354  2.67741  2.69355  4.24690  2.90347  2.73739  3.18146  2.89801  2.37887  2.77519  2.98518  4.58477  3.61503
          0.00959  5.04806  5.77040  0.61958  0.77255  1.17063  0.37131
    481   2.15928  3.32356  2.60576  1.97762  4.17676  3.77056  3.98874  3.57038  2.83292  2.10250  4.05535  3.34403  4.16011  3.17376  3.27738  2.44064  3.13983  2.61750  5.50277  4.19856    853 e - - -
          2.68618  4.42225  2.77519  2.73123  3.46354  2.40513  3.72494  3.29354  2.67741  2.69355  4.24690  2.90347  2.73739  3.18146  2.89801  2.37887  2.77519  2.98518  4.58477  3.61503
          0.00959  5.04806  5.77040  0.61958  0.77255  0.69451  0.69179
    482   2.96823  5.43120  2.71913  2.67773  4.76234  3.74583  3.92802  4.23313  2.02146  2.95772  4.47691  3.22052  4.13789  2.20883  1.70986  2.93885  2.44063  3.06620  5.86924  4.47480    854 r - - -
          2.68634  4.42355  2.77594  2.73042  3.45801  2.40643  3.72464  3.29484  2.67815  2.69104  4.24820  2.90389  2.73870  3.18183  2.89801  2.37982  2.77650  2.98163  4.58227  3.61530
          1.28993  0.68325  1.51533  1.63886  0.21592  0.96096  0.48212
    483   3.33148  5.86829  1.42260  1.08040  2.79936  3.74206  4.18874  4.64569  3.13856  4.14342  4.96805  3.20170  4.30791  3.34313  3.70648  3.24045  3.59995  4.23095  6.26752  4.77457    873 e - - -
          2.68618  4.42225  2.77519  2.73123  3.46354  2.40513  3.72494  3.29354  2.67741  2.69355  4.24690  2.90347  2.73739  3.18146  2.89801  2.37887  2.77519  2.98518  4.58477  3.61503
          0.10117  4.92286  2.41974  0.61958  0.77255  1.33234  0.30633
    484   3.04047  5.55278  2.94719  1.68529  4.90067  3.67019  3.92250  4.38171  2.20147  3.84336  4.60920  2.10492  4.12391  1.61290  3.10122  2.98211  3.27608  3.94857  5.96003  4.55277    874 q - - -
          2.68655  4.42262  2.77556  2.73110  3.46308  2.40511  3.72531  3.29391  2.67777  2.69194  4.24726  2.90295  2.73776  3.18183  2.89786  2.37923  2.77509  2.98486  4.58513  3.61540
          1.08359  0.41892  5.55593  0.49117  0.94652  0.47874  0.96644
    485   1.61648  4.70212  3.85680  2.43803  3.03488  3.95961  4.21278  2.51312  3.24178  2.16920  3.80455  3.69548  4.33899  3.54523  2.35807  3.20429  2.66443  2.97228  5.28443  4.05005    877 a - - -
          2.68618  4.42225  2.77519  2.73123  3.46354  2.40513  3.72494  3.29354  2.67741  2.69355  4.24690  2.90347  2.73739  3.18146  2.89801  2.37887  2.77519  2.98518  4.58477  3.61503
          0.00845  5.17380  5.89614  0.61958  0.77255  0.94767  0.49044
    486   1.97236  5.39537  3.23119  2.25047  4.71263  3.03796  3.92936  4.17898  2.16768  2.97191  3.16029  3.21857  4.13222  1.90429  3.16144  2.46198  3.18605  3.77104  5.84503  4.45214    878 q - - -
          2.68618  4.42225  2.77519  2.73123  3.46354  2.40513  3.72494  3.29354  2.67741  2.69355  4.24690  2.90347  2.73739  3.18146  2.89801  2.37887  2.77519  2.98518  4.58477  3.61503
          0.00845  5.17380  5.89614  0.61958  0.77255  0.27765  1.41700
    487   1.30778  4.69926  4.16352  3.58931  2.60009  4.11265  4.38202  2.41352  3.50802  2.47217  3.79918  3.93457  4.48765  2.13001  2.92241  3.37397  3.31770  2.95639  5.29218  4.07679    879 a - - -
          2.68618  4.42225  2.77519  2.73123  3.46354  2.40513  3.72494  3.29354  2.67741  2.69355  4.24690  2.90347  2.73739  3.18146  2.89801  2.37887  2.77519  2.98518  4.58477  3.61503
          0.00719  5.33506  6.05740  0.61958  0.77255  0.48576  0.95510
    488   2.69303  4.88783  5.30705  4.70678  2.18845  4.69516  4.99969  3.01206  4.52974  0.73301  2.73801  4.79979  4.99735  3.13702  4.57973  4.01084  3.74312  3.01032  5.43250  4.29854    880 l - - -
          2.68618  4.42225  2.77519  2.73123  3.46354  2.40513  3.72494  3.29354  2.67741  2.69355  4.24690  2.90347  2.73739  3.18146  2.89801  2.37887  2.77519  2.98518  4.58477  3.61503
          0.00719  5.33506  6.05740  0.61958  0.77255  0.48576  0.95510
    489   3.17262  5.62373  3.44660  1.60577  4.98615  3.92830  2.53836  4.44357  1.84317  1.97989  4.66933  3.40050  4.31405  2.66918  2.57528  3.13872  3.39300  4.02586  6.02299  4.65902    881 e - - -
          2.68618  4.42225  2.77519  2.73123  3.46354  2.40513  3.72494  3.29354  2.67741  2.69355  4.24690  2.90347  2.73739  3.18146  2.89801  2.37887  2.77519  2.98518  4.58477  3.61503
          0.00719  5.33506  6.05740  0.61958  0.77255  0.48576  0.95510
    490   3.05747  5.57186  2.11354  2.17781  4.91538  1.91638  4.01366  4.40264  2.41830  3.87649  4.61407  2.77473  4.21622  2.25455  3.25142  2.38636  3.28996  3.03651  6.00434  4.59035    882 g - - -
          2.68618  4.42225  2.77519  2.73123  3.46354  2.40513  3.72494  3.29354  2.67741  2.69355  4.24690  2.90347  2.73739  3.18146  2.89801  2.37887  2.77519  2.98518  4.58477  3.61503
          0.00719  5.33506  6.05740  0.61958  0.77255  0.48576  0.95510
    491   3.05478  5.56594  1.79211  2.12088  4.90882  2.76434  4.01151  2.85059  2.75227  3.87008  4.60820  2.42310  4.21478  2.28810  2.31791  3.01526  3.28700  3.95560  5.99874  4.58611    883 d - - -
          2.68618  4.42225  2.77519  2.73123  3.46354  2.40513  3.72494  3.29354  2.67741  2.69355  4.24690  2.90347  2.73739  3.18146  2.89801  2.37887  2.77519  2.98518  4.58477  3.61503
          0.00719  5.33506  6.05740  0.61958  0.77255  0.48576  0.95510
    492   3.02976  5.52585  2.81803  2.31356  4.86498  2.26161  3.02215  4.34661  2.03086  3.06644  4.56814  3.27520  4.19883  3.09137  2.40482  2.16060  3.26088  2.62992  5.96196  4.55486    884 k - - -
          2.68618  4.42225  2.77519  2.73123  3.46354  2.40513  3.72494  3.29354  2.67741  2.69355  4.24690  2.90347  2.73739  3.18146  2.89801  2.37887  2.77519  2.98518  4.58477  3.61503
          0.05708  5.33506  2.98256  0.61958  0.77255  0.48576  0.95510
    493   2.20986  5.42364  3.29482  2.40806  4.73145  2.17881  3.18414  4.19162  2.73985  2.14825  4.47490  2.51496  4.18968  3.09887  2.67857  2.57216  2.73351  3.79423  5.87984  4.49296    885 l - - -
          2.68618  4.42225  2.77519  2.73123  3.46354  2.40513  3.72494  3.29354  2.67741  2.69355  4.24690  2.90347  2.73739  3.18146  2.89801  2.37887  2.77519  2.98518  4.58477  3.61503
          0.00755  5.28553  6.00787  0.61958  0.77255  0.66013  0.72729
    494   2.14725  5.02470  3.57091  2.23773  4.21403  2.75690  4.12841  2.46778  2.55889  1.80293  4.11191  3.50166  2.66258  3.33346  3.42746  3.12513  3.25789  3.32796  5.56544  4.27558    886 l - - -
          2.68618  4.42225  2.77519  2.73123  3.46354  2.40513  3.72494  3.29354  2.67741  2.69355  4.24690  2.90347  2.73739  3.18146  2.89801  2.37887  2.77519  2.98518  4.58477  3.61503
          0.00755  5.28553  6.00787  0.61958  0.77255  0.66013  0.72729
    495   1.67911  5.42726  2.77169  2.42054  4.73524  2.32998  4.08369  3.05847  2.87020  3.73326  4.51675  3.34603  1.78358  3.20999  3.35610  3.07491  3.32261  3.80487  5.92687  4.55098    887 a - - -
          2.68618  4.42225  2.77519  2.73123  3.46354  2.40513  3.72494  3.29354  2.67741  2.69355  4.24690  2.90347  2.73739  3.18146  2.89801  2.37887  2.77519  2.98518  4.58477  3.61503
          0.00755  5.28553  6.00787  0.61958  0.77255  0.66013  0.72729
    496   2.29195  4.73699  3.96838  2.73063  3.86780  4.03527  4.29130  2.43804  2.74746  1.41122  2.51696  3.79132  4.41330  2.63685  3.67898  3.28427  3.27609  3.00542  5.32193  4.09354    888 l - - -
          2.68618  4.42225  2.77519  2.73123  3.46354  2.40513  3.72494  3.29354  2.67741  2.69355  4.24690  2.90347  2.73739  3.18146  2.89801  2.37887  2.77519  2.98518  4.58477  3.61503
          0.00755  5.28553  6.00787  0.61958  0.77255  0.66013  0.72729
    497   1.13018  5.87901  2.37139  1.71796  5.27018  3.91476  4.32235  4.77002  3.19174  4.25717  5.03701  3.40836  4.44302  3.45274  3.72908  1.93560  3.64985  4.32111  6.40400  4.95452    889 a - - -
          2.68640  4.42247  2.77468  2.73101  3.46376  2.40535  3.72517  3.29376  2.67726  2.69377  4.24712  2.90369  2.73664  3.18022  2.89823  2.37909  2.77542  2.98541  4.58499  3.61525
          1.56843  0.88119  0.97461  0.05394  2.94668  0.39039  1.12947
    498   1.67408  5.12838  3.19480  2.28119  4.39947  3.66439  3.87769  3.82300  2.65319  2.71415  4.20576  3.18532  4.06513  1.92178  3.11642  2.87913  2.55519  3.47841  5.62602  4.27672    891 a - - -
          2.68587  4.42305  2.77451  2.72997  3.46433  2.40592  3.72453  3.29434  2.67740  2.69241  4.24575  2.90426  2.73819  3.18017  2.89782  2.37935  2.77553  2.98547  4.58557  3.61479
          0.97328  0.83783  1.66331  1.56208  0.23534  0.62159  0.77022
    499   2.97015  4.34503  4.87066  4.27117  2.53753  4.12502  2.90456  1.99157  4.06528  2.03095  3.45948  4.25571  4.48592  4.19223  4.08376  3.43637  3.20178  2.00405  3.09114  1.98565    898 y - - -
          2.68618  4.42225  2.77519  2.73123  3.46354  2.40513  3.72494  3.29354  2.67741  2.69355  4.24690  2.90347  2.73739  3.18146  2.89801  2.37887  2.77519  2.98518  4.58477  3.61503
          0.01035  4.97189  5.69423  0.61958  0.77255  1.27444  0.32793
    500   2.89361  3.16898  3.67715  3.10785  3.83118  3.84258  4.08134  3.19690  3.03699  2.30745  2.21799  3.53734  4.22409  2.64227  2.06115  2.17086  3.12488  2.96247  5.25209  4.00724    899 r - - -
          2.68618  4.42225  2.77519  2.73123  3.46354  2.40513  3.72494  3.29354  2.67741  2.69355  4.24690  2.90347  2.73739  3.18146  2.89801  2.37887  2.77519  2.98518  4.58477  3.61503
          0.01035  4.97189  5.69423  0.61958  0.77255  0.67406  0.71260
    501   2.95192  5.46301  2.71210  2.28363  4.80759  3.71706  2.61844  4.29356  1.93475  3.76759  4.50454  3.18414  4.11460  1.81095  3.13755  2.31432  2.54060  3.85354  5.89498  4.48356    900 q - - -
          2.68618  4.42225  2.77519  2.73123  3.46354  2.40513  3.72494  3.29354  2.67741  2.69355  4.24690  2.90347  2.73739  3.18146  2.89801  2.37887  2.77519  2.98518  4.58477  3.61503
          0.00873  5.14133  5.86367  0.61958  0.77255  0.25761  1.48235
    502   1.74450  4.55724  4.55051  2.58995  1.98312  4.18534  4.48668  3.00510  3.84243  1.98235  3.67173  4.16834  4.55470  3.07665  4.02083  3.47148  3.31427  2.39452  3.27019  3.11832    901 a - - -
          2.68618  4.42225  2.77519  2.73123  3.46354  2.40513  3.72494  3.29354  2.67741  2.69355  4.24690  2.90347  2.73739  3.18146  2.89801  2.37887  2.77519  2.98518  4.58477  3.61503
          0.00719  5.33506  6.05740  0.61958  0.77255  0.48576  0.95510
    503   3.18191  4.55468  5.09428  4.49361  1.69435  4.33892  4.58506  2.50706  4.28490  2.09081  3.65951  4.47390  4.69861  4.40938  2.90466  3.65091  3.41341  2.36450  2.01860  2.24525    902 f - - -
          2.68618  4.42225  2.77519  2.73123  3.46354  2.40513  3.72494  3.29354  2.67741  2.69355  4.24690  2.90347  2.73739  3.18146  2.89801  2.37887  2.77519  2.98518  4.58477  3.61503
          0.06834  5.33506  2.79305  0.61958  0.77255  0.48576  0.95510
    504   3.00088  5.51028  1.79911  2.37215  4.85475  2.97736  3.10015  4.34032  2.20179  3.81521  4.55120  3.24123  4.16764  3.05809  2.37391  2.18942  2.77452  3.90062  5.94315  3.33574    903 d - - -
          2.68618  4.42225  2.77519  2.73123  3.46354  2.40513  3.72494  3.29354  2.67741  2.69355  4.24690  2.90347  2.73739  3.18146  2.89801  2.37887  2.77519  2.98518  4.58477  3.61503
          0.00764  5.27436  5.99670  0.61958  0.77255  0.69454  0.69176
    505   2.25515  4.78333  2.89521  3.28763  3.06012  3.99406  3.15798  1.85046  3.24752  1.95758  3.88463  3.70791  4.37458  2.44048  3.61487  2.64296  3.26039  3.05973  5.36048  4.11963    904 i - - -
          2.68618  4.42225  2.77519  2.73123  3.46354  2.40513  3.72494  3.29354  2.67741  2.69355  4.24690  2.90347  2.73739  3.18146  2.89801  2.37887  2.77519  2.98518  4.58477  3.61503
          0.00764  5.27436  5.99670  0.61958  0.77255  0.69454  0.69176
    506   4.41123  5.59536  6.41455  5.84065  2.83816  5.85440  6.15535  2.35029  5.71673  0.47181  3.57078  6.03352  5.84338  5.53235  5.63116  5.26188  4.61382  2.04497  6.09062  5.14087    905 L - - -
          2.68618  4.42225  2.77519  2.73123  3.46354  2.40513  3.72494  3.29354  2.67741  2.69355  4.24690  2.90347  2.73739  3.18146  2.89801  2.37887  2.77519  2.98518  4.58477  3.61503
          0.07011  5.27436  2.77123  0.61958  0.77255  0.69454  0.69176
    507   2.98912  3.39450  3.45998  2.89923  4.29916  2.71906  3.04482  2.48216  1.99453  2.61618  4.16566  3.40369  4.23140  3.22681  2.09970  2.36644  3.21996  3.40400  5.60715  4.29689    906 k - - -
          2.68618  4.42225  2.77519  2.73123  3.46354  2.40513  3.72494  3.29354  2.67741  2.69355  4.24690  2.90347  2.73739  3.18146  2.89801  2.37887  2.77519  2.98518  4.58477  3.61503
          0.00813  5.21238  5.93472  0.61958  0.77255  0.86085  0.54957
    508   3.01278  5.52785  1.59808  2.67639  4.87175  2.97590  3.96495  4.35901  2.29950  3.83206  4.57109  2.70350  4.16688  2.55400  2.68383  1.88077  3.24564  3.91832  5.95931  4.54512    907 d - - -
          2.68618  4.42225  2.77519  2.73123  3.46354  2.40513  3.72494  3.29354  2.67741  2.69355  4.24690  2.90347  2.73739  3.18146  2.89801  2.37887  2.77519  2.98518  4.58477  3.61503
          0.00813  5.21238  5.93472  0.61958  0.77255  0.86085  0.54957
    509   2.14742  4.44042  4.87606  3.16901  2.52977  4.20707  4.53639  1.87550  4.08751  1.44881  3.55112  4.32325  4.56975  4.24462  4.14521  3.51350  2.66600  2.27251  5.07031  3.89150    908 l - - -
          2.68618  4.42225  2.77519  2.73123  3.46354  2.40513  3.72494  3.29354  2.67741  2.69355  4.24690  2.90347  2.73739  3.18146  2.89801  2.37887  2.77519  2.98518  4.58477  3.61503
          0.00813  5.21238  5.93472  0.61958  0.77255  0.54068  0.87311
    510   1.82263  4.54743  4.60484  4.02892  3.68899  2.92534  4.53004  2.29177  3.90199  1.22104  3.69974  4.19443  4.54455  4.11388  4.06538  2.76662  2.74677  2.81650  5.20029  4.01181    909 l - - -
          2.68618  4.42225  2.77519  2.73123  3.46354  2.40513  3.72494  3.29354  2.67741  2.69355  4.24690  2.90347  2.73739  3.18146  2.89801  2.37887  2.77519  2.98518  4.58477  3.61503
          0.06230  5.27683  2.89522  0.61958  0.77255  0.68704  0.69930
    511   2.56662  5.49340  3.24712  1.31597  4.83744  2.94945  3.95140  4.31683  2.10041  3.06838  4.53609  3.23856  4.16281  2.37967  2.70618  2.96349  3.22924  3.88387  5.92317  4.52106    910 e - - -
          2.68618  4.42225  2.77519  2.73123  3.46354  2.40513  3.72494  3.29354  2.67741  2.69355  4.24690  2.90347  2.73739  3.18146  2.89801  2.37887  2.77519  2.98518  4.58477  3.61503
          0.00804  5.22258  5.94493  0.61958  0.77255  0.55892  0.84822
    512   3.00470  5.48670  2.74670  2.34731  4.82042  3.78146  3.96967  2.86688  2.70740  3.08854  4.53060  2.41217  4.17507  2.23958  1.62184  2.97232  2.77583  3.87126  5.92576  4.52255    911 r - - -
          2.68618  4.42225  2.77519  2.73123  3.46354  2.40513  3.72494  3.29354  2.67741  2.69355  4.24690  2.90347  2.73739  3.18146  2.89801  2.37887  2.77519  2.98518  4.58477  3.61503
          0.00762  5.27683  5.99918  0.61958  0.77255  0.68704  0.69930
    513   3.00616  3.48160  3.35364  2.25458  3.22551  3.81808  4.01611  3.99878  2.47149  2.83145  4.36229  2.55342  4.20914  2.02612  3.26734  2.51691  2.39153  3.64690  5.78318  2.78537    912 q - - -
          2.68618  4.42225  2.77519  2.73123  3.46354  2.40513  3.72494  3.29354  2.67741  2.69355  4.24690  2.90347  2.73739  3.18146  2.89801  2.37887  2.77519  2.98518  4.58477  3.61503
          0.05639  5.27683  3.00134  0.61958  0.77255  0.68704  0.69930
    514   2.51375  4.80947  3.91080  3.35790  4.06784  2.34169  4.32842  3.43477  3.32003  2.58606  4.01939  3.74900  2.08731  3.62740  3.68875  2.26410  2.00854  2.18670  5.49157  4.25085    913 t - - -
          2.68618  4.42225  2.77519  2.73123  3.46354  2.40513  3.72494  3.29354  2.67741  2.69355  4.24690  2.90347  2.73739  3.18146  2.89801  2.37887  2.77519  2.98518  4.58477  3.61503
          0.06642  5.22844  2.83190  0.61958  0.77255  0.82127  0.57959
    515   3.00187  4.54610  4.24307  2.80455  2.38687  4.06288  2.76387  3.00656  3.57572  1.43232  3.65645  3.95328  4.43516  2.94828  3.82410  3.33532  3.23365  2.39114  5.11820  2.62059    914 l - - -
          2.68618  4.42225  2.77519  2.73123  3.46354  2.40513  3.72494  3.29354  2.67741  2.69355  4.24690  2.90347  2.73739  3.18146  2.89801  2.37887  2.77519  2.98518  4.58477  3.61503
          0.00848  5.17050  5.89285  0.61958  0.77255  0.95460  0.48608
    516   1.77443  5.01333  3.49332  2.93140  4.21430  3.84415  4.05812  2.89088  2.89695  3.25298  3.01929  3.42525  4.23167  2.06010  2.21075  3.05988  2.27199  3.32244  5.54623  4.24957    915 a - - -
          2.68618  4.42225  2.77519  2.73123  3.46354  2.40513  3.72494  3.29354  2.67741  2.69355  4.24690  2.90347  2.73739  3.18146  2.89801  2.37887  2.77519  2.98518  4.58477  3.61503
          0.16180  5.17050  1.94000  0.61958  0.77255  0.67376  0.71292
    517   2.94348  4.80538  3.62405  2.31969  3.95833  3.86719  4.10073  3.32628  3.02868  1.71970  2.90164  3.51964  2.21630  2.47616  3.42726  3.09764  3.17491  2.57760  5.36585  4.10583    916 l - - -
          2.68618  4.42225  2.77519  2.73123  3.46354  2.40513  3.72494  3.29354  2.67741  2.69355  4.24690  2.90347  2.73739  3.18146  2.89801  2.37887  2.77519  2.98518  4.58477  3.61503
          0.11884  5.08571  2.24560  0.61958  0.77255  0.86048  0.54984
    518   2.97990  5.48098  3.11796  2.02411  4.82746  2.09655  3.91693  4.30892  1.82061  3.78277  4.52990  3.17662  4.12197  2.07196  3.12186  2.24239  3.21257  3.87422  5.90920  4.50296    917 k - - -
          2.68618  4.42225  2.77519  2.73123  3.46354  2.40513  3.72494  3.29354  2.67741  2.69355  4.24690  2.90347  2.73739  3.18146  2.89801  2.37887  2.77519  2.98518  4.58477  3.61503
          0.00967  5.03897  5.76131  0.61958  0.77255  1.18403  0.36534
    519   3.11091  5.63704  1.62615  1.60855  4.96808  3.73546  4.03040  4.46018  2.83033  3.93794  4.69972  3.19871  4.20287  3.14548  2.63646  3.05242  1.83396  4.02355  6.07415  4.64142    918 e - - -
          2.68618  4.42225  2.77519  2.73123  3.46354  2.40513  3.72494  3.29354  2.67741  2.69355  4.24690  2.90347  2.73739  3.18146  2.89801  2.37887  2.77519  2.98518  4.58477  3.61503
          0.00967  5.03897  5.76131  0.61958  0.77255  1.18403  0.36534
    520   2.44496  5.29704  2.60834  2.20003  4.59976  2.53240  3.87774  4.05686  2.63152  2.46699  4.34923  3.17159  3.08246  2.98980  2.37740  2.87852  2.62614  3.66475  3.54466  4.37226    919 e - - -
          2.68618  4.42225  2.77519  2.73123  3.46354  2.40513  3.72494  3.29354  2.67741  2.69355  4.24690  2.90347  2.73739  3.18146  2.89801  2.37887  2.77519  2.98518  4.58477  3.61503
          0.16267  5.03897  1.94036  0.61958  0.77255  0.76952  0.62219
    521   2.89431  4.70271  3.64550  2.08457  3.85373  2.93405  4.07973  2.65111  3.04600  2.16801  2.61311  3.52071  3.07873  3.36287  2.80371  3.07327  3.12591  2.98445  5.27221  2.64066    920 e - - -
          2.68576  4.42361  2.77558  2.72931  3.45976  2.40613  3.72394  3.29316  2.67877  2.69269  4.24401  2.90398  2.73876  3.18058  2.89885  2.37842  2.77656  2.98450  4.58613  3.61639
          1.65378  0.62854  1.28988  1.78189  0.18431  0.47524  0.97216
    522   3.16631  4.60204  4.68060  4.10111  3.44368  4.28424  4.53553  2.83614  3.91916  0.87340  3.47532  4.28181  4.62283  2.87677  4.06346  3.58722  3.39530  2.17943  5.09856  2.79733    937 l - - -
          2.68618  4.42225  2.77519  2.73123  3.46354  2.40513  3.72494  3.29354  2.67741  2.69355  4.24690  2.90347  2.73739  3.18146  2.89801  2.37887  2.77519  2.98518  4.58477  3.61503
          0.08493  4.97809  2.59647  0.61958  0.77255  1.26667  0.33096
    523   2.84064  5.09422  2.64570  2.23463  3.14792  3.66065  3.86090  3.77351  2.22083  2.66113  4.16035  3.17833  4.05115  2.99974  2.36380  2.86062  2.51125  3.43457  3.46036  3.08241    938 k - - -
          2.68618  4.42225  2.77519  2.73123  3.46354  2.40513  3.72494  3.29354  2.67741  2.69355  4.24690  2.90347  2.73739  3.18146  2.89801  2.37887  2.77519  2.98518  4.58477  3.61503
          0.01108  4.90423  5.62658  0.61958  0.77255  1.35279  0.29910
    524   2.17565  4.41441  2.87213  3.51360  2.27249  3.92458  4.20973  2.30223  3.42844  1.95721  3.52082  3.80987  4.29701  2.70884  3.68351  3.19560  3.09581  2.25663  5.01915  3.81502    939 l - - -
          2.68618  4.42225  2.77519  2.73123  3.46354  2.40513  3.72494  3.29354  2.67741  2.69355  4.24690  2.90347  2.73739  3.18146  2.89801  2.37887  2.77519  2.98518  4.58477  3.61503
          0.01108  4.90423  5.62658  0.61958  0.77255  1.35279  0.29910
    525   2.02947  5.29218  3.11043  2.18901  4.61352  2.86733  3.81554  4.08194  2.25708  3.58732  3.15558  3.10238  4.01858  2.01029  3.04554  2.36366  3.07520  3.67034  5.74019  4.34538    940 q - - -
          2.68618  4.42225  2.77519  2.73123  3.46354  2.40513  3.72494  3.29354  2.67741  2.69355  4.24690  2.90347  2.73739  3.18146  2.89801  2.37887  2.77519  2.98518  4.58477  3.61503
          0.01108  4.90423  5.62658  0.61958  0.77255  1.35279  0.29910
    526   2.08507  5.28093  2.50870  2.22406  4.59805  3.62334  3.81417  4.06459  2.07117  2.77753  4.32921  3.10242  4.01665  2.48503  3.04813  2.81557  2.61034  2.80925  5.73065  4.33725    941 k - - -
          2.68618  4.42225  2.77519  2.73123  3.46354  2.40513  3.72494  3.29354  2.67741  2.69355  4.24690  2.90347  2.73739  3.18146  2.89801  2.37887  2.77519  2.98518  4.58477  3.61503
          0.01108  4.90423  5.62658  0.61958  0.77255  1.35279  0.29910
    527   3.18174  4.52588  5.12562  4.52496  2.56558  4.38986  4.70001  1.57367  4.32913  1.39461  3.38687  4.53993  4.70737  4.42775  4.33839  3.71214  3.41121  1.89861  5.11335  2.62577    942 l - - -
          2.68642  4.42249  2.77543  2.73102  3.46377  2.40536  3.72518  3.29378  2.67764  2.69378  4.24713  2.90370  2.73441  3.18170  2.89824  2.37910  2.77543  2.98542  4.58501  3.61527
          1.03656  0.44359  5.62658  0.05121  2.99734  1.35279  0.29910
    528   2.37805  5.04286  3.27171  2.23995  4.36896  3.65387  3.93191  3.78888  2.73259  3.38832  4.19507  3.23934  2.01197  3.08014  3.19549  2.12638  2.30487  2.72525  5.62340  4.28711    944 p - - -
          2.68675  4.42380  2.77359  2.73175  3.46193  2.40438  3.72650  3.29346  2.67859  2.69257  4.24845  2.90449  2.73788  3.18123  2.89546  2.37951  2.77578  2.98444  4.58632  3.61659
          1.55231  0.24253  5.62658  1.64208  0.21515  1.07575  0.41709
    529   2.88268  5.35112  2.04247  2.20063  4.68000  3.65565  3.84635  4.15311  2.58408  2.88410  4.39698  3.12961  4.05145  2.10065  2.08708  2.85215  3.11376  2.85040  5.79197  4.39279    959 d - - -
          2.68559  4.42267  2.77562  2.73166  3.46293  2.40524  3.72537  3.29396  2.67783  2.69397  4.24732  2.90389  2.73729  3.18189  2.89796  2.37866  2.77460  2.98334  4.58519  3.61545
          0.76950  0.62846  5.70043  0.68831  0.69801  0.19386  1.73600
    530   1.70681  5.39401  1.81591  2.85254  4.75176  2.04366  4.09709  4.19994  2.86743  3.74759  4.52371  3.38007  4.26275  3.21925  2.82668  3.06238  2.61847  2.94762  5.93453  4.56369    962 a - - -
          2.68618  4.42225  2.77519  2.73123  3.46354  2.40513  3.72494  3.29354  2.67741  2.69355  4.24690  2.90347  2.73739  3.18146  2.89801  2.37887  2.77519  2.98518  4.58477  3.61503
          0.00719  5.33506  6.05740  0.61958  0.77255  0.48576  0.95510
    531   2.49882  5.32011  3.53986  3.01106  4.80965  1.23005  4.22782  4.25245  3.00227  3.81683  4.60053  2.23976  4.32628  3.36194  2.35638  2.56548  3.36319  2.97199  6.01223  4.66494    963 g - - -
          2.68618  4.42225  2.77519  2.73123  3.46354  2.40513  3.72494  3.29354  2.67741  2.69355  4.24690  2.90347  2.73739  3.18146  2.89801  2.37887  2.77519  2.98518  4.58477  3.61503
          0.00719  5.33506  6.05740  0.61958  0.77255  0.48576  0.95510
    532   2.14005  5.52874  3.28157  2.40745  4.86956  2.98665  3.99172  4.35237  1.98895  3.83228  4.57076  2.72064  2.73630  3.08951  2.61066  2.23069  2.52289  3.16928  5.96421  4.55602    964 k - - -
          2.68618  4.42225  2.77519  2.73123  3.46354  2.40513  3.72494  3.29354  2.67741  2.69355  4.24690  2.90347  2.73739  3.18146  2.89801  2.37887  2.77519  2.98518  4.58477  3.61503
          0.00719  5.33506  6.05740  0.61958  0.77255  0.48576  0.95510
    533   3.56638  4.87916  5.52042  3.18504  3.98255  4.86316  5.26425  1.94030  4.78246  1.93318  2.37384  5.00488  5.17274  4.93119  4.83620  4.20037  3.80427  0.87073  5.71137  4.54467    965 v - - -
          2.68618  4.42225  2.77519  2.73123  3.46354  2.40513  3.72494  3.29354  2.67741  2.69355  4.24690  2.90347  2.73739  3.18146  2.89801  2.37887  2.77519  2.98518  4.58477  3.61503
          0.05811  5.33506  2.96358  0.61958  0.77255  0.48576  0.95510
    534   2.54790  5.52520  2.69083  1.70251  4.86977  3.78290  3.17615  4.35552  2.70888  3.82989  4.56653  3.25021  4.17910  1.82762  2.32115  2.97655  2.44338  3.91568  5.95747  4.54644    966 e - - -
          2.68618  4.42225  2.77519  2.73123  3.46354  2.40513  3.72494  3.29354  2.67741  2.69355  4.24690  2.90347  2.73739  3.18146  2.89801  2.37887  2.77519  2.98518  4.58477  3.61503
          0.06887  5.28451  2.78901  0.61958  0.77255  0.66334  0.72387
    535   4.04814  5.20653  6.21976  5.78547  4.59561  5.79530  6.67553  0.97626  5.77374  2.28239  4.28367  5.96614  5.95368  6.03250  5.95667  5.26943  4.30860  0.84723  6.85769  5.64144    967 v - - -
          2.68618  4.42225  2.77519  2.73123  3.46354  2.40513  3.72494  3.29354  2.67741  2.69355  4.24690  2.90347  2.73739  3.18146  2.89801  2.37887  2.77519  2.98518  4.58477  3.61503
          0.00804  5.22367  5.94602  0.61958  0.77255  0.83326  0.57028
    536   3.14263  4.52929  4.98242  4.37791  3.54038  4.30455  4.62562  2.86890  4.18853  1.16174  1.72652  4.42601  4.65628  4.33228  4.23674  2.72554  3.37404  2.32409  5.12888  2.83125    968 l - - -
          2.68618  4.42225  2.77519  2.73123  3.46354  2.40513  3.72494  3.29354  2.67741  2.69355  4.24690  2.90347  2.73739  3.18146  2.89801  2.37887  2.77519  2.98518  4.58477  3.61503
          0.00804  5.22367  5.94602  0.61958  0.77255  0.83326  0.57028
    537   3.37945  5.66447  1.95708  3.07106  5.49849  1.10095  4.61386  5.01336  3.58479  4.53051  5.32677  3.58851  2.06339  3.77710  4.12447  1.94435  3.75579  4.45868  6.68138  5.25579    969 g - - -
          2.68618  4.42225  2.77519  2.73123  3.46354  2.40513  3.72494  3.29354  2.67741  2.69355  4.24690  2.90347  2.73739  3.18146  2.89801  2.37887  2.77519  2.98518  4.58477  3.61503
          0.00804  5.22367  5.94602  0.61958  0.77255  0.52612  0.89379
    538   1.61148  4.60443  4.61032  4.04293  3.76912  4.15224  4.58922  3.03095  3.92410  1.52872  3.76860  4.21994  2.46463  4.14577  4.10512  3.46755  2.28441  2.12628  5.28802  4.09848    970 l - - -
          2.68618  4.42225  2.77519  2.73123  3.46354  2.40513  3.72494  3.29354  2.67741  2.69355  4.24690  2.90347  2.73739  3.18146  2.89801  2.37887  2.77519  2.98518  4.58477  3.61503
          0.06181  5.28451  2.90289  0.61958  0.77255  0.38886  1.13268
    539   3.02084  5.27615  2.72620  2.26641  3.28964  3.83474  2.48370  3.95580  2.82852  1.63238  4.34282  3.35167  3.20350  3.17883  3.29946  2.17994  3.25262  3.61658  5.76726  4.41829    971 l - - -
          2.68618  4.42225  2.77519  2.73123  3.46354  2.40513  3.72494  3.29354  2.67741  2.69355  4.24690  2.90347  2.73739  3.18146  2.89801  2.37887  2.77519  2.98518  4.58477  3.61503
          0.00756  5.28395  6.00630  0.61958  0.77255  0.66508  0.72203
    540   2.41018  5.65311  2.41103  1.19895  4.99406  3.83171  4.06626  4.48342  2.82288  3.95470  4.70121  3.29532  4.26003  2.51717  2.04506  3.08196  3.36667  4.04280  6.08205  4.66208    972 e - - -
          2.68618  4.42225  2.77519  2.73123  3.46354  2.40513  3.72494  3.29354  2.67741  2.69355  4.24690  2.90347  2.73739  3.18146  2.89801  2.37887  2.77519  2.98518  4.58477  3.61503
          0.00756  5.28395  6.00630  0.61958  0.77255  0.66508  0.72203
    541   1.19751  4.66805  4.32116  3.76073  3.85798  4.06291  4.49000  3.19186  3.67791  2.06650  2.87126  4.03508  4.50225  3.94013  3.94157  2.13827  2.34636  2.97458  5.34509  4.14100    973 a - - -
          2.68618  4.42225  2.77519  2.73123  3.46354  2.40513  3.72494  3.29354  2.67741  2.69355  4.24690  2.90347  2.73739  3.18146  2.89801  2.37887  2.77519  2.98518  4.58477  3.61503
          0.00756  5.28395  6.00630  0.61958  0.77255  0.66508  0.72203
    542   1.89108  5.23880  3.47036  2.91632  4.54466  3.01074  4.10301  3.96498  2.88219  3.56031  4.36880  3.42507  3.05733  3.25074  1.34784  3.07618  2.67194  3.62472  5.79232  3.14654    974 r - - -
          2.68618  4.42225  2.77519  2.73123  3.46354  2.40513  3.72494  3.29354  2.67741  2.69355  4.24690  2.90347  2.73739  3.18146  2.89801  2.37887  2.77519  2.98518  4.58477  3.61503
          0.00756  5.28395  6.00630  0.61958  0.77255  0.66508  0.72203
    543   3.07669  5.08680  3.56578  3.03533  2.77030  1.19591  3.13097  3.67462  3.01975  2.65399  4.17791  2.69456  4.33061  2.81848  3.44639  3.16722  3.30968  3.39869  5.56184  4.22937    975 g - - -
          2.68618  4.42225  2.77519  2.73123  3.46354  2.40513  3.72494  3.29354  2.67741  2.69355  4.24690  2.90347  2.73739  3.18146  2.89801  2.37887  2.77519  2.98518  4.58477  3.61503
          0.00756  5.28395  6.00630  0.61958  0.77255  0.66508  0.72203
    544   3.05863  4.49568  4.68242  4.08601  3.59351  4.18517  4.49727  2.93503  3.01816  1.59010  2.44510  4.22711  4.55218  4.12927  2.73580  3.48050  2.24022  1.74910  3.43078  3.92553    976 l - - -
          2.68618  4.42225  2.77519  2.73123  3.46354  2.40513  3.72494  3.29354  2.67741  2.69355  4.24690  2.90347  2.73739  3.18146  2.89801  2.37887  2.77519  2.98518  4.58477  3.61503
          0.00756  5.28395  6.00630  0.61958  0.77255  0.38803  1.13441
    545   3.04124  3.53983  3.35394  2.79585  4.69608  3.83826  2.65334  4.14358  2.25867  3.68575  3.29751  3.33166  4.22969  1.79936  2.70054  1.81233  3.27185  3.08601  5.87045  4.49805    977 q - - -
          2.68618  4.42225  2.77519  2.73123  3.46354  2.40513  3.72494  3.29354  2.67741  2.69355  4.24690  2.90347  2.73739  3.18146  2.89801  2.37887  2.77519  2.98518  4.58477  3.61503
          0.00719  5.33506  6.05740  0.61958  0.77255  0.48576  0.95510
    546   2.18414  2.22665  4.99877  4.38732  1.75817  4.25358  4.58423  2.47882  2.74854  2.34648  3.59079  4.39779  4.61764  4.32587  4.21191  3.56258  3.32214  2.25231  2.94312  3.91662    978 f - - -
          2.68618  4.42225  2.77519  2.73123  3.46354  2.40513  3.72494  3.29354  2.67741  2.69355  4.24690  2.90347  2.73739  3.18146  2.89801  2.37887  2.77519  2.98518  4.58477  3.61503
          0.06536  5.33506  2.83956  0.61958  0.77255  0.48576  0.95510
    547   3.04472  5.55113  1.88847  2.71865  4.89864  3.01409  3.99557  4.38282  1.59155  3.85644  4.59675  3.26679  2.59261  3.09467  2.28177  2.54249  3.27678  3.94428  5.98297  4.57411    979 k - - -
          2.68618  4.42225  2.77519  2.73123  3.46354  2.40513  3.72494  3.29354  2.67741  2.69355  4.24690  2.90347  2.73739  3.18146  2.89801  2.37887  2.77519  2.98518  4.58477  3.61503
          0.00761  5.27731  5.99966  0.61958  0.77255  0.68559  0.70076
    548   2.23816  5.17231  3.46290  2.90229  4.39813  2.64714  2.30211  3.80612  2.47863  3.42397  4.24799  3.41305  4.25604  3.23233  2.30985  3.07595  3.25695  2.33044  5.68201  2.36345    980 a - - -
          2.68618  4.42225  2.77519  2.73123  3.46354  2.40513  3.72494  3.29354  2.67741  2.69355  4.24690  2.90347  2.73739  3.18146  2.89801  2.37887  2.77519  2.98518  4.58477  3.61503
          0.00761  5.27731  5.99966  0.61958  0.77255  0.37845  1.15493
    549   2.59288  4.61643  4.92846  4.33792  3.74860  4.38413  4.72378  2.38166  2.70730  1.78586  3.74096  4.45480  4.74328  4.37117  4.28876  3.69020  2.71644  1.07711  5.30355  4.11775    981 v - - -
          2.68618  4.42225  2.77519  2.73123  3.46354  2.40513  3.72494  3.29354  2.67741  2.69355  4.24690  2.90347  2.73739  3.18146  2.89801  2.37887  2.77519  2.98518  4.58477  3.61503
          0.00719  5.33506  6.05740  0.61958  0.77255  0.48576  0.95510
    550   2.38940  4.48586  5.07543  4.46232  1.92090  4.28253  4.60250  2.12851  4.24726  2.20804  3.59636  4.44272  4.64450  4.37545  4.25408  3.59449  3.34523  1.85526  2.69191  2.27071    982 v - - -
          2.68618  4.42225  2.77519  2.73123  3.46354  2.40513  3.72494  3.29354  2.67741  2.69355  4.24690  2.90347  2.73739  3.18146  2.89801  2.37887  2.77519  2.98518  4.58477  3.61503
          0.00719  5.33506  6.05740  0.61958  0.77255  0.48576  0.95510
    551   3.50734  4.83513  5.49301  4.89733  2.52196  4.74512  5.07808  1.71386  4.70299  1.49284  3.70276  4.90678  5.05469  4.79962  4.70702  4.07377  3.73842  1.22641  5.47853  3.05169    983 v - - -
          2.68618  4.42225  2.77519  2.73123  3.46354  2.40513  3.72494  3.29354  2.67741  2.69355  4.24690  2.90347  2.73739  3.18146  2.89801  2.37887  2.77519  2.98518  4.58477  3.61503
          0.00719  5.33506  6.05740  0.61958  0.77255  0.48576  0.95510
    552   2.38545  3.29219  4.94741  4.34223  3.59264  2.41838  4.59019  2.90865  4.15331  1.64946  2.87851  4.38079  4.62054  4.30707  4.20373  3.56014  2.28305  1.61577  5.12106  3.94223    984 v - - -
          2.68618  4.42225  2.77519  2.73123  3.46354  2.40513  3.72494  3.29354  2.67741  2.69355  4.24690  2.90347  2.73739  3.18146  2.89801  2.37887  2.77519  2.98518  4.58477  3.61503
          0.00719  5.33506  6.05740  0.61958  0.77255  0.48576  0.95510
    553   3.96679  6.64947  1.76459  2.32092  6.02405  0.67374  4.76101  5.60788  3.92020  5.05111  5.93884  3.55899  4.78171  3.94226  4.62044  2.70660  4.29500  5.10674  7.20124  5.59725    985 G - - -
          2.68618  4.42225  2.77519  2.73123  3.46354  2.40513  3.72494  3.29354  2.67741  2.69355  4.24690  2.90347  2.73739  3.18146  2.89801  2.37887  2.77519  2.98518  4.58477  3.61503
          0.00719  5.33506  6.05740  0.61958  0.77255  0.48576  0.95510
    554   1.95835  4.56072  5.14119  4.52792  1.79451  4.36514  4.69237  2.91842  4.31796  1.53205  2.43112  4.52319  4.71601  4.43856  4.32676  3.67821  3.42173  2.19761  3.21589  3.99553    986 l - - -
          2.68618  4.42225  2.77519  2.73123  3.46354  2.40513  3.72494  3.29354  2.67741  2.69355  4.24690  2.90347  2.73739  3.18146  2.89801  2.37887  2.77519  2.98518  4.58477  3.61503
          0.00719  5.33506  6.05740  0.61958  0.77255  0.48576  0.95510
    555   3.05138  5.51534  2.76976  2.75264  4.84897  2.95363  4.02296  4.32303  2.77109  3.82080  4.57049  1.62960  4.22114  2.46554  3.26220  1.98903  2.51943  2.63112  5.96763  4.56655    987 n - - -
          2.68618  4.42225  2.77519  2.73123  3.46354  2.40513  3.72494  3.29354  2.67741  2.69355  4.24690  2.90347  2.73739  3.18146  2.89801  2.37887  2.77519  2.98518  4.58477  3.61503
          0.00719  5.33506  6.05740  0.61958  0.77255  0.48576  0.95510
    556   2.70756  6.39718  1.55784  0.78371  5.68861  4.03787  2.89716  5.23291  3.54341  4.68470  5.50567  3.48236  4.64326  3.69941  4.15072  3.60864  4.01490  4.76986  6.82356  5.29293    988 e - - -
          2.68618  4.42225  2.77519  2.73123  3.46354  2.40513  3.72494  3.29354  2.67741  2.69355  4.24690  2.90347  2.73739  3.18146  2.89801  2.37887  2.77519  2.98518  4.58477  3.61503
          0.00719  5.33506  6.05740  0.61958  0.77255  0.48576  0.95510
    557   2.50701  5.55482  3.27123  1.84147  4.89660  1.48366  4.02728  4.37731  2.45766  3.86204  4.60626  3.29591  4.22716  2.63153  3.26223  2.52869  2.76241  3.94582  5.99820  4.59085    989 g - - -
          2.68618  4.42225  2.77519  2.73123  3.46354  2.40513  3.72494  3.29354  2.67741  2.69355  4.24690  2.90347  2.73739  3.18146  2.89801  2.37887  2.77519  2.98518  4.58477  3.61503
          0.00719  5.33506  6.05740  0.61958  0.77255  0.48576  0.95510
    558   2.04806  3.46804  3.43375  2.32868  3.32455  3.86797  4.07139  3.90680  2.86947  3.50748  4.31800  2.57045  4.25793  2.76887  2.73947  2.21878  2.79945  2.17881  5.74899  4.41178    990 a - - -
          2.68618  4.42225  2.77519  2.73123  3.46354  2.40513  3.72494  3.29354  2.67741  2.69355  4.24690  2.90347  2.73739  3.18146  2.89801  2.37887  2.77519  2.98518  4.58477  3.61503
          0.00719  5.33506  6.05740  0.61958  0.77255  0.48576  0.95510
    559   3.40218  4.75092  5.30116  4.72970  1.89534  4.54465  4.61321  2.21071  4.51541  2.30294  3.80291  4.65080  4.89063  4.59881  4.50500  3.86379  3.63190  2.16273  1.58038  2.08709    991 w - - -
          2.68618  4.42225  2.77519  2.73123  3.46354  2.40513  3.72494  3.29354  2.67741  2.69355  4.24690  2.90347  2.73739  3.18146  2.89801  2.37887  2.77519  2.98518  4.58477  3.61503
          0.00719  5.33506  6.05740  0.61958  0.77255  0.48576  0.95510
    560   3.50950  5.39846  5.02068  5.00898  5.95346  4.14595  5.96340  5.45865  5.10591  5.14492  6.02019  4.84925  0.24009  5.36666  5.22242  3.71587  2.62996  4.70976  7.19459  6.17462    992 P - - -
          2.68618  4.42225  2.77519  2.73123  3.46354  2.40513  3.72494  3.29354  2.67741  2.69355  4.24690  2.90347  2.73739  3.18146  2.89801  2.37887  2.77519  2.98518  4.58477  3.61503
          0.00719  5.33506  6.05740  0.61958  0.77255  0.48576  0.95510
    561   1.87393  5.45401  3.32320  2.76638  4.76440  3.82367  4.01381  4.22497  2.20737  2.55895  4.50520  3.30717  2.62113  2.67593  2.61804  2.14759  2.54455  3.82614  5.90852  4.52187    993 a - - -
          2.68618  4.42225  2.77519  2.73123  3.46354  2.40513  3.72494  3.29354  2.67741  2.69355  4.24690  2.90347  2.73739  3.18146  2.89801  2.37887  2.77519  2.98518  4.58477  3.61503
          0.09556  5.33506  2.44968  0.61958  0.77255  0.48576  0.95510
    562   1.96424  5.25134  3.36264  2.80549  3.35985  2.35274  4.01493  3.93579  2.79968  2.87129  4.31994  3.33126  3.18114  2.66667  2.36657  1.98101  3.22608  3.59484  5.74486  4.39653    994 a - - -
          2.68618  4.42225  2.77519  2.73123  3.46354  2.40513  3.72494  3.29354  2.67741  2.69355  4.24690  2.90347  2.73739  3.18146  2.89801  2.37887  2.77519  2.98518  4.58477  3.61503
          0.00785  5.24734  5.96968  0.61958  0.77255  0.34119  1.24108
    563   2.61716  5.30409  3.40170  2.44180  4.56120  3.85701  2.59819  2.78965  2.47268  2.92631  4.36972  3.37236  1.61722  3.19359  3.30832  2.35939  3.27164  3.64660  5.79351  4.44392    995 p - - -
          2.68758  4.42165  2.77346  2.73150  3.46126  2.40491  3.72678  3.29413  2.67887  2.68948  4.24693  2.90278  2.73923  3.18218  2.89750  2.37983  2.77587  2.98358  4.58660  3.61686
          0.26242  1.47633  6.05740  2.55710  0.08070  0.48576  0.95510
    564   2.61746  5.54149  2.72376  2.72948  4.88607  3.80858  3.99511  4.37003  1.85055  3.84577  4.58319  3.27688  1.96751  2.69305  2.06080  2.56268  2.80586  3.93207  5.97401  4.56557   1016 k - - -
          2.68618  4.42225  2.77519  2.73123  3.46354  2.40513  3.72494  3.29354  2.67741  2.69355  4.24690  2.90347  2.73739  3.18146  2.89801  2.37887  2.77519  2.98518  4.58477  3.61503
          0.00719  5.33506  6.05740  0.61958  0.77255  0.48576  0.95510
    565   3.03675  5.44242  3.32342  1.87420  3.46795  3.82533  4.01857  4.20450  2.44208  3.73021  4.49491  3.31106  2.33092  2.71608  3.25512  1.63229  3.26812  2.74075  5.90069  4.51628   1017 s - - -
          2.68618  4.42225  2.77519  2.73123  3.46354  2.40513  3.72494  3.29354  2.67741  2.69355  4.24690  2.90347  2.73739  3.18146  2.89801  2.37887  2.77519  2.98518  4.58477  3.61503
          0.00719  5.33506  6.05740  0.61958  0.77255  0.48576  0.95510
    566   2.35649  5.50771  1.87528  2.36404  4.83367  3.81619  4.01166  4.30676  2.75784  3.03898  4.55504  1.82577  3.22479  3.11535  3.24846  2.59878  3.27480  2.79551  5.95295  4.55263   1018 n - - -
          2.68618  4.42225  2.77519  2.73123  3.46354  2.40513  3.72494  3.29354  2.67741  2.69355  4.24690  2.90347  2.73739  3.18146  2.89801  2.37887  2.77519  2.98518  4.58477  3.61503
          0.00719  5.33506  6.05740  0.61958  0.77255  0.48576  0.95510
    567   3.08964  2.98205  3.89960  3.38964  4.50141  1.89554  4.47386  3.90269  3.38279  3.56933  4.41783  2.88529  1.21688  3.70381  3.78699  2.62626  3.41455  3.57320  5.86443  3.05154   1019 p - - -
          2.68618  4.42225  2.77519  2.73123  3.46354  2.40513  3.72494  3.29354  2.67741  2.69355  4.24690  2.90347  2.73739  3.18146  2.89801  2.37887  2.77519  2.98518  4.58477  3.61503
          0.00719  5.33506  6.05740  0.61958  0.77255  0.48576  0.95510
    568   3.92603  5.21911  5.82282  5.25582  1.58416  5.12664  5.16976  3.13193  5.06195  0.87986  3.67965  5.23407  5.35984  5.04064  5.01905  4.46710  4.14339  1.95407  2.99530  4.03263   1020 l - - -
          2.68618  4.42225  2.77519  2.73123  3.46354  2.40513  3.72494  3.29354  2.67741  2.69355  4.24690  2.90347  2.73739  3.18146  2.89801  2.37887  2.77519  2.98518  4.58477  3.61503
          0.00719  5.33506  6.05740  0.61958  0.77255  0.48576  0.95510
    569   2.39704  4.52050  5.03595  4.42664  2.91257  4.30439  4.63007  1.81577  4.22711  1.19743  3.59808  4.44431  2.71773  4.36575  4.25740  3.61418  3.37088  2.74355  5.13140  2.82615   1021 l - - -
          2.68618  4.42225  2.77519  2.73123  3.46354  2.40513  3.72494  3.29354  2.67741  2.69355  4.24690  2.90347  2.73739  3.18146  2.89801  2.37887  2.77519  2.98518  4.58477  3.61503
          0.00719  5.33506  6.05740  0.61958  0.77255  0.48576  0.95510
    570   3.03277  5.50519  2.77843  2.74006  4.83746  3.11392  4.00201  4.31284  2.74336  2.98384  4.55275  2.77819  2.69802  3.10371  2.21472  1.79428  2.05506  3.88970  5.94971  4.54821   1022 s - - -
          2.68618  4.42225  2.77519  2.73123  3.46354  2.40513  3.72494  3.29354  2.67741  2.69355  4.24690  2.90347  2.73739  3.18146  2.89801  2.37887  2.77519  2.98518  4.58477  3.61503
          0.00719  5.33506  6.05740  0.61958  0.77255  0.48576  0.95510
    571   3.03769  5.37187  1.96117  2.09280  4.65012  3.83987  4.03652  2.49125  2.80441  2.96194  4.43082  3.33947  4.23227  3.16029  2.39753  2.40153  3.26900  3.72622  5.84603  2.42185   1023 d - - -
          2.68618  4.42225  2.77519  2.73123  3.46354  2.40513  3.72494  3.29354  2.67741  2.69355  4.24690  2.90347  2.73739  3.18146  2.89801  2.37887  2.77519  2.98518  4.58477  3.61503
          0.00719  5.33506  6.05740  0.61958  0.77255  0.48576  0.95510
    572   2.65231  5.53351  1.94867  2.40172  4.87573  3.80358  3.99135  4.35977  2.31335  3.06264  2.95348  2.55264  2.59537  2.69158  3.21975  2.28198  3.26058  3.92263  5.96785  4.55850   1024 d - - -
          2.68618  4.42225  2.77519  2.73123  3.46354  2.40513  3.72494  3.29354  2.67741  2.69355  4.24690  2.90347  2.73739  3.18146  2.89801  2.37887  2.77519  2.98518  4.58477  3.61503
          0.11840  5.33506  2.23645  0.61958  0.77255  0.48576  0.95510
    573   2.60050  5.40643  1.38127  2.32288  4.71552  3.76963  3.96464  4.17671  2.71663  2.89926  3.12279  3.25259  4.16488  3.07461  2.71052  2.33917  3.21797  3.77768  5.86169  4.47321   1025 d - - -
          2.68618  4.42225  2.77519  2.73123  3.46354  2.40513  3.72494  3.29354  2.67741  2.69355  4.24690  2.90347  2.73739  3.18146  2.89801  2.37887  2.77519  2.98518  4.58477  3.61503
          0.00803  5.22469  5.94703  0.61958  0.77255  0.83072  0.57223
    574   2.42658  5.86229  3.96345  3.32694  5.37077  4.25827  4.24846  4.73008  2.16441  4.13875  4.96867  2.43595  4.63449  3.36762  0.75331  3.59090  3.79870  4.36294  6.16983  4.96394   1026 r - - -
          2.68618  4.42225  2.77519  2.73123  3.46354  2.40513  3.72494  3.29354  2.67741  2.69355  4.24690  2.90347  2.73739  3.18146  2.89801  2.37887  2.77519  2.98518  4.58477  3.61503
          0.00803  5.22469  5.94703  0.61958  0.77255  0.83072  0.57223
    575   2.98071  3.55499  3.30132  1.51929  4.60988  2.83528  2.97327  2.81091  2.39088  2.83651  4.38445  3.27940  4.17383  3.09813  2.70915  2.56104  3.21184  3.68369  5.79829  4.42878   1027 e - - -
          2.68618  4.42225  2.77519  2.73123  3.46354  2.40513  3.72494  3.29354  2.67741  2.69355  4.24690  2.90347  2.73739  3.18146  2.89801  2.37887  2.77519  2.98518  4.58477  3.61503
          0.10734  5.22469  2.33932  0.61958  0.77255  0.83072  0.57223
    576   2.20248  5.38581  3.20961  1.68136  4.70681  3.71981  3.90828  4.17487  2.64888  2.94411  4.43335  2.34450  4.11284  2.22285  2.68388  2.91234  3.16882  3.76363  3.37708  4.43826   1028 e - - -
          2.68618  4.42225  2.77519  2.73123  3.46354  2.40513  3.72494  3.29354  2.67741  2.69355  4.24690  2.90347  2.73739  3.18146  2.89801  2.37887  2.77519  2.98518  4.58477  3.61503
          0.00886  5.12621  5.84856  0.61958  0.77255  0.52880  0.88991
    577   3.53077  5.33055  3.67727  2.34236  4.47572  2.78510  4.73931  3.81284  3.73815  0.58246  4.44276  3.96519  4.75000  4.04934  4.07974  3.69329  3.82738  3.63079  5.97767  4.73131   1029 L - - -
          2.68618  4.42225  2.77519  2.73123  3.46354  2.40513  3.72494  3.29354  2.67741  2.69355  4.24690  2.90347  2.73739  3.18146  2.89801  2.37887  2.77519  2.98518  4.58477  3.61503
          0.00785  5.24734  5.96968  0.61958  0.77255  0.77174  0.62029
    578   2.58230  5.50445  3.23516  2.20581  4.84383  2.89574  3.96664  4.32504  2.33404  2.94999  4.54803  2.04125  4.17193  1.58407  3.19115  2.97236  3.24013  3.89233  5.93921  4.53240   1030 q - - -
          2.68618  4.42225  2.77519  2.73123  3.46354  2.40513  3.72494  3.29354  2.67741  2.69355  4.24690  2.90347  2.73739  3.18146  2.89801  2.37887  2.77519  2.98518  4.58477  3.61503
          0.00785  5.24734  5.96968  0.61958  0.77255  0.77174  0.62029
    579   3.02732  5.46543  3.30436  2.29570  4.79289  3.07257  3.98169  4.25576  2.12839  2.44464  4.51433  3.28315  4.19590  3.08771  1.48119  2.57239  2.67513  3.84734  5.90376  4.51971   1031 r - - -
          2.68618  4.42225  2.77519  2.73123  3.46354  2.40513  3.72494  3.29354  2.67741  2.69355  4.24690  2.90347  2.73739  3.18146  2.89801  2.37887  2.77519  2.98518  4.58477  3.61503
          0.00785  5.24734  5.96968  0.61958  0.77255  0.77174  0.62029
    580   2.56800  5.34777  2.67845  2.74796  3.34767  3.78934  3.09503  3.06954  2.36496  2.94090  4.40427  3.28418  4.18117  2.33258  2.18096  2.60382  3.22099  3.70669  5.81699  2.61505   1032 r - - -
          2.68624  4.42231  2.77525  2.73085  3.46360  2.40519  3.72500  3.29360  2.67747  2.69361  4.24696  2.90353  2.73745  3.18077  2.89807  2.37893  2.77525  2.98524  4.58483  3.61509
          0.32648  2.12580  1.83756  0.16180  1.90118  0.34119  1.24108
    581   3.37654  5.17184  4.29117  3.83187  4.51624  0.85425  4.67886  3.91781  3.36288  1.57600  4.50377  4.12823  4.68947  3.96887  2.63007  3.56688  3.70464  3.66745  5.90684  4.68752   1034 g - - -
          2.68618  4.42225  2.77519  2.73123  3.46354  2.40513  3.72494  3.29354  2.67741  2.69355  4.24690  2.90347  2.73739  3.18146  2.89801  2.37887  2.77519  2.98518  4.58477  3.61503
          0.00839  5.18016  5.90251  0.61958  0.77255  0.93408  0.49914
    582   3.01219  4.40742  4.84344  4.23701  2.50954  4.16757  4.49392  2.43925  4.05050  1.38720  2.74344  4.28533  3.00941  4.20546  2.92039  3.47323  2.38198  2.24061  5.02653  3.84864   1035 l - - -
          2.68618  4.42225  2.77519  2.73123  3.46354  2.40513  3.72494  3.29354  2.67741  2.69355  4.24690  2.90347  2.73739  3.18146  2.89801  2.37887  2.77519  2.98518  4.58477  3.61503
          0.00839  5.18016  5.90251  0.61958  0.77255  0.93408  0.49914
    583   3.00141  5.39911  3.26979  1.83435  4.71518  3.77657  3.97216  4.17015  2.70566  2.65195  4.46085  3.26659  2.00008  3.08552  2.29563  1.99055  3.23332  3.77695  5.85798  4.47987   1036 e - - -
          2.68618  4.42225  2.77519  2.73123  3.46354  2.40513  3.72494  3.29354  2.67741  2.69355  4.24690  2.90347  2.73739  3.18146  2.89801  2.37887  2.77519  2.98518  4.58477  3.61503
          0.08250  5.18016  2.60963  0.61958  0.77255  0.93408  0.49914
    584   2.41329  4.43654  4.51084  3.91886  3.53127  4.09261  3.03622  2.18437  3.76998  1.18509  3.54014  4.09929  4.45968  3.99157  2.86748  3.38390  3.21088  2.31900  5.05083  3.86299   1037 l - - -
          2.68618  4.42225  2.77519  2.73123  3.46354  2.40513  3.72494  3.29354  2.67741  2.69355  4.24690  2.90347  2.73739  3.18146  2.89801  2.37887  2.77519  2.98518  4.58477  3.61503
          0.00904  5.10670  5.82904  0.61958  0.77255  1.07622  0.41685
    585   1.39321  5.34909  3.26538  2.71473  4.71991  2.91776  3.95282  4.18009  2.21794  3.69452  4.45618  3.24600  3.08301  3.06370  2.26721  2.44798  3.19656  3.76940  5.85124  4.47250   1038 a - - -
          2.68618  4.42225  2.77519  2.73123  3.46354  2.40513  3.72494  3.29354  2.67741  2.69355  4.24690  2.90347  2.73739  3.18146  2.89801  2.37887  2.77519  2.98518  4.58477  3.61503
          0.00904  5.10670  5.82904  0.61958  0.77255  1.07622  0.41685
    586   2.94596  4.82818  3.62605  3.06353  4.00934  3.85910  4.10863  3.38196  3.02265  2.03706  3.93747  3.51956  3.11286  3.35715  2.07609  1.93866  2.30987  2.52702  5.40140  4.13757   1039 s - - -
          2.68618  4.42225  2.77519  2.73123  3.46354  2.40513  3.72494  3.29354  2.67741  2.69355  4.24690  2.90347  2.73739  3.18146  2.89801  2.37887  2.77519  2.98518  4.58477  3.61503
          0.00904  5.10670  5.82904  0.61958  0.77255  0.74784  0.64129
    587   1.78666  5.35690  3.27291  2.71977  4.69630  2.90310  2.26885  4.15524  2.71567  3.67975  4.44315  3.25533  3.13081  3.07687  2.24106  2.33273  2.68540  3.75399  5.84769  4.46529   1040 a - - -
          2.68126  4.42060  2.77535  2.73252  3.46272  2.40532  3.72378  3.29480  2.67961  2.69431  4.24910  2.90411  2.73907  3.18189  2.89485  2.37917  2.77491  2.98464  4.58697  3.61597
          0.89919  0.52701  5.90251  1.99156  0.14674  0.93408  0.49914
    588   2.23125  5.45578  3.19947  1.13730  4.77357  2.87203  4.01354  4.23390  2.77847  2.81987  4.52567  3.26943  4.20142  2.47789  3.26311  3.01897  3.27981  3.83556  5.92353  4.53297   1062 e - - -
          2.68618  4.42225  2.77519  2.73123  3.46354  2.40513  3.72494  3.29354  2.67741  2.69355  4.24690  2.90347  2.73739  3.18146  2.89801  2.37887  2.77519  2.98518  4.58477  3.61503
          0.15691  5.18016  1.96901  0.61958  0.77255  0.93408  0.49914
    589   1.74854  5.47585  3.34367  2.76256  4.84695  3.80479  3.93386  4.29401  1.78022  3.76388  4.53076  3.28376  4.19013  2.37524  1.84696  2.50077  3.27248  3.88509  5.87461  4.52650   1063 a - - -
          2.68642  4.42249  2.77544  2.73099  3.46378  2.40537  3.72519  3.29248  2.67765  2.69179  4.24714  2.90371  2.73764  3.18171  2.89825  2.37911  2.77497  2.98543  4.58501  3.61527
          1.68106  0.54497  1.45260  0.04993  3.02208  0.88346  0.53333
    590   2.87889  4.45722  4.09825  3.55784  3.61289  3.90035  4.28130  2.87524  3.47087  1.42273  3.60671  2.80536  4.31849  3.74174  3.72595  2.23327  3.13585  1.76015  5.11540  3.90643   1065 l - - -
          2.68618  4.42225  2.77519  2.73123  3.46354  2.40513  3.72494  3.29354  2.67741  2.69355  4.24690  2.90347  2.73739  3.18146  2.89801  2.37887  2.77519  2.98518  4.58477  3.61503
          0.01152  4.86540  5.58774  0.61958  0.77255  0.85304  0.55533
    591   3.01415  5.54034  1.83834  1.70822  4.88006  3.70458  3.94666  4.37066  2.70856  3.84126  4.58899  3.16725  2.66902  2.52038  2.04615  2.96355  3.25104  3.92942  5.96865  4.54624   1066 e - - -
          2.68618  4.42225  2.77519  2.73123  3.46354  2.40513  3.72494  3.29354  2.67741  2.69355  4.24690  2.90347  2.73739  3.18146  2.89801  2.37887  2.77519  2.98518  4.58477  3.61503
          0.00976  5.02982  5.75216  0.61958  0.77255  1.19723  0.35958
    592   2.89632  5.34285  3.16776  1.61213  4.66336  3.67805  3.86665  4.13113  2.60731  2.89239  4.39057  3.15602  2.99742  2.52397  2.36199  2.27091  3.12715  3.72046  5.78936  3.12508   1067 e - - -
          2.68618  4.42225  2.77519  2.73123  3.46354  2.40513  3.72494  3.29354  2.67741  2.69355  4.24690  2.90347  2.73739  3.18146  2.89801  2.37887  2.77519  2.98518  4.58477  3.61503
          0.00976  5.02982  5.75216  0.61958  0.77255  1.19723  0.35958
    593   1.90230  4.95430  3.42771  2.86542  4.15436  3.78077  2.93735  3.54770  2.82325  2.24293  2.82956  2.44847  4.16751  3.18147  2.15966  2.99683  3.14409  3.26519  5.48314  4.18627   1068 a - - -
          2.68618  4.42225  2.77519  2.73123  3.46354  2.40513  3.72494  3.29354  2.67741  2.69355  4.24690  2.90347  2.73739  3.18146  2.89801  2.37887  2.77519  2.98518  4.58477  3.61503
          0.00976  5.02982  5.75216  0.61958  0.77255  1.19723  0.35958
    594   2.91795  4.49126  4.09009  3.51263  1.86895  3.96518  4.24308  2.95687  2.72589  1.78605  2.87184  3.82687  4.33896  3.69432  2.80009  2.62445  2.58540  2.75184  5.09073  3.88300   1069 l - - -
          2.68618  4.42225  2.77519  2.73123  3.46354  2.40513  3.72494  3.29354  2.67741  2.69355  4.24690  2.90347  2.73739  3.18146  2.89801  2.37887  2.77519  2.98518  4.58477  3.61503
          0.00976  5.02982  5.75216  0.61958  0.77255  1.19723  0.35958
    595   2.95886  4.35357  4.77957  4.17472  2.39682  4.11628  4.44257  1.86453  3.98981  1.42665  3.44481  4.22993  4.47742  4.14703  2.94810  2.65020  3.19095  2.19260  4.97487  3.79700   1070 l - - -
          2.68618  4.42225  2.77519  2.73123  3.46354  2.40513  3.72494  3.29354  2.67741  2.69355  4.24690  2.90347  2.73739  3.18146  2.89801  2.37887  2.77519  2.98518  4.58477  3.61503
          0.09043  5.02982  2.52669  0.61958  0.77255  1.19723  0.35958
    596   2.19217  4.35089  4.72543  4.12537  1.88029  4.10957  4.43580  1.75836  3.95322  2.06199  3.42591  4.20585  4.46781  2.93354  4.03021  3.41475  3.18391  2.14134  4.98013  3.80220   1071 i - - -
          2.68618  4.42225  2.77519  2.73123  3.46354  2.40513  3.72494  3.29354  2.67741  2.69355  4.24690  2.90347  2.73739  3.18146  2.89801  2.37887  2.77519  2.98518  4.58477  3.61503
          0.01058  4.94996  5.67231  0.61958  0.77255  0.46958  0.98153
    597   2.98612  5.02687  2.89635  2.32506  4.22170  3.85503  4.07259  3.61833  2.92584  3.26696  4.11065  3.43404  4.24337  3.26498  3.36643  2.37149  2.31843  2.68107  3.45165  1.65636   1072 y - - -
          2.68313  4.42372  2.77537  2.72986  3.46500  2.40406  3.72641  3.29409  2.67887  2.69333  4.24514  2.90493  2.73605  3.18293  2.89947  2.38033  2.77463  2.98573  4.58291  3.61342
          0.55045  1.12231  2.32500  2.12659  0.12697  0.55639  0.85161
    598   1.88172  5.29460  2.69703  1.54101  4.57235  3.76395  3.96185  3.09240  2.73137  3.57071  3.13205  2.76974  4.15692  3.08607  3.20987  2.96231  3.19372  3.64834  5.76975  3.21906   1095 e - - -
          2.68618  4.42225  2.77519  2.73123  3.46354  2.40513  3.72494  3.29354  2.67741  2.69355  4.24690  2.90347  2.73739  3.18146  2.89801  2.37887  2.77519  2.98518  4.58477  3.61503
          0.00841  5.17882  5.90116  0.61958  0.77255  0.93697  0.49727
    599   1.97911  5.41194  3.22666  1.94454  4.73647  2.55339  3.92915  4.20693  2.67261  3.70926  4.46029  3.21586  4.13211  2.58334  2.34436  2.53173  2.68982  2.83124  5.85960  4.46279   1096 e - - -
          2.68618  4.42225  2.77519  2.73123  3.46354  2.40513  3.72494  3.29354  2.67741  2.69355  4.24690  2.90347  2.73739  3.18146  2.89801  2.37887  2.77519  2.98518  4.58477  3.61503
          0.00841  5.17882  5.90116  0.61958  0.77255  0.93697  0.49727
    600   2.51129  3.13221  4.87471  2.28042  2.29477  4.16379  4.49219  2.43495  4.07104  1.59386  2.62185  4.29498  4.52779  4.21927  4.11210  3.47107  3.23660  2.63918  3.25910  3.83562   1097 l - - -
          2.68618  4.42225  2.77519  2.73123  3.46354  2.40513  3.72494  3.29354  2.67741  2.69355  4.24690  2.90347  2.73739  3.18146  2.89801  2.37887  2.77519  2.98518  4.58477  3.61503
          0.00841  5.17882  5.90116  0.61958  0.77255  0.50642  0.92294
    601   1.83112  4.49160  4.70148  4.10727  2.84698  4.18276  4.50703  2.92753  3.95724  1.66866  2.23798  4.23854  4.55357  4.14675  4.07769  2.31793  2.25984  2.73957  5.11097  3.92668   1098 l - - -
          2.68618  4.42225  2.77519  2.73123  3.46354  2.40513  3.72494  3.29354  2.67741  2.69355  4.24690  2.90347  2.73739  3.18146  2.89801  2.37887  2.77519  2.98518  4.58477  3.61503
          0.00765  5.27247  5.99482  0.61958  0.77255  0.37181  1.16953
    602   2.31912  5.45497  3.31732  2.26845  4.76535  3.82003  3.09163  2.86918  2.18048  2.22206  4.50500  3.30244  4.21253  2.70982  2.35317  2.55943  2.70829  3.82685  5.90878  4.52033   1099 k - - -
          2.68618  4.42225  2.77519  2.73123  3.46354  2.40513  3.72494  3.29354  2.67741  2.69355  4.24690  2.90347  2.73739  3.18146  2.89801  2.37887  2.77519  2.98518  4.58477  3.61503
          0.00719  5.33506  6.05740  0.61958  0.77255  0.48576  0.95510
    603   1.73856  5.39955  3.34516  2.78920  2.45781  2.94982  4.02717  4.14125  2.78812  3.68396  4.45813  2.45410  3.14659  2.72439  2.70876  2.57715  2.54224  3.76259  5.86961  4.49483   1100 a - - -
          2.68618  4.42225  2.77519  2.73123  3.46354  2.40513  3.72494  3.29354  2.67741  2.69355  4.24690  2.90347  2.73739  3.18146  2.89801  2.37887  2.77519  2.98518  4.58477  3.61503
          0.00719  5.33506  6.05740  0.61958  0.77255  0.48576  0.95510
    604   1.02095  5.05656  5.08302  4.80715  5.70463  2.14792  5.65186  5.18943  4.77741  4.85665  5.60928  4.55933  4.68150  4.97439  4.97760  1.17070  2.20601  4.37327  7.02603  5.92054   1101 a - - -
          2.68618  4.42225  2.77519  2.73123  3.46354  2.40513  3.72494  3.29354  2.67741  2.69355  4.24690  2.90347  2.73739  3.18146  2.89801  2.37887  2.77519  2.98518  4.58477  3.61503
          0.00719  5.33506  6.05740  0.61958  0.77255  0.48576  0.95510
    605   2.55479  5.50828  1.80333  1.96607  4.83961  3.80905  3.99795  4.31587  1.90614  3.07149  3.41899  3.28191  4.20254  2.65932  3.22830  2.99950  3.26202  2.80548  5.94917  4.54667   1102 d - - -
          2.68618  4.42225  2.77519  2.73123  3.46354  2.40513  3.72494  3.29354  2.67741  2.69355  4.24690  2.90347  2.73739  3.18146  2.89801  2.37887  2.77519  2.98518  4.58477  3.61503
          0.00719  5.33506  6.05740  0.61958  0.77255  0.48576  0.95510
    606   3.03025  5.52493  2.69118  1.78430  4.86324  2.38989  3.99401  3.21572  2.73162  3.12490  4.56749  2.52946  4.19940  3.09263  2.07140  2.62760  2.76154  3.91196  5.96167  4.55471   1103 e - - -
          2.68618  4.42225  2.77519  2.73123  3.46354  2.40513  3.72494  3.29354  2.67741  2.69355  4.24690  2.90347  2.73739  3.18146  2.89801  2.37887  2.77519  2.98518  4.58477  3.61503
          0.00719  5.33506  6.05740  0.61958  0.77255  0.48576  0.95510
    607   2.07560  4.56861  5.08302  4.47931  3.66294  4.37671  4.71694  1.95506  4.28706  1.75058  2.83390  4.51110  4.73216  4.43607  2.78127  3.68898  3.42720  1.43625  5.22617  4.05019   1104 v - - -
          2.68618  4.42225  2.77519  2.73123  3.46354  2.40513  3.72494  3.29354  2.67741  2.69355  4.24690  2.90347  2.73739  3.18146  2.89801  2.37887  2.77519  2.98518  4.58477  3.61503
          0.00719  5.33506  6.05740  0.61958  0.77255  0.48576  0.95510
    608   2.64716  5.05974  3.58448  2.53231  4.25092  3.92622  4.14484  1.64933  2.39193  3.29659  4.14498  3.51531  4.31285  2.79080  3.44263  2.36018  2.43602  2.74523  5.59731  3.14808   1105 i - - -
          2.68618  4.42225  2.77519  2.73123  3.46354  2.40513  3.72494  3.29354  2.67741  2.69355  4.24690  2.90347  2.73739  3.18146  2.89801  2.37887  2.77519  2.98518  4.58477  3.61503
          0.00719  5.33506  6.05740  0.61958  0.77255  0.48576  0.95510
    609   4.17492  5.39900  6.20333  5.63892  2.10490  5.58734  5.95684  2.02199  5.50216  0.91653  3.71548  5.76095  5.70891  5.45460  5.47325  4.97037  4.39568  1.41633  6.07125  5.03669   1106 l - - -
          2.68618  4.42225  2.77519  2.73123  3.46354  2.40513  3.72494  3.29354  2.67741  2.69355  4.24690  2.90347  2.73739  3.18146  2.89801  2.37887  2.77519  2.98518  4.58477  3.61503
          0.00719  5.33506  6.05740  0.61958  0.77255  0.48576  0.95510
    610   2.49758  3.22067  4.55751  3.99854  3.87935  4.11476  4.61619  2.66469  3.89495  2.43586  3.87907  4.19386  4.57680  4.13020  4.10694  0.94757  2.44180  2.96627  5.37970  4.18583   1107 s - - -
          2.68618  4.42225  2.77519  2.73123  3.46354  2.40513  3.72494  3.29354  2.67741  2.69355  4.24690  2.90347  2.73739  3.18146  2.89801  2.37887  2.77519  2.98518  4.58477  3.61503
          0.00719  5.33506  6.05740  0.61958  0.77255  0.48576  0.95510
    611   4.03885  5.44384  5.14616  4.68054  2.43769  2.13455  2.29588  3.97742  4.57130  3.52604  4.58766  4.70502  5.28622  4.68176  4.72663  2.85296  4.26312  3.80734  2.42316  0.98584   1108 y - - -
          2.68618  4.42225  2.77519  2.73123  3.46354  2.40513  3.72494  3.29354  2.67741  2.69355  4.24690  2.90347  2.73739  3.18146  2.89801  2.37887  2.77519  2.98518  4.58477  3.61503
          0.00719  5.33506  6.05740  0.61958  0.77255  0.48576  0.95510
    612   1.88112  4.76915  4.52960  3.99832  4.09527  4.07040  4.71892  2.66060  3.91645  3.16178  4.07889  4.20082  1.35303  4.16942  4.16573  2.14423  3.44250  1.90744  5.58535  4.38649   1109 p - - -
          2.68624  4.42231  2.77525  2.73129  3.46359  2.40518  3.72380  3.29360  2.67746  2.69360  4.24695  2.90352  2.73745  3.18152  2.89754  2.37892  2.77525  2.98524  4.58483  3.61509
          0.05896  2.90197  6.05740  0.66806  0.71888  0.48576  0.95510
    613   1.78938  5.49522  3.29809  1.80272  4.82328  2.77323  4.00841  3.17192  2.75245  3.79537  4.54549  2.53193  4.21024  3.11221  2.74530  2.08338  3.26852  3.87777  5.94402  4.54579   1112 a - - -
          2.68618  4.42225  2.77519  2.73123  3.46354  2.40513  3.72494  3.29354  2.67741  2.69355  4.24690  2.90347  2.73739  3.18146  2.89801  2.37887  2.77519  2.98518  4.58477  3.61503
          0.05867  5.33506  2.95344  0.61958  0.77255  0.48576  0.95510
    614   1.43727  4.72713  3.96650  3.39778  3.07534  3.07748  4.28846  2.55063  2.66716  2.93648  3.00578  2.99742  4.40821  3.64262  3.68735  2.39203  3.26902  2.51797  5.31347  4.08483   1113 a - - -
          2.68618  4.42225  2.77519  2.73123  3.46354  2.40513  3.72494  3.29354  2.67741  2.69355  4.24690  2.90347  2.73739  3.18146  2.89801  2.37887  2.77519  2.98518  4.58477  3.61503
          0.00756  5.28395  6.00630  0.61958  0.77255  0.38803  1.13441
    615   2.22562  5.54125  2.42758  1.98456  4.88370  2.15850  3.99617  3.22020  2.23401  3.84545  4.58296  3.27404  4.20139  2.65481  3.22644  2.21881  3.26682  3.93055  5.97534  4.56512   1114 e - - -
          2.68618  4.42225  2.77519  2.73123  3.46354  2.40513  3.72494  3.29354  2.67741  2.69355  4.24690  2.90347  2.73739  3.18146  2.89801  2.37887  2.77519  2.98518  4.58477  3.61503
          0.00719  5.33506  6.05740  0.61958  0.77255  0.48576  0.95510
    616   2.14994  5.49822  2.74340  2.42261  4.82539  2.59317  3.14098  4.29870  2.74529  2.74047  4.54459  3.28666  2.62047  3.10501  3.23507  1.86119  2.75512  3.87941  5.94276  4.54294   1115 s - - -
          2.68618  4.42225  2.77519  2.73123  3.46354  2.40513  3.72494  3.29354  2.67741  2.69355  4.24690  2.90347  2.73739  3.18146  2.89801  2.37887  2.77519  2.98518  4.58477  3.61503
          0.00719  5.33506  6.05740  0.61958  0.77255  0.48576  0.95510
    617   3.03208  5.54056  2.16373  2.09476  4.88440  2.24931  3.99276  4.36974  2.41411  2.78988  4.58172  2.81002  4.19860  3.08969  2.77913  2.14304  2.63275  3.93057  5.97385  4.56322   1116 e - - -
          2.68618  4.42225  2.77519  2.73123  3.46354  2.40513  3.72494  3.29354  2.67741  2.69355  4.24690  2.90347  2.73739  3.18146  2.89801  2.37887  2.77519  2.98518  4.58477  3.61503
          0.00719  5.33506  6.05740  0.61958  0.77255  0.48576  0.95510
    618   3.05006  5.41189  3.36296  2.81916  4.74552  1.56426  4.06172  4.19759  2.45246  3.05252  4.50758  2.79422  2.43832  3.17950  3.30008  2.25583  2.38544  3.80745  5.91578  4.54058   1117 g - - -
          2.68618  4.42225  2.77519  2.73123  3.46354  2.40513  3.72494  3.29354  2.67741  2.69355  4.24690  2.90347  2.73739  3.18146  2.89801  2.37887  2.77519  2.98518  4.58477  3.61503
          0.00719  5.33506  6.05740  0.61958  0.77255  0.48576  0.95510
    619   2.64462  5.61229  3.37163  1.86101  4.97260  3.88325  4.04407  4.44370  2.09925  3.90808  4.65578  3.35184  1.82120  2.53432  1.96854  3.08950  3.35263  4.01259  6.02143  4.63687   1118 p - - -
          2.68618  4.42225  2.77519  2.73123  3.46354  2.40513  3.72494  3.29354  2.67741  2.69355  4.24690  2.90347  2.73739  3.18146  2.89801  2.37887  2.77519  2.98518  4.58477  3.61503
          0.06584  5.33506  2.83193  0.61958  0.77255  0.48576  0.95510
    620   2.20958  5.29556  3.35789  1.97365  4.56196  3.81948  4.01950  3.99441  2.79731  2.82873  4.36071  3.33041  2.36318  3.15138  2.79256  2.08668  2.67922  2.68568  5.78205  4.42617   1119 e - - -
          2.68679  4.42332  2.77445  2.73060  3.46023  2.40562  3.72365  3.29376  2.67810  2.69047  4.24593  2.90400  2.73846  3.18253  2.89857  2.37960  2.77531  2.98625  4.58584  3.61411
          0.24507  1.53773  5.99918  2.13623  0.12568  0.68704  0.69930
    621   2.49975  4.52767  4.50490  3.91804  2.83788  4.15060  4.45279  1.83914  3.02256  1.53567  3.64170  3.16318  4.52008  2.57226  3.98098  3.43604  3.28125  2.32386  5.13920  3.94704   1135 l - - -
          2.68618  4.42225  2.77519  2.73123  3.46354  2.40513  3.72494  3.29354  2.67741  2.69355  4.24690  2.90347  2.73739  3.18146  2.89801  2.37887  2.77519  2.98518  4.58477  3.61503
          0.00762  5.27683  5.99918  0.61958  0.77255  0.68704  0.69930
    622   1.56012  4.87146  3.75583  2.66777  2.89060  3.97101  3.17088  3.39832  3.14238  1.73363  3.96774  3.63834  4.35360  3.47481  2.40931  3.20480  3.26938  3.15660  5.43252  4.17549   1136 a - - -
          2.68618  4.42225  2.77519  2.73123  3.46354  2.40513  3.72494  3.29354  2.67741  2.69355  4.24690  2.90347  2.73739  3.18146  2.89801  2.37887  2.77519  2.98518  4.58477  3.61503
          0.06318  5.27683  2.88030  0.61958  0.77255  0.68704  0.69930
    623   2.13170  5.32452  3.30899  2.43418  4.60826  3.78866  3.98562  2.79997  2.74752  3.60388  4.38619  3.28935  1.63014  2.64785  2.66866  2.48636  3.22072  3.68256  5.79943  4.43328   1137 p - - -
          2.68618  4.42225  2.77519  2.73123  3.46354  2.40513  3.72494  3.29354  2.67741  2.69355  4.24690  2.90347  2.73739  3.18146  2.89801  2.37887  2.77519  2.98518  4.58477  3.61503
          0.00805  5.22170  5.94405  0.61958  0.77255  0.83814  0.56654
    624   2.56589  5.42510  2.50540  2.70766  3.27144  3.76858  3.96241  4.21061  2.37768  3.72074  4.47758  3.24997  4.16439  3.06968  2.04455  1.42422  3.22078  3.80335  5.87724  4.48569   1138 s - - -
          2.68618  4.42225  2.77519  2.73123  3.46354  2.40513  3.72494  3.29354  2.67741  2.69355  4.24690  2.90347  2.73739  3.18146  2.89801  2.37887  2.77519  2.98518  4.58477  3.61503
          0.00805  5.22170  5.94405  0.61958  0.77255  0.83814  0.56654
    625   2.21833  4.51971  4.41112  3.82892  2.36939  4.10189  4.41319  2.54903  3.72081  2.72076  2.80515  4.06267  1.63714  3.95261  3.92551  2.49220  2.59584  2.77691  5.13513  3.93988   1139 p - - -
          2.68618  4.42225  2.77519  2.73123  3.46354  2.40513  3.72494  3.29354  2.67741  2.69355  4.24690  2.90347  2.73739  3.18146  2.89801  2.37887  2.77519  2.98518  4.58477  3.61503
          0.00805  5.22170  5.94405  0.61958  0.77255  0.83814  0.56654
    626   3.04834  4.50199  4.59242  3.99934  3.58367  4.16349  4.46469  2.42442  3.01425  1.51788  3.59962  4.17371  4.52920  2.97783  3.99421  3.45567  3.27979  2.29150  5.10738  1.59858   1140 l - - -
          2.68618  4.42225  2.77519  2.73123  3.46354  2.40513  3.72494  3.29354  2.67741  2.69355  4.24690  2.90347  2.73739  3.18146  2.89801  2.37887  2.77519  2.98518  4.58477  3.61503
          0.05968  5.22170  2.94621  0.61958  0.77255  0.83814  0.56654
    627   3.00014  4.58209  4.14774  2.52538  3.69611  4.04192  2.97900  1.94522  3.46905  1.41952  3.68655  3.89233  4.41519  3.75443  2.81197  3.30892  3.23138  2.37052  5.18055  3.97198   1141 l - - -
          2.68618  4.42225  2.77519  2.73123  3.46354  2.40513  3.72494  3.29354  2.67741  2.69355  4.24690  2.90347  2.73739  3.18146  2.89801  2.37887  2.77519  2.98518  4.58477  3.61503
          0.08334  5.17050  2.59997  0.61958  0.77255  0.70340  0.68300
    628   1.85868  5.43391  3.19836  2.09965  4.77063  3.72011  3.90858  4.25036  1.91465  3.73553  4.47722  2.69555  3.14078  2.53719  3.13664  2.91059  2.54463  3.07367  5.87170  4.46629   1142 a - - -
          2.68618  4.42225  2.77519  2.73123  3.46354  2.40513  3.72494  3.29354  2.67741  2.69355  4.24690  2.90347  2.73739  3.18146  2.89801  2.37887  2.77519  2.98518  4.58477  3.61503
          0.00864  5.15134  5.87369  0.61958  0.77255  0.45532  1.00580
    629   1.97112  5.50444  2.78824  1.88599  4.84605  3.77629  3.10748  4.32944  2.69980  3.80809  3.25587  3.24508  2.74374  2.62561  2.06830  2.96605  3.23344  3.89325  5.93899  4.53031   1143 e - - -
          2.68618  4.42225  2.77519  2.73123  3.46354  2.40513  3.72494  3.29354  2.67741  2.69355  4.24690  2.90347  2.73739  3.18146  2.89801  2.37887  2.77519  2.98518  4.58477  3.61503
          0.00762  5.27683  5.99918  0.61958  0.77255  0.68704  0.69930
    630   3.70222  5.03282  3.11686  4.96674  2.43380  4.92221  5.22645  2.06449  4.79416  0.71380  2.71435  5.05268  5.17431  4.84125  4.80621  4.25011  3.92263  3.02582  5.56167  4.46864   1144 l - - -
          2.68618  4.42225  2.77519  2.73123  3.46354  2.40513  3.72494  3.29354  2.67741  2.69355  4.24690  2.90347  2.73739  3.18146  2.89801  2.37887  2.77519  2.98518  4.58477  3.61503
          0.24622  5.27683  1.54579  0.61958  0.77255  0.68704  0.69930
    631   3.10390  5.49539  3.41078  2.31801  4.86326  3.85076  3.95628  4.29733  1.65900  3.76954  2.86428  3.33009  4.23024  3.06519  1.41178  2.56593  3.31648  3.90195  5.87888  4.54973   1145 r - - -
          2.68618  4.42225  2.77519  2.73123  3.46354  2.40513  3.72494  3.29354  2.67741  2.69355  4.24690  2.90347  2.73739  3.18146  2.89801  2.37887  2.77519  2.98518  4.58477  3.61503
          0.00966  5.04027  5.76262  0.61958  0.77255  0.93160  0.50075
    632   2.08057  5.52951  1.59358  2.23908  4.85101  2.88864  3.99500  4.33030  2.77886  2.50258  4.58684  2.35741  4.17755  3.10721  3.28350  3.00482  3.28603  3.90938  5.97661  4.56152   1146 d - - -
          2.68618  4.42225  2.77519  2.73123  3.46354  2.40513  3.72494  3.29354  2.67741  2.69355  4.24690  2.90347  2.73739  3.18146  2.89801  2.37887  2.77519  2.98518  4.58477  3.61503
          0.00911  5.09823  5.82057  0.61958  0.77255  1.09078  0.40940
    633   1.75775  4.81270  2.85910  3.10811  3.99082  3.87763  4.15433  3.32749  3.10575  1.53936  3.92856  2.50023  4.28122  3.42074  3.50305  3.13002  3.20802  2.47122  5.40288  4.14360   1147 l - - -
          2.68618  4.42225  2.77519  2.73123  3.46354  2.40513  3.72494  3.29354  2.67741  2.69355  4.24690  2.90347  2.73739  3.18146  2.89801  2.37887  2.77519  2.98518  4.58477  3.61503
          0.00911  5.09823  5.82057  0.61958  0.77255  1.09078  0.40940
    634   2.39938  4.43883  4.74272  4.15526  1.55217  4.15416  4.42680  2.86218  3.98914  2.61586  3.55714  4.23353  3.17611  4.15681  4.07691  3.46011  3.26037  1.79871  4.95111  2.07911   1148 f - - -
          2.68618  4.42225  2.77519  2.73123  3.46354  2.40513  3.72494  3.29354  2.67741  2.69355  4.24690  2.90347  2.73739  3.18146  2.89801  2.37887  2.77519  2.98518  4.58477  3.61503
          0.20768  5.09823  1.70692  0.61958  0.77255  1.09078  0.40940
    635   2.46179  5.33396  3.09812  1.90080  4.67273  2.91548  3.80899  4.15100  2.03688  3.63589  4.37917  3.09263  2.49047  2.90897  2.46844  2.81453  2.56236  3.72183  5.77130  4.36832   1149 e - - -
          2.68495  4.42297  2.77495  2.73106  3.46425  2.40504  3.72298  3.29426  2.67695  2.69369  4.24761  2.90330  2.73751  3.18218  2.89872  2.37958  2.77591  2.98443  4.58548  3.61395
          1.00814  0.72009  1.90791  1.34271  0.30264  0.66804  0.71890
    636   1.80589  4.91386  3.51743  2.97632  2.98480  1.97779  4.10496  3.68463  2.95700  3.32926  4.16556  3.43470  4.17859  3.29796  2.59607  1.82806  3.16223  3.36259  5.60756  4.31380   1154 a - - -
          2.68618  4.42225  2.77519  2.73123  3.46354  2.40513  3.72494  3.29354  2.67741  2.69355  4.24690  2.90347  2.73739  3.18146  2.89801  2.37887  2.77519  2.98518  4.58477  3.61503
          0.16214  4.99081  1.94575  0.61958  0.77255  1.25036  0.33744
    637   2.24843  4.38158  4.27556  3.71023  3.55363  3.89780  4.31997  2.79853  3.60475  1.59685  3.54971  3.92510  4.32246  3.84163  3.81484  2.22235  2.46447  1.80245  5.06480  3.86985   1155 l - - -
          2.68618  4.42225  2.77519  2.73123  3.46354  2.40513  3.72494  3.29354  2.67741  2.69355  4.24690  2.90347  2.73739  3.18146  2.89801  2.37887  2.77519  2.98518  4.58477  3.61503
          0.01181  4.84048  5.56282  0.61958  0.77255  1.41718  0.27760
    638   2.33019  5.11542  3.20374  2.06436  4.38888  3.65654  3.85455  3.81298  2.60497  2.22457  4.19034  3.17609  4.05215  2.99083  1.85776  2.40281  3.08508  3.46869  5.60384  4.26050   1156 r - - -
          2.68586  4.42343  2.77591  2.73107  3.46225  2.40483  3.72612  3.29394  2.67718  2.69204  4.24807  2.90394  2.73809  3.18101  2.89809  2.37853  2.77531  2.98559  4.58595  3.61621
          1.20879  0.36011  5.56282  1.54305  0.24045  0.49693  0.93750
    639   3.00547  4.41569  4.75233  4.15180  2.77806  4.15171  4.47506  1.74000  3.98287  1.72114  3.53021  2.99077  2.49762  4.15471  4.06822  3.45366  2.40304  2.23099  5.03872  3.85717   1163 l - - -
          2.68618  4.42225  2.77519  2.73123  3.46354  2.40513  3.72494  3.29354  2.67741  2.69355  4.24690  2.90347  2.73739  3.18146  2.89801  2.37887  2.77519  2.98518  4.58477  3.61503
          0.00850  5.16720  5.88954  0.61958  0.77255  0.44609  1.02201
    640   2.32003  5.47183  2.53206  2.08720  4.79506  2.47222  3.17810  4.26637  2.40487  1.86217  4.51873  3.26634  4.18581  3.08753  3.21829  2.98511  2.73741  3.85077  5.91762  4.51934   1164 l - - -
          2.68618  4.42225  2.77519  2.73123  3.46354  2.40513  3.72494  3.29354  2.67741  2.69355  4.24690  2.90347  2.73739  3.18146  2.89801  2.37887  2.77519  2.98518  4.58477  3.61503
          0.00756  5.28451  6.00685  0.61958  0.77255  0.66334  0.72387
    641   5.29381  6.61274  5.96135  6.01758  6.70868  5.23915  6.79424  6.82502  6.21180  6.14764  7.33833  6.19036  0.04187  6.52459  6.15514  5.53328  5.81145  6.29247  7.34248  6.88764   1165 P - - -
          2.68618  4.42225  2.77519  2.73123  3.46354  2.40513  3.72494  3.29354  2.67741  2.69355  4.24690  2.90347  2.73739  3.18146  2.89801  2.37887  2.77519  2.98518  4.58477  3.61503
          0.13548  5.28451  2.10677  0.61958  0.77255  0.66334  0.72387
    642   2.53132  5.45629  2.68329  2.00308  4.80047  3.71984  3.90801  4.28575  2.14708  2.91836  4.49740  2.19684  4.11419  3.00487  2.26086  2.24216  3.17898  3.84650  5.88923  4.47884   1166 e - - -
          2.68618  4.42225  2.77519  2.73123  3.46354  2.40513  3.72494  3.29354  2.67741  2.69355  4.24690  2.90347  2.73739  3.18146  2.89801  2.37887  2.77519  2.98518  4.58477  3.61503
          0.06855  5.15762  2.80512  0.61958  0.77255  0.66086  0.72651
    643   2.00667  5.43587  2.44996  2.66937  4.76591  3.74008  3.93080  4.23991  2.66813  3.73404  4.48247  3.21436  3.12749  2.26787  1.66284  2.93615  3.19794  3.81903  5.87713  3.24630   1167 r - - -
          2.68618  4.42225  2.77519  2.73123  3.46354  2.40513  3.72494  3.29354  2.67741  2.69355  4.24690  2.90347  2.73739  3.18146  2.89801  2.37887  2.77519  2.98518  4.58477  3.61503
          0.00848  5.17016  5.89251  0.61958  0.77255  0.68556  0.70079
    644   2.17121  5.03429  2.85261  2.40840  4.23254  3.86037  4.07641  3.62644  2.92709  2.14466  4.11730  3.43828  2.25407  3.26723  2.83012  3.07360  3.22195  2.36458  3.28778  4.26667   1168 l - - -
          2.68618  4.42225  2.77519  2.73123  3.46354  2.40513  3.72494  3.29354  2.67741  2.69355  4.24690  2.90347  2.73739  3.18146  2.89801  2.37887  2.77519  2.98518  4.58477  3.61503
          0.00802  5.22558  5.94793  0.61958  0.77255  0.82848  0.57396
    645   2.17128  5.48110  3.22766  2.17830  4.82285  2.34420  3.94606  4.30510  1.92799  3.78575  4.52545  3.22559  4.15095  2.48510  3.17366  2.21976  2.41523  3.87057  5.91823  4.51058   1169 k - - -
          2.68618  4.42225  2.77519  2.73123  3.46354  2.40513  3.72494  3.29354  2.67741  2.69355  4.24690  2.90347  2.73739  3.18146  2.89801  2.37887  2.77519  2.98518  4.58477  3.61503
          0.00802  5.22558  5.94793  0.61958  0.77255  0.82848  0.57396
    646   2.20447  5.51965  2.03166  2.30821  4.86112  3.04813  2.40829  4.34728  2.71108  3.82375  4.56325  2.46097  2.67354  3.06515  3.20707  2.96949  2.62906  3.90875  5.95389  4.54036   1170 d - - -
          2.68618  4.42225  2.77519  2.73123  3.46354  2.40513  3.72494  3.29354  2.67741  2.69355  4.24690  2.90347  2.73739  3.18146  2.89801  2.37887  2.77519  2.98518  4.58477  3.61503
          0.39232  5.22558  1.14215  0.61958  0.77255  0.82848  0.57396
    647   2.81823  5.14766  2.64395  1.97617  4.42452  3.62230  2.92963  2.96724  2.58514  3.42326  2.85832  3.12290  4.01395  2.94229  2.17052  2.81911  3.04937  3.50147  5.62232  3.07682   1171 e - - -
          2.68618  4.42225  2.77519  2.73123  3.46354  2.40513  3.72494  3.29354  2.67741  2.69355  4.24690  2.90347  2.73739  3.18146  2.89801  2.37887  2.77519  2.98518  4.58477  3.61503
          0.01176  4.84502  5.56737  0.61958  0.77255  1.41285  0.27898
    648   2.87651  5.39354  2.47532  1.90244  4.73341  3.60333  3.82416  4.22164  2.21931  3.69635  4.43913  3.06854  2.87608  2.43073  3.07732  1.78027  3.11128  3.78208  5.82610  4.40820   1172 s - - -
          2.68618  4.42225  2.77519  2.73123  3.46354  2.40513  3.72494  3.29354  2.67741  2.69355  4.24690  2.90347  2.73739  3.18146  2.89801  2.37887  2.77519  2.98518  4.58477  3.61503
          0.01176  4.84502  5.56737  0.61958  0.77255  0.62325  0.76830
    649   1.59614  4.95785  3.47231  2.14221  4.15039  3.81948  4.04044  2.54118  2.90055  2.27486  4.04331  3.40863  3.11642  2.62690  3.33445  3.03788  3.17626  3.25988  5.49663  4.20365   1173 a - - -
          2.68556  4.42683  2.77557  2.72712  3.46240  2.40766  3.72714  3.28976  2.68008  2.68988  4.24922  2.90746  2.73634  3.18201  2.89412  2.37978  2.77656  2.98615  4.58935  3.61260
          1.41610  0.35826  2.83966  2.62319  0.07534  0.24243  1.53581
    650   1.61928  5.06557  3.54472  2.11013  4.26929  2.47493  4.13067  2.05786  2.98671  3.31064  4.15746  3.49019  4.29546  2.71018  3.42461  3.12343  3.26959  2.83564  5.60877  4.31169   1203 a - - -
          2.68618  4.42225  2.77519  2.73123  3.46354  2.40513  3.72494  3.29354  2.67741  2.69355  4.24690  2.90347  2.73739  3.18146  2.89801  2.37887  2.77519  2.98518  4.58477  3.61503
          0.17157  5.28961  1.87983  0.61958  0.77255  0.64717  0.74135
    651   3.12951  4.87102  3.98634  3.37129  2.74215  4.06115  4.22376  3.36727  2.47298  1.09151  3.94491  3.76205  4.42819  2.75189  2.37664  3.32954  3.34755  3.15284  5.39840  4.17183   1204 l - - -
          2.68618  4.42225  2.77519  2.73123  3.46354  2.40513  3.72494  3.29354  2.67741  2.69355  4.24690  2.90347  2.73739  3.18146  2.89801  2.37887  2.77519  2.98518  4.58477  3.61503
          0.00886  5.12689  5.84924  0.61958  0.77255  1.04012  0.43605
    652   2.99807  5.49669  3.19043  2.31757  4.84525  2.93376  3.93632  4.32501  2.65104  3.79725  4.54174  2.41025  3.01227  1.68712  1.83699  2.95826  3.22837  3.89035  5.92119  4.51938   1205 q - - -
          2.68618  4.42225  2.77519  2.73123  3.46354  2.40513  3.72494  3.29354  2.67741  2.69355  4.24690  2.90347  2.73739  3.18146  2.89801  2.37887  2.77519  2.98518  4.58477  3.61503
          0.00886  5.12689  5.84924  0.61958  0.77255  1.04012  0.43605
    653   1.49977  4.99591  3.57143  3.02306  4.30531  2.20875  4.13923  3.69870  2.96966  2.26097  4.18845  3.49027  2.97107  3.33376  2.25333  3.06689  3.23509  3.39464  5.63084  4.34194   1206 a - - -
          2.68618  4.42225  2.77519  2.73123  3.46354  2.40513  3.72494  3.29354  2.67741  2.69355  4.24690  2.90347  2.73739  3.18146  2.89801  2.37887  2.77519  2.98518  4.58477  3.61503
          0.00886  5.12689  5.84924  0.61958  0.77255  1.04012  0.43605
    654   1.85687  5.40368  2.64295  2.31272  4.73212  2.40108  3.90335  4.20634  2.14176  3.70219  4.44970  3.18699  4.10685  3.00568  3.13580  2.49671  2.53275  3.78556  3.38264  4.44660   1207 a - - -
          2.68618  4.42225  2.77519  2.73123  3.46354  2.40513  3.72494  3.29354  2.67741  2.69355  4.24690  2.90347  2.73739  3.18146  2.89801  2.37887  2.77519  2.98518  4.58477  3.61503
          0.08484  5.12689  2.58489  0.61958  0.77255  1.04012  0.43605
    655   1.96765  5.38622  3.15564  2.25323  4.72189  2.49347  3.87391  4.19895  2.10564  3.68905  4.43417  3.15459  4.07714  2.52800  3.10315  2.41855  2.20046  3.77284  5.82922  4.42624   1208 a - - -
          2.68618  4.42225  2.77519  2.73123  3.46354  2.40513  3.72494  3.29354  2.67741  2.69355  4.24690  2.90347  2.73739  3.18146  2.89801  2.37887  2.77519  2.98518  4.58477  3.61503
          0.00955  5.05160  5.77395  0.61958  0.77255  0.91479  0.51183
    656   3.41633  5.77284  3.56039  2.17417  5.20615  4.05553  4.12454  4.60957  2.56693  4.03154  4.83869  3.53195  3.06759  2.54738  0.84354  3.37338  3.61330  4.22183  6.08765  4.81327   1209 r - - -
          2.68507  4.42363  2.77554  2.73015  3.46492  2.40651  3.72432  3.29231  2.67808  2.69364  4.24557  2.90367  2.73834  3.18015  2.89892  2.37896  2.77658  2.98383  4.58615  3.60977
          1.29805  0.77735  1.31932  1.83924  0.17309  0.75217  0.63741
    657   1.07296  2.35719  4.24830  3.75772  4.12426  3.67842  4.57274  3.38830  3.68912  3.19629  4.09331  2.29935  4.29862  3.95762  3.96459  3.06218  3.20272  2.28390  5.58385  4.38273   1220 a - - -
          2.68752  4.42359  2.77524  2.72856  3.46240  2.40561  3.72628  3.29253  2.67875  2.69365  4.24327  2.90422  2.73873  3.18047  2.89718  2.37951  2.77462  2.98588  4.57978  3.61373
          0.51271  0.92255  5.61987  2.14271  0.12481  0.17498  1.82930
    658   2.72082  4.75347  5.39611  4.80431  3.82757  4.66487  5.03484  1.71315  4.61568  1.15005  3.77067  4.82277  4.99399  4.74773  4.64093  3.99222  3.65491  1.50943  5.48840  3.15463   1240 l - - -
          2.68618  4.42225  2.77519  2.73123  3.46354  2.40513  3.72494  3.29354  2.67741  2.69355  4.24690  2.90347  2.73739  3.18146  2.89801  2.37887  2.77519  2.98518  4.58477  3.61503
          0.05297  5.33506  3.06245  0.61958  0.77255  0.48576  0.95510
    659   2.40597  5.52890  2.66216  1.90262  4.87540  3.78576  3.97379  4.36150  1.82728  3.83393  4.56976  3.25272  4.18087  2.29395  2.12036  2.45930  3.24776  3.92043  5.95970  4.54901   1241 k - - -
          2.68618  4.42225  2.77519  2.73123  3.46354  2.40513  3.72494  3.29354  2.67741  2.69355  4.24690  2.90347  2.73739  3.18146  2.89801  2.37887  2.77519  2.98518  4.58477  3.61503
          0.05982  5.28961  2.93711  0.61958  0.77255  0.64717  0.74135
    660   1.44902  5.43348  3.37986  2.83066  4.85073  2.48206  4.05596  4.31007  1.83227  3.81641  4.57830  3.35387  4.23909  3.16707  2.57309  2.15838  3.30070  3.88933  5.96253  4.59199   1242 a - - -
          2.68621  4.42228  2.77522  2.73126  3.46357  2.40515  3.72497  3.29357  2.67743  2.69358  4.24692  2.90349  2.73742  3.18149  2.89751  2.37889  2.77522  2.98521  4.58480  3.61506
          0.47073  2.80966  1.15446  0.26299  1.46425  0.79739  0.59875
    661   1.91559  4.56345  3.75289  3.18539  3.69944  3.83107  4.09208  3.04877  2.47189  1.97244  2.14082  3.58236  2.84987  3.42919  3.44996  3.08310  3.08700  2.83037  5.15161  3.92198   1244 a - - -
          2.68618  4.42225  2.77519  2.73123  3.46354  2.40513  3.72494  3.29354  2.67741  2.69355  4.24690  2.90347  2.73739  3.18146  2.89801  2.37887  2.77519  2.98518  4.58477  3.61503
          0.01155  4.86280  5.58515  0.61958  0.77255  1.39556  0.28461
    662   2.21789  5.31939  3.09128  2.14446  4.65759  3.60988  3.79410  4.13432  2.15801  3.61919  4.36348  3.08144  2.47036  2.44710  2.44632  2.80316  2.42222  3.70669  5.75409  4.35355   1245 e - - -
          2.68618  4.42225  2.77519  2.73123  3.46354  2.40513  3.72494  3.29354  2.67741  2.69355  4.24690  2.90347  2.73739  3.18146  2.89801  2.37887  2.77519  2.98518  4.58477  3.61503
          0.01155  4.86280  5.58515  0.61958  0.77255  0.88300  0.53365
    663   3.01561  5.42029  3.27598  2.32035  4.75969  2.07856  3.92442  4.20752  2.57342  2.78437  4.47430  3.25107  4.16204  2.07474  1.67642  2.99091  3.23834  3.81073  5.83827  4.48072   1246 r - - -
          2.68618  4.42225  2.77519  2.73123  3.46354  2.40513  3.72494  3.29354  2.67741  2.69355  4.24690  2.90347  2.73739  3.18146  2.89801  2.37887  2.77519  2.98518  4.58477  3.61503
          0.00988  5.01773  5.74007  0.61958  0.77255  1.21422  0.35231
    664   1.53558  4.64851  3.74468  2.60971  2.83384  3.87460  4.12450  3.14999  3.13863  2.86030  3.75062  3.59617  4.25544  2.58851  3.50079  3.11765  3.13774  2.07972  5.22394  2.98954   1247 a - - -
          2.68618  4.42225  2.77519  2.73123  3.46354  2.40513  3.72494  3.29354  2.67741  2.69355  4.24690  2.90347  2.73739  3.18146  2.89801  2.37887  2.77519  2.98518  4.58477  3.61503
          0.00988  5.01773  5.74007  0.61958  0.77255  1.21422  0.35231
    665   1.05029  4.83501  4.21704  3.78195  5.03732  2.18623  4.83094  4.48692  3.77307  4.12733  4.91367  3.94663  2.61535  4.06033  4.12749  2.22242  1.84667  3.88717  6.33939  5.11998   1248 a - - -
          2.68618  4.42225  2.77519  2.73123  3.46354  2.40513  3.72494  3.29354  2.67741  2.69355  4.24690  2.90347  2.73739  3.18146  2.89801  2.37887  2.77519  2.98518  4.58477  3.61503
          0.00988  5.01773  5.74007  0.61958  0.77255  0.96369  0.48043
    666   2.97365  4.36034  4.84312  4.23575  2.65774  4.13762  4.46861  2.20800  4.04306  2.14383  2.79146  4.26797  2.45633  4.19202  4.08602  2.65977  3.20606  1.43076  4.98851  3.81103   1249 v - - -
          2.68618  4.42225  2.77519  2.73123  3.46354  2.40513  3.72494  3.29354  2.67741  2.69355  4.24690  2.90347  2.73739  3.18146  2.89801  2.37887  2.77519  2.98518  4.58477  3.61503
          0.00931  5.07696  5.79931  0.61958  0.77255  1.12589  0.39210
    667   2.95952  4.35616  4.77839  4.17429  2.66743  4.11106  2.85848  2.35273  3.98887  1.66435  3.47312  4.22278  4.47560  4.14495  2.45892  3.41634  3.19156  2.16475  3.20256  2.55613   1250 l - - -
          2.68618  4.42225  2.77519  2.73123  3.46354  2.40513  3.72494  3.29354  2.67741  2.69355  4.24690  2.90347  2.73739  3.18146  2.89801  2.37887  2.77519  2.98518  4.58477  3.61503
          0.00931  5.07696  5.79931  0.61958  0.77255  1.12589  0.39210
    668   1.87575  5.30928  3.20572  2.21766  3.17425  2.65654  3.08847  4.06628  2.31187  3.59562  4.36199  2.66680  3.02048  3.00854  3.13454  2.89645  3.14243  2.93133  5.76941  4.38676   1251 a - - -
          2.68618  4.42225  2.77519  2.73123  3.46354  2.40513  3.72494  3.29354  2.67741  2.69355  4.24690  2.90347  2.73739  3.18146  2.89801  2.37887  2.77519  2.98518  4.58477  3.61503
          0.09189  5.07696  2.50643  0.61958  0.77255  1.12589  0.39210
    669   1.98827  5.32370  2.62140  2.26709  3.15042  2.89733  3.85618  4.10950  2.60434  3.61862  4.37393  3.14120  4.05725  2.96277  1.92174  2.41224  3.11363  3.70063  5.77490  4.38081   1252 r - - -
          2.68618  4.42225  2.77519  2.73123  3.46354  2.40513  3.72494  3.29354  2.67741  2.69355  4.24690  2.90347  2.73739  3.18146  2.89801  2.37887  2.77519  2.98518  4.58477  3.61503
          0.01011  4.99518  5.71753  0.61958  0.77255  0.91626  0.51085
    670   2.30085  5.23635  3.28169  2.72177  2.98366  3.74228  2.93959  3.94431  2.68292  3.50827  4.29984  3.24937  4.13289  1.75261  1.96667  2.94415  2.68429  3.58958  5.71070  4.35620   1253 q - - -
          2.68618  4.42225  2.77519  2.73123  3.46354  2.40513  3.72494  3.29354  2.67741  2.69355  4.24690  2.90347  2.73739  3.18146  2.89801  2.37887  2.77519  2.98518  4.58477  3.61503
          0.00931  5.07696  5.79931  0.61958  0.77255  1.12589  0.39210
    671   2.16983  4.84851  3.59167  3.04086  4.07166  3.81879  4.11195  3.45022  3.01723  2.57966  2.99309  2.71360  1.50364  3.34713  3.42800  2.50468  3.17879  3.18284  5.45187  4.18109   1254 p - - -
          2.68618  4.42225  2.77519  2.73123  3.46354  2.40513  3.72494  3.29354  2.67741  2.69355  4.24690  2.90347  2.73739  3.18146  2.89801  2.37887  2.77519  2.98518  4.58477  3.61503
          0.00931  5.07696  5.79931  0.61958  0.77255  1.12589  0.39210
    672   1.66480  5.45658  3.12966  1.46762  4.81049  3.73592  3.99646  4.27770  2.76127  3.78690  4.55271  3.23239  4.17387  2.13500  3.24593  2.99605  2.58558  3.86263  5.94244  4.54457   1255 e - - -
          2.68618  4.42225  2.77519  2.73123  3.46354  2.40513  3.72494  3.29354  2.67741  2.69355  4.24690  2.90347  2.73739  3.18146  2.89801  2.37887  2.77519  2.98518  4.58477  3.61503
          0.22571  5.07696  1.63060  0.61958  0.77255  1.12589  0.39210
    673   2.90250  5.31509  1.66648  2.57643  4.64189  3.62720  3.88193  4.10477  2.66262  3.62839  4.39899  3.12169  2.27933  2.46665  3.15586  2.33871  3.14465  2.73991  5.79777  4.40289   1256 d - - -
          2.68532  4.42272  2.77567  2.73170  3.46401  2.40408  3.72542  3.29401  2.67741  2.69360  4.24737  2.90394  2.73787  3.18193  2.89796  2.37934  2.77521  2.98565  4.57621  3.61424
          0.69471  0.91693  2.29227  1.16313  0.37470  0.96501  0.47962
    674   2.84266  5.31165  3.09965  2.04302  4.64037  3.61942  3.80922  4.11419  2.22228  3.60939  4.35731  3.09361  2.94308  2.08088  3.03638  2.40174  2.35032  3.69363  5.75370  2.91742   1264 e - - -
          2.68618  4.42225  2.77519  2.73123  3.46354  2.40513  3.72494  3.29354  2.67741  2.69355  4.24690  2.90347  2.73739  3.18146  2.89801  2.37887  2.77519  2.98518  4.58477  3.61503
          0.12228  4.89951  2.22890  0.61958  0.77255  1.35785  0.29734
    675   1.75127  4.60767  5.16181  4.60566  3.75768  4.60502  5.04672  1.41114  4.47128  1.65314  3.63000  4.71964  4.91601  4.65211  4.57540  3.94933  3.53608  1.68002  5.52676  4.35208   1265 i - - -
          2.68618  4.42225  2.77519  2.73123  3.46354  2.40513  3.72494  3.29354  2.67741  2.69355  4.24690  2.90347  2.73739  3.18146  2.89801  2.37887  2.77519  2.98518  4.58477  3.61503
          0.01243  4.78966  5.51201  0.61958  0.77255  1.13466  0.38792
    676   2.91432  5.42380  2.40416  1.75893  4.76083  3.62781  3.86106  4.24730  2.17056  3.72689  4.47437  3.09486  4.05264  2.96589  3.12404  1.81127  2.29859  3.81165  5.86109  4.44315   1266 e - - -
          2.68618  4.42225  2.77519  2.73123  3.46354  2.40513  3.72494  3.29354  2.67741  2.69355  4.24690  2.90347  2.73739  3.18146  2.89801  2.37887  2.77519  2.98518  4.58477  3.61503
          0.01125  4.88920  5.61155  0.61958  0.77255  1.36873  0.29361
    677   2.96231  5.12599  3.36193  2.82213  4.42285  3.74983  3.96174  2.82542  2.65287  3.42314  4.24983  2.30770  1.56761  3.11562  2.06043  3.00128  3.19995  3.50216  5.64371  4.33441   1267 p - - -
          2.68618  4.42225  2.77519  2.73123  3.46354  2.40513  3.72494  3.29354  2.67741  2.69355  4.24690  2.90347  2.73739  3.18146  2.89801  2.37887  2.77519  2.98518  4.58477  3.61503
          0.01125  4.88920  5.61155  0.61958  0.77255  1.36873  0.29361
    678   2.07154  4.72644  4.28723  4.05503  5.20245  3.49044  5.07682  4.66433  4.13045  4.33406  5.11694  4.03932  0.87967  4.36816  4.39493  1.47904  3.31537  3.94508  6.52280  5.36172   1268 p - - -
          2.68618  4.42225  2.77519  2.73123  3.46354  2.40513  3.72494  3.29354  2.67741  2.69355  4.24690  2.90347  2.73739  3.18146  2.89801  2.37887  2.77519  2.98518  4.58477  3.61503
          0.11197  4.88920  2.31868  0.61958  0.77255  1.36873  0.29361
    679   1.91824  4.71845  3.49936  2.95391  4.01435  3.65486  2.77619  3.39466  2.92994  3.07166  3.93001  3.39499  4.10517  3.25931  3.33929  2.11999  1.90258  2.42210  5.38761  4.11723   1269 t - - -
          2.68478  4.42295  2.77469  2.73193  3.46423  2.40582  3.72564  3.29424  2.67810  2.69252  4.24759  2.90416  2.73809  3.18021  2.89728  2.37921  2.77589  2.98440  4.58073  3.61393
          1.43774  0.55344  1.67360  1.26449  0.33182  0.62658  0.76446
    680   2.05914  4.80176  3.52212  2.95406  3.03404  3.79239  2.99729  3.35314  2.19478  1.76953  3.89307  3.41982  4.17527  3.24174  2.55438  3.02018  3.11885  3.09725  5.34700  4.07706   1274 l - - -
          2.68618  4.42225  2.77519  2.73123  3.46354  2.40513  3.72494  3.29354  2.67741  2.69355  4.24690  2.90347  2.73739  3.18146  2.89801  2.37887  2.77519  2.98518  4.58477  3.61503
          0.01063  4.94556  5.66790  0.61958  0.77255  1.30631  0.31583
    681   1.68243  4.97510  2.72445  2.78700  4.17705  3.72555  3.95661  2.80196  2.80130  3.22633  4.06407  2.09237  4.12624  3.13843  3.25108  2.95338  3.12194  3.29195  5.49836  2.47722   1275 a - - -
          2.68618  4.42225  2.77519  2.73123  3.46354  2.40513  3.72494  3.29354  2.67741  2.69355  4.24690  2.90347  2.73739  3.18146  2.89801  2.37887  2.77519  2.98518  4.58477  3.61503
          0.01063  4.94556  5.66790  0.61958  0.77255  1.30631  0.31583
    682   1.37714  4.76233  4.26914  3.89628  5.05115  1.40379  4.91492  4.49628  3.90582  4.15455  4.94418  3.98178  2.04770  4.17261  4.22533  2.98318  2.00443  3.86777  6.37004  5.17665   1276 a - - -
          2.68618  4.42225  2.77519  2.73123  3.46354  2.40513  3.72494  3.29354  2.67741  2.69355  4.24690  2.90347  2.73739  3.18146  2.89801  2.37887  2.77519  2.98518  4.58477  3.61503
          0.01063  4.94556  5.66790  0.61958  0.77255  1.30631  0.31583
    683   2.85599  5.30925  1.95145  2.20700  3.25359  3.63782  3.82792  4.10079  2.23841  2.77397  4.35624  3.11480  4.03118  2.93240  2.48718  2.42460  2.62727  3.68734  5.75597  4.35963   1277 d - - -
          2.68618  4.42225  2.77519  2.73123  3.46354  2.40513  3.72494  3.29354  2.67741  2.69355  4.24690  2.90347  2.73739  3.18146  2.89801  2.37887  2.77519  2.98518  4.58477  3.61503
          0.01063  4.94556  5.66790  0.61958  0.77255  1.30631  0.31583
    684   2.47809  5.34327  2.59274  2.24385  4.67698  3.63812  3.82643  4.15345  2.07581  2.56690  4.38769  3.11038  2.41073  2.92735  2.19878  2.83137  3.09463  3.72794  5.78165  4.37979   1278 k - - -
          2.68618  4.42225  2.77519  2.73123  3.46354  2.40513  3.72494  3.29354  2.67741  2.69355  4.24690  2.90347  2.73739  3.18146  2.89801  2.37887  2.77519  2.98518  4.58477  3.61503
          0.01063  4.94556  5.66790  0.61958  0.77255  1.02927  0.44203
    685   2.89930  4.71073  3.64639  2.48768  2.48210  2.59650  4.08329  2.07400  3.04755  2.92903  3.80890  3.52287  4.22494  2.76863  2.75258  3.07682  2.50058  2.50924  5.28000  4.02840   1279 i - - -
          2.68618  4.42225  2.77519  2.73123  3.46354  2.40513  3.72494  3.29354  2.67741  2.69355  4.24690  2.90347  2.73739  3.18146  2.89801  2.37887  2.77519  2.98518  4.58477  3.61503
          0.00989  5.01652  5.73887  0.61958  0.77255  0.85737  0.55213
    686   2.96139  5.44417  3.19724  1.93986  4.78794  3.72515  3.91095  4.26395  2.62875  3.74526  4.49113  3.19712  2.28427  2.50353  1.73976  2.48930  2.70318  3.83540  5.87646  4.47818   1280 r - - -
          2.68618  4.42225  2.77519  2.73123  3.46354  2.40513  3.72494  3.29354  2.67741  2.69355  4.24690  2.90347  2.73739  3.18146  2.89801  2.37887  2.77519  2.98518  4.58477  3.61503
          0.00905  5.10503  5.82738  0.61958  0.77255  0.82859  0.57388
    687   3.20000  4.57048  5.07527  4.47579  2.14840  2.94108  4.61637  2.89163  4.27751  1.05212  2.73921  4.48800  4.70376  4.39353  4.30103  3.67612  3.42958  2.77880  2.52241  3.79907   1281 l - - -
          2.68618  4.42225  2.77519  2.73123  3.46354  2.40513  3.72494  3.29354  2.67741  2.69355  4.24690  2.90347  2.73739  3.18146  2.89801  2.37887  2.77519  2.98518  4.58477  3.61503
          0.00857  5.15945  5.88179  0.61958  0.77255  0.97734  0.47210
    688   2.18024  4.94277  4.90510  4.84523  5.68254  3.71979  5.69721  5.17608  4.92921  4.88545  5.65312  4.49641  4.58390  5.08213  5.03496  0.31294  3.60109  4.30993  7.02067  5.93786   1282 S - - -
          2.68618  4.42225  2.77519  2.73123  3.46354  2.40513  3.72494  3.29354  2.67741  2.69355  4.24690  2.90347  2.73739  3.18146  2.89801  2.37887  2.77519  2.98518  4.58477  3.61503
          0.00857  5.15945  5.88179  0.61958  0.77255  0.66809  0.71885
    689   1.99117  4.59159  4.21101  3.63867  2.92677  4.05826  2.75473  3.06483  3.55831  2.80412  3.71470  3.94356  2.09589  3.82094  3.82548  3.33240  2.53358  1.64685  5.20438  3.99661   1283 v - - -
          2.68618  4.42225  2.77519  2.73123  3.46354  2.40513  3.72494  3.29354  2.67741  2.69355  4.24690  2.90347  2.73739  3.18146  2.89801  2.37887  2.77519  2.98518  4.58477  3.61503
          0.00803  5.22469  5.94703  0.61958  0.77255  0.83072  0.57223
    690   3.20363  5.32129  3.55249  2.47589  5.18213  3.85056  4.63816  4.62869  3.52118  4.22672  5.03397  3.73689  4.49302  3.81777  3.95982  1.16332  1.10127  4.13088  6.42337  5.09874   1284 t - - -
          2.68618  4.42225  2.77519  2.73123  3.46354  2.40513  3.72494  3.29354  2.67741  2.69355  4.24690  2.90347  2.73739  3.18146  2.89801  2.37887  2.77519  2.98518  4.58477  3.61503
          0.00803  5.22469  5.94703  0.61958  0.77255  0.83072  0.57223
    691   1.97465  5.53226  3.34006  2.77310  4.89232  2.99287  3.99126  4.35723  1.80664  3.83032  4.58307  3.30726  4.22262  2.47878  1.64647  2.56551  3.29606  3.93404  5.94969  4.57263   1285 r - - -
          2.68618  4.42225  2.77519  2.73123  3.46354  2.40513  3.72494  3.29354  2.67741  2.69355  4.24690  2.90347  2.73739  3.18146  2.89801  2.37887  2.77519  2.98518  4.58477  3.61503
          0.00803  5.22469  5.94703  0.61958  0.77255  0.83072  0.57223
    692   4.50736  5.67709  6.49040  5.89496  2.71793  5.93060  6.16917  1.51546  5.76464  0.70767  2.09437  6.11846  5.84934  5.49629  5.63250  5.34229  4.69375  3.30437  6.02842  5.13268   1286 l - - -
          2.68618  4.42225  2.77519  2.73123  3.46354  2.40513  3.72494  3.29354  2.67741  2.69355  4.24690  2.90347  2.73739  3.18146  2.89801  2.37887  2.77519  2.98518  4.58477  3.61503
          0.00803  5.22469  5.94703  0.61958  0.77255  0.83072  0.57223
    693   2.98839  5.49199  2.71489  1.32913  4.83361  3.75618  3.94775  3.22172  2.38605  3.79538  4.53420  2.38057  4.15292  3.04593  2.63275  2.95115  2.46845  3.88090  5.92593  4.51651   1287 e - - -
          2.68618  4.42225  2.77519  2.73123  3.46354  2.40513  3.72494  3.29354  2.67741  2.69355  4.24690  2.90347  2.73739  3.18146  2.89801  2.37887  2.77519  2.98518  4.58477  3.61503
          0.00803  5.22469  5.94703  0.61958  0.77255  0.83072  0.57223
    694   2.55568  5.44552  2.64358  2.68623  4.77355  2.91096  3.94607  4.24744  2.36385  2.46905  4.49097  3.23143  4.15023  2.60744  2.63730  2.35644  1.82459  3.82703  5.88869  4.48853   1288 t - - -
          2.68618  4.42225  2.77519  2.73123  3.46354  2.40513  3.72494  3.29354  2.67741  2.69355  4.24690  2.90347  2.73739  3.18146  2.89801  2.37887  2.77519  2.98518  4.58477  3.61503
          0.00803  5.22469  5.94703  0.61958  0.77255  0.83072  0.57223
    695   5.20542  6.11730  6.09624  6.05395  1.52879  5.70410  4.32968  4.75386  5.81708  2.13623  5.27018  5.24125  5.94885  5.42116  5.57618  5.10921  5.39376  4.71119  1.62278  0.95055   1289 y - - -
          2.68618  4.42225  2.77519  2.73123  3.46354  2.40513  3.72494  3.29354  2.67741  2.69355  4.24690  2.90347  2.73739  3.18146  2.89801  2.37887  2.77519  2.98518  4.58477  3.61503
          0.00803  5.22469  5.94703  0.61958  0.77255  0.83072  0.57223
    696   2.49357  5.07641  3.46934  2.51498  4.28460  3.01782  4.07129  3.68181  2.50095  1.53036  4.15893  2.22113  4.24527  3.25258  3.35271  3.07009  3.23092  2.52056  5.60361  4.29660   1290 l - - -
          2.68618  4.42225  2.77519  2.73123  3.46354  2.40513  3.72494  3.29354  2.67741  2.69355  4.24690  2.90347  2.73739  3.18146  2.89801  2.37887  2.77519  2.98518  4.58477  3.61503
          0.00803  5.22469  5.94703  0.61958  0.77255  0.83072  0.57223
    697   2.15446  5.49154  2.47270  2.09799  4.83621  3.75100  3.94059  4.32226  2.67667  3.79664  4.53264  2.72487  4.14626  2.32520  2.25200  2.54114  2.21304  3.88203  5.92429  4.51293   1291 e - - -
          2.68618  4.42225  2.77519  2.73123  3.46354  2.40513  3.72494  3.29354  2.67741  2.69355  4.24690  2.90347  2.73739  3.18146  2.89801  2.37887  2.77519  2.98518  4.58477  3.61503
          0.00803  5.22469  5.94703  0.61958  0.77255  0.31816  1.30006
    698   3.67716  0.42878  2.54124  3.59091  5.35508  4.17265  5.04194  4.87486  4.04809  4.52131  5.42608  4.04692  4.86535  2.89046  4.45424  3.75898  4.08814  4.45463  6.66949  5.34763   1292 C - - -
          2.68618  4.42225  2.77519  2.73123  3.46354  2.40513  3.72494  3.29354  2.67741  2.69355  4.24690  2.90347  2.73739  3.18146  2.89801  2.37887  2.77519  2.98518  4.58477  3.61503
          0.00719  5.33506  6.05740  0.61958  0.77255  0.48576  0.95510
    699   2.43620  5.64725  3.63397  3.17855  5.11238  4.07988  3.06923  4.54383  1.88708  4.05666  4.86917  3.66474  0.90506  3.47048  3.24371  3.40984  3.65705  4.15643  6.18591  4.88274   1293 p - - -
          2.68618  4.42225  2.77519  2.73123  3.46354  2.40513  3.72494  3.29354  2.67741  2.69355  4.24690  2.90347  2.73739  3.18146  2.89801  2.37887  2.77519  2.98518  4.58477  3.61503
          0.00719  5.33506  6.05740  0.61958  0.77255  0.48576  0.95510
    700   3.47935  3.14486  5.20018  4.64909  0.91372  4.57955  4.53258  3.27895  4.44303  2.22423  3.94471  4.61152  4.93025  4.56175  2.57763  3.89495  3.70904  3.11168  4.87054  2.19431   1294 f - - -
          2.68618  4.42225  2.77519  2.73123  3.46354  2.40513  3.72494  3.29354  2.67741  2.69355  4.24690  2.90347  2.73739  3.18146  2.89801  2.37887  2.77519  2.98518  4.58477  3.61503
          0.00719  5.33506  6.05740  0.61958  0.77255  0.48576  0.95510
    701   3.35643  5.75343  3.67199  3.05802  5.16290  4.08276  4.15299  4.58818  1.90137  4.02717  4.80683  3.55899  4.45684  2.23433  1.21505  2.29443  2.35011  4.18484  6.10350  4.79602   1295 r - - -
          2.68618  4.42225  2.77519  2.73123  3.46354  2.40513  3.72494  3.29354  2.67741  2.69355  4.24690  2.90347  2.73739  3.18146  2.89801  2.37887  2.77519  2.98518  4.58477  3.61503
          0.00719  5.33506  6.05740  0.61958  0.77255  0.48576  0.95510
    702   1.67069  4.58165  4.85000  4.26148  2.28763  3.01010  3.10660  2.46164  4.09993  2.76702  3.70037  4.35042  4.65866  4.26940  4.19593  3.59524  3.39862  2.83688  3.30841  1.67529   1296 a - - -
          2.68618  4.42225  2.77519  2.73123  3.46354  2.40513  3.72494  3.29354  2.67741  2.69355  4.24690  2.90347  2.73739  3.18146  2.89801  2.37887  2.77519  2.98518  4.58477  3.61503
          0.00719  5.33506  6.05740  0.61958  0.77255  0.48576  0.95510
    703   2.93270  5.74018  5.88806  5.60018  0.89988  5.39858  4.48075  4.18893  5.39105  2.64049  4.79356  5.15477  5.69351  5.23970  5.29583  4.76436  4.77953  4.10424  4.59729  1.04326   1297 f - - -
          2.68618  4.42225  2.77519  2.73123  3.46354  2.40513  3.72494  3.29354  2.67741  2.69355  4.24690  2.90347  2.73739  3.18146  2.89801  2.37887  2.77519  2.98518  4.58477  3.61503
          0.18790  5.33506  1.79287  0.61958  0.77255  0.48576  0.95510
    704   1.66280  4.41426  4.78622  4.18420  3.50242  4.15957  4.48540  2.81826  4.00916  1.68067  2.78780  4.25878  4.52382  4.17491  4.08399  3.46349  2.69059  2.16179  5.03627  2.17108   1298 a - - -
          2.68618  4.42225  2.77519  2.73123  3.46354  2.40513  3.72494  3.29354  2.67741  2.69355  4.24690  2.90347  2.73739  3.18146  2.89801  2.37887  2.77519  2.98518  4.58477  3.61503
          0.00860  5.15576  5.87811  0.61958  0.77255  0.98475  0.46766
    705   2.47207  5.44881  3.20882  2.28743  4.79045  3.72815  3.04199  4.27085  2.25731  2.97664  4.49114  3.19782  4.12099  1.98384  2.35496  1.95273  3.18446  3.83778  5.88171  4.47737   1299 s - - -
          2.68618  4.42225  2.77519  2.73123  3.46354  2.40513  3.72494  3.29354  2.67741  2.69355  4.24690  2.90347  2.73739  3.18146  2.89801  2.37887  2.77519  2.98518  4.58477  3.61503
          0.00860  5.15576  5.87811  0.61958  0.77255  0.98475  0.46766
    706   3.13627  5.54460  3.42920  2.84472  4.89545  3.88602  1.83821  4.34912  2.24022  3.82169  4.59415  2.55793  4.26806  2.50084  2.15847  3.10741  3.35165  3.94819  5.92825  2.01793   1300 h - - -
          2.68618  4.42225  2.77519  2.73123  3.46354  2.40513  3.72494  3.29354  2.67741  2.69355  4.24690  2.90347  2.73739  3.18146  2.89801  2.37887  2.77519  2.98518  4.58477  3.61503
          0.00860  5.15576  5.87811  0.61958  0.77255  0.98475  0.46766
    707   2.99024  4.38260  4.84178  4.23404  2.82261  2.48418  4.47488  1.84180  4.04313  2.22011  2.76971  4.27213  4.51189  4.19537  2.48017  3.45383  3.22239  1.87587  5.00272  2.84545   1301 i - - -
          2.68618  4.42225  2.77519  2.73123  3.46354  2.40513  3.72494  3.29354  2.67741  2.69355  4.24690  2.90347  2.73739  3.18146  2.89801  2.37887  2.77519  2.98518  4.58477  3.61503
          0.07929  5.15576  2.65264  0.61958  0.77255  0.55420  0.85456
    708   4.09485  5.63638  4.97259  4.44411  4.23020  4.87124  5.05328  3.54101  2.13343  0.42362  4.10435  4.73317  5.24026  4.33708  3.70795  4.38781  4.31841  3.63785  6.00806  4.86692   1302 L - - -
          2.68618  4.42225  2.77519  2.73123  3.46354  2.40513  3.72494  3.29354  2.67741  2.69355  4.24690  2.90347  2.73739  3.18146  2.89801  2.37887  2.77519  2.98518  4.58477  3.61503
          0.00833  5.18804  5.91039  0.61958  0.77255  0.91687  0.51044
    709   3.19963  5.63312  3.44818  2.88078  5.01987  1.88018  2.45139  4.46470  1.93316  3.91426  4.68333  2.07472  4.31359  3.14617  1.89395  3.16221  3.41350  4.05099  6.00546  4.66618   1303 g - - -
          2.68618  4.42225  2.77519  2.73123  3.46354  2.40513  3.72494  3.29354  2.67741  2.69355  4.24690  2.90347  2.73739  3.18146  2.89801  2.37887  2.77519  2.98518  4.58477  3.61503
          0.00833  5.18804  5.91039  0.61958  0.77255  0.50236  0.92913
    710   2.30586  4.92009  5.58788  4.99888  2.82801  4.88033  5.24566  1.56552  4.82025  0.96916  3.68158  5.04089  5.16282  4.90637  4.83185  4.21706  3.83949  2.20472  5.61866  4.49230   1304 l - - -
          2.68618  4.42225  2.77519  2.73123  3.46354  2.40513  3.72494  3.29354  2.67741  2.69355  4.24690  2.90347  2.73739  3.18146  2.89801  2.37887  2.77519  2.98518  4.58477  3.61503
          0.00762  5.27683  5.99918  0.61958  0.77255  0.68704  0.69930
    711   2.59808  5.51487  2.52491  1.62725  4.86011  3.77653  3.96403  4.34575  1.78336  2.93468  4.55575  3.24396  3.08468  2.62428  2.67070  2.96682  3.23585  3.90565  5.94695  4.53647   1305 e - - -
          2.68620  4.42227  2.77522  2.73126  3.46356  2.40515  3.72497  3.29356  2.67743  2.69357  4.24692  2.90349  2.73742  3.18149  2.89803  2.37889  2.77481  2.98521  4.58479  3.61505
          0.05624  2.95258  5.99918  0.28031  1.40875  0.68704  0.69930
    712   2.34656  5.47852  2.67342  1.91774  4.81401  2.11143  3.98275  4.28897  2.72721  3.78441  4.53190  3.26263  2.62237  3.08546  3.21780  2.37988  2.73331  2.88145  5.92905  4.52778   1307 e - - -
          2.68618  4.42225  2.77519  2.73123  3.46354  2.40513  3.72494  3.29354  2.67741  2.69355  4.24690  2.90347  2.73739  3.18146  2.89801  2.37887  2.77519  2.98518  4.58477  3.61503
          0.11481  5.27683  2.26956  0.61958  0.77255  0.68704  0.69930
    713   3.02586  5.40640  2.68944  2.74174  4.71079  3.78788  3.99275  4.16248  2.73302  2.10279  4.46905  2.46686  2.21372  3.11110  1.67651  3.01053  3.25815  3.77809  5.86554  4.49055   1308 r - - -
          2.68618  4.42225  2.77519  2.73123  3.46354  2.40513  3.72494  3.29354  2.67741  2.69355  4.24690  2.90347  2.73739  3.18146  2.89801  2.37887  2.77519  2.98518  4.58477  3.61503
          0.00848  5.17050  5.89285  0.61958  0.77255  0.95460  0.48608
    714   2.47643  5.45944  2.73720  1.96584  4.80379  2.69828  3.91145  4.28924  2.08385  2.68200  4.50033  3.19182  3.08808  2.53054  2.66846  2.51146  3.18166  3.84970  5.89250  4.48198   1309 e - - -
          2.68618  4.42225  2.77519  2.73123  3.46354  2.40513  3.72494  3.29354  2.67741  2.69355  4.24690  2.90347  2.73739  3.18146  2.89801  2.37887  2.77519  2.98518  4.58477  3.61503
          0.00848  5.17050  5.89285  0.61958  0.77255  0.95460  0.48608
    715   2.14289  5.34170  3.25285  2.35836  3.21327  2.69922  3.93950  4.09324  2.36098  3.62659  4.39525  2.46411  2.94513  3.05376  2.72082  2.94012  2.67793  2.51938  5.80393  4.42360   1310 a - - -
          2.68618  4.42225  2.77519  2.73123  3.46354  2.40513  3.72494  3.29354  2.67741  2.69355  4.24690  2.90347  2.73739  3.18146  2.89801  2.37887  2.77519  2.98518  4.58477  3.61503
          0.00848  5.17050  5.89285  0.61958  0.77255  0.95460  0.48608
    716   1.89375  4.57184  4.13248  3.55836  2.82369  2.66630  4.31010  3.04267  3.48204  2.38694  3.68600  3.88067  2.19165  3.75075  2.92105  3.29109  3.21890  1.92902  5.17532  3.96543   1311 a - - -
          2.68618  4.42225  2.77519  2.73123  3.46354  2.40513  3.72494  3.29354  2.67741  2.69355  4.24690  2.90347  2.73739  3.18146  2.89801  2.37887  2.77519  2.98518  4.58477  3.61503
          0.00848  5.17050  5.89285  0.61958  0.77255  0.47848  0.96686
    717   3.12303  5.65319  1.83459  1.82487  4.99231  2.98911  3.07708  4.48496  2.14533  3.95593  4.70076  3.28337  4.25189  3.16648  3.33557  1.72448  3.36025  4.04167  6.08422  4.65885   1312 s - - -
          2.68618  4.42225  2.77519  2.73123  3.46354  2.40513  3.72494  3.29354  2.67741  2.69355  4.24690  2.90347  2.73739  3.18146  2.89801  2.37887  2.77519  2.98518  4.58477  3.61503
          0.12705  5.27683  2.16977  0.61958  0.77255  0.68704  0.69930
    718   2.94785  5.35579  2.71048  1.81338  4.66037  3.73790  3.92984  3.07821  2.16831  2.35149  3.09246  3.22304  2.64243  2.62970  3.16682  2.93097  3.17904  3.72445  5.81336  4.42839   1313 e - - -
          2.68618  4.42225  2.77519  2.73123  3.46354  2.40513  3.72494  3.29354  2.67741  2.69355  4.24690  2.90347  2.73739  3.18146  2.89801  2.37887  2.77519  2.98518  4.58477  3.61503
          0.00858  5.15836  5.88071  0.61958  0.77255  0.97953  0.47079
    719   2.97437  5.48898  1.89661  2.09508  4.83303  2.49367  3.92942  4.32028  2.32720  3.79364  4.53145  3.19572  2.99437  3.02771  2.25524  2.32129  3.20688  3.87938  5.92105  4.50720   1314 d - - -
          2.68618  4.42225  2.77519  2.73123  3.46354  2.40513  3.72494  3.29354  2.67741  2.69355  4.24690  2.90347  2.73739  3.18146  2.89801  2.37887  2.77519  2.98518  4.58477  3.61503
          0.00858  5.15836  5.88071  0.61958  0.77255  0.46349  0.99179
    720   3.04465  4.59287  2.66984  3.70419  2.28055  4.10557  4.39285  2.50635  3.61824  1.53174  3.70421  3.99625  3.20996  3.87238  3.86998  2.77624  2.09050  2.84991  5.19696  3.99314   1315 l - - -
          2.68618  4.42225  2.77519  2.73123  3.46354  2.40513  3.72494  3.29354  2.67741  2.69355  4.24690  2.90347  2.73739  3.18146  2.89801  2.37887  2.77519  2.98518  4.58477  3.61503
          0.00762  5.27683  5.99918  0.61958  0.77255  0.68704  0.69930
    721   3.16026  5.70018  1.80620  1.59669  5.03758  2.63709  4.09245  4.53355  2.46207  4.00227  4.74953  2.21214  4.27630  2.65760  3.38370  2.51495  3.39960  4.08796  6.13015  4.69863   1316 e - - -
          2.68618  4.42225  2.77519  2.73123  3.46354  2.40513  3.72494  3.29354  2.67741  2.69355  4.24690  2.90347  2.73739  3.18146  2.89801  2.37887  2.77519  2.98518  4.58477  3.61503
          0.00762  5.27683  5.99918  0.61958  0.77255  0.68704  0.69930
    722   1.19300  4.86938  3.76978  3.21015  2.51231  3.96168  4.22485  3.41451  2.41170  2.65889  3.98512  3.65136  3.07260  3.49633  3.56075  2.66733  3.27327  3.16887  5.45197  4.19625   1317 a - - -
          2.68618  4.42225  2.77519  2.73123  3.46354  2.40513  3.72494  3.29354  2.67741  2.69355  4.24690  2.90347  2.73739  3.18146  2.89801  2.37887  2.77519  2.98518  4.58477  3.61503
          0.00762  5.27683  5.99918  0.61958  0.77255  0.68704  0.69930
    723   1.97890  5.01224  3.57116  3.01057  2.80512  3.05043  4.12236  3.58740  2.57241  2.30851  2.81308  2.50327  2.64747  3.32887  2.74123  3.11893  3.24958  3.31507  5.55288  4.26391   1318 a - - -
          2.68618  4.42225  2.77519  2.73123  3.46354  2.40513  3.72494  3.29354  2.67741  2.69355  4.24690  2.90347  2.73739  3.18146  2.89801  2.37887  2.77519  2.98518  4.58477  3.61503
          0.00762  5.27683  5.99918  0.61958  0.77255  0.68704  0.69930
    724   3.00110  5.49854  1.85332  1.95771  2.97557  3.77628  3.96436  4.32006  2.70145  3.80141  3.31784  2.75306  4.16995  2.50959  2.49897  2.55768  2.77631  3.88616  5.93456  4.52691   1319 d - - -
          2.68618  4.42225  2.77519  2.73123  3.46354  2.40513  3.72494  3.29354  2.67741  2.69355  4.24690  2.90347  2.73739  3.18146  2.89801  2.37887  2.77519  2.98518  4.58477  3.61503
          0.05639  5.27683  3.00134  0.61958  0.77255  0.68704  0.69930
    725   2.55636  5.38917  2.49579  2.32862  4.69434  3.76977  3.96151  3.09218  2.71381  3.67723  4.44057  3.25463  4.16224  2.34990  1.80911  2.96241  2.70781  2.72210  5.84647  3.27997   1320 r - - -
          2.68621  4.42228  2.77522  2.73126  3.46357  2.40515  3.72497  3.29357  2.67744  2.69358  4.24692  2.90349  2.73742  3.18149  2.89803  2.37890  2.77522  2.98463  4.58480  3.61506
          0.06642  2.78614  5.95079  0.26065  1.47207  0.57007  0.83353
    726   5.01038  6.46499  5.85899  5.92821  6.75569  0.04473  6.75706  6.83060  6.21781  6.19325  7.29577  6.03372  5.84006  6.45452  6.16140  5.24011  5.55330  6.15728  7.36363  6.94777   1322 G - - -
          2.68618  4.42225  2.77519  2.73123  3.46354  2.40513  3.72494  3.29354  2.67741  2.69355  4.24690  2.90347  2.73739  3.18146  2.89801  2.37887  2.77519  2.98518  4.58477  3.61503
          0.00762  5.27683  5.99918  0.61958  0.77255  0.68704  0.69930
    727   2.61494  4.93805  3.65489  3.09457  4.11333  3.93031  4.16438  2.19183  3.07067  2.42719  4.03429  2.53276  4.31764  2.74445  3.48475  1.79393  2.11440  3.23353  5.49622  4.22416   1323 s - - -
          2.68618  4.42225  2.77519  2.73123  3.46354  2.40513  3.72494  3.29354  2.67741  2.69355  4.24690  2.90347  2.73739  3.18146  2.89801  2.37887  2.77519  2.98518  4.58477  3.61503
          0.00762  5.27683  5.99918  0.61958  0.77255  0.68704  0.69930
    728   2.50811  4.51053  5.03465  4.42551  1.78896  4.30114  2.96191  2.21753  4.22556  1.28789  3.56641  4.44259  4.65660  4.36095  4.25365  3.61189  3.36382  2.36547  5.12130  3.94368   1324 l - - -
          2.68618  4.42225  2.77519  2.73123  3.46354  2.40513  3.72494  3.29354  2.67741  2.69355  4.24690  2.90347  2.73739  3.18146  2.89801  2.37887  2.77519  2.98518  4.58477  3.61503
          0.00762  5.27683  5.99918  0.61958  0.77255  0.68704  0.69930
    729   3.36542  4.71099  5.29563  4.69957  2.78049  4.59039  4.94420  1.63431  2.68463  1.37479  3.68235  4.73445  4.91873  4.64355  4.54438  3.91301  3.59852  1.51817  5.40443  4.24247   1325 l - - -
          2.68618  4.42225  2.77519  2.73123  3.46354  2.40513  3.72494  3.29354  2.67741  2.69355  4.24690  2.90347  2.73739  3.18146  2.89801  2.37887  2.77519  2.98518  4.58477  3.61503
          0.00762  5.27683  5.99918  0.61958  0.77255  0.68704  0.69930
    730   5.50223  6.72320  5.51901  5.50905  5.30778  5.30425  0.06239  6.50273  5.43409  5.71204  6.96676  5.81670  5.94568  5.94241  5.51965  5.63844  5.90185  6.18682  6.61190  5.26133   1326 H - - -
          2.68618  4.42225  2.77519  2.73123  3.46354  2.40513  3.72494  3.29354  2.67741  2.69355  4.24690  2.90347  2.73739  3.18146  2.89801  2.37887  2.77519  2.98518  4.58477  3.61503
          0.00762  5.27683  5.99918  0.61958  0.77255  0.68704  0.69930
    731   1.93829  5.49939  3.25625  2.12940  4.83921  3.77815  3.96532  4.32082  2.14030  3.80207  4.54172  2.65870  4.17158  3.06361  2.18685  2.16418  2.77569  3.88727  5.93495  3.32042   1327 a - - -
          2.68618  4.42225  2.77519  2.73123  3.46354  2.40513  3.72494  3.29354  2.67741  2.69355  4.24690  2.90347  2.73739  3.18146  2.89801  2.37887  2.77519  2.98518  4.58477  3.61503
          0.00762  5.27683  5.99918  0.61958  0.77255  0.68704  0.69930
    732   1.92917  4.51090  5.01442  4.41100  3.61796  4.31003  4.65130  1.87501  4.22085  2.04925  2.43080  4.44350  4.66970  4.37189  4.26512  2.30747  3.36600  1.69151  5.16764  3.98907   1328 v - - -
          2.68618  4.42225  2.77519  2.73123  3.46354  2.40513  3.72494  3.29354  2.67741  2.69355  4.24690  2.90347  2.73739  3.18146  2.89801  2.37887  2.77519  2.98518  4.58477  3.61503
          0.00762  5.27683  5.99918  0.61958  0.77255  0.68704  0.69930
    733   2.42729  3.05827  5.40021  4.81050  3.71218  4.66478  5.06744  2.92136  4.62080  0.66776  2.43283  4.84859  5.00044  4.71804  4.64536  4.00189  3.73593  2.89249  5.48284  4.36111   1329 L - - -
          2.68618  4.42225  2.77519  2.73123  3.46354  2.40513  3.72494  3.29354  2.67741  2.69355  4.24690  2.90347  2.73739  3.18146  2.89801  2.37887  2.77519  2.98518  4.58477  3.61503
          0.00762  5.27683  5.99918  0.61958  0.77255  0.68704  0.69930
    734   2.31337  5.55433  3.24534  1.27576  4.91023  2.88377  4.03655  4.38904  1.78003  3.87447  4.62333  3.29555  4.23095  3.14101  3.26256  3.04085  2.60408  3.95730  6.01026  4.60564   1330 e - - -
          2.68618  4.42225  2.77519  2.73123  3.46354  2.40513  3.72494  3.29354  2.67741  2.69355  4.24690  2.90347  2.73739  3.18146  2.89801  2.37887  2.77519  2.98518  4.58477  3.61503
          0.00762  5.27683  5.99918  0.61958  0.77255  0.68704  0.69930
    735   3.00756  5.48154  2.66646  1.83951  4.81240  3.78483  3.11681  3.25143  2.71068  2.24710  4.52631  3.25810  4.17848  1.99082  2.24360  2.97662  3.23852  3.86463  5.92194  4.52112   1331 e - - -
          2.68618  4.42225  2.77519  2.73123  3.46354  2.40513  3.72494  3.29354  2.67741  2.69355  4.24690  2.90347  2.73739  3.18146  2.89801  2.37887  2.77519  2.98518  4.58477  3.61503
          0.00762  5.27683  5.99918  0.61958  0.77255  0.68704  0.69930
    736   2.56885  4.45662  5.05248  4.43812  2.27911  4.25685  4.58586  1.49234  4.22282  1.75606  3.55583  4.41983  4.61743  4.35024  4.22869  3.56912  3.31686  2.04912  3.39916  2.99664   1332 i - - -
          2.68618  4.42225  2.77519  2.73123  3.46354  2.40513  3.72494  3.29354  2.67741  2.69355  4.24690  2.90347  2.73739  3.18146  2.89801  2.37887  2.77519  2.98518  4.58477  3.61503
          0.06942  5.27683  2.78134  0.61958  0.77255  0.68704  0.69930
    737   3.36646  4.72320  5.16100  4.60933  1.95530  4.47876  4.44917  3.16367  4.40881  2.86717  3.84170  4.53776  4.83123  4.50041  4.42178  3.79586  2.20696  1.86848  2.12213  1.63389   1333 y - - -
          2.68618  4.42225  2.77519  2.73123  3.46354  2.40513  3.72494  3.29354  2.67741  2.69355  4.24690  2.90347  2.73739  3.18146  2.89801  2.37887  2.77519  2.98518  4.58477  3.61503
          0.17773  5.21552  1.84898  0.61958  0.77255  0.54615  0.86554
    738   2.96582  5.46660  3.20080  1.79063  4.81609  3.72913  3.91014  4.29667  2.23106  3.76817  4.50893  3.19704  3.10666  1.86548  2.53766  2.01089  3.19518  3.86023  5.89132  4.48945   1334 e - - -
          2.68502  4.42313  2.77445  2.73062  3.46442  2.40563  3.72442  3.29442  2.67829  2.69391  4.24541  2.90371  2.73561  3.18150  2.89766  2.37944  2.77608  2.98606  4.58233  3.61461
          0.43190  1.25510  2.72299  1.83664  0.17358  0.74427  0.64451
    739   2.95610  5.44324  3.21081  2.32098  4.78589  2.27805  3.90767  4.26301  2.12192  3.74309  4.48652  3.19804  3.03360  1.92291  2.25419  2.92146  3.18553  2.88486  5.87340  4.47407   1350 q - - -
          2.68618  4.42225  2.77519  2.73123  3.46354  2.40513  3.72494  3.29354  2.67741  2.69355  4.24690  2.90347  2.73739  3.18146  2.89801  2.37887  2.77519  2.98518  4.58477  3.61503
          0.19851  5.12689  1.74803  0.61958  0.77255  1.04012  0.43605
    740   3.40397  4.74006  5.19718  4.64123  3.11440  4.54283  4.52555  2.29768  4.44098  0.85868  3.53440  4.60371  4.84920  4.50400  4.44686  3.86725  3.62863  2.89755  2.90670  2.17259   1351 l - - -
          2.68618  4.42225  2.77519  2.73123  3.46354  2.40513  3.72494  3.29354  2.67741  2.69355  4.24690  2.90347  2.73739  3.18146  2.89801  2.37887  2.77519  2.98518  4.58477  3.61503
          0.01070  4.93907  5.66142  0.61958  0.77255  1.31387  0.31304
    741   3.65925  5.81603  4.13254  3.37179  5.40263  2.50518  4.11406  4.70496  1.08857  4.05969  4.91939  3.75312  4.59148  3.23452  1.19157  3.62963  3.80228  4.36193  6.03496  4.90815   1352 k - - -
          2.68601  4.42259  2.77502  2.73083  3.46388  2.40547  3.72529  3.29294  2.67775  2.69389  4.24386  2.90293  2.73774  3.18181  2.89835  2.37921  2.77554  2.98457  4.58511  3.61357
          0.37048  1.18378  5.66142  1.04376  0.43406  0.48235  0.96058
    742   3.03591  5.54121  2.27355  2.68691  4.89030  2.08058  3.99240  4.37704  1.91775  3.85517  4.59890  2.68583  4.18475  3.09499  3.24582  1.77884  2.70804  3.93789  5.98716  4.57159   1358 s - - -
          2.68618  4.42225  2.77519  2.73123  3.46354  2.40513  3.72494  3.29354  2.67741  2.69355  4.24690  2.90347  2.73739  3.18146  2.89801  2.37887  2.77519  2.98518  4.58477  3.61503
          0.00821  5.20199  5.92434  0.61958  0.77255  0.88532  0.53202
    743   3.34025  5.92230  2.43920  0.95338  5.24614  3.86509  4.22246  4.75625  2.49174  4.21656  4.98804  2.64144  4.37537  1.99869  3.60211  3.25897  3.59249  4.30517  6.34540  4.88341   1359 e - - -
          2.68618  4.42225  2.77519  2.73123  3.46354  2.40513  3.72494  3.29354  2.67741  2.69355  4.24690  2.90347  2.73739  3.18146  2.89801  2.37887  2.77519  2.98518  4.58477  3.61503
          0.30024  5.20199  1.37099  0.61958  0.77255  0.88532  0.53202
    744   2.87300  5.34824  3.10391  2.56814  4.69431  2.67264  3.83267  4.17033  1.62436  3.65689  4.40398  2.58008  4.03678  2.50823  3.04125  2.05048  2.57194  3.74276  5.79301  4.39329   1360 k - - -
          2.68618  4.42225  2.77519  2.73123  3.46354  2.40513  3.72494  3.29354  2.67741  2.69355  4.24690  2.90347  2.73739  3.18146  2.89801  2.37887  2.77519  2.98518  4.58477  3.61503
          0.09093  4.91273  2.53111  0.61958  0.77255  1.34356  0.30234
    745   2.38950  5.19990  2.15488  2.56041  4.49950  2.83830  3.80611  2.62148  2.56522  3.48788  4.25844  2.55973  4.00276  2.92181  2.45246  2.80560  2.50082  3.56680  5.66723  4.28787   1361 d - - -
          2.68640  4.42247  2.77541  2.73145  3.46264  2.40503  3.72516  3.29376  2.67762  2.69287  4.24711  2.90297  2.73716  3.18168  2.89822  2.37881  2.77541  2.98540  4.58498  3.61525
          1.48177  0.46164  1.94832  0.05557  2.91776  0.63482  0.75508
    746   1.99883  4.46100  2.98920  3.51854  3.57515  3.95155  4.23456  2.91963  3.43709  2.23892  2.50116  3.82480  4.32533  3.69737  3.70118  3.22043  2.41973  2.30985  5.06369  2.14072   1363 a - - -
          2.68618  4.42225  2.77519  2.73123  3.46354  2.40513  3.72494  3.29354  2.67741  2.69355  4.24690  2.90347  2.73739  3.18146  2.89801  2.37887  2.77519  2.98518  4.58477  3.61503
          0.01015  4.99129  5.71364  0.61958  0.77255  1.24972  0.33769
    747   1.49082  5.56116  2.05122  2.02731  4.89195  3.69474  3.97252  4.38285  2.76672  3.86295  4.61961  3.15926  2.82733  2.36560  3.27896  2.98700  3.28260  3.94687  6.00065  4.57120   1364 a - - -
          2.68618  4.42225  2.77519  2.73123  3.46354  2.40513  3.72494  3.29354  2.67741  2.69355  4.24690  2.90347  2.73739  3.18146  2.89801  2.37887  2.77519  2.98518  4.58477  3.61503
          0.01015  4.99129  5.71364  0.61958  0.77255  0.63058  0.75989
    748   3.09310  4.87322  3.96613  3.65287  4.29755  2.79438  4.64762  3.68106  3.72036  0.70255  4.29375  2.82520  4.49701  4.00900  4.02325  2.61051  3.45212  3.39336  5.74598  4.51504   1365 l - - -
          2.68618  4.42225  2.77519  2.73123  3.46354  2.40513  3.72494  3.29354  2.67741  2.69355  4.24690  2.90347  2.73739  3.18146  2.89801  2.37887  2.77519  2.98518  4.58477  3.61503
          0.00853  5.16415  5.88649  0.61958  0.77255  0.96776  0.47793
    749   2.19114  5.42620  2.19018  2.10226  4.75139  3.73364  3.92902  4.22462  2.67536  3.72310  3.10513  1.94332  3.13500  3.03275  3.16605  2.93108  3.19266  3.80628  5.87064  3.02617   1366 n - - -
          2.68618  4.42225  2.77519  2.73123  3.46354  2.40513  3.72494  3.29354  2.67741  2.69355  4.24690  2.90347  2.73739  3.18146  2.89801  2.37887  2.77519  2.98518  4.58477  3.61503
          0.00853  5.16415  5.88649  0.61958  0.77255  0.66062  0.72676
    750   3.24984  5.80795  2.18598  1.31307  5.14067  3.84979  4.15494  4.64215  1.57236  4.10577  4.86478  2.61899  4.32580  2.54564  3.47634  3.18250  3.49467  4.19441  6.23256  4.78899   1367 e - - -
          2.68618  4.42225  2.77519  2.73123  3.46354  2.40513  3.72494  3.29354  2.67741  2.69355  4.24690  2.90347  2.73739  3.18146  2.89801  2.37887  2.77519  2.98518  4.58477  3.61503
          0.00800  5.22859  5.95094  0.61958  0.77255  0.82089  0.57989
    751   2.04242  5.25757  2.77634  2.03458  3.30106  3.79933  3.99863  3.94673  2.78018  2.45362  3.10403  3.31228  4.19021  3.13340  2.07865  2.53763  3.21490  3.60132  5.74521  4.39281   1368 e - - -
          2.68618  4.42225  2.77519  2.73123  3.46354  2.40513  3.72494  3.29354  2.67741  2.69355  4.24690  2.90347  2.73739  3.18146  2.89801  2.37887  2.77519  2.98518  4.58477  3.61503
          0.00800  5.22859  5.95094  0.61958  0.77255  0.82089  0.57989
    752   3.01935  5.52530  1.82056  1.61537  4.86524  3.76996  3.97341  4.34974  2.71673  2.60391  4.56915  3.23736  3.02288  2.40526  2.62165  2.97966  3.25208  3.91355  5.95876  4.54707   1369 e - - -
          2.68614  4.42263  2.77558  2.73162  3.46392  2.40551  3.72533  3.29238  2.67779  2.69177  4.24509  2.90385  2.73778  3.18109  2.89787  2.37891  2.77512  2.98557  4.58515  3.61541
          0.75813  1.73154  1.03720  1.37551  0.29130  0.82089  0.57989
    753   2.85666  2.85379  4.77507  4.16597  3.32054  4.03040  4.36628  1.86893  3.96425  1.61189  3.33318  4.17698  4.39005  4.10425  3.99117  3.34182  2.51507  2.04111  2.95347  3.69268   1375 l - - -
          2.68640  4.42247  2.77542  2.73053  3.46376  2.40535  3.72517  3.29376  2.67615  2.69377  4.24712  2.90369  2.73762  3.18169  2.89764  2.37909  2.77495  2.98541  4.58499  3.61525
          1.44305  0.39611  2.39843  0.05422  2.94177  0.35095  1.21745
    754   2.20049  5.42286  2.65214  1.72830  4.75185  3.73082  3.91986  4.22661  2.66115  2.69520  4.46785  3.20471  4.12409  2.46398  2.70465  2.51394  2.68222  3.02866  5.86532  4.46427   1377 e - - -
          2.68618  4.42225  2.77519  2.73123  3.46354  2.40513  3.72494  3.29354  2.67741  2.69355  4.24690  2.90347  2.73739  3.18146  2.89801  2.37887  2.77519  2.98518  4.58477  3.61503
          0.00848  5.17066  5.89300  0.61958  0.77255  0.70374  0.68267
    755   1.46569  4.54965  4.35284  2.60155  2.89631  4.10952  4.40754  2.97529  3.67625  1.69504  3.65870  4.03618  4.48226  3.91878  3.90270  3.38834  2.63978  2.27221  5.16332  3.96479   1378 a - - -
          2.68618  4.42225  2.77519  2.73123  3.46354  2.40513  3.72494  3.29354  2.67741  2.69355  4.24690  2.90347  2.73739  3.18146  2.89801  2.37887  2.77519  2.98518  4.58477  3.61503
          0.00805  5.22170  5.94405  0.61958  0.77255  0.83814  0.56654
    756   1.80987  5.13672  3.41637  2.13372  4.36206  3.82705  3.16933  2.67521  2.84854  3.38944  4.21181  3.37137  4.21629  3.19600  2.66211  2.55259  2.32611  2.58803  5.64923  4.32534   1379 a - - -
          2.68618  4.42225  2.77519  2.73123  3.46354  2.40513  3.72494  3.29354  2.67741  2.69355  4.24690  2.90347  2.73739  3.18146  2.89801  2.37887  2.77519  2.98518  4.58477  3.61503
          0.06416  5.22170  2.86920  0.61958  0.77255  0.83814  0.56654
    757   1.77871  5.46250  2.69302  2.65165  4.80599  2.96823  3.91855  4.28908  1.91566  3.76627  4.50502  3.19899  2.56027  2.54163  2.43979  2.92340  3.19134  3.85260  5.89571  4.48792   1380 a - - -
          2.68618  4.42225  2.77519  2.73123  3.46354  2.40513  3.72494  3.29354  2.67741  2.69355  4.24690  2.90347  2.73739  3.18146  2.89801  2.37887  2.77519  2.98518  4.58477  3.61503
          0.00851  5.16606  5.88841  0.61958  0.77255  0.96382  0.48035
    758   2.99013  5.38937  3.27226  1.45853  4.69397  3.77128  3.04983  4.15256  2.15402  2.09539  4.44189  3.25652  4.16421  2.63527  3.14370  2.97279  3.21919  3.76131  5.83572  3.16130   1381 e - - -
          2.68618  4.42225  2.77519  2.73123  3.46354  2.40513  3.72494  3.29354  2.67741  2.69355  4.24690  2.90347  2.73739  3.18146  2.89801  2.37887  2.77519  2.98518  4.58477  3.61503
          0.00851  5.16606  5.88841  0.61958  0.77255  0.96382  0.48035
    759   2.46852  4.39272  3.31228  4.20242  2.61156  4.14623  4.47169  1.63445  4.01935  2.23114  2.84274  4.25806  4.51125  2.97552  4.08029  3.45084  3.22587  1.96070  3.09552  3.83262   1382 i - - -
          2.68618  4.42225  2.77519  2.73123  3.46354  2.40513  3.72494  3.29354  2.67741  2.69355  4.24690  2.90347  2.73739  3.18146  2.89801  2.37887  2.77519  2.98518  4.58477  3.61503
          0.00851  5.16606  5.88841  0.61958  0.77255  0.96382  0.48035
    760   2.50399  3.02639  3.33202  4.32243  2.67567  4.16595  4.49852  1.91948  4.11358  1.60940  3.49402  4.31950  4.52945  4.24985  4.13144  3.47629  3.23073  1.96946  3.08826  3.82310   1383 l - - -
          2.68618  4.42225  2.77519  2.73123  3.46354  2.40513  3.72494  3.29354  2.67741  2.69355  4.24690  2.90347  2.73739  3.18146  2.89801  2.37887  2.77519  2.98518  4.58477  3.61503
          0.00851  5.16606  5.88841  0.61958  0.77255  0.96382  0.48035
    761   1.97775  5.49912  3.23298  1.41381  4.84530  3.77626  3.96631  4.31734  2.32185  3.79948  4.55097  3.25012  2.32445  3.06982  2.58623  2.99171  3.25702  3.89278  5.93035  4.53744   1384 e - - -
          2.68618  4.42225  2.77519  2.73123  3.46354  2.40513  3.72494  3.29354  2.67741  2.69355  4.24690  2.90347  2.73739  3.18146  2.89801  2.37887  2.77519  2.98518  4.58477  3.61503
          0.00851  5.16606  5.88841  0.61958  0.77255  0.47287  0.97608
    762   2.62398  5.48170  2.50729  2.35703  4.81400  3.78064  2.81128  4.29075  2.70783  2.21458  4.52585  2.75660  4.17396  2.63018  1.87411  2.97092  3.23370  3.86549  3.55049  4.51916   1385 r - - -
          2.68618  4.42225  2.77519  2.73123  3.46354  2.40513  3.72494  3.29354  2.67741  2.69355  4.24690  2.90347  2.73739  3.18146  2.89801  2.37887  2.77519  2.98518  4.58477  3.61503
          0.00762  5.27683  5.99918  0.61958  0.77255  0.68704  0.69930
    763   3.14156  4.51209  5.09372  4.47996  1.97473  4.31546  4.64497  2.21835  4.26932  1.29778  2.81050  4.47418  4.66805  4.39175  3.09996  3.62823  3.37255  2.15948  5.12197  2.99484   1386 l - - -
          2.68618  4.42225  2.77519  2.73123  3.46354  2.40513  3.72494  3.29354  2.67741  2.69355  4.24690  2.90347  2.73739  3.18146  2.89801  2.37887  2.77519  2.98518  4.58477  3.61503
          0.00762  5.27683  5.99918  0.61958  0.77255  0.68704  0.69930
    764   3.01523  5.06860  2.83218  2.12283  3.27338  3.88276  4.09790  2.95426  2.94536  1.85323  4.15082  3.45737  3.20019  2.65910  3.38806  2.27935  3.24667  3.37892  3.01928  4.29704   1387 l - - -
          2.68618  4.42225  2.77519  2.73123  3.46354  2.40513  3.72494  3.29354  2.67741  2.69355  4.24690  2.90347  2.73739  3.18146  2.89801  2.37887  2.77519  2.98518  4.58477  3.61503
          0.00762  5.27683  5.99918  0.61958  0.77255  0.68704  0.69930
    765   2.58817  5.52209  2.25026  1.69799  4.86790  3.78070  3.96880  4.35337  2.05917  3.82669  4.56317  3.24793  4.17593  2.59285  2.04866  2.97341  3.24285  3.91326  5.95312  3.22612   1388 e - - -
          2.68618  4.42225  2.77519  2.73123  3.46354  2.40513  3.72494  3.29354  2.67741  2.69355  4.24690  2.90347  2.73739  3.18146  2.89801  2.37887  2.77519  2.98518  4.58477  3.61503
          0.17062  5.27683  1.88553  0.61958  0.77255  0.68704  0.69930
    766   3.02426  5.53022  2.56306  1.40491  4.87742  3.74985  3.95546  4.35935  2.31939  3.82963  4.57635  3.21578  4.16304  3.05779  1.73990  2.98053  2.66483  3.92324  5.95291  4.54687   1389 e - - -
          2.68618  4.42225  2.77519  2.73123  3.46354  2.40513  3.72494  3.29354  2.67741  2.69355  4.24690  2.90347  2.73739  3.18146  2.89801  2.37887  2.77519  2.98518  4.58477  3.61503
          0.06662  5.11518  2.83968  0.61958  0.77255  1.06131  0.42465
    767   2.43915  5.18236  3.26558  2.09138  4.44221  2.43534  3.01564  3.87181  2.70142  3.45031  4.24722  3.23719  4.11521  3.05782  2.27082  2.92436  3.14078  2.35817  5.66931  2.77531   1390 e - - -
          2.68618  4.42225  2.77519  2.73123  3.46354  2.40513  3.72494  3.29354  2.67741  2.69355  4.24690  2.90347  2.73739  3.18146  2.89801  2.37887  2.77519  2.98518  4.58477  3.61503
          0.00949  5.05805  5.78039  0.61958  0.77255  1.15554  0.37817
    768   2.90877  5.01753  2.75072  2.81161  3.19773  3.76201  3.97253  3.63399  2.39960  2.69705  4.09562  3.31881  4.15034  3.14499  2.60927  1.87704  2.37491  2.67605  5.53787  3.14033   1391 s - - -
          2.68618  4.42225  2.77519  2.73123  3.46354  2.40513  3.72494  3.29354  2.67741  2.69355  4.24690  2.90347  2.73739  3.18146  2.89801  2.37887  2.77519  2.98518  4.58477  3.61503
          0.00949  5.05805  5.78039  0.61958  0.77255  1.15554  0.37817
    769   2.52545  5.40252  2.04349  2.24153  4.73984  2.92862  3.00528  4.22109  2.61088  2.47345  4.44558  2.63294  4.07525  2.53878  3.10326  2.87296  2.56368  3.78906  5.83953  4.43208   1392 d - - -
          2.68618  4.42225  2.77519  2.73123  3.46354  2.40513  3.72494  3.29354  2.67741  2.69355  4.24690  2.90347  2.73739  3.18146  2.89801  2.37887  2.77519  2.98518  4.58477  3.61503
          0.00949  5.05805  5.78039  0.61958  0.77255  0.21932  1.62488
    770   2.65216  5.52788  2.28637  2.36830  4.86791  2.15294  3.08849  2.68299  2.41496  3.83099  4.56991  3.27387  4.19801  3.09028  2.37821  2.48125  2.75922  3.91582  5.96356  4.55565   1393 g - - -
          2.68419  4.42297  2.77474  2.73195  3.46425  2.40584  3.72566  3.29425  2.67745  2.69426  4.24761  2.90334  2.73637  3.18045  2.89872  2.37923  2.77470  2.98590  4.58096  3.61471
          0.64263  0.75130  6.05740  0.96159  0.48173  0.48576  0.95510
    771   2.63976  4.54210  4.60479  4.01491  2.60142  4.19326  4.50036  2.98771  3.88518  1.55969  3.65758  3.15476  3.23479  3.09818  4.04557  3.48260  2.49838  2.30649  2.24010  3.96557   1403 l - - -
          2.68618  4.42225  2.77519  2.73123  3.46354  2.40513  3.72494  3.29354  2.67741  2.69355  4.24690  2.90347  2.73739  3.18146  2.89801  2.37887  2.77519  2.98518  4.58477  3.61503
          0.06584  5.33506  2.83193  0.61958  0.77255  0.48576  0.95510
    772   1.97805  4.96785  3.61501  2.47870  3.01810  3.00513  3.14584  2.88787  2.08557  2.44658  4.05743  3.53161  4.30278  3.36500  3.45561  2.64980  3.25119  2.50255  5.51614  4.23680   1404 a - - -
          2.68618  4.42225  2.77519  2.73123  3.46354  2.40513  3.72494  3.29354  2.67741  2.69355  4.24690  2.90347  2.73739  3.18146  2.89801  2.37887  2.77519  2.98518  4.58477  3.61503
          0.00762  5.27683  5.99918  0.61958  0.77255  0.68704  0.69930
    773   1.95349  5.55503  3.22010  1.53566  4.89900  3.79752  4.01227  4.38349  2.76249  3.86393  4.60720  2.77589  2.62444  2.40681  3.25825  2.18990  3.28924  3.94748  5.99738  4.58487   1405 e - - -
          2.68618  4.42225  2.77519  2.73123  3.46354  2.40513  3.72494  3.29354  2.67741  2.69355  4.24690  2.90347  2.73739  3.18146  2.89801  2.37887  2.77519  2.98518  4.58477  3.61503
          0.00762  5.27683  5.99918  0.61958  0.77255  0.68704  0.69930
    774   3.49459  5.84927  3.79684  1.89129  5.29920  4.17637  4.19159  4.69449  1.66108  4.10394  4.90420  3.65089  4.54502  3.30095  1.12772  3.45559  2.48901  4.30421  6.14751  4.88682   1406 r - - -
          2.68618  4.42225  2.77519  2.73123  3.46354  2.40513  3.72494  3.29354  2.67741  2.69355  4.24690  2.90347  2.73739  3.18146  2.89801  2.37887  2.77519  2.98518  4.58477  3.61503
          0.13041  5.27683  2.14427  0.61958  0.77255  0.68704  0.69930
    775   3.58666  3.09682  5.31801  4.81019  3.02701  4.66231  4.42167  3.31434  4.59649  1.24647  3.96189  4.66848  4.99828  4.64551  4.58726  3.98964  3.81461  3.17849  1.76168  1.60306   1407 l - - -
          2.68618  4.42225  2.77519  2.73123  3.46354  2.40513  3.72494  3.29354  2.67741  2.69355  4.24690  2.90347  2.73739  3.18146  2.89801  2.37887  2.77519  2.98518  4.58477  3.61503
          0.00861  5.15504  5.87738  0.61958  0.77255  0.71172  0.67491
    776   2.55529  5.47123  2.37907  1.93659  4.80947  3.74875  3.93895  3.28696  2.67710  3.77348  4.51412  3.21866  4.14392  1.67445  2.72104  2.94119  2.37242  3.85825  5.90779  4.50063   1408 q - - -
          2.68613  4.42359  2.77579  2.73207  3.46340  2.40441  3.72436  3.29146  2.67760  2.69324  4.24823  2.90337  2.73750  3.18102  2.89740  2.37913  2.77653  2.98484  4.58610  3.61465
          1.14625  0.68306  1.73102  1.61986  0.22055  0.54068  0.87311
    777   2.94965  5.17382  3.33803  2.77522  3.19600  3.01355  2.95716  3.84348  1.67181  2.30132  4.24241  3.29443  4.15927  3.10569  2.18936  2.97593  2.64031  3.51307  5.66348  4.32779   1424 k - - -
          2.68618  4.42225  2.77519  2.73123  3.46354  2.40513  3.72494  3.29354  2.67741  2.69355  4.24690  2.90347  2.73739  3.18146  2.89801  2.37887  2.77519  2.98518  4.58477  3.61503
          0.16330  5.09823  1.93411  0.61958  0.77255  0.40326  1.10304
    778   2.52954  5.39064  2.44543  1.75343  4.70474  3.73540  3.92902  4.16988  2.67603  2.55048  4.44018  3.21540  4.13107  3.03698  1.82308  2.93282  3.18757  3.76493  5.84073  3.14975   1425 e - - -
          2.68618  4.42225  2.77519  2.73123  3.46354  2.40513  3.72494  3.29354  2.67741  2.69355  4.24690  2.90347  2.73739  3.18146  2.89801  2.37887  2.77519  2.98518  4.58477  3.61503
          0.00865  5.15079  5.87313  0.61958  0.77255  0.45469  1.00689
    779   2.50079  4.44946  5.00500  4.39259  2.22649  4.23965  4.57086  2.43158  4.18490  1.75086  3.55937  4.39177  3.06236  4.32093  4.20389  3.55018  3.30376  1.71998  5.07035  2.19682   1426 v - - -
          2.68618  4.42225  2.77519  2.73123  3.46354  2.40513  3.72494  3.29354  2.67741  2.69355  4.24690  2.90347  2.73739  3.18146  2.89801  2.37887  2.77519  2.98518  4.58477  3.61503
          0.00762  5.27683  5.99918  0.61958  0.77255  0.68704  0.69930
    780   3.01529  5.06755  3.51963  1.62855  3.21907  3.88317  3.20684  3.66278  2.94598  2.76358  4.14987  3.45817  4.27052  2.33544  3.38839  2.50809  2.71656  2.34403  3.58772  4.29622   1427 e - - -
          2.68618  4.42225  2.77519  2.73123  3.46354  2.40513  3.72494  3.29354  2.67741  2.69355  4.24690  2.90347  2.73739  3.18146  2.89801  2.37887  2.77519  2.98518  4.58477  3.61503
          0.00762  5.27683  5.99918  0.61958  0.77255  0.68704  0.69930
    781   3.04016  3.19056  4.17372  3.59867  2.95589  4.08019  4.35649  2.47770  2.41050  1.46055  3.73896  3.92621  4.45478  2.96770  3.03719  2.48008  2.75569  2.89124  5.22758  4.01699   1428 l - - -
          2.68618  4.42225  2.77519  2.73123  3.46354  2.40513  3.72494  3.29354  2.67741  2.69355  4.24690  2.90347  2.73739  3.18146  2.89801  2.37887  2.77519  2.98518  4.58477  3.61503
          0.00762  5.27683  5.99918  0.61958  0.77255  0.68704  0.69930
    782   2.53372  5.51310  3.27818  1.12637  4.85346  3.79906  3.98188  4.33000  2.36835  3.04655  4.55702  3.27004  4.19298  2.63377  2.68868  2.57347  3.25865  3.90164  5.94500  4.54554   1429 e - - -
          2.68618  4.42225  2.77519  2.73123  3.46354  2.40513  3.72494  3.29354  2.67741  2.69355  4.24690  2.90347  2.73739  3.18146  2.89801  2.37887  2.77519  2.98518  4.58477  3.61503
          0.00762  5.27683  5.99918  0.61958  0.77255  0.68704  0.69930
    783   3.22069  5.36877  3.67445  3.07013  4.63609  4.02189  4.14043  2.67302  1.48364  3.61211  4.44252  3.55589  4.39720  3.29147  1.59773  3.25709  2.13538  3.71890  5.82030  3.19078   1430 k - - -
          2.68618  4.42225  2.77519  2.73123  3.46354  2.40513  3.72494  3.29354  2.67741  2.69355  4.24690  2.90347  2.73739  3.18146  2.89801  2.37887  2.77519  2.98518  4.58477  3.61503
          0.17899  5.27683  1.84024  0.61958  0.77255  0.68704  0.69930
    784   4.11233  5.32380  6.12202  5.55344  2.68527  5.53228  5.87681  1.39380  5.42186  0.77634  3.49829  5.70453  5.60623  5.32545  5.37539  4.92263  4.32635  2.22629  5.92546  4.92731   1431 l - - -
          2.68618  4.42225  2.77519  2.73123  3.46354  2.40513  3.72494  3.29354  2.67741  2.69355  4.24690  2.90347  2.73739  3.18146  2.89801  2.37887  2.77519  2.98518  4.58477  3.61503
          0.00904  5.10688  5.82923  0.61958  0.77255  0.66140  0.72594
    785   2.96513  5.46316  2.26827  2.18652  4.80298  3.74076  3.92833  3.23327  2.10247  3.00955  4.50521  2.70607  4.13413  2.25235  2.71570  2.92984  2.45918  3.03952  5.89895  4.49126   1432 k - - -
          2.68618  4.42225  2.77519  2.73123  3.46354  2.40513  3.72494  3.29354  2.67741  2.69355  4.24690  2.90347  2.73739  3.18146  2.89801  2.37887  2.77519  2.98518  4.58477  3.61503
          0.00821  5.20283  5.92518  0.61958  0.77255  0.88336  0.53339
    786   2.20092  5.47166  3.23259  2.17167  4.81313  3.04837  3.93567  4.29292  2.06776  2.53800  4.51420  2.75243  4.14500  2.60243  1.93262  2.94345  3.20879  3.86057  5.90435  4.50078   1433 r - - -
          2.68618  4.42225  2.77519  2.73123  3.46354  2.40513  3.72494  3.29354  2.67741  2.69355  4.24690  2.90347  2.73739  3.18146  2.89801  2.37887  2.77519  2.98518  4.58477  3.61503
          0.00821  5.20283  5.92518  0.61958  0.77255  0.52485  0.89562
    787   2.61553  4.88114  2.64935  2.57399  2.33518  3.95167  4.18659  2.75071  3.12427  2.03955  3.97650  3.60748  3.21104  2.67353  3.52461  3.18062  2.49128  2.59555  5.44371  4.18302   1434 l - - -
          2.68618  4.42225  2.77519  2.73123  3.46354  2.40513  3.72494  3.29354  2.67741  2.69355  4.24690  2.90347  2.73739  3.18146  2.89801  2.37887  2.77519  2.98518  4.58477  3.61503
          0.00762  5.27683  5.99918  0.61958  0.77255  0.68704  0.69930
    788   2.24753  4.46812  4.96932  3.14456  3.56415  4.25176  4.58445  1.67493  4.16599  1.87563  2.90300  4.38689  4.61387  4.31331  4.20440  3.56080  3.31707  1.62411  5.10068  2.98406   1435 v - - -
          2.68618  4.42225  2.77519  2.73123  3.46354  2.40513  3.72494  3.29354  2.67741  2.69355  4.24690  2.90347  2.73739  3.18146  2.89801  2.37887  2.77519  2.98518  4.58477  3.61503
          0.00762  5.27683  5.99918  0.61958  0.77255  0.68704  0.69930
    789   3.39470  5.58997  3.82637  3.18719  4.93008  4.14167  4.18818  4.31306  2.02707  1.68594  4.66107  2.78069  4.50797  3.32199  1.25774  3.40446  2.73635  3.98400  5.97487  4.71901   1436 r - - -
          2.68618  4.42225  2.77519  2.73123  3.46354  2.40513  3.72494  3.29354  2.67741  2.69355  4.24690  2.90347  2.73739  3.18146  2.89801  2.37887  2.77519  2.98518  4.58477  3.61503
          0.00762  5.27683  5.99918  0.61958  0.77255  0.68704  0.69930
    790   1.92184  5.50888  2.78704  1.99258  4.85262  2.91762  3.96243  4.33764  1.89242  3.04436  4.54998  2.75128  4.16861  3.05929  2.65995  2.96415  2.69765  3.89882  5.94227  4.53211   1437 k - - -
          2.68618  4.42225  2.77519  2.73123  3.46354  2.40513  3.72494  3.29354  2.67741  2.69355  4.24690  2.90347  2.73739  3.18146  2.89801  2.37887  2.77519  2.98518  4.58477  3.61503
          0.00762  5.27683  5.99918  0.61958  0.77255  0.68704  0.69930
    791   3.00765  5.32759  2.36614  1.61316  4.60170  3.81346  4.01019  4.04010  2.78050  2.93179  4.38781  3.31614  4.20520  3.13634  2.52086  3.01084  2.48791  2.52186  2.85411  4.44169   1438 e - - -
          2.68618  4.42225  2.77519  2.73123  3.46354  2.40513  3.72494  3.29354  2.67741  2.69355  4.24690  2.90347  2.73739  3.18146  2.89801  2.37887  2.77519  2.98518  4.58477  3.61503
          0.00762  5.27683  5.99918  0.61958  0.77255  0.68704  0.69930
    792   2.49839  4.50369  4.60277  4.01100  3.60452  4.16649  4.47508  1.80484  2.53383  1.86082  3.61946  4.18214  4.53475  4.08076  3.04959  2.73769  3.28210  1.96426  3.08288  3.92939   1439 i - - -
          2.68618  4.42225  2.77519  2.73123  3.46354  2.40513  3.72494  3.29354  2.67741  2.69355  4.24690  2.90347  2.73739  3.18146  2.89801  2.37887  2.77519  2.98518  4.58477  3.61503
          0.00762  5.27683  5.99918  0.61958  0.77255  0.68704  0.69930
    793   3.11299  5.63832  2.69707  1.61577  4.97898  1.97754  4.05492  4.47024  2.81931  3.94242  4.68696  2.67841  4.24584  3.15866  2.09256  2.20854  3.34984  4.02796  6.07117  4.64813   1440 e - - -
          2.68618  4.42225  2.77519  2.73123  3.46354  2.40513  3.72494  3.29354  2.67741  2.69355  4.24690  2.90347  2.73739  3.18146  2.89801  2.37887  2.77519  2.98518  4.58477  3.61503
          0.07461  5.27683  2.70630  0.61958  0.77255  0.68704  0.69930
    794   2.96893  5.46991  2.15805  2.34244  3.29873  2.82553  2.67697  3.13857  2.66795  3.77342  4.51168  2.71314  3.16228  2.39940  2.37821  2.93305  3.20011  3.85833  5.90503  4.49651   1441 d - - -
          2.68618  4.42225  2.77519  2.73123  3.46354  2.40513  3.72494  3.29354  2.67741  2.69355  4.24690  2.90347  2.73739  3.18146  2.89801  2.37887  2.77519  2.98518  4.58477  3.61503
          0.10416  5.21037  2.37026  0.61958  0.77255  0.86564  0.54607
    795   2.96126  4.50052  4.22062  2.37927  1.92004  4.02727  2.97929  2.25032  3.55181  1.92462  3.61122  2.96834  4.39967  3.80327  3.79623  3.30048  3.19319  2.35519  5.10181  3.89700   1442 f - - -
          2.68618  4.42225  2.77519  2.73123  3.46354  2.40513  3.72494  3.29354  2.67741  2.69355  4.24690  2.90347  2.73739  3.18146  2.89801  2.37887  2.77519  2.98518  4.58477  3.61503
          0.08588  5.11518  2.57317  0.61958  0.77255  1.06131  0.42465
    796   2.48021  5.22241  3.24176  2.68336  2.52483  3.71079  2.66496  3.93649  2.07434  3.49697  4.28376  3.21436  4.10194  3.03036  2.25307  2.15422  2.66508  3.57618  5.69822  4.33768   1443 k - - -
          2.68618  4.42225  2.77519  2.73123  3.46354  2.40513  3.72494  3.29354  2.67741  2.69355  4.24690  2.90347  2.73739  3.18146  2.89801  2.37887  2.77519  2.98518  4.58477  3.61503
          0.00967  5.03897  5.76131  0.61958  0.77255  1.18403  0.36534
    797   1.88420  5.43483  3.20346  1.77825  4.78572  3.72141  3.89574  4.25595  1.99465  3.73330  4.48354  3.19438  4.11676  2.99752  2.03589  2.51439  3.19060  3.83066  5.85872  4.47106   1444 e - - -
          2.68618  4.42225  2.77519  2.73123  3.46354  2.40513  3.72494  3.29354  2.67741  2.69355  4.24690  2.90347  2.73739  3.18146  2.89801  2.37887  2.77519  2.98518  4.58477  3.61503
          0.00967  5.03897  5.76131  0.61958  0.77255  1.18403  0.36534
    798   2.91647  5.42286  3.14393  1.63472  4.76904  2.92620  2.92154  4.25269  2.26011  3.72607  4.46483  2.38295  4.07722  2.96641  2.23152  2.45902  3.14721  3.81444  5.85207  4.44457   1445 e - - -
          2.68618  4.42225  2.77519  2.73123  3.46354  2.40513  3.72494  3.29354  2.67741  2.69355  4.24690  2.90347  2.73739  3.18146  2.89801  2.37887  2.77519  2.98518  4.58477  3.61503
          0.07189  5.03897  2.76636  0.61958  0.77255  0.86386  0.54737
    799   2.40525  4.43368  4.30373  3.72043  2.79948  2.07590  4.31332  2.41870  3.61439  2.25876  3.54737  3.96297  3.09709  2.72463  3.82386  3.29814  3.16304  2.68921  3.33036  2.56844   1446 g - - -
          2.68610  4.42306  2.77601  2.73085  3.46311  2.40551  3.72576  3.29357  2.67732  2.69321  4.24771  2.90428  2.73821  3.18134  2.89835  2.37830  2.77538  2.98417  4.58178  3.61337
          0.77058  0.85944  2.17285  1.44871  0.26771  0.65625  0.73146
    800   2.96115  5.18456  1.46055  2.76982  4.44511  2.36182  3.99050  3.85320  2.78728  2.76956  4.27150  3.29255  4.16785  3.13772  2.60875  2.98729  3.19838  2.44377  5.69778  4.35516   1459 d - - -
          2.68618  4.42225  2.77519  2.73123  3.46354  2.40513  3.72494  3.29354  2.67741  2.69355  4.24690  2.90347  2.73739  3.18146  2.89801  2.37887  2.77519  2.98518  4.58477  3.61503
          0.21610  5.08041  1.67064  0.61958  0.77255  1.12033  0.39478
    801   2.29908  4.40838  4.09282  3.52311  1.69066  3.87872  4.22061  2.89538  3.43773  2.15889  3.54682  3.80515  3.06198  3.69356  3.69129  2.53565  2.34829  2.68731  5.03747  3.83258   1460 f - - -
          2.68618  4.42225  2.77519  2.73123  3.46354  2.40513  3.72494  3.29354  2.67741  2.69355  4.24690  2.90347  2.73739  3.18146  2.89801  2.37887  2.77519  2.98518  4.58477  3.61503
          0.01140  4.87571  5.59806  0.61958  0.77255  0.73953  0.64882
    802   2.39539  4.45157  4.28796  2.86460  3.55952  4.02365  4.31784  2.04183  2.82465  2.22950  3.56502  3.95817  4.39477  3.84150  3.82044  3.30229  2.06639  1.91556  3.34497  3.86245   1461 v - - -
          2.68618  4.42225  2.77519  2.73123  3.46354  2.40513  3.72494  3.29354  2.67741  2.69355  4.24690  2.90347  2.73739  3.18146  2.89801  2.37887  2.77519  2.98518  4.58477  3.61503
          0.00931  5.07696  5.79931  0.61958  0.77255  1.12589  0.39210
    803   3.40132  4.88707  5.05683  4.60211  4.17520  4.48029  5.27223  2.11530  4.47138  2.85621  4.05260  4.72491  0.82604  4.74449  4.65670  3.88650  3.73007  1.69662  5.94573  4.74132   1462 p - - -
          2.68618  4.42225  2.77519  2.73123  3.46354  2.40513  3.72494  3.29354  2.67741  2.69355  4.24690  2.90347  2.73739  3.18146  2.89801  2.37887  2.77519  2.98518  4.58477  3.61503
          0.11995  5.07696  2.23685  0.61958  0.77255  1.12589  0.39210
    804   1.94655  4.55153  3.96795  3.40100  3.70546  3.93076  4.23066  1.82244  2.25009  2.76401  3.67959  3.75501  4.31968  3.62024  3.63422  2.51851  3.15695  1.94668  5.18251  3.96348   1463 i - - -
          2.68618  4.42225  2.77519  2.73123  3.46354  2.40513  3.72494  3.29354  2.67741  2.69355  4.24690  2.90347  2.73739  3.18146  2.89801  2.37887  2.77519  2.98518  4.58477  3.61503
          0.01040  4.96741  5.68976  0.61958  0.77255  1.27999  0.32579
    805   1.60311  4.95952  3.36844  2.35419  4.22256  2.78895  3.99205  2.29433  2.83328  3.26025  4.09444  3.32636  2.92801  3.17232  3.27952  2.45977  3.12714  3.31773  5.53774  4.22998   1464 a - - -
          2.68618  4.42225  2.77519  2.73123  3.46354  2.40513  3.72494  3.29354  2.67741  2.69355  4.24690  2.90347  2.73739  3.18146  2.89801  2.37887  2.77519  2.98518  4.58477  3.61503
          0.01040  4.96741  5.68976  0.61958  0.77255  1.27999  0.32579
    806   2.44924  4.34838  4.55268  3.96216  2.70608  4.03563  4.37448  2.74235  3.81520  2.12751  3.47321  4.09563  4.41155  4.00796  3.94041  2.53711  2.13751  1.40732  4.98421  3.79847   1465 v - - -
          2.68618  4.42225  2.77519  2.73123  3.46354  2.40513  3.72494  3.29354  2.67741  2.69355  4.24690  2.90347  2.73739  3.18146  2.89801  2.37887  2.77519  2.98518  4.58477  3.61503
          0.01040  4.96741  5.68976  0.61958  0.77255  1.27999  0.32579
    807   3.21228  5.73655  1.84393  1.06687  3.11545  2.50946  4.11017  4.53913  2.98823  4.03257  4.82127  3.19299  4.25026  3.24358  3.53034  3.14012  3.46925  4.11353  6.18230  4.72733   1466 e - - -
          2.68618  4.42225  2.77519  2.73123  3.46354  2.40513  3.72494  3.29354  2.67741  2.69355  4.24690  2.90347  2.73739  3.18146  2.89801  2.37887  2.77519  2.98518  4.58477  3.61503
          0.01040  4.96741  5.68976  0.61958  0.77255  0.84944  0.55801
    808   2.13104  4.67784  3.94672  3.36437  3.80106  3.98357  4.22277  2.31643  3.20061  1.58957  3.76245  3.74447  4.35841  2.79726  1.94140  3.24219  3.22667  2.93107  5.25852  4.03864   1467 l - - -
          2.68594  4.42249  2.77543  2.73088  3.46378  2.40428  3.72518  3.29378  2.67765  2.69331  4.24714  2.90371  2.73763  3.18170  2.89825  2.37911  2.77543  2.98465  4.58501  3.61527
          0.55298  1.79731  1.35085  1.13149  0.38942  1.11792  0.39595
    809   2.81156  5.03044  3.20073  2.64420  4.28628  2.32808  2.54892  3.70617  2.61204  2.59022  4.10834  3.16287  2.76148  2.98100  2.44938  2.84014  2.42458  3.37509  5.53197  4.19561   1473 g - - -
          2.68618  4.42225  2.77519  2.73123  3.46354  2.40513  3.72494  3.29354  2.67741  2.69355  4.24690  2.90347  2.73739  3.18146  2.89801  2.37887  2.77519  2.98518  4.58477  3.61503
          0.01247  4.78618  5.50852  0.61958  0.77255  1.46602  0.26246
    810   4.66125  5.80210  5.53015  5.46794  0.22901  4.97391  4.62583  4.19747  5.38714  3.37794  4.81501  5.18595  5.45822  5.32441  5.28356  4.82812  4.98436  4.23867  4.73541  3.04448   1474 F - - -
          2.68717  4.42419  2.77476  2.73258  3.46548  2.40213  3.72554  3.29288  2.67650  2.69290  4.24884  2.90541  2.73515  3.18224  2.89815  2.37998  2.77636  2.98476  4.58352  3.61518
          1.43425  0.42675  2.21565  2.14981  0.12387  0.39848  1.11273
    811   2.02381  5.44158  2.66201  2.33620  4.78207  2.88468  3.05711  4.26509  2.64161  3.74518  4.48461  3.17995  2.18593  3.00136  2.28697  2.49589  3.17301  3.83000  5.87749  4.46854   1487 a - - -
          2.68618  4.42225  2.77519  2.73123  3.46354  2.40513  3.72494  3.29354  2.67741  2.69355  4.24690  2.90347  2.73739  3.18146  2.89801  2.37887  2.77519  2.98518  4.58477  3.61503
          0.00883  5.13017  5.85252  0.61958  0.77255  0.78354  0.61026
    812   2.47763  4.75939  3.77315  3.20754  3.00851  3.93697  4.18211  3.27171  2.26901  1.90894  3.85977  3.63657  4.31827  3.48110  2.89907  2.23129  2.13789  2.56591  5.33364  4.08852   1488 l - - -
          2.68618  4.42225  2.77519  2.73123  3.46354  2.40513  3.72494  3.29354  2.67741  2.69355  4.24690  2.90347  2.73739  3.18146  2.89801  2.37887  2.77519  2.98518  4.58477  3.61503
          0.00837  5.18327  5.90562  0.61958  0.77255  0.92734  0.50353
    813   2.98037  5.43756  3.21800  1.26784  4.76242  3.75014  2.98463  4.23331  2.69162  3.73441  4.48700  3.22676  4.14920  2.21662  3.17833  2.52660  2.64138  2.95592  5.88373  4.48607   1489 e - - -
          2.68618  4.42225  2.77519  2.73123  3.46354  2.40513  3.72494  3.29354  2.67741  2.69355  4.24690  2.90347  2.73739  3.18146  2.89801  2.37887  2.77519  2.98518  4.58477  3.61503
          0.00837  5.18327  5.90562  0.61958  0.77255  0.92734  0.50353
    814   3.01376  4.48175  4.50793  3.91573  2.33026  3.04687  4.41899  2.17836  2.90013  1.25750  3.58868  4.11036  4.48721  3.99696  2.78238  3.40864  3.24523  2.73007  5.09076  3.90028   1490 l - - -
          2.68618  4.42225  2.77519  2.73123  3.46354  2.40513  3.72494  3.29354  2.67741  2.69355  4.24690  2.90347  2.73739  3.18146  2.89801  2.37887  2.77519  2.98518  4.58477  3.61503
          0.00837  5.18327  5.90562  0.61958  0.77255  0.92734  0.50353
    815   2.51172  5.68363  3.09578  1.26253  5.05037  3.82555  4.13602  4.53614  2.92499  4.02117  4.78815  3.31007  4.29998  1.45689  3.42086  2.55724  3.44871  4.10063  6.15998  4.73902   1491 e - - -
          2.68618  4.42225  2.77519  2.73123  3.46354  2.40513  3.72494  3.29354  2.67741  2.69355  4.24690  2.90347  2.73739  3.18146  2.89801  2.37887  2.77519  2.98518  4.58477  3.61503
          0.00837  5.18327  5.90562  0.61958  0.77255  0.92734  0.50353
    816   3.00343  4.38707  4.90904  4.29783  2.76637  2.97059  3.08876  2.39374  4.09538  1.95160  3.50561  4.30930  4.53049  4.23733  4.12393  3.47507  2.69663  1.69165  2.58440  2.74357   1492 v - - -
          2.68618  4.42225  2.77519  2.73123  3.46354  2.40513  3.72494  3.29354  2.67741  2.69355  4.24690  2.90347  2.73739  3.18146  2.89801  2.37887  2.77519  2.98518  4.58477  3.61503
          0.22260  5.18327  1.64015  0.61958  0.77255  0.92734  0.50353
    817   2.87701  5.32737  3.13615  2.24869  4.64920  2.42390  3.84553  4.11776  2.28360  2.80224  4.37519  2.09532  4.04949  2.09910  3.07136  2.85038  3.10812  2.96955  5.77316  4.37840   1493 n - - -
          2.68618  4.42225  2.77519  2.73123  3.46354  2.40513  3.72494  3.29354  2.67741  2.69355  4.24690  2.90347  2.73739  3.18146  2.89801  2.37887  2.77519  2.98518  4.58477  3.61503
          0.01036  4.97103  5.69338  0.61958  0.77255  1.27550  0.32752
    818   2.87130  5.20552  3.19516  2.64138  3.26805  2.18254  2.36039  3.93272  2.63718  3.48745  4.26955  2.64484  4.06627  2.99526  2.54295  2.23122  2.58402  3.56502  5.68346  4.31654   1494 g - - -
          2.68618  4.42225  2.77519  2.73123  3.46354  2.40513  3.72494  3.29354  2.67741  2.69355  4.24690  2.90347  2.73739  3.18146  2.89801  2.37887  2.77519  2.98518  4.58477  3.61503
          0.01036  4.97103  5.69338  0.61958  0.77255  0.96836  0.47756
    819   2.93426  3.24591  3.92134  2.74900  3.72061  3.93969  4.20085  2.54703  2.04982  1.42027  3.69648  3.72251  4.31665  3.57493  3.59030  3.19487  2.59060  2.84376  5.18419  3.96228   1495 l - - -
          2.68690  4.42297  2.77550  2.73195  3.46344  2.40488  3.72566  3.29018  2.67772  2.69201  4.24762  2.90330  2.73772  3.18218  2.89873  2.37959  2.77467  2.98526  4.58229  3.61454
          1.35483  0.62847  1.56733  1.12294  0.39352  0.37812  1.15565
    820   3.34357  5.92897  1.40153  2.69082  5.25453  1.87879  4.22121  4.77061  3.11435  4.23600  5.02014  1.88164  2.82990  2.57357  3.67018  3.25492  3.60588  4.31824  6.37291  4.89563   1500 d - - -
          2.68618  4.42225  2.77519  2.73123  3.46354  2.40513  3.72494  3.29354  2.67741  2.69355  4.24690  2.90347  2.73739  3.18146  2.89801  2.37887  2.77519  2.98518  4.58477  3.61503
          0.13967  5.09301  2.08573  0.61958  0.77255  1.09958  0.40498
    821   2.91637  4.71778  4.29349  3.91311  2.26594  1.07014  4.72920  3.72231  3.89737  3.44415  4.35833  4.03949  4.39549  4.15395  4.15897  3.14557  1.58562  3.38548  5.69968  4.40367   1501 g - - -
          2.68618  4.42225  2.77519  2.73123  3.46354  2.40513  3.72494  3.29354  2.67741  2.69355  4.24690  2.90347  2.73739  3.18146  2.89801  2.37887  2.77519  2.98518  4.58477  3.61503
          0.01043  4.96377  5.68612  0.61958  0.77255  1.28446  0.32407
    822   2.87362  3.21677  2.66761  2.25085  4.41241  3.68481  2.63269  3.84199  2.66025  3.41908  4.21544  3.19696  4.07702  3.01843  2.12485  2.88698  3.10483  1.99077  5.63635  4.28403   1502 v - - -
          2.68618  4.42225  2.77519  2.73123  3.46354  2.40513  3.72494  3.29354  2.67741  2.69355  4.24690  2.90347  2.73739  3.18146  2.89801  2.37887  2.77519  2.98518  4.58477  3.61503
          0.01043  4.96377  5.68612  0.61958  0.77255  0.80835  0.58986
    823   2.95994  5.46759  2.37160  1.68272  4.80957  2.51609  3.91521  4.29529  2.66318  3.77293  4.51441  3.17367  4.11415  3.01579  2.20163  2.49517  2.27070  3.85769  5.90417  4.49054   1503 e - - -
          2.68618  4.42225  2.77519  2.73123  3.46354  2.40513  3.72494  3.29354  2.67741  2.69355  4.24690  2.90347  2.73739  3.18146  2.89801  2.37887  2.77519  2.98518  4.58477  3.61503
          0.06798  5.09301  2.82040  0.61958  0.77255  1.09958  0.40498
    824   3.05109  4.41610  4.97530  4.37228  3.51353  4.24591  4.59193  1.93028  4.17723  2.17314  2.64249  4.39108  4.59820  4.31993  4.20922  3.56117  2.44342  1.24550  5.08778  2.78822   1504 v - - -
          2.68618  4.42225  2.77519  2.73123  3.46354  2.40513  3.72494  3.29354  2.67741  2.69355  4.24690  2.90347  2.73739  3.18146  2.89801  2.37887  2.77519  2.98518  4.58477  3.61503
          0.00972  5.03474  5.75709  0.61958  0.77255  0.32411  1.28434
    825   2.29527  5.51821  2.50846  2.34520  4.86352  3.78035  2.99916  4.34955  1.95106  3.82349  4.55890  3.24774  3.19973  3.06393  2.00914  2.57112  2.52486  3.90900  5.95063  4.53967   1505 k - - -
          2.68618  4.42225  2.77519  2.73123  3.46354  2.40513  3.72494  3.29354  2.67741  2.69355  4.24690  2.90347  2.73739  3.18146  2.89801  2.37887  2.77519  2.98518  4.58477  3.61503
          0.00752  5.28961  6.01195  0.61958  0.77255  0.39664  1.11650
    826   4.36115  5.56145  6.37472  5.80123  2.35552  5.78575  6.10645  2.05609  5.66977  0.60808  3.63793  5.96441  5.82336  5.52917  5.60026  5.18203  4.56946  1.97266  6.10405  5.12826   1506 L - - -
          2.68618  4.42225  2.77519  2.73123  3.46354  2.40513  3.72494  3.29354  2.67741  2.69355  4.24690  2.90347  2.73739  3.18146  2.89801  2.37887  2.77519  2.98518  4.58477  3.61503
          0.06584  5.33506  2.83193  0.61958  0.77255  0.48576  0.95510
    827   3.00231  5.51085  2.74048  2.07370  4.85515  3.77520  3.96284  4.34044  1.95871  3.81566  4.55189  2.78287  4.16916  3.05959  2.28956  1.90260  2.49450  3.01537  5.94383  4.53349   1507 s - - -
          2.68618  4.42225  2.77519  2.73123  3.46354  2.40513  3.72494  3.29354  2.67741  2.69355  4.24690  2.90347  2.73739  3.18146  2.89801  2.37887  2.77519  2.98518  4.58477  3.61503
          0.00762  5.27683  5.99918  0.61958  0.77255  0.68704  0.69930
    828   2.25763  5.00516  5.10872  4.93078  5.73524  0.59403  5.73121  5.22593  4.93602  4.90423  5.65224  4.57192  4.64987  5.09043  5.07643  2.13427  2.06606  4.36498  7.06570  5.99173   1508 G - - -
          2.68618  4.42225  2.77519  2.73123  3.46354  2.40513  3.72494  3.29354  2.67741  2.69355  4.24690  2.90347  2.73739  3.18146  2.89801  2.37887  2.77519  2.98518  4.58477  3.61503
          0.00762  5.27683  5.99918  0.61958  0.77255  0.68704  0.69930
    829   3.38538  5.47605  3.88468  3.26342  3.16596  4.15053  4.23818  4.16701  2.74838  3.72301  4.58046  3.71437  4.53315  2.53973  0.81407  3.42920  2.36693  3.86589  5.88926  4.61734   1509 r - - -
          2.68618  4.42225  2.77519  2.73123  3.46354  2.40513  3.72494  3.29354  2.67741  2.69355  4.24690  2.90347  2.73739  3.18146  2.89801  2.37887  2.77519  2.98518  4.58477  3.61503
          0.00762  5.27683  5.99918  0.61958  0.77255  0.68704  0.69930
    830   2.04055  5.09316  5.94661  5.45309  4.45372  5.40127  6.04631  0.72419  5.36732  2.41424  4.23042  5.56665  5.65811  5.59123  5.49417  4.80535  4.12531  1.61659  6.42363  5.21505   1510 i - - -
          2.68618  4.42225  2.77519  2.73123  3.46354  2.40513  3.72494  3.29354  2.67741  2.69355  4.24690  2.90347  2.73739  3.18146  2.89801  2.37887  2.77519  2.98518  4.58477  3.61503
          0.00762  5.27683  5.99918  0.61958  0.77255  0.68704  0.69930
    831   5.11744  6.89418  0.08221  4.18716  6.61068  4.89496  5.89585  6.63776  5.27274  5.97771  7.11716  4.76207  5.60276  5.23801  5.79770  5.04059  5.50580  6.17472  7.37227  6.47810   1511 D - - -
          2.68618  4.42225  2.77519  2.73123  3.46354  2.40513  3.72494  3.29354  2.67741  2.69355  4.24690  2.90347  2.73739  3.18146  2.89801  2.37887  2.77519  2.98518  4.58477  3.61503
          0.00762  5.27683  5.99918  0.61958  0.77255  0.37779  1.15637
    832   4.46227  6.19725  5.40930  4.48541  5.27016  4.93689  4.87041  4.79138  3.02394  2.42600  5.25296  4.69989  5.32661  4.06347  0.31163  4.54373  4.62544  4.67635  6.38347  5.23474   1512 R - - -
          2.68618  4.42225  2.77519  2.73123  3.46354  2.40513  3.72494  3.29354  2.67741  2.69355  4.24690  2.90347  2.73739  3.18146  2.89801  2.37887  2.77519  2.98518  4.58477  3.61503
          0.00719  5.33506  6.05740  0.61958  0.77255  0.48576  0.95510
    833   4.17135  5.33134  6.32957  5.87811  4.52935  5.88649  6.67359  0.85385  5.85175  1.62218  4.22724  6.06006  6.01911  6.03117  5.98957  5.35223  4.42566  1.24280  6.79399  5.64462   1513 i - - -
          2.68618  4.42225  2.77519  2.73123  3.46354  2.40513  3.72494  3.29354  2.67741  2.69355  4.24690  2.90347  2.73739  3.18146  2.89801  2.37887  2.77519  2.98518  4.58477  3.61503
          0.00719  5.33506  6.05740  0.61958  0.77255  0.48576  0.95510
    834   2.47618  6.84828  0.42386  2.27993  6.16456  4.12106  4.82415  5.76576  4.05230  5.20304  6.13326  3.57358  4.83426  4.01614  4.80482  3.90304  4.42457  5.26360  7.35462  5.70581   1514 D - - -
          2.68638  4.42245  2.77540  2.73143  3.46374  2.40465  3.72515  3.29374  2.67714  2.69375  4.24710  2.90367  2.73760  3.18167  2.89821  2.37907  2.77425  2.98462  4.58497  3.61523
          0.70095  1.02535  1.92954  0.05884  2.86220  0.48576  0.95510
    835   2.24412  5.44972  3.21010  2.33068  4.78817  2.81223  2.94860  4.26940  2.32910  3.75212  4.49215  2.48029  4.12461  2.28250  2.66362  2.52778  3.18624  2.95825  3.53269  4.47954   1516 a - - -
          2.68618  4.42225  2.77519  2.73123  3.46354  2.40513  3.72494  3.29354  2.67741  2.69355  4.24690  2.90347  2.73739  3.18146  2.89801  2.37887  2.77519  2.98518  4.58477  3.61503
          0.00839  5.18088  5.90323  0.61958  0.77255  0.28255  1.40185
    836   2.54961  5.22412  3.45128  2.47414  4.45840  3.87513  4.08091  3.87247  2.88574  1.83950  4.29705  2.88368  2.54944  3.23479  2.74470  2.64733  2.08592  2.91948  5.73086  4.39965   1517 l - - -
          2.68618  4.42225  2.77519  2.73123  3.46354  2.40513  3.72494  3.29354  2.67741  2.69355  4.24690  2.90347  2.73739  3.18146  2.89801  2.37887  2.77519  2.98518  4.58477  3.61503
          0.05297  5.33506  3.06245  0.61958  0.77255  0.48576  0.95510
    837   1.86465  5.11156  3.49539  2.34667  4.32114  2.47375  4.09031  2.81357  2.24773  2.53198  4.19121  3.44077  4.26642  3.26757  3.37219  2.28356  3.25214  3.42718  3.39182  4.32524   1518 a - - -
          2.68618  4.42225  2.77519  2.73123  3.46354  2.40513  3.72494  3.29354  2.67741  2.69355  4.24690  2.90347  2.73739  3.18146  2.89801  2.37887  2.77519  2.98518  4.58477  3.61503
          0.00752  5.28961  6.01195  0.61958  0.77255  0.39664  1.11650
    838   2.66087  5.71611  1.32720  2.09708  5.05542  3.86480  4.12418  4.54895  2.90464  4.02192  4.77050  2.09869  3.05211  3.23120  3.41429  2.58098  2.84624  4.10613  6.15280  4.72411   1519 d - - -
          2.68618  4.42225  2.77519  2.73123  3.46354  2.40513  3.72494  3.29354  2.67741  2.69355  4.24690  2.90347  2.73739  3.18146  2.89801  2.37887  2.77519  2.98518  4.58477  3.61503
          0.00719  5.33506  6.05740  0.61958  0.77255  0.48576  0.95510
    839   3.88689  6.49018  2.44596  2.97873  5.89194  0.53808  4.70592  5.44585  2.67989  4.90070  5.76662  2.67354  4.75100  3.87890  4.36215  3.75659  4.20268  4.96472  7.04107  5.49745   1520 G - - -
          2.68618  4.42225  2.77519  2.73123  3.46354  2.40513  3.72494  3.29354  2.67741  2.69355  4.24690  2.90347  2.73739  3.18146  2.89801  2.37887  2.77519  2.98518  4.58477  3.61503
          0.05867  5.33506  2.95344  0.61958  0.77255  0.48576  0.95510
    840   3.01379  5.49770  3.26832  2.38218  4.83374  2.96452  3.97587  4.31144  2.70961  2.75219  4.54169  2.23811  4.18254  2.51481  1.57959  2.54041  2.78084  3.88369  5.93501  4.53227   1521 r - - -
          2.68618  4.42225  2.77519  2.73123  3.46354  2.40513  3.72494  3.29354  2.67741  2.69355  4.24690  2.90347  2.73739  3.18146  2.89801  2.37887  2.77519  2.98518  4.58477  3.61503
          0.39705  5.28395  1.13125  0.61958  0.77255  0.66508  0.72203
    841   2.32903  4.38601  4.17082  3.58953  3.49324  3.93795  4.22835  2.35295  2.54246  1.52565  3.49544  3.85632  4.30949  3.73435  3.71146  3.21507  2.56490  2.63205  4.99307  2.49672   1522 l - - -
          2.68639  4.42317  2.77456  2.73067  3.46291  2.40551  3.72451  3.29446  2.67833  2.69065  4.24782  2.90387  2.73757  3.18122  2.89893  2.37979  2.77534  2.98546  4.58569  3.61271
          0.68518  0.70850  5.62039  1.58044  0.23053  0.17508  1.82875
    842   3.10625  4.48617  5.02736  4.41544  2.04596  4.27216  4.60127  2.18227  4.20976  1.47753  3.59085  4.42021  4.63430  4.34736  3.12675  3.58208  2.49553  2.38928  5.10309  2.28206   1538 l - - -
          2.68618  4.42225  2.77519  2.73123  3.46354  2.40513  3.72494  3.29354  2.67741  2.69355  4.24690  2.90347  2.73739  3.18146  2.89801  2.37887  2.77519  2.98518  4.58477  3.61503
          0.21702  5.33506  1.65933  0.61958  0.77255  0.48576  0.95510
    843   2.48482  5.36997  3.21252  2.32473  4.68577  3.71882  3.90858  3.13516  2.16502  2.84234  4.41862  2.54996  4.11147  3.01539  2.01757  2.29304  2.57923  3.74481  5.82034  4.42859   1539 r - - -
          2.68618  4.42225  2.77519  2.73123  3.46354  2.40513  3.72494  3.29354  2.67741  2.69355  4.24690  2.90347  2.73739  3.18146  2.89801  2.37887  2.77519  2.98518  4.58477  3.61503
          0.00886  5.12689  5.84924  0.61958  0.77255  0.56454  0.84077
    844   4.06932  5.23493  6.22192  5.76741  4.46827  5.76944  6.54513  1.13677  5.73526  1.66014  4.17207  5.94085  5.91783  5.92823  5.87582  5.22825  4.32427  0.93579  6.70289  5.53965   1540 v - - -
          2.68618  4.42225  2.77519  2.73123  3.46354  2.40513  3.72494  3.29354  2.67741  2.69355  4.24690  2.90347  2.73739  3.18146  2.89801  2.37887  2.77519  2.98518  4.58477  3.61503
          0.00792  5.23756  5.95991  0.61958  0.77255  0.33079  1.26712
    845   4.18101  5.37480  6.26617  5.74497  4.16387  5.72018  6.23215  0.97457  5.65041  1.39936  2.46923  5.89465  5.84008  5.67362  5.67652  5.13348  4.41570  1.58660  6.34128  5.29150   1541 i - - -
          2.68618  4.42225  2.77519  2.73123  3.46354  2.40513  3.72494  3.29354  2.67741  2.69355  4.24690  2.90347  2.73739  3.18146  2.89801  2.37887  2.77519  2.98518  4.58477  3.61503
          0.00719  5.33506  6.05740  0.61958  0.77255  0.48576  0.95510
    846   4.41121  6.71544  0.22330  3.47209  6.45693  2.71466  5.31336  6.21466  4.63356  5.62988  6.62461  4.05454  5.16545  4.55373  5.34311  4.29904  4.81304  5.64019  7.46972  6.13197   1542 D - - -
          2.68618  4.42225  2.77519  2.73123  3.46354  2.40513  3.72494  3.29354  2.67741  2.69355  4.24690  2.90347  2.73739  3.18146  2.89801  2.37887  2.77519  2.98518  4.58477  3.61503
          0.00719  5.33506  6.05740  0.61958  0.77255  0.48576  0.95510
    847   5.08296  6.16536  5.67646  2.90781  2.04958  5.60755  4.43836  4.81017  5.47828  4.02424  5.34624  5.17145  5.91016  5.31924  5.43299  5.02680  5.29210  4.73127  4.54327  0.34851   1543 Y - - -
          2.68618  4.42225  2.77519  2.73123  3.46354  2.40513  3.72494  3.29354  2.67741  2.69355  4.24690  2.90347  2.73739  3.18146  2.89801  2.37887  2.77519  2.98518  4.58477  3.61503
          0.00719  5.33506  6.05740  0.61958  0.77255  0.48576  0.95510
    848   4.31848  6.24235  4.55175  4.20248  6.17792  2.77573  5.08107  5.64493  0.24229  5.01085  5.92800  4.55599  5.25298  4.25764  3.54502  4.36017  4.61499  5.20607  6.83380  5.82667   1544 K - - -
          2.68638  4.42245  2.77493  2.73144  3.46281  2.40533  3.72515  3.29374  2.67676  2.69289  4.24710  2.90314  2.73760  3.18167  2.89821  2.37907  2.77540  2.98539  4.58497  3.61523
          0.05950  2.89275  6.05740  1.65170  0.21285  0.48576  0.95510
    849   2.56841  5.41615  2.79491  2.78021  4.71240  3.82805  4.02217  4.16480  2.77993  2.99917  4.47120  2.71949  4.22080  3.13755  2.51768  2.08891  1.51090  3.78054  5.88055  3.39627   1552 t - - -
          2.68618  4.42225  2.77519  2.73123  3.46354  2.40513  3.72494  3.29354  2.67741  2.69355  4.24690  2.90347  2.73739  3.18146  2.89801  2.37887  2.77519  2.98518  4.58477  3.61503
          0.00719  5.33506  6.05740  0.61958  0.77255  0.48576  0.95510
    850   2.56212  5.56297  3.29007  2.39054  4.95001  1.40499  4.11075  4.42645  2.86905  3.92353  4.67782  2.76167  4.28404  3.22012  2.76640  1.71946  3.36800  3.99453  6.06845  4.66727   1553 g - - -
          2.68618  4.42225  2.77519  2.73123  3.46354  2.40513  3.72494  3.29354  2.67741  2.69355  4.24690  2.90347  2.73739  3.18146  2.89801  2.37887  2.77519  2.98518  4.58477  3.61503
          0.00719  5.33506  6.05740  0.61958  0.77255  0.48576  0.95510
    851   2.34881  5.52101  2.72756  2.73133  4.85851  3.80709  3.99481  4.33848  1.76490  3.82301  3.33306  3.27797  3.14127  3.09389  1.89876  2.25272  2.72597  3.90771  5.95860  4.55314   1554 k - - -
          2.68618  4.42225  2.77519  2.73123  3.46354  2.40513  3.72494  3.29354  2.67741  2.69355  4.24690  2.90347  2.73739  3.18146  2.89801  2.37887  2.77519  2.98518  4.58477  3.61503
          0.15808  5.33506  1.95620  0.61958  0.77255  0.48576  0.95510
    852   2.58009  5.42919  2.65393  2.66866  4.75964  3.73854  3.93000  4.23407  2.07212  3.72959  4.47675  2.45960  2.58046  3.03218  3.16211  2.14619  2.33020  2.62882  5.87431  4.47361   1555 k - - -
          2.68618  4.42225  2.77519  2.73123  3.46354  2.40513  3.72494  3.29354  2.67741  2.69355  4.24690  2.90347  2.73739  3.18146  2.89801  2.37887  2.77519  2.98518  4.58477  3.61503
          0.19398  5.18533  1.76769  0.61958  0.77255  0.92283  0.50649
    853   2.88068  5.21322  3.20581  2.06364  4.49336  2.84067  3.88146  3.93481  2.64976  2.74918  4.27402  3.18472  3.08764  2.57891  3.12783  1.91576  2.60342  2.68718  5.68979  4.32317   1556 s - - -
          2.68618  4.42225  2.77519  2.73123  3.46354  2.40513  3.72494  3.29354  2.67741  2.69355  4.24690  2.90347  2.73739  3.18146  2.89801  2.37887  2.77519  2.98518  4.58477  3.61503
          0.08062  5.00140  2.64890  0.61958  0.77255  0.59332  0.80405
    854   2.94331  4.90627  3.52468  2.96353  3.08516  3.83657  4.05977  2.76445  2.22053  2.57316  3.99486  3.44460  2.41052  2.70336  2.80490  2.52228  2.42081  2.65994  5.45206  4.16968   1557 k - - -
          2.68618  4.42225  2.77519  2.73123  3.46354  2.40513  3.72494  3.29354  2.67741  2.69355  4.24690  2.90347  2.73739  3.18146  2.89801  2.37887  2.77519  2.98518  4.58477  3.61503
          0.00889  5.12286  5.84520  0.61958  0.77255  0.72733  0.66009
    855   2.09024  5.47211  2.33342  2.36326  4.81532  3.73624  3.92560  4.30034  2.33836  3.77662  4.51350  2.69668  3.07125  2.57999  3.15512  1.87316  3.19615  3.10481  5.90578  4.49533   1558 s - - -
          2.68618  4.42225  2.77519  2.73123  3.46354  2.40513  3.72494  3.29354  2.67741  2.69355  4.24690  2.90347  2.73739  3.18146  2.89801  2.37887  2.77519  2.98518  4.58477  3.61503
          0.00829  5.19314  5.91549  0.61958  0.77255  0.90549  0.51809
    856   2.53975  5.17164  3.37458  2.81626  4.41229  2.90302  4.00715  3.82876  2.15105  2.40159  4.24448  3.33512  3.22569  3.15725  2.34127  2.11879  3.20365  2.28409  5.67562  4.34131   1559 s - - -
          2.68618  4.42225  2.77519  2.73123  3.46354  2.40513  3.72494  3.29354  2.67741  2.69355  4.24690  2.90347  2.73739  3.18146  2.89801  2.37887  2.77519  2.98518  4.58477  3.61503
          0.00829  5.19314  5.91549  0.61958  0.77255  0.90549  0.51809
    857   2.50318  5.33712  2.36711  2.72046  4.62895  3.76462  3.95711  4.07792  1.89189  3.61885  3.23074  3.25720  4.15653  3.07456  2.63465  2.95967  1.91408  3.69892  2.82133  4.42812   1560 k - - -
          2.68618  4.42225  2.77519  2.73123  3.46354  2.40513  3.72494  3.29354  2.67741  2.69355  4.24690  2.90347  2.73739  3.18146  2.89801  2.37887  2.77519  2.98518  4.58477  3.61503
          0.00829  5.19314  5.91549  0.61958  0.77255  0.90549  0.51809
    858   2.48688  5.46590  2.37350  1.99481  4.80864  3.73570  3.92284  4.29274  1.83042  3.00021  4.50724  3.20412  4.12916  2.51127  2.61671  2.51732  3.19244  3.85530  3.44948  4.49060   1561 k - - -
          2.68618  4.42225  2.77519  2.73123  3.46354  2.40513  3.72494  3.29354  2.67741  2.69355  4.24690  2.90347  2.73739  3.18146  2.89801  2.37887  2.77519  2.98518  4.58477  3.61503
          0.00829  5.19314  5.91549  0.61958  0.77255  0.90549  0.51809
[truncated: 55,804 more chars]
