# Supplementary material for: A matter of background: DNA repair pathways as a possible cause for the sparse distribution of CRISPR-Cas systems in bacteria
Source: Philos Trans R Soc Lond B Biol Sci. 2019 Mar 25;374(1772):20180088. doi: 10.1098/rstb.2018.0088 (PMC6452273; doi:10.1098/rstb.2018.0088)
Supplement: Macsy_finder_DNA_repair.zip [file rstb20180088supp3.zip › Macsy_finder_DNA_repair/DNA_repair_profiles/AddB_epsilon.hmm]

HMMER3/f [3.1b2 | February 2015]
NAME  AddB_epsilon
LENG  785
ALPH  amino
RF    no
MM    no
CONS  yes
CS    no
MAP   yes
DATE  Fri Sep  1 19:16:07 2017
NSEQ  17
EFFN  1.448486
CKSUM 3937207956
STATS LOCAL MSV      -12.7055  0.69626
STATS LOCAL VITERBI  -13.5827  0.69626
STATS LOCAL FORWARD   -6.4028  0.69626
HMM          A        C        D        E        F        G        H        I        K        L        M        N        P        Q        R        S        T        V        W        Y   
            m->m     m->i     m->d     i->m     i->i     d->m     d->d
  COMPO   2.66044  4.41436  2.92182  2.51827  3.02094  3.22501  3.72144  2.79319  2.55405  2.30762  3.64136  3.02711  3.68872  3.01810  2.98555  2.66711  2.94033  2.74934  5.00948  3.21092
          2.68655  4.42262  2.77556  2.73079  3.46314  2.40549  3.72531  3.29391  2.67701  2.69294  4.24241  2.90269  2.73761  3.18169  2.89837  2.37917  2.77540  2.98555  4.58514  3.61502
          0.57235  1.14962  2.12825  1.54289  0.24050  0.00000        *
      1   2.52968  4.67439  3.16742  2.62446  3.90642  3.49948  3.74669  3.29385  2.57207  2.94365  2.32906  2.23112  3.50989  2.94119  2.72355  2.73637  2.74467  3.00809  5.23489  3.94328     11 n - - -
          2.68618  4.42225  2.77519  2.73123  3.46354  2.40513  3.72494  3.29354  2.67741  2.69355  4.24690  2.90347  2.73739  3.18146  2.89801  2.37887  2.77519  2.98518  4.58477  3.61503
          0.02060  4.28845  5.01079  0.61958  0.77255  0.64837  0.74002
      2   2.69435  4.97974  3.02849  2.47390  4.27080  3.48216  3.66090  3.22322  1.78728  3.25288  4.05140  2.99359  2.87874  2.32435  2.78444  2.70102  2.65925  3.34186  5.44810  4.10838     12 k - - -
          2.68618  4.42225  2.77519  2.73123  3.46354  2.40513  3.72494  3.29354  2.67741  2.69355  4.24690  2.90347  2.73739  3.18146  2.89801  2.37887  2.77519  2.98518  4.58477  3.61503
          0.02060  4.28845  5.01079  0.61958  0.77255  0.64837  0.74002
      3   3.10146  4.62599  4.39517  3.95792  3.39699  4.08884  4.65986  2.44730  3.74591  0.82294  3.27530  4.19101  4.52862  4.07028  3.93407  3.50038  2.72044  2.44159  5.29049  4.11402     13 l - - -
          2.68618  4.42225  2.77519  2.73123  3.46354  2.40513  3.72494  3.29354  2.67741  2.69355  4.24690  2.90347  2.73739  3.18146  2.89801  2.37887  2.77519  2.98518  4.58477  3.61503
          0.02060  4.28845  5.01079  0.61958  0.77255  0.64837  0.74002
      4   2.65344  4.29681  3.65677  3.08717  2.23669  3.65953  3.20728  2.51479  3.01396  2.25893  3.40360  3.04247  4.03496  3.30578  2.77164  2.91623  2.88465  2.56665  4.79233  3.12160     14 f - - -
          2.68618  4.42225  2.77519  2.73123  3.46354  2.40513  3.72494  3.29354  2.67741  2.69355  4.24690  2.90347  2.73739  3.18146  2.89801  2.37887  2.77519  2.98518  4.58477  3.61503
          0.02060  4.28845  5.01079  0.61958  0.77255  0.64837  0.74002
      5   3.28178  4.54666  5.15440  4.67778  3.80548  4.72746  5.39204  1.40145  4.57961  2.28093  3.58419  4.86072  5.01820  4.84177  4.76082  4.14014  3.55017  0.85247  5.82937  4.61420     15 v - - -
          2.68618  4.42225  2.77519  2.73123  3.46354  2.40513  3.72494  3.29354  2.67741  2.69355  4.24690  2.90347  2.73739  3.18146  2.89801  2.37887  2.77519  2.98518  4.58477  3.61503
          0.02060  4.28845  5.01079  0.61958  0.77255  0.64837  0.74002
      6   3.56589  4.84166  4.85725  4.45239  1.01289  4.49938  3.82296  3.05564  4.28341  1.81510  3.65176  4.29290  4.78535  4.27863  4.31395  3.84484  3.78469  3.04396  3.98646  1.97305     16 f - - -
          2.68618  4.42225  2.77519  2.73123  3.46354  2.40513  3.72494  3.29354  2.67741  2.69355  4.24690  2.90347  2.73739  3.18146  2.89801  2.37887  2.77519  2.98518  4.58477  3.61503
          0.02060  4.28845  5.01079  0.61958  0.77255  0.64837  0.74002
      7   2.43217  4.42290  3.45461  3.06621  4.39483  3.17280  4.18491  3.81207  3.09075  3.46863  4.28546  3.34531  2.40137  3.40716  3.46140  1.30371  2.06491  3.31384  5.70687  4.45725     17 s - - -
          2.68618  4.42225  2.77519  2.73123  3.46354  2.40513  3.72494  3.29354  2.67741  2.69355  4.24690  2.90347  2.73739  3.18146  2.89801  2.37887  2.77519  2.98518  4.58477  3.61503
          0.02060  4.28845  5.01079  0.61958  0.77255  0.64837  0.74002
      8   2.49367  4.51546  3.26211  2.92463  4.41089  3.20950  4.11558  3.84054  3.00145  3.48469  4.30271  2.69087  3.87169  3.32456  3.38970  1.22139  2.06328  3.35822  5.70711  4.43071     18 s - - -
          2.68618  4.42225  2.77519  2.73123  3.46354  2.40513  3.72494  3.29354  2.67741  2.69355  4.24690  2.90347  2.73739  3.18146  2.89801  2.37887  2.77519  2.98518  4.58477  3.61503
          0.02060  4.28845  5.01079  0.61958  0.77255  0.64837  0.74002
      9   2.37519  4.67462  3.17201  2.64238  4.01144  3.44257  3.78161  3.39555  2.32550  2.75247  3.88320  3.11480  3.89131  2.96622  3.01889  1.79289  2.34577  3.08110  5.32137  4.02461     19 s - - -
          2.68618  4.42225  2.77519  2.73123  3.46354  2.40513  3.72494  3.29354  2.67741  2.69355  4.24690  2.90347  2.73739  3.18146  2.89801  2.37887  2.77519  2.98518  4.58477  3.61503
          0.02060  4.28845  5.01079  0.61958  0.77255  0.64837  0.74002
     10   3.34383  5.37850  3.83821  3.09744  4.89783  3.89737  3.77872  4.22295  1.72083  3.62434  4.51991  3.44896  4.25739  2.91588  0.88937  3.33909  3.48719  3.91740  5.61681  4.50485     20 r - - -
          2.68618  4.42225  2.77519  2.73123  3.46354  2.40513  3.72494  3.29354  2.67741  2.69355  4.24690  2.90347  2.73739  3.18146  2.89801  2.37887  2.77519  2.98518  4.58477  3.61503
          0.02060  4.28845  5.01079  0.61958  0.77255  0.64837  0.74002
     11   2.30485  5.10933  2.98126  2.43012  4.44352  3.47335  3.63799  3.89143  2.04499  3.39545  4.16758  2.70338  3.86734  2.20540  2.28972  2.45721  2.93805  3.49734  5.54003  4.17959     21 k - - -
          2.68618  4.42225  2.77519  2.73123  3.46354  2.40513  3.72494  3.29354  2.67741  2.69355  4.24690  2.90347  2.73739  3.18146  2.89801  2.37887  2.77519  2.98518  4.58477  3.61503
          0.02060  4.28845  5.01079  0.61958  0.77255  0.64837  0.74002
     12   3.35701  4.61737  5.20759  4.67106  3.46365  4.76786  5.21958  1.32381  4.55591  1.25578  3.24106  4.86222  4.97053  4.68515  4.66341  4.14396  3.59555  1.59985  5.52345  4.41794     22 l - - -
          2.68618  4.42225  2.77519  2.73123  3.46354  2.40513  3.72494  3.29354  2.67741  2.69355  4.24690  2.90347  2.73739  3.18146  2.89801  2.37887  2.77519  2.98518  4.58477  3.61503
          0.02060  4.28845  5.01079  0.61958  0.77255  0.64837  0.74002
     13   3.34271  5.40386  3.85012  3.07930  4.93761  3.90421  3.75804  4.24738  1.53579  3.63350  4.52096  3.43414  4.25091  2.88986  0.98772  3.32913  3.47730  3.93733  5.62010  4.51062     23 r - - -
          2.68618  4.42225  2.77519  2.73123  3.46354  2.40513  3.72494  3.29354  2.67741  2.69355  4.24690  2.90347  2.73739  3.18146  2.89801  2.37887  2.77519  2.98518  4.58477  3.61503
          0.02060  4.28845  5.01079  0.61958  0.77255  0.64837  0.74002
     14   2.70316  5.14948  2.81508  1.90190  4.46794  3.42514  2.94913  3.93550  2.25448  3.44108  4.20598  2.26350  3.84707  2.76456  2.88470  2.45630  2.62897  3.52773  5.59478  4.19825     24 e - - -
          2.68618  4.42225  2.77519  2.73123  3.46354  2.40513  3.72494  3.29354  2.67741  2.69355  4.24690  2.90347  2.73739  3.18146  2.89801  2.37887  2.77519  2.98518  4.58477  3.61503
          0.02060  4.28845  5.01079  0.61958  0.77255  0.64837  0.74002
     15   2.83682  4.36263  3.98901  2.87939  1.89617  3.85397  3.88374  2.79142  3.36112  2.46706  3.45182  3.69780  4.22023  3.59672  3.59881  3.13919  3.06836  2.30768  4.43695  1.87009     25 y - - -
          2.68618  4.42225  2.77519  2.73123  3.46354  2.40513  3.72494  3.29354  2.67741  2.69355  4.24690  2.90347  2.73739  3.18146  2.89801  2.37887  2.77519  2.98518  4.58477  3.61503
          0.02060  4.28845  5.01079  0.61958  0.77255  0.64837  0.74002
     16   2.39080  4.69011  3.10377  2.62981  3.85317  3.50171  3.76972  3.31205  2.62979  2.96162  3.81746  2.77507  3.92690  2.65568  3.04574  2.48312  2.92579  3.02947  5.21094  2.00358     26 y - - -
          2.68632  4.42239  2.77518  2.73122  3.46368  2.40527  3.72508  3.29341  2.67737  2.69351  4.24704  2.90330  2.73753  3.18046  2.89815  2.37887  2.77533  2.98512  4.58491  3.61517
          0.45714  1.02098  5.01079  0.68023  0.70624  0.64837  0.74002
     17   2.21937  4.68290  3.17037  2.64087  3.91614  3.50970  3.75667  3.29769  2.13082  2.05048  3.80369  2.81423  3.91965  2.95405  2.96681  2.55880  2.90765  3.01449  5.24180  3.95441     29 l - - -
          2.68618  4.42225  2.77519  2.73123  3.46354  2.40513  3.72494  3.29354  2.67741  2.69355  4.24690  2.90347  2.73739  3.18146  2.89801  2.37887  2.77519  2.98518  4.58477  3.61503
          0.02060  4.28845  5.01079  0.61958  0.77255  0.64837  0.74002
     18   2.25374  5.02614  2.93428  1.95198  4.32734  3.45325  3.66092  3.76319  1.90779  2.97898  4.09925  2.95554  3.86126  2.78604  2.84563  2.48476  2.92242  3.39373  5.49758  4.13626     30 k - - -
          2.68618  4.42225  2.77519  2.73123  3.46354  2.40513  3.72494  3.29354  2.67741  2.69355  4.24690  2.90347  2.73739  3.18146  2.89801  2.37887  2.77519  2.98518  4.58477  3.61503
          0.02060  4.28845  5.01079  0.61958  0.77255  0.64837  0.74002
     19   2.64519  4.88030  3.01857  2.46355  3.47627  2.82157  3.10989  3.17691  2.44271  3.14296  3.94887  2.69353  3.85528  2.15594  2.67987  2.66908  2.87592  3.21976  5.37011  4.02724     31 q - - -
          2.68618  4.42225  2.77519  2.73123  3.46354  2.40513  3.72494  3.29354  2.67741  2.69355  4.24690  2.90347  2.73739  3.18146  2.89801  2.37887  2.77519  2.98518  4.58477  3.61503
          0.02060  4.28845  5.01079  0.61958  0.77255  0.64837  0.74002
     20   2.71198  5.09995  2.78771  1.91883  4.43948  2.62354  3.69311  3.89854  2.47711  3.42787  4.20745  2.91832  3.86065  2.43330  2.96157  2.05123  2.71021  3.50124  5.60201  4.21281     32 e - - -
          2.68618  4.42225  2.77519  2.73123  3.46354  2.40513  3.72494  3.29354  2.67741  2.69355  4.24690  2.90347  2.73739  3.18146  2.89801  2.37887  2.77519  2.98518  4.58477  3.61503
          0.02060  4.28845  5.01079  0.61958  0.77255  0.64837  0.74002
     21   3.07970  5.71969  1.61743  1.76159  5.00503  3.36361  3.88945  4.54312  2.89862  4.00866  4.84167  1.53543  3.97806  3.04662  3.50628  2.95342  3.36324  4.09148  6.15582  4.62814     33 n - - -
          2.68618  4.42225  2.77519  2.73123  3.46354  2.40513  3.72494  3.29354  2.67741  2.69355  4.24690  2.90347  2.73739  3.18146  2.89801  2.37887  2.77519  2.98518  4.58477  3.61503
          0.02060  4.28845  5.01079  0.61958  0.77255  0.64837  0.74002
     22   1.93010  4.41005  3.47830  3.00235  4.05551  1.75367  4.05712  3.42950  2.98836  2.62535  3.97081  3.32856  3.88260  3.30392  3.36395  2.35043  2.40119  3.06015  5.42293  4.17596     34 g - - -
          2.68618  4.42225  2.77519  2.73123  3.46354  2.40513  3.72494  3.29354  2.67741  2.69355  4.24690  2.90347  2.73739  3.18146  2.89801  2.37887  2.77519  2.98518  4.58477  3.61503
          0.02060  4.28845  5.01079  0.61958  0.77255  0.64837  0.74002
     23   3.58618  4.87257  5.11570  4.62597  1.61654  4.73054  4.60104  2.50018  4.47003  0.91528  3.07435  4.71891  4.91913  4.47988  4.51115  4.11126  3.80642  2.67362  4.76154  3.30939     35 l - - -
          2.68618  4.42225  2.77519  2.73123  3.46354  2.40513  3.72494  3.29354  2.67741  2.69355  4.24690  2.90347  2.73739  3.18146  2.89801  2.37887  2.77519  2.98518  4.58477  3.61503
          0.02060  4.28845  5.01079  0.61958  0.77255  0.52653  0.89319
     24   3.50150  4.77136  5.29288  4.72124  3.25644  4.83948  5.17500  1.84050  4.59349  0.83880  2.54599  4.92812  4.97926  4.61355  4.64327  4.20037  3.71945  2.07525  5.37609  4.35637     36 l - - -
          2.68618  4.42225  2.77519  2.73123  3.46354  2.40513  3.72494  3.29354  2.67741  2.69355  4.24690  2.90347  2.73739  3.18146  2.89801  2.37887  2.77519  2.98518  4.58477  3.61503
          0.01947  4.34444  5.06679  0.61958  0.77255  0.57821  0.82303
     25   2.17509  4.99311  1.98867  2.48328  4.53554  3.36022  3.86432  3.99071  2.72869  3.55378  4.35202  3.00115  1.89247  3.01391  3.22368  2.45503  3.03499  3.56113  5.74698  4.36733     37 p - - -
          2.68618  4.42225  2.77519  2.73123  3.46354  2.40513  3.72494  3.29354  2.67741  2.69355  4.24690  2.90347  2.73739  3.18146  2.89801  2.37887  2.77519  2.98518  4.58477  3.61503
          0.01947  4.34444  5.06679  0.61958  0.77255  0.57821  0.82303
     26   2.67353  5.06325  2.95724  2.40768  4.36666  3.45688  3.16861  3.81985  1.97240  3.34727  4.11759  2.68850  3.85085  2.42984  2.84771  2.21530  2.63506  3.43242  5.51732  3.45949     38 k - - -
          2.68618  4.42225  2.77519  2.73123  3.46354  2.40513  3.72494  3.29354  2.67741  2.69355  4.24690  2.90347  2.73739  3.18146  2.89801  2.37887  2.77519  2.98518  4.58477  3.61503
          0.01947  4.34444  5.06679  0.61958  0.77255  0.57821  0.82303
     27   1.52376  4.30102  3.79854  3.25761  2.92594  3.63124  4.05139  2.75268  3.18585  2.03892  3.46226  3.56563  4.07662  3.46743  3.47718  2.61791  2.92830  2.54662  4.95523  3.71417     39 a - - -
          2.68618  4.42225  2.77519  2.73123  3.46354  2.40513  3.72494  3.29354  2.67741  2.69355  4.24690  2.90347  2.73739  3.18146  2.89801  2.37887  2.77519  2.98518  4.58477  3.61503
          0.01947  4.34444  5.06679  0.61958  0.77255  0.57821  0.82303
     28   3.43462  4.71552  5.21999  4.65230  3.28563  4.76277  5.10793  1.34359  4.51027  1.38838  1.78815  4.84731  4.93452  4.57366  4.57608  4.12079  3.65747  2.23176  5.36043  4.30687     40 i - - -
          2.68618  4.42225  2.77519  2.73123  3.46354  2.40513  3.72494  3.29354  2.67741  2.69355  4.24690  2.90347  2.73739  3.18146  2.89801  2.37887  2.77519  2.98518  4.58477  3.61503
          0.01947  4.34444  5.06679  0.61958  0.77255  0.43201  1.04755
     29   2.68173  4.75085  3.17892  2.62163  3.97582  3.53333  3.05852  3.37448  2.56957  3.01158  3.19351  3.11623  3.92963  2.93871  2.69339  2.09762  1.99666  3.08127  5.28817  3.98601     41 t - - -
          2.68618  4.42225  2.77519  2.73123  3.46354  2.40513  3.72494  3.29354  2.67741  2.69355  4.24690  2.90347  2.73739  3.18146  2.89801  2.37887  2.77519  2.98518  4.58477  3.61503
          0.01825  4.40851  5.13086  0.61958  0.77255  0.48576  0.95510
     30   3.28214  4.59358  5.09311  4.51612  2.75346  4.56004  4.89753  1.49800  4.37403  1.76935  1.56742  4.65891  4.79457  4.45441  4.43414  3.90001  3.50855  2.07488  5.23354  4.12925     42 i - - -
          2.68618  4.42225  2.77519  2.73123  3.46354  2.40513  3.72494  3.29354  2.67741  2.69355  4.24690  2.90347  2.73739  3.18146  2.89801  2.37887  2.77519  2.98518  4.58477  3.61503
          0.01825  4.40851  5.13086  0.61958  0.77255  0.48576  0.95510
     31   2.07209  5.19968  2.48835  2.20018  4.52361  2.12109  3.73425  3.99186  2.53649  3.51114  4.28638  2.93628  3.90181  2.52747  3.03864  2.47870  3.01638  3.58724  5.67971  4.27500     43 a - - -
          2.68618  4.42225  2.77519  2.73123  3.46354  2.40513  3.72494  3.29354  2.67741  2.69355  4.24690  2.90347  2.73739  3.18146  2.89801  2.37887  2.77519  2.98518  4.58477  3.61503
          0.01825  4.40851  5.13086  0.61958  0.77255  0.48576  0.95510
     32   2.82771  5.35875  2.03240  1.58508  4.68422  2.95663  3.74607  4.17851  2.55946  3.65735  4.42061  2.59324  3.91398  2.86265  2.76012  2.47819  3.07313  3.74198  5.79613  4.35865     44 e - - -
          2.68618  4.42225  2.77519  2.73123  3.46354  2.40513  3.72494  3.29354  2.67741  2.69355  4.24690  2.90347  2.73739  3.18146  2.89801  2.37887  2.77519  2.98518  4.58477  3.61503
          0.01825  4.40851  5.13086  0.61958  0.77255  0.48576  0.95510
     33   4.03224  5.28190  4.98944  4.83212  0.42549  4.53258  4.23933  3.52940  4.73653  2.78489  4.19256  4.67388  4.99897  4.76132  4.72164  4.25229  4.34353  3.55467  4.38158  2.70317     45 F - - -
          2.68618  4.42225  2.77519  2.73123  3.46354  2.40513  3.72494  3.29354  2.67741  2.69355  4.24690  2.90347  2.73739  3.18146  2.89801  2.37887  2.77519  2.98518  4.58477  3.61503
          0.01825  4.40851  5.13086  0.61958  0.77255  0.48576  0.95510
     34   2.84346  4.34024  4.16352  2.44022  2.25310  3.93893  4.22043  2.31989  3.48653  1.53917  2.86402  3.85865  4.28191  3.71388  3.70712  3.22188  3.07266  2.46506  4.91476  3.73123     46 l - - -
          2.68618  4.42225  2.77519  2.73123  3.46354  2.40513  3.72494  3.29354  2.67741  2.69355  4.24690  2.90347  2.73739  3.18146  2.89801  2.37887  2.77519  2.98518  4.58477  3.61503
          0.01825  4.40851  5.13086  0.61958  0.77255  0.48576  0.95510
     35   2.73674  5.24032  2.14159  2.04908  4.57274  3.44742  3.68102  4.05693  2.11342  3.53954  4.28981  2.91422  3.87314  2.40733  2.94158  2.28536  2.63692  3.62521  5.67618  4.26029     47 e - - -
          2.68618  4.42225  2.77519  2.73123  3.46354  2.40513  3.72494  3.29354  2.67741  2.69355  4.24690  2.90347  2.73739  3.18146  2.89801  2.37887  2.77519  2.98518  4.58477  3.61503
          0.01825  4.40851  5.13086  0.61958  0.77255  0.48576  0.95510
     36   2.62187  5.22523  3.19172  2.59419  4.60084  3.60934  3.69854  4.02053  1.77622  3.49527  4.28521  3.09564  3.98815  1.96098  1.95443  2.85109  2.72746  3.63798  5.60253  4.29505     48 k - - -
          2.68618  4.42225  2.77519  2.73123  3.46354  2.40513  3.72494  3.29354  2.67741  2.69355  4.24690  2.90347  2.73739  3.18146  2.89801  2.37887  2.77519  2.98518  4.58477  3.61503
          0.01825  4.40851  5.13086  0.61958  0.77255  0.48576  0.95510
     37   1.74473  4.39687  4.63072  4.07338  3.54893  4.24275  4.65831  1.68158  3.96262  1.86685  3.43730  4.27520  4.58240  4.18720  4.14272  3.56826  3.25940  1.62019  5.26547  4.07977     49 v - - -
          2.68618  4.42225  2.77519  2.73123  3.46354  2.40513  3.72494  3.29354  2.67741  2.69355  4.24690  2.90347  2.73739  3.18146  2.89801  2.37887  2.77519  2.98518  4.58477  3.61503
          0.01825  4.40851  5.13086  0.61958  0.77255  0.48576  0.95510
     38   2.72435  2.54628  4.46885  3.87338  2.53487  3.88301  4.21554  1.98994  3.70695  2.25659  3.22822  3.96922  4.24438  3.88414  3.17913  3.18883  2.95868  1.72011  4.77592  3.59109     50 v - - -
          2.68618  4.42225  2.77519  2.73123  3.46354  2.40513  3.72494  3.29354  2.67741  2.69355  4.24690  2.90347  2.73739  3.18146  2.89801  2.37887  2.77519  2.98518  4.58477  3.61503
          0.01825  4.40851  5.13086  0.61958  0.77255  0.48576  0.95510
     39   3.09479  4.44714  4.83744  4.26478  2.35872  4.26187  4.38840  1.83668  4.09672  1.25134  3.16014  4.32388  4.55714  4.18733  4.14507  3.58217  3.31977  2.49054  4.73789  2.46414     51 l - - -
          2.68618  4.42225  2.77519  2.73123  3.46354  2.40513  3.72494  3.29354  2.67741  2.69355  4.24690  2.90347  2.73739  3.18146  2.89801  2.37887  2.77519  2.98518  4.58477  3.61503
          0.26741  4.40851  1.50297  0.61958  0.77255  0.48576  0.95510
     40   3.12578  4.42737  4.91274  4.37440  2.77780  4.47021  4.89073  1.38746  4.26379  2.01030  3.29551  4.54477  4.74501  4.44292  4.40011  3.82566  3.37029  1.24620  5.32126  4.11827     52 v - - -
          2.68618  4.42225  2.77519  2.73123  3.46354  2.40513  3.72494  3.29354  2.67741  2.69355  4.24690  2.90347  2.73739  3.18146  2.89801  2.37887  2.77519  2.98518  4.58477  3.61503
          0.02335  4.16445  4.88680  0.61958  0.77255  0.33908  1.24627
     41   2.50240  5.13793  2.58650  2.21776  4.45797  3.45336  3.67623  3.92422  2.26739  3.43796  4.20009  2.93700  2.48265  2.78798  2.93035  2.14304  2.63072  3.51808  5.59906  4.20325     53 s - - -
          2.68618  4.42225  2.77519  2.73123  3.46354  2.40513  3.72494  3.29354  2.67741  2.69355  4.24690  2.90347  2.73739  3.18146  2.89801  2.37887  2.77519  2.98518  4.58477  3.61503
          0.01825  4.40851  5.13086  0.61958  0.77255  0.48576  0.95510
     42   2.77923  5.28686  2.29591  1.98699  4.61080  2.91575  3.71334  4.09709  2.50253  3.14748  4.34178  2.00635  3.89341  2.39106  3.01053  2.72907  3.01952  3.66782  5.72506  4.30120     54 e - - -
          2.68618  4.42225  2.77519  2.73123  3.46354  2.40513  3.72494  3.29354  2.67741  2.69355  4.24690  2.90347  2.73739  3.18146  2.89801  2.37887  2.77519  2.98518  4.58477  3.61503
          0.01825  4.40851  5.13086  0.61958  0.77255  0.48576  0.95510
     43   2.68066  4.76279  3.16211  2.59985  2.85281  3.19328  3.74094  3.37152  1.99300  2.76432  3.84294  3.10057  3.92348  2.78412  2.50187  2.56495  2.91069  3.07935  5.28037  3.27430     55 k - - -
          2.68618  4.42225  2.77519  2.73123  3.46354  2.40513  3.72494  3.29354  2.67741  2.69355  4.24690  2.90347  2.73739  3.18146  2.89801  2.37887  2.77519  2.98518  4.58477  3.61503
          0.01825  4.40851  5.13086  0.61958  0.77255  0.48576  0.95510
     44   2.69460  4.72144  3.22109  2.65385  2.80022  3.56102  3.06326  2.88478  1.85626  2.95732  3.80528  3.14244  3.94580  2.95486  2.65538  2.78110  2.64047  3.03204  5.24198  3.94841     56 k - - -
          2.68618  4.42225  2.77519  2.73123  3.46354  2.40513  3.72494  3.29354  2.67741  2.69355  4.24690  2.90347  2.73739  3.18146  2.89801  2.37887  2.77519  2.98518  4.58477  3.61503
          0.01825  4.40851  5.13086  0.61958  0.77255  0.48576  0.95510
     45   2.44874  4.98046  3.04438  2.32295  3.41843  3.49957  3.68465  3.19353  1.78134  3.24849  4.04341  3.00803  3.88889  2.56870  2.48375  2.70308  2.92232  3.33116  5.45476  4.10616     57 k - - -
          2.68618  4.42225  2.77519  2.73123  3.46354  2.40513  3.72494  3.29354  2.67741  2.69355  4.24690  2.90347  2.73739  3.18146  2.89801  2.37887  2.77519  2.98518  4.58477  3.61503
          0.01825  4.40851  5.13086  0.61958  0.77255  0.48576  0.95510
     46   1.64099  4.44015  4.49257  3.94637  3.49588  4.15403  4.58539  1.67947  3.82783  1.65676  3.38259  4.17631  4.51978  4.06949  4.02923  3.48335  3.25648  2.10618  5.23300  4.05452     58 a - - -
          2.68618  4.42225  2.77519  2.73123  3.46354  2.40513  3.72494  3.29354  2.67741  2.69355  4.24690  2.90347  2.73739  3.18146  2.89801  2.37887  2.77519  2.98518  4.58477  3.61503
          0.01825  4.40851  5.13086  0.61958  0.77255  0.48576  0.95510
     47   2.82280  5.13487  1.92871  2.47541  4.68124  3.39112  3.92428  4.16164  2.81681  3.70521  4.50674  3.00726  1.84118  3.07621  3.32871  1.83533  3.13807  3.71465  5.87966  4.47506     59 s - - -
          2.68618  4.42225  2.77519  2.73123  3.46354  2.40513  3.72494  3.29354  2.67741  2.69355  4.24690  2.90347  2.73739  3.18146  2.89801  2.37887  2.77519  2.98518  4.58477  3.61503
          0.01825  4.40851  5.13086  0.61958  0.77255  0.48576  0.95510
     48   2.36982  5.15416  2.93748  2.23352  4.48621  3.45753  3.25847  3.95948  2.15178  3.45141  4.19967  2.80386  3.28685  2.35579  2.58251  2.23632  2.91446  3.53809  5.59231  4.19450     60 k - - -
          2.68618  4.42225  2.77519  2.73123  3.46354  2.40513  3.72494  3.29354  2.67741  2.69355  4.24690  2.90347  2.73739  3.18146  2.89801  2.37887  2.77519  2.98518  4.58477  3.61503
          0.01825  4.40851  5.13086  0.61958  0.77255  0.48576  0.95510
     49   2.48399  4.84866  2.78484  2.31924  4.08044  3.02536  3.71277  3.13404  2.52112  2.79101  3.92215  2.89120  3.89577  2.86856  2.98233  2.25302  2.90281  3.17706  5.35644  2.74768     61 s - - -
          2.68618  4.42225  2.77519  2.73123  3.46354  2.40513  3.72494  3.29354  2.67741  2.69355  4.24690  2.90347  2.73739  3.18146  2.89801  2.37887  2.77519  2.98518  4.58477  3.61503
          0.01825  4.40851  5.13086  0.61958  0.77255  0.48576  0.95510
     50   2.47239  4.80647  2.84981  2.08518  4.02758  3.51380  3.72252  3.43427  2.54119  2.51992  3.24227  3.06184  3.90295  2.62794  2.99665  2.50845  2.89985  2.81421  5.32135  3.42546     62 e - - -
          2.68618  4.42225  2.77519  2.73123  3.46354  2.40513  3.72494  3.29354  2.67741  2.69355  4.24690  2.90347  2.73739  3.18146  2.89801  2.37887  2.77519  2.98518  4.58477  3.61503
          0.01825  4.40851  5.13086  0.61958  0.77255  0.48576  0.95510
     51   2.75779  3.74475  3.30753  2.72263  4.04942  3.59064  3.78188  3.43667  2.47506  2.74788  3.91327  3.19196  3.98686  2.72200  1.53305  2.45880  2.98986  3.14683  5.32261  4.04618     63 r - - -
          2.68618  4.42225  2.77519  2.73123  3.46354  2.40513  3.72494  3.29354  2.67741  2.69355  4.24690  2.90347  2.73739  3.18146  2.89801  2.37887  2.77519  2.98518  4.58477  3.61503
          0.01825  4.40851  5.13086  0.61958  0.77255  0.48576  0.95510
     52   2.71099  4.29766  3.82878  3.02796  3.38822  3.74900  4.02679  2.43294  3.16485  1.42279  3.36086  3.59183  3.37051  3.20002  3.44346  3.01907  2.94334  2.29870  4.89960  3.69363     64 l - - -
          2.68618  4.42225  2.77519  2.73123  3.46354  2.40513  3.72494  3.29354  2.67741  2.69355  4.24690  2.90347  2.73739  3.18146  2.89801  2.37887  2.77519  2.98518  4.58477  3.61503
          0.01825  4.40851  5.13086  0.61958  0.77255  0.48576  0.95510
     53   2.72186  4.24195  4.02090  3.44352  3.30357  3.79752  3.23969  2.18882  3.32885  1.46692  3.29450  3.71411  3.26443  3.58583  3.55743  3.07852  2.95468  2.25444  4.84176  3.64008     65 l - - -
          2.68618  4.42225  2.77519  2.73123  3.46354  2.40513  3.72494  3.29354  2.67741  2.69355  4.24690  2.90347  2.73739  3.18146  2.89801  2.37887  2.77519  2.98518  4.58477  3.61503
          0.01825  4.40851  5.13086  0.61958  0.77255  0.48576  0.95510
     54   3.25182  4.59141  4.92445  4.36579  2.21192  4.41171  4.44341  2.29424  4.20661  0.95462  3.14459  4.43837  4.67528  4.27177  4.25771  3.73710  3.47240  2.60962  4.73603  2.69448     66 l - - -
          2.68618  4.42225  2.77519  2.73123  3.46354  2.40513  3.72494  3.29354  2.67741  2.69355  4.24690  2.90347  2.73739  3.18146  2.89801  2.37887  2.77519  2.98518  4.58477  3.61503
          0.01825  4.40851  5.13086  0.61958  0.77255  0.48576  0.95510
     55   3.40722  4.71950  5.15473  4.56910  2.59964  4.65819  4.93905  2.39748  4.42747  1.24341  1.42815  4.74102  4.84780  4.45884  4.47287  3.99699  3.62325  2.17438  5.20726  4.13318     67 l - - -
          2.68637  4.42244  2.77500  2.73142  3.46373  2.40532  3.72513  3.29244  2.67704  2.69353  4.24610  2.90366  2.73758  3.18165  2.89820  2.37890  2.77500  2.98509  4.58496  3.61522
          0.20447  1.72034  5.13086  1.40879  0.28029  0.48576  0.95510
     56   2.39621  5.01550  2.99807  2.25365  4.29744  3.47881  3.67217  3.73859  2.14687  2.94517  4.07465  2.97780  3.87127  2.10869  2.89999  2.48076  2.76840  3.37199  5.48646  3.37421     73 q - - -
          2.68618  4.42225  2.77519  2.73123  3.46354  2.40513  3.72494  3.29354  2.67741  2.69355  4.24690  2.90347  2.73739  3.18146  2.89801  2.37887  2.77519  2.98518  4.58477  3.61503
          0.01825  4.40851  5.13086  0.61958  0.77255  0.48576  0.95510
     57   2.69860  3.58126  3.16004  1.81181  4.01984  3.54276  3.74158  2.49697  2.23374  3.04333  3.87911  3.10111  3.93108  2.91378  2.69691  2.76078  2.92787  3.11221  5.31349  4.00746     74 e - - -
          2.68618  4.42225  2.77519  2.73123  3.46354  2.40513  3.72494  3.29354  2.67741  2.69355  4.24690  2.90347  2.73739  3.18146  2.89801  2.37887  2.77519  2.98518  4.58477  3.61503
          0.01825  4.40851  5.13086  0.61958  0.77255  0.48576  0.95510
     58   0.45602  4.55916  4.10890  3.96540  4.68787  3.36304  4.90762  3.90416  3.99881  3.75648  4.75078  3.94707  4.15465  4.29114  4.18518  2.91679  3.23281  3.45535  6.05286  4.93123     75 A - - -
          2.68618  4.42225  2.77519  2.73123  3.46354  2.40513  3.72494  3.29354  2.67741  2.69355  4.24690  2.90347  2.73739  3.18146  2.89801  2.37887  2.77519  2.98518  4.58477  3.61503
          0.01825  4.40851  5.13086  0.61958  0.77255  0.48576  0.95510
     59   2.15166  2.05519  3.45936  2.93428  4.01079  3.43236  3.98158  3.38341  2.02151  3.06446  3.91943  3.32065  3.95886  3.21356  3.21100  2.19078  2.92883  3.05983  5.36536  4.10956     76 k - - -
          2.68618  4.42225  2.77519  2.73123  3.46354  2.40513  3.72494  3.29354  2.67741  2.69355  4.24690  2.90347  2.73739  3.18146  2.89801  2.37887  2.77519  2.98518  4.58477  3.61503
          0.01825  4.40851  5.13086  0.61958  0.77255  0.48576  0.95510
     60   2.68837  5.14351  2.67630  1.87562  4.46820  3.45876  3.65140  3.93759  2.00773  2.91886  4.19147  2.93479  3.85624  2.75663  2.61686  2.46476  2.68727  3.52348  5.58644  4.19122     77 e - - -
          2.68618  4.42225  2.77519  2.73123  3.46354  2.40513  3.72494  3.29354  2.67741  2.69355  4.24690  2.90347  2.73739  3.18146  2.89801  2.37887  2.77519  2.98518  4.58477  3.61503
          0.08354  4.40851  2.68871  0.61958  0.77255  0.48576  0.95510
     61   2.47971  4.92277  3.02575  2.48635  2.99937  3.48460  3.68708  3.60826  1.75689  3.19207  3.99824  2.67304  3.88210  2.62228  2.89517  2.51057  2.91334  3.27112  5.41223  4.07119     78 k - - -
          2.68618  4.42225  2.77519  2.73123  3.46354  2.40513  3.72494  3.29354  2.67741  2.69355  4.24690  2.90347  2.73739  3.18146  2.89801  2.37887  2.77519  2.98518  4.58477  3.61503
          0.01947  4.34444  5.06679  0.61958  0.77255  0.57821  0.82303
     62   2.65972  4.83416  2.71246  2.51854  4.10483  3.20705  3.72188  3.51493  2.25704  3.12820  3.94649  3.03165  3.88451  2.87921  2.99223  2.10602  2.67607  2.21953  5.37801  4.04766     79 s - - -
          2.68618  4.42225  2.77519  2.73123  3.46354  2.40513  3.72494  3.29354  2.67741  2.69355  4.24690  2.90347  2.73739  3.18146  2.89801  2.37887  2.77519  2.98518  4.58477  3.61503
          0.01947  4.34444  5.06679  0.61958  0.77255  0.57821  0.82303
     63   2.66896  5.13105  2.64390  2.21279  3.94677  3.43510  3.63401  3.92745  1.95212  3.42693  4.17894  2.91010  3.21824  2.41207  2.86838  2.18956  2.90105  3.51085  5.57527  4.17587     80 k - - -
          2.68618  4.42225  2.77519  2.73123  3.46354  2.40513  3.72494  3.29354  2.67741  2.69355  4.24690  2.90347  2.73739  3.18146  2.89801  2.37887  2.77519  2.98518  4.58477  3.61503
          0.01947  4.34444  5.06679  0.61958  0.77255  0.43201  1.04755
     64   2.66852  4.47950  2.87045  2.61548  2.79846  3.61139  3.85283  2.47868  2.81797  2.23515  3.57657  2.56142  3.99394  3.13430  3.20507  2.84649  2.90035  2.52299  5.04962  3.79672     81 l - - -
          2.68618  4.42225  2.77519  2.73123  3.46354  2.40513  3.72494  3.29354  2.67741  2.69355  4.24690  2.90347  2.73739  3.18146  2.89801  2.37887  2.77519  2.98518  4.58477  3.61503
          0.20723  4.40851  1.74300  0.61958  0.77255  0.48576  0.95510
     65   2.46262  4.44493  3.51811  2.34008  3.54655  3.68514  3.96070  2.44331  2.93104  1.64620  3.46778  3.41124  4.07098  3.26472  3.28053  2.95406  2.96001  2.49953  5.06490  3.83204     82 l - - -
          2.68618  4.42225  2.77519  2.73123  3.46354  2.40513  3.72494  3.29354  2.67741  2.69355  4.24690  2.90347  2.73739  3.18146  2.89801  2.37887  2.77519  2.98518  4.58477  3.61503
          0.02201  4.22328  4.94563  0.61958  0.77255  0.71996  0.66703
     66   2.77118  5.17934  2.76911  1.59576  4.51822  3.43021  3.67718  3.97468  2.38655  3.47807  4.26416  2.59963  3.87834  2.80054  2.22976  2.48305  3.00822  3.57697  5.62320  4.24706     83 e - - -
          2.68618  4.42225  2.77519  2.73123  3.46354  2.40513  3.72494  3.29354  2.67741  2.69355  4.24690  2.90347  2.73739  3.18146  2.89801  2.37887  2.77519  2.98518  4.58477  3.61503
          0.08690  4.22328  2.67968  0.61958  0.77255  0.36303  1.18930
     67   2.44165  5.15075  2.86806  2.03425  4.47749  2.71178  3.66521  3.94370  1.92716  3.44898  4.21170  2.92760  3.86267  2.58914  2.88573  2.31372  2.94455  3.53471  5.60155  4.20847     84 k - - -
          2.68618  4.42225  2.77519  2.73123  3.46354  2.40513  3.72494  3.29354  2.67741  2.69355  4.24690  2.90347  2.73739  3.18146  2.89801  2.37887  2.77519  2.98518  4.58477  3.61503
          0.01924  4.35608  5.07843  0.61958  0.77255  0.56246  0.84351
     68   2.68305  4.84363  3.09369  2.38260  4.08116  3.51030  3.70856  3.47891  1.83972  2.54350  3.92062  2.74898  3.90143  2.86631  2.91604  2.72645  2.63104  2.63907  5.34812  4.02794     85 k - - -
          2.68618  4.42225  2.77519  2.73123  3.46354  2.40513  3.72494  3.29354  2.67741  2.69355  4.24690  2.90347  2.73739  3.18146  2.89801  2.37887  2.77519  2.98518  4.58477  3.61503
          0.01924  4.35608  5.07843  0.61958  0.77255  0.44062  1.03180
     69   3.70538  4.95658  5.44353  4.88281  2.53153  5.01110  5.18034  2.14533  4.74574  0.63347  2.99086  5.08222  5.09519  4.69337  4.75764  4.38438  3.91289  2.59767  5.27916  4.14369     86 L - - -
          2.68618  4.42225  2.77519  2.73123  3.46354  2.40513  3.72494  3.29354  2.67741  2.69355  4.24690  2.90347  2.73739  3.18146  2.89801  2.37887  2.77519  2.98518  4.58477  3.61503
          0.01825  4.40851  5.13086  0.61958  0.77255  0.48576  0.95510
     70   2.69958  4.86256  3.10738  2.55505  4.09961  2.30059  3.72334  3.00642  2.05475  2.56145  3.93946  2.80531  3.91680  2.62379  2.92903  2.74199  2.92934  3.19401  5.36476  4.04421     87 k - - -
          2.68618  4.42225  2.77519  2.73123  3.46354  2.40513  3.72494  3.29354  2.67741  2.69355  4.24690  2.90347  2.73739  3.18146  2.89801  2.37887  2.77519  2.98518  4.58477  3.61503
          0.01825  4.40851  5.13086  0.61958  0.77255  0.48576  0.95510
     71   3.25559  4.54988  5.11248  4.56535  1.91670  4.57708  4.92529  1.24108  4.43167  2.00844  3.31396  4.68118  4.84048  4.55668  4.51213  3.93129  3.49431  1.67580  5.27867  4.05208     88 i - - -
          2.68618  4.42225  2.77519  2.73123  3.46354  2.40513  3.72494  3.29354  2.67741  2.69355  4.24690  2.90347  2.73739  3.18146  2.89801  2.37887  2.77519  2.98518  4.58477  3.61503
          0.01825  4.40851  5.13086  0.61958  0.77255  0.48576  0.95510
     72   2.84636  5.34477  2.36218  1.46058  4.68064  2.98855  3.77659  4.16973  2.61175  3.66321  4.43750  2.91205  2.86813  2.90059  3.13498  2.22569  3.09949  3.74069  5.81423  4.37932     89 e - - -
          2.68618  4.42225  2.77519  2.73123  3.46354  2.40513  3.72494  3.29354  2.67741  2.69355  4.24690  2.90347  2.73739  3.18146  2.89801  2.37887  2.77519  2.98518  4.58477  3.61503
          0.01825  4.40851  5.13086  0.61958  0.77255  0.48576  0.95510
     73   2.70139  5.04840  3.01553  2.46022  4.35440  3.48874  3.67733  3.79624  2.05091  3.33629  4.11656  2.32910  3.88375  2.79751  2.39673  2.20791  2.72908  2.89046  5.51595  4.15444     90 k - - -
          2.68618  4.42225  2.77519  2.73123  3.46354  2.40513  3.72494  3.29354  2.67741  2.69355  4.24690  2.90347  2.73739  3.18146  2.89801  2.37887  2.77519  2.98518  4.58477  3.61503
          0.01825  4.40851  5.13086  0.61958  0.77255  0.48576  0.95510
     74   2.87571  5.41542  2.32785  1.80266  4.73378  3.43961  3.77950  4.23146  2.61905  3.71117  4.48387  1.95140  3.93577  2.61106  3.14758  2.03632  3.12584  3.79577  5.85325  4.40623     91 e - - -
          2.68618  4.42225  2.77519  2.73123  3.46354  2.40513  3.72494  3.29354  2.67741  2.69355  4.24690  2.90347  2.73739  3.18146  2.89801  2.37887  2.77519  2.98518  4.58477  3.61503
          0.01825  4.40851  5.13086  0.61958  0.77255  0.48576  0.95510
     75   3.79925  5.06554  5.08320  4.73247  0.73737  4.72183  4.18452  2.91229  4.55195  1.85025  3.55508  4.61157  5.00738  4.55337  4.57256  4.14672  4.04177  3.00681  4.32113  2.66610     92 f - - -
          2.68618  4.42225  2.77519  2.73123  3.46354  2.40513  3.72494  3.29354  2.67741  2.69355  4.24690  2.90347  2.73739  3.18146  2.89801  2.37887  2.77519  2.98518  4.58477  3.61503
          0.01825  4.40851  5.13086  0.61958  0.77255  0.48576  0.95510
     76   2.88751  4.35614  4.26222  2.97994  1.78730  3.99142  4.25008  2.52890  3.58313  1.53814  3.24222  3.93772  4.33498  3.80402  3.77779  3.28687  3.11887  2.19345  4.87245  3.62995     93 l - - -
          2.68618  4.42225  2.77519  2.73123  3.46354  2.40513  3.72494  3.29354  2.67741  2.69355  4.24690  2.90347  2.73739  3.18146  2.89801  2.37887  2.77519  2.98518  4.58477  3.61503
          0.01825  4.40851  5.13086  0.61958  0.77255  0.48576  0.95510
     77   1.69423  4.68498  3.27358  2.76277  4.28732  2.22865  3.92148  3.70821  2.73121  3.32121  4.13117  3.19616  3.90826  3.09134  2.36371  2.39714  2.56662  3.30729  5.55448  4.25353     94 a - - -
          2.68618  4.42225  2.77519  2.73123  3.46354  2.40513  3.72494  3.29354  2.67741  2.69355  4.24690  2.90347  2.73739  3.18146  2.89801  2.37887  2.77519  2.98518  4.58477  3.61503
          0.01825  4.40851  5.13086  0.61958  0.77255  0.48576  0.95510
     78   4.20495  5.29598  5.15333  4.96358  0.64489  4.83923  3.70260  3.78756  4.77433  3.01996  4.35249  4.46936  5.12355  4.58716  4.68624  4.23983  4.41848  3.74594  3.79978  1.57037     95 F - - -
          2.68618  4.42225  2.77519  2.73123  3.46354  2.40513  3.72494  3.29354  2.67741  2.69355  4.24690  2.90347  2.73739  3.18146  2.89801  2.37887  2.77519  2.98518  4.58477  3.61503
          0.01825  4.40851  5.13086  0.61958  0.77255  0.48576  0.95510
     79   3.14317  4.52532  4.76597  4.19491  2.72190  4.33039  4.65959  2.36047  4.05991  0.94091  3.14364  4.37918  4.62261  4.20541  4.18183  3.65552  2.81154  2.07481  5.11493  3.96679     96 l - - -
          2.68618  4.42225  2.77519  2.73123  3.46354  2.40513  3.72494  3.29354  2.67741  2.69355  4.24690  2.90347  2.73739  3.18146  2.89801  2.37887  2.77519  2.98518  4.58477  3.61503
          0.01825  4.40851  5.13086  0.61958  0.77255  0.48576  0.95510
     80   2.83173  5.26851  2.89692  1.78220  4.61154  3.51497  3.04836  4.07069  1.58382  3.55263  4.32852  2.98901  3.94056  2.83010  2.79952  2.49859  3.05957  3.66411  5.67777  4.30605     97 k - - -
          2.68618  4.42225  2.77519  2.73123  3.46354  2.40513  3.72494  3.29354  2.67741  2.69355  4.24690  2.90347  2.73739  3.18146  2.89801  2.37887  2.77519  2.98518  4.58477  3.61503
          0.01825  4.40851  5.13086  0.61958  0.77255  0.48576  0.95510
     81   2.78138  5.19488  2.80959  2.18526  4.52433  3.46464  3.73301  3.98574  2.27867  3.50360  4.28215  1.70725  3.91228  2.85538  2.97715  2.27812  2.63823  3.58568  5.66746  4.27535     98 n - - -
          2.68618  4.42225  2.77519  2.73123  3.46354  2.40513  3.72494  3.29354  2.67741  2.69355  4.24690  2.90347  2.73739  3.18146  2.89801  2.37887  2.77519  2.98518  4.58477  3.61503
          0.01825  4.40851  5.13086  0.61958  0.77255  0.48576  0.95510
     82   2.23509  4.67279  3.22752  2.80975  4.45092  3.31299  4.02343  3.88422  2.87073  3.49354  4.29325  1.94911  3.91086  3.19576  3.30291  1.59451  2.25166  3.42265  5.70869  4.40265     99 s - - -
          2.68618  4.42225  2.77519  2.73123  3.46354  2.40513  3.72494  3.29354  2.67741  2.69355  4.24690  2.90347  2.73739  3.18146  2.89801  2.37887  2.77519  2.98518  4.58477  3.61503
          0.01825  4.40851  5.13086  0.61958  0.77255  0.48576  0.95510
     83   2.57462  5.32935  1.89973  1.96870  4.65740  3.43963  3.74547  4.14749  2.56024  3.63411  4.39921  2.54260  3.22422  2.86307  3.07883  2.08700  3.06310  3.71579  5.77864  4.34588    100 d - - -
          2.68618  4.42225  2.77519  2.73123  3.46354  2.40513  3.72494  3.29354  2.67741  2.69355  4.24690  2.90347  2.73739  3.18146  2.89801  2.37887  2.77519  2.98518  4.58477  3.61503
          0.01825  4.40851  5.13086  0.61958  0.77255  0.48576  0.95510
     84   2.62678  4.57170  4.55580  4.05776  1.61529  4.19462  3.90730  2.95348  3.91511  2.16826  3.61210  4.08165  4.53624  4.03583  4.02863  3.50940  3.41042  2.81865  4.19953  1.42135    101 y - - -
          2.68618  4.42225  2.77519  2.73123  3.46354  2.40513  3.72494  3.29354  2.67741  2.69355  4.24690  2.90347  2.73739  3.18146  2.89801  2.37887  2.77519  2.98518  4.58477  3.61503
          0.01825  4.40851  5.13086  0.61958  0.77255  0.48576  0.95510
     85   3.65135  4.90255  5.44375  4.87721  2.64982  4.97795  5.21111  1.82182  4.74272  0.72071  3.00612  5.06964  5.07577  4.69959  4.75351  4.34890  3.86193  2.50307  5.32730  4.23759    102 l - - -
          2.68618  4.42225  2.77519  2.73123  3.46354  2.40513  3.72494  3.29354  2.67741  2.69355  4.24690  2.90347  2.73739  3.18146  2.89801  2.37887  2.77519  2.98518  4.58477  3.61503
          0.01825  4.40851  5.13086  0.61958  0.77255  0.48576  0.95510
     86   3.88390  5.08470  5.05986  4.73927  0.74375  4.71083  3.80140  3.37989  4.55424  2.24184  3.96724  4.42758  4.98917  4.46959  4.53174  4.07473  4.09880  3.36411  3.92639  1.87827    103 f - - -
          2.68618  4.42225  2.77519  2.73123  3.46354  2.40513  3.72494  3.29354  2.67741  2.69355  4.24690  2.90347  2.73739  3.18146  2.89801  2.37887  2.77519  2.98518  4.58477  3.61503
          0.01825  4.40851  5.13086  0.61958  0.77255  0.48576  0.95510
     87   2.86586  5.30360  1.94573  2.38997  4.66864  3.44437  3.81173  4.14820  2.13055  3.65884  4.44789  2.94529  3.95107  2.94448  3.13751  1.52702  3.12814  3.72901  5.81580  4.39736    104 s - - -
          2.68618  4.42225  2.77519  2.73123  3.46354  2.40513  3.72494  3.29354  2.67741  2.69355  4.24690  2.90347  2.73739  3.18146  2.89801  2.37887  2.77519  2.98518  4.58477  3.61503
          0.01825  4.40851  5.13086  0.61958  0.77255  0.48576  0.95510
     88   3.75215  5.01961  5.13067  4.73255  0.86120  4.75554  4.30519  2.78708  4.55777  1.56672  3.40517  4.66677  5.00452  4.55461  4.58005  4.16104  3.98409  2.90911  4.44467  2.82877    105 f - - -
          2.68618  4.42225  2.77519  2.73123  3.46354  2.40513  3.72494  3.29354  2.67741  2.69355  4.24690  2.90347  2.73739  3.18146  2.89801  2.37887  2.77519  2.98518  4.58477  3.61503
          0.01825  4.40851  5.13086  0.61958  0.77255  0.48576  0.95510
     89   3.79186  5.05826  5.08958  4.73151  0.75310  4.72685  4.20005  2.89264  4.55163  1.80913  3.53228  4.61853  5.00680  4.55265  4.57281  4.14830  4.03257  2.99096  4.33717  2.68699    106 f - - -
          2.68618  4.42225  2.77519  2.73123  3.46354  2.40513  3.72494  3.29354  2.67741  2.69355  4.24690  2.90347  2.73739  3.18146  2.89801  2.37887  2.77519  2.98518  4.58477  3.61503
          0.01825  4.40851  5.13086  0.61958  0.77255  0.48576  0.95510
     90   2.80199  5.30072  1.96741  2.19016  4.64346  3.47508  3.70726  4.12155  1.68121  3.59288  4.35307  2.93973  3.91116  2.54004  2.66579  2.75216  3.03575  3.69243  5.71715  4.31332    107 k - - -
          2.68618  4.42225  2.77519  2.73123  3.46354  2.40513  3.72494  3.29354  2.67741  2.69355  4.24690  2.90347  2.73739  3.18146  2.89801  2.37887  2.77519  2.98518  4.58477  3.61503
          0.01825  4.40851  5.13086  0.61958  0.77255  0.48576  0.95510
     91   3.55168  5.66970  2.87261  0.45185  5.10554  3.72341  4.40324  4.68140  3.36623  4.22140  5.20936  3.39833  4.36386  3.63106  3.80699  3.49742  3.87181  4.32120  6.16609  4.94046    108 E - - -
          2.68618  4.42225  2.77519  2.73123  3.46354  2.40513  3.72494  3.29354  2.67741  2.69355  4.24690  2.90347  2.73739  3.18146  2.89801  2.37887  2.77519  2.98518  4.58477  3.61503
          0.01825  4.40851  5.13086  0.61958  0.77255  0.48576  0.95510
     92   3.57722  4.83846  5.36244  4.81285  3.34949  4.93988  5.31619  1.91864  4.67672  0.73145  3.11374  5.03313  5.08129  4.72746  4.74550  4.32042  3.80410  1.95941  5.50302  4.46336    109 l - - -
          2.68618  4.42225  2.77519  2.73123  3.46354  2.40513  3.72494  3.29354  2.67741  2.69355  4.24690  2.90347  2.73739  3.18146  2.89801  2.37887  2.77519  2.98518  4.58477  3.61503
          0.01825  4.40851  5.13086  0.61958  0.77255  0.48576  0.95510
     93   1.94632  4.87586  3.06877  2.59058  4.24396  3.47026  3.08624  3.66971  2.37370  3.26589  4.08167  3.08807  3.92714  2.95299  3.00188  1.66645  2.96942  3.31837  5.49011  4.16258    110 s - - -
          2.68618  4.42225  2.77519  2.73123  3.46354  2.40513  3.72494  3.29354  2.67741  2.69355  4.24690  2.90347  2.73739  3.18146  2.89801  2.37887  2.77519  2.98518  4.58477  3.61503
          0.01825  4.40851  5.13086  0.61958  0.77255  0.48576  0.95510
     94   2.26282  4.47243  3.42888  2.86412  3.62661  3.61245  3.85696  2.72184  2.81751  2.08774  3.57331  3.30049  3.99644  2.76161  2.89875  2.22560  2.90128  2.55817  5.04612  3.79683    111 l - - -
          2.68618  4.42225  2.77519  2.73123  3.46354  2.40513  3.72494  3.29354  2.67741  2.69355  4.24690  2.90347  2.73739  3.18146  2.89801  2.37887  2.77519  2.98518  4.58477  3.61503
          0.01825  4.40851  5.13086  0.61958  0.77255  0.48576  0.95510
     95   2.23317  4.91800  2.98664  1.59855  4.31326  3.44380  3.79476  3.71677  2.60162  3.32430  4.13182  3.04896  3.91100  2.94156  3.06677  2.09519  2.96572  2.91290  5.55068  4.20259    112 e - - -
          2.68618  4.42225  2.77519  2.73123  3.46354  2.40513  3.72494  3.29354  2.67741  2.69355  4.24690  2.90347  2.73739  3.18146  2.89801  2.37887  2.77519  2.98518  4.58477  3.61503
          0.01825  4.40851  5.13086  0.61958  0.77255  0.48576  0.95510
     96   2.67417  3.22660  3.11798  2.55863  3.47068  3.10121  3.19875  3.43520  1.91659  2.76851  3.88399  2.84393  3.90768  2.60060  2.98331  2.72770  2.90501  3.13032  5.32043  4.00180    113 k - - -
          2.68618  4.42225  2.77519  2.73123  3.46354  2.40513  3.72494  3.29354  2.67741  2.69355  4.24690  2.90347  2.73739  3.18146  2.89801  2.37887  2.77519  2.98518  4.58477  3.61503
          0.01825  4.40851  5.13086  0.61958  0.77255  0.48576  0.95510
     97   2.74431  4.33738  3.83894  3.26446  3.45234  3.78337  4.04939  2.00653  2.13581  2.47687  3.43316  3.60596  4.15381  3.45593  3.41519  3.05348  2.97654  1.79226  4.95800  3.14444    114 v - - -
          2.68618  4.42225  2.77519  2.73123  3.46354  2.40513  3.72494  3.29354  2.67741  2.69355  4.24690  2.90347  2.73739  3.18146  2.89801  2.37887  2.77519  2.98518  4.58477  3.61503
          0.01825  4.40851  5.13086  0.61958  0.77255  0.48576  0.95510
     98   2.79642  5.26613  1.94659  2.37434  4.58595  3.45501  3.05569  4.06640  2.12102  3.56541  4.33541  2.92912  3.90919  2.84904  3.00859  1.83782  3.03830  3.65047  5.71421  4.30130    115 s - - -
          2.68618  4.42225  2.77519  2.73123  3.46354  2.40513  3.72494  3.29354  2.67741  2.69355  4.24690  2.90347  2.73739  3.18146  2.89801  2.37887  2.77519  2.98518  4.58477  3.61503
          0.01825  4.40851  5.13086  0.61958  0.77255  0.48576  0.95510
     99   3.10291  4.44825  4.85875  4.28200  3.29825  4.33987  4.66133  1.35580  4.12957  1.39892  3.20889  4.41533  4.62951  4.27262  4.22030  3.66630  3.33407  1.98848  5.09888  3.06708    116 i - - -
          2.68618  4.42225  2.77519  2.73123  3.46354  2.40513  3.72494  3.29354  2.67741  2.69355  4.24690  2.90347  2.73739  3.18146  2.89801  2.37887  2.77519  2.98518  4.58477  3.61503
          0.01825  4.40851  5.13086  0.61958  0.77255  0.48576  0.95510
    100   2.52489  5.25737  2.52361  1.96345  4.58983  3.44763  3.69043  4.07496  1.79064  3.55661  4.30876  2.41072  3.27150  2.79799  2.95613  2.70451  2.98793  3.64265  5.69291  4.27497    117 k - - -
          2.68618  4.42225  2.77519  2.73123  3.46354  2.40513  3.72494  3.29354  2.67741  2.69355  4.24690  2.90347  2.73739  3.18146  2.89801  2.37887  2.77519  2.98518  4.58477  3.61503
          0.01825  4.40851  5.13086  0.61958  0.77255  0.48576  0.95510
    101   2.92684  5.44121  1.51095  1.77756  4.76653  3.43535  3.83193  4.25911  2.71360  3.75596  4.54681  2.90596  3.96389  2.96668  3.25482  2.51375  2.35503  3.83126  5.91279  4.46050    118 d - - -
          2.68618  4.42225  2.77519  2.73123  3.46354  2.40513  3.72494  3.29354  2.67741  2.69355  4.24690  2.90347  2.73739  3.18146  2.89801  2.37887  2.77519  2.98518  4.58477  3.61503
          0.01825  4.40851  5.13086  0.61958  0.77255  0.48576  0.95510
    102   3.65137  4.90020  5.41967  4.88570  3.32278  5.00906  5.36263  1.56913  4.72195  0.76037  3.09621  5.10963  5.12997  4.76967  4.77646  4.40946  3.87670  2.30394  5.50210  4.45037    119 l - - -
          2.68618  4.42225  2.77519  2.73123  3.46354  2.40513  3.72494  3.29354  2.67741  2.69355  4.24690  2.90347  2.73739  3.18146  2.89801  2.37887  2.77519  2.98518  4.58477  3.61503
          0.01825  4.40851  5.13086  0.61958  0.77255  0.48576  0.95510
    103   2.28287  4.95366  3.02239  2.30175  4.21664  3.48519  3.68459  3.64727  2.11101  3.22307  4.01844  2.99691  3.24596  2.64330  2.93157  2.31367  2.90490  2.71572  5.43960  3.53276    120 k - - -
          2.68618  4.42225  2.77519  2.73123  3.46354  2.40513  3.72494  3.29354  2.67741  2.69355  4.24690  2.90347  2.73739  3.18146  2.89801  2.37887  2.77519  2.98518  4.58477  3.61503
          0.01825  4.40851  5.13086  0.61958  0.77255  0.48576  0.95510
    104   2.69410  4.93316  3.03861  2.50234  2.96757  3.49865  3.70735  3.61944  2.48304  3.20501  4.01158  2.30025  3.89807  2.36215  2.70630  2.06975  2.92747  3.28238  5.42130  4.07376    121 s - - -
          2.68618  4.42225  2.77519  2.73123  3.46354  2.40513  3.72494  3.29354  2.67741  2.69355  4.24690  2.90347  2.73739  3.18146  2.89801  2.37887  2.77519  2.98518  4.58477  3.61503
          0.01825  4.40851  5.13086  0.61958  0.77255  0.48576  0.95510
    105   2.46134  4.91996  3.04637  2.49033  3.48807  3.49407  3.69376  3.59751  2.16116  3.18487  3.98823  2.48199  3.88523  2.83444  2.64049  2.10635  2.90643  3.26091  5.41137  3.34436    122 s - - -
          2.68618  4.42225  2.77519  2.73123  3.46354  2.40513  3.72494  3.29354  2.67741  2.69355  4.24690  2.90347  2.73739  3.18146  2.89801  2.37887  2.77519  2.98518  4.58477  3.61503
          0.01825  4.40851  5.13086  0.61958  0.77255  0.48576  0.95510
    106   3.67445  5.78274  0.38122  2.84030  5.25745  3.71802  4.53732  4.99180  3.74016  4.50967  5.53092  3.41296  4.40814  3.79819  4.30566  3.59667  4.03375  4.58192  6.30443  5.08213    123 D - - -
          2.68618  4.42225  2.77519  2.73123  3.46354  2.40513  3.72494  3.29354  2.67741  2.69355  4.24690  2.90347  2.73739  3.18146  2.89801  2.37887  2.77519  2.98518  4.58477  3.61503
          0.01825  4.40851  5.13086  0.61958  0.77255  0.48576  0.95510
    107   2.45883  4.20384  4.24242  3.66515  3.32834  3.86828  4.20432  1.53545  3.54226  2.34685  3.31931  3.86770  4.23948  3.76869  3.72250  3.16591  2.47975  2.06357  4.87582  2.67984    124 i - - -
          2.68618  4.42225  2.77519  2.73123  3.46354  2.40513  3.72494  3.29354  2.67741  2.69355  4.24690  2.90347  2.73739  3.18146  2.89801  2.37887  2.77519  2.98518  4.58477  3.61503
          0.01825  4.40851  5.13086  0.61958  0.77255  0.48576  0.95510
    108   4.10921  5.37651  4.67572  4.53148  2.52482  4.49058  4.00540  4.05976  4.37960  3.36712  4.67964  4.44540  4.96345  4.54512  4.43912  4.17885  4.40477  3.95823  4.17912  0.39642    125 Y - - -
          2.68618  4.42225  2.77519  2.73123  3.46354  2.40513  3.72494  3.29354  2.67741  2.69355  4.24690  2.90347  2.73739  3.18146  2.89801  2.37887  2.77519  2.98518  4.58477  3.61503
          0.01825  4.40851  5.13086  0.61958  0.77255  0.48576  0.95510
    109   1.42009  4.76259  2.36833  2.69817  4.07990  3.49739  3.91908  3.36096  2.80625  2.40949  3.98352  3.18001  3.98834  3.12061  3.24558  2.82312  3.01586  3.07580  5.44384  4.13214    126 a - - -
          2.68618  4.42225  2.77519  2.73123  3.46354  2.40513  3.72494  3.29354  2.67741  2.69355  4.24690  2.90347  2.73739  3.18146  2.89801  2.37887  2.77519  2.98518  4.58477  3.61503
          0.01825  4.40851  5.13086  0.61958  0.77255  0.48576  0.95510
    110   2.81725  5.33944  1.88850  1.84963  4.66260  3.44127  3.74040  4.15407  2.55127  3.63703  4.40036  2.63434  3.90994  2.60759  3.06902  2.28479  2.58650  3.72106  5.77869  4.34467    127 e - - -
          2.68618  4.42225  2.77519  2.73123  3.46354  2.40513  3.72494  3.29354  2.67741  2.69355  4.24690  2.90347  2.73739  3.18146  2.89801  2.37887  2.77519  2.98518  4.58477  3.61503
          0.01825  4.40851  5.13086  0.61958  0.77255  0.48576  0.95510
    111   4.29004  5.34618  5.17922  5.01300  1.41005  4.87646  3.67667  3.89953  4.82124  3.11840  4.45550  4.47440  5.15550  4.60652  4.71878  4.27774  4.49898  3.84743  3.76898  0.68806    128 Y - - -
          2.68618  4.42225  2.77519  2.73123  3.46354  2.40513  3.72494  3.29354  2.67741  2.69355  4.24690  2.90347  2.73739  3.18146  2.89801  2.37887  2.77519  2.98518  4.58477  3.61503
          0.01825  4.40851  5.13086  0.61958  0.77255  0.48576  0.95510
    112   2.26447  5.32339  2.10193  1.87041  4.65105  2.96559  3.73840  4.14121  2.54829  3.62653  4.38954  2.32546  3.13628  2.85456  3.06557  2.75363  3.05398  3.70882  5.76967  4.33778    129 e - - -
          2.68618  4.42225  2.77519  2.73123  3.46354  2.40513  3.72494  3.29354  2.67741  2.69355  4.24690  2.90347  2.73739  3.18146  2.89801  2.37887  2.77519  2.98518  4.58477  3.61503
          0.01825  4.40851  5.13086  0.61958  0.77255  0.48576  0.95510
    113   2.98647  5.55484  1.99918  1.30592  4.86908  3.44827  3.84322  4.37418  1.94012  3.84342  4.63624  2.90223  3.98554  2.97709  3.23380  2.89769  3.24426  3.93487  5.97887  4.51619    130 e - - -
          2.68618  4.42225  2.77519  2.73123  3.46354  2.40513  3.72494  3.29354  2.67741  2.69355  4.24690  2.90347  2.73739  3.18146  2.89801  2.37887  2.77519  2.98518  4.58477  3.61503
          0.01825  4.40851  5.13086  0.61958  0.77255  0.48576  0.95510
    114   3.77948  5.43670  3.84119  3.68454  3.82724  4.03614  0.39304  4.57516  3.52248  3.98168  5.09289  4.05916  4.63082  4.06739  3.73861  3.85592  4.11477  4.29950  5.27201  3.76959    131 H - - -
          2.68618  4.42225  2.77519  2.73123  3.46354  2.40513  3.72494  3.29354  2.67741  2.69355  4.24690  2.90347  2.73739  3.18146  2.89801  2.37887  2.77519  2.98518  4.58477  3.61503
          0.01825  4.40851  5.13086  0.61958  0.77255  0.48576  0.95510
    115   3.71731  4.98367  5.37602  4.85455  3.26570  5.00895  5.32798  2.04590  4.65649  0.58283  3.05403  5.09833  5.13116  4.72269  4.71693  4.42203  3.94300  2.46986  5.45820  4.39199    132 L - - -
          2.68618  4.42225  2.77519  2.73123  3.46354  2.40513  3.72494  3.29354  2.67741  2.69355  4.24690  2.90347  2.73739  3.18146  2.89801  2.37887  2.77519  2.98518  4.58477  3.61503
          0.01825  4.40851  5.13086  0.61958  0.77255  0.48576  0.95510
    116   2.27582  5.04902  2.93818  1.75351  4.33971  3.05626  3.68945  3.78567  2.31691  3.33490  4.11741  2.96939  3.87879  2.81368  2.93938  2.33906  2.93449  3.41286  5.52652  3.35006    133 e - - -
          2.68618  4.42225  2.77519  2.73123  3.46354  2.40513  3.72494  3.29354  2.67741  2.69355  4.24690  2.90347  2.73739  3.18146  2.89801  2.37887  2.77519  2.98518  4.58477  3.61503
          0.01825  4.40851  5.13086  0.61958  0.77255  0.48576  0.95510
    117   3.22927  4.52352  5.08126  4.57739  3.84627  4.61925  5.23167  1.01860  4.47605  2.42178  3.64983  4.74326  4.93893  4.72910  4.65038  4.00368  2.82225  1.26101  5.74392  4.53659    134 i - - -
          2.68618  4.42225  2.77519  2.73123  3.46354  2.40513  3.72494  3.29354  2.67741  2.69355  4.24690  2.90347  2.73739  3.18146  2.89801  2.37887  2.77519  2.98518  4.58477  3.61503
          0.01825  4.40851  5.13086  0.61958  0.77255  0.48576  0.95510
    118   3.71286  4.97578  5.38707  4.86235  3.27015  5.01496  5.33595  1.99852  4.67015  0.59546  3.05494  5.10501  5.13330  4.72979  4.72857  4.42558  3.93764  2.45326  5.46365  4.40287    135 L - - -
          2.68618  4.42225  2.77519  2.73123  3.46354  2.40513  3.72494  3.29354  2.67741  2.69355  4.24690  2.90347  2.73739  3.18146  2.89801  2.37887  2.77519  2.98518  4.58477  3.61503
          0.01825  4.40851  5.13086  0.61958  0.77255  0.48576  0.95510
    119   3.02812  5.62130  1.94412  1.34911  4.92353  3.43894  3.87480  4.44077  2.78674  3.90854  4.71032  2.89000  3.99969  1.88553  3.34203  2.92839  3.29322  3.99688  6.04844  4.56449    136 e - - -
          2.68618  4.42225  2.77519  2.73123  3.46354  2.40513  3.72494  3.29354  2.67741  2.69355  4.24690  2.90347  2.73739  3.18146  2.89801  2.37887  2.77519  2.98518  4.58477  3.61503
          0.01825  4.40851  5.13086  0.61958  0.77255  0.48576  0.95510
    120   2.27588  3.84841  3.21943  1.99997  3.85600  3.55142  3.76972  3.24411  2.63246  2.90248  2.89056  3.14587  3.93768  2.68727  2.77291  2.76883  2.90082  2.97105  3.70898  3.91722    137 e - - -
          2.68618  4.42225  2.77519  2.73123  3.46354  2.40513  3.72494  3.29354  2.67741  2.69355  4.24690  2.90347  2.73739  3.18146  2.89801  2.37887  2.77519  2.98518  4.58477  3.61503
          0.01825  4.40851  5.13086  0.61958  0.77255  0.48576  0.95510
    121   3.43008  4.67880  5.33562  4.80007  3.53152  4.86049  5.32267  1.48829  4.68640  1.15592  3.30477  4.97420  5.05514  4.79860  4.77640  4.24111  3.66817  1.45994  5.59906  4.49965    138 l - - -
          2.68618  4.42225  2.77519  2.73123  3.46354  2.40513  3.72494  3.29354  2.67741  2.69355  4.24690  2.90347  2.73739  3.18146  2.89801  2.37887  2.77519  2.98518  4.58477  3.61503
          0.01825  4.40851  5.13086  0.61958  0.77255  0.48576  0.95510
    122   2.71957  4.45661  3.54447  2.62687  2.76706  3.67788  3.23542  2.96380  2.93115  2.11646  3.55841  3.39064  4.05654  2.83729  3.28621  2.92401  2.95046  2.73862  4.85593  2.16726    139 l - - -
          2.68618  4.42225  2.77519  2.73123  3.46354  2.40513  3.72494  3.29354  2.67741  2.69355  4.24690  2.90347  2.73739  3.18146  2.89801  2.37887  2.77519  2.98518  4.58477  3.61503
          0.01825  4.40851  5.13086  0.61958  0.77255  0.48576  0.95510
    123   2.72745  5.23173  2.25728  2.20984  4.57218  3.45486  3.66777  4.05503  1.80609  3.53123  4.27804  2.60759  3.86967  2.58963  2.61388  2.48256  2.96061  3.62079  5.66064  4.25078    140 k - - -
          2.68618  4.42225  2.77519  2.73123  3.46354  2.40513  3.72494  3.29354  2.67741  2.69355  4.24690  2.90347  2.73739  3.18146  2.89801  2.37887  2.77519  2.98518  4.58477  3.61503
          0.01825  4.40851  5.13086  0.61958  0.77255  0.48576  0.95510
    124   2.52048  5.09559  3.03137  2.31950  4.40870  3.52456  3.70254  3.84071  2.37816  3.00759  4.16711  2.09445  3.92588  2.82673  1.85721  2.75992  2.99436  3.47253  5.54531  4.20007    141 r - - -
          2.68618  4.42225  2.77519  2.73123  3.46354  2.40513  3.72494  3.29354  2.67741  2.69355  4.24690  2.90347  2.73739  3.18146  2.89801  2.37887  2.77519  2.98518  4.58477  3.61503
          0.01825  4.40851  5.13086  0.61958  0.77255  0.48576  0.95510
    125   4.10921  5.37651  4.67572  4.53148  2.52482  4.49058  4.00540  4.05976  4.37960  3.36712  4.67964  4.44540  4.96345  4.54512  4.43912  4.17885  4.40477  3.95823  4.17912  0.39642    142 Y - - -
          2.68618  4.42225  2.77519  2.73123  3.46354  2.40513  3.72494  3.29354  2.67741  2.69355  4.24690  2.90347  2.73739  3.18146  2.89801  2.37887  2.77519  2.98518  4.58477  3.61503
          0.01825  4.40851  5.13086  0.61958  0.77255  0.48576  0.95510
    126   2.73468  4.63439  3.36649  2.54106  3.80053  3.63464  3.84176  2.61725  1.80751  2.04494  3.70334  3.26090  4.01515  3.07019  3.04522  2.87133  2.96261  2.70589  5.18986  3.92747    143 k - - -
          2.68618  4.42225  2.77519  2.73123  3.46354  2.40513  3.72494  3.29354  2.67741  2.69355  4.24690  2.90347  2.73739  3.18146  2.89801  2.37887  2.77519  2.98518  4.58477  3.61503
          0.01825  4.40851  5.13086  0.61958  0.77255  0.48576  0.95510
    127   2.41078  5.07833  2.98978  2.09585  4.38454  3.48202  3.66748  3.35146  1.84890  3.36263  4.13572  2.97245  3.87582  2.78304  2.62919  2.22333  2.92849  3.44875  5.53380  4.16289    144 k - - -
          2.68618  4.42225  2.77519  2.73123  3.46354  2.40513  3.72494  3.29354  2.67741  2.69355  4.24690  2.90347  2.73739  3.18146  2.89801  2.37887  2.77519  2.98518  4.58477  3.61503
          0.01825  4.40851  5.13086  0.61958  0.77255  0.48576  0.95510
    128   2.76360  4.70010  3.36977  2.52795  3.88784  3.63448  3.80335  3.25538  2.15511  1.67998  3.25892  3.24261  4.01215  3.01618  2.55099  2.87780  2.98495  3.00031  5.21876  3.96130    145 l - - -
          2.68618  4.42225  2.77519  2.73123  3.46354  2.40513  3.72494  3.29354  2.67741  2.69355  4.24690  2.90347  2.73739  3.18146  2.89801  2.37887  2.77519  2.98518  4.58477  3.61503
          0.01825  4.40851  5.13086  0.61958  0.77255  0.48576  0.95510
    129   3.22037  3.19060  4.89652  4.39834  3.39154  4.27105  4.86106  2.45495  4.18346  0.69820  3.28837  4.51159  4.68323  4.38777  4.29164  3.69602  3.51615  2.45557  5.29594  4.12500    146 l - - -
          2.68618  4.42225  2.77519  2.73123  3.46354  2.40513  3.72494  3.29354  2.67741  2.69355  4.24690  2.90347  2.73739  3.18146  2.89801  2.37887  2.77519  2.98518  4.58477  3.61503
          0.01825  4.40851  5.13086  0.61958  0.77255  0.48576  0.95510
    130   2.72924  5.17260  2.55006  1.60510  3.45589  3.45650  3.68757  3.95141  2.06622  3.46325  4.22824  2.93354  3.87824  2.80122  2.94794  2.47191  2.96486  3.54599  5.62256  4.22265    147 e - - -
          2.68618  4.42225  2.77519  2.73123  3.46354  2.40513  3.72494  3.29354  2.67741  2.69355  4.24690  2.90347  2.73739  3.18146  2.89801  2.37887  2.77519  2.98518  4.58477  3.61503
          0.01825  4.40851  5.13086  0.61958  0.77255  0.48576  0.95510
    131   2.12983  5.15938  2.92468  1.84712  4.48959  2.88580  3.68347  3.94867  1.97999  3.45524  4.22241  2.96317  3.88997  2.79584  2.65748  2.71081  2.96936  3.54568  5.60635  4.22491    148 e - - -
          2.68618  4.42225  2.77519  2.73123  3.46354  2.40513  3.72494  3.29354  2.67741  2.69355  4.24690  2.90347  2.73739  3.18146  2.89801  2.37887  2.77519  2.98518  4.58477  3.61503
          0.01825  4.40851  5.13086  0.61958  0.77255  0.48576  0.95510
    132   2.50626  4.97651  3.02326  2.20244  3.52517  3.48809  3.68117  3.67881  2.10826  2.42695  4.03893  2.63156  3.87913  2.62220  2.65726  2.68931  2.91127  3.32608  5.45492  4.10024    149 k - - -
          2.68618  4.42225  2.77519  2.73123  3.46354  2.40513  3.72494  3.29354  2.67741  2.69355  4.24690  2.90347  2.73739  3.18146  2.89801  2.37887  2.77519  2.98518  4.58477  3.61503
          0.01825  4.40851  5.13086  0.61958  0.77255  0.48576  0.95510
    133   2.78428  5.10357  2.85236  2.49480  4.56205  1.78718  3.81603  4.01896  2.08382  3.55108  4.34247  2.26320  3.94027  2.95148  3.03339  2.36708  3.06054  3.60435  5.71862  4.34744    150 g - - -
          2.68618  4.42225  2.77519  2.73123  3.46354  2.40513  3.72494  3.29354  2.67741  2.69355  4.24690  2.90347  2.73739  3.18146  2.89801  2.37887  2.77519  2.98518  4.58477  3.61503
          0.01825  4.40851  5.13086  0.61958  0.77255  0.48576  0.95510
    134   2.93674  3.16988  4.64117  4.07535  1.69801  4.06232  4.14394  2.60786  3.90176  1.48243  3.27510  4.10888  4.40171  4.02497  3.96443  3.37577  3.16685  2.49513  4.52753  2.68443    151 l - - -
          2.68618  4.42225  2.77519  2.73123  3.46354  2.40513  3.72494  3.29354  2.67741  2.69355  4.24690  2.90347  2.73739  3.18146  2.89801  2.37887  2.77519  2.98518  4.58477  3.61503
          0.01825  4.40851  5.13086  0.61958  0.77255  0.48576  0.95510
    135   2.80028  4.26980  4.22281  3.64813  3.24446  3.90886  4.18090  2.26444  3.52280  2.09973  3.31573  3.86981  4.26952  3.75588  3.71665  3.20218  2.65527  2.10041  4.82797  1.63950    152 y - - -
          2.68618  4.42225  2.77519  2.73123  3.46354  2.40513  3.72494  3.29354  2.67741  2.69355  4.24690  2.90347  2.73739  3.18146  2.89801  2.37887  2.77519  2.98518  4.58477  3.61503
          0.01825  4.40851  5.13086  0.61958  0.77255  0.48576  0.95510
    136   3.67445  5.78274  0.38122  2.84030  5.25745  3.71802  4.53732  4.99180  3.74016  4.50967  5.53092  3.41296  4.40814  3.79819  4.30566  3.59667  4.03375  4.58192  6.30443  5.08213    153 D - - -
          2.68618  4.42225  2.77519  2.73123  3.46354  2.40513  3.72494  3.29354  2.67741  2.69355  4.24690  2.90347  2.73739  3.18146  2.89801  2.37887  2.77519  2.98518  4.58477  3.61503
          0.01825  4.40851  5.13086  0.61958  0.77255  0.48576  0.95510
    137   2.73285  5.23647  2.06348  2.09324  4.57205  2.95751  3.67603  4.05575  1.97191  3.53609  4.28504  2.91685  3.19997  2.78101  2.63341  2.68942  2.96790  3.62308  5.67012  4.25648    154 k - - -
          2.68618  4.42225  2.77519  2.73123  3.46354  2.40513  3.72494  3.29354  2.67741  2.69355  4.24690  2.90347  2.73739  3.18146  2.89801  2.37887  2.77519  2.98518  4.58477  3.61503
          0.01825  4.40851  5.13086  0.61958  0.77255  0.48576  0.95510
    138   2.54242  4.25590  4.53718  3.94815  3.25353  4.02778  4.35008  1.42668  3.79589  1.77757  2.75757  4.08532  4.36589  3.97255  3.90825  3.33476  3.08896  2.24740  4.89630  2.99594    155 i - - -
          2.68618  4.42225  2.77519  2.73123  3.46354  2.40513  3.72494  3.29354  2.67741  2.69355  4.24690  2.90347  2.73739  3.18146  2.89801  2.37887  2.77519  2.98518  4.58477  3.61503
          0.01825  4.40851  5.13086  0.61958  0.77255  0.48576  0.95510
    139   2.69337  4.16557  4.16139  3.57549  2.55692  3.79999  4.10565  2.30323  3.45506  1.98544  2.57108  3.78353  4.16622  3.67310  3.63437  2.14507  2.58289  2.37692  4.77871  3.58842    156 l - - -
          2.68618  4.42225  2.77519  2.73123  3.46354  2.40513  3.72494  3.29354  2.67741  2.69355  4.24690  2.90347  2.73739  3.18146  2.89801  2.37887  2.77519  2.98518  4.58477  3.61503
          0.19108  4.40851  1.82162  0.61958  0.77255  0.48576  0.95510
    140   3.52164  4.82034  5.11087  4.58787  3.19865  4.78507  5.11060  1.92585  4.39472  0.71536  3.00318  4.83900  4.95475  4.52160  4.49528  4.18016  3.75257  2.30989  5.33907  4.23973    157 l - - -
          2.68600  4.42228  2.77522  2.73126  3.46357  2.40515  3.72497  3.29357  2.67743  2.69358  4.24692  2.90349  2.73720  3.18149  2.89803  2.37889  2.77522  2.98521  4.58480  3.61506
          0.18332  2.43115  2.53120  0.65538  0.73239  0.37033  1.17283
    141   2.68329  4.76903  3.10589  2.61471  3.28254  3.48702  3.77818  3.45596  2.60196  3.07958  3.92560  3.10485  1.98976  2.17256  3.02819  2.53026  2.93917  3.14845  5.31768  3.98468    160 p - - -
          2.68618  4.42225  2.77519  2.73123  3.46354  2.40513  3.72494  3.29354  2.67741  2.69355  4.24690  2.90347  2.73739  3.18146  2.89801  2.37887  2.77519  2.98518  4.58477  3.61503
          0.01945  4.34530  5.06765  0.61958  0.77255  0.43263  1.04640
    142   2.44938  5.13896  2.70544  1.81714  4.45949  3.45739  3.65411  3.92816  1.99589  3.12778  4.18753  2.93413  3.85662  2.52984  2.88275  2.66083  2.92015  3.51667  5.58433  3.58690    161 e - - -
          2.68618  4.42225  2.77519  2.73123  3.46354  2.40513  3.72494  3.29354  2.67741  2.69355  4.24690  2.90347  2.73739  3.18146  2.89801  2.37887  2.77519  2.98518  4.58477  3.61503
          0.07167  4.40851  2.86490  0.61958  0.77255  0.48576  0.95510
    143   2.65751  3.78498  2.49793  2.26979  4.33232  3.45114  3.64508  3.30469  2.11102  2.96754  4.09217  2.59750  3.84403  2.50866  2.88431  2.49786  2.88876  3.40090  5.50146  4.12345    162 k - - -
          2.68618  4.42225  2.77519  2.73123  3.46354  2.40513  3.72494  3.29354  2.67741  2.69355  4.24690  2.90347  2.73739  3.18146  2.89801  2.37887  2.77519  2.98518  4.58477  3.61503
          0.01924  4.35608  5.07843  0.61958  0.77255  0.44062  1.03180
    144   2.50458  4.44745  3.82012  3.29410  2.60600  3.78389  3.92002  2.94633  3.22960  2.62430  3.57798  3.60445  2.43705  3.49975  3.52311  3.07016  3.06746  2.74113  4.61404  1.62492    163 y - - -
          2.68618  4.42225  2.77519  2.73123  3.46354  2.40513  3.72494  3.29354  2.67741  2.69355  4.24690  2.90347  2.73739  3.18146  2.89801  2.37887  2.77519  2.98518  4.58477  3.61503
          0.01825  4.40851  5.13086  0.61958  0.77255  0.48576  0.95510
    145   2.28621  5.04359  2.99552  2.28470  4.33841  3.48511  3.67862  3.78039  2.28175  3.32522  4.10717  2.98379  3.88165  2.59929  2.58507  2.49793  1.98300  3.40880  5.51082  4.14705    164 t - - -
          2.68618  4.42225  2.77519  2.73123  3.46354  2.40513  3.72494  3.29354  2.67741  2.69355  4.24690  2.90347  2.73739  3.18146  2.89801  2.37887  2.77519  2.98518  4.58477  3.61503
          0.01825  4.40851  5.13086  0.61958  0.77255  0.48576  0.95510
    146   3.48079  4.75477  5.31024  4.74385  2.01555  4.77962  5.01189  1.42783  4.59879  1.16327  3.06906  4.87838  4.94948  4.60447  4.61827  4.13628  3.69944  2.39009  5.21470  4.04658    165 l - - -
          2.68618  4.42225  2.77519  2.73123  3.46354  2.40513  3.72494  3.29354  2.67741  2.69355  4.24690  2.90347  2.73739  3.18146  2.89801  2.37887  2.77519  2.98518  4.58477  3.61503
          0.01825  4.40851  5.13086  0.61958  0.77255  0.48576  0.95510
    147   2.88295  4.79282  3.32245  2.87604  3.38770  3.68987  3.84362  3.32490  2.82746  2.31382  3.89854  1.39503  4.11463  3.20215  3.19926  2.98792  3.12824  3.08885  4.90148  2.88158    166 n - - -
          2.68618  4.42225  2.77519  2.73123  3.46354  2.40513  3.72494  3.29354  2.67741  2.69355  4.24690  2.90347  2.73739  3.18146  2.89801  2.37887  2.77519  2.98518  4.58477  3.61503
          0.01825  4.40851  5.13086  0.61958  0.77255  0.48576  0.95510
    148   2.73554  5.13470  2.94650  1.66850  4.43973  3.48814  3.68143  3.89866  1.90568  3.09152  4.19034  2.64396  3.89264  2.79735  2.85206  2.71414  2.96500  3.50843  5.57393  3.52807    167 e - - -
          2.68618  4.42225  2.77519  2.73123  3.46354  2.40513  3.72494  3.29354  2.67741  2.69355  4.24690  2.90347  2.73739  3.18146  2.89801  2.37887  2.77519  2.98518  4.58477  3.61503
          0.01825  4.40851  5.13086  0.61958  0.77255  0.48576  0.95510
    149   2.21697  5.32755  2.00498  1.71415  4.66748  2.90363  3.77345  4.15475  2.60655  3.65072  4.42439  2.91432  3.92487  2.89709  3.12882  2.31640  3.09008  3.72651  5.80320  4.37081    168 e - - -
          2.68618  4.42225  2.77519  2.73123  3.46354  2.40513  3.72494  3.29354  2.67741  2.69355  4.24690  2.90347  2.73739  3.18146  2.89801  2.37887  2.77519  2.98518  4.58477  3.61503
          0.01825  4.40851  5.13086  0.61958  0.77255  0.48576  0.95510
    150   4.24716  5.31649  5.18125  5.00576  0.72292  4.86218  3.68832  3.83862  4.81297  3.06481  4.39779  4.47610  5.14149  4.60263  4.71002  4.26170  4.45728  3.79193  3.78183  1.36850    169 f - - -
          2.68618  4.42225  2.77519  2.73123  3.46354  2.40513  3.72494  3.29354  2.67741  2.69355  4.24690  2.90347  2.73739  3.18146  2.89801  2.37887  2.77519  2.98518  4.58477  3.61503
          0.01825  4.40851  5.13086  0.61958  0.77255  0.48576  0.95510
    151   2.59915  4.34094  4.77216  4.19002  2.19475  4.20907  4.55914  2.05893  4.03870  1.62139  3.23964  4.30153  4.52592  4.19039  4.12540  3.53055  3.21794  1.52276  5.04183  3.87599    170 v - - -
          2.68618  4.42225  2.77519  2.73123  3.46354  2.40513  3.72494  3.29354  2.67741  2.69355  4.24690  2.90347  2.73739  3.18146  2.89801  2.37887  2.77519  2.98518  4.58477  3.61503
          0.01825  4.40851  5.13086  0.61958  0.77255  0.48576  0.95510
    152   2.75892  5.25051  2.27329  2.03648  4.59387  3.47105  3.68180  4.07064  1.85626  3.54581  4.29977  2.93841  3.88997  2.78763  2.19560  2.58074  2.99073  3.64193  5.67243  4.27182    171 k - - -
          2.68618  4.42225  2.77519  2.73123  3.46354  2.40513  3.72494  3.29354  2.67741  2.69355  4.24690  2.90347  2.73739  3.18146  2.89801  2.37887  2.77519  2.98518  4.58477  3.61503
          0.01825  4.40851  5.13086  0.61958  0.77255  0.48576  0.95510
    153   2.69733  5.16087  2.69581  2.16157  4.48290  2.78610  2.57335  3.95578  2.41534  3.45634  4.21008  2.52808  3.85859  2.50849  2.90753  2.46022  2.93063  3.08261  5.60633  4.20443    172 e - - -
          2.68618  4.42225  2.77519  2.73123  3.46354  2.40513  3.72494  3.29354  2.67741  2.69355  4.24690  2.90347  2.73739  3.18146  2.89801  2.37887  2.77519  2.98518  4.58477  3.61503
          0.01825  4.40851  5.13086  0.61958  0.77255  0.48576  0.95510
    154   4.20845  5.30582  5.09081  4.87037  1.09490  4.82690  2.72183  3.94260  4.68944  3.20256  4.48599  4.41154  5.10628  4.52692  4.63355  4.20243  4.41221  3.84779  3.75474  1.00255    173 y - - -
          2.68618  4.42225  2.77519  2.73123  3.46354  2.40513  3.72494  3.29354  2.67741  2.69355  4.24690  2.90347  2.73739  3.18146  2.89801  2.37887  2.77519  2.98518  4.58477  3.61503
          0.01825  4.40851  5.13086  0.61958  0.77255  0.48576  0.95510
    155   2.99300  5.55548  1.88975  1.31259  4.87985  2.85319  3.87025  4.39111  2.78976  3.87053  4.66856  2.89268  3.98748  3.01008  3.35256  2.23823  3.26186  3.94828  6.01940  4.54132    174 e - - -
          2.68618  4.42225  2.77519  2.73123  3.46354  2.40513  3.72494  3.29354  2.67741  2.69355  4.24690  2.90347  2.73739  3.18146  2.89801  2.37887  2.77519  2.98518  4.58477  3.61503
          0.01825  4.40851  5.13086  0.61958  0.77255  0.48576  0.95510
    156   2.21030  3.59910  3.04296  1.96072  4.21509  3.47473  3.72495  3.63885  2.31166  3.22709  4.02991  3.02919  3.89093  2.86707  2.97182  2.01665  2.91974  3.29078  5.45194  4.10853    175 e - - -
          2.68618  4.42225  2.77519  2.73123  3.46354  2.40513  3.72494  3.29354  2.67741  2.69355  4.24690  2.90347  2.73739  3.18146  2.89801  2.37887  2.77519  2.98518  4.58477  3.61503
          0.01825  4.40851  5.13086  0.61958  0.77255  0.48576  0.95510
    157   3.48009  4.73951  5.26058  4.78473  3.60795  4.87425  5.38573  0.74997  4.61449  1.82082  3.42397  4.98485  5.11235  4.84099  4.75045  4.30085  3.73623  1.90030  5.69470  4.49971    176 i - - -
          2.68618  4.42225  2.77519  2.73123  3.46354  2.40513  3.72494  3.29354  2.67741  2.69355  4.24690  2.90347  2.73739  3.18146  2.89801  2.37887  2.77519  2.98518  4.58477  3.61503
          0.01825  4.40851  5.13086  0.61958  0.77255  0.48576  0.95510
    158   2.68633  4.81798  3.12347  1.82476  4.04412  3.52683  3.73072  2.85921  2.37148  3.06619  3.89576  3.07592  3.91642  2.89577  2.70220  2.73975  2.61793  2.50995  5.33241  4.01594    177 e - - -
          2.68618  4.42225  2.77519  2.73123  3.46354  2.40513  3.72494  3.29354  2.67741  2.69355  4.24690  2.90347  2.73739  3.18146  2.89801  2.37887  2.77519  2.98518  4.58477  3.61503
          0.01825  4.40851  5.13086  0.61958  0.77255  0.48576  0.95510
    159   2.79554  4.17415  4.60949  4.02196  2.41193  3.94126  4.13107  1.79062  3.83353  2.03838  3.22777  4.03649  4.29330  3.96221  3.87482  3.25189  3.02615  2.17009  2.92709  2.45194    178 i - - -
          2.68618  4.42225  2.77519  2.73123  3.46354  2.40513  3.72494  3.29354  2.67741  2.69355  4.24690  2.90347  2.73739  3.18146  2.89801  2.37887  2.77519  2.98518  4.58477  3.61503
          0.01825  4.40851  5.13086  0.61958  0.77255  0.48576  0.95510
    160   2.69743  4.80897  2.22878  2.58675  2.84334  3.53969  2.60856  3.43067  2.41019  2.75663  3.88785  3.09173  3.92991  2.92333  3.02850  2.75354  2.92880  3.13223  5.21183  3.19313    179 d - - -
          2.68618  4.42225  2.77519  2.73123  3.46354  2.40513  3.72494  3.29354  2.67741  2.69355  4.24690  2.90347  2.73739  3.18146  2.89801  2.37887  2.77519  2.98518  4.58477  3.61503
          0.01825  4.40851  5.13086  0.61958  0.77255  0.48576  0.95510
    161   3.40786  4.69049  5.24177  4.67313  2.82379  4.73113  5.07172  2.00062  4.54154  0.95767  3.11932  4.83339  4.92348  4.59224  4.59299  4.08482  3.63251  1.62515  5.33732  4.24963    180 l - - -
          2.68618  4.42225  2.77519  2.73123  3.46354  2.40513  3.72494  3.29354  2.67741  2.69355  4.24690  2.90347  2.73739  3.18146  2.89801  2.37887  2.77519  2.98518  4.58477  3.61503
          0.01825  4.40851  5.13086  0.61958  0.77255  0.48576  0.95510
    162   2.97365  5.55276  1.60250  1.61973  4.86174  3.43568  3.84266  4.37316  2.73575  3.84456  4.63404  2.88897  3.97614  2.24058  3.28769  2.46440  3.23407  3.92999  5.98604  4.51207    181 d - - -
          2.68618  4.42225  2.77519  2.73123  3.46354  2.40513  3.72494  3.29354  2.67741  2.69355  4.24690  2.90347  2.73739  3.18146  2.89801  2.37887  2.77519  2.98518  4.58477  3.61503
          0.01825  4.40851  5.13086  0.61958  0.77255  0.48576  0.95510
    163   3.46603  5.15451  4.24489  4.22492  5.29388  0.23610  5.27652  5.05862  4.47597  4.62844  5.63157  4.41209  4.55744  4.75856  4.62090  3.65790  3.98648  4.48282  6.21366  5.42497    182 G - - -
          2.68618  4.42225  2.77519  2.73123  3.46354  2.40513  3.72494  3.29354  2.67741  2.69355  4.24690  2.90347  2.73739  3.18146  2.89801  2.37887  2.77519  2.98518  4.58477  3.61503
          0.01825  4.40851  5.13086  0.61958  0.77255  0.48576  0.95510
    164   3.31370  4.66548  4.66430  4.19801  1.18875  4.28791  2.93282  2.23589  4.04320  2.69995  3.77053  4.13330  4.62087  4.11946  4.12337  3.60775  3.53837  2.98131  4.05116  1.82720    183 f - - -
          2.68618  4.42225  2.77519  2.73123  3.46354  2.40513  3.72494  3.29354  2.67741  2.69355  4.24690  2.90347  2.73739  3.18146  2.89801  2.37887  2.77519  2.98518  4.58477  3.61503
          0.01825  4.40851  5.13086  0.61958  0.77255  0.48576  0.95510
    165   3.62617  4.88417  5.45044  4.86320  2.70774  4.94122  5.21192  1.94171  4.72660  0.76164  2.34522  5.05314  5.03719  4.66277  4.71903  4.30280  3.83211  2.59041  5.33090  4.32717    184 l - - -
          2.68618  4.42225  2.77519  2.73123  3.46354  2.40513  3.72494  3.29354  2.67741  2.69355  4.24690  2.90347  2.73739  3.18146  2.89801  2.37887  2.77519  2.98518  4.58477  3.61503
          0.01825  4.40851  5.13086  0.61958  0.77255  0.48576  0.95510
    166   2.46435  4.40816  3.76277  3.50327  4.63598  3.17785  4.55527  4.03564  3.53612  3.75347  4.58651  3.60290  3.94990  3.83592  3.82248  0.78554  2.13071  3.45622  5.98056  4.77084    185 s - - -
          2.68618  4.42225  2.77519  2.73123  3.46354  2.40513  3.72494  3.29354  2.67741  2.69355  4.24690  2.90347  2.73739  3.18146  2.89801  2.37887  2.77519  2.98518  4.58477  3.61503
          0.01825  4.40851  5.13086  0.61958  0.77255  0.48576  0.95510
    167   2.68240  5.05447  2.98894  2.28317  4.35064  3.47532  3.29523  3.79926  2.12515  2.98460  4.10958  2.53536  3.24106  2.77951  2.40151  2.67249  2.81735  2.75714  5.51494  4.14245    186 k - - -
          2.68618  4.42225  2.77519  2.73123  3.46354  2.40513  3.72494  3.29354  2.67741  2.69355  4.24690  2.90347  2.73739  3.18146  2.89801  2.37887  2.77519  2.98518  4.58477  3.61503
          0.01825  4.40851  5.13086  0.61958  0.77255  0.48576  0.95510
    168   2.94822  4.40681  4.32547  3.76115  1.34759  4.04112  4.20948  2.25609  2.98467  1.99717  3.30156  3.97583  4.38210  3.83940  3.77653  3.34184  3.17902  2.46761  4.76696  3.41831    187 f - - -
          2.68618  4.42225  2.77519  2.73123  3.46354  2.40513  3.72494  3.29354  2.67741  2.69355  4.24690  2.90347  2.73739  3.18146  2.89801  2.37887  2.77519  2.98518  4.58477  3.61503
          0.01825  4.40851  5.13086  0.61958  0.77255  0.48576  0.95510
    169   3.06621  5.65823  1.93645  1.06518  4.93594  3.43909  2.94165  4.47034  2.84487  3.94344  4.75764  2.89062  4.01660  3.05012  3.41265  2.96072  3.33649  4.03109  6.08171  4.58724    188 e - - -
          2.68618  4.42225  2.77519  2.73123  3.46354  2.40513  3.72494  3.29354  2.67741  2.69355  4.24690  2.90347  2.73739  3.18146  2.89801  2.37887  2.77519  2.98518  4.58477  3.61503
          0.01825  4.40851  5.13086  0.61958  0.77255  0.48576  0.95510
    170   2.67192  4.59885  3.28820  2.28406  3.23234  3.57466  3.79738  3.15154  2.68880  2.42036  3.19513  3.19699  3.95889  2.44319  2.55509  2.79810  2.90287  2.89369  3.36617  3.86873    189 e - - -
          2.68618  4.42225  2.77519  2.73123  3.46354  2.40513  3.72494  3.29354  2.67741  2.69355  4.24690  2.90347  2.73739  3.18146  2.89801  2.37887  2.77519  2.98518  4.58477  3.61503
          0.01825  4.40851  5.13086  0.61958  0.77255  0.48576  0.95510
    171   2.74094  5.19309  2.82847  1.62819  4.50738  2.95638  3.69350  3.97851  2.46219  3.48545  4.24991  2.55030  3.88311  2.34991  2.95336  2.52892  2.97731  3.56942  5.64127  3.53429    190 e - - -
          2.68618  4.42225  2.77519  2.73123  3.46354  2.40513  3.72494  3.29354  2.67741  2.69355  4.24690  2.90347  2.73739  3.18146  2.89801  2.37887  2.77519  2.98518  4.58477  3.61503
          0.01825  4.40851  5.13086  0.61958  0.77255  0.48576  0.95510
    172   3.09255  2.77748  4.92734  4.34126  3.28994  4.33269  4.68424  1.74204  4.17977  1.19198  2.62840  4.44530  4.62044  4.29647  4.23975  3.66155  3.32327  2.20684  5.10155  3.97520    191 l - - -
          2.68618  4.42225  2.77519  2.73123  3.46354  2.40513  3.72494  3.29354  2.67741  2.69355  4.24690  2.90347  2.73739  3.18146  2.89801  2.37887  2.77519  2.98518  4.58477  3.61503
          0.01825  4.40851  5.13086  0.61958  0.77255  0.48576  0.95510
    173   3.71286  4.97578  5.38707  4.86235  3.27015  5.01496  5.33595  1.99852  4.67015  0.59546  3.05494  5.10501  5.13330  4.72979  4.72857  4.42558  3.93764  2.45326  5.46365  4.40287    192 L - - -
          2.68618  4.42225  2.77519  2.73123  3.46354  2.40513  3.72494  3.29354  2.67741  2.69355  4.24690  2.90347  2.73739  3.18146  2.89801  2.37887  2.77519  2.98518  4.58477  3.61503
          0.01825  4.40851  5.13086  0.61958  0.77255  0.48576  0.95510
    174   2.67368  3.71354  3.30003  2.50462  3.75065  3.57671  3.24953  3.13023  2.71757  1.86607  3.67645  2.87389  3.96686  3.05380  3.12373  2.26830  2.90728  2.87469  5.13548  3.86511    193 l - - -
          2.68618  4.42225  2.77519  2.73123  3.46354  2.40513  3.72494  3.29354  2.67741  2.69355  4.24690  2.90347  2.73739  3.18146  2.89801  2.37887  2.77519  2.98518  4.58477  3.61503
          0.01825  4.40851  5.13086  0.61958  0.77255  0.48576  0.95510
    175   2.48284  5.25648  2.85182  1.77837  4.59635  3.47926  3.69628  4.06769  1.83735  3.54848  4.31004  2.60068  3.90445  2.38514  2.86817  2.73851  3.01315  3.64670  5.67906  4.28409    194 e - - -
          2.68618  4.42225  2.77519  2.73123  3.46354  2.40513  3.72494  3.29354  2.67741  2.69355  4.24690  2.90347  2.73739  3.18146  2.89801  2.37887  2.77519  2.98518  4.58477  3.61503
          0.01825  4.40851  5.13086  0.61958  0.77255  0.48576  0.95510
    176   2.40036  3.27194  4.86595  4.32403  3.65623  4.29498  4.82161  1.15806  4.19902  2.43474  3.54512  4.43691  4.65964  4.41201  4.33239  3.64888  3.28524  1.48178  5.37050  4.17242    195 i - - -
          2.68618  4.42225  2.77519  2.73123  3.46354  2.40513  3.72494  3.29354  2.67741  2.69355  4.24690  2.90347  2.73739  3.18146  2.89801  2.37887  2.77519  2.98518  4.58477  3.61503
          0.01825  4.40851  5.13086  0.61958  0.77255  0.48576  0.95510
    177   1.67999  3.54689  3.28497  2.73552  3.99452  3.48413  3.84206  3.38647  2.47028  3.03709  3.87999  3.19208  3.93662  3.04027  2.68293  2.07579  2.91656  3.07767  5.32220  4.03775    196 a - - -
          2.68618  4.42225  2.77519  2.73123  3.46354  2.40513  3.72494  3.29354  2.67741  2.69355  4.24690  2.90347  2.73739  3.18146  2.89801  2.37887  2.77519  2.98518  4.58477  3.61503
          0.08266  4.40851  2.70063  0.61958  0.77255  0.48576  0.95510
    178   2.83256  5.27498  2.85574  1.78563  4.62622  3.49647  3.70187  4.08247  1.64217  3.55818  4.33646  2.96865  3.92878  2.41459  2.77146  2.50206  3.06036  3.67395  5.67886  4.30883    197 k - - -
          2.68618  4.42225  2.77519  2.73123  3.46354  2.40513  3.72494  3.29354  2.67741  2.69355  4.24690  2.90347  2.73739  3.18146  2.89801  2.37887  2.77519  2.98518  4.58477  3.61503
          0.01945  4.34530  5.06765  0.61958  0.77255  0.57706  0.82450
    179   2.77025  4.21192  4.28306  3.70710  2.63706  3.87341  2.87067  1.77108  3.56840  1.78429  3.26339  3.86042  4.23017  3.76084  3.71539  3.16852  3.00077  2.43493  4.58291  2.85113    198 i - - -
          2.68618  4.42225  2.77519  2.73123  3.46354  2.40513  3.72494  3.29354  2.67741  2.69355  4.24690  2.90347  2.73739  3.18146  2.89801  2.37887  2.77519  2.98518  4.58477  3.61503
          0.01945  4.34530  5.06765  0.61958  0.77255  0.43263  1.04640
    180   2.71265  3.40351  3.95390  3.38001  3.40495  3.78063  4.09292  2.14774  2.54134  2.44521  3.38512  3.67636  4.15931  3.55403  3.54105  3.05982  2.17574  1.78635  4.91515  3.70875    199 v - - -
          2.68618  4.42225  2.77519  2.73123  3.46354  2.40513  3.72494  3.29354  2.67741  2.69355  4.24690  2.90347  2.73739  3.18146  2.89801  2.37887  2.77519  2.98518  4.58477  3.61503
          0.01825  4.40851  5.13086  0.61958  0.77255  0.48576  0.95510
    181   2.75108  5.10658  2.85888  2.05348  4.43929  3.46151  3.73893  3.88993  2.51863  3.43127  4.21786  2.97565  1.99206  2.56509  2.99369  2.30631  2.70054  3.50437  5.61507  4.23659    200 p - - -
          2.68618  4.42225  2.77519  2.73123  3.46354  2.40513  3.72494  3.29354  2.67741  2.69355  4.24690  2.90347  2.73739  3.18146  2.89801  2.37887  2.77519  2.98518  4.58477  3.61503
          0.01825  4.40851  5.13086  0.61958  0.77255  0.48576  0.95510
    182   3.39960  4.64462  5.32694  4.79951  3.60676  4.85183  5.34646  1.45486  4.69214  1.34623  3.38221  4.96768  5.06127  4.83293  4.79647  4.23559  3.64186  1.26264  5.65286  4.52913    201 v - - -
          2.68618  4.42225  2.77519  2.73123  3.46354  2.40513  3.72494  3.29354  2.67741  2.69355  4.24690  2.90347  2.73739  3.18146  2.89801  2.37887  2.77519  2.98518  4.58477  3.61503
          0.01825  4.40851  5.13086  0.61958  0.77255  0.48576  0.95510
    183   2.69503  4.56571  3.36006  2.55174  3.74355  3.61227  3.84490  2.36432  2.16778  2.78156  3.66503  3.25922  3.99754  3.09137  3.13377  2.84684  2.22513  2.27355  5.14135  3.87805    202 k - - -
          2.68618  4.42225  2.77519  2.73123  3.46354  2.40513  3.72494  3.29354  2.67741  2.69355  4.24690  2.90347  2.73739  3.18146  2.89801  2.37887  2.77519  2.98518  4.58477  3.61503
          0.01825  4.40851  5.13086  0.61958  0.77255  0.48576  0.95510
    184   3.43992  4.68435  5.35327  4.82067  3.54394  4.88102  5.35144  1.29383  4.70881  1.22502  3.31417  4.99630  5.07208  4.82220  4.79997  4.26485  3.67861  1.56927  5.62092  4.52099    203 l - - -
          2.68618  4.42225  2.77519  2.73123  3.46354  2.40513  3.72494  3.29354  2.67741  2.69355  4.24690  2.90347  2.73739  3.18146  2.89801  2.37887  2.77519  2.98518  4.58477  3.61503
          0.01825  4.40851  5.13086  0.61958  0.77255  0.48576  0.95510
    185   2.67907  5.01289  3.00198  2.14063  4.29410  3.47944  2.48703  3.23824  2.42820  3.28880  4.07183  2.97869  3.87106  2.61005  2.51874  2.40315  2.66659  3.36910  5.48369  3.73952    204 e - - -
          2.68618  4.42225  2.77519  2.73123  3.46354  2.40513  3.72494  3.29354  2.67741  2.69355  4.24690  2.90347  2.73739  3.18146  2.89801  2.37887  2.77519  2.98518  4.58477  3.61503
          0.01825  4.40851  5.13086  0.61958  0.77255  0.48576  0.95510
    186   3.57765  4.85588  4.99310  4.56091  1.15435  4.57283  4.00440  2.98168  4.38755  1.41003  3.55656  4.42282  4.84546  4.37629  4.40248  3.91729  3.79553  3.00721  4.17202  2.15847    205 f - - -
          2.68618  4.42225  2.77519  2.73123  3.46354  2.40513  3.72494  3.29354  2.67741  2.69355  4.24690  2.90347  2.73739  3.18146  2.89801  2.37887  2.77519  2.98518  4.58477  3.61503
          0.01825  4.40851  5.13086  0.61958  0.77255  0.48576  0.95510
    187   2.69304  5.03635  2.99535  2.11723  4.32457  3.48343  3.67505  3.76698  2.09551  3.31412  4.09608  2.98060  3.87775  2.58495  2.88267  1.95577  2.65226  3.39707  3.78115  4.13740    206 s - - -
          2.68618  4.42225  2.77519  2.73123  3.46354  2.40513  3.72494  3.29354  2.67741  2.69355  4.24690  2.90347  2.73739  3.18146  2.89801  2.37887  2.77519  2.98518  4.58477  3.61503
          0.01825  4.40851  5.13086  0.61958  0.77255  0.48576  0.95510
    188   2.67267  2.58835  4.16638  3.60563  3.41198  3.72114  4.20079  2.31075  3.49427  2.45756  3.40114  3.79501  4.16477  3.72869  3.69506  2.72154  1.81758  1.92148  4.93466  3.74034    207 t - - -
          2.68618  4.42225  2.77519  2.73123  3.46354  2.40513  3.72494  3.29354  2.67741  2.69355  4.24690  2.90347  2.73739  3.18146  2.89801  2.37887  2.77519  2.98518  4.58477  3.61503
          0.01825  4.40851  5.13086  0.61958  0.77255  0.48576  0.95510
    189   2.76613  5.03664  1.78667  2.51683  4.61250  3.38210  3.91824  4.06936  2.79253  3.63413  4.43381  3.03410  3.94540  3.06967  3.29021  1.54366  2.34506  3.62820  5.82149  4.43569    208 s - - -
          2.68618  4.42225  2.77519  2.73123  3.46354  2.40513  3.72494  3.29354  2.67741  2.69355  4.24690  2.90347  2.73739  3.18146  2.89801  2.37887  2.77519  2.98518  4.58477  3.61503
          0.01825  4.40851  5.13086  0.61958  0.77255  0.48576  0.95510
    190   2.74414  5.16151  2.98900  2.23836  4.49911  3.06010  3.67332  3.95335  1.56064  3.45182  4.21871  2.98197  3.21159  2.78322  2.54081  2.71879  2.66849  3.55121  5.59301  4.22347    209 k - - -
          2.68618  4.42225  2.77519  2.73123  3.46354  2.40513  3.72494  3.29354  2.67741  2.69355  4.24690  2.90347  2.73739  3.18146  2.89801  2.37887  2.77519  2.98518  4.58477  3.61503
          0.01825  4.40851  5.13086  0.61958  0.77255  0.48576  0.95510
    191   4.24390  5.31487  5.17923  5.00262  0.71476  4.86046  3.68931  3.83480  4.81009  3.06154  4.39440  4.47557  5.14012  4.60145  4.70824  4.26001  4.45426  3.78844  3.78309  1.38636    210 f - - -
          2.68618  4.42225  2.77519  2.73123  3.46354  2.40513  3.72494  3.29354  2.67741  2.69355  4.24690  2.90347  2.73739  3.18146  2.89801  2.37887  2.77519  2.98518  4.58477  3.61503
          0.01825  4.40851  5.13086  0.61958  0.77255  0.48576  0.95510
    192   3.29166  5.24627  3.17532  3.13111  4.70977  3.64819  4.51652  4.57841  3.49098  4.16623  5.14391  0.47817  4.33842  3.81872  3.84043  3.35519  3.70737  4.14047  5.94745  4.64154    211 N - - -
          2.68618  4.42225  2.77519  2.73123  3.46354  2.40513  3.72494  3.29354  2.67741  2.69355  4.24690  2.90347  2.73739  3.18146  2.89801  2.37887  2.77519  2.98518  4.58477  3.61503
          0.01825  4.40851  5.13086  0.61958  0.77255  0.48576  0.95510
    193   2.68829  4.66116  3.25553  2.69489  3.84995  3.56973  3.78575  2.82095  2.45874  2.22649  3.75045  3.17441  3.95688  2.03681  3.03852  2.55374  2.61006  2.95869  5.20302  3.92219    212 q - - -
          2.68618  4.42225  2.77519  2.73123  3.46354  2.40513  3.72494  3.29354  2.67741  2.69355  4.24690  2.90347  2.73739  3.18146  2.89801  2.37887  2.77519  2.98518  4.58477  3.61503
          0.01825  4.40851  5.13086  0.61958  0.77255  0.48576  0.95510
    194   2.32238  5.24334  2.36463  2.12697  4.57210  3.45253  3.70381  4.04992  1.65837  3.54301  4.30351  2.92443  3.89019  2.81582  2.96695  2.43601  3.00096  3.62800  5.68808  4.27681    213 k - - -
          2.68618  4.42225  2.77519  2.73123  3.46354  2.40513  3.72494  3.29354  2.67741  2.69355  4.24690  2.90347  2.73739  3.18146  2.89801  2.37887  2.77519  2.98518  4.58477  3.61503
          0.01825  4.40851  5.13086  0.61958  0.77255  0.48576  0.95510
    195   2.81519  4.22413  4.47923  3.89136  2.24394  3.95141  4.19216  2.54286  3.73410  1.66085  2.46318  4.00120  4.29727  3.89536  3.83380  3.25450  2.72341  2.42050  4.69594  2.30732    214 l - - -
          2.68618  4.42225  2.77519  2.73123  3.46354  2.40513  3.72494  3.29354  2.67741  2.69355  4.24690  2.90347  2.73739  3.18146  2.89801  2.37887  2.77519  2.98518  4.58477  3.61503
          0.01825  4.40851  5.13086  0.61958  0.77255  0.48576  0.95510
    196   2.39992  4.18817  3.95686  3.37650  2.99096  3.73372  4.02386  2.45105  3.28039  1.73302  3.29957  3.64769  3.28108  3.52703  3.04514  2.83096  2.89289  2.27152  4.79363  3.10357    215 l - - -
          2.68618  4.42225  2.77519  2.73123  3.46354  2.40513  3.72494  3.29354  2.67741  2.69355  4.24690  2.90347  2.73739  3.18146  2.89801  2.37887  2.77519  2.98518  4.58477  3.61503
          0.01825  4.40851  5.13086  0.61958  0.77255  0.48576  0.95510
    197   2.68562  4.86913  3.09223  1.77876  3.34166  3.51510  3.71280  3.51336  2.18192  2.70755  3.93965  3.04928  3.90433  2.86601  2.68497  2.72346  2.91556  2.86806  5.36847  4.04003    216 e - - -
          2.68618  4.42225  2.77519  2.73123  3.46354  2.40513  3.72494  3.29354  2.67741  2.69355  4.24690  2.90347  2.73739  3.18146  2.89801  2.37887  2.77519  2.98518  4.58477  3.61503
          0.01825  4.40851  5.13086  0.61958  0.77255  0.48576  0.95510
    198   2.71807  4.91005  3.12301  2.40733  3.01443  3.53604  3.71317  3.57061  1.74087  2.77989  3.98138  3.06583  3.92256  2.86238  2.39514  2.55122  2.94423  3.24927  5.39307  4.07140    217 k - - -
          2.68618  4.42225  2.77519  2.73123  3.46354  2.40513  3.72494  3.29354  2.67741  2.69355  4.24690  2.90347  2.73739  3.18146  2.89801  2.37887  2.77519  2.98518  4.58477  3.61503
          0.01825  4.40851  5.13086  0.61958  0.77255  0.48576  0.95510
    199   2.99243  4.37678  4.69117  4.09732  2.40597  4.16621  4.47109  2.06114  3.94565  1.21071  2.61317  4.23449  3.23122  4.07617  4.03317  3.47700  3.21855  2.43741  4.94143  3.80377    218 l - - -
          2.68618  4.42225  2.77519  2.73123  3.46354  2.40513  3.72494  3.29354  2.67741  2.69355  4.24690  2.90347  2.73739  3.18146  2.89801  2.37887  2.77519  2.98518  4.58477  3.61503
          0.01825  4.40851  5.13086  0.61958  0.77255  0.48576  0.95510
    200   2.48002  5.09726  2.57390  2.23280  3.48376  3.06001  3.66909  3.86365  2.43212  3.38922  4.15583  2.47458  3.41951  2.78292  2.92019  2.05219  2.92291  3.46890  5.56033  4.17246    219 s - - -
          2.68618  4.42225  2.77519  2.73123  3.46354  2.40513  3.72494  3.29354  2.67741  2.69355  4.24690  2.90347  2.73739  3.18146  2.89801  2.37887  2.77519  2.98518  4.58477  3.61503
          0.01825  4.40851  5.13086  0.61958  0.77255  0.48576  0.95510
    201   2.44348  4.54635  3.32964  2.37548  2.81631  3.05991  3.18442  3.08586  2.74012  2.21952  3.16483  3.22933  3.96903  2.78832  3.14555  2.81248  2.89783  2.83574  5.10452  3.83891    220 l - - -
          2.68618  4.42225  2.77519  2.73123  3.46354  2.40513  3.72494  3.29354  2.67741  2.69355  4.24690  2.90347  2.73739  3.18146  2.89801  2.37887  2.77519  2.98518  4.58477  3.61503
          0.13109  4.40851  2.20106  0.61958  0.77255  0.48576  0.95510
    202   3.06587  4.42265  4.76737  4.19218  2.70475  4.29272  4.62656  1.51509  4.05376  1.34074  3.13793  4.35346  4.58050  4.19907  4.16164  3.61732  2.76274  2.15668  5.08003  3.92960    221 l - - -
          2.68618  4.42225  2.77519  2.73123  3.46354  2.40513  3.72494  3.29354  2.67741  2.69355  4.24690  2.90347  2.73739  3.18146  2.89801  2.37887  2.77519  2.98518  4.58477  3.61503
          0.02041  4.29783  5.02018  0.61958  0.77255  0.63722  0.75239
    203   2.65646  3.79641  3.08095  2.52390  4.07589  2.71971  3.69218  3.48556  1.88225  2.72435  3.91326  3.03284  3.87865  2.55210  2.90091  2.49098  2.89033  3.16736  5.33868  4.01724    222 k - - -
          2.68625  4.42248  2.77506  2.73130  3.46377  2.40508  3.72517  3.29293  2.67723  2.69361  4.24712  2.90352  2.73724  3.18102  2.89823  2.37910  2.77542  2.98513  4.58500  3.61474
          0.45389  1.02654  5.02018  1.09866  0.40544  0.63722  0.75239
    204   2.63208  4.46364  3.35322  2.54938  2.97545  3.03186  3.80550  2.45784  2.47863  2.51265  3.56052  3.23681  3.95059  2.78515  3.14717  2.80010  2.63814  2.55124  5.02997  3.77450    233 i - - -
          2.68618  4.42225  2.77519  2.73123  3.46354  2.40513  3.72494  3.29354  2.67741  2.69355  4.24690  2.90347  2.73739  3.18146  2.89801  2.37887  2.77519  2.98518  4.58477  3.61503
          0.02041  4.29783  5.02018  0.61958  0.77255  0.40152  1.10656
    205   2.79613  5.32622  2.36953  1.86841  4.65721  3.44438  3.71941  4.14975  2.11975  3.62412  4.38001  2.08146  3.89911  2.50325  3.01524  2.51518  3.03710  3.71109  5.75704  4.32673    234 e - - -
          2.68618  4.42225  2.77519  2.73123  3.46354  2.40513  3.72494  3.29354  2.67741  2.69355  4.24690  2.90347  2.73739  3.18146  2.89801  2.37887  2.77519  2.98518  4.58477  3.61503
          0.01825  4.40851  5.13086  0.61958  0.77255  0.48576  0.95510
    206   3.11149  3.17563  4.92592  4.33791  2.46125  4.32768  4.63568  2.08289  4.17448  1.00719  3.10837  4.43607  4.61006  4.27052  4.22438  3.65454  3.33945  2.34229  5.02460  3.86958    235 l - - -
          2.68618  4.42225  2.77519  2.73123  3.46354  2.40513  3.72494  3.29354  2.67741  2.69355  4.24690  2.90347  2.73739  3.18146  2.89801  2.37887  2.77519  2.98518  4.58477  3.61503
          0.01825  4.40851  5.13086  0.61958  0.77255  0.48576  0.95510
    207   2.86648  5.32062  2.83730  1.55141  4.66973  3.51217  3.73598  4.13051  1.73696  3.60525  4.38395  2.98256  3.95473  2.52867  2.83179  2.54200  3.09705  3.71873  5.72679  4.34869    236 e - - -
          2.68618  4.42225  2.77519  2.73123  3.46354  2.40513  3.72494  3.29354  2.67741  2.69355  4.24690  2.90347  2.73739  3.18146  2.89801  2.37887  2.77519  2.98518  4.58477  3.61503
          0.01825  4.40851  5.13086  0.61958  0.77255  0.48576  0.95510
    208   2.66836  4.59348  3.28574  2.55517  3.76831  3.57188  3.79932  2.52686  2.69580  2.59907  3.68578  2.91744  2.88795  3.03014  2.80550  2.79581  2.23785  2.62975  5.14643  3.87234    237 t - - -
          2.68618  4.42225  2.77519  2.73123  3.46354  2.40513  3.72494  3.29354  2.67741  2.69355  4.24690  2.90347  2.73739  3.18146  2.89801  2.37887  2.77519  2.98518  4.58477  3.61503
          0.01825  4.40851  5.13086  0.61958  0.77255  0.48576  0.95510
    209   2.67882  4.82308  2.55565  2.54674  3.30138  2.82557  3.72671  2.98934  2.55061  3.07485  3.90103  2.06463  3.90777  2.89401  3.00793  2.72820  2.91138  3.14673  5.32343  3.40882    238 n - - -
          2.68618  4.42225  2.77519  2.73123  3.46354  2.40513  3.72494  3.29354  2.67741  2.69355  4.24690  2.90347  2.73739  3.18146  2.89801  2.37887  2.77519  2.98518  4.58477  3.61503
          0.01825  4.40851  5.13086  0.61958  0.77255  0.48576  0.95510
    210   2.66345  3.02959  3.69414  3.12256  2.68829  3.67912  3.94575  2.78009  3.05547  2.50545  3.40829  3.48225  3.27980  2.97150  2.93895  2.93651  2.52750  2.56672  4.88834  2.44365    239 y - - -
          2.68618  4.42225  2.77519  2.73123  3.46354  2.40513  3.72494  3.29354  2.67741  2.69355  4.24690  2.90347  2.73739  3.18146  2.89801  2.37887  2.77519  2.98518  4.58477  3.61503
          0.01825  4.40851  5.13086  0.61958  0.77255  0.48576  0.95510
    211   2.72326  5.21650  2.26397  2.04158  4.55403  3.45750  2.79028  4.03358  2.24735  3.51450  4.26335  2.92586  3.86929  2.76968  2.22197  2.50406  2.95581  3.60401  5.64724  4.24134    240 e - - -
          2.68618  4.42225  2.77519  2.73123  3.46354  2.40513  3.72494  3.29354  2.67741  2.69355  4.24690  2.90347  2.73739  3.18146  2.89801  2.37887  2.77519  2.98518  4.58477  3.61503
          0.01825  4.40851  5.13086  0.61958  0.77255  0.48576  0.95510
    212   3.62220  4.93451  4.79359  4.40212  2.03635  4.50011  3.81398  3.26469  4.24865  2.72864  3.94774  4.26929  4.82399  4.28401  4.31982  3.84666  3.85307  2.53865  3.99286  0.78597    241 y - - -
          2.68618  4.42225  2.77519  2.73123  3.46354  2.40513  3.72494  3.29354  2.67741  2.69355  4.24690  2.90347  2.73739  3.18146  2.89801  2.37887  2.77519  2.98518  4.58477  3.61503
          0.08266  4.40851  2.70063  0.61958  0.77255  0.48576  0.95510
    213   2.66841  4.93656  3.00082  1.88761  4.20689  3.47030  3.67994  3.62916  2.27887  2.92793  4.01165  2.98890  3.86939  2.81628  2.91580  2.11614  2.62753  2.97036  5.43104  4.08126    242 e - - -
          2.68618  4.42225  2.77519  2.73123  3.46354  2.40513  3.72494  3.29354  2.67741  2.69355  4.24690  2.90347  2.73739  3.18146  2.89801  2.37887  2.77519  2.98518  4.58477  3.61503
          0.01945  4.34530  5.06765  0.61958  0.77255  0.57706  0.82450
    214   2.44622  4.20586  4.49572  3.90752  2.49745  3.96484  4.25555  1.56116  3.75295  1.82839  3.18460  4.02555  4.30830  3.92087  3.85556  3.27107  3.03734  2.26807  4.78066  3.07392    243 i - - -
          2.68618  4.42225  2.77519  2.73123  3.46354  2.40513  3.72494  3.29354  2.67741  2.69355  4.24690  2.90347  2.73739  3.18146  2.89801  2.37887  2.77519  2.98518  4.58477  3.61503
          0.01945  4.34530  5.06765  0.61958  0.77255  0.57706  0.82450
    215   3.02239  5.62817  1.60113  1.80317  4.92988  3.39773  3.86707  4.45316  2.81945  3.92265  4.73121  1.78262  3.97638  3.01228  3.40045  2.49711  3.29458  4.00531  6.06882  4.56911    244 d - - -
          2.68618  4.42225  2.77519  2.73123  3.46354  2.40513  3.72494  3.29354  2.67741  2.69355  4.24690  2.90347  2.73739  3.18146  2.89801  2.37887  2.77519  2.98518  4.58477  3.61503
          0.01945  4.34530  5.06765  0.61958  0.77255  0.57706  0.82450
    216   3.02687  4.38478  4.80127  4.21409  2.09323  4.20189  4.40918  2.26485  4.04350  1.19254  3.07320  4.28688  4.49689  4.13588  4.08847  3.52018  3.25143  2.24587  3.39931  3.52852    245 l - - -
          2.68618  4.42225  2.77519  2.73123  3.46354  2.40513  3.72494  3.29354  2.67741  2.69355  4.24690  2.90347  2.73739  3.18146  2.89801  2.37887  2.77519  2.98518  4.58477  3.61503
          0.01945  4.34530  5.06765  0.61958  0.77255  0.57706  0.82450
    217   2.71423  5.17158  2.50005  2.35993  4.50901  2.66954  3.67756  3.98352  2.10031  3.48568  4.24629  2.26650  3.85917  2.78989  2.94605  2.21286  2.72593  3.56489  5.63781  4.23177    246 k - - -
          2.68618  4.42225  2.77519  2.73123  3.46354  2.40513  3.72494  3.29354  2.67741  2.69355  4.24690  2.90347  2.73739  3.18146  2.89801  2.37887  2.77519  2.98518  4.58477  3.61503
          0.01945  4.34530  5.06765  0.61958  0.77255  0.57706  0.82450
    218   2.67536  5.15432  2.65484  2.20427  4.48623  3.43515  3.63328  3.96249  2.15651  3.45239  4.20049  2.63796  3.83678  2.41352  2.64888  2.44420  2.25044  3.53829  5.59254  4.18978    247 k - - -
          2.68618  4.42225  2.77519  2.73123  3.46354  2.40513  3.72494  3.29354  2.67741  2.69355  4.24690  2.90347  2.73739  3.18146  2.89801  2.37887  2.77519  2.98518  4.58477  3.61503
          0.01945  4.34530  5.06765  0.61958  0.77255  0.57706  0.82450
    219   2.71152  5.10585  2.99620  2.43729  4.42862  2.98007  3.64909  3.87745  2.05374  3.38852  3.47129  2.55529  3.87399  1.98331  2.51443  2.69245  2.93704  3.48614  5.54063  4.17646    248 q - - -
          2.68618  4.42225  2.77519  2.73123  3.46354  2.40513  3.72494  3.29354  2.67741  2.69355  4.24690  2.90347  2.73739  3.18146  2.89801  2.37887  2.77519  2.98518  4.58477  3.61503
          0.01945  4.34530  5.06765  0.61958  0.77255  0.57706  0.82450
    220   2.67757  4.97088  3.02483  2.22435  4.24624  3.48123  3.66498  3.28722  1.76447  3.24030  3.39579  2.98838  3.87068  2.79474  2.59165  2.48887  2.68295  3.32336  5.44326  4.09393    249 k - - -
          2.68618  4.42225  2.77519  2.73123  3.46354  2.40513  3.72494  3.29354  2.67741  2.69355  4.24690  2.90347  2.73739  3.18146  2.89801  2.37887  2.77519  2.98518  4.58477  3.61503
          0.01945  4.34530  5.06765  0.61958  0.77255  0.57706  0.82450
    221   3.39851  4.64613  5.27053  4.75573  3.60523  4.85367  5.36880  0.91158  4.64233  1.69184  3.37846  4.95293  5.06491  4.81684  4.77524  4.24718  3.64546  1.66364  5.68487  4.54463    250 i - - -
          2.68618  4.42225  2.77519  2.73123  3.46354  2.40513  3.72494  3.29354  2.67741  2.69355  4.24690  2.90347  2.73739  3.18146  2.89801  2.37887  2.77519  2.98518  4.58477  3.61503
          0.01945  4.34530  5.06765  0.61958  0.77255  0.57706  0.82450
    222   2.70812  4.52053  4.88585  4.32961  3.42463  4.45915  4.86674  1.72018  4.20384  1.08877  3.25042  4.52142  4.73879  4.37395  4.33945  3.80127  3.42303  1.83035  5.32357  4.19436    251 l - - -
          2.68618  4.42225  2.77519  2.73123  3.46354  2.40513  3.72494  3.29354  2.67741  2.69355  4.24690  2.90347  2.73739  3.18146  2.89801  2.37887  2.77519  2.98518  4.58477  3.61503
          0.01945  4.34530  5.06765  0.61958  0.77255  0.57706  0.82450
    223   2.76335  5.20538  2.84450  2.20693  4.53749  3.46399  3.68291  4.00029  2.02481  3.49551  4.26576  2.68445  3.89011  2.29290  2.84772  1.84265  2.99580  3.59264  5.63726  4.25165    252 s - - -
          2.68618  4.42225  2.77519  2.73123  3.46354  2.40513  3.72494  3.29354  2.67741  2.69355  4.24690  2.90347  2.73739  3.18146  2.89801  2.37887  2.77519  2.98518  4.58477  3.61503
          0.07653  4.34530  2.80170  0.61958  0.77255  0.57706  0.82450
    224   2.69208  5.17198  2.53464  1.99605  4.49880  3.41582  3.64132  3.97579  2.13040  3.46827  4.22304  2.88666  3.83601  2.31037  2.88982  2.39399  2.43902  3.55386  5.61209  4.20468    253 e - - -
          2.68618  4.42225  2.77519  2.73123  3.46354  2.40513  3.72494  3.29354  2.67741  2.69355  4.24690  2.90347  2.73739  3.18146  2.89801  2.37887  2.77519  2.98518  4.58477  3.61503
          0.02058  4.28936  5.01170  0.61958  0.77255  0.64730  0.74120
    225   2.66333  4.98674  2.94105  1.97316  4.26914  3.05372  3.13071  3.70773  2.24243  3.26505  4.05310  2.94934  3.84829  2.78066  2.88129  2.66291  2.21884  3.00716  5.46311  4.10035    254 e - - -
          2.68618  4.42225  2.77519  2.73123  3.46354  2.40513  3.72494  3.29354  2.67741  2.69355  4.24690  2.90347  2.73739  3.18146  2.89801  2.37887  2.77519  2.98518  4.58477  3.61503
          0.02058  4.28936  5.01170  0.61958  0.77255  0.64730  0.74120
    226   2.64043  4.72300  3.11352  2.56307  3.58697  3.49125  3.71356  2.82427  2.20788  2.97745  3.81408  2.80761  2.47774  2.89309  2.98053  2.35961  2.87481  3.04514  5.25474  3.94676    255 k - - -
          2.68618  4.42225  2.77519  2.73123  3.46354  2.40513  3.72494  3.29354  2.67741  2.69355  4.24690  2.90347  2.73739  3.18146  2.89801  2.37887  2.77519  2.98518  4.58477  3.61503
          0.09462  4.28936  2.56955  0.61958  0.77255  0.64730  0.74120
    227   2.61207  4.39087  2.94891  2.83475  2.67485  3.56695  3.81186  2.42278  2.54642  2.43714  3.49008  2.87198  3.94856  3.11036  3.17261  2.80581  2.84395  2.44671  4.96432  3.71630    256 i - - -
          2.68618  4.42225  2.77519  2.73123  3.46354  2.40513  3.72494  3.29354  2.67741  2.69355  4.24690  2.90347  2.73739  3.18146  2.89801  2.37887  2.77519  2.98518  4.58477  3.61503
          0.02215  4.21688  4.93923  0.61958  0.77255  0.72649  0.66088
    228   2.63254  5.03478  2.76918  2.22456  4.33998  3.41437  3.60779  3.25052  2.03885  3.32118  4.08810  2.54212  3.81007  2.72065  2.59274  2.44995  2.59924  3.40415  5.49059  4.10880    257 k - - -
          2.68618  4.42225  2.77519  2.73123  3.46354  2.40513  3.72494  3.29354  2.67741  2.69355  4.24690  2.90347  2.73739  3.18146  2.89801  2.37887  2.77519  2.98518  4.58477  3.61503
          0.02215  4.21688  4.93923  0.61958  0.77255  0.60465  0.79025
    229   2.65524  4.92854  3.01475  2.45189  4.19591  3.46424  3.15891  3.21867  2.11169  2.84015  3.99273  2.97577  3.39794  2.35603  2.61419  2.66810  2.53533  3.27719  5.40571  4.06041    258 k - - -
          2.68618  4.42225  2.77519  2.73123  3.46354  2.40513  3.72494  3.29354  2.67741  2.69355  4.24690  2.90347  2.73739  3.18146  2.89801  2.37887  2.77519  2.98518  4.58477  3.61503
          0.02084  4.27691  4.99926  0.61958  0.77255  0.51734  0.90659
    230   2.85267  5.23418  3.10507  2.54254  4.61385  3.57113  3.67680  4.04245  1.49557  3.50707  4.29207  2.46038  3.95914  2.52095  2.22117  2.50904  3.06354  3.64953  5.60738  4.28867    259 k - - -
          2.68618  4.42225  2.77519  2.73123  3.46354  2.40513  3.72494  3.29354  2.67741  2.69355  4.24690  2.90347  2.73739  3.18146  2.89801  2.37887  2.77519  2.98518  4.58477  3.61503
          0.01947  4.34444  5.06679  0.61958  0.77255  0.57821  0.82303
    231   2.45808  4.87409  3.02656  2.28244  4.12151  3.47979  3.69310  2.64519  2.30803  3.13858  3.95062  2.29734  3.87737  2.84206  2.94794  2.52945  2.56292  3.21070  5.37865  4.04168    260 e - - -
          2.68618  4.42225  2.77519  2.73123  3.46354  2.40513  3.72494  3.29354  2.67741  2.69355  4.24690  2.90347  2.73739  3.18146  2.89801  2.37887  2.77519  2.98518  4.58477  3.61503
          0.01947  4.34444  5.06679  0.61958  0.77255  0.43201  1.04755
    232   2.52958  5.03179  2.72008  1.78209  4.31446  3.47075  3.68517  3.75628  2.46113  2.64545  4.09602  2.69873  3.87509  2.81031  2.94233  2.39992  2.92464  3.02910  5.50912  4.13814    261 e - - -
          2.68618  4.42225  2.77519  2.73123  3.46354  2.40513  3.72494  3.29354  2.67741  2.69355  4.24690  2.90347  2.73739  3.18146  2.89801  2.37887  2.77519  2.98518  4.58477  3.61503
          0.30138  4.40851  1.39422  0.61958  0.77255  0.48576  0.95510
    233   2.66851  4.66231  3.13895  2.66305  3.21958  3.46624  3.76221  3.28985  2.19396  2.93091  3.82445  3.12725  1.89653  2.98203  2.93889  2.76424  2.92736  3.01500  5.18820  3.86064    262 p - - -
          2.68632  4.42239  2.77534  2.73137  3.46368  2.40498  3.72508  3.29368  2.67699  2.69331  4.24704  2.90361  2.73714  3.18160  2.89815  2.37888  2.77511  2.98532  4.58491  3.61517
          0.49792  0.95606  4.85363  0.76352  0.62740  0.32746  1.27565
    234   2.64115  4.43167  4.94995  4.38867  3.51820  4.42922  4.84295  1.31746  4.25811  1.79959  2.79721  4.52243  4.72404  4.43110  4.36666  3.76842  3.35541  1.52985  5.31397  4.15121    267 i - - -
          2.68618  4.42225  2.77519  2.73123  3.46354  2.40513  3.72494  3.29354  2.67741  2.69355  4.24690  2.90347  2.73739  3.18146  2.89801  2.37887  2.77519  2.98518  4.58477  3.61503
          0.13109  4.40851  2.20106  0.61958  0.77255  0.48576  0.95510
    235   2.67313  5.14373  2.55467  2.16043  4.46954  3.42077  3.63072  3.94384  1.94821  3.43973  4.19268  2.63621  3.82966  2.52577  2.86976  2.27750  2.90634  3.07622  5.58557  4.18274    268 k - - -
          2.68618  4.42225  2.77519  2.73123  3.46354  2.40513  3.72494  3.29354  2.67741  2.69355  4.24690  2.90347  2.73739  3.18146  2.89801  2.37887  2.77519  2.98518  4.58477  3.61503
          0.02041  4.29783  5.02018  0.61958  0.77255  0.63722  0.75239
    236   2.01524  4.23708  4.10057  3.53315  3.32189  3.83487  4.16490  2.41258  3.42362  1.89506  3.30917  3.78639  4.20973  3.67394  3.64503  3.12969  2.98129  1.65834  4.89200  3.15155    269 v - - -
          2.68618  4.42225  2.77519  2.73123  3.46354  2.40513  3.72494  3.29354  2.67741  2.69355  4.24690  2.90347  2.73739  3.18146  2.89801  2.37887  2.77519  2.98518  4.58477  3.61503
          0.02041  4.29783  5.02018  0.61958  0.77255  0.40152  1.10656
    237   2.69204  3.64106  2.78035  2.52346  4.14071  3.51283  3.70687  3.56139  2.01560  3.15739  3.96998  3.04073  3.90300  2.66698  2.68047  2.72248  2.92154  3.23605  5.38978  2.29178    270 k - - -
          2.68618  4.42225  2.77519  2.73123  3.46354  2.40513  3.72494  3.29354  2.67741  2.69355  4.24690  2.90347  2.73739  3.18146  2.89801  2.37887  2.77519  2.98518  4.58477  3.61503
          0.01825  4.40851  5.13086  0.61958  0.77255  0.48576  0.95510
    238   2.18267  4.91358  3.01399  2.33196  4.26325  2.60281  3.75167  3.69326  2.54806  3.27671  4.07739  3.03265  3.89440  2.67769  3.01450  1.83608  2.93456  3.09076  5.49695  4.14983    271 s - - -
          2.68618  4.42225  2.77519  2.73123  3.46354  2.40513  3.72494  3.29354  2.67741  2.69355  4.24690  2.90347  2.73739  3.18146  2.89801  2.37887  2.77519  2.98518  4.58477  3.61503
          0.01825  4.40851  5.13086  0.61958  0.77255  0.48576  0.95510
    239   2.93711  4.52233  3.98773  3.53214  1.22651  3.87354  4.01361  2.90985  3.46498  2.60203  3.64725  2.57267  4.31061  3.71970  3.71509  3.20845  3.20914  2.37303  4.57569  3.04567    272 f - - -
          2.68618  4.42225  2.77519  2.73123  3.46354  2.40513  3.72494  3.29354  2.67741  2.69355  4.24690  2.90347  2.73739  3.18146  2.89801  2.37887  2.77519  2.98518  4.58477  3.61503
          0.01825  4.40851  5.13086  0.61958  0.77255  0.48576  0.95510
    240   2.43159  5.11034  2.85707  1.90653  4.48891  2.69947  3.73015  3.95403  2.51609  3.47770  4.24821  2.70565  3.16441  2.85040  3.00801  1.97781  2.97412  3.54157  5.64602  4.25357    273 e - - -
          2.68618  4.42225  2.77519  2.73123  3.46354  2.40513  3.72494  3.29354  2.67741  2.69355  4.24690  2.90347  2.73739  3.18146  2.89801  2.37887  2.77519  2.98518  4.58477  3.61503
          0.01825  4.40851  5.13086  0.61958  0.77255  0.48576  0.95510
    241   2.69404  4.68243  3.22266  2.26847  3.87319  3.56472  3.78540  2.93401  2.38804  1.96714  3.77074  3.16224  3.95583  2.99216  3.04374  2.19512  2.92556  2.97681  5.22272  3.93730    274 l - - -
          2.68618  4.42225  2.77519  2.73123  3.46354  2.40513  3.72494  3.29354  2.67741  2.69355  4.24690  2.90347  2.73739  3.18146  2.89801  2.37887  2.77519  2.98518  4.58477  3.61503
          0.01825  4.40851  5.13086  0.61958  0.77255  0.48576  0.95510
    242   2.77665  4.89879  3.21033  2.66112  4.13632  2.96848  3.76675  3.59086  2.45292  3.18722  4.02213  3.14657  3.26144  2.93452  1.53660  2.82560  3.01144  3.27659  5.38400  2.87641    275 r - - -
          2.68618  4.42225  2.77519  2.73123  3.46354  2.40513  3.72494  3.29354  2.67741  2.69355  4.24690  2.90347  2.73739  3.18146  2.89801  2.37887  2.77519  2.98518  4.58477  3.61503
          0.01825  4.40851  5.13086  0.61958  0.77255  0.48576  0.95510
    243   2.36483  4.38796  3.05454  3.02775  3.54271  3.65991  3.94815  2.00993  2.98873  2.05244  3.50571  3.42409  4.05266  3.28826  3.33594  2.29968  2.92246  2.59610  5.00272  3.76996    276 i - - -
          2.68618  4.42225  2.77519  2.73123  3.46354  2.40513  3.72494  3.29354  2.67741  2.69355  4.24690  2.90347  2.73739  3.18146  2.89801  2.37887  2.77519  2.98518  4.58477  3.61503
          0.01825  4.40851  5.13086  0.61958  0.77255  0.48576  0.95510
    244   2.73299  5.04131  2.64309  2.07901  4.31069  3.48492  3.71624  3.74496  2.14379  1.99342  4.10963  2.98711  3.90323  2.85109  2.96645  2.45624  2.96757  3.39056  5.51944  4.15666    277 l - - -
          2.68618  4.42225  2.77519  2.73123  3.46354  2.40513  3.72494  3.29354  2.67741  2.69355  4.24690  2.90347  2.73739  3.18146  2.89801  2.37887  2.77519  2.98518  4.58477  3.61503
          0.01825  4.40851  5.13086  0.61958  0.77255  0.48576  0.95510
    245   3.46297  5.38686  3.40979  3.20962  4.62988  3.82883  4.35874  4.38672  2.99940  3.82776  4.87516  3.66111  4.41130  0.51874  3.25697  3.50425  3.77610  4.09079  5.81181  4.56477    278 Q - - -
          2.68618  4.42225  2.77519  2.73123  3.46354  2.40513  3.72494  3.29354  2.67741  2.69355  4.24690  2.90347  2.73739  3.18146  2.89801  2.37887  2.77519  2.98518  4.58477  3.61503
          0.01825  4.40851  5.13086  0.61958  0.77255  0.48576  0.95510
    246   1.92896  2.33546  4.04371  3.52738  3.65792  3.10902  4.24285  2.98410  3.44193  2.74479  3.64465  3.67536  4.02610  3.68863  3.68325  2.31053  2.45884  1.89825  5.13331  3.94030    279 v - - -
          2.68618  4.42225  2.77519  2.73123  3.46354  2.40513  3.72494  3.29354  2.67741  2.69355  4.24690  2.90347  2.73739  3.18146  2.89801  2.37887  2.77519  2.98518  4.58477  3.61503
          0.01825  4.40851  5.13086  0.61958  0.77255  0.48576  0.95510
    247   0.83122  4.48380  3.50393  3.23331  4.50735  3.23893  4.37384  3.86160  3.32229  3.58837  4.43063  2.64861  3.96002  3.62826  3.65894  2.69157  2.70053  3.37248  5.84897  4.61218    280 a - - -
          2.68618  4.42225  2.77519  2.73123  3.46354  2.40513  3.72494  3.29354  2.67741  2.69355  4.24690  2.90347  2.73739  3.18146  2.89801  2.37887  2.77519  2.98518  4.58477  3.61503
          0.01825  4.40851  5.13086  0.61958  0.77255  0.48576  0.95510
    248   3.54031  4.82365  4.97843  4.53965  1.36812  4.54175  3.99482  2.98042  4.36632  1.28593  3.55607  4.40194  4.81982  4.35810  4.38029  3.88335  3.75869  2.99251  4.16804  1.97945    281 l - - -
          2.68618  4.42225  2.77519  2.73123  3.46354  2.40513  3.72494  3.29354  2.67741  2.69355  4.24690  2.90347  2.73739  3.18146  2.89801  2.37887  2.77519  2.98518  4.58477  3.61503
          0.01825  4.40851  5.13086  0.61958  0.77255  0.48576  0.95510
    249   2.61092  4.51773  4.88189  4.41167  3.88968  4.37380  5.13319  1.83528  4.30559  2.48941  3.70681  4.56662  4.80024  4.58631  4.50631  3.77657  3.43712  0.76016  5.75472  4.53727    282 v - - -
          2.68618  4.42225  2.77519  2.73123  3.46354  2.40513  3.72494  3.29354  2.67741  2.69355  4.24690  2.90347  2.73739  3.18146  2.89801  2.37887  2.77519  2.98518  4.58477  3.61503
          0.01825  4.40851  5.13086  0.61958  0.77255  0.48576  0.95510
    250   2.90769  4.34856  4.39728  3.81361  1.75640  4.02865  4.28413  2.54678  3.03103  1.60026  2.36138  4.01382  4.35958  3.86653  3.81615  3.32692  3.13562  2.48034  4.85226  3.63373    283 l - - -
          2.68618  4.42225  2.77519  2.73123  3.46354  2.40513  3.72494  3.29354  2.67741  2.69355  4.24690  2.90347  2.73739  3.18146  2.89801  2.37887  2.77519  2.98518  4.58477  3.61503
          0.01825  4.40851  5.13086  0.61958  0.77255  0.48576  0.95510
    251   2.12758  5.14567  2.28022  2.11909  4.46416  3.45536  3.66069  3.93301  2.25025  3.43896  3.44871  2.93201  3.85968  2.36076  2.90101  2.66657  2.92786  3.52223  5.59303  4.19564    284 e - - -
          2.68618  4.42225  2.77519  2.73123  3.46354  2.40513  3.72494  3.29354  2.67741  2.69355  4.24690  2.90347  2.73739  3.18146  2.89801  2.37887  2.77519  2.98518  4.58477  3.61503
          0.01825  4.40851  5.13086  0.61958  0.77255  0.48576  0.95510
    252   2.84548  5.23017  3.06999  1.97807  4.59264  3.56707  3.70127  4.02619  1.50539  3.50704  4.29041  3.04934  3.96316  2.81472  2.41376  2.81754  2.45311  3.63453  5.62432  4.29094    285 k - - -
          2.68618  4.42225  2.77519  2.73123  3.46354  2.40513  3.72494  3.29354  2.67741  2.69355  4.24690  2.90347  2.73739  3.18146  2.89801  2.37887  2.77519  2.98518  4.58477  3.61503
          0.01825  4.40851  5.13086  0.61958  0.77255  0.48576  0.95510
    253   3.39596  4.66523  5.25847  4.80473  3.80190  4.80954  5.50257  0.72395  4.68326  2.23291  3.58496  4.97813  5.10702  4.93777  4.84646  4.24346  3.67125  1.60845  5.88009  4.67502    286 i - - -
          2.68618  4.42225  2.77519  2.73123  3.46354  2.40513  3.72494  3.29354  2.67741  2.69355  4.24690  2.90347  2.73739  3.18146  2.89801  2.37887  2.77519  2.98518  4.58477  3.61503
          0.01825  4.40851  5.13086  0.61958  0.77255  0.48576  0.95510
    254   2.74566  5.20384  2.34680  1.78446  4.50961  3.45246  3.16951  3.98824  2.47806  3.49511  4.25986  2.92625  3.88391  2.81249  2.97676  1.99662  2.98307  3.57812  5.64933  3.43975    287 e - - -
          2.68618  4.42225  2.77519  2.73123  3.46354  2.40513  3.72494  3.29354  2.67741  2.69355  4.24690  2.90347  2.73739  3.18146  2.89801  2.37887  2.77519  2.98518  4.58477  3.61503
          0.01825  4.40851  5.13086  0.61958  0.77255  0.48576  0.95510
    255   2.78145  5.27824  2.48051  1.53897  4.59974  3.44574  2.97470  4.08346  2.51045  3.57485  4.33665  2.65554  3.89610  2.83204  3.01815  2.36079  2.70104  3.65860  5.72104  4.29947    288 e - - -
          2.68618  4.42225  2.77519  2.73123  3.46354  2.40513  3.72494  3.29354  2.67741  2.69355  4.24690  2.90347  2.73739  3.18146  2.89801  2.37887  2.77519  2.98518  4.58477  3.61503
          0.01825  4.40851  5.13086  0.61958  0.77255  0.48576  0.95510
    256   3.58635  4.84057  4.97454  4.59097  1.07112  4.50422  3.77415  3.30923  4.40413  2.76484  2.87202  4.31186  4.81283  4.35262  4.38086  3.84663  3.80554  3.19187  2.35957  1.73567    289 f - - -
          2.68618  4.42225  2.77519  2.73123  3.46354  2.40513  3.72494  3.29354  2.67741  2.69355  4.24690  2.90347  2.73739  3.18146  2.89801  2.37887  2.77519  2.98518  4.58477  3.61503
          0.01825  4.40851  5.13086  0.61958  0.77255  0.48576  0.95510
    257   3.38203  4.62150  5.32483  4.80890  3.70172  4.86281  5.39988  1.44924  4.71016  1.62343  3.47580  4.97817  5.08455  4.88616  4.83565  4.25282  3.62917  1.04539  5.73669  4.58457    290 v - - -
          2.68618  4.42225  2.77519  2.73123  3.46354  2.40513  3.72494  3.29354  2.67741  2.69355  4.24690  2.90347  2.73739  3.18146  2.89801  2.37887  2.77519  2.98518  4.58477  3.61503
          0.01825  4.40851  5.13086  0.61958  0.77255  0.48576  0.95510
    258   3.07900  5.38378  3.41128  2.76682  4.83821  3.74877  3.73258  4.21552  1.53080  3.62671  4.44181  2.76354  4.11092  2.02844  1.63581  3.04472  3.25815  3.84302  5.66641  4.43243    291 k - - -
          2.68618  4.42225  2.77519  2.73123  3.46354  2.40513  3.72494  3.29354  2.67741  2.69355  4.24690  2.90347  2.73739  3.18146  2.89801  2.37887  2.77519  2.98518  4.58477  3.61503
          0.01825  4.40851  5.13086  0.61958  0.77255  0.48576  0.95510
    259   2.52934  3.96337  2.69000  2.16976  4.44927  3.45539  3.65627  3.91670  1.81004  3.42473  4.18117  2.63831  3.85590  2.76372  2.89178  2.25826  2.91792  3.50711  5.58009  4.18540    292 k - - -
          2.68618  4.42225  2.77519  2.73123  3.46354  2.40513  3.72494  3.29354  2.67741  2.69355  4.24690  2.90347  2.73739  3.18146  2.89801  2.37887  2.77519  2.98518  4.58477  3.61503
          0.01825  4.40851  5.13086  0.61958  0.77255  0.48576  0.95510
    260   3.01750  5.33011  2.02712  2.46579  4.95526  0.99885  4.10182  4.48533  3.14742  4.02713  4.87761  2.72915  4.05666  3.28944  3.71130  2.98629  3.37874  4.00295  6.17911  4.73185    293 g - - -
          2.68618  4.42225  2.77519  2.73123  3.46354  2.40513  3.72494  3.29354  2.67741  2.69355  4.24690  2.90347  2.73739  3.18146  2.89801  2.37887  2.77519  2.98518  4.58477  3.61503
          0.01825  4.40851  5.13086  0.61958  0.77255  0.48576  0.95510
    261   2.72992  4.20676  4.15350  3.57319  3.27594  3.83688  4.13345  1.83408  3.45387  1.74428  3.28574  2.79307  4.20060  3.68585  3.64832  3.12475  2.96277  2.12233  4.82003  3.07050    294 l - - -
          2.68618  4.42225  2.77519  2.73123  3.46354  2.40513  3.72494  3.29354  2.67741  2.69355  4.24690  2.90347  2.73739  3.18146  2.89801  2.37887  2.77519  2.98518  4.58477  3.61503
          0.01825  4.40851  5.13086  0.61958  0.77255  0.48576  0.95510
    262   2.80944  5.32854  1.93300  2.17140  4.65954  3.45220  3.72582  4.14772  1.82166  3.62405  4.38449  2.91460  3.90834  2.32630  3.00094  2.47095  3.04980  3.71390  5.75745  4.33305    295 k - - -
          2.68618  4.42225  2.77519  2.73123  3.46354  2.40513  3.72494  3.29354  2.67741  2.69355  4.24690  2.90347  2.73739  3.18146  2.89801  2.37887  2.77519  2.98518  4.58477  3.61503
          0.01825  4.40851  5.13086  0.61958  0.77255  0.48576  0.95510
    263   2.01429  4.86830  2.94788  2.29440  4.45314  3.40295  4.00585  3.84678  2.86807  3.48240  4.32415  3.15730  1.39550  3.19060  3.29998  2.81835  3.09346  3.45724  5.72459  4.40201    296 p - - -
          2.68618  4.42225  2.77519  2.73123  3.46354  2.40513  3.72494  3.29354  2.67741  2.69355  4.24690  2.90347  2.73739  3.18146  2.89801  2.37887  2.77519  2.98518  4.58477  3.61503
          0.01825  4.40851  5.13086  0.61958  0.77255  0.48576  0.95510
    264   2.87370  5.36990  2.73841  1.50823  4.70949  3.48493  3.75048  4.18600  2.12969  3.65658  4.43122  2.35305  3.94795  2.23512  2.93345  2.81551  3.11078  3.76191  5.78051  4.37598    297 e - - -
          2.68618  4.42225  2.77519  2.73123  3.46354  2.40513  3.72494  3.29354  2.67741  2.69355  4.24690  2.90347  2.73739  3.18146  2.89801  2.37887  2.77519  2.98518  4.58477  3.61503
          0.01825  4.40851  5.13086  0.61958  0.77255  0.48576  0.95510
    265   2.79534  5.30947  2.15501  2.16862  4.64443  3.45658  3.71327  4.13025  1.97679  3.60509  4.36297  1.96689  3.90278  2.82399  2.65526  2.74257  3.03333  3.69673  5.73570  4.31712    298 n - - -
          2.68618  4.42225  2.77519  2.73123  3.46354  2.40513  3.72494  3.29354  2.67741  2.69355  4.24690  2.90347  2.73739  3.18146  2.89801  2.37887  2.77519  2.98518  4.58477  3.61503
          0.01825  4.40851  5.13086  0.61958  0.77255  0.48576  0.95510
    266   3.42424  4.70678  5.20153  4.67899  3.50190  4.77715  5.23113  0.86456  4.51923  1.90638  2.35095  4.87458  5.00678  4.69018  4.63522  4.16403  3.66917  2.01254  5.55675  4.43249    299 i - - -
          2.68618  4.42225  2.77519  2.73123  3.46354  2.40513  3.72494  3.29354  2.67741  2.69355  4.24690  2.90347  2.73739  3.18146  2.89801  2.37887  2.77519  2.98518  4.58477  3.61503
          0.01825  4.40851  5.13086  0.61958  0.77255  0.48576  0.95510
    267   1.23731  4.39696  4.30871  3.91680  4.00887  3.59956  4.71271  2.55260  3.83679  2.83017  3.91392  3.98471  4.25589  4.11478  4.06159  3.03466  3.12601  1.35660  5.63628  4.43322    300 a - - -
          2.68618  4.42225  2.77519  2.73123  3.46354  2.40513  3.72494  3.29354  2.67741  2.69355  4.24690  2.90347  2.73739  3.18146  2.89801  2.37887  2.77519  2.98518  4.58477  3.61503
          0.01825  4.40851  5.13086  0.61958  0.77255  0.48576  0.95510
    268   3.38064  4.61661  5.32990  4.82025  3.74829  4.87685  5.43690  1.42615  4.72604  1.77200  3.51971  4.99203  5.10231  4.91857  4.86229  4.27111  3.63012  0.97385  5.78475  4.61955    301 v - - -
          2.68618  4.42225  2.77519  2.73123  3.46354  2.40513  3.72494  3.29354  2.67741  2.69355  4.24690  2.90347  2.73739  3.18146  2.89801  2.37887  2.77519  2.98518  4.58477  3.61503
          0.01825  4.40851  5.13086  0.61958  0.77255  0.48576  0.95510
    269   3.39590  4.66738  5.25246  4.80037  3.79743  4.80330  5.49685  0.71999  4.67650  2.22893  3.58248  4.97343  5.10356  4.93213  4.83935  4.23817  3.67198  1.62346  5.87514  4.66922    302 i - - -
          2.68618  4.42225  2.77519  2.73123  3.46354  2.40513  3.72494  3.29354  2.67741  2.69355  4.24690  2.90347  2.73739  3.18146  2.89801  2.37887  2.77519  2.98518  4.58477  3.61503
          0.01825  4.40851  5.13086  0.61958  0.77255  0.48576  0.95510
    270   2.94280  4.45403  4.33797  3.80179  3.48930  4.01566  4.49411  2.38492  3.67200  1.33486  3.38162  4.04651  4.42508  3.93965  3.89446  3.35199  1.79919  2.01796  5.21070  4.03297    303 l - - -
          2.68618  4.42225  2.77519  2.73123  3.46354  2.40513  3.72494  3.29354  2.67741  2.69355  4.24690  2.90347  2.73739  3.18146  2.89801  2.37887  2.77519  2.98518  4.58477  3.61503
          0.01825  4.40851  5.13086  0.61958  0.77255  0.48576  0.95510
    271   3.62090  5.25155  4.28779  4.22404  5.12289  3.91077  5.22479  4.84950  4.33578  4.39666  5.48943  4.46376  0.24697  4.70434  4.48975  3.81170  4.10754  4.42464  6.12271  5.26018    304 P - - -
          2.68618  4.42225  2.77519  2.73123  3.46354  2.40513  3.72494  3.29354  2.67741  2.69355  4.24690  2.90347  2.73739  3.18146  2.89801  2.37887  2.77519  2.98518  4.58477  3.61503
          0.01825  4.40851  5.13086  0.61958  0.77255  0.48576  0.95510
    272   3.13992  5.75682  1.12694  2.29709  5.04477  3.43232  3.95591  4.58939  2.95352  4.05801  4.89261  1.89690  4.04542  2.53822  3.54784  3.01872  3.42436  4.14090  6.20009  4.67968    305 d - - -
          2.68618  4.42225  2.77519  2.73123  3.46354  2.40513  3.72494  3.29354  2.67741  2.69355  4.24690  2.90347  2.73739  3.18146  2.89801  2.37887  2.77519  2.98518  4.58477  3.61503
          0.01825  4.40851  5.13086  0.61958  0.77255  0.48576  0.95510
    273   2.28496  5.30186  2.71153  1.20876  4.65160  3.48295  3.82004  4.09212  2.27783  3.62333  4.43086  2.98219  3.98204  2.95751  3.04247  2.86749  3.16191  3.70050  5.78919  4.39917    306 e - - -
          2.68618  4.42225  2.77519  2.73123  3.46354  2.40513  3.72494  3.29354  2.67741  2.69355  4.24690  2.90347  2.73739  3.18146  2.89801  2.37887  2.77519  2.98518  4.58477  3.61503
          0.01825  4.40851  5.13086  0.61958  0.77255  0.48576  0.95510
    274   2.74149  5.24364  2.16167  2.18487  4.57691  3.44988  3.68299  4.06036  2.13386  3.54243  4.29361  2.59434  3.87617  2.78947  2.65939  1.99960  2.97735  3.62917  5.67831  4.26377    307 s - - -
          2.68618  4.42225  2.77519  2.73123  3.46354  2.40513  3.72494  3.29354  2.67741  2.69355  4.24690  2.90347  2.73739  3.18146  2.89801  2.37887  2.77519  2.98518  4.58477  3.61503
          0.01825  4.40851  5.13086  0.61958  0.77255  0.48576  0.95510
    275   4.03224  5.28190  4.98944  4.83212  0.42549  4.53258  4.23933  3.52940  4.73653  2.78489  4.19256  4.67388  4.99897  4.76132  4.72164  4.25229  4.34353  3.55467  4.38158  2.70317    308 F - - -
          2.68618  4.42225  2.77519  2.73123  3.46354  2.40513  3.72494  3.29354  2.67741  2.69355  4.24690  2.90347  2.73739  3.18146  2.89801  2.37887  2.77519  2.98518  4.58477  3.61503
          0.01825  4.40851  5.13086  0.61958  0.77255  0.48576  0.95510
    276   2.08757  3.01093  3.51379  2.94796  3.55867  3.62881  3.88978  2.91954  2.36794  2.24050  3.52041  3.35991  4.01504  3.20800  3.25239  2.45367  2.89920  2.69000  4.99580  3.27427    309 a - - -
          2.68618  4.42225  2.77519  2.73123  3.46354  2.40513  3.72494  3.29354  2.67741  2.69355  4.24690  2.90347  2.73739  3.18146  2.89801  2.37887  2.77519  2.98518  4.58477  3.61503
          0.01825  4.40851  5.13086  0.61958  0.77255  0.48576  0.95510
    277   2.77082  5.27256  2.35368  1.66185  4.60066  3.44782  3.70683  4.08457  2.08111  3.57069  4.32836  2.91472  2.85739  2.81798  2.98671  2.72303  2.69157  3.65596  5.71142  4.29195    310 e - - -
          2.68618  4.42225  2.77519  2.73123  3.46354  2.40513  3.72494  3.29354  2.67741  2.69355  4.24690  2.90347  2.73739  3.18146  2.89801  2.37887  2.77519  2.98518  4.58477  3.61503
          0.01825  4.40851  5.13086  0.61958  0.77255  0.48576  0.95510
    278   2.86982  4.28268  4.42943  3.87005  1.69650  3.96171  3.14685  2.06656  3.71914  2.39469  3.37785  3.95059  4.31747  3.87799  3.83078  3.26418  3.10007  2.27510  4.42360  2.28127    311 f - - -
          2.68618  4.42225  2.77519  2.73123  3.46354  2.40513  3.72494  3.29354  2.67741  2.69355  4.24690  2.90347  2.73739  3.18146  2.89801  2.37887  2.77519  2.98518  4.58477  3.61503
          0.01825  4.40851  5.13086  0.61958  0.77255  0.48576  0.95510
    279   3.77223  5.03591  5.34927  4.85136  2.50744  4.97371  5.01290  2.49699  4.69483  0.56446  3.05076  5.02108  5.10218  4.67728  4.72207  4.38431  3.98969  2.72604  5.11871  3.81234    312 L - - -
          2.68618  4.42225  2.77519  2.73123  3.46354  2.40513  3.72494  3.29354  2.67741  2.69355  4.24690  2.90347  2.73739  3.18146  2.89801  2.37887  2.77519  2.98518  4.58477  3.61503
          0.01825  4.40851  5.13086  0.61958  0.77255  0.48576  0.95510
    280   2.70197  4.98117  3.05654  2.28825  3.40292  3.07760  3.68796  3.68049  1.91451  3.24790  3.36566  3.01652  3.89552  2.82018  2.10295  2.71258  2.92980  3.33251  5.45356  4.10891    313 k - - -
          2.68618  4.42225  2.77519  2.73123  3.46354  2.40513  3.72494  3.29354  2.67741  2.69355  4.24690  2.90347  2.73739  3.18146  2.89801  2.37887  2.77519  2.98518  4.58477  3.61503
          0.01825  4.40851  5.13086  0.61958  0.77255  0.48576  0.95510
    281   2.41378  4.35197  3.96052  3.44153  3.49014  3.76747  4.19944  2.61108  3.33256  1.22566  3.45424  3.14568  4.20249  3.63075  3.58983  3.08816  3.03316  2.20822  5.05058  3.84041    314 l - - -
          2.68618  4.42225  2.77519  2.73123  3.46354  2.40513  3.72494  3.29354  2.67741  2.69355  4.24690  2.90347  2.73739  3.18146  2.89801  2.37887  2.77519  2.98518  4.58477  3.61503
          0.01825  4.40851  5.13086  0.61958  0.77255  0.48576  0.95510
    282   2.57628  4.32810  4.26970  3.71523  1.67230  3.93800  3.22077  2.76050  3.58484  1.71580  3.41189  3.86922  4.29671  3.78031  3.75089  3.23254  3.10409  2.58821  4.45159  2.66710    315 f - - -
          2.68618  4.42225  2.77519  2.73123  3.46354  2.40513  3.72494  3.29354  2.67741  2.69355  4.24690  2.90347  2.73739  3.18146  2.89801  2.37887  2.77519  2.98518  4.58477  3.61503
          0.01825  4.40851  5.13086  0.61958  0.77255  0.48576  0.95510
    283   3.67445  5.78274  0.38122  2.84030  5.25745  3.71802  4.53732  4.99180  3.74016  4.50967  5.53092  3.41296  4.40814  3.79819  4.30566  3.59667  4.03375  4.58192  6.30443  5.08213    316 D - - -
          2.68618  4.42225  2.77519  2.73123  3.46354  2.40513  3.72494  3.29354  2.67741  2.69355  4.24690  2.90347  2.73739  3.18146  2.89801  2.37887  2.77519  2.98518  4.58477  3.61503
          0.01825  4.40851  5.13086  0.61958  0.77255  0.48576  0.95510
    284   2.79023  5.21387  3.05108  2.15180  4.57238  3.53661  3.67411  4.02071  1.68207  3.49614  4.26411  3.01274  3.92536  2.58574  2.12559  2.52875  2.68246  3.61459  5.61301  4.26015    317 k - - -
          2.68618  4.42225  2.77519  2.73123  3.46354  2.40513  3.72494  3.29354  2.67741  2.69355  4.24690  2.90347  2.73739  3.18146  2.89801  2.37887  2.77519  2.98518  4.58477  3.61503
          0.01825  4.40851  5.13086  0.61958  0.77255  0.48576  0.95510
    285   2.44737  5.15259  2.58473  2.23068  4.48117  3.08875  2.91015  3.95589  2.23497  3.00570  4.19840  2.35043  3.84892  2.74841  2.67203  2.64939  2.91224  3.53450  5.59426  4.19286    318 e - - -
          2.68618  4.42225  2.77519  2.73123  3.46354  2.40513  3.72494  3.29354  2.67741  2.69355  4.24690  2.90347  2.73739  3.18146  2.89801  2.37887  2.77519  2.98518  4.58477  3.61503
          0.01825  4.40851  5.13086  0.61958  0.77255  0.48576  0.95510
    286   2.76119  5.21785  2.51733  2.38914  4.53934  3.46234  3.07515  4.01423  2.45920  3.51418  4.27966  1.72759  3.89435  2.81657  2.43998  2.47969  2.99803  3.60153  5.66155  4.25973    319 n - - -
          2.68618  4.42225  2.77519  2.73123  3.46354  2.40513  3.72494  3.29354  2.67741  2.69355  4.24690  2.90347  2.73739  3.18146  2.89801  2.37887  2.77519  2.98518  4.58477  3.61503
          0.01825  4.40851  5.13086  0.61958  0.77255  0.48576  0.95510
    287   2.79155  4.56871  3.52759  3.01854  3.02426  3.70192  3.95219  2.98197  2.96990  2.60759  2.20655  1.66378  4.11222  3.29908  3.32733  2.98074  3.04059  2.79397  4.98718  3.62631    320 n - - -
          2.68618  4.42225  2.77519  2.73123  3.46354  2.40513  3.72494  3.29354  2.67741  2.69355  4.24690  2.90347  2.73739  3.18146  2.89801  2.37887  2.77519  2.98518  4.58477  3.61503
          0.01825  4.40851  5.13086  0.61958  0.77255  0.48576  0.95510
    288   3.74283  5.00235  5.34002  4.84163  1.93340  4.93121  4.85396  2.53492  4.68605  0.69346  3.07608  4.95436  5.07024  4.64874  4.69783  4.32529  3.95732  2.75529  4.96703  3.58141    321 l - - -
          2.68618  4.42225  2.77519  2.73123  3.46354  2.40513  3.72494  3.29354  2.67741  2.69355  4.24690  2.90347  2.73739  3.18146  2.89801  2.37887  2.77519  2.98518  4.58477  3.61503
          0.01825  4.40851  5.13086  0.61958  0.77255  0.48576  0.95510
    289   3.29166  5.24627  3.17532  3.13111  4.70977  3.64819  4.51652  4.57841  3.49098  4.16623  5.14391  0.47817  4.33842  3.81872  3.84043  3.35519  3.70737  4.14047  5.94745  4.64154    322 N - - -
          2.68618  4.42225  2.77519  2.73123  3.46354  2.40513  3.72494  3.29354  2.67741  2.69355  4.24690  2.90347  2.73739  3.18146  2.89801  2.37887  2.77519  2.98518  4.58477  3.61503
          0.01825  4.40851  5.13086  0.61958  0.77255  0.48576  0.95510
    290   4.01599  5.16469  5.12254  4.85435  0.87961  4.76915  3.73139  3.58254  4.66374  2.43068  4.16093  4.43791  5.04591  4.51983  4.60328  4.13934  4.22656  3.53804  3.84148  1.37014    323 f - - -
          2.68618  4.42225  2.77519  2.73123  3.46354  2.40513  3.72494  3.29354  2.67741  2.69355  4.24690  2.90347  2.73739  3.18146  2.89801  2.37887  2.77519  2.98518  4.58477  3.61503
          0.01825  4.40851  5.13086  0.61958  0.77255  0.48576  0.95510
    291   0.65973  4.35233  3.93536  3.72629  4.66071  3.15055  4.70439  4.01956  3.77181  3.78519  4.62653  3.69959  3.95247  4.03030  4.00650  2.14035  2.96466  3.42850  6.03380  4.85689    324 A - - -
          2.68618  4.42225  2.77519  2.73123  3.46354  2.40513  3.72494  3.29354  2.67741  2.69355  4.24690  2.90347  2.73739  3.18146  2.89801  2.37887  2.77519  2.98518  4.58477  3.61503
          0.01825  4.40851  5.13086  0.61958  0.77255  0.48576  0.95510
    292   2.59969  4.38704  3.71130  3.28497  3.83442  2.91472  4.19620  3.18340  3.21994  2.90476  1.30334  3.54643  4.02895  3.54585  3.51342  2.13373  2.96481  2.89776  5.28669  4.05837    325 m - - -
          2.68618  4.42225  2.77519  2.73123  3.46354  2.40513  3.72494  3.29354  2.67741  2.69355  4.24690  2.90347  2.73739  3.18146  2.89801  2.37887  2.77519  2.98518  4.58477  3.61503
          0.01825  4.40851  5.13086  0.61958  0.77255  0.48576  0.95510
    293   3.46603  5.15451  4.24489  4.22492  5.29388  0.23610  5.27652  5.05862  4.47597  4.62844  5.63157  4.41209  4.55744  4.75856  4.62090  3.65790  3.98648  4.48282  6.21366  5.42497    326 G - - -
          2.68618  4.42225  2.77519  2.73123  3.46354  2.40513  3.72494  3.29354  2.67741  2.69355  4.24690  2.90347  2.73739  3.18146  2.89801  2.37887  2.77519  2.98518  4.58477  3.61503
          0.01825  4.40851  5.13086  0.61958  0.77255  0.48576  0.95510
    294   2.67070  4.74602  2.79144  1.97224  3.95131  3.53058  3.74448  2.85170  2.41997  2.49981  3.82635  3.09740  3.91911  2.92602  3.02827  2.74305  2.90216  2.63480  5.27273  3.33171    327 e - - -
          2.68618  4.42225  2.77519  2.73123  3.46354  2.40513  3.72494  3.29354  2.67741  2.69355  4.24690  2.90347  2.73739  3.18146  2.89801  2.37887  2.77519  2.98518  4.58477  3.61503
          0.01825  4.40851  5.13086  0.61958  0.77255  0.48576  0.95510
    295   2.72219  5.17949  2.32891  2.38244  4.52492  2.70774  3.69239  4.00050  2.46205  3.50110  4.25874  2.48589  3.26634  2.80306  2.67565  1.96365  2.96374  3.57866  5.65142  4.24571    328 s - - -
          2.68618  4.42225  2.77519  2.73123  3.46354  2.40513  3.72494  3.29354  2.67741  2.69355  4.24690  2.90347  2.73739  3.18146  2.89801  2.37887  2.77519  2.98518  4.58477  3.61503
          0.01825  4.40851  5.13086  0.61958  0.77255  0.48576  0.95510
    296   2.26878  4.19422  4.46417  3.87638  2.06655  3.93136  4.20271  1.76666  3.72036  2.03403  3.22341  3.98780  4.28360  3.89148  3.82391  3.23525  3.01798  2.32514  4.73073  2.94012    329 i - - -
          2.68618  4.42225  2.77519  2.73123  3.46354  2.40513  3.72494  3.29354  2.67741  2.69355  4.24690  2.90347  2.73739  3.18146  2.89801  2.37887  2.77519  2.98518  4.58477  3.61503
          0.01825  4.40851  5.13086  0.61958  0.77255  0.48576  0.95510
    297   2.44269  4.82029  3.14465  2.59464  4.11136  3.50524  3.75673  2.98304  1.70498  3.12897  3.95431  3.09330  3.91938  2.91821  2.96743  2.27769  2.45710  3.18078  5.38396  4.06856    330 k - - -
          2.68618  4.42225  2.77519  2.73123  3.46354  2.40513  3.72494  3.29354  2.67741  2.69355  4.24690  2.90347  2.73739  3.18146  2.89801  2.37887  2.77519  2.98518  4.58477  3.61503
          0.01825  4.40851  5.13086  0.61958  0.77255  0.48576  0.95510
    298   2.70429  5.15743  2.64271  2.06579  4.47649  3.45671  3.66551  3.94659  2.41667  3.45066  4.20798  2.02773  3.86430  2.77381  2.42354  2.67418  2.70917  3.53494  5.60287  3.38857    331 n - - -
          2.68618  4.42225  2.77519  2.73123  3.46354  2.40513  3.72494  3.29354  2.67741  2.69355  4.24690  2.90347  2.73739  3.18146  2.89801  2.37887  2.77519  2.98518  4.58477  3.61503
          0.01825  4.40851  5.13086  0.61958  0.77255  0.48576  0.95510
    299   2.58820  3.82197  3.30052  2.52277  4.14185  2.85945  3.92876  3.54638  2.78736  3.18949  4.01814  3.21921  3.91735  3.12140  3.21175  1.62781  1.95409  3.18545  5.45772  4.16899    332 s - - -
          2.68618  4.42225  2.77519  2.73123  3.46354  2.40513  3.72494  3.29354  2.67741  2.69355  4.24690  2.90347  2.73739  3.18146  2.89801  2.37887  2.77519  2.98518  4.58477  3.61503
          0.01825  4.40851  5.13086  0.61958  0.77255  0.48576  0.95510
    300   2.71499  5.06599  3.03139  2.46722  4.36702  3.50195  3.25659  3.80769  1.92543  2.65353  4.12313  2.99569  2.84988  2.55713  2.56343  2.39310  2.94145  3.43391  5.51643  4.15886    333 k - - -
          2.68618  4.42225  2.77519  2.73123  3.46354  2.40513  3.72494  3.29354  2.67741  2.69355  4.24690  2.90347  2.73739  3.18146  2.89801  2.37887  2.77519  2.98518  4.58477  3.61503
          0.01825  4.40851  5.13086  0.61958  0.77255  0.48576  0.95510
    301   2.89751  4.26819  4.69622  4.10704  2.01198  4.06948  4.31445  2.01063  3.93227  1.72927  3.18098  4.16387  4.39983  4.05931  3.98632  3.38335  3.12717  1.94870  4.75405  2.57579    334 l - - -
          2.68618  4.42225  2.77519  2.73123  3.46354  2.40513  3.72494  3.29354  2.67741  2.69355  4.24690  2.90347  2.73739  3.18146  2.89801  2.37887  2.77519  2.98518  4.58477  3.61503
          0.01825  4.40851  5.13086  0.61958  0.77255  0.48576  0.95510
    302   4.28642  5.34541  5.17363  5.00556  1.45155  4.87352  3.67758  3.89740  4.81454  3.11725  4.45418  4.47260  5.15350  4.60379  4.71499  4.27504  4.49587  3.84518  3.77044  0.66943    335 Y - - -
          2.68618  4.42225  2.77519  2.73123  3.46354  2.40513  3.72494  3.29354  2.67741  2.69355  4.24690  2.90347  2.73739  3.18146  2.89801  2.37887  2.77519  2.98518  4.58477  3.61503
          0.01825  4.40851  5.13086  0.61958  0.77255  0.48576  0.95510
    303   2.72433  5.05118  3.05891  2.48826  4.34781  3.51442  3.25499  3.78196  2.04586  2.95388  4.11002  3.01235  3.90118  2.19465  2.32641  2.72138  2.46050  3.06312  5.50194  4.15359    336 k - - -
          2.68618  4.42225  2.77519  2.73123  3.46354  2.40513  3.72494  3.29354  2.67741  2.69355  4.24690  2.90347  2.73739  3.18146  2.89801  2.37887  2.77519  2.98518  4.58477  3.61503
          0.01825  4.40851  5.13086  0.61958  0.77255  0.48576  0.95510
    304   2.68596  4.96034  3.04218  2.16380  4.22468  3.49634  3.68679  3.21339  1.86049  2.93954  4.02460  3.00810  3.88627  2.82078  2.70885  2.31102  2.91553  3.30725  5.44055  3.34450    337 k - - -
          2.68618  4.42225  2.77519  2.73123  3.46354  2.40513  3.72494  3.29354  2.67741  2.69355  4.24690  2.90347  2.73739  3.18146  2.89801  2.37887  2.77519  2.98518  4.58477  3.61503
          0.01825  4.40851  5.13086  0.61958  0.77255  0.48576  0.95510
    305   3.76625  5.02748  5.35412  4.85367  2.36469  4.96828  4.97563  2.50536  4.69872  0.58857  3.05271  5.00926  5.09581  4.67194  4.72023  4.37303  3.98205  2.73468  5.08123  3.75576    338 L - - -
          2.68618  4.42225  2.77519  2.73123  3.46354  2.40513  3.72494  3.29354  2.67741  2.69355  4.24690  2.90347  2.73739  3.18146  2.89801  2.37887  2.77519  2.98518  4.58477  3.61503
          0.01825  4.40851  5.13086  0.61958  0.77255  0.48576  0.95510
    306   2.69551  5.15216  2.63558  2.20158  4.47350  3.45472  3.65945  3.94413  2.40941  3.44671  4.20164  2.35142  3.85903  2.12570  2.70503  2.47736  2.92819  2.79887  5.59789  4.19915    339 q - - -
          2.68621  4.42228  2.77523  2.73126  3.46357  2.40516  3.72498  3.29328  2.67744  2.69358  4.24693  2.90350  2.73743  3.18149  2.89784  2.37890  2.77505  2.98521  4.58480  3.61506
          0.39745  2.81381  1.31679  0.84580  0.56074  0.48576  0.95510
    307   1.44479  4.43517  3.28192  2.84420  4.13042  3.20892  3.93829  3.52085  2.75217  3.18284  4.02528  3.19917  3.81223  3.15279  2.60107  2.07679  2.82655  3.12431  5.44037  4.18044    343 a - - -
          2.68618  4.42225  2.77519  2.73123  3.46354  2.40513  3.72494  3.29354  2.67741  2.69355  4.24690  2.90347  2.73739  3.18146  2.89801  2.37887  2.77519  2.98518  4.58477  3.61503
          0.02481  4.10458  4.82693  0.61958  0.77255  0.72246  0.66467
    308   2.83428  4.44456  4.01582  3.54865  3.44563  3.78632  4.34484  2.47171  3.38098  1.25601  3.36373  3.82269  4.26126  3.72833  3.62528  3.16349  2.03296  2.37723  5.17512  3.96418    344 l - - -
          2.68618  4.42225  2.77519  2.73123  3.46354  2.40513  3.72494  3.29354  2.67741  2.69355  4.24690  2.90347  2.73739  3.18146  2.89801  2.37887  2.77519  2.98518  4.58477  3.61503
          0.02340  4.16273  4.88507  0.61958  0.77255  0.77851  0.61450
    309   2.74537  3.23119  4.18892  3.62111  2.99320  3.83930  4.03200  2.23055  3.48088  2.04418  3.25262  3.80635  4.20242  3.70241  3.65659  3.13854  2.98184  2.30786  4.59205  1.78832    345 y - - -
          2.68618  4.42225  2.77519  2.73123  3.46354  2.40513  3.72494  3.29354  2.67741  2.69355  4.24690  2.90347  2.73739  3.18146  2.89801  2.37887  2.77519  2.98518  4.58477  3.61503
          0.02340  4.16273  4.88507  0.61958  0.77255  0.77851  0.61450
    310   2.82689  5.20463  2.98591  2.00530  4.58280  3.50989  3.62982  4.00850  1.73468  3.47152  4.26450  2.63352  3.91209  2.74552  2.01206  2.79209  3.03779  3.61943  5.56983  4.25375    346 k - - -
          2.68623  4.42191  2.77415  2.73026  3.46246  2.40579  3.72540  3.29381  2.67757  2.69365  4.24772  2.90346  2.73805  3.18137  2.89883  2.37853  2.77584  2.98547  4.58559  3.61267
          0.81080  0.89144  1.92803  2.29266  0.10647  0.33845  1.24785
    311   2.80541  5.33144  1.91143  2.06879  4.65357  3.40083  3.71505  4.14569  1.92838  3.62661  4.39566  2.59060  3.88152  2.83468  3.04434  2.27142  3.05163  3.71313  5.76710  4.33086    360 d - - -
          2.68618  4.42225  2.77519  2.73123  3.46354  2.40513  3.72494  3.29354  2.67741  2.69355  4.24690  2.90347  2.73739  3.18146  2.89801  2.37887  2.77519  2.98518  4.58477  3.61503
          0.02048  4.29441  5.01676  0.61958  0.77255  0.39950  1.11065
    312   2.81984  4.38788  3.90368  2.89124  3.18464  3.84157  4.01116  2.22574  3.24058  2.26844  3.44703  3.66900  4.21119  3.53795  3.50481  3.12352  3.05149  2.55189  4.74659  1.55347    361 y - - -
          2.68618  4.42225  2.77519  2.73123  3.46354  2.40513  3.72494  3.29354  2.67741  2.69355  4.24690  2.90347  2.73739  3.18146  2.89801  2.37887  2.77519  2.98518  4.58477  3.61503
          0.06816  4.40851  2.92408  0.61958  0.77255  0.48576  0.95510
    313   2.73920  4.14831  4.42939  3.83990  2.38404  3.87454  4.11993  1.92108  3.67528  1.63445  3.19925  3.31168  4.23046  3.84206  3.76903  3.17735  2.97025  2.36308  3.44618  3.35726    362 l - - -
          2.68618  4.42225  2.77519  2.73123  3.46354  2.40513  3.72494  3.29354  2.67741  2.69355  4.24690  2.90347  2.73739  3.18146  2.89801  2.37887  2.77519  2.98518  4.58477  3.61503
          0.01918  4.35953  5.08187  0.61958  0.77255  0.55772  0.84983
    314   2.70273  5.09172  2.89671  1.63223  4.38832  3.45656  3.08909  3.18843  2.42640  3.37444  4.15008  2.72939  3.86687  2.53304  2.90120  2.49470  2.93566  3.45807  5.54897  4.16803    363 e - - -
          2.68618  4.42225  2.77519  2.73123  3.46354  2.40513  3.72494  3.29354  2.67741  2.69355  4.24690  2.90347  2.73739  3.18146  2.89801  2.37887  2.77519  2.98518  4.58477  3.61503
          0.01918  4.35953  5.08187  0.61958  0.77255  0.55772  0.84983
    315   2.72550  5.21763  2.02392  2.23626  4.55601  3.44651  3.65994  4.03443  2.06724  3.51413  4.26603  2.91441  3.86362  2.52048  2.38281  2.41913  2.95824  3.60591  5.64565  4.24109    364 d - - -
          2.68618  4.42225  2.77519  2.73123  3.46354  2.40513  3.72494  3.29354  2.67741  2.69355  4.24690  2.90347  2.73739  3.18146  2.89801  2.37887  2.77519  2.98518  4.58477  3.61503
          0.08792  4.35953  2.63972  0.61958  0.77255  0.55772  0.84983
    316   2.48491  4.73940  2.75177  2.55015  3.95356  3.48769  3.15740  3.35380  2.56015  2.10415  3.82928  2.78527  3.88993  2.90193  3.00620  2.71895  2.36248  3.05959  5.26981  3.95867    365 l - - -
          2.68618  4.42225  2.77519  2.73123  3.46354  2.40513  3.72494  3.29354  2.67741  2.69355  4.24690  2.90347  2.73739  3.18146  2.89801  2.37887  2.77519  2.98518  4.58477  3.61503
          0.02053  4.29213  5.01448  0.61958  0.77255  0.64402  0.74482
    317   2.75706  5.25513  2.41586  1.97570  4.57831  3.41015  3.68335  4.06104  2.29173  3.54935  4.31347  2.87636  3.86383  2.08391  2.96736  2.05833  2.99762  3.63633  5.69252  4.27272    366 e - - -
          2.68618  4.42225  2.77519  2.73123  3.46354  2.40513  3.72494  3.29354  2.67741  2.69355  4.24690  2.90347  2.73739  3.18146  2.89801  2.37887  2.77519  2.98518  4.58477  3.61503
          0.07026  4.29213  2.91564  0.61958  0.77255  0.64402  0.74482
    318   2.64063  4.96220  2.96184  2.21614  4.24297  3.43859  3.63127  3.68063  2.21971  3.23737  3.19126  2.60525  3.83160  2.75694  2.58460  2.29183  2.51802  3.31844  5.43469  4.07462    367 e - - -
          2.68611  4.42235  2.77530  2.73090  3.46364  2.40523  3.72505  3.29319  2.67751  2.69348  4.24700  2.90357  2.73696  3.18157  2.89811  2.37897  2.77530  2.98529  4.58487  3.61513
          0.45955  1.45127  2.00874  0.82116  0.57968  0.59690  0.79965
    319   2.61580  4.19289  3.77433  3.20768  2.49044  3.65438  3.92981  2.33318  3.12443  2.05518  3.29646  3.20385  4.03474  3.39402  3.39643  2.27195  2.85228  2.41758  4.75447  3.50590    373 l - - -
          2.68618  4.42225  2.77519  2.73123  3.46354  2.40513  3.72494  3.29354  2.67741  2.69355  4.24690  2.90347  2.73739  3.18146  2.89801  2.37887  2.77519  2.98518  4.58477  3.61503
          0.10693  4.16300  2.45513  0.61958  0.77255  0.66379  0.72339
    320   2.79244  5.16104  1.46682  2.28777  4.46393  3.01066  3.74801  3.93587  2.63924  2.86385  4.31655  2.52177  3.86564  2.90208  3.15607  2.75596  3.06172  3.55397  5.68418  4.26665    374 d - - -
          2.68618  4.42225  2.77519  2.73123  3.46354  2.40513  3.72494  3.29354  2.67741  2.69355  4.24690  2.90347  2.73739  3.18146  2.89801  2.37887  2.77519  2.98518  4.58477  3.61503
          0.05907  4.14566  3.18149  0.61958  0.77255  0.79380  0.60170
    321   2.58769  3.73406  3.56352  2.69370  3.35504  3.58469  3.85077  2.72132  2.92754  1.85766  3.35737  3.37302  3.96818  3.23120  3.24579  2.59456  2.82244  2.50713  4.82454  2.89079    375 l - - -
          2.68618  4.42225  2.77519  2.73123  3.46354  2.40513  3.72494  3.29354  2.67741  2.69355  4.24690  2.90347  2.73739  3.18146  2.89801  2.37887  2.77519  2.98518  4.58477  3.61503
          0.02465  4.11124  4.83359  0.61958  0.77255  0.75929  0.63111
    322   2.69568  5.11507  2.43106  1.97244  4.40214  3.37583  2.43325  3.87304  2.43326  2.97675  4.17879  2.53919  3.82170  2.76614  2.92451  2.66289  2.93491  3.48119  5.56545  4.16508    376 e - - -
          2.68618  4.42225  2.77519  2.73123  3.46354  2.40513  3.72494  3.29354  2.67741  2.69355  4.24690  2.90347  2.73739  3.18146  2.89801  2.37887  2.77519  2.98518  4.58477  3.61503
          0.02380  4.14566  4.86801  0.61958  0.77255  0.79380  0.60170
    323   2.59540  4.41093  3.34158  2.80519  3.59963  3.03452  3.81259  2.64517  2.76011  2.03825  3.54557  2.49263  3.92593  3.09250  3.13529  2.77510  2.59755  2.67826  5.02142  3.76853    377 l - - -
          2.68618  4.42225  2.77519  2.73123  3.46354  2.40513  3.72494  3.29354  2.67741  2.69355  4.24690  2.90347  2.73739  3.18146  2.89801  2.37887  2.77519  2.98518  4.58477  3.61503
          0.02380  4.14566  4.86801  0.61958  0.77255  0.79380  0.60170
    324   2.46952  3.31891  3.66400  3.13648  2.95277  3.36806  4.00283  2.91843  3.07526  2.66840  3.56859  3.41771  3.90499  3.36416  3.38939  1.66852  2.31775  2.65187  5.03879  3.80872    378 s - - -
          2.68618  4.42225  2.77519  2.73123  3.46354  2.40513  3.72494  3.29354  2.67741  2.69355  4.24690  2.90347  2.73739  3.18146  2.89801  2.37887  2.77519  2.98518  4.58477  3.61503
          0.02380  4.14566  4.86801  0.61958  0.77255  0.79380  0.60170
    325   2.18382  4.41469  3.31936  2.77293  3.61383  3.01259  3.79224  2.67193  2.73982  2.19923  3.55439  2.87945  3.24104  3.06364  3.12659  2.74651  2.82570  2.72017  5.02412  3.76974    379 a - - -
          2.68618  4.42225  2.77519  2.73123  3.46354  2.40513  3.72494  3.29354  2.67741  2.69355  4.24690  2.90347  2.73739  3.18146  2.89801  2.37887  2.77519  2.98518  4.58477  3.61503
          0.02380  4.14566  4.86801  0.61958  0.77255  0.79380  0.60170
    326   2.68326  4.39130  3.71892  3.30411  3.48328  3.54762  4.14886  2.76747  3.17439  1.29409  3.53906  3.58557  4.08400  3.53912  3.43955  2.13808  3.01552  2.60526  5.08305  3.79391    380 l - - -
          2.68618  4.42225  2.77519  2.73123  3.46354  2.40513  3.72494  3.29354  2.67741  2.69355  4.24690  2.90347  2.73739  3.18146  2.89801  2.37887  2.77519  2.98518  4.58477  3.61503
          0.02380  4.14566  4.86801  0.61958  0.77255  0.79380  0.60170
    327   2.23998  4.82614  2.88108  2.45313  4.20238  2.56477  2.40095  3.63768  2.51653  3.22618  4.03689  2.65214  3.41678  2.86333  2.97172  2.65062  2.88960  3.27506  5.44592  4.10224    381 a - - -
          2.68618  4.42225  2.77519  2.73123  3.46354  2.40513  3.72494  3.29354  2.67741  2.69355  4.24690  2.90347  2.73739  3.18146  2.89801  2.37887  2.77519  2.98518  4.58477  3.61503
          0.02380  4.14566  4.86801  0.61958  0.77255  0.79380  0.60170
    328   2.74161  4.26220  3.96411  3.41168  2.58233  3.77845  3.88675  2.66552  3.30805  1.63455  3.32245  3.65612  4.14613  3.54633  3.53779  2.50320  2.97539  2.49676  4.47712  2.44053    382 l - - -
          2.68618  4.42225  2.77519  2.73123  3.46354  2.40513  3.72494  3.29354  2.67741  2.69355  4.24690  2.90347  2.73739  3.18146  2.89801  2.37887  2.77519  2.98518  4.58477  3.61503
          0.02380  4.14566  4.86801  0.61958  0.77255  0.79380  0.60170
    329   2.84862  4.39081  3.92977  2.83383  2.22602  3.88119  4.08364  2.54552  3.31400  1.40981  3.21931  3.72564  4.23424  3.58497  3.56878  3.17905  3.08120  2.46774  4.77671  3.45460    383 l - - -
          2.68618  4.42225  2.77519  2.73123  3.46354  2.40513  3.72494  3.29354  2.67741  2.69355  4.24690  2.90347  2.73739  3.18146  2.89801  2.37887  2.77519  2.98518  4.58477  3.61503
          0.02380  4.14566  4.86801  0.61958  0.77255  0.64760  0.74087
    330   2.45565  5.20510  2.24770  2.16391  4.53124  2.96539  3.64234  4.01445  2.01762  3.50137  4.25881  2.61309  3.82777  2.44443  2.91929  2.65862  2.94394  3.58709  5.64274  4.22461    384 k - - -
          2.68618  4.42225  2.77519  2.73123  3.46354  2.40513  3.72494  3.29354  2.67741  2.69355  4.24690  2.90347  2.73739  3.18146  2.89801  2.37887  2.77519  2.98518  4.58477  3.61503
          0.02201  4.22328  4.94563  0.61958  0.77255  0.71996  0.66703
    331   2.97766  3.35658  4.66100  4.08523  2.73752  4.16512  4.49840  2.25499  3.94316  1.10377  3.09573  4.23540  4.47704  4.09088  4.05236  3.48894  3.21412  2.00090  4.96556  3.79016    385 l - - -
          2.68609  4.42230  2.77508  2.73128  3.46359  2.40518  3.72499  3.29359  2.67714  2.69360  4.24695  2.90352  2.73745  3.18151  2.89806  2.37892  2.77508  2.98523  4.58482  3.61508
          0.38473  1.73579  1.94416  0.55568  0.85257  0.36303  1.18930
    332   2.73512  5.22951  2.35385  1.64983  4.56189  3.42149  3.03323  4.04174  2.18310  3.52325  4.28169  2.88793  3.85571  2.76970  2.59879  2.68871  2.97062  3.61528  5.65749  4.24817    388 e - - -
          2.68618  4.42225  2.77519  2.73123  3.46354  2.40513  3.72494  3.29354  2.67741  2.69355  4.24690  2.90347  2.73739  3.18146  2.89801  2.37887  2.77519  2.98518  4.58477  3.61503
          0.02060  4.28860  5.01095  0.61958  0.77255  0.39614  1.11753
    333   2.48463  5.07104  2.43181  2.41698  4.37074  3.46340  3.67838  3.82263  2.30652  2.76721  4.13516  2.12846  3.86970  2.79708  2.92957  2.45842  2.62689  3.43890  5.54249  4.16218    389 n - - -
          2.68618  4.42225  2.77519  2.73123  3.46354  2.40513  3.72494  3.29354  2.67741  2.69355  4.24690  2.90347  2.73739  3.18146  2.89801  2.37887  2.77519  2.98518  4.58477  3.61503
          0.01825  4.40851  5.13086  0.61958  0.77255  0.48576  0.95510
    334   2.96279  4.33218  4.69999  4.12597  1.63170  4.11756  4.26219  2.01185  3.95747  1.89845  3.22837  4.17861  4.44368  4.07824  4.01926  3.43215  3.19165  2.15908  4.65885  2.50851    390 f - - -
          2.68618  4.42225  2.77519  2.73123  3.46354  2.40513  3.72494  3.29354  2.67741  2.69355  4.24690  2.90347  2.73739  3.18146  2.89801  2.37887  2.77519  2.98518  4.58477  3.61503
          0.01825  4.40851  5.13086  0.61958  0.77255  0.48576  0.95510
    335   2.47220  4.90607  3.04929  2.33906  4.15730  3.49683  3.70247  2.99062  2.35665  3.17121  3.97877  3.02263  3.89073  2.41702  2.94943  2.33454  2.12025  3.24560  5.40471  4.06454    391 t - - -
          2.68618  4.42225  2.77519  2.73123  3.46354  2.40513  3.72494  3.29354  2.67741  2.69355  4.24690  2.90347  2.73739  3.18146  2.89801  2.37887  2.77519  2.98518  4.58477  3.61503
          0.19108  4.40851  1.82162  0.61958  0.77255  0.48576  0.95510
    336   2.66672  5.04109  2.92753  1.94809  4.34308  3.43823  3.05588  3.79223  2.35002  2.91157  4.09852  2.68695  3.83635  2.74437  2.36778  2.40069  2.89590  3.41064  5.49203  4.12298    392 e - - -
          2.68618  4.42225  2.77519  2.73123  3.46354  2.40513  3.72494  3.29354  2.67741  2.69355  4.24690  2.90347  2.73739  3.18146  2.89801  2.37887  2.77519  2.98518  4.58477  3.61503
          0.02166  4.23908  4.96143  0.61958  0.77255  0.70349  0.68291
    337   3.30599  4.60603  5.04935  4.49200  1.96082  4.57457  4.78438  1.41938  4.35192  1.39563  3.04782  4.63619  4.78648  4.41650  4.41519  3.92199  3.53026  2.23705  5.05611  3.81709    393 l - - -
          2.68618  4.42225  2.77519  2.73123  3.46354  2.40513  3.72494  3.29354  2.67741  2.69355  4.24690  2.90347  2.73739  3.18146  2.89801  2.37887  2.77519  2.98518  4.58477  3.61503
          0.02166  4.23908  4.96143  0.61958  0.77255  0.70349  0.68291
    338   2.68840  5.17057  2.50773  2.15245  4.50561  3.41139  3.62481  3.98124  1.80257  3.46584  4.22030  2.63992  3.14127  2.73137  2.56469  2.64869  2.92113  3.55715  5.60124  4.19937    394 k - - -
          2.68618  4.42225  2.77519  2.73123  3.46354  2.40513  3.72494  3.29354  2.67741  2.69355  4.24690  2.90347  2.73739  3.18146  2.89801  2.37887  2.77519  2.98518  4.58477  3.61503
          0.02166  4.23908  4.96143  0.61958  0.77255  0.70349  0.68291
    339   2.49651  5.12894  2.99850  2.29109  4.47423  3.48372  3.62720  3.91602  1.80747  3.40791  4.18394  2.96581  3.87469  2.43748  2.20285  2.42022  2.95570  3.52283  5.53870  4.19131    395 k - - -
          2.68618  4.42225  2.77519  2.73123  3.46354  2.40513  3.72494  3.29354  2.67741  2.69355  4.24690  2.90347  2.73739  3.18146  2.89801  2.37887  2.77519  2.98518  4.58477  3.61503
          0.02166  4.23908  4.96143  0.61958  0.77255  0.70349  0.68291
    340   2.41950  4.45026  3.33389  2.52530  3.59929  3.55115  3.33478  2.72339  2.73627  2.67026  3.54727  2.91680  3.93398  3.05880  3.12791  2.78357  2.54310  2.73511  3.60897  2.70785    396 a - - -
          2.68618  4.42225  2.77519  2.73123  3.46354  2.40513  3.72494  3.29354  2.67741  2.69355  4.24690  2.90347  2.73739  3.18146  2.89801  2.37887  2.77519  2.98518  4.58477  3.61503
          0.02166  4.23908  4.96143  0.61958  0.77255  0.70349  0.68291
    341   2.88926  4.38396  4.09455  3.56509  1.89732  2.56982  3.82703  2.83749  3.46215  2.16066  3.48381  3.75383  4.26246  3.67001  3.67232  3.19040  3.12244  2.65955  4.28326  1.92834    397 f - - -
          2.68631  4.42256  2.77511  2.73116  3.46346  2.40530  3.72525  3.29286  2.67681  2.69313  4.24637  2.90377  2.73770  3.18177  2.89831  2.37877  2.77550  2.98524  4.58507  3.61489
          0.25067  1.95079  2.53120  2.12358  0.12738  0.70349  0.68291
    342   2.37726  5.10875  2.15433  2.12749  4.43071  3.36372  3.65998  3.89544  2.47016  3.42176  4.20156  2.58513  3.82299  2.78539  2.97326  2.39697  2.39644  3.49574  5.59622  4.19347    412 e - - -
          2.68618  4.42225  2.77519  2.73123  3.46354  2.40513  3.72494  3.29354  2.67741  2.69355  4.24690  2.90347  2.73739  3.18146  2.89801  2.37887  2.77519  2.98518  4.58477  3.61503
          0.02337  4.16376  4.88610  0.61958  0.77255  0.77757  0.61530
    343   2.42336  5.03134  2.90898  2.01414  4.33482  3.43505  3.62239  3.77113  2.02865  2.91549  4.09341  2.92786  3.83943  2.27231  2.74903  2.67124  2.91087  3.39991  5.47797  4.12245    413 e - - -
          2.68618  4.42225  2.77519  2.73123  3.46354  2.40513  3.72494  3.29354  2.67741  2.69355  4.24690  2.90347  2.73739  3.18146  2.89801  2.37887  2.77519  2.98518  4.58477  3.61503
          0.02337  4.16376  4.88610  0.61958  0.77255  0.77757  0.61530
    344   2.63245  5.05165  2.58543  2.20907  4.36043  3.39370  3.60131  3.82110  2.01626  3.34040  4.10595  2.87595  3.26754  2.47100  2.83751  2.42964  2.86520  2.93743  5.50558  4.11693    414 k - - -
          2.68618  4.42225  2.77519  2.73123  3.46354  2.40513  3.72494  3.29354  2.67741  2.69355  4.24690  2.90347  2.73739  3.18146  2.89801  2.37887  2.77519  2.98518  4.58477  3.61503
          0.02337  4.16376  4.88610  0.61958  0.77255  0.77757  0.61530
    345   2.69199  1.85328  4.28780  3.75158  3.48115  3.75611  4.37074  2.02698  3.62796  2.36908  3.41796  3.90902  4.22869  3.87639  3.82519  3.11016  2.53054  1.83877  5.09148  3.89533    415 v - - -
          2.68618  4.42225  2.77519  2.73123  3.46354  2.40513  3.72494  3.29354  2.67741  2.69355  4.24690  2.90347  2.73739  3.18146  2.89801  2.37887  2.77519  2.98518  4.58477  3.61503
          0.10799  4.16376  2.44395  0.61958  0.77255  0.77757  0.61530
    346   2.94337  5.51755  1.50339  1.59433  4.82384  2.59083  3.78286  4.34219  2.77804  3.83115  4.66353  2.72611  3.86994  2.94107  3.37057  2.83410  3.22730  3.90558  5.98842  4.48685    416 d - - -
          2.68618  4.42225  2.77519  2.73123  3.46354  2.40513  3.72494  3.29354  2.67741  2.69355  4.24690  2.90347  2.73739  3.18146  2.89801  2.37887  2.77519  2.98518  4.58477  3.61503
          0.02541  4.08117  4.80352  0.61958  0.77255  0.84742  0.55953
    347   3.07445  4.48888  4.52243  4.04532  1.48907  4.14630  4.27577  2.30693  3.92051  1.93831  3.24635  4.17300  4.51166  4.08795  4.06822  3.51459  3.34085  1.72380  4.63254  3.14500    417 f - - -
          2.68625  4.42232  2.77510  2.73053  3.46361  2.40519  3.72501  3.29361  2.67748  2.69362  4.24696  2.90353  2.73746  3.18153  2.89807  2.37884  2.77526  2.98525  4.58484  3.61510
          0.72925  0.82808  2.51528  0.14604  1.99604  0.70298  0.68341
    348   2.59523  4.48731  3.24386  2.67956  3.17596  3.50431  3.71949  3.03224  2.35793  2.70932  3.10724  2.76743  3.88754  2.96852  2.73669  2.73391  2.82541  2.78030  5.01202  2.75031    419 k - - -
          2.68618  4.42225  2.77519  2.73123  3.46354  2.40513  3.72494  3.29354  2.67741  2.69355  4.24690  2.90347  2.73739  3.18146  2.89801  2.37887  2.77519  2.98518  4.58477  3.61503
          0.02510  4.09343  4.81578  0.61958  0.77255  0.83770  0.56687
    349   3.40938  4.74786  4.69356  4.26703  1.14876  4.40224  4.08829  2.57819  4.10791  1.58724  3.25112  4.30721  4.69539  4.20210  4.20411  3.79007  3.65014  2.64657  4.29439  2.69057    420 f - - -
          2.68618  4.42225  2.77519  2.73123  3.46354  2.40513  3.72494  3.29354  2.67741  2.69355  4.24690  2.90347  2.73739  3.18146  2.89801  2.37887  2.77519  2.98518  4.58477  3.61503
          0.02510  4.09343  4.81578  0.61958  0.77255  0.58286  0.81713
    350   2.65283  4.95655  2.94428  1.82246  3.42095  3.44122  3.64161  3.66234  2.19955  2.86906  4.01972  2.70374  3.83984  2.57345  2.86115  2.65673  2.88362  3.30768  5.42861  4.07070    421 e - - -
          2.68618  4.42225  2.77519  2.73123  3.46354  2.40513  3.72494  3.29354  2.67741  2.69355  4.24690  2.90347  2.73739  3.18146  2.89801  2.37887  2.77519  2.98518  4.58477  3.61503
          0.02166  4.23908  4.96143  0.61958  0.77255  0.70349  0.68291
    351   2.69499  5.16703  2.44217  2.13963  4.48935  2.64742  3.64543  3.96579  2.16016  3.46550  4.22676  2.62981  3.82943  2.75811  2.92393  2.22282  2.69969  3.54803  5.61694  4.20620    422 e - - -
          2.68618  4.42225  2.77519  2.73123  3.46354  2.40513  3.72494  3.29354  2.67741  2.69355  4.24690  2.90347  2.73739  3.18146  2.89801  2.37887  2.77519  2.98518  4.58477  3.61503
          0.02166  4.23908  4.96143  0.61958  0.77255  0.70349  0.68291
    352   2.63281  4.40264  4.64337  4.07025  1.86984  4.20437  4.48351  2.01826  3.93387  1.39345  3.08458  4.24019  4.50075  4.08086  4.05264  3.52289  3.25180  2.27001  4.93822  3.73322    423 l - - -
          2.68618  4.42225  2.77519  2.73123  3.46354  2.40513  3.72494  3.29354  2.67741  2.69355  4.24690  2.90347  2.73739  3.18146  2.89801  2.37887  2.77519  2.98518  4.58477  3.61503
          0.02166  4.23908  4.96143  0.61958  0.77255  0.37033  1.17283
    353   3.51006  4.75634  5.38300  4.84278  3.44968  4.92602  5.35436  1.32929  4.72053  1.03375  3.21451  5.03595  5.08822  4.79647  4.79522  4.31024  3.74300  1.86632  5.57146  4.50437    424 l - - -
          2.68618  4.42225  2.77519  2.73123  3.46354  2.40513  3.72494  3.29354  2.67741  2.69355  4.24690  2.90347  2.73739  3.18146  2.89801  2.37887  2.77519  2.98518  4.58477  3.61503
          0.01825  4.40851  5.13086  0.61958  0.77255  0.48576  0.95510
    354   2.00931  5.17572  2.87578  1.97049  4.49928  3.46175  3.67928  3.96755  2.13900  3.47062  4.23165  2.68322  3.87713  2.51085  2.90654  2.39737  2.96009  3.55672  5.62185  4.22569    425 e - - -
          2.68618  4.42225  2.77519  2.73123  3.46354  2.40513  3.72494  3.29354  2.67741  2.69355  4.24690  2.90347  2.73739  3.18146  2.89801  2.37887  2.77519  2.98518  4.58477  3.61503
          0.07167  4.40851  2.86490  0.61958  0.77255  0.48576  0.95510
    355   2.67393  4.73808  3.13694  1.97965  3.94023  3.52448  3.74189  3.33149  2.56991  2.21826  3.17241  3.09532  3.91753  2.71716  3.00311  2.32405  2.90581  3.04721  5.26428  3.96142    426 e - - -
          2.68618  4.42225  2.77519  2.73123  3.46354  2.40513  3.72494  3.29354  2.67741  2.69355  4.24690  2.90347  2.73739  3.18146  2.89801  2.37887  2.77519  2.98518  4.58477  3.61503
          0.01924  4.35608  5.07843  0.61958  0.77255  0.44062  1.03180
    356   3.15912  4.50195  4.91498  4.33899  2.25380  4.34256  4.49525  1.84711  4.17323  1.12941  3.11741  4.41268  4.61821  4.24958  4.21610  3.66642  3.38218  2.50079  4.82899  2.88716    427 l - - -
          2.68618  4.42225  2.77519  2.73123  3.46354  2.40513  3.72494  3.29354  2.67741  2.69355  4.24690  2.90347  2.73739  3.18146  2.89801  2.37887  2.77519  2.98518  4.58477  3.61503
          0.01825  4.40851  5.13086  0.61958  0.77255  0.48576  0.95510
    357   2.24572  4.88566  2.74315  2.05087  4.12522  3.50178  3.71288  3.15509  2.33368  2.25464  3.95758  3.03120  3.89743  2.86347  2.97538  2.71516  2.91487  3.21134  5.38892  4.05274    428 e - - -
          2.68618  4.42225  2.77519  2.73123  3.46354  2.40513  3.72494  3.29354  2.67741  2.69355  4.24690  2.90347  2.73739  3.18146  2.89801  2.37887  2.77519  2.98518  4.58477  3.61503
          0.01825  4.40851  5.13086  0.61958  0.77255  0.48576  0.95510
    358   2.35657  4.95607  3.01634  2.03518  4.22619  3.01288  3.68708  3.65776  2.46609  2.88462  4.02669  2.99538  3.87621  2.49818  2.93847  2.33875  2.61941  3.01311  5.44772  4.09276    429 e - - -
          2.68624  4.42231  2.77525  2.73129  3.46314  2.40519  3.72500  3.29360  2.67732  2.69361  4.24696  2.90352  2.73745  3.18066  2.89807  2.37893  2.77525  2.98524  4.58483  3.61509
          0.68662  1.29369  1.50297  0.16264  1.89643  0.48576  0.95510
    359   2.60696  4.60377  3.11907  2.33789  3.27902  3.02216  3.71421  3.19057  2.58543  2.37013  3.70390  2.88401  3.87212  2.92211  3.01515  2.19534  2.84353  2.91567  5.15197  3.85959    431 s - - -
          2.68618  4.42225  2.77519  2.73123  3.46354  2.40513  3.72494  3.29354  2.67741  2.69355  4.24690  2.90347  2.73739  3.18146  2.89801  2.37887  2.77519  2.98518  4.58477  3.61503
          0.02335  4.16445  4.88680  0.61958  0.77255  0.33908  1.24627
    360   2.81990  5.33777  1.86817  2.15557  4.66019  3.44165  3.74348  4.15059  2.55622  3.63569  4.40063  2.31888  3.91188  2.58099  3.07387  2.08872  2.75313  3.71937  5.77913  4.34588    432 d - - -
          2.68618  4.42225  2.77519  2.73123  3.46354  2.40513  3.72494  3.29354  2.67741  2.69355  4.24690  2.90347  2.73739  3.18146  2.89801  2.37887  2.77519  2.98518  4.58477  3.61503
          0.01825  4.40851  5.13086  0.61958  0.77255  0.48576  0.95510
    361   2.46694  5.09519  2.72103  2.09536  4.40529  3.46130  3.65225  3.33331  1.97539  3.06549  4.14594  2.94417  3.85473  2.76189  2.60411  2.32766  2.90686  3.46694  5.54869  4.16176    433 k - - -
          2.68618  4.42225  2.77519  2.73123  3.46354  2.40513  3.72494  3.29354  2.67741  2.69355  4.24690  2.90347  2.73739  3.18146  2.89801  2.37887  2.77519  2.98518  4.58477  3.61503
          0.01825  4.40851  5.13086  0.61958  0.77255  0.48576  0.95510
    362   2.80321  5.33210  2.34996  1.59515  4.66086  3.44401  3.72533  4.15324  2.22354  3.62935  4.38727  2.67023  3.90265  2.50473  3.02855  2.30070  3.04501  3.71592  5.76414  4.33279    434 e - - -
          2.68618  4.42225  2.77519  2.73123  3.46354  2.40513  3.72494  3.29354  2.67741  2.69355  4.24690  2.90347  2.73739  3.18146  2.89801  2.37887  2.77519  2.98518  4.58477  3.61503
          0.01825  4.40851  5.13086  0.61958  0.77255  0.48576  0.95510
    363   2.49911  5.08076  2.99745  2.30983  4.38617  3.49249  3.67655  3.33698  1.64975  3.36227  4.14051  2.98502  3.88817  2.47279  2.84043  2.31740  2.94447  3.45101  5.53472  4.17033    435 k - - -
          2.68618  4.42225  2.77519  2.73123  3.46354  2.40513  3.72494  3.29354  2.67741  2.69355  4.24690  2.90347  2.73739  3.18146  2.89801  2.37887  2.77519  2.98518  4.58477  3.61503
          0.01825  4.40851  5.13086  0.61958  0.77255  0.48576  0.95510
    364   2.31888  5.17976  2.96361  1.88553  4.51906  3.48635  3.66208  3.98263  2.03083  3.47115  4.22899  2.96152  3.88315  2.52117  2.35065  2.48361  2.95729  3.56881  5.60566  4.22412    436 e - - -
          2.68618  4.42225  2.77519  2.73123  3.46354  2.40513  3.72494  3.29354  2.67741  2.69355  4.24690  2.90347  2.73739  3.18146  2.89801  2.37887  2.77519  2.98518  4.58477  3.61503
          0.01825  4.40851  5.13086  0.61958  0.77255  0.48576  0.95510
    365   2.68136  4.69233  3.21286  2.26275  3.88928  3.55327  3.77035  3.27239  2.61259  2.28164  3.78071  3.14420  3.13734  2.96996  2.48203  2.64197  2.91289  2.32264  5.22994  3.93969    437 e - - -
          2.68618  4.42225  2.77519  2.73123  3.46354  2.40513  3.72494  3.29354  2.67741  2.69355  4.24690  2.90347  2.73739  3.18146  2.89801  2.37887  2.77519  2.98518  4.58477  3.61503
          0.01825  4.40851  5.13086  0.61958  0.77255  0.48576  0.95510
    366   2.66413  4.23211  3.84889  3.27159  3.34788  3.20644  3.99496  2.13023  2.87541  1.96189  3.04022  3.58190  4.08837  3.45116  2.98560  2.75261  2.89603  2.13250  4.83444  3.62758    438 l - - -
          2.68618  4.42225  2.77519  2.73123  3.46354  2.40513  3.72494  3.29354  2.67741  2.69355  4.24690  2.90347  2.73739  3.18146  2.89801  2.37887  2.77519  2.98518  4.58477  3.61503
          0.01825  4.40851  5.13086  0.61958  0.77255  0.48576  0.95510
    367   2.67625  4.72215  3.18641  2.39377  3.92293  3.54316  3.75301  3.00975  1.97986  2.53426  3.80464  3.11943  3.92956  2.94208  2.68946  2.75788  2.68534  2.72964  5.25061  3.17184    439 k - - -
          2.68618  4.42225  2.77519  2.73123  3.46354  2.40513  3.72494  3.29354  2.67741  2.69355  4.24690  2.90347  2.73739  3.18146  2.89801  2.37887  2.77519  2.98518  4.58477  3.61503
          0.14480  4.40851  2.09856  0.61958  0.77255  0.48576  0.95510
    368   2.64581  4.70953  3.13339  2.04388  3.42646  3.50531  3.71447  2.69089  2.22869  2.56903  3.78670  3.07487  3.89296  2.63839  2.97447  2.72111  2.87626  3.01546  5.23330  3.93055    440 e - - -
          2.68618  4.42225  2.77519  2.73123  3.46354  2.40513  3.72494  3.29354  2.67741  2.69355  4.24690  2.90347  2.73739  3.18146  2.89801  2.37887  2.77519  2.98518  4.58477  3.61503
          0.02069  4.28440  5.00674  0.61958  0.77255  0.65312  0.73485
    369   2.30831  4.12404  4.06399  3.00453  2.82986  3.74120  4.04206  2.09015  3.36699  2.14338  3.22954  3.70533  4.10903  3.59425  3.56169  3.02574  2.87259  1.96600  4.74144  2.96343    441 v - - -
          2.68618  4.42225  2.77519  2.73123  3.46354  2.40513  3.72494  3.29354  2.67741  2.69355  4.24690  2.90347  2.73739  3.18146  2.89801  2.37887  2.77519  2.98518  4.58477  3.61503
          0.02069  4.28440  5.00674  0.61958  0.77255  0.65312  0.73485
    370   2.64461  5.06030  2.66702  2.25396  4.36963  3.04156  2.84257  3.82921  2.23721  3.02822  4.11132  2.91245  3.82276  2.53079  2.51976  2.62531  2.87537  2.97641  5.51337  4.12803    442 k - - -
          2.68618  4.42225  2.77519  2.73123  3.46354  2.40513  3.72494  3.29354  2.67741  2.69355  4.24690  2.90347  2.73739  3.18146  2.89801  2.37887  2.77519  2.98518  4.58477  3.61503
          0.02069  4.28440  5.00674  0.61958  0.77255  0.39375  1.12246
    371   2.71471  5.12871  2.91399  1.85453  4.44113  3.46838  3.67778  3.31371  2.08524  3.41877  4.18693  2.51004  3.87706  2.79175  2.89793  2.11667  2.94765  3.50302  5.58248  4.19694    443 e - - -
          2.68618  4.42225  2.77519  2.73123  3.46354  2.40513  3.72494  3.29354  2.67741  2.69355  4.24690  2.90347  2.73739  3.18146  2.89801  2.37887  2.77519  2.98518  4.58477  3.61503
          0.01825  4.40851  5.13086  0.61958  0.77255  0.48576  0.95510
    372   2.83126  5.25763  2.74052  1.35390  4.59405  3.46334  3.76703  4.05926  2.54990  3.57279  4.35798  2.95308  3.93559  2.32804  3.02774  2.45453  2.71012  3.65470  5.73323  4.33261    444 e - - -
          2.68618  4.42225  2.77519  2.73123  3.46354  2.40513  3.72494  3.29354  2.67741  2.69355  4.24690  2.90347  2.73739  3.18146  2.89801  2.37887  2.77519  2.98518  4.58477  3.61503
          0.07640  4.40851  2.79064  0.61958  0.77255  0.48576  0.95510
    373   2.76848  4.59315  4.91809  4.37485  3.39543  4.51119  4.92343  1.56979  4.22976  1.03328  3.21199  4.57747  4.78422  4.40400  4.36256  3.86485  3.49467  2.10002  5.34989  4.23142    445 l - - -
          2.68618  4.42225  2.77519  2.73123  3.46354  2.40513  3.72494  3.29354  2.67741  2.69355  4.24690  2.90347  2.73739  3.18146  2.89801  2.37887  2.77519  2.98518  4.58477  3.61503
          0.01933  4.35144  5.07379  0.61958  0.77255  0.56879  0.83519
    374   2.54185  4.21729  4.41029  3.82764  2.27081  3.92493  4.14073  2.54257  3.67853  1.79363  2.46380  3.95290  4.27264  3.84791  3.79423  3.22591  3.02912  2.41482  4.64842  2.16851    446 l - - -
          2.68618  4.42225  2.77519  2.73123  3.46354  2.40513  3.72494  3.29354  2.67741  2.69355  4.24690  2.90347  2.73739  3.18146  2.89801  2.37887  2.77519  2.98518  4.58477  3.61503
          0.01933  4.35144  5.07379  0.61958  0.77255  0.43713  1.03813
    375   2.45549  4.35013  3.63319  3.06263  2.26077  3.67405  2.90497  2.83061  2.44881  2.17135  3.04160  3.44332  4.05096  3.29405  3.31474  2.92692  2.90845  2.61622  4.91854  3.68061    447 l - - -
          2.68618  4.42225  2.77519  2.73123  3.46354  2.40513  3.72494  3.29354  2.67741  2.69355  4.24690  2.90347  2.73739  3.18146  2.89801  2.37887  2.77519  2.98518  4.58477  3.61503
          0.01825  4.40851  5.13086  0.61958  0.77255  0.48576  0.95510
    376   2.67806  4.16180  4.10756  3.52222  2.53821  3.77584  4.07131  1.93158  3.40600  2.15273  2.80631  3.74298  3.38744  2.76029  3.59618  3.06024  2.90977  2.40618  4.76118  3.04037    448 i - - -
          2.68618  4.42225  2.77519  2.73123  3.46354  2.40513  3.72494  3.29354  2.67741  2.69355  4.24690  2.90347  2.73739  3.18146  2.89801  2.37887  2.77519  2.98518  4.58477  3.61503
          0.14066  4.40851  2.12825  0.61958  0.77255  0.48576  0.95510
    377   2.76192  4.97642  3.11979  2.56098  4.24441  2.43825  3.68613  3.67739  1.73262  3.23970  4.05750  3.06133  3.92845  2.82946  2.41890  2.78008  2.98324  3.34495  5.41912  2.87687    449 k - - -
          2.68618  4.42225  2.77519  2.73123  3.46354  2.40513  3.72494  3.29354  2.67741  2.69355  4.24690  2.90347  2.73739  3.18146  2.89801  2.37887  2.77519  2.98518  4.58477  3.61503
          0.02060  4.28845  5.01079  0.61958  0.77255  0.64837  0.74002
    378   2.49793  5.17462  2.43993  2.19684  4.49641  3.41707  2.50832  3.97145  2.41147  3.46843  4.22784  2.26603  3.84253  2.76055  2.57552  2.66521  2.93901  3.55426  5.61601  4.21002    450 e - - -
          2.68618  4.42225  2.77519  2.73123  3.46354  2.40513  3.72494  3.29354  2.67741  2.69355  4.24690  2.90347  2.73739  3.18146  2.89801  2.37887  2.77519  2.98518  4.58477  3.61503
          0.02060  4.28845  5.01079  0.61958  0.77255  0.64837  0.74002
    379   3.55714  4.83082  5.25585  4.69500  2.53252  4.84426  5.03650  2.02932  4.56056  0.73178  2.95012  4.89893  4.96593  4.55487  4.60295  4.20687  3.76927  2.47507  5.19603  4.04972    451 l - - -
          2.68618  4.42225  2.77519  2.73123  3.46354  2.40513  3.72494  3.29354  2.67741  2.69355  4.24690  2.90347  2.73739  3.18146  2.89801  2.37887  2.77519  2.98518  4.58477  3.61503
          0.02060  4.28845  5.01079  0.61958  0.77255  0.39605  1.11771
    380   2.57635  4.28919  4.56247  3.97121  3.20972  4.04847  4.36042  2.17557  3.81316  1.15872  3.15826  4.10814  4.38011  3.97980  3.91904  3.35619  3.11854  2.17655  3.38174  3.71625    452 l - - -
          2.68618  4.42225  2.77519  2.73123  3.46354  2.40513  3.72494  3.29354  2.67741  2.69355  4.24690  2.90347  2.73739  3.18146  2.89801  2.37887  2.77519  2.98518  4.58477  3.61503
          0.39544  4.40851  1.15694  0.61958  0.77255  0.48576  0.95510
    381   2.67735  5.01542  2.77793  1.94084  4.33556  3.37849  3.61947  3.77007  1.96005  3.31068  4.10760  2.88287  3.11519  2.74995  2.77322  2.66303  2.55261  3.39790  5.48793  4.12846    453 e - - -
          2.68618  4.42225  2.77519  2.73123  3.46354  2.40513  3.72494  3.29354  2.67741  2.69355  4.24690  2.90347  2.73739  3.18146  2.89801  2.37887  2.77519  2.98518  4.58477  3.61503
          0.02650  4.03957  4.76191  0.61958  0.77255  0.87885  0.53659
    382   2.59512  4.77015  2.41879  2.43010  3.28907  3.40936  3.62477  3.41230  2.43502  2.68648  3.84762  2.60012  3.80993  2.78684  2.61081  2.63358  2.82844  3.09784  5.25552  3.91141    454 d - - -
          2.68618  4.42225  2.77519  2.73123  3.46354  2.40513  3.72494  3.29354  2.67741  2.69355  4.24690  2.90347  2.73739  3.18146  2.89801  2.37887  2.77519  2.98518  4.58477  3.61503
          0.02650  4.03957  4.76191  0.61958  0.77255  0.87885  0.53659
    383   2.73075  4.18684  4.16801  3.59233  2.70808  3.86775  4.18991  2.03113  3.48587  2.04300  2.69076  3.83261  4.21420  3.70863  3.68630  3.16298  2.28675  1.88717  4.85503  3.67224    455 v - - -
          2.68618  4.42225  2.77519  2.73123  3.46354  2.40513  3.72494  3.29354  2.67741  2.69355  4.24690  2.90347  2.73739  3.18146  2.89801  2.37887  2.77519  2.98518  4.58477  3.61503
          0.28975  4.03957  1.45268  0.61958  0.77255  0.30071  1.34819
    384   2.74425  5.13412  2.99313  2.21223  4.47934  2.92375  3.63115  3.91977  2.01959  3.41184  4.18994  2.96851  3.87951  2.51611  1.93200  2.71955  2.71675  3.52813  5.54250  4.19692    456 r - - -
          2.68618  4.42225  2.77519  2.73123  3.46354  2.40513  3.72494  3.29354  2.67741  2.69355  4.24690  2.90347  2.73739  3.18146  2.89801  2.37887  2.77519  2.98518  4.58477  3.61503
          0.02166  4.23908  4.96143  0.61958  0.77255  0.37033  1.17283
    385   2.51900  4.91847  2.69185  2.31153  4.15570  3.49615  3.72251  3.57746  2.53169  2.20020  3.99173  2.13674  3.90310  2.87351  2.99962  2.72707  2.93511  3.25106  5.41699  3.43675    457 n - - -
          2.68618  4.42225  2.77519  2.73123  3.46354  2.40513  3.72494  3.29354  2.67741  2.69355  4.24690  2.90347  2.73739  3.18146  2.89801  2.37887  2.77519  2.98518  4.58477  3.61503
          0.07305  4.40851  2.84262  0.61958  0.77255  0.48576  0.95510
    386   2.66539  4.98605  2.99369  2.12642  3.56126  3.46743  3.25921  3.14551  1.97212  3.25970  4.04614  2.96930  3.85897  2.34799  2.88427  2.66751  2.68097  3.33994  5.45891  4.09785    458 k - - -
          2.68618  4.42225  2.77519  2.73123  3.46354  2.40513  3.72494  3.29354  2.67741  2.69355  4.24690  2.90347  2.73739  3.18146  2.89801  2.37887  2.77519  2.98518  4.58477  3.61503
          0.01927  4.35473  5.07707  0.61958  0.77255  0.56432  0.84106
    387   2.73764  5.18915  2.80992  1.88728  4.51778  3.44224  3.68447  3.98747  2.14159  3.48988  4.25538  2.21915  3.87422  2.79842  2.92357  2.21942  2.65153  3.57521  5.64106  4.24127    459 e - - -
          2.68618  4.42225  2.77519  2.73123  3.46354  2.40513  3.72494  3.29354  2.67741  2.69355  4.24690  2.90347  2.73739  3.18146  2.89801  2.37887  2.77519  2.98518  4.58477  3.61503
          0.01927  4.35473  5.07707  0.61958  0.77255  0.43960  1.03366
    388   2.68681  4.13246  4.26010  3.66807  2.85146  3.80866  4.11518  2.29749  3.52808  1.62771  2.83078  3.83171  4.17239  3.72809  3.12975  3.10173  2.57418  2.36752  4.73787  2.71477    460 l - - -
          2.68618  4.42225  2.77519  2.73123  3.46354  2.40513  3.72494  3.29354  2.67741  2.69355  4.24690  2.90347  2.73739  3.18146  2.89801  2.37887  2.77519  2.98518  4.58477  3.61503
          0.01825  4.40851  5.13086  0.61958  0.77255  0.48576  0.95510
    389   2.68990  5.06194  2.61995  2.42963  4.39990  3.45224  3.69513  3.85508  2.46302  3.38977  4.16237  2.74927  3.29257  2.81413  2.70736  1.91264  2.16662  3.46106  5.56725  4.18685    461 s - - -
          2.68618  4.42225  2.77519  2.73123  3.46354  2.40513  3.72494  3.29354  2.67741  2.69355  4.24690  2.90347  2.73739  3.18146  2.89801  2.37887  2.77519  2.98518  4.58477  3.61503
          0.01825  4.40851  5.13086  0.61958  0.77255  0.48576  0.95510
    390   2.69609  4.17130  4.14191  3.55965  2.48088  3.79226  3.22252  2.61033  3.43832  1.70041  3.27437  3.76302  3.37806  3.65645  3.61899  3.07903  2.92783  2.04094  4.69776  2.95438    462 l - - -
          2.68618  4.42225  2.77519  2.73123  3.46354  2.40513  3.72494  3.29354  2.67741  2.69355  4.24690  2.90347  2.73739  3.18146  2.89801  2.37887  2.77519  2.98518  4.58477  3.61503
          0.01825  4.40851  5.13086  0.61958  0.77255  0.48576  0.95510
    391   2.70202  3.84601  3.14607  2.57913  4.10624  3.13598  3.72928  3.51177  1.57271  3.12051  3.23721  3.08318  3.92308  2.88740  2.65655  2.52066  2.93378  3.19759  5.36564  4.05168    463 k - - -
          2.68618  4.42225  2.77519  2.73123  3.46354  2.40513  3.72494  3.29354  2.67741  2.69355  4.24690  2.90347  2.73739  3.18146  2.89801  2.37887  2.77519  2.98518  4.58477  3.61503
          0.01825  4.40851  5.13086  0.61958  0.77255  0.48576  0.95510
    392   2.92205  5.48113  1.88013  1.57623  4.79625  3.43786  3.80916  4.30059  2.67207  3.77550  4.55532  2.89425  3.95507  2.20075  3.21047  2.28869  3.17682  3.86069  5.91629  4.45685    464 e - - -
          2.68618  4.42225  2.77519  2.73123  3.46354  2.40513  3.72494  3.29354  2.67741  2.69355  4.24690  2.90347  2.73739  3.18146  2.89801  2.37887  2.77519  2.98518  4.58477  3.61503
          0.01825  4.40851  5.13086  0.61958  0.77255  0.48576  0.95510
    393   3.02102  4.37503  4.85287  4.25445  3.19247  4.22490  4.54364  1.59343  4.08136  1.34353  2.60691  4.33957  4.52106  4.18544  4.12531  3.54471  3.24747  2.13463  3.42465  3.83353    465 l - - -
          2.68618  4.42225  2.77519  2.73123  3.46354  2.40513  3.72494  3.29354  2.67741  2.69355  4.24690  2.90347  2.73739  3.18146  2.89801  2.37887  2.77519  2.98518  4.58477  3.61503
          0.01825  4.40851  5.13086  0.61958  0.77255  0.48576  0.95510
    394   3.11785  3.35262  4.97498  4.39316  2.83668  4.37058  4.71675  1.47581  4.23403  1.23448  3.17741  4.48855  4.65367  4.34324  4.28785  3.70317  3.34917  2.17704  5.11496  3.96980    466 l - - -
          2.68618  4.42225  2.77519  2.73123  3.46354  2.40513  3.72494  3.29354  2.67741  2.69355  4.24690  2.90347  2.73739  3.18146  2.89801  2.37887  2.77519  2.98518  4.58477  3.61503
          0.01825  4.40851  5.13086  0.61958  0.77255  0.48576  0.95510
    395   2.68573  5.07927  2.97147  1.84380  3.54361  3.47144  2.65760  3.83612  2.22090  3.36358  4.13258  2.69807  3.86496  2.77455  2.63895  2.67060  2.91600  3.44754  5.53223  3.72693    467 e - - -
          2.68618  4.42225  2.77519  2.73123  3.46354  2.40513  3.72494  3.29354  2.67741  2.69355  4.24690  2.90347  2.73739  3.18146  2.89801  2.37887  2.77519  2.98518  4.58477  3.61503
          0.01825  4.40851  5.13086  0.61958  0.77255  0.48576  0.95510
    396   3.69550  4.95109  5.40899  4.87809  3.28522  5.02199  5.35171  1.85464  4.69925  0.63983  3.06306  5.11542  5.13544  4.74693  4.75362  4.42741  3.91914  2.40385  5.47756  4.42635    468 L - - -
          2.68618  4.42225  2.77519  2.73123  3.46354  2.40513  3.72494  3.29354  2.67741  2.69355  4.24690  2.90347  2.73739  3.18146  2.89801  2.37887  2.77519  2.98518  4.58477  3.61503
          0.01825  4.40851  5.13086  0.61958  0.77255  0.48576  0.95510
    397   3.65033  4.88368  5.03561  4.67168  1.18125  4.55587  3.77773  3.32777  4.47906  1.70395  3.92339  4.35224  4.85610  4.39952  4.43527  3.90342  3.86772  3.23127  2.86273  1.72111    469 f - - -
          2.68618  4.42225  2.77519  2.73123  3.46354  2.40513  3.72494  3.29354  2.67741  2.69355  4.24690  2.90347  2.73739  3.18146  2.89801  2.37887  2.77519  2.98518  4.58477  3.61503
          0.01825  4.40851  5.13086  0.61958  0.77255  0.48576  0.95510
    398   3.66185  4.92733  5.39716  4.82515  1.99965  4.93390  5.08004  2.46113  4.68095  0.75025  2.50010  5.00498  5.03495  4.62659  4.68509  4.29493  3.86652  2.70112  5.20186  4.05464    470 l - - -
          2.68618  4.42225  2.77519  2.73123  3.46354  2.40513  3.72494  3.29354  2.67741  2.69355  4.24690  2.90347  2.73739  3.18146  2.89801  2.37887  2.77519  2.98518  4.58477  3.61503
          0.01825  4.40851  5.13086  0.61958  0.77255  0.48576  0.95510
    399   2.71110  4.94828  3.07459  2.12616  4.20591  3.51880  3.70344  3.24558  2.11730  3.20311  2.48228  3.03757  3.90894  2.22964  2.87662  2.73179  2.93882  3.28949  5.42841  4.09424    471 k - - -
          2.68618  4.42225  2.77519  2.73123  3.46354  2.40513  3.72494  3.29354  2.67741  2.69355  4.24690  2.90347  2.73739  3.18146  2.89801  2.37887  2.77519  2.98518  4.58477  3.61503
          0.01825  4.40851  5.13086  0.61958  0.77255  0.48576  0.95510
    400   2.72753  5.19131  2.90588  1.83062  4.52627  3.07078  3.66901  3.99634  2.39063  3.48650  4.24247  2.70633  3.87739  2.19012  2.36776  2.69331  2.66502  3.57818  5.62507  4.23149    472 e - - -
          2.68618  4.42225  2.77519  2.73123  3.46354  2.40513  3.72494  3.29354  2.67741  2.69355  4.24690  2.90347  2.73739  3.18146  2.89801  2.37887  2.77519  2.98518  4.58477  3.61503
          0.01825  4.40851  5.13086  0.61958  0.77255  0.48576  0.95510
    401   3.54573  4.81329  5.36244  4.79290  2.03708  4.84295  5.05639  1.69912  4.64881  0.94893  3.02739  4.94013  4.98628  4.62643  4.65698  4.20231  3.75970  2.48302  5.22391  4.07563    473 l - - -
          2.68620  4.42227  2.77522  2.73089  3.46356  2.40515  3.72497  3.29356  2.67743  2.69357  4.24692  2.90349  2.73742  3.18149  2.89803  2.37889  2.77522  2.98521  4.58479  3.61505
          0.13109  2.14603  5.13086  0.29080  1.37700  0.48576  0.95510
    402   2.10151  5.06228  2.65768  2.45905  4.44394  3.44703  3.74480  3.89476  1.95727  3.43646  4.21823  2.98947  3.89819  2.87161  2.99174  1.81119  2.97830  3.49735  5.61639  4.24110    475 s - - -
          2.68618  4.42225  2.77519  2.73123  3.46354  2.40513  3.72494  3.29354  2.67741  2.69355  4.24690  2.90347  2.73739  3.18146  2.89801  2.37887  2.77519  2.98518  4.58477  3.61503
          0.01825  4.40851  5.13086  0.61958  0.77255  0.48576  0.95510
    403   2.68828  5.17448  2.92641  2.09274  4.51298  3.12459  3.11574  3.99060  2.07977  3.47407  4.21849  2.47361  3.85193  2.45294  2.63506  2.50365  2.67415  3.56193  5.60803  4.20623    476 k - - -
          2.68618  4.42225  2.77519  2.73123  3.46354  2.40513  3.72494  3.29354  2.67741  2.69355  4.24690  2.90347  2.73739  3.18146  2.89801  2.37887  2.77519  2.98518  4.58477  3.61503
          0.01825  4.40851  5.13086  0.61958  0.77255  0.48576  0.95510
    404   2.48305  4.15812  4.18839  3.60063  2.38562  3.80254  4.09362  2.19171  3.46866  1.78426  3.24059  3.79391  4.16736  3.68458  2.75621  3.09174  2.92563  2.39100  4.74285  2.96657    477 l - - -
          2.68618  4.42225  2.77519  2.73123  3.46354  2.40513  3.72494  3.29354  2.67741  2.69355  4.24690  2.90347  2.73739  3.18146  2.89801  2.37887  2.77519  2.98518  4.58477  3.61503
          0.01825  4.40851  5.13086  0.61958  0.77255  0.48576  0.95510
    405   2.78429  5.07419  3.13534  2.57051  4.43752  3.54554  3.71911  3.86068  1.95249  3.38985  4.18565  3.07528  3.94878  2.84452  2.09588  1.88931  2.42571  3.49032  5.54902  4.22666    478 s - - -
          2.68618  4.42225  2.77519  2.73123  3.46354  2.40513  3.72494  3.29354  2.67741  2.69355  4.24690  2.90347  2.73739  3.18146  2.89801  2.37887  2.77519  2.98518  4.58477  3.61503
          0.01825  4.40851  5.13086  0.61958  0.77255  0.48576  0.95510
    406   3.18130  4.56010  4.77268  4.19131  2.62926  4.35925  4.62071  1.95475  4.04380  0.95378  3.06988  4.38251  4.62457  3.36088  4.15504  3.67554  3.40331  2.51682  5.04583  3.89343    479 l - - -
          2.68618  4.42225  2.77519  2.73123  3.46354  2.40513  3.72494  3.29354  2.67741  2.69355  4.24690  2.90347  2.73739  3.18146  2.89801  2.37887  2.77519  2.98518  4.58477  3.61503
          0.01825  4.40851  5.13086  0.61958  0.77255  0.48576  0.95510
    407   3.02318  5.38668  1.05369  2.43325  4.93813  3.39726  4.06035  4.47635  3.08672  4.01431  4.86051  2.98892  4.04781  3.23886  3.65746  1.75549  3.36825  4.00271  6.15578  4.68830    480 d - - -
          2.68618  4.42225  2.77519  2.73123  3.46354  2.40513  3.72494  3.29354  2.67741  2.69355  4.24690  2.90347  2.73739  3.18146  2.89801  2.37887  2.77519  2.98518  4.58477  3.61503
          0.01825  4.40851  5.13086  0.61958  0.77255  0.48576  0.95510
    408   2.78432  4.99417  1.37606  2.50490  4.14652  3.49758  3.79290  3.14166  2.65230  3.26437  4.10387  3.03450  3.95362  2.96626  3.12770  2.56500  3.03317  3.32163  5.45764  3.43866    481 d - - -
          2.68618  4.42225  2.77519  2.73123  3.46354  2.40513  3.72494  3.29354  2.67741  2.69355  4.24690  2.90347  2.73739  3.18146  2.89801  2.37887  2.77519  2.98518  4.58477  3.61503
          0.01825  4.40851  5.13086  0.61958  0.77255  0.48576  0.95510
    409   2.91953  4.37602  4.48210  3.96160  3.64951  4.05494  4.61014  1.80177  3.84935  2.48114  3.56581  4.15150  4.48238  4.11045  4.05370  2.48235  3.20162  1.06418  5.30900  4.09811    482 v - - -
          2.68618  4.42225  2.77519  2.73123  3.46354  2.40513  3.72494  3.29354  2.67741  2.69355  4.24690  2.90347  2.73739  3.18146  2.89801  2.37887  2.77519  2.98518  4.58477  3.61503
          0.01825  4.40851  5.13086  0.61958  0.77255  0.48576  0.95510
    410   2.68498  4.77860  3.21397  2.67273  4.12691  1.95722  3.80585  3.53100  2.56788  3.15112  3.17681  3.14806  3.93913  2.97763  2.16971  2.27802  2.94979  3.20474  5.40151  4.10151    483 g - - -
          2.68618  4.42225  2.77519  2.73123  3.46354  2.40513  3.72494  3.29354  2.67741  2.69355  4.24690  2.90347  2.73739  3.18146  2.89801  2.37887  2.77519  2.98518  4.58477  3.61503
          0.01825  4.40851  5.13086  0.61958  0.77255  0.48576  0.95510
    411   3.46603  5.15451  4.24489  4.22492  5.29388  0.23610  5.27652  5.05862  4.47597  4.62844  5.63157  4.41209  4.55744  4.75856  4.62090  3.65790  3.98648  4.48282  6.21366  5.42497    484 G - - -
          2.68618  4.42225  2.77519  2.73123  3.46354  2.40513  3.72494  3.29354  2.67741  2.69355  4.24690  2.90347  2.73739  3.18146  2.89801  2.37887  2.77519  2.98518  4.58477  3.61503
          0.01825  4.40851  5.13086  0.61958  0.77255  0.48576  0.95510
    412   2.18144  4.50254  3.73937  3.64848  4.88038  0.62629  4.78154  4.31075  3.86397  4.03530  4.88586  3.72304  4.03832  4.10667  4.10913  2.76639  3.11775  3.66346  6.17452  5.03507    485 G - - -
          2.68618  4.42225  2.77519  2.73123  3.46354  2.40513  3.72494  3.29354  2.67741  2.69355  4.24690  2.90347  2.73739  3.18146  2.89801  2.37887  2.77519  2.98518  4.58477  3.61503
          0.01825  4.40851  5.13086  0.61958  0.77255  0.48576  0.95510
    413   2.69027  5.30450  3.18443  2.22348  4.70346  3.65126  3.73487  4.10808  1.18459  3.56755  4.37327  3.13701  4.04467  2.85315  2.27910  2.94345  3.17594  3.73179  5.65609  4.37096    486 k - - -
          2.68618  4.42225  2.77519  2.73123  3.46354  2.40513  3.72494  3.29354  2.67741  2.69355  4.24690  2.90347  2.73739  3.18146  2.89801  2.37887  2.77519  2.98518  4.58477  3.61503
          0.01825  4.40851  5.13086  0.61958  0.77255  0.48576  0.95510
    414   3.38531  4.61828  5.35329  4.88444  3.92127  4.90584  5.60997  1.15175  4.80225  2.36991  3.67852  5.05509  5.16711  5.05882  4.97498  4.33050  3.65088  0.92981  5.99011  4.77474    487 v - - -
          2.68618  4.42225  2.77519  2.73123  3.46354  2.40513  3.72494  3.29354  2.67741  2.69355  4.24690  2.90347  2.73739  3.18146  2.89801  2.37887  2.77519  2.98518  4.58477  3.61503
          0.01825  4.40851  5.13086  0.61958  0.77255  0.48576  0.95510
    415   2.72303  4.77987  3.36040  2.85673  4.35301  2.91502  3.93452  3.74743  2.59245  3.35675  4.19213  3.27294  3.99465  3.10922  1.83543  2.81246  1.48461  3.37369  5.56811  4.30304    488 t - - -
          2.68618  4.42225  2.77519  2.73123  3.46354  2.40513  3.72494  3.29354  2.67741  2.69355  4.24690  2.90347  2.73739  3.18146  2.89801  2.37887  2.77519  2.98518  4.58477  3.61503
          0.01825  4.40851  5.13086  0.61958  0.77255  0.48576  0.95510
    416   2.61143  4.51529  4.67754  4.33275  4.01188  4.02410  5.10793  2.12535  4.23233  2.64145  3.85812  4.39741  4.61270  4.53718  4.42070  3.48432  3.37525  0.68866  5.84190  4.61571    489 V - - -
          2.68618  4.42225  2.77519  2.73123  3.46354  2.40513  3.72494  3.29354  2.67741  2.69355  4.24690  2.90347  2.73739  3.18146  2.89801  2.37887  2.77519  2.98518  4.58477  3.61503
          0.01825  4.40851  5.13086  0.61958  0.77255  0.48576  0.95510
    417   3.51957  4.89723  4.96183  4.45107  3.27033  4.64501  4.98381  2.45025  4.18417  1.50999  0.94443  4.69541  4.90357  4.41628  4.31291  4.04617  3.76607  2.58092  5.33187  4.18107    490 m - - -
          2.68618  4.42225  2.77519  2.73123  3.46354  2.40513  3.72494  3.29354  2.67741  2.69355  4.24690  2.90347  2.73739  3.18146  2.89801  2.37887  2.77519  2.98518  4.58477  3.61503
          0.01825  4.40851  5.13086  0.61958  0.77255  0.48576  0.95510
    418   3.14185  5.66453  1.86379  2.01551  5.02911  1.16982  4.00639  4.54963  3.03902  4.05083  4.90028  2.91745  4.06191  3.17602  3.63969  3.03881  3.44477  4.10856  6.21124  4.71286    491 g - - -
          2.68618  4.42225  2.77519  2.73123  3.46354  2.40513  3.72494  3.29354  2.67741  2.69355  4.24690  2.90347  2.73739  3.18146  2.89801  2.37887  2.77519  2.98518  4.58477  3.61503
          0.01825  4.40851  5.13086  0.61958  0.77255  0.48576  0.95510
    419   3.00275  4.35656  4.75054  4.17834  3.44507  4.25418  4.63274  1.82458  4.04395  1.80179  2.76005  4.32325  4.57331  4.22850  4.16582  3.57755  2.44107  1.35606  5.15968  3.98920    492 v - - -
          2.68618  4.42225  2.77519  2.73123  3.46354  2.40513  3.72494  3.29354  2.67741  2.69355  4.24690  2.90347  2.73739  3.18146  2.89801  2.37887  2.77519  2.98518  4.58477  3.61503
          0.01825  4.40851  5.13086  0.61958  0.77255  0.48576  0.95510
    420   3.82171  5.14272  5.05279  4.72601  3.43857  4.66057  5.22175  2.69688  4.49419  0.41630  3.34690  4.95465  5.02325  4.72569  4.56945  4.34751  4.10123  2.86720  5.47627  4.31369    493 L - - -
          2.68618  4.42225  2.77519  2.73123  3.46354  2.40513  3.72494  3.29354  2.67741  2.69355  4.24690  2.90347  2.73739  3.18146  2.89801  2.37887  2.77519  2.98518  4.58477  3.61503
          0.01825  4.40851  5.13086  0.61958  0.77255  0.48576  0.95510
    421   3.55168  5.66970  2.87261  0.45185  5.10554  3.72341  4.40324  4.68140  3.36623  4.22140  5.20936  3.39833  4.36386  3.63106  3.80699  3.49742  3.87181  4.32120  6.16609  4.94046    494 E - - -
          2.68618  4.42225  2.77519  2.73123  3.46354  2.40513  3.72494  3.29354  2.67741  2.69355  4.24690  2.90347  2.73739  3.18146  2.89801  2.37887  2.77519  2.98518  4.58477  3.61503
          0.01825  4.40851  5.13086  0.61958  0.77255  0.48576  0.95510
    422   2.46592  4.40954  3.75237  3.44824  4.56557  3.19146  4.49387  3.95577  3.46385  3.66986  4.50289  3.57751  3.94523  3.76661  3.76597  1.12074  1.45486  3.40872  5.91173  4.69827    495 s - - -
          2.68618  4.42225  2.77519  2.73123  3.46354  2.40513  3.72494  3.29354  2.67741  2.69355  4.24690  2.90347  2.73739  3.18146  2.89801  2.37887  2.77519  2.98518  4.58477  3.61503
          0.01825  4.40851  5.13086  0.61958  0.77255  0.48576  0.95510
    423   3.73009  5.46311  4.28472  3.72060  4.96334  4.06840  4.37084  4.57514  2.65890  3.99208  5.00442  4.02488  4.56909  3.58817  0.40089  3.80599  3.97468  4.28132  5.84052  4.80607    496 R - - -
          2.68618  4.42225  2.77519  2.73123  3.46354  2.40513  3.72494  3.29354  2.67741  2.69355  4.24690  2.90347  2.73739  3.18146  2.89801  2.37887  2.77519  2.98518  4.58477  3.61503
          0.01825  4.40851  5.13086  0.61958  0.77255  0.48576  0.95510
    424   2.51818  4.46891  3.61366  3.50166  4.84608  0.76834  4.67536  4.36315  3.73726  4.02785  4.83883  3.61769  3.98306  3.97410  4.01842  1.94276  3.05028  3.66757  6.15279  4.95970    497 g - - -
          2.68618  4.42225  2.77519  2.73123  3.46354  2.40513  3.72494  3.29354  2.67741  2.69355  4.24690  2.90347  2.73739  3.18146  2.89801  2.37887  2.77519  2.98518  4.58477  3.61503
          0.01825  4.40851  5.13086  0.61958  0.77255  0.48576  0.95510
    425   2.70552  3.24216  4.47798  3.87756  2.74082  3.28611  4.18697  2.46120  3.70528  1.68004  2.32507  3.95713  4.21988  3.86952  3.78212  3.16461  2.93825  1.96026  4.73285  3.55517    498 l - - -
          2.68618  4.42225  2.77519  2.73123  3.46354  2.40513  3.72494  3.29354  2.67741  2.69355  4.24690  2.90347  2.73739  3.18146  2.89801  2.37887  2.77519  2.98518  4.58477  3.61503
          0.01825  4.40851  5.13086  0.61958  0.77255  0.48576  0.95510
    426   2.43271  3.52202  3.03886  2.48338  4.23387  3.48193  3.69399  3.66459  2.46238  3.23843  4.03327  2.54777  3.88065  2.39825  2.30798  2.33783  2.65419  3.31219  5.45158  4.10099    499 r - - -
          2.68618  4.42225  2.77519  2.73123  3.46354  2.40513  3.72494  3.29354  2.67741  2.69355  4.24690  2.90347  2.73739  3.18146  2.89801  2.37887  2.77519  2.98518  4.58477  3.61503
          0.01825  4.40851  5.13086  0.61958  0.77255  0.48576  0.95510
    427   4.23885  5.31237  5.17605  4.99771  0.70303  4.85777  3.69088  3.82885  4.80558  3.05642  4.38912  4.47475  5.13799  4.59962  4.70545  4.25740  4.44959  3.78302  3.78509  1.41310    500 f - - -
          2.68618  4.42225  2.77519  2.73123  3.46354  2.40513  3.72494  3.29354  2.67741  2.69355  4.24690  2.90347  2.73739  3.18146  2.89801  2.37887  2.77519  2.98518  4.58477  3.61503
          0.01825  4.40851  5.13086  0.61958  0.77255  0.48576  0.95510
    428   3.08385  5.69043  1.19160  1.83280  4.98940  3.44172  3.90782  4.50891  2.11291  3.97456  4.78992  2.89110  4.02317  3.05458  3.39923  2.97349  3.35435  4.06456  6.11450  4.62059    501 d - - -
          2.68618  4.42225  2.77519  2.73123  3.46354  2.40513  3.72494  3.29354  2.67741  2.69355  4.24690  2.90347  2.73739  3.18146  2.89801  2.37887  2.77519  2.98518  4.58477  3.61503
          0.01825  4.40851  5.13086  0.61958  0.77255  0.48576  0.95510
    429   2.50706  5.05266  3.13438  2.63287  4.48220  1.71025  3.78283  3.89756  1.82728  3.43560  4.24496  3.12245  3.98377  2.91911  2.46042  2.83456  3.06906  3.52432  5.59661  4.29074    502 g - - -
          2.68618  4.42225  2.77519  2.73123  3.46354  2.40513  3.72494  3.29354  2.67741  2.69355  4.24690  2.90347  2.73739  3.18146  2.89801  2.37887  2.77519  2.98518  4.58477  3.61503
          0.01825  4.40851  5.13086  0.61958  0.77255  0.48576  0.95510
    430   2.30685  4.48645  4.93289  4.42467  3.82343  4.46683  5.08206  1.52474  4.32755  2.45941  3.65022  4.59315  4.82604  4.58039  4.51343  3.84276  3.42331  0.96896  5.65575  4.44598    503 v - - -
          2.68618  4.42225  2.77519  2.73123  3.46354  2.40513  3.72494  3.29354  2.67741  2.69355  4.24690  2.90347  2.73739  3.18146  2.89801  2.37887  2.77519  2.98518  4.58477  3.61503
          0.01825  4.40851  5.13086  0.61958  0.77255  0.48576  0.95510
    431   3.38698  4.61921  5.35665  4.88776  3.91992  4.90905  5.61284  1.10167  4.80579  2.36699  3.67667  5.05838  5.16904  5.06141  4.97790  4.33389  3.65235  0.97185  5.99048  4.77599    504 v - - -
          2.68618  4.42225  2.77519  2.73123  3.46354  2.40513  3.72494  3.29354  2.67741  2.69355  4.24690  2.90347  2.73739  3.18146  2.89801  2.37887  2.77519  2.98518  4.58477  3.61503
          0.01825  4.40851  5.13086  0.61958  0.77255  0.48576  0.95510
    432   3.42209  4.65553  5.35465  4.84824  3.71851  4.91954  5.47921  0.88885  4.74957  1.83387  3.48345  5.03296  5.13209  4.93479  4.88571  4.32003  3.67158  1.51101  5.79667  4.64309    505 i - - -
          2.68618  4.42225  2.77519  2.73123  3.46354  2.40513  3.72494  3.29354  2.67741  2.69355  4.24690  2.90347  2.73739  3.18146  2.89801  2.37887  2.77519  2.98518  4.58477  3.61503
          0.01825  4.40851  5.13086  0.61958  0.77255  0.48576  0.95510
    433   2.64584  4.52201  4.93814  4.45727  3.88209  4.45240  5.16782  1.75723  4.35551  2.47209  3.69311  4.62058  4.84698  4.62957  4.55283  3.84935  3.45777  0.77167  5.75993  4.54406    506 v - - -
          2.68618  4.42225  2.77519  2.73123  3.46354  2.40513  3.72494  3.29354  2.67741  2.69355  4.24690  2.90347  2.73739  3.18146  2.89801  2.37887  2.77519  2.98518  4.58477  3.61503
          0.01825  4.40851  5.13086  0.61958  0.77255  0.48576  0.95510
    434   3.67445  5.78274  0.38122  2.84030  5.25745  3.71802  4.53732  4.99180  3.74016  4.50967  5.53092  3.41296  4.40814  3.79819  4.30566  3.59667  4.03375  4.58192  6.30443  5.08213    507 D - - -
          2.68618  4.42225  2.77519  2.73123  3.46354  2.40513  3.72494  3.29354  2.67741  2.69355  4.24690  2.90347  2.73739  3.18146  2.89801  2.37887  2.77519  2.98518  4.58477  3.61503
          0.01825  4.40851  5.13086  0.61958  0.77255  0.48576  0.95510
    435   4.03224  5.28190  4.98944  4.83212  0.42549  4.53258  4.23933  3.52940  4.73653  2.78489  4.19256  4.67388  4.99897  4.76132  4.72164  4.25229  4.34353  3.55467  4.38158  2.70317    508 F - - -
          2.68618  4.42225  2.77519  2.73123  3.46354  2.40513  3.72494  3.29354  2.67741  2.69355  4.24690  2.90347  2.73739  3.18146  2.89801  2.37887  2.77519  2.98518  4.58477  3.61503
          0.01825  4.40851  5.13086  0.61958  0.77255  0.48576  0.95510
    436   3.17389  5.58637  2.11356  2.42359  4.96274  3.45095  4.08691  4.57815  3.12897  4.10220  4.97929  0.84322  4.10603  3.27714  3.69738  3.09261  3.50284  4.13209  6.18100  4.69772    509 n - - -
          2.68618  4.42225  2.77519  2.73123  3.46354  2.40513  3.72494  3.29354  2.67741  2.69355  4.24690  2.90347  2.73739  3.18146  2.89801  2.37887  2.77519  2.98518  4.58477  3.61503
          0.01825  4.40851  5.13086  0.61958  0.77255  0.48576  0.95510
    437   3.25113  5.90979  1.53368  0.97020  5.19258  3.44026  4.02865  4.74916  3.10228  4.21435  5.08152  2.89331  4.08981  3.19977  3.74086  3.10551  3.54958  4.29326  6.34902  4.80229    510 e - - -
          2.68618  4.42225  2.77519  2.73123  3.46354  2.40513  3.72494  3.29354  2.67741  2.69355  4.24690  2.90347  2.73739  3.18146  2.89801  2.37887  2.77519  2.98518  4.58477  3.61503
          0.01825  4.40851  5.13086  0.61958  0.77255  0.48576  0.95510
    438   2.81629  5.29101  2.29054  1.69453  4.63164  2.31290  3.76233  4.11418  2.58520  3.61535  4.38823  2.92036  3.91759  2.88495  3.10137  2.35668  2.56618  3.69054  5.77079  4.34598    511 e - - -
          2.68618  4.42225  2.77519  2.73123  3.46354  2.40513  3.72494  3.29354  2.67741  2.69355  4.24690  2.90347  2.73739  3.18146  2.89801  2.37887  2.77519  2.98518  4.58477  3.61503
          0.01825  4.40851  5.13086  0.61958  0.77255  0.48576  0.95510
    439   2.39650  2.92753  4.29796  3.70417  2.50485  3.79767  4.11634  2.33653  3.55725  1.89725  3.21943  3.22127  4.16543  3.75031  3.68348  3.09407  2.59607  2.12157  4.72606  3.54033    512 l - - -
          2.68618  4.42225  2.77519  2.73123  3.46354  2.40513  3.72494  3.29354  2.67741  2.69355  4.24690  2.90347  2.73739  3.18146  2.89801  2.37887  2.77519  2.98518  4.58477  3.61503
          0.01825  4.40851  5.13086  0.61958  0.77255  0.48576  0.95510
    440   3.38780  4.61984  5.35774  4.88885  3.91862  4.91009  5.61357  1.07460  4.80681  2.36483  3.67523  5.05950  5.16961  5.06190  4.97859  4.33502  3.65310  0.99664  5.99002  4.77608    513 v - - -
          2.68618  4.42225  2.77519  2.73123  3.46354  2.40513  3.72494  3.29354  2.67741  2.69355  4.24690  2.90347  2.73739  3.18146  2.89801  2.37887  2.77519  2.98518  4.58477  3.61503
          0.01825  4.40851  5.13086  0.61958  0.77255  0.48576  0.95510
    441   3.62090  5.25155  4.28779  4.22404  5.12289  3.91077  5.22479  4.84950  4.33578  4.39666  5.48943  4.46376  0.24697  4.70434  4.48975  3.81170  4.10754  4.42464  6.12271  5.26018    514 P - - -
          2.68618  4.42225  2.77519  2.73123  3.46354  2.40513  3.72494  3.29354  2.67741  2.69355  4.24690  2.90347  2.73739  3.18146  2.89801  2.37887  2.77519  2.98518  4.58477  3.61503
          0.01825  4.40851  5.13086  0.61958  0.77255  0.48576  0.95510
    442   2.47458  5.08495  3.00774  2.54850  4.52329  3.49195  3.77278  3.96150  1.37536  3.48804  4.28017  2.67787  3.94759  2.90169  2.84674  2.23177  3.04111  3.56280  5.64328  4.30150    515 k - - -
          2.68618  4.42225  2.77519  2.73123  3.46354  2.40513  3.72494  3.29354  2.67741  2.69355  4.24690  2.90347  2.73739  3.18146  2.89801  2.37887  2.77519  2.98518  4.58477  3.61503
          0.01825  4.40851  5.13086  0.61958  0.77255  0.48576  0.95510
    443   2.72198  4.84903  3.17614  2.60297  4.08485  3.55416  3.73260  2.98384  2.10566  2.53556  3.92716  3.10278  3.32287  2.89554  1.98861  2.51996  2.94794  3.17923  5.34688  4.04224    516 r - - -
          2.68618  4.42225  2.77519  2.73123  3.46354  2.40513  3.72494  3.29354  2.67741  2.69355  4.24690  2.90347  2.73739  3.18146  2.89801  2.37887  2.77519  2.98518  4.58477  3.61503
          0.01825  4.40851  5.13086  0.61958  0.77255  0.48576  0.95510
    444   2.70920  4.98200  3.02424  2.50953  4.31490  2.96406  3.72759  3.74658  2.11905  3.31134  4.10775  3.02794  3.90475  2.54706  2.91413  1.66188  2.95428  3.02884  5.51170  4.16482    517 s - - -
          2.68618  4.42225  2.77519  2.73123  3.46354  2.40513  3.72494  3.29354  2.67741  2.69355  4.24690  2.90347  2.73739  3.18146  2.89801  2.37887  2.77519  2.98518  4.58477  3.61503
          0.01825  4.40851  5.13086  0.61958  0.77255  0.48576  0.95510
    445   2.69092  5.01389  2.15861  2.24459  4.28918  3.47487  3.68888  3.25186  2.46829  3.28962  4.07830  2.97690  3.87830  2.61367  2.94751  2.15098  2.92439  2.67238  5.49395  4.12748    518 s - - -
          2.68618  4.42225  2.77519  2.73123  3.46354  2.40513  3.72494  3.29354  2.67741  2.69355  4.24690  2.90347  2.73739  3.18146  2.89801  2.37887  2.77519  2.98518  4.58477  3.61503
          0.01825  4.40851  5.13086  0.61958  0.77255  0.48576  0.95510
    446   2.70397  3.22886  2.98231  2.25196  4.34871  3.48035  3.69034  3.79095  1.88487  3.33733  4.12058  2.28948  3.88573  2.81390  2.89443  2.30034  2.93867  3.41752  5.52365  4.15942    519 k - - -
          2.68618  4.42225  2.77519  2.73123  3.46354  2.40513  3.72494  3.29354  2.67741  2.69355  4.24690  2.90347  2.73739  3.18146  2.89801  2.37887  2.77519  2.98518  4.58477  3.61503
          0.01825  4.40851  5.13086  0.61958  0.77255  0.48576  0.95510
    447   3.28209  5.96350  1.05765  1.35467  5.23934  3.43759  4.04591  4.80448  3.14719  4.26501  5.14306  2.88818  4.09915  3.22106  3.80426  3.12724  3.58561  4.34391  6.40071  4.83782    520 d - - -
          2.68618  4.42225  2.77519  2.73123  3.46354  2.40513  3.72494  3.29354  2.67741  2.69355  4.24690  2.90347  2.73739  3.18146  2.89801  2.37887  2.77519  2.98518  4.58477  3.61503
          0.01825  4.40851  5.13086  0.61958  0.77255  0.48576  0.95510
    448   3.72015  4.99703  5.36625  4.80846  3.20238  4.98940  5.26350  2.42229  4.61350  0.72570  1.77266  5.06089  5.08755  4.64529  4.66083  4.37564  3.93211  2.65634  5.39405  4.38078    521 l - - -
          2.68618  4.42225  2.77519  2.73123  3.46354  2.40513  3.72494  3.29354  2.67741  2.69355  4.24690  2.90347  2.73739  3.18146  2.89801  2.37887  2.77519  2.98518  4.58477  3.61503
          0.01825  4.40851  5.13086  0.61958  0.77255  0.48576  0.95510
    449   4.03224  5.28190  4.98944  4.83212  0.42549  4.53258  4.23933  3.52940  4.73653  2.78489  4.19256  4.67388  4.99897  4.76132  4.72164  4.25229  4.34353  3.55467  4.38158  2.70317    522 F - - -
          2.68618  4.42225  2.77519  2.73123  3.46354  2.40513  3.72494  3.29354  2.67741  2.69355  4.24690  2.90347  2.73739  3.18146  2.89801  2.37887  2.77519  2.98518  4.58477  3.61503
          0.01825  4.40851  5.13086  0.61958  0.77255  0.48576  0.95510
    450   3.82171  5.14272  5.05279  4.72601  3.43857  4.66057  5.22175  2.69688  4.49419  0.41630  3.34690  4.95465  5.02325  4.72569  4.56945  4.34751  4.10123  2.86720  5.47627  4.31369    523 L - - -
          2.68618  4.42225  2.77519  2.73123  3.46354  2.40513  3.72494  3.29354  2.67741  2.69355  4.24690  2.90347  2.73739  3.18146  2.89801  2.37887  2.77519  2.98518  4.58477  3.61503
          0.01825  4.40851  5.13086  0.61958  0.77255  0.48576  0.95510
    451   3.03825  5.46851  2.11307  2.37990  4.91005  3.41113  3.99315  4.44354  2.98219  3.96079  4.79682  1.03523  4.03483  3.16154  3.54467  2.57068  3.35412  3.99207  6.11113  4.63518    524 n - - -
          2.68618  4.42225  2.77519  2.73123  3.46354  2.40513  3.72494  3.29354  2.67741  2.69355  4.24690  2.90347  2.73739  3.18146  2.89801  2.37887  2.77519  2.98518  4.58477  3.61503
          0.01825  4.40851  5.13086  0.61958  0.77255  0.48576  0.95510
    452   2.59847  4.68160  3.18910  2.84045  4.51005  3.30465  4.08156  3.95262  2.94069  3.56601  4.37196  2.09285  3.93114  3.26390  3.36103  1.32523  2.18919  3.47471  5.77183  4.46611    525 s - - -
          2.68618  4.42225  2.77519  2.73123  3.46354  2.40513  3.72494  3.29354  2.67741  2.69355  4.24690  2.90347  2.73739  3.18146  2.89801  2.37887  2.77519  2.98518  4.58477  3.61503
          0.01825  4.40851  5.13086  0.61958  0.77255  0.48576  0.95510
    453   2.13685  5.11865  2.92794  1.98467  4.43669  3.45976  3.66324  3.89995  2.41150  3.41407  4.17532  2.64301  3.86215  2.54820  2.66257  2.32230  2.65360  3.49652  5.57434  4.18439    526 e - - -
          2.68618  4.42225  2.77519  2.73123  3.46354  2.40513  3.72494  3.29354  2.67741  2.69355  4.24690  2.90347  2.73739  3.18146  2.89801  2.37887  2.77519  2.98518  4.58477  3.61503
          0.01825  4.40851  5.13086  0.61958  0.77255  0.48576  0.95510
    454   3.39026  4.64093  5.29629  4.76888  3.61002  4.83284  5.32572  1.64422  4.65988  1.36824  3.38901  4.94228  5.04902  4.81038  4.77212  4.21485  3.63338  1.11917  5.64803  4.51851    527 v - - -
          2.68618  4.42225  2.77519  2.73123  3.46354  2.40513  3.72494  3.29354  2.67741  2.69355  4.24690  2.90347  2.73739  3.18146  2.89801  2.37887  2.77519  2.98518  4.58477  3.61503
          0.01825  4.40851  5.13086  0.61958  0.77255  0.48576  0.95510
    455   3.73009  5.46311  4.28472  3.72060  4.96334  4.06840  4.37084  4.57514  2.65890  3.99208  5.00442  4.02488  4.56909  3.58817  0.40089  3.80599  3.97468  4.28132  5.84052  4.80607    528 R - - -
          2.68618  4.42225  2.77519  2.73123  3.46354  2.40513  3.72494  3.29354  2.67741  2.69355  4.24690  2.90347  2.73739  3.18146  2.89801  2.37887  2.77519  2.98518  4.58477  3.61503
          0.01825  4.40851  5.13086  0.61958  0.77255  0.48576  0.95510
    456   2.51901  5.17831  2.95709  2.11659  4.51282  3.49878  3.68340  3.96695  1.63656  3.46648  4.23589  2.97953  3.90400  2.40167  2.80434  2.73105  2.49902  3.56566  5.60897  4.23709    529 k - - -
          2.68618  4.42225  2.77519  2.73123  3.46354  2.40513  3.72494  3.29354  2.67741  2.69355  4.24690  2.90347  2.73739  3.18146  2.89801  2.37887  2.77519  2.98518  4.58477  3.61503
          0.01825  4.40851  5.13086  0.61958  0.77255  0.48576  0.95510
    457   2.71372  4.76144  3.22135  2.66146  3.27505  3.56296  3.77091  3.35686  1.52260  2.99391  3.25129  3.14890  3.95686  2.96022  2.96405  2.34066  2.94687  3.07586  5.27378  3.96730    530 k - - -
          2.68618  4.42225  2.77519  2.73123  3.46354  2.40513  3.72494  3.29354  2.67741  2.69355  4.24690  2.90347  2.73739  3.18146  2.89801  2.37887  2.77519  2.98518  4.58477  3.61503
          0.01825  4.40851  5.13086  0.61958  0.77255  0.48576  0.95510
    458   1.56108  3.30775  3.93040  3.39125  3.56622  3.53963  4.14519  2.86036  3.30778  1.93232  3.54966  3.62500  4.05348  3.57428  3.57388  2.55923  2.50718  2.61916  5.04650  3.84345    531 a - - -
          2.68618  4.42225  2.77519  2.73123  3.46354  2.40513  3.72494  3.29354  2.67741  2.69355  4.24690  2.90347  2.73739  3.18146  2.89801  2.37887  2.77519  2.98518  4.58477  3.61503
          0.01825  4.40851  5.13086  0.61958  0.77255  0.48576  0.95510
    459   2.85895  5.21595  2.80133  2.46167  4.54848  1.69301  3.11984  4.01266  2.24849  3.53851  4.34004  2.15368  3.96507  2.92525  2.96962  2.83313  3.10737  3.62697  5.69751  4.32177    532 g - - -
          2.68618  4.42225  2.77519  2.73123  3.46354  2.40513  3.72494  3.29354  2.67741  2.69355  4.24690  2.90347  2.73739  3.18146  2.89801  2.37887  2.77519  2.98518  4.58477  3.61503
          0.01825  4.40851  5.13086  0.61958  0.77255  0.48576  0.95510
    460   3.75644  5.03126  5.37585  4.83033  3.20978  5.02025  5.29670  2.41863  4.61779  0.56293  2.43120  5.09136  5.11642  4.66735  4.67077  4.41997  3.97133  2.65219  5.41597  4.39065    533 L - - -
          2.68618  4.42225  2.77519  2.73123  3.46354  2.40513  3.72494  3.29354  2.67741  2.69355  4.24690  2.90347  2.73739  3.18146  2.89801  2.37887  2.77519  2.98518  4.58477  3.61503
          0.01825  4.40851  5.13086  0.61958  0.77255  0.48576  0.95510
    461   2.91612  4.55762  4.03625  3.62930  3.76066  3.81075  4.48537  1.52740  3.52351  2.57212  3.72415  3.89861  1.42341  3.87001  3.78216  3.22835  3.24855  2.47681  5.39557  4.16033    534 p - - -
          2.68618  4.42225  2.77519  2.73123  3.46354  2.40513  3.72494  3.29354  2.67741  2.69355  4.24690  2.90347  2.73739  3.18146  2.89801  2.37887  2.77519  2.98518  4.58477  3.61503
          0.01825  4.40851  5.13086  0.61958  0.77255  0.48576  0.95510
    462   2.46954  4.40433  3.76746  3.47017  4.54000  3.19636  4.50377  3.91863  3.48081  3.64404  4.48442  3.59042  3.95095  3.78514  3.77457  1.55190  1.05544  3.38594  5.89545  4.68457    535 t - - -
          2.68618  4.42225  2.77519  2.73123  3.46354  2.40513  3.72494  3.29354  2.67741  2.69355  4.24690  2.90347  2.73739  3.18146  2.89801  2.37887  2.77519  2.98518  4.58477  3.61503
          0.01825  4.40851  5.13086  0.61958  0.77255  0.48576  0.95510
    463   2.70998  4.38147  3.66357  3.08768  3.40319  3.69880  2.99158  2.86596  2.96294  2.17592  2.38263  3.46155  4.07332  3.30062  2.58903  2.95508  2.93937  2.65269  4.87963  2.48073    536 l - - -
          2.68618  4.42225  2.77519  2.73123  3.46354  2.40513  3.72494  3.29354  2.67741  2.69355  4.24690  2.90347  2.73739  3.18146  2.89801  2.37887  2.77519  2.98518  4.58477  3.61503
          0.01825  4.40851  5.13086  0.61958  0.77255  0.48576  0.95510
    464   2.49206  5.03710  2.62131  2.30685  4.32552  3.47026  3.66759  3.77252  2.42881  2.50325  4.09457  2.96465  3.86490  2.39983  2.62060  2.47045  2.46704  3.39714  5.50553  4.13253    537 e - - -
          2.68618  4.42225  2.77519  2.73123  3.46354  2.40513  3.72494  3.29354  2.67741  2.69355  4.24690  2.90347  2.73739  3.18146  2.89801  2.37887  2.77519  2.98518  4.58477  3.61503
          0.01825  4.40851  5.13086  0.61958  0.77255  0.48576  0.95510
    465   2.84039  5.35136  1.53693  2.17473  4.68287  3.46404  3.74033  4.16676  2.33434  3.64212  4.40956  2.92625  3.92637  2.37758  2.53233  2.78275  3.08019  3.73756  5.77353  4.35521    538 d - - -
          2.68618  4.42225  2.77519  2.73123  3.46354  2.40513  3.72494  3.29354  2.67741  2.69355  4.24690  2.90347  2.73739  3.18146  2.89801  2.37887  2.77519  2.98518  4.58477  3.61503
          0.01825  4.40851  5.13086  0.61958  0.77255  0.48576  0.95510
    466   3.45696  5.52206  4.00630  3.17846  5.09557  4.00565  3.81590  4.38211  1.30111  3.73760  4.62472  3.52104  4.33732  2.94324  1.03850  3.43377  3.57574  4.07048  5.70200  4.61115    539 r - - -
          2.68618  4.42225  2.77519  2.73123  3.46354  2.40513  3.72494  3.29354  2.67741  2.69355  4.24690  2.90347  2.73739  3.18146  2.89801  2.37887  2.77519  2.98518  4.58477  3.61503
          0.01825  4.40851  5.13086  0.61958  0.77255  0.48576  0.95510
    467   3.11155  5.53229  2.67027  0.98702  4.88590  3.54679  3.89852  4.34389  2.03128  3.82814  4.66691  3.03114  4.08056  3.04474  2.99685  3.03843  3.36089  3.95008  5.93730  4.56324    540 e - - -
          2.68618  4.42225  2.77519  2.73123  3.46354  2.40513  3.72494  3.29354  2.67741  2.69355  4.24690  2.90347  2.73739  3.18146  2.89801  2.37887  2.77519  2.98518  4.58477  3.61503
          0.01825  4.40851  5.13086  0.61958  0.77255  0.48576  0.95510
    468   2.41670  4.95440  3.00631  2.60239  4.47083  3.43742  3.85348  3.91174  2.59910  3.47488  4.27829  1.40258  3.94528  3.00066  2.57241  2.41049  3.03173  3.50666  5.65831  4.32072    541 n - - -
          2.68618  4.42225  2.77519  2.73123  3.46354  2.40513  3.72494  3.29354  2.67741  2.69355  4.24690  2.90347  2.73739  3.18146  2.89801  2.37887  2.77519  2.98518  4.58477  3.61503
          0.01825  4.40851  5.13086  0.61958  0.77255  0.48576  0.95510
    469   3.82171  5.14272  5.05279  4.72601  3.43857  4.66057  5.22175  2.69688  4.49419  0.41630  3.34690  4.95465  5.02325  4.72569  4.56945  4.34751  4.10123  2.86720  5.47627  4.31369    542 L - - -
          2.68618  4.42225  2.77519  2.73123  3.46354  2.40513  3.72494  3.29354  2.67741  2.69355  4.24690  2.90347  2.73739  3.18146  2.89801  2.37887  2.77519  2.98518  4.58477  3.61503
          0.01825  4.40851  5.13086  0.61958  0.77255  0.48576  0.95510
    470   3.46297  5.38686  3.40979  3.20962  4.62988  3.82883  4.35874  4.38672  2.99940  3.82776  4.87516  3.66111  4.41130  0.51874  3.25697  3.50425  3.77610  4.09079  5.81181  4.56477    543 Q - - -
          2.68618  4.42225  2.77519  2.73123  3.46354  2.40513  3.72494  3.29354  2.67741  2.69355  4.24690  2.90347  2.73739  3.18146  2.89801  2.37887  2.77519  2.98518  4.58477  3.61503
          0.01825  4.40851  5.13086  0.61958  0.77255  0.48576  0.95510
    471   3.43609  5.51852  3.96873  3.15337  5.08779  3.99222  3.81069  4.37854  1.01628  3.73484  4.61755  3.50407  4.32509  2.93687  1.35169  3.41116  3.55831  4.06265  5.70166  4.60355    544 k - - -
          2.68618  4.42225  2.77519  2.73123  3.46354  2.40513  3.72494  3.29354  2.67741  2.69355  4.24690  2.90347  2.73739  3.18146  2.89801  2.37887  2.77519  2.98518  4.58477  3.61503
          0.01825  4.40851  5.13086  0.61958  0.77255  0.48576  0.95510
    472   3.12017  4.86787  3.66892  3.21071  1.77903  3.93182  1.51374  3.42962  3.08390  2.96287  3.97400  3.56607  4.32224  2.79542  3.39767  3.23342  3.35141  3.22290  4.40590  2.77088    545 h - - -
          2.68618  4.42225  2.77519  2.73123  3.46354  2.40513  3.72494  3.29354  2.67741  2.69355  4.24690  2.90347  2.73739  3.18146  2.89801  2.37887  2.77519  2.98518  4.58477  3.61503
          0.01825  4.40851  5.13086  0.61958  0.77255  0.48576  0.95510
    473   4.10921  5.37651  4.67572  4.53148  2.52482  4.49058  4.00540  4.05976  4.37960  3.36712  4.67964  4.44540  4.96345  4.54512  4.43912  4.17885  4.40477  3.95823  4.17912  0.39642    546 Y - - -
          2.68618  4.42225  2.77519  2.73123  3.46354  2.40513  3.72494  3.29354  2.67741  2.69355  4.24690  2.90347  2.73739  3.18146  2.89801  2.37887  2.77519  2.98518  4.58477  3.61503
          0.01825  4.40851  5.13086  0.61958  0.77255  0.48576  0.95510
    474   4.10921  5.37651  4.67572  4.53148  2.52482  4.49058  4.00540  4.05976  4.37960  3.36712  4.67964  4.44540  4.96345  4.54512  4.43912  4.17885  4.40477  3.95823  4.17912  0.39642    547 Y - - -
          2.68618  4.42225  2.77519  2.73123  3.46354  2.40513  3.72494  3.29354  2.67741  2.69355  4.24690  2.90347  2.73739  3.18146  2.89801  2.37887  2.77519  2.98518  4.58477  3.61503
          0.01825  4.40851  5.13086  0.61958  0.77255  0.48576  0.95510
    475   2.77556  4.90850  3.02675  1.77308  3.91359  3.54874  3.76313  3.53584  2.60696  2.78626  3.99418  2.72191  3.96809  2.96398  3.04457  2.81587  3.01047  3.23484  5.27020  2.12366    548 e - - -
          2.68618  4.42225  2.77519  2.73123  3.46354  2.40513  3.72494  3.29354  2.67741  2.69355  4.24690  2.90347  2.73739  3.18146  2.89801  2.37887  2.77519  2.98518  4.58477  3.61503
          0.01825  4.40851  5.13086  0.61958  0.77255  0.48576  0.95510
    476   2.68327  4.95187  3.04320  2.49081  4.23553  3.00341  3.69745  3.66429  2.45841  3.23866  3.38822  3.01370  3.88740  2.10474  2.64095  2.00954  2.70249  3.31447  5.45185  4.10434    549 s - - -
          2.68618  4.42225  2.77519  2.73123  3.46354  2.40513  3.72494  3.29354  2.67741  2.69355  4.24690  2.90347  2.73739  3.18146  2.89801  2.37887  2.77519  2.98518  4.58477  3.61503
          0.01825  4.40851  5.13086  0.61958  0.77255  0.48576  0.95510
    477   3.71243  4.97508  5.38793  4.86296  3.27055  5.01538  5.33657  1.99438  4.67123  0.59661  3.05507  5.10550  5.13345  4.73037  4.72949  4.42580  3.93716  2.45182  5.46410  4.40374    550 L - - -
          2.68618  4.42225  2.77519  2.73123  3.46354  2.40513  3.72494  3.29354  2.67741  2.69355  4.24690  2.90347  2.73739  3.18146  2.89801  2.37887  2.77519  2.98518  4.58477  3.61503
          0.01825  4.40851  5.13086  0.61958  0.77255  0.48576  0.95510
    478   3.38569  4.68493  5.22447  4.63403  1.88198  4.64700  4.92585  1.77629  4.47880  1.35394  1.93102  4.76225  4.83911  4.48778  4.49037  3.98850  3.60154  2.50482  5.17399  4.08876    551 l - - -
          2.68618  4.42225  2.77519  2.73123  3.46354  2.40513  3.72494  3.29354  2.67741  2.69355  4.24690  2.90347  2.73739  3.18146  2.89801  2.37887  2.77519  2.98518  4.58477  3.61503
          0.01825  4.40851  5.13086  0.61958  0.77255  0.48576  0.95510
    479   2.56234  5.19183  3.01725  2.46444  4.54205  3.51578  3.67139  3.99548  1.80352  3.47963  4.24494  2.25894  3.90874  2.51801  2.27865  2.45833  2.98768  3.58831  5.60637  4.24304    552 k - - -
          2.68618  4.42225  2.77519  2.73123  3.46354  2.40513  3.72494  3.29354  2.67741  2.69355  4.24690  2.90347  2.73739  3.18146  2.89801  2.37887  2.77519  2.98518  4.58477  3.61503
          0.01825  4.40851  5.13086  0.61958  0.77255  0.48576  0.95510
    480   2.68502  5.07387  2.96874  2.42105  4.37590  2.80167  3.66287  3.82894  2.27837  3.35913  4.12917  2.15220  3.86514  2.54361  2.64385  2.49816  2.62426  3.44188  5.53277  3.38763    553 n - - -
          2.68618  4.42225  2.77519  2.73123  3.46354  2.40513  3.72494  3.29354  2.67741  2.69355  4.24690  2.90347  2.73739  3.18146  2.89801  2.37887  2.77519  2.98518  4.58477  3.61503
          0.01825  4.40851  5.13086  0.61958  0.77255  0.48576  0.95510
    481   0.82448  4.35355  3.91115  3.66176  4.65626  3.14720  4.65365  4.04374  3.70216  3.77716  4.60308  3.66733  3.93955  3.96119  3.96075  1.67143  2.94915  3.44140  6.01548  4.83532    554 a - - -
          2.68618  4.42225  2.77519  2.73123  3.46354  2.40513  3.72494  3.29354  2.67741  2.69355  4.24690  2.90347  2.73739  3.18146  2.89801  2.37887  2.77519  2.98518  4.58477  3.61503
          0.01825  4.40851  5.13086  0.61958  0.77255  0.48576  0.95510
    482   2.80363  5.21069  2.53815  2.23053  4.52685  3.49982  3.71868  3.97558  1.38555  2.85303  4.27257  2.97992  3.92790  2.83879  2.86804  2.77292  3.03505  3.58541  5.64353  4.26805    555 k - - -
          2.68618  4.42225  2.77519  2.73123  3.46354  2.40513  3.72494  3.29354  2.67741  2.69355  4.24690  2.90347  2.73739  3.18146  2.89801  2.37887  2.77519  2.98518  4.58477  3.61503
          0.01825  4.40851  5.13086  0.61958  0.77255  0.48576  0.95510
    483   2.74544  5.11834  2.92012  1.59364  3.63629  3.48552  3.70166  3.86925  1.88515  3.40276  4.18585  2.97748  3.90172  2.82421  2.89770  2.47697  2.97887  3.48885  5.57318  4.19798    556 e - - -
          2.68618  4.42225  2.77519  2.73123  3.46354  2.40513  3.72494  3.29354  2.67741  2.69355  4.24690  2.90347  2.73739  3.18146  2.89801  2.37887  2.77519  2.98518  4.58477  3.61503
          0.01825  4.40851  5.13086  0.61958  0.77255  0.48576  0.95510
    484   2.30345  4.26135  4.39192  3.82291  3.44469  3.98698  4.37333  1.77521  3.70443  2.39040  3.09819  4.01468  4.35922  3.93178  3.88293  2.84279  3.07450  1.36939  5.03159  3.83623    557 v - - -
          2.68618  4.42225  2.77519  2.73123  3.46354  2.40513  3.72494  3.29354  2.67741  2.69355  4.24690  2.90347  2.73739  3.18146  2.89801  2.37887  2.77519  2.98518  4.58477  3.61503
          0.01825  4.40851  5.13086  0.61958  0.77255  0.48576  0.95510
    485   1.36606  4.39059  3.73082  3.25488  4.16844  2.78926  4.24773  3.54150  3.22683  3.24639  4.09311  3.48963  3.93658  3.52131  3.57415  1.84485  2.48176  2.42978  5.54939  4.32551    558 a - - -
          2.68618  4.42225  2.77519  2.73123  3.46354  2.40513  3.72494  3.29354  2.67741  2.69355  4.24690  2.90347  2.73739  3.18146  2.89801  2.37887  2.77519  2.98518  4.58477  3.61503
          0.01825  4.40851  5.13086  0.61958  0.77255  0.48576  0.95510
    486   3.46045  4.70228  5.36500  4.83635  3.54929  4.90799  5.38406  1.09915  4.72367  1.32315  3.31649  5.02057  5.09365  4.84083  4.81976  4.29618  3.69993  1.71289  5.64419  4.54416    559 i - - -
          2.68618  4.42225  2.77519  2.73123  3.46354  2.40513  3.72494  3.29354  2.67741  2.69355  4.24690  2.90347  2.73739  3.18146  2.89801  2.37887  2.77519  2.98518  4.58477  3.61503
          0.01825  4.40851  5.13086  0.61958  0.77255  0.48576  0.95510
    487   1.99029  2.64000  3.93343  3.42545  3.78969  3.41696  4.24403  2.58576  3.35244  2.85778  3.75902  3.61932  4.01526  3.62616  3.63504  1.42017  2.91312  2.77208  5.25163  4.04693    560 s - - -
          2.68618  4.42225  2.77519  2.73123  3.46354  2.40513  3.72494  3.29354  2.67741  2.69355  4.24690  2.90347  2.73739  3.18146  2.89801  2.37887  2.77519  2.98518  4.58477  3.61503
          0.01825  4.40851  5.13086  0.61958  0.77255  0.48576  0.95510
    488   3.61332  3.62878  4.89711  4.51916  1.49869  4.49175  3.77006  3.35968  4.34718  2.83813  3.99992  4.28665  4.81930  4.32896  4.36401  3.84103  3.84335  3.23503  3.93226  0.92553    561 y - - -
          2.68618  4.42225  2.77519  2.73123  3.46354  2.40513  3.72494  3.29354  2.67741  2.69355  4.24690  2.90347  2.73739  3.18146  2.89801  2.37887  2.77519  2.98518  4.58477  3.61503
          0.01825  4.40851  5.13086  0.61958  0.77255  0.48576  0.95510
    489   3.01557  4.38877  4.68341  4.13537  3.60625  4.26080  4.70687  1.71617  4.01187  2.18083  3.50523  4.31762  4.61061  4.25101  4.18510  2.92629  3.26814  1.03173  5.31102  4.10812    562 v - - -
          2.68618  4.42225  2.77519  2.73123  3.46354  2.40513  3.72494  3.29354  2.67741  2.69355  4.24690  2.90347  2.73739  3.18146  2.89801  2.37887  2.77519  2.98518  4.58477  3.61503
          0.01825  4.40851  5.13086  0.61958  0.77255  0.48576  0.95510
    490   2.85637  5.27780  2.77158  1.63151  4.62750  3.48248  3.77028  4.08925  2.05602  3.59337  4.38100  2.97288  3.95212  2.89652  2.96128  1.78742  3.10149  3.68402  5.74077  4.35146    563 e - - -
          2.68618  4.42225  2.77519  2.73123  3.46354  2.40513  3.72494  3.29354  2.67741  2.69355  4.24690  2.90347  2.73739  3.18146  2.89801  2.37887  2.77519  2.98518  4.58477  3.61503
          0.01825  4.40851  5.13086  0.61958  0.77255  0.48576  0.95510
    491   2.90891  5.27981  2.31975  2.42282  4.76368  3.40476  3.93417  4.26676  2.85244  3.79482  4.60531  1.39660  3.98818  3.08946  3.38055  1.79021  3.21705  3.82109  5.95641  4.52274    564 n - - -
          2.68618  4.42225  2.77519  2.73123  3.46354  2.40513  3.72494  3.29354  2.67741  2.69355  4.24690  2.90347  2.73739  3.18146  2.89801  2.37887  2.77519  2.98518  4.58477  3.61503
          0.01825  4.40851  5.13086  0.61958  0.77255  0.48576  0.95510
    492   3.09321  5.67356  2.16938  0.95324  4.97273  3.44859  3.91619  4.48402  2.44756  3.96008  4.78246  2.90236  4.03163  3.06599  3.38798  2.98625  3.36427  4.04957  6.10342  4.61952    565 e - - -
          2.68618  4.42225  2.77519  2.73123  3.46354  2.40513  3.72494  3.29354  2.67741  2.69355  4.24690  2.90347  2.73739  3.18146  2.89801  2.37887  2.77519  2.98518  4.58477  3.61503
          0.01825  4.40851  5.13086  0.61958  0.77255  0.48576  0.95510
    493   2.82099  5.31501  2.38135  1.44649  4.63426  3.44535  3.74895  4.11774  2.56168  3.61325  4.38400  2.91408  3.91616  2.56910  3.07443  2.47296  2.43822  3.69577  5.76437  4.33818    566 e - - -
          2.68618  4.42225  2.77519  2.73123  3.46354  2.40513  3.72494  3.29354  2.67741  2.69355  4.24690  2.90347  2.73739  3.18146  2.89801  2.37887  2.77519  2.98518  4.58477  3.61503
          0.01825  4.40851  5.13086  0.61958  0.77255  0.48576  0.95510
    494   2.76162  5.08092  2.98198  2.50208  4.43013  3.49528  3.73471  3.87453  1.93900  3.16286  4.20479  2.20426  3.92589  2.86309  2.86652  1.78557  3.00462  3.49464  5.58220  4.22758    567 s - - -
          2.68618  4.42225  2.77519  2.73123  3.46354  2.40513  3.72494  3.29354  2.67741  2.69355  4.24690  2.90347  2.73739  3.18146  2.89801  2.37887  2.77519  2.98518  4.58477  3.61503
          0.01825  4.40851  5.13086  0.61958  0.77255  0.48576  0.95510
    495   2.47294  4.96986  2.69986  2.29754  4.23657  3.48145  3.13790  2.73661  2.15042  2.89360  4.03259  2.98911  3.87405  2.81161  2.92954  2.28771  2.90494  3.31761  5.45226  4.09465    568 k - - -
          2.68618  4.42225  2.77519  2.73123  3.46354  2.40513  3.72494  3.29354  2.67741  2.69355  4.24690  2.90347  2.73739  3.18146  2.89801  2.37887  2.77519  2.98518  4.58477  3.61503
          0.01825  4.40851  5.13086  0.61958  0.77255  0.48576  0.95510
    496   2.23443  4.74245  3.16414  2.60425  3.95260  3.09613  3.74664  2.92135  2.19408  2.75168  3.82736  3.10378  2.64123  2.92893  2.80019  2.74586  2.90402  2.88900  5.27190  3.96760    569 k - - -
          2.68618  4.42225  2.77519  2.73123  3.46354  2.40513  3.72494  3.29354  2.67741  2.69355  4.24690  2.90347  2.73739  3.18146  2.89801  2.37887  2.77519  2.98518  4.58477  3.61503
          0.01825  4.40851  5.13086  0.61958  0.77255  0.48576  0.95510
    497   2.67505  4.58557  3.78591  3.66258  4.68122  3.31094  4.73554  4.29716  3.77706  3.98412  4.88203  3.76807  4.09949  4.08406  4.01859  0.50319  3.20056  3.70322  6.01162  4.77956    570 S - - -
          2.68618  4.42225  2.77519  2.73123  3.46354  2.40513  3.72494  3.29354  2.67741  2.69355  4.24690  2.90347  2.73739  3.18146  2.89801  2.37887  2.77519  2.98518  4.58477  3.61503
          0.01825  4.40851  5.13086  0.61958  0.77255  0.48576  0.95510
    498   2.84621  5.05742  3.21567  2.64004  3.29969  3.61117  3.73101  3.76363  2.12535  3.31348  4.13565  2.48282  3.99684  2.87350  1.48394  2.86110  3.06149  3.43222  5.47109  4.16290    571 r - - -
          2.68618  4.42225  2.77519  2.73123  3.46354  2.40513  3.72494  3.29354  2.67741  2.69355  4.24690  2.90347  2.73739  3.18146  2.89801  2.37887  2.77519  2.98518  4.58477  3.61503
          0.01825  4.40851  5.13086  0.61958  0.77255  0.48576  0.95510
    499   3.47880  4.79381  5.10212  4.55563  1.32883  4.66184  4.68611  2.52252  4.39874  1.56094  1.77473  4.67807  4.86629  4.43653  4.45150  4.00638  3.69636  2.66719  4.91221  3.55805    572 f - - -
          2.68618  4.42225  2.77519  2.73123  3.46354  2.40513  3.72494  3.29354  2.67741  2.69355  4.24690  2.90347  2.73739  3.18146  2.89801  2.37887  2.77519  2.98518  4.58477  3.61503
          0.01825  4.40851  5.13086  0.61958  0.77255  0.48576  0.95510
    500   2.80583  4.69673  4.85435  4.32001  2.59397  4.46493  4.75013  2.44922  4.18143  0.76597  3.11668  4.51358  4.74439  4.30922  4.29942  3.81403  3.55315  2.52525  5.11815  3.90085    573 l - - -
          2.68618  4.42225  2.77519  2.73123  3.46354  2.40513  3.72494  3.29354  2.67741  2.69355  4.24690  2.90347  2.73739  3.18146  2.89801  2.37887  2.77519  2.98518  4.58477  3.61503
          0.01825  4.40851  5.13086  0.61958  0.77255  0.48576  0.95510
    501   2.68741  5.04084  2.45671  2.13966  4.32641  3.47612  3.67270  3.77272  2.13669  2.49242  4.09856  2.97082  3.87201  2.79393  2.68607  2.68101  2.91839  3.40008  5.50650  2.97944    574 k - - -
          2.68625  4.42232  2.77512  2.73089  3.46361  2.40520  3.72501  3.29361  2.67748  2.69309  4.24697  2.90354  2.73746  3.18153  2.89808  2.37894  2.77526  2.98525  4.58484  3.61510
          0.19042  1.78690  5.13086  0.67133  0.71545  0.48576  0.95510
    502   3.12542  5.75616  1.83803  1.02883  5.04262  3.43465  3.93798  4.57534  2.91788  4.03923  4.86607  2.88205  4.03716  2.59814  3.50638  3.00410  3.40360  4.12665  6.18317  4.66757    577 e - - -
          2.68618  4.42225  2.77519  2.73123  3.46354  2.40513  3.72494  3.29354  2.67741  2.69355  4.24690  2.90347  2.73739  3.18146  2.89801  2.37887  2.77519  2.98518  4.58477  3.61503
          0.01825  4.40851  5.13086  0.61958  0.77255  0.48576  0.95510
    503   3.72350  4.98516  5.30210  4.81505  1.57034  4.88596  4.73120  2.56965  4.65615  0.84066  3.11792  4.88890  5.04535  4.62231  4.66667  4.27574  3.93955  2.77290  4.85476  3.41107    578 l - - -
          2.68621  4.42228  2.77522  2.73126  3.46357  2.40515  3.72497  3.29357  2.67743  2.69358  4.24593  2.90349  2.73742  3.18115  2.89803  2.37889  2.77522  2.98521  4.58480  3.61506
          0.26918  2.60058  1.82162  0.65538  0.73239  0.48576  0.95510
    504   2.63312  5.04375  2.55120  2.35717  3.65368  2.99629  3.61277  3.80990  2.18255  3.33355  4.09801  2.64245  3.19567  2.72474  2.66469  2.28822  2.86538  3.41443  5.50245  4.11595    581 k - - -
          2.68618  4.42225  2.77519  2.73123  3.46354  2.40513  3.72494  3.29354  2.67741  2.69355  4.24690  2.90347  2.73739  3.18146  2.89801  2.37887  2.77519  2.98518  4.58477  3.61503
          0.09870  4.23908  2.53120  0.61958  0.77255  0.70349  0.68291
    505   2.77053  4.22813  4.21820  3.64856  2.08906  3.87817  4.13276  2.17855  3.52441  1.65174  3.16943  3.85440  4.23082  3.73457  3.70200  2.64749  3.00587  2.30624  4.72048  3.44404    582 l - - -
          2.68618  4.42225  2.77519  2.73123  3.46354  2.40513  3.72494  3.29354  2.67741  2.69355  4.24690  2.90347  2.73739  3.18146  2.89801  2.37887  2.77519  2.98518  4.58477  3.61503
          0.02337  4.16376  4.88610  0.61958  0.77255  0.33882  1.24691
    506   2.43852  4.94981  2.48229  2.46777  2.91005  3.05939  3.68491  3.64124  2.29963  3.21849  4.01435  2.86025  3.87649  2.59547  2.71923  2.68534  2.90338  2.75720  5.43664  4.08327    583 k - - -
          2.68618  4.42225  2.77519  2.73123  3.46354  2.40513  3.72494  3.29354  2.67741  2.69355  4.24690  2.90347  2.73739  3.18146  2.89801  2.37887  2.77519  2.98518  4.58477  3.61503
          0.01825  4.40851  5.13086  0.61958  0.77255  0.48576  0.95510
    507   2.67013  4.65037  3.23480  2.32143  3.83500  3.55698  3.77648  2.92688  2.27585  2.30080  3.73740  3.15769  3.94272  2.66968  3.07127  2.77582  2.64974  2.63935  5.19220  3.14865    584 k - - -
          2.68618  4.42225  2.77519  2.73123  3.46354  2.40513  3.72494  3.29354  2.67741  2.69355  4.24690  2.90347  2.73739  3.18146  2.89801  2.37887  2.77519  2.98518  4.58477  3.61503
          0.01825  4.40851  5.13086  0.61958  0.77255  0.48576  0.95510
    508   2.47596  5.19609  2.33235  2.15160  4.53139  3.44698  3.01591  4.01369  2.05788  3.49696  4.24143  2.54396  3.30674  2.75641  2.89765  2.66007  2.73240  3.58189  5.63272  4.22217    585 k - - -
          2.68618  4.42225  2.77519  2.73123  3.46354  2.40513  3.72494  3.29354  2.67741  2.69355  4.24690  2.90347  2.73739  3.18146  2.89801  2.37887  2.77519  2.98518  4.58477  3.61503
          0.01825  4.40851  5.13086  0.61958  0.77255  0.48576  0.95510
    509   2.49129  5.01762  2.99346  2.15156  4.30049  3.47510  3.13331  2.93053  2.19172  3.09427  4.07577  2.71195  3.86720  2.53593  2.90414  2.67283  2.48030  3.37446  5.48845  4.12077    586 e - - -
          2.68618  4.42225  2.77519  2.73123  3.46354  2.40513  3.72494  3.29354  2.67741  2.69355  4.24690  2.90347  2.73739  3.18146  2.89801  2.37887  2.77519  2.98518  4.58477  3.61503
          0.01825  4.40851  5.13086  0.61958  0.77255  0.48576  0.95510
    510   2.69063  5.09463  2.98296  2.03164  3.59984  3.47573  3.04200  3.39404  2.09053  3.38027  4.14633  2.96047  3.86682  2.33949  2.42507  2.67298  2.91964  3.46718  5.54333  4.16551    587 e - - -
          2.68618  4.42225  2.77519  2.73123  3.46354  2.40513  3.72494  3.29354  2.67741  2.69355  4.24690  2.90347  2.73739  3.18146  2.89801  2.37887  2.77519  2.98518  4.58477  3.61503
          0.07640  4.40851  2.79064  0.61958  0.77255  0.48576  0.95510
    511   2.65063  4.60466  3.23648  2.43078  2.99349  3.54525  3.23096  2.72710  2.65755  2.83555  3.69407  2.77973  2.94654  2.99053  3.08088  2.53917  2.88219  2.90279  5.14717  3.03336    588 e - - -
          2.68618  4.42225  2.77519  2.73123  3.46354  2.40513  3.72494  3.29354  2.67741  2.69355  4.24690  2.90347  2.73739  3.18146  2.89801  2.37887  2.77519  2.98518  4.58477  3.61503
          0.01933  4.35144  5.07379  0.61958  0.77255  0.56879  0.83519
    512   2.64643  4.61489  3.22806  2.67417  3.81353  2.72273  3.06170  2.59609  2.65483  2.86461  3.72028  2.82013  3.92693  2.99022  3.07918  2.25445  2.65734  2.61408  5.17586  3.89289    589 s - - -
          2.68618  4.42225  2.77519  2.73123  3.46354  2.40513  3.72494  3.29354  2.67741  2.69355  4.24690  2.90347  2.73739  3.18146  2.89801  2.37887  2.77519  2.98518  4.58477  3.61503
          0.01933  4.35144  5.07379  0.61958  0.77255  0.43713  1.03813
    513   2.77461  5.28582  2.15038  2.18149  4.61887  3.45186  3.70296  4.10462  1.96830  3.58287  4.33803  2.91624  2.78718  2.15819  2.96293  2.72473  3.01230  3.67165  5.71648  4.29764    590 k - - -
          2.68618  4.42225  2.77519  2.73123  3.46354  2.40513  3.72494  3.29354  2.67741  2.69355  4.24690  2.90347  2.73739  3.18146  2.89801  2.37887  2.77519  2.98518  4.58477  3.61503
          0.01825  4.40851  5.13086  0.61958  0.77255  0.48576  0.95510
    514   2.83020  5.36559  2.21670  2.00896  4.69671  3.44904  3.73876  4.19014  1.77808  3.66107  4.42230  2.18723  3.91599  2.55110  3.03219  2.76873  3.07264  3.75115  5.79164  4.35927    591 k - - -
          2.68618  4.42225  2.77519  2.73123  3.46354  2.40513  3.72494  3.29354  2.67741  2.69355  4.24690  2.90347  2.73739  3.18146  2.89801  2.37887  2.77519  2.98518  4.58477  3.61503
          0.01825  4.40851  5.13086  0.61958  0.77255  0.48576  0.95510
    515   1.69555  4.46720  3.44404  2.61598  3.05646  3.62083  3.86759  2.96618  2.83417  2.45968  3.56630  3.31447  4.00497  3.15697  2.80924  2.86042  2.90679  2.48842  5.04287  3.79413    592 a - - -
          2.68618  4.42225  2.77519  2.73123  3.46354  2.40513  3.72494  3.29354  2.67741  2.69355  4.24690  2.90347  2.73739  3.18146  2.89801  2.37887  2.77519  2.98518  4.58477  3.61503
          0.01825  4.40851  5.13086  0.61958  0.77255  0.48576  0.95510
    516   3.47450  4.89749  4.45444  4.04421  2.00559  4.31695  3.77368  3.41495  3.93556  2.89300  4.02240  4.07134  3.09483  4.06503  4.09707  3.65546  3.71425  3.26804  4.01860  0.83614    593 y - - -
          2.68619  4.42226  2.77521  2.73106  3.46355  2.40514  3.72495  3.29355  2.67742  2.69356  4.24691  2.90348  2.73741  3.18147  2.89802  2.37888  2.77521  2.98519  4.58478  3.61504
          0.26918  2.76065  1.75595  0.39864  1.11240  0.48576  0.95510
    517   2.23594  4.45284  3.38241  2.50895  3.60494  3.57853  3.81639  2.67607  2.73558  1.91226  3.54172  3.26007  3.96308  3.09209  2.76021  2.82354  2.87676  2.69644  5.02702  3.77925    595 l - - -
          2.68618  4.42225  2.77519  2.73123  3.46354  2.40513  3.72494  3.29354  2.67741  2.69355  4.24690  2.90347  2.73739  3.18146  2.89801  2.37887  2.77519  2.98518  4.58477  3.61503
          0.02195  4.22599  4.94834  0.61958  0.77255  0.36425  1.18652
    518   2.71010  4.95590  2.98026  2.54160  4.38897  3.44108  3.79945  3.82597  2.37893  3.39515  4.19351  2.01542  3.91699  2.94151  3.02641  2.06975  1.99357  3.43891  5.59495  4.24582    596 t - - -
          2.68618  4.42225  2.77519  2.73123  3.46354  2.40513  3.72494  3.29354  2.67741  2.69355  4.24690  2.90347  2.73739  3.18146  2.89801  2.37887  2.77519  2.98518  4.58477  3.61503
          0.01825  4.40851  5.13086  0.61958  0.77255  0.48576  0.95510
    519   2.22127  4.17728  4.11185  3.53042  3.03876  3.78445  4.08823  2.57638  3.41552  1.50022  3.27157  3.75344  4.15593  3.64295  3.60961  2.77724  2.92441  2.17657  4.78162  3.14347    597 l - - -
          2.68618  4.42225  2.77519  2.73123  3.46354  2.40513  3.72494  3.29354  2.67741  2.69355  4.24690  2.90347  2.73739  3.18146  2.89801  2.37887  2.77519  2.98518  4.58477  3.61503
          0.01825  4.40851  5.13086  0.61958  0.77255  0.48576  0.95510
    520   3.73210  4.99247  5.32286  4.82926  1.74049  4.90859  4.79231  2.55155  4.67214  0.76254  3.09506  4.92205  5.05727  4.63553  4.68253  4.29993  3.94715  2.76399  4.91069  3.49557    598 l - - -
          2.68618  4.42225  2.77519  2.73123  3.46354  2.40513  3.72494  3.29354  2.67741  2.69355  4.24690  2.90347  2.73739  3.18146  2.89801  2.37887  2.77519  2.98518  4.58477  3.61503
          0.20447  4.40851  1.75595  0.61958  0.77255  0.48576  0.95510
    521   2.64867  4.70331  3.12570  2.57728  3.23592  2.74941  3.69930  3.30604  2.01129  2.94234  3.78833  3.07154  3.89002  2.66315  2.94501  2.72386  2.87909  3.02045  5.18023  2.79555    599 k - - -
          2.68618  4.42225  2.77519  2.73123  3.46354  2.40513  3.72494  3.29354  2.67741  2.69355  4.24690  2.90347  2.73739  3.18146  2.89801  2.37887  2.77519  2.98518  4.58477  3.61503
          0.02195  4.22599  4.94834  0.61958  0.77255  0.36425  1.18652
    522   2.22452  4.91066  3.04112  2.27274  4.16996  3.05436  3.70039  3.59368  2.33075  2.58668  3.98793  3.01576  3.24076  2.84247  2.95700  2.33943  2.61687  3.25677  5.41410  4.06997    600 a - - -
          2.68618  4.42225  2.77519  2.73123  3.46354  2.40513  3.72494  3.29354  2.67741  2.69355  4.24690  2.90347  2.73739  3.18146  2.89801  2.37887  2.77519  2.98518  4.58477  3.61503
          0.01825  4.40851  5.13086  0.61958  0.77255  0.48576  0.95510
    523   2.68162  5.16934  2.58111  2.37369  4.50480  3.11095  3.16374  3.98383  2.20549  3.46979  4.21352  2.55830  2.73688  2.49669  2.63314  2.64719  2.66027  3.55501  5.60670  4.20161    601 k - - -
          2.68618  4.42225  2.77519  2.73123  3.46354  2.40513  3.72494  3.29354  2.67741  2.69355  4.24690  2.90347  2.73739  3.18146  2.89801  2.37887  2.77519  2.98518  4.58477  3.61503
          0.38780  4.40851  1.17351  0.61958  0.77255  0.48576  0.95510
    524   2.58822  4.58645  3.11194  2.60198  3.78888  2.83609  3.70543  3.24545  2.53616  2.89388  3.74905  3.07064  3.85120  2.91989  2.59560  2.19055  2.84270  2.95669  5.13940  2.67411    602 s - - -
          2.68618  4.42225  2.77519  2.73123  3.46354  2.40513  3.72494  3.29354  2.67741  2.69355  4.24690  2.90347  2.73739  3.18146  2.89801  2.37887  2.77519  2.98518  4.58477  3.61503
          0.02630  4.04701  4.76936  0.61958  0.77255  0.87339  0.54048
    525   2.71663  5.06207  2.84451  1.91947  4.38973  3.41657  3.60861  3.82294  2.11015  3.34007  4.13690  2.90970  2.69970  2.73450  2.32785  2.69668  2.94326  3.44945  5.49303  4.15006    603 e - - -
          2.68618  4.42225  2.77519  2.73123  3.46354  2.40513  3.72494  3.29354  2.67741  2.69355  4.24690  2.90347  2.73739  3.18146  2.89801  2.37887  2.77519  2.98518  4.58477  3.61503
          0.02630  4.04701  4.76936  0.61958  0.77255  0.30264  1.34273
    526   2.34246  4.89535  3.05451  2.35751  4.14150  2.53356  3.22299  3.32597  2.29071  2.71936  3.96519  3.02121  3.29980  2.84390  2.95509  2.69921  2.61801  3.23190  5.39354  4.05341    604 k - - -
          2.68618  4.42225  2.77519  2.73123  3.46354  2.40513  3.72494  3.29354  2.67741  2.69355  4.24690  2.90347  2.73739  3.18146  2.89801  2.37887  2.77519  2.98518  4.58477  3.61503
          0.01825  4.40851  5.13086  0.61958  0.77255  0.48576  0.95510
    527   2.66730  3.71755  3.36874  2.80464  3.67817  3.12379  3.83163  2.46657  2.08381  2.47460  3.61462  3.25648  3.97957  2.73820  3.16121  2.56741  2.89917  2.58004  5.08193  3.82324    605 k - - -
          2.68618  4.42225  2.77519  2.73123  3.46354  2.40513  3.72494  3.29354  2.67741  2.69355  4.24690  2.90347  2.73739  3.18146  2.89801  2.37887  2.77519  2.98518  4.58477  3.61503
          0.01825  4.40851  5.13086  0.61958  0.77255  0.48576  0.95510
    528   2.50317  5.17386  2.53438  2.12617  4.50332  3.05580  3.65607  3.97932  1.84873  3.47170  4.22128  2.92431  3.85688  2.38881  2.89151  2.66293  2.92964  3.11612  5.61436  4.21060    606 k - - -
          2.68618  4.42225  2.77519  2.73123  3.46354  2.40513  3.72494  3.29354  2.67741  2.69355  4.24690  2.90347  2.73739  3.18146  2.89801  2.37887  2.77519  2.98518  4.58477  3.61503
          0.01825  4.40851  5.13086  0.61958  0.77255  0.48576  0.95510
    529   2.66817  4.31770  3.66682  2.72583  2.75353  3.67716  3.93582  2.60588  3.03822  2.04463  3.42356  3.02354  3.17063  3.32545  3.35762  2.93230  2.89996  2.58389  4.89115  2.51011    607 l - - -
          2.68618  4.42225  2.77519  2.73123  3.46354  2.40513  3.72494  3.29354  2.67741  2.69355  4.24690  2.90347  2.73739  3.18146  2.89801  2.37887  2.77519  2.98518  4.58477  3.61503
          0.01825  4.40851  5.13086  0.61958  0.77255  0.48576  0.95510
    530   2.68622  3.64771  3.03984  2.48860  4.23208  3.49171  3.69566  3.65992  2.13065  3.23532  4.03317  2.03919  3.88838  2.39622  2.91222  2.51755  2.91948  2.95487  5.44907  4.10150    608 n - - -
          2.68618  4.42225  2.77519  2.73123  3.46354  2.40513  3.72494  3.29354  2.67741  2.69355  4.24690  2.90347  2.73739  3.18146  2.89801  2.37887  2.77519  2.98518  4.58477  3.61503
          0.01825  4.40851  5.13086  0.61958  0.77255  0.48576  0.95510
    531   2.46308  4.70243  3.20039  1.96102  3.88932  3.56594  3.79644  3.23847  2.64637  1.99520  3.78069  3.16021  3.96170  2.70297  3.06749  2.80129  2.93711  2.64369  5.24735  3.95881    609 e - - -
          2.68618  4.42225  2.77519  2.73123  3.46354  2.40513  3.72494  3.29354  2.67741  2.69355  4.24690  2.90347  2.73739  3.18146  2.89801  2.37887  2.77519  2.98518  4.58477  3.61503
          0.01825  4.40851  5.13086  0.61958  0.77255  0.48576  0.95510
    532   2.75947  5.22051  2.32379  1.55137  4.52967  3.45257  3.70707  4.00413  2.49150  3.51089  4.27760  2.92535  3.89042  2.55628  2.99112  2.72091  2.58234  3.59400  5.66767  3.34162    610 e - - -
          2.68618  4.42225  2.77519  2.73123  3.46354  2.40513  3.72494  3.29354  2.67741  2.69355  4.24690  2.90347  2.73739  3.18146  2.89801  2.37887  2.77519  2.98518  4.58477  3.61503
          0.01825  4.40851  5.13086  0.61958  0.77255  0.48576  0.95510
    533   2.74156  5.14503  2.69805  1.64044  4.44493  3.46506  3.70392  3.28509  2.31489  3.43052  4.20771  2.94946  2.42186  2.82451  2.96275  2.71758  2.97797  3.51075  5.60576  4.21657    611 e - - -
          2.68618  4.42225  2.77519  2.73123  3.46354  2.40513  3.72494  3.29354  2.67741  2.69355  4.24690  2.90347  2.73739  3.18146  2.89801  2.37887  2.77519  2.98518  4.58477  3.61503
          0.32732  4.40851  1.32061  0.61958  0.77255  0.48576  0.95510
    534   2.84852  4.39407  4.06967  3.64494  3.52800  3.83252  4.43376  1.11613  3.51344  2.27120  3.46501  3.90240  3.23939  3.85251  3.74737  3.23983  3.15442  2.10220  5.23192  4.00227    612 i - - -
          2.68618  4.42225  2.77519  2.73123  3.46354  2.40513  3.72494  3.29354  2.67741  2.69355  4.24690  2.90347  2.73739  3.18146  2.89801  2.37887  2.77519  2.98518  4.58477  3.61503
          0.02478  4.10597  4.82832  0.61958  0.77255  0.31936  1.29688
    535   2.47701  5.16163  2.67482  2.24678  4.49333  3.46207  3.65425  3.96420  1.72646  3.45818  4.21042  2.93695  3.86145  2.75869  2.46725  2.42930  2.71575  3.54600  5.60047  4.20520    613 k - - -
          2.68618  4.42225  2.77519  2.73123  3.46354  2.40513  3.72494  3.29354  2.67741  2.69355  4.24690  2.90347  2.73739  3.18146  2.89801  2.37887  2.77519  2.98518  4.58477  3.61503
          0.01825  4.40851  5.13086  0.61958  0.77255  0.48576  0.95510
    536   1.99248  5.18237  2.37746  2.07622  4.50435  2.95815  3.24834  3.97739  2.45595  3.48183  4.24140  2.92637  3.24903  2.79578  2.95331  2.47118  2.96046  3.56308  5.63628  4.23120    614 a - - -
          2.68618  4.42225  2.77519  2.73123  3.46354  2.40513  3.72494  3.29354  2.67741  2.69355  4.24690  2.90347  2.73739  3.18146  2.89801  2.37887  2.77519  2.98518  4.58477  3.61503
          0.01825  4.40851  5.13086  0.61958  0.77255  0.48576  0.95510
    537   2.14497  4.35696  3.63924  3.07444  3.51804  3.65651  3.95686  1.94678  3.00753  2.57915  3.48585  3.45191  2.87116  3.31234  2.86396  2.91914  2.74701  2.36261  4.97866  3.75249    615 i - - -
          2.68618  4.42225  2.77519  2.73123  3.46354  2.40513  3.72494  3.29354  2.67741  2.69355  4.24690  2.90347  2.73739  3.18146  2.89801  2.37887  2.77519  2.98518  4.58477  3.61503
          0.01825  4.40851  5.13086  0.61958  0.77255  0.48576  0.95510
    538   2.66334  4.27867  3.73700  3.16413  3.40099  3.69018  3.96208  2.08979  2.62623  2.26074  3.38762  3.51110  3.37699  3.37397  3.39349  2.66282  2.58136  2.17555  4.87562  3.20812    616 i - - -
          2.68618  4.42225  2.77519  2.73123  3.46354  2.40513  3.72494  3.29354  2.67741  2.69355  4.24690  2.90347  2.73739  3.18146  2.89801  2.37887  2.77519  2.98518  4.58477  3.61503
          0.01825  4.40851  5.13086  0.61958  0.77255  0.48576  0.95510
    539   2.48224  4.25290  3.81705  2.84957  2.60576  3.71287  3.98578  2.71423  3.16464  1.85098  3.35614  3.56540  2.61002  3.43405  3.44126  2.97964  2.90341  2.51137  3.67675  3.61636    617 l - - -
          2.68618  4.42225  2.77519  2.73123  3.46354  2.40513  3.72494  3.29354  2.67741  2.69355  4.24690  2.90347  2.73739  3.18146  2.89801  2.37887  2.77519  2.98518  4.58477  3.61503
          0.01825  4.40851  5.13086  0.61958  0.77255  0.48576  0.95510
    540   2.49675  5.22187  2.62860  1.98923  4.56416  3.47760  3.67382  4.03515  1.69070  3.51572  4.27129  2.94814  3.88753  2.77949  2.36896  2.70926  2.97749  3.61259  5.64529  4.25286    618 k - - -
          2.68618  4.42225  2.77519  2.73123  3.46354  2.40513  3.72494  3.29354  2.67741  2.69355  4.24690  2.90347  2.73739  3.18146  2.89801  2.37887  2.77519  2.98518  4.58477  3.61503
          0.15244  4.40851  2.04624  0.61958  0.77255  0.48576  0.95510
    541   2.65233  4.83848  2.62102  2.49130  3.31056  3.21786  2.25523  3.49037  2.48659  3.09203  3.91233  3.00806  3.86885  2.83812  2.67334  2.68764  2.88395  3.17163  5.28103  3.30260    619 h - - -
          2.68618  4.42225  2.77519  2.73123  3.46354  2.40513  3.72494  3.29354  2.67741  2.69355  4.24690  2.90347  2.73739  3.18146  2.89801  2.37887  2.77519  2.98518  4.58477  3.61503
          0.22115  4.27691  1.69002  0.61958  0.77255  0.66178  0.72553
    542   2.85851  5.32718  1.50926  2.19121  4.70343  3.25851  3.77929  4.21852  2.74311  3.73177  4.55625  2.00303  3.85424  2.93788  3.30604  2.35374  3.15290  3.78334  5.89154  4.41975    620 d - - -
          2.68618  4.42225  2.77519  2.73123  3.46354  2.40513  3.72494  3.29354  2.67741  2.69355  4.24690  2.90347  2.73739  3.18146  2.89801  2.37887  2.77519  2.98518  4.58477  3.61503
          0.02541  4.08117  4.80352  0.61958  0.77255  0.84742  0.55953
    543   2.34415  4.21722  3.71353  3.15342  2.27311  3.63879  3.87030  2.65795  3.07676  2.19782  3.30675  3.47662  3.01939  3.34937  3.36164  2.91051  2.85584  2.46418  4.67533  2.94995    621 l - - -
          2.68618  4.42225  2.77519  2.73123  3.46354  2.40513  3.72494  3.29354  2.67741  2.69355  4.24690  2.90347  2.73739  3.18146  2.89801  2.37887  2.77519  2.98518  4.58477  3.61503
          0.02541  4.08117  4.80352  0.61958  0.77255  0.70298  0.68341
    544   2.69213  4.28369  3.80308  3.23855  1.91181  3.70785  3.94873  2.65324  3.09161  2.06642  3.31836  3.55580  4.08739  3.40984  2.85529  2.99004  2.55752  2.48751  4.76169  3.46577    622 f - - -
          2.68618  4.42225  2.77519  2.73123  3.46354  2.40513  3.72494  3.29354  2.67741  2.69355  4.24690  2.90347  2.73739  3.18146  2.89801  2.37887  2.77519  2.98518  4.58477  3.61503
          0.02340  4.16273  4.88507  0.61958  0.77255  0.77851  0.61450
    545   1.93634  4.94056  2.82437  2.11551  4.27014  2.90575  3.67459  3.70551  2.28417  3.27383  4.07411  2.92404  3.07938  2.81417  2.93025  2.66170  2.90717  3.33988  5.48078  4.12089    623 a - - -
          2.68618  4.42225  2.77519  2.73123  3.46354  2.40513  3.72494  3.29354  2.67741  2.69355  4.24690  2.90347  2.73739  3.18146  2.89801  2.37887  2.77519  2.98518  4.58477  3.61503
          0.02340  4.16273  4.88507  0.61958  0.77255  0.44535  1.02333
    546   2.69126  4.89001  3.05511  2.32801  2.60141  3.50132  3.69765  3.54925  1.99319  3.14575  3.96276  3.03037  3.89573  2.39128  2.89238  2.72209  2.51467  3.22681  5.37975  4.05053    624 k - - -
          2.68618  4.42225  2.77519  2.73123  3.46354  2.40513  3.72494  3.29354  2.67741  2.69355  4.24690  2.90347  2.73739  3.18146  2.89801  2.37887  2.77519  2.98518  4.58477  3.61503
          0.01947  4.34444  5.06679  0.61958  0.77255  0.43201  1.04755
    547   2.49428  4.08574  3.11404  2.24896  4.04574  3.50506  3.73012  3.45332  2.54623  3.07447  3.89810  3.06612  2.90750  2.89396  2.72859  2.41515  2.23752  2.78314  5.33593  4.01498    625 t - - -
          2.68618  4.42225  2.77519  2.73123  3.46354  2.40513  3.72494  3.29354  2.67741  2.69355  4.24690  2.90347  2.73739  3.18146  2.89801  2.37887  2.77519  2.98518  4.58477  3.61503
          0.01825  4.40851  5.13086  0.61958  0.77255  0.48576  0.95510
    548   3.45135  4.75120  5.03906  4.54014  1.82369  4.54140  4.23647  2.75971  4.36037  0.93558  3.29263  4.49271  4.79494  4.36969  4.37463  3.88111  3.66859  2.84020  3.10941  2.87407    626 l - - -
          2.68618  4.42225  2.77519  2.73123  3.46354  2.40513  3.72494  3.29354  2.67741  2.69355  4.24690  2.90347  2.73739  3.18146  2.89801  2.37887  2.77519  2.98518  4.58477  3.61503
          0.01825  4.40851  5.13086  0.61958  0.77255  0.48576  0.95510
    549   2.46397  4.40885  3.75668  3.46815  4.59740  3.18482  4.51703  3.99215  3.49025  3.70625  4.53788  3.58624  3.94589  3.79153  3.78740  0.92079  1.78796  3.43018  5.94143  4.72957    627 s - - -
          2.68618  4.42225  2.77519  2.73123  3.46354  2.40513  3.72494  3.29354  2.67741  2.69355  4.24690  2.90347  2.73739  3.18146  2.89801  2.37887  2.77519  2.98518  4.58477  3.61503
          0.01825  4.40851  5.13086  0.61958  0.77255  0.48576  0.95510
    550   1.95334  4.40787  3.58623  3.03154  2.23370  3.67228  3.26286  2.91262  2.98186  2.61622  3.51961  3.42125  2.80309  3.28118  3.32504  2.92690  2.93694  2.69030  4.86710  3.15755    628 a - - -
          2.68618  4.42225  2.77519  2.73123  3.46354  2.40513  3.72494  3.29354  2.67741  2.69355  4.24690  2.90347  2.73739  3.18146  2.89801  2.37887  2.77519  2.98518  4.58477  3.61503
          0.01825  4.40851  5.13086  0.61958  0.77255  0.48576  0.95510
    551   2.46378  4.40805  3.76151  3.49186  4.62382  3.17981  4.54261  4.02172  3.52085  3.73816  4.57043  3.59739  3.94829  3.82103  3.81094  0.82149  2.02599  3.44775  5.96799  4.75778    629 s - - -
          2.68618  4.42225  2.77519  2.73123  3.46354  2.40513  3.72494  3.29354  2.67741  2.69355  4.24690  2.90347  2.73739  3.18146  2.89801  2.37887  2.77519  2.98518  4.58477  3.61503
          0.01825  4.40851  5.13086  0.61958  0.77255  0.48576  0.95510
    552   2.85377  5.12402  3.22084  2.63484  4.50329  3.59900  3.72913  3.91280  1.91417  3.42651  4.23123  3.12537  3.99372  2.85473  1.64192  2.31545  2.41898  3.54864  5.56551  4.26924    630 r - - -
          2.68618  4.42225  2.77519  2.73123  3.46354  2.40513  3.72494  3.29354  2.67741  2.69355  4.24690  2.90347  2.73739  3.18146  2.89801  2.37887  2.77519  2.98518  4.58477  3.61503
          0.01825  4.40851  5.13086  0.61958  0.77255  0.48576  0.95510
    553   3.75256  5.01202  5.34991  4.84923  2.10484  4.94856  4.90431  2.52226  4.69452  0.64497  3.06388  4.97908  5.08112  4.65903  4.70898  4.34599  3.96708  2.74770  5.01344  3.65239    631 L - - -
          2.68618  4.42225  2.77519  2.73123  3.46354  2.40513  3.72494  3.29354  2.67741  2.69355  4.24690  2.90347  2.73739  3.18146  2.89801  2.37887  2.77519  2.98518  4.58477  3.61503
          0.01825  4.40851  5.13086  0.61958  0.77255  0.48576  0.95510
    554   2.76563  5.22634  2.90170  2.20684  4.56525  3.48672  3.23138  4.03172  1.89746  3.51584  4.27739  1.93847  3.89971  2.54284  2.83073  2.72813  2.76068  3.61569  5.64755  4.26102    632 k - - -
          2.68618  4.42225  2.77519  2.73123  3.46354  2.40513  3.72494  3.29354  2.67741  2.69355  4.24690  2.90347  2.73739  3.18146  2.89801  2.37887  2.77519  2.98518  4.58477  3.61503
          0.01825  4.40851  5.13086  0.61958  0.77255  0.48576  0.95510
    555   2.34961  4.23324  4.00979  3.43769  3.37867  3.77236  4.11056  2.36249  3.34447  1.90773  3.36345  3.70804  4.15967  3.59740  3.58535  2.72096  2.12610  1.95851  4.89469  3.69292    633 l - - -
          2.68618  4.42225  2.77519  2.73123  3.46354  2.40513  3.72494  3.29354  2.67741  2.69355  4.24690  2.90347  2.73739  3.18146  2.89801  2.37887  2.77519  2.98518  4.58477  3.61503
          0.01825  4.40851  5.13086  0.61958  0.77255  0.48576  0.95510
    556   3.63389  4.87183  5.02810  4.65823  1.16735  4.54651  3.78466  3.30822  4.46619  1.68836  3.90378  4.34889  4.84722  4.39226  4.42565  3.89311  3.85159  3.21350  2.86955  1.77997    634 f - - -
          2.68618  4.42225  2.77519  2.73123  3.46354  2.40513  3.72494  3.29354  2.67741  2.69355  4.24690  2.90347  2.73739  3.18146  2.89801  2.37887  2.77519  2.98518  4.58477  3.61503
          0.01825  4.40851  5.13086  0.61958  0.77255  0.48576  0.95510
    557   3.05834  4.59565  4.08739  2.76744  3.42133  4.10301  4.39028  2.29487  3.44565  0.98110  3.30392  3.93749  4.44533  3.77028  3.70157  3.41854  3.29200  2.46982  5.18048  3.99957    635 l - - -
          2.68618  4.42225  2.77519  2.73123  3.46354  2.40513  3.72494  3.29354  2.67741  2.69355  4.24690  2.90347  2.73739  3.18146  2.89801  2.37887  2.77519  2.98518  4.58477  3.61503
          0.01825  4.40851  5.13086  0.61958  0.77255  0.48576  0.95510
    558   2.41074  5.07316  2.96627  2.09058  4.37567  3.46732  3.66069  3.82973  2.29010  3.00137  4.12809  2.45161  3.86189  2.77471  2.60780  2.48269  2.38465  3.44125  5.53284  4.15316    636 e - - -
          2.68618  4.42225  2.77519  2.73123  3.46354  2.40513  3.72494  3.29354  2.67741  2.69355  4.24690  2.90347  2.73739  3.18146  2.89801  2.37887  2.77519  2.98518  4.58477  3.61503
          0.01825  4.40851  5.13086  0.61958  0.77255  0.48576  0.95510
    559   2.68716  1.56674  3.64875  3.12793  3.54141  3.60827  3.98591  2.99049  2.99423  2.70329  3.60888  3.47479  4.06145  2.72827  3.29691  2.65816  2.96043  2.75308  5.00361  3.18260    637 c - - -
          2.68618  4.42225  2.77519  2.73123  3.46354  2.40513  3.72494  3.29354  2.67741  2.69355  4.24690  2.90347  2.73739  3.18146  2.89801  2.37887  2.77519  2.98518  4.58477  3.61503
          0.01825  4.40851  5.13086  0.61958  0.77255  0.48576  0.95510
    560   2.87882  5.11362  3.09429  2.66536  4.61789  3.00994  3.84545  4.04598  1.24204  3.56625  4.37945  3.15219  2.30084  2.98441  2.79009  2.88950  3.14504  3.64981  5.69623  4.39544    638 k - - -
          2.68618  4.42225  2.77519  2.73123  3.46354  2.40513  3.72494  3.29354  2.67741  2.69355  4.24690  2.90347  2.73739  3.18146  2.89801  2.37887  2.77519  2.98518  4.58477  3.61503
          0.01825  4.40851  5.13086  0.61958  0.77255  0.48576  0.95510
    561   2.90578  3.86456  3.73788  3.10553  3.90686  3.74780  3.95150  3.21006  2.55022  2.24616  3.84689  3.48247  4.15951  3.18906  1.21239  3.06419  3.14851  2.99840  5.27912  4.03797    639 r - - -
          2.68618  4.42225  2.77519  2.73123  3.46354  2.40513  3.72494  3.29354  2.67741  2.69355  4.24690  2.90347  2.73739  3.18146  2.89801  2.37887  2.77519  2.98518  4.58477  3.61503
          0.01825  4.40851  5.13086  0.61958  0.77255  0.48576  0.95510
    562   2.78068  5.19962  2.77063  2.47903  4.55058  3.52786  3.67588  3.99973  1.78697  3.48296  4.25191  3.00589  3.91980  2.53594  1.93701  2.75174  2.42795  3.59629  5.60753  4.25091    640 k - - -
          2.68618  4.42225  2.77519  2.73123  3.46354  2.40513  3.72494  3.29354  2.67741  2.69355  4.24690  2.90347  2.73739  3.18146  2.89801  2.37887  2.77519  2.98518  4.58477  3.61503
          0.01825  4.40851  5.13086  0.61958  0.77255  0.48576  0.95510
    563   4.27018  5.34160  5.14953  4.97381  1.59091  4.86036  3.68177  3.88750  4.78573  3.11184  4.44794  4.46490  5.14457  4.59204  4.69845  4.26314  4.48188  3.83473  3.77708  0.61560    641 Y - - -
          2.68618  4.42225  2.77519  2.73123  3.46354  2.40513  3.72494  3.29354  2.67741  2.69355  4.24690  2.90347  2.73739  3.18146  2.89801  2.37887  2.77519  2.98518  4.58477  3.61503
          0.01825  4.40851  5.13086  0.61958  0.77255  0.48576  0.95510
    564   4.20032  5.32564  5.04354  4.84390  1.90516  4.79809  3.70326  3.85038  4.66430  3.09605  4.42828  4.43198  5.10448  4.54381  4.62502  4.21148  4.42354  3.79354  3.81005  0.53376    642 Y - - -
          2.68618  4.42225  2.77519  2.73123  3.46354  2.40513  3.72494  3.29354  2.67741  2.69355  4.24690  2.90347  2.73739  3.18146  2.89801  2.37887  2.77519  2.98518  4.58477  3.61503
          0.01825  4.40851  5.13086  0.61958  0.77255  0.48576  0.95510
    565   3.79495  5.11819  4.69986  4.37481  2.33875  4.53797  3.83405  3.44496  4.12529  2.26073  4.10281  4.28303  4.89010  4.28845  4.22141  3.94727  4.03654  3.38457  4.01882  0.66621    643 Y - - -
          2.68618  4.42225  2.77519  2.73123  3.46354  2.40513  3.72494  3.29354  2.67741  2.69355  4.24690  2.90347  2.73739  3.18146  2.89801  2.37887  2.77519  2.98518  4.58477  3.61503
          0.01825  4.40851  5.13086  0.61958  0.77255  0.48576  0.95510
    566   2.60204  5.11915  3.29722  2.67942  4.44202  3.65138  2.72713  3.84219  1.97857  2.83153  4.18748  3.16125  4.02319  2.85761  1.55481  2.90221  3.09975  3.50597  5.51535  4.23732    644 r - - -
          2.68618  4.42225  2.77519  2.73123  3.46354  2.40513  3.72494  3.29354  2.67741  2.69355  4.24690  2.90347  2.73739  3.18146  2.89801  2.37887  2.77519  2.98518  4.58477  3.61503
          0.01825  4.40851  5.13086  0.61958  0.77255  0.48576  0.95510
    567   3.37933  5.03984  3.80733  3.46395  2.83195  4.04659  3.88501  3.63568  2.58049  3.15286  4.22624  3.75503  4.48885  3.64460  3.34949  3.48670  3.62671  3.44172  4.43828  0.79258    645 y - - -
          2.68618  4.42225  2.77519  2.73123  3.46354  2.40513  3.72494  3.29354  2.67741  2.69355  4.24690  2.90347  2.73739  3.18146  2.89801  2.37887  2.77519  2.98518  4.58477  3.61503
          0.01825  4.40851  5.13086  0.61958  0.77255  0.48576  0.95510
    568   3.00131  4.43504  4.38342  2.99841  3.56879  4.18442  4.54386  1.06264  3.71981  2.31531  3.13802  4.11626  4.52341  3.99962  3.95320  3.49554  3.24240  1.87226  5.26421  4.06802    646 i - - -
          2.68618  4.42225  2.77519  2.73123  3.46354  2.40513  3.72494  3.29354  2.67741  2.69355  4.24690  2.90347  2.73739  3.18146  2.89801  2.37887  2.77519  2.98518  4.58477  3.61503
          0.01825  4.40851  5.13086  0.61958  0.77255  0.48576  0.95510
    569   2.74567  4.92272  3.15980  2.15175  4.17353  3.55894  3.72192  3.57547  1.86424  2.19412  3.32776  3.09019  3.94295  2.87211  2.56531  2.78008  2.96873  3.26050  5.39944  4.08929    647 k - - -
          2.68618  4.42225  2.77519  2.73123  3.46354  2.40513  3.72494  3.29354  2.67741  2.69355  4.24690  2.90347  2.73739  3.18146  2.89801  2.37887  2.77519  2.98518  4.58477  3.61503
          0.01825  4.40851  5.13086  0.61958  0.77255  0.48576  0.95510
    570   2.49167  3.38845  3.01127  2.45879  4.27893  2.63304  3.30149  3.71642  2.43896  3.27624  4.06352  2.41839  3.87626  2.36107  2.55627  2.68491  2.91326  3.35489  5.47651  4.11684    648 q - - -
          2.68618  4.42225  2.77519  2.73123  3.46354  2.40513  3.72494  3.29354  2.67741  2.69355  4.24690  2.90347  2.73739  3.18146  2.89801  2.37887  2.77519  2.98518  4.58477  3.61503
          0.01825  4.40851  5.13086  0.61958  0.77255  0.48576  0.95510
    571   3.04220  4.39541  4.86760  4.27062  2.37961  4.23605  4.51645  1.69007  4.09706  1.34698  2.58585  4.34674  4.52774  4.18696  4.13322  3.55567  3.26698  2.43994  4.91190  3.04445    649 l - - -
          2.68618  4.42225  2.77519  2.73123  3.46354  2.40513  3.72494  3.29354  2.67741  2.69355  4.24690  2.90347  2.73739  3.18146  2.89801  2.37887  2.77519  2.98518  4.58477  3.61503
          0.01825  4.40851  5.13086  0.61958  0.77255  0.48576  0.95510
    572   2.39144  5.08077  2.97881  2.49019  4.47241  3.47519  3.73075  3.91974  1.46324  3.44568  4.22613  2.63634  3.28772  2.85309  2.87766  2.48244  2.98776  3.52108  5.60832  4.24772    650 k - - -
          2.68618  4.42225  2.77519  2.73123  3.46354  2.40513  3.72494  3.29354  2.67741  2.69355  4.24690  2.90347  2.73739  3.18146  2.89801  2.37887  2.77519  2.98518  4.58477  3.61503
          0.01825  4.40851  5.13086  0.61958  0.77255  0.48576  0.95510
    573   2.52809  5.40886  2.30387  1.40890  4.72713  2.85256  3.77743  4.22403  2.61700  3.70493  4.47721  2.56449  3.93384  2.57221  3.14608  2.80356  3.12127  3.78899  5.84799  4.40169    651 e - - -
          2.68618  4.42225  2.77519  2.73123  3.46354  2.40513  3.72494  3.29354  2.67741  2.69355  4.24690  2.90347  2.73739  3.18146  2.89801  2.37887  2.77519  2.98518  4.58477  3.61503
          0.01825  4.40851  5.13086  0.61958  0.77255  0.48576  0.95510
    574   2.68311  4.87784  3.08525  2.52596  4.11797  3.51072  3.21012  3.53363  2.30501  2.77671  3.94971  3.04252  2.30117  2.85873  2.68203  2.40849  2.78003  3.21183  5.37600  3.47851    652 p - - -
          2.68618  4.42225  2.77519  2.73123  3.46354  2.40513  3.72494  3.29354  2.67741  2.69355  4.24690  2.90347  2.73739  3.18146  2.89801  2.37887  2.77519  2.98518  4.58477  3.61503
          0.01825  4.40851  5.13086  0.61958  0.77255  0.48576  0.95510
    575   2.75083  5.19293  2.97996  1.97235  4.53908  3.49986  3.66928  3.99865  1.92492  3.48355  4.24492  2.97617  3.09279  2.77582  2.17073  2.34835  2.97667  3.58669  5.61313  4.23927    653 k - - -
          2.68618  4.42225  2.77519  2.73123  3.46354  2.40513  3.72494  3.29354  2.67741  2.69355  4.24690  2.90347  2.73739  3.18146  2.89801  2.37887  2.77519  2.98518  4.58477  3.61503
          0.07640  4.40851  2.79064  0.61958  0.77255  0.48576  0.95510
    576   2.65741  4.68620  3.17606  2.11830  3.88471  3.14293  3.74565  2.68757  2.22999  2.61509  3.77146  3.11180  3.91664  2.93993  3.02736  2.74565  2.65082  2.60448  5.22302  3.92699    654 e - - -
          2.68618  4.42225  2.77519  2.73123  3.46354  2.40513  3.72494  3.29354  2.67741  2.69355  4.24690  2.90347  2.73739  3.18146  2.89801  2.37887  2.77519  2.98518  4.58477  3.61503
          0.01933  4.35144  5.07379  0.61958  0.77255  0.56879  0.83519
    577   2.65333  4.68558  2.59367  2.41496  2.92577  3.52382  3.74213  2.94102  2.36981  2.28270  3.76890  3.10526  3.31729  2.93668  3.03555  2.74015  2.88491  2.99105  5.21925  3.92157    655 l - - -
          2.68644  4.42251  2.77466  2.73083  3.46380  2.40527  3.72520  3.29318  2.67709  2.69381  4.24570  2.90321  2.73765  3.18151  2.89810  2.37894  2.77528  2.98544  4.58503  3.61529
          0.51289  0.92892  5.07379  1.08303  0.41335  0.56879  0.83519
    578   2.47715  5.09793  2.70720  2.09049  4.41349  3.43971  3.63369  3.87944  2.26621  3.07735  4.14707  2.67458  3.29862  2.49271  2.87003  2.37106  2.89106  3.01654  5.54853  4.15545    666 e - - -
          2.68618  4.42225  2.77519  2.73123  3.46354  2.40513  3.72494  3.29354  2.67741  2.69355  4.24690  2.90347  2.73739  3.18146  2.89801  2.37887  2.77519  2.98518  4.58477  3.61503
          0.08773  4.35144  2.64356  0.61958  0.77255  0.56879  0.83519
    579   2.66276  5.06644  2.93465  2.06176  4.37826  3.44031  3.62700  3.33926  1.91247  3.35295  4.12020  2.78984  3.30896  2.73922  2.63360  2.34281  2.89245  3.43992  5.51618  4.13822    667 k - - -
          2.68618  4.42225  2.77519  2.73123  3.46354  2.40513  3.72494  3.29354  2.67741  2.69355  4.24690  2.90347  2.73739  3.18146  2.89801  2.37887  2.77519  2.98518  4.58477  3.61503
          0.02069  4.28440  5.00674  0.61958  0.77255  0.52146  0.90055
    580   2.07679  4.96151  2.93250  2.09499  4.27588  3.44540  3.71361  3.70844  2.50510  2.97602  4.08151  2.56247  3.87668  2.85145  2.97648  2.02514  2.93122  3.34797  5.49574  4.13782    668 s - - -
          2.68618  4.42225  2.77519  2.73123  3.46354  2.40513  3.72494  3.29354  2.67741  2.69355  4.24690  2.90347  2.73739  3.18146  2.89801  2.37887  2.77519  2.98518  4.58477  3.61503
          0.01945  4.34530  5.06765  0.61958  0.77255  0.57706  0.82450
    581   2.26112  5.12681  2.59063  2.37388  4.44530  3.43739  3.15447  3.91142  2.07477  3.42380  4.18683  2.69390  3.85163  2.77058  2.90449  2.01693  2.92737  3.50583  5.58340  4.18845    669 s - - -
          2.68618  4.42225  2.77519  2.73123  3.46354  2.40513  3.72494  3.29354  2.67741  2.69355  4.24690  2.90347  2.73739  3.18146  2.89801  2.37887  2.77519  2.98518  4.58477  3.61503
          0.01945  4.34530  5.06765  0.61958  0.77255  0.57706  0.82450
    582   2.37773  5.01668  2.96426  2.00841  4.30500  3.45404  3.24014  3.75158  2.40722  3.29689  4.07419  2.45325  3.84753  2.76878  2.65702  2.42014  2.74926  3.37689  3.94529  4.11288    670 e - - -
          2.68618  4.42225  2.77519  2.73123  3.46354  2.40513  3.72494  3.29354  2.67741  2.69355  4.24690  2.90347  2.73739  3.18146  2.89801  2.37887  2.77519  2.98518  4.58477  3.61503
          0.01945  4.34530  5.06765  0.61958  0.77255  0.57706  0.82450
    583   2.93198  4.37452  4.38590  3.80306  3.24772  4.07092  4.37068  2.19130  3.67823  1.30406  2.64225  4.04064  4.39003  2.91756  3.85682  3.36737  3.16003  1.96354  4.97437  3.82766    671 l - - -
          2.68620  4.42227  2.77522  2.73106  3.46356  2.40515  3.72497  3.29356  2.67743  2.69357  4.24692  2.90326  2.73742  3.18149  2.89803  2.37889  2.77522  2.98521  4.58479  3.61505
          0.08159  2.63030  5.06765  0.65333  0.73462  0.43263  1.04640
    584   3.46603  5.15451  4.24489  4.22492  5.29388  0.23610  5.27652  5.05862  4.47597  4.62844  5.63157  4.41209  4.55744  4.75856  4.62090  3.65790  3.98648  4.48282  6.21366  5.42497    674 G - - -
          2.68618  4.42225  2.77519  2.73123  3.46354  2.40513  3.72494  3.29354  2.67741  2.69355  4.24690  2.90347  2.73739  3.18146  2.89801  2.37887  2.77519  2.98518  4.58477  3.61503
          0.01825  4.40851  5.13086  0.61958  0.77255  0.48576  0.95510
    585   2.45832  4.87432  3.06140  2.35016  3.36153  3.49988  3.70897  3.19633  2.33619  3.13541  3.94861  2.41894  3.89334  2.85966  2.97058  1.96848  2.90670  3.20813  5.37922  4.04414    675 s - - -
          2.68618  4.42225  2.77519  2.73123  3.46354  2.40513  3.72494  3.29354  2.67741  2.69355  4.24690  2.90347  2.73739  3.18146  2.89801  2.37887  2.77519  2.98518  4.58477  3.61503
          0.01825  4.40851  5.13086  0.61958  0.77255  0.48576  0.95510
    586   2.47023  4.32184  2.75850  3.13466  2.26502  3.70016  3.97233  2.45752  3.07708  2.13428  3.41845  3.49950  4.07745  3.36122  3.39324  2.95898  2.44751  2.53593  4.92182  3.69954    676 l - - -
          2.68618  4.42225  2.77519  2.73123  3.46354  2.40513  3.72494  3.29354  2.67741  2.69355  4.24690  2.90347  2.73739  3.18146  2.89801  2.37887  2.77519  2.98518  4.58477  3.61503
          0.01825  4.40851  5.13086  0.61958  0.77255  0.48576  0.95510
    587   3.22063  4.50398  5.09385  4.55775  3.68194  4.61261  5.10114  1.29326  4.44466  1.75461  3.50406  4.71108  4.89162  4.64620  4.57845  3.97407  2.97493  1.27501  5.55720  4.38040    677 v - - -
          2.68618  4.42225  2.77519  2.73123  3.46354  2.40513  3.72494  3.29354  2.67741  2.69355  4.24690  2.90347  2.73739  3.18146  2.89801  2.37887  2.77519  2.98518  4.58477  3.61503
          0.01825  4.40851  5.13086  0.61958  0.77255  0.48576  0.95510
    588   3.77948  5.43670  3.84119  3.68454  3.82724  4.03614  0.39304  4.57516  3.52248  3.98168  5.09289  4.05916  4.63082  4.06739  3.73861  3.85592  4.11477  4.29950  5.27201  3.76959    678 H - - -
          2.68618  4.42225  2.77519  2.73123  3.46354  2.40513  3.72494  3.29354  2.67741  2.69355  4.24690  2.90347  2.73739  3.18146  2.89801  2.37887  2.77519  2.98518  4.58477  3.61503
          0.01825  4.40851  5.13086  0.61958  0.77255  0.48576  0.95510
    589   2.75785  5.20380  3.00015  1.95951  4.55490  3.50840  3.66603  4.01351  1.77548  3.49187  4.25230  2.98246  3.90152  2.48887  2.36490  2.52500  2.67409  3.59974  5.61483  4.24470    679 k - - -
          2.68618  4.42225  2.77519  2.73123  3.46354  2.40513  3.72494  3.29354  2.67741  2.69355  4.24690  2.90347  2.73739  3.18146  2.89801  2.37887  2.77519  2.98518  4.58477  3.61503
          0.01825  4.40851  5.13086  0.61958  0.77255  0.48576  0.95510
    590   1.84814  3.24880  4.36983  3.77287  3.18723  3.82366  4.14330  2.34445  3.61481  1.80603  2.69418  3.88958  4.18743  3.79632  3.72114  3.12327  2.91761  2.32573  3.60182  3.54320    680 l - - -
          2.68618  4.42225  2.77519  2.73123  3.46354  2.40513  3.72494  3.29354  2.67741  2.69355  4.24690  2.90347  2.73739  3.18146  2.89801  2.37887  2.77519  2.98518  4.58477  3.61503
          0.01825  4.40851  5.13086  0.61958  0.77255  0.48576  0.95510
    591   3.71286  4.97578  5.38707  4.86235  3.27015  5.01496  5.33595  1.99852  4.67015  0.59546  3.05494  5.10501  5.13330  4.72979  4.72857  4.42558  3.93764  2.45326  5.46365  4.40287    681 L - - -
          2.68618  4.42225  2.77519  2.73123  3.46354  2.40513  3.72494  3.29354  2.67741  2.69355  4.24690  2.90347  2.73739  3.18146  2.89801  2.37887  2.77519  2.98518  4.58477  3.61503
          0.01825  4.40851  5.13086  0.61958  0.77255  0.48576  0.95510
    592   2.73385  3.85490  2.94461  1.73525  4.48382  3.48456  3.67501  3.94218  1.83690  3.44688  4.21301  2.64050  3.88817  2.57809  2.83607  2.70748  2.96328  3.54018  5.59573  4.21650    682 e - - -
          2.68618  4.42225  2.77519  2.73123  3.46354  2.40513  3.72494  3.29354  2.67741  2.69355  4.24690  2.90347  2.73739  3.18146  2.89801  2.37887  2.77519  2.98518  4.58477  3.61503
          0.01825  4.40851  5.13086  0.61958  0.77255  0.48576  0.95510
    593   2.71200  4.94833  3.01230  1.55173  4.19976  3.50372  3.71949  2.97785  2.49734  2.93702  4.02097  3.02546  3.90828  2.59185  2.95133  2.46491  2.94502  3.27974  5.44181  4.09858    683 e - - -
          2.68618  4.42225  2.77519  2.73123  3.46354  2.40513  3.72494  3.29354  2.67741  2.69355  4.24690  2.90347  2.73739  3.18146  2.89801  2.37887  2.77519  2.98518  4.58477  3.61503
          0.01825  4.40851  5.13086  0.61958  0.77255  0.48576  0.95510
    594   2.05323  4.25273  3.87160  3.30479  3.34901  3.71442  4.02102  2.69579  3.21719  2.08002  3.37561  3.60560  4.10474  3.48545  3.48219  2.68208  2.91910  2.25417  4.84823  2.15791    684 a - - -
          2.68624  4.42231  2.77525  2.73112  3.46359  2.40506  3.72500  3.29360  2.67746  2.69360  4.24695  2.90352  2.73745  3.18126  2.89806  2.37892  2.77525  2.98496  4.58483  3.61468
          0.13598  2.11009  5.13086  0.76066  0.62991  0.48576  0.95510
    595   2.63950  4.80717  4.59325  4.17334  1.69409  4.32419  3.80671  3.26307  4.04521  2.78166  3.90931  4.13453  4.67997  4.13596  4.15947  3.66165  3.66497  3.12400  4.03442  0.99954    689 y - - -
          2.68618  4.42225  2.77519  2.73123  3.46354  2.40513  3.72494  3.29354  2.67741  2.69355  4.24690  2.90347  2.73739  3.18146  2.89801  2.37887  2.77519  2.98518  4.58477  3.61503
          0.14051  4.40851  2.12938  0.61958  0.77255  0.48576  0.95510
    596   2.65567  5.08307  2.63363  2.06493  3.60558  3.42337  3.62849  3.85669  2.05171  3.37363  4.13561  2.68998  3.82605  2.73927  2.87254  2.25789  2.63263  3.45539  5.53705  4.14535    690 k - - -
          2.68618  4.42225  2.77519  2.73123  3.46354  2.40513  3.72494  3.29354  2.67741  2.69355  4.24690  2.90347  2.73739  3.18146  2.89801  2.37887  2.77519  2.98518  4.58477  3.61503
          0.02060  4.28860  5.01095  0.61958  0.77255  0.39614  1.11753
    597   2.88071  5.27125  3.14241  2.32347  4.65573  3.60053  3.69632  4.08406  1.47671  3.54119  4.32407  3.07710  2.77916  2.56779  2.13458  2.84835  3.08942  3.68796  5.63510  4.31774    691 k - - -
          2.68618  4.42225  2.77519  2.73123  3.46354  2.40513  3.72494  3.29354  2.67741  2.69355  4.24690  2.90347  2.73739  3.18146  2.89801  2.37887  2.77519  2.98518  4.58477  3.61503
          0.01825  4.40851  5.13086  0.61958  0.77255  0.48576  0.95510
    598   2.67295  5.09408  2.60169  2.39989  3.69267  3.45895  3.65126  3.86503  2.24805  3.38385  4.14454  2.36141  3.24954  2.53635  2.66699  2.46408  2.90422  3.46549  5.54831  3.11102    692 k - - -
          2.68618  4.42225  2.77519  2.73123  3.46354  2.40513  3.72494  3.29354  2.67741  2.69355  4.24690  2.90347  2.73739  3.18146  2.89801  2.37887  2.77519  2.98518  4.58477  3.61503
          0.01825  4.40851  5.13086  0.61958  0.77255  0.48576  0.95510
    599   2.67333  4.94518  2.73501  2.27857  4.20415  3.48638  3.68684  3.18347  1.95912  3.21271  4.01015  2.99960  3.87850  2.82230  2.93800  2.32859  2.90467  2.89058  5.43259  2.99389    693 k - - -
          2.68618  4.42225  2.77519  2.73123  3.46354  2.40513  3.72494  3.29354  2.67741  2.69355  4.24690  2.90347  2.73739  3.18146  2.89801  2.37887  2.77519  2.98518  4.58477  3.61503
          0.29675  4.40851  1.40814  0.61958  0.77255  0.48576  0.95510
    600   1.99283  4.45632  3.17422  2.78229  4.31087  2.50164  3.97487  3.74338  2.85690  3.36766  4.17417  2.58974  3.77824  3.16740  3.27266  1.63824  2.57998  3.26806  5.59499  4.31131    694 s - - -
          2.68620  4.42228  2.77522  2.73126  3.46356  2.40515  3.72497  3.29356  2.67743  2.69343  4.24692  2.90318  2.73742  3.18149  2.89803  2.37889  2.77522  2.98521  4.58479  3.61506
          0.19442  1.77832  4.85815  0.27472  1.42622  0.32897  1.27176
    601   2.68186  5.05999  2.96826  2.42477  4.36470  3.46716  3.66823  3.81627  2.23200  3.35130  4.12334  2.32339  2.95397  2.39503  2.89726  2.28977  2.69778  2.98430  5.52935  4.15258    696 k - - -
          2.68618  4.42225  2.77519  2.73123  3.46354  2.40513  3.72494  3.29354  2.67741  2.69355  4.24690  2.90347  2.73739  3.18146  2.89801  2.37887  2.77519  2.98518  4.58477  3.61503
          0.01825  4.40851  5.13086  0.61958  0.77255  0.48576  0.95510
    602   2.67813  5.07808  2.61751  2.41333  3.73625  3.46629  3.20722  3.83746  1.99533  3.36393  4.13060  2.80640  3.85930  2.51991  2.66171  2.66230  2.90887  3.44642  5.53257  2.70454    697 k - - -
          2.68618  4.42225  2.77519  2.73123  3.46354  2.40513  3.72494  3.29354  2.67741  2.69355  4.24690  2.90347  2.73739  3.18146  2.89801  2.37887  2.77519  2.98518  4.58477  3.61503
          0.08354  4.40851  2.68871  0.61958  0.77255  0.48576  0.95510
    603   2.18972  4.72778  2.74100  2.38112  2.30953  3.51341  3.74090  3.32282  2.39177  2.80582  3.81234  3.08429  3.91083  2.92904  3.03301  2.74198  2.89993  3.03673  5.25590  3.94955    698 a - - -
          2.68618  4.42225  2.77519  2.73123  3.46354  2.40513  3.72494  3.29354  2.67741  2.69355  4.24690  2.90347  2.73739  3.18146  2.89801  2.37887  2.77519  2.98518  4.58477  3.61503
          0.01947  4.34444  5.06679  0.61958  0.77255  0.57821  0.82303
    604   2.65628  4.79333  2.22061  2.53452  4.00937  3.49650  3.70824  3.42092  2.52639  2.52566  3.87142  3.04570  3.88855  2.87458  2.70926  2.30307  2.88843  2.84718  5.30516  3.28132    699 d - - -
          2.68618  4.42225  2.77519  2.73123  3.46354  2.40513  3.72494  3.29354  2.67741  2.69355  4.24690  2.90347  2.73739  3.18146  2.89801  2.37887  2.77519  2.98518  4.58477  3.61503
          0.01947  4.34444  5.06679  0.61958  0.77255  0.57821  0.82303
    605   2.64846  4.53725  3.30420  2.12883  3.11853  3.56450  3.79392  2.66297  2.41136  2.52555  3.62967  3.20438  3.94818  3.03959  2.80275  2.79089  2.87978  2.59686  5.09336  3.34417    700 e - - -
          2.68618  4.42225  2.77519  2.73123  3.46354  2.40513  3.72494  3.29354  2.67741  2.69355  4.24690  2.90347  2.73739  3.18146  2.89801  2.37887  2.77519  2.98518  4.58477  3.61503
          0.01947  4.34444  5.06679  0.61958  0.77255  0.57821  0.82303
    606   2.83846  5.23540  2.92699  1.56161  4.58881  3.51888  3.70313  4.02839  1.74224  3.51682  4.30430  3.00053  3.94178  2.82154  2.61107  2.80463  2.71842  3.63514  5.64348  4.29393    701 e - - -
          2.68618  4.42225  2.77519  2.73123  3.46354  2.40513  3.72494  3.29354  2.67741  2.69355  4.24690  2.90347  2.73739  3.18146  2.89801  2.37887  2.77519  2.98518  4.58477  3.61503
          0.01947  4.34444  5.06679  0.61958  0.77255  0.57821  0.82303
    607   2.66635  5.11836  2.69127  1.97982  4.44309  3.44244  3.17715  3.91146  2.08004  3.11183  4.16569  2.82110  3.83673  2.73466  2.41389  2.63895  2.89673  3.06339  5.56064  4.16746    702 e - - -
          2.68618  4.42225  2.77519  2.73123  3.46354  2.40513  3.72494  3.29354  2.67741  2.69355  4.24690  2.90347  2.73739  3.18146  2.89801  2.37887  2.77519  2.98518  4.58477  3.61503
          0.01947  4.34444  5.06679  0.61958  0.77255  0.57821  0.82303
    608   3.49236  4.77791  5.20575  4.65276  1.49430  4.73617  4.82410  2.05492  4.50655  1.11679  3.03030  4.78366  4.90680  4.51109  4.53834  4.08901  3.70787  2.51584  5.01667  3.72939    703 l - - -
          2.68618  4.42225  2.77519  2.73123  3.46354  2.40513  3.72494  3.29354  2.67741  2.69355  4.24690  2.90347  2.73739  3.18146  2.89801  2.37887  2.77519  2.98518  4.58477  3.61503
          0.01947  4.34444  5.06679  0.61958  0.77255  0.43201  1.04755
    609   2.35921  4.23482  3.85531  3.27844  3.35094  3.72116  4.00255  2.13069  2.85959  2.11590  2.88109  3.58883  4.09432  3.45886  3.01144  2.98964  2.44190  2.25010  4.84042  3.63361    704 l - - -
          2.68618  4.42225  2.77519  2.73123  3.46354  2.40513  3.72494  3.29354  2.67741  2.69355  4.24690  2.90347  2.73739  3.18146  2.89801  2.37887  2.77519  2.98518  4.58477  3.61503
          0.01825  4.40851  5.13086  0.61958  0.77255  0.48576  0.95510
    610   2.68294  5.01006  3.00708  2.31043  4.29006  3.48293  3.67413  3.16148  2.00810  3.28479  4.06971  2.46437  3.87462  2.43755  2.89418  2.35448  2.91310  3.36570  3.61976  4.11887    705 k - - -
          2.68618  4.42225  2.77519  2.73123  3.46354  2.40513  3.72494  3.29354  2.67741  2.69355  4.24690  2.90347  2.73739  3.18146  2.89801  2.37887  2.77519  2.98518  4.58477  3.61503
          0.01825  4.40851  5.13086  0.61958  0.77255  0.48576  0.95510
    611   2.68744  3.54138  3.11948  3.06741  3.48967  3.68176  3.94444  2.59430  2.98983  1.57617  3.45849  3.45139  4.06123  3.30129  2.57779  2.93704  2.92063  2.59894  4.95792  3.73159    706 l - - -
          2.68618  4.42225  2.77519  2.73123  3.46354  2.40513  3.72494  3.29354  2.67741  2.69355  4.24690  2.90347  2.73739  3.18146  2.89801  2.37887  2.77519  2.98518  4.58477  3.61503
          0.01825  4.40851  5.13086  0.61958  0.77255  0.48576  0.95510
    612   2.73983  4.33585  3.09747  3.26861  2.98615  3.76700  4.05246  2.67935  3.20982  1.33494  3.38462  3.60703  4.14666  3.48061  3.50041  2.86080  2.97705  2.32822  4.91588  3.68098    707 l - - -
          2.68618  4.42225  2.77519  2.73123  3.46354  2.40513  3.72494  3.29354  2.67741  2.69355  4.24690  2.90347  2.73739  3.18146  2.89801  2.37887  2.77519  2.98518  4.58477  3.61503
          0.06229  4.40851  3.03202  0.61958  0.77255  0.48576  0.95510
    613   2.71506  5.21195  2.47238  1.81469  4.54241  3.03812  2.79603  4.02457  2.27140  3.51012  4.26070  2.90244  3.85625  2.53181  2.91932  2.67325  2.62529  3.59555  5.64883  4.23560    708 e - - -
          2.68618  4.42225  2.77519  2.73123  3.46354  2.40513  3.72494  3.29354  2.67741  2.69355  4.24690  2.90347  2.73739  3.18146  2.89801  2.37887  2.77519  2.98518  4.58477  3.61503
          0.01906  4.36528  5.08763  0.61958  0.77255  0.44776  1.01904
    614   2.46262  4.97010  3.24856  2.74847  4.48764  3.53860  3.85318  3.83555  1.18534  3.43282  4.26579  3.20524  4.01478  3.00069  2.76125  2.86374  2.36955  3.47075  5.61899  4.33914    709 k - - -
          2.68618  4.42225  2.77519  2.73123  3.46354  2.40513  3.72494  3.29354  2.67741  2.69355  4.24690  2.90347  2.73739  3.18146  2.89801  2.37887  2.77519  2.98518  4.58477  3.61503
          0.01825  4.40851  5.13086  0.61958  0.77255  0.48576  0.95510
    615   2.43859  4.92061  3.04234  1.91713  3.52071  3.49297  3.69297  3.59690  2.47727  2.85106  3.98767  2.52865  3.88411  2.83366  2.48116  2.69561  2.90534  3.26026  5.41056  3.49921    710 e - - -
          2.68618  4.42225  2.77519  2.73123  3.46354  2.40513  3.72494  3.29354  2.67741  2.69355  4.24690  2.90347  2.73739  3.18146  2.89801  2.37887  2.77519  2.98518  4.58477  3.61503
          0.06816  4.40851  2.92408  0.61958  0.77255  0.48576  0.95510
    616   2.65317  4.52862  3.32332  2.27820  3.69214  3.20754  3.80376  3.06664  2.60499  2.33226  2.79567  3.21941  3.95660  3.05484  2.81026  2.80121  2.88441  2.53474  5.08723  3.09060    711 e - - -
          2.68618  4.42225  2.77519  2.73123  3.46354  2.40513  3.72494  3.29354  2.67741  2.69355  4.24690  2.90347  2.73739  3.18146  2.89801  2.37887  2.77519  2.98518  4.58477  3.61503
          0.06762  4.35953  2.94502  0.61958  0.77255  0.55772  0.84983
    617   2.65209  5.01474  2.66368  2.39793  3.53996  3.44182  3.64152  3.75064  2.27311  3.29508  4.07193  2.46758  3.83811  2.32936  2.88632  2.24994  2.88388  3.37461  5.48098  3.34556    712 s - - -
          2.68620  4.42128  2.77522  2.73106  3.46356  2.40515  3.72497  3.29356  2.67743  2.69357  4.24692  2.90349  2.73742  3.18149  2.89803  2.37889  2.77522  2.98521  4.58479  3.61505
          0.37064  2.02374  1.72852  0.28640  1.39014  0.61990  0.77218
    618   2.38109  4.53946  3.20031  2.63627  3.72226  3.49192  3.71406  2.76772  2.33560  2.50479  3.63216  3.11008  3.26500  2.93651  2.64291  2.71688  2.67650  2.69297  5.08962  3.81387    714 k - - -
          2.68618  4.42225  2.77519  2.73123  3.46354  2.40513  3.72494  3.29354  2.67741  2.69355  4.24690  2.90347  2.73739  3.18146  2.89801  2.37887  2.77519  2.98518  4.58477  3.61503
          0.02432  4.12444  4.84679  0.61958  0.77255  0.81215  0.58681
    619   2.58298  4.39115  3.37181  2.83437  3.53790  3.49660  3.81251  2.94124  2.77905  2.37443  3.54638  3.24897  3.92112  3.11196  3.14571  2.04142  2.29431  2.69852  4.97465  3.00281    715 s - - -
          2.68618  4.42225  2.77519  2.73123  3.46354  2.40513  3.72494  3.29354  2.67741  2.69355  4.24690  2.90347  2.73739  3.18146  2.89801  2.37887  2.77519  2.98518  4.58477  3.61503
          0.02432  4.12444  4.84679  0.61958  0.77255  0.81215  0.58681
    620   2.13106  4.70674  2.98946  2.25018  4.00286  2.91964  3.70298  3.40002  2.53303  2.66217  3.86644  3.00604  2.77277  2.87745  2.97742  2.65896  2.85355  3.08391  5.30146  3.98616    716 a - - -
          2.68618  4.42225  2.77519  2.73123  3.46354  2.40513  3.72494  3.29354  2.67741  2.69355  4.24690  2.90347  2.73739  3.18146  2.89801  2.37887  2.77519  2.98518  4.58477  3.61503
          0.02432  4.12444  4.84679  0.61958  0.77255  0.47998  0.96442
    621   2.82866  5.33174  2.44976  1.78965  4.66643  3.43789  3.71328  4.14613  1.61768  3.61940  4.39256  2.90042  3.90410  2.46468  2.92751  2.76964  3.06755  3.72042  5.74734  4.33582    717 k - - -
          2.68618  4.42225  2.77519  2.73123  3.46354  2.40513  3.72494  3.29354  2.67741  2.69355  4.24690  2.90347  2.73739  3.18146  2.89801  2.37887  2.77519  2.98518  4.58477  3.61503
          0.02012  4.31202  5.03437  0.61958  0.77255  0.51369  0.91202
    622   2.68113  4.88402  3.02864  1.93054  4.11834  3.49200  3.70118  3.54119  2.34183  2.53819  3.95669  2.76844  3.88975  2.85294  2.94567  2.48915  2.91264  3.21787  5.37830  2.80668    718 e - - -
          2.68618  4.42225  2.77519  2.73123  3.46354  2.40513  3.72494  3.29354  2.67741  2.69355  4.24690  2.90347  2.73739  3.18146  2.89801  2.37887  2.77519  2.98518  4.58477  3.61503
          0.01918  4.35953  5.08187  0.61958  0.77255  0.44326  1.02706
    623   2.32926  5.10306  2.68269  2.24431  4.41558  3.15435  3.65073  3.87875  2.39864  3.39401  4.15305  2.60090  3.85263  2.58339  2.26615  2.65335  2.69717  3.47623  3.82922  4.16558    719 e - - -
          2.68618  4.42225  2.77519  2.73123  3.46354  2.40513  3.72494  3.29354  2.67741  2.69355  4.24690  2.90347  2.73739  3.18146  2.89801  2.37887  2.77519  2.98518  4.58477  3.61503
          0.01825  4.40851  5.13086  0.61958  0.77255  0.48576  0.95510
    624   2.67400  4.53286  4.92850  4.35205  2.76067  4.42825  4.75920  1.70249  4.21078  1.06058  3.13948  4.50556  4.69462  4.32540  4.29699  3.75867  3.41994  2.27097  5.15942  4.03092    720 l - - -
          2.68618  4.42225  2.77519  2.73123  3.46354  2.40513  3.72494  3.29354  2.67741  2.69355  4.24690  2.90347  2.73739  3.18146  2.89801  2.37887  2.77519  2.98518  4.58477  3.61503
          0.01825  4.40851  5.13086  0.61958  0.77255  0.48576  0.95510
    625   2.77921  5.28834  1.92534  1.87246  4.61853  3.44965  3.70897  4.10429  2.27056  3.58560  4.34270  2.91463  3.89419  2.81977  2.62346  2.21805  3.01814  3.67290  5.72238  4.30179    721 e - - -
          2.68619  4.42226  2.77521  2.73124  3.46355  2.40514  3.72437  3.29355  2.67742  2.69356  4.24691  2.90348  2.73741  3.18148  2.89802  2.37888  2.77521  2.98520  4.58478  3.61504
          0.15244  2.60058  2.70063  0.37047  1.17250  0.48576  0.95510
    626   2.13830  4.93423  2.95252  2.19862  4.31916  2.96205  3.73188  3.76043  2.52641  3.32670  4.11691  2.65751  3.86728  2.86711  3.00154  2.21993  2.22894  3.37813  5.53042  4.17062    723 a - - -
          2.68624  4.42231  2.77526  2.73129  3.46360  2.40519  3.72501  3.29360  2.67747  2.69305  4.24696  2.90353  2.73746  3.18152  2.89763  2.37893  2.77526  2.98524  4.58483  3.61509
          0.37176  1.19012  5.06765  0.15766  1.92510  0.57706  0.82450
    627   2.49437  4.21930  4.35694  3.77397  3.24435  3.93455  4.24787  2.27117  3.63784  1.52909  3.22811  3.95178  4.28525  3.84126  3.78907  3.23493  3.02330  1.80215  4.85094  2.65338    725 l - - -
          2.68618  4.42225  2.77519  2.73123  3.46354  2.40513  3.72494  3.29354  2.67741  2.69355  4.24690  2.90347  2.73739  3.18146  2.89801  2.37887  2.77519  2.98518  4.58477  3.61503
          0.01945  4.34530  5.06765  0.61958  0.77255  0.57706  0.82450
    628   2.45304  5.05615  2.30704  2.24770  4.35818  3.44414  3.64154  3.81414  2.39798  2.97962  4.11077  2.72061  3.83994  2.75505  2.62497  2.41315  2.54597  3.22002  5.51745  4.13436    726 e - - -
          2.68618  4.42225  2.77519  2.73123  3.46354  2.40513  3.72494  3.29354  2.67741  2.69355  4.24690  2.90347  2.73739  3.18146  2.89801  2.37887  2.77519  2.98518  4.58477  3.61503
          0.01945  4.34530  5.06765  0.61958  0.77255  0.57706  0.82450
    629   2.42277  4.23045  3.77699  3.20197  2.71680  3.68236  3.21061  2.56303  2.76521  1.87727  2.92992  3.52888  4.05682  3.39568  3.40539  2.69390  2.87408  2.49082  4.82739  3.61585    727 l - - -
          2.68618  4.42225  2.77519  2.73123  3.46354  2.40513  3.72494  3.29354  2.67741  2.69355  4.24690  2.90347  2.73739  3.18146  2.89801  2.37887  2.77519  2.98518  4.58477  3.61503
          0.01945  4.34530  5.06765  0.61958  0.77255  0.57706  0.82450
    630   2.31850  5.04568  2.93916  1.80335  4.34552  3.46368  3.67415  3.78507  2.03282  2.91938  4.11630  2.96353  3.87168  2.79785  2.87790  2.42790  2.93203  3.41246  5.51730  4.15090    728 e - - -
          2.68618  4.42225  2.77519  2.73123  3.46354  2.40513  3.72494  3.29354  2.67741  2.69355  4.24690  2.90347  2.73739  3.18146  2.89801  2.37887  2.77519  2.98518  4.58477  3.61503
          0.01945  4.34530  5.06765  0.61958  0.77255  0.57706  0.82450
    631   2.42825  4.32931  3.84044  3.26907  3.46582  3.79273  4.07688  2.15302  2.28681  1.96827  3.41715  3.61667  4.16173  3.47391  3.46385  3.06195  2.97584  1.92503  4.99011  3.77649    729 v - - -
          2.68618  4.42225  2.77519  2.73123  3.46354  2.40513  3.72494  3.29354  2.67741  2.69355  4.24690  2.90347  2.73739  3.18146  2.89801  2.37887  2.77519  2.98518  4.58477  3.61503
          0.01945  4.34530  5.06765  0.61958  0.77255  0.57706  0.82450
    632   2.74917  4.15353  4.47265  3.87456  2.39176  3.89762  4.19779  1.94983  3.70907  1.67939  2.74366  3.97516  4.24493  3.17292  3.79489  3.20130  2.97911  2.35941  3.47094  3.53599    730 l - - -
          2.68618  4.42225  2.77519  2.73123  3.46354  2.40513  3.72494  3.29354  2.67741  2.69355  4.24690  2.90347  2.73739  3.18146  2.89801  2.37887  2.77519  2.98518  4.58477  3.61503
          0.01945  4.34530  5.06765  0.61958  0.77255  0.57706  0.82450
    633   2.80086  5.21616  3.03720  2.10905  4.58069  3.53181  3.66334  4.02368  1.81743  3.49423  4.26773  3.00752  3.92330  1.96877  2.38619  2.76856  2.71006  3.62071  5.60504  4.26124    731 k - - -
          2.68618  4.42225  2.77519  2.73123  3.46354  2.40513  3.72494  3.29354  2.67741  2.69355  4.24690  2.90347  2.73739  3.18146  2.89801  2.37887  2.77519  2.98518  4.58477  3.61503
          0.01945  4.34530  5.06765  0.61958  0.77255  0.43263  1.04640
    634   2.04486  4.56682  3.31706  2.51253  3.73766  3.58125  3.81231  3.10788  2.71981  2.47083  3.27269  3.21931  3.96656  3.05377  2.57213  2.52812  2.90139  2.38775  5.12532  3.85715    732 a - - -
          2.68614  4.42124  2.77536  2.73054  3.46371  2.40530  3.72452  3.29333  2.67737  2.69351  4.24707  2.90363  2.73756  3.18163  2.89817  2.37904  2.77536  2.98535  4.58218  3.61520
          0.35275  1.99891  1.82162  1.51235  0.24896  0.48576  0.95510
    635   2.73608  5.06252  3.04200  2.23641  4.38390  3.06663  3.63948  3.81053  1.57885  3.33244  3.44823  2.99321  3.88625  2.76084  2.40815  2.72695  2.95560  3.44308  5.48836  4.15708    741 k - - -
          2.68618  4.42225  2.77519  2.73123  3.46354  2.40513  3.72494  3.29354  2.67741  2.69355  4.24690  2.90347  2.73739  3.18146  2.89801  2.37887  2.77519  2.98518  4.58477  3.61503
          0.02166  4.23908  4.96143  0.61958  0.77255  0.70349  0.68291
    636   3.42550  4.73307  5.07247  4.50694  1.73729  4.64797  4.77615  2.38226  4.36397  1.01477  2.45438  4.68065  4.81765  4.38615  4.41740  3.99177  3.63799  2.55903  4.99598  3.76781    742 l - - -
          2.68618  4.42225  2.77519  2.73123  3.46354  2.40513  3.72494  3.29354  2.67741  2.69355  4.24690  2.90347  2.73739  3.18146  2.89801  2.37887  2.77519  2.98518  4.58477  3.61503
          0.02166  4.23908  4.96143  0.61958  0.77255  0.70349  0.68291
    637   2.45947  4.93708  2.71744  2.41782  4.21119  3.43991  3.63360  3.13452  1.87439  3.20980  3.72676  2.94678  3.83185  2.76265  2.56842  2.43544  2.86593  3.28850  5.41535  4.05949    743 k - - -
          2.68618  4.42225  2.77519  2.73123  3.46354  2.40513  3.72494  3.29354  2.67741  2.69355  4.24690  2.90347  2.73739  3.18146  2.89801  2.37887  2.77519  2.98518  4.58477  3.61503
          0.02166  4.23908  4.96143  0.61958  0.77255  0.70349  0.68291
    638   2.64101  4.96994  2.95636  2.15649  4.25171  3.00441  3.07833  3.21999  2.07324  3.24465  4.02974  2.93684  3.82993  2.44174  2.84185  2.64041  2.87102  2.94972  5.43921  4.07750    744 k - - -
          2.68618  4.42225  2.77519  2.73123  3.46354  2.40513  3.72494  3.29354  2.67741  2.69355  4.24690  2.90347  2.73739  3.18146  2.89801  2.37887  2.77519  2.98518  4.58477  3.61503
          0.02166  4.23908  4.96143  0.61958  0.77255  0.37033  1.17283
    639   4.12684  5.26085  5.09352  4.88087  0.58046  4.79301  3.74117  3.67888  4.69905  2.91666  4.25639  4.46053  5.08984  4.56024  4.64084  4.20098  4.34886  3.65300  3.84628  1.84738    745 F - - -
          2.68618  4.42225  2.77519  2.73123  3.46354  2.40513  3.72494  3.29354  2.67741  2.69355  4.24690  2.90347  2.73739  3.18146  2.89801  2.37887  2.77519  2.98518  4.58477  3.61503
          0.01825  4.40851  5.13086  0.61958  0.77255  0.48576  0.95510
    640   1.94424  4.32800  3.64468  2.80207  2.66609  3.67132  3.93288  2.80838  3.02083  2.53124  3.43387  3.45326  4.04984  2.98590  3.34524  2.92623  2.90020  2.20191  4.90869  2.81242    746 a - - -
          2.68618  4.42225  2.77519  2.73123  3.46354  2.40513  3.72494  3.29354  2.67741  2.69355  4.24690  2.90347  2.73739  3.18146  2.89801  2.37887  2.77519  2.98518  4.58477  3.61503
          0.01825  4.40851  5.13086  0.61958  0.77255  0.48576  0.95510
    641   2.45995  5.11168  3.00430  2.15245  4.42926  3.49103  3.66205  3.88073  1.82496  3.18178  3.55709  2.97543  3.88095  2.18983  2.67496  2.69337  2.93870  3.48820  5.55192  4.18175    747 k - - -
          2.68618  4.42225  2.77519  2.73123  3.46354  2.40513  3.72494  3.29354  2.67741  2.69355  4.24690  2.90347  2.73739  3.18146  2.89801  2.37887  2.77519  2.98518  4.58477  3.61503
          0.01825  4.40851  5.13086  0.61958  0.77255  0.48576  0.95510
    642   2.69828  5.06213  3.00133  2.25197  4.35965  3.48631  3.66867  3.80546  1.88966  2.70447  4.11818  2.41835  3.87793  2.78663  2.61630  2.50960  2.92694  3.42779  5.51804  3.50063    748 k - - -
          2.68618  4.42225  2.77519  2.73123  3.46354  2.40513  3.72494  3.29354  2.67741  2.69355  4.24690  2.90347  2.73739  3.18146  2.89801  2.37887  2.77519  2.98518  4.58477  3.61503
          0.01825  4.40851  5.13086  0.61958  0.77255  0.48576  0.95510
    643   3.13356  5.74842  2.05985  0.92829  5.03376  3.43868  3.94440  4.56303  2.92090  4.03267  4.86485  2.88860  4.04317  2.66362  3.50134  3.01376  3.41247  4.12061  6.17849  4.66844    749 e - - -
          2.68618  4.42225  2.77519  2.73123  3.46354  2.40513  3.72494  3.29354  2.67741  2.69355  4.24690  2.90347  2.73739  3.18146  2.89801  2.37887  2.77519  2.98518  4.58477  3.61503
          0.01825  4.40851  5.13086  0.61958  0.77255  0.48576  0.95510
    644   2.69517  4.91272  3.08221  2.52135  3.37007  3.51418  3.70340  2.79748  2.02794  3.17129  3.98193  2.22448  3.90303  2.54424  2.65481  2.72252  2.92389  3.25154  5.40038  4.06704    750 k - - -
          2.68618  4.42225  2.77519  2.73123  3.46354  2.40513  3.72494  3.29354  2.67741  2.69355  4.24690  2.90347  2.73739  3.18146  2.89801  2.37887  2.77519  2.98518  4.58477  3.61503
          0.01825  4.40851  5.13086  0.61958  0.77255  0.48576  0.95510
    645   2.76579  5.26632  2.49369  1.55822  4.59246  2.92636  3.70473  4.07650  2.28708  3.56407  4.32140  2.91324  3.88794  2.66266  2.99022  2.43724  2.73331  3.64859  5.70637  4.28658    751 e - - -
          2.68618  4.42225  2.77519  2.73123  3.46354  2.40513  3.72494  3.29354  2.67741  2.69355  4.24690  2.90347  2.73739  3.18146  2.89801  2.37887  2.77519  2.98518  4.58477  3.61503
          0.01825  4.40851  5.13086  0.61958  0.77255  0.48576  0.95510
    646   3.06781  5.13992  3.55778  2.90540  4.23887  3.78873  2.25449  3.83128  2.20960  2.74543  4.22534  3.33179  4.15456  2.95530  1.29179  3.09794  3.25722  3.54082  5.39589  4.09110    752 r - - -
          2.68618  4.42225  2.77519  2.73123  3.46354  2.40513  3.72494  3.29354  2.67741  2.69355  4.24690  2.90347  2.73739  3.18146  2.89801  2.37887  2.77519  2.98518  4.58477  3.61503
          0.08354  4.40851  2.68871  0.61958  0.77255  0.48576  0.95510
    647   2.62840  4.54888  4.57506  4.06264  1.28055  4.20054  4.34172  2.53365  3.92563  1.62143  3.26723  4.20898  4.54856  4.09366  4.06770  3.54121  3.37352  2.50924  4.73944  3.31196    753 f - - -
          2.68618  4.42225  2.77519  2.73123  3.46354  2.40513  3.72494  3.29354  2.67741  2.69355  4.24690  2.90347  2.73739  3.18146  2.89801  2.37887  2.77519  2.98518  4.58477  3.61503
          0.01947  4.34444  5.06679  0.61958  0.77255  0.57821  0.82303
    648   2.49537  5.12910  3.00838  2.47259  4.48329  3.49858  3.67343  3.92659  1.65372  3.43045  4.20835  2.36531  3.90185  2.78852  2.44026  2.39206  2.98082  3.53356  5.57220  4.22075    754 k - - -
          2.68618  4.42225  2.77519  2.73123  3.46354  2.40513  3.72494  3.29354  2.67741  2.69355  4.24690  2.90347  2.73739  3.18146  2.89801  2.37887  2.77519  2.98518  4.58477  3.61503
          0.01947  4.34444  5.06679  0.61958  0.77255  0.57821  0.82303
    649   2.20163  5.14727  2.85102  1.87891  4.46956  2.94806  3.66504  3.93567  2.17293  3.44392  4.20807  2.92150  3.85963  2.41639  2.89811  2.48430  2.94346  3.52850  5.59968  4.20515    755 e - - -
          2.68618  4.42225  2.77519  2.73123  3.46354  2.40513  3.72494  3.29354  2.67741  2.69355  4.24690  2.90347  2.73739  3.18146  2.89801  2.37887  2.77519  2.98518  4.58477  3.61503
          0.01947  4.34444  5.06679  0.61958  0.77255  0.43201  1.04755
    650   2.94860  5.35935  2.69194  1.79183  4.72076  1.62997  3.83523  4.18188  2.04597  3.68661  4.49362  2.98655  3.99979  2.97329  3.03414  2.89914  3.20281  3.77952  5.83250  4.44281    756 g - - -
          2.68618  4.42225  2.77519  2.73123  3.46354  2.40513  3.72494  3.29354  2.67741  2.69355  4.24690  2.90347  2.73739  3.18146  2.89801  2.37887  2.77519  2.98518  4.58477  3.61503
          0.01825  4.40851  5.13086  0.61958  0.77255  0.48576  0.95510
    651   2.45081  4.09527  4.49346  3.89461  2.41875  3.84760  4.13163  2.11595  3.71393  2.24963  3.19887  3.94773  4.20958  3.86908  3.77675  3.15317  2.93076  1.82532  3.50025  2.49288    757 v - - -
          2.68618  4.42225  2.77519  2.73123  3.46354  2.40513  3.72494  3.29354  2.67741  2.69355  4.24690  2.90347  2.73739  3.18146  2.89801  2.37887  2.77519  2.98518  4.58477  3.61503
          0.01825  4.40851  5.13086  0.61958  0.77255  0.48576  0.95510
    652   2.67184  4.94367  3.03102  2.27829  4.20342  3.48727  3.31143  3.63247  2.37722  3.21115  3.48888  3.00049  3.87783  2.59643  2.48291  2.31349  2.55240  2.94410  5.43048  3.25483    758 e - - -
          2.68618  4.42225  2.77519  2.73123  3.46354  2.40513  3.72494  3.29354  2.67741  2.69355  4.24690  2.90347  2.73739  3.18146  2.89801  2.37887  2.77519  2.98518  4.58477  3.61503
          0.01825  4.40851  5.13086  0.61958  0.77255  0.48576  0.95510
    653   3.06909  4.43653  4.75453  4.22834  3.67403  4.32284  4.83387  1.32140  4.11059  2.38356  3.54506  4.40789  3.36724  4.35642  4.28763  3.67650  3.33155  1.15692  5.43003  4.22962    759 v - - -
          2.68618  4.42225  2.77519  2.73123  3.46354  2.40513  3.72494  3.29354  2.67741  2.69355  4.24690  2.90347  2.73739  3.18146  2.89801  2.37887  2.77519  2.98518  4.58477  3.61503
          0.08266  4.40851  2.70063  0.61958  0.77255  0.48576  0.95510
    654   2.49719  4.25910  3.79441  2.90385  2.99148  3.71231  3.99041  2.66018  2.86169  1.59427  3.34901  3.55542  4.08590  3.41994  3.42006  2.98033  2.90467  2.13796  4.86478  3.65442    760 l - - -
          2.68618  4.42225  2.77519  2.73123  3.46354  2.40513  3.72494  3.29354  2.67741  2.69355  4.24690  2.90347  2.73739  3.18146  2.89801  2.37887  2.77519  2.98518  4.58477  3.61503
          0.01945  4.34530  5.06765  0.61958  0.77255  0.57706  0.82450
    655   2.68307  5.14486  2.42222  1.85833  4.46696  3.43792  2.79199  3.94016  2.25386  3.43906  4.19345  2.91215  3.84314  2.48526  2.87299  2.65153  2.91542  3.52447  3.93154  4.18662    761 e - - -
          2.68618  4.42225  2.77519  2.73123  3.46354  2.40513  3.72494  3.29354  2.67741  2.69355  4.24690  2.90347  2.73739  3.18146  2.89801  2.37887  2.77519  2.98518  4.58477  3.61503
          0.01945  4.34530  5.06765  0.61958  0.77255  0.57706  0.82450
    656   2.66865  2.42265  3.96594  3.39112  3.37761  3.69793  4.06536  2.65505  3.21744  1.65124  3.36448  3.65400  4.10964  3.52985  2.92273  2.99878  2.48633  2.45994  4.88574  3.68537    762 l - - -
          2.68618  4.42225  2.77519  2.73123  3.46354  2.40513  3.72494  3.29354  2.67741  2.69355  4.24690  2.90347  2.73739  3.18146  2.89801  2.37887  2.77519  2.98518  4.58477  3.61503
          0.01945  4.34530  5.06765  0.61958  0.77255  0.43263  1.04640
    657   3.55168  5.66970  2.87261  0.45185  5.10554  3.72341  4.40324  4.68140  3.36623  4.22140  5.20936  3.39833  4.36386  3.63106  3.80699  3.49742  3.87181  4.32120  6.16609  4.94046    763 E - - -
          2.68619  4.42226  2.77521  2.73124  3.46355  2.40498  3.72496  3.29355  2.67742  2.69356  4.24691  2.90348  2.73741  3.18148  2.89802  2.37888  2.77521  2.98520  4.58478  3.61504
          0.08354  2.60058  5.13086  0.37047  1.17250  0.48576  0.95510
    658   2.72775  4.90382  3.13177  2.17749  3.51821  3.54461  3.72196  3.55074  1.72753  2.32527  3.97282  3.07764  3.93201  2.87489  2.71429  2.76395  2.95361  3.23687  5.38603  4.06753    765 k - - -
          2.68618  4.42225  2.77519  2.73123  3.46354  2.40513  3.72494  3.29354  2.67741  2.69355  4.24690  2.90347  2.73739  3.18146  2.89801  2.37887  2.77519  2.98518  4.58477  3.61503
          0.01825  4.40851  5.13086  0.61958  0.77255  0.48576  0.95510
    659   2.79927  5.24916  2.78202  1.75816  4.58636  3.46381  3.73365  4.05801  2.49562  3.55807  4.33078  2.02821  3.91593  2.85248  2.65281  2.09998  3.04140  3.64454  5.70650  4.30499    766 e - - -
          2.68618  4.42225  2.77519  2.73123  3.46354  2.40513  3.72494  3.29354  2.67741  2.69355  4.24690  2.90347  2.73739  3.18146  2.89801  2.37887  2.77519  2.98518  4.58477  3.61503
          0.01825  4.40851  5.13086  0.61958  0.77255  0.48576  0.95510
    660   2.69634  4.16461  4.17521  3.58789  2.55654  3.80308  3.25456  2.57425  3.46084  1.80108  2.58168  3.78921  4.16707  3.20672  3.63372  3.09120  2.92775  1.92351  4.75723  3.55913    767 l - - -
          2.68618  4.42225  2.77519  2.73123  3.46354  2.40513  3.72494  3.29354  2.67741  2.69355  4.24690  2.90347  2.73739  3.18146  2.89801  2.37887  2.77519  2.98518  4.58477  3.61503
          0.01825  4.40851  5.13086  0.61958  0.77255  0.48576  0.95510
    661   2.71084  5.18709  2.66657  1.82366  4.51347  2.97748  3.66885  3.99007  2.16003  3.48513  4.23784  2.56381  3.86372  2.77542  2.92214  2.30032  2.94549  3.08905  5.63105  4.22428    768 e - - -
          2.68618  4.42225  2.77519  2.73123  3.46354  2.40513  3.72494  3.29354  2.67741  2.69355  4.24690  2.90347  2.73739  3.18146  2.89801  2.37887  2.77519  2.98518  4.58477  3.61503
          0.01825  4.40851  5.13086  0.61958  0.77255  0.48576  0.95510
    662   2.67302  4.89993  3.05424  2.40149  3.47642  2.79913  3.69816  3.56815  2.23312  3.16231  3.96941  2.47976  3.88721  2.84247  2.65288  2.69975  2.55858  2.61555  5.39679  4.05632    769 k - - -
          2.68619  4.42226  2.77520  2.73124  3.46355  2.40514  3.72495  3.29355  2.67742  2.69356  4.24691  2.90348  2.73740  3.18147  2.89802  2.37888  2.77520  2.98498  4.58478  3.61504
          0.06816  2.81381  5.13086  0.40790  1.09376  0.48576  0.95510
    663   2.42605  4.83586  3.07224  1.75681  4.09962  3.49599  3.74617  2.65253  2.56176  3.12350  3.94657  3.06150  3.53376  2.90719  3.01839  2.32281  2.77681  3.17935  5.38194  4.05564    771 e - - -
          2.68618  4.42225  2.77519  2.73123  3.46354  2.40513  3.72494  3.29354  2.67741  2.69355  4.24690  2.90347  2.73739  3.18146  2.89801  2.37887  2.77519  2.98518  4.58477  3.61503
          0.01825  4.40851  5.13086  0.61958  0.77255  0.48576  0.95510
    664   2.95672  4.32076  4.74351  4.15927  1.84639  4.13403  4.35859  1.72512  3.98827  1.79198  3.18442  4.22088  4.45462  4.10878  4.04364  3.45035  3.18578  2.12980  4.77662  2.84012    772 i - - -
          2.68631  4.42238  2.77517  2.73123  3.46367  2.40507  3.72508  3.29317  2.67729  2.69330  4.24703  2.90360  2.73753  3.18159  2.89814  2.37880  2.77505  2.98531  4.58490  3.61516
          0.19042  1.78690  5.13086  1.15019  0.38064  0.48576  0.95510
    665   2.72289  3.91515  2.49936  2.01186  4.49602  2.23984  3.68384  3.96726  2.45276  3.47376  4.23456  2.70087  3.87325  2.31853  2.94775  2.69033  2.95933  3.55560  5.62966  4.22675    777 e - - -
          2.68618  4.42225  2.77519  2.73123  3.46354  2.40513  3.72494  3.29354  2.67741  2.69355  4.24690  2.90347  2.73739  3.18146  2.89801  2.37887  2.77519  2.98518  4.58477  3.61503
          0.01825  4.40851  5.13086  0.61958  0.77255  0.48576  0.95510
    666   2.80351  5.18757  2.39627  2.41755  4.58303  1.61443  3.80292  4.05258  2.62942  3.57949  4.36637  2.55971  3.93039  2.93624  2.81232  2.37328  3.07166  3.63812  5.75194  4.34968    778 g - - -
          2.68618  4.42225  2.77519  2.73123  3.46354  2.40513  3.72494  3.29354  2.67741  2.69355  4.24690  2.90347  2.73739  3.18146  2.89801  2.37887  2.77519  2.98518  4.58477  3.61503
          0.01825  4.40851  5.13086  0.61958  0.77255  0.48576  0.95510
    667   3.16783  4.47696  5.06586  4.48753  2.33750  4.45618  4.82115  1.56384  4.33374  1.73968  2.70538  4.58240  4.72332  4.43458  4.38106  3.79467  3.39876  1.48778  5.19748  4.06997    779 v - - -
          2.68618  4.42225  2.77519  2.73123  3.46354  2.40513  3.72494  3.29354  2.67741  2.69355  4.24690  2.90347  2.73739  3.18146  2.89801  2.37887  2.77519  2.98518  4.58477  3.61503
          0.01825  4.40851  5.13086  0.61958  0.77255  0.48576  0.95510
    668   2.57658  4.83529  2.79555  2.40896  4.06567  3.52119  3.73240  2.45444  1.82856  3.08442  3.91329  3.06537  3.91465  2.89431  2.98711  2.73732  2.92009  2.68016  5.35239  4.02978    780 k - - -
          2.68618  4.42225  2.77519  2.73123  3.46354  2.40513  3.72494  3.29354  2.67741  2.69355  4.24690  2.90347  2.73739  3.18146  2.89801  2.37887  2.77519  2.98518  4.58477  3.61503
          0.01825  4.40851  5.13086  0.61958  0.77255  0.48576  0.95510
    669   3.50806  4.78494  5.30043  4.73675  1.62094  4.78247  4.94912  1.77859  4.58903  1.12582  3.05195  4.86517  4.94775  4.58289  4.60475  4.13740  3.72395  2.48578  5.13857  3.92234    781 l - - -
          2.68618  4.42225  2.77519  2.73123  3.46354  2.40513  3.72494  3.29354  2.67741  2.69355  4.24690  2.90347  2.73739  3.18146  2.89801  2.37887  2.77519  2.98518  4.58477  3.61503
          0.01825  4.40851  5.13086  0.61958  0.77255  0.48576  0.95510
    670   2.69079  5.03330  3.00790  2.25811  4.32185  3.48568  3.67178  3.76329  1.83414  3.31001  4.09161  2.71327  3.87697  2.79334  2.64647  2.68692  2.39235  3.01881  5.49740  3.36464    782 k - - -
          2.68606  4.42227  2.77521  2.73125  3.46325  2.40514  3.72496  3.29356  2.67743  2.69357  4.24691  2.90348  2.73741  3.18148  2.89802  2.37889  2.77521  2.98520  4.58479  3.61505
          0.06229  2.90992  5.13086  0.64846  0.73992  0.48576  0.95510
    671   2.05092  4.47493  3.75664  3.65158  4.86369  0.66861  4.76966  4.28476  3.85210  4.01086  4.85334  3.71218  4.01925  4.09154  4.09872  2.73748  3.08732  3.63479  6.16717  5.02391    785 G - - -
          2.68618  4.42225  2.77519  2.73123  3.46354  2.40513  3.72494  3.29354  2.67741  2.69355  4.24690  2.90347  2.73739  3.18146  2.89801  2.37887  2.77519  2.98518  4.58477  3.61503
          0.01825  4.40851  5.13086  0.61958  0.77255  0.48576  0.95510
    672   2.72559  4.89841  3.14812  2.57548  3.43073  3.54617  3.71953  3.55266  2.17259  3.15023  3.97204  3.08135  3.93153  2.60982  1.81129  2.76300  2.57327  2.90447  5.38422  4.07007    786 r - - -
          2.68618  4.42225  2.77519  2.73123  3.46354  2.40513  3.72494  3.29354  2.67741  2.69355  4.24690  2.90347  2.73739  3.18146  2.89801  2.37887  2.77519  2.98518  4.58477  3.61503
          0.01825  4.40851  5.13086  0.61958  0.77255  0.48576  0.95510
    673   2.40073  4.38949  4.18541  3.72529  3.68725  3.81617  4.47930  1.05662  3.62770  2.53898  3.61329  3.93756  3.11074  3.91917  3.86057  3.19177  3.13476  2.22604  5.30348  4.09878    787 i - - -
          2.68618  4.42225  2.77519  2.73123  3.46354  2.40513  3.72494  3.29354  2.67741  2.69355  4.24690  2.90347  2.73739  3.18146  2.89801  2.37887  2.77519  2.98518  4.58477  3.61503
          0.01825  4.40851  5.13086  0.61958  0.77255  0.48576  0.95510
    674   3.67445  5.78274  0.38122  2.84030  5.25745  3.71802  4.53732  4.99180  3.74016  4.50967  5.53092  3.41296  4.40814  3.79819  4.30566  3.59667  4.03375  4.58192  6.30443  5.08213    788 D - - -
          2.68618  4.42225  2.77519  2.73123  3.46354  2.40513  3.72494  3.29354  2.67741  2.69355  4.24690  2.90347  2.73739  3.18146  2.89801  2.37887  2.77519  2.98518  4.58477  3.61503
          0.01825  4.40851  5.13086  0.61958  0.77255  0.48576  0.95510
    675   3.73009  5.46311  4.28472  3.72060  4.96334  4.06840  4.37084  4.57514  2.65890  3.99208  5.00442  4.02488  4.56909  3.58817  0.40089  3.80599  3.97468  4.28132  5.84052  4.80607    789 R - - -
          2.68618  4.42225  2.77519  2.73123  3.46354  2.40513  3.72494  3.29354  2.67741  2.69355  4.24690  2.90347  2.73739  3.18146  2.89801  2.37887  2.77519  2.98518  4.58477  3.61503
          0.01825  4.40851  5.13086  0.61958  0.77255  0.48576  0.95510
    676   3.40563  4.63301  5.36520  4.86902  3.80557  4.93001  5.53454  0.92442  4.77985  2.03829  3.56663  5.04919  5.15306  4.99268  4.93065  4.33678  3.65910  1.30682  5.87546  4.69703    790 i - - -
          2.68618  4.42225  2.77519  2.73123  3.46354  2.40513  3.72494  3.29354  2.67741  2.69355  4.24690  2.90347  2.73739  3.18146  2.89801  2.37887  2.77519  2.98518  4.58477  3.61503
          0.01825  4.40851  5.13086  0.61958  0.77255  0.48576  0.95510
    677   2.94526  5.32702  1.13264  2.40279  4.61172  3.45876  3.88164  4.05707  2.77375  3.62888  4.47170  2.96271  3.99894  2.55058  3.28822  2.90163  3.21556  2.90579  5.83810  4.41237    791 d - - -
          2.68618  4.42225  2.77519  2.73123  3.46354  2.40513  3.72494  3.29354  2.67741  2.69355  4.24690  2.90347  2.73739  3.18146  2.89801  2.37887  2.77519  2.98518  4.58477  3.61503
          0.01825  4.40851  5.13086  0.61958  0.77255  0.48576  0.95510
    678   2.71911  5.13861  2.99289  2.27955  4.46531  3.49040  3.66097  3.32276  1.71890  3.42505  4.18918  2.74302  3.88200  2.52726  2.56878  2.27748  2.94574  3.52043  5.57219  4.19829    792 k - - -
          2.68618  4.42225  2.77519  2.73123  3.46354  2.40513  3.72494  3.29354  2.67741  2.69355  4.24690  2.90347  2.73739  3.18146  2.89801  2.37887  2.77519  2.98518  4.58477  3.61503
          0.01825  4.40851  5.13086  0.61958  0.77255  0.48576  0.95510
    679   2.67757  4.84803  3.09673  2.53918  4.08624  3.51078  3.71685  3.49652  2.33232  2.82687  3.92663  2.42298  3.90229  2.87315  2.65427  2.28536  2.45033  2.57885  5.35807  4.03226    793 s - - -
          2.68618  4.42225  2.77519  2.73123  3.46354  2.40513  3.72494  3.29354  2.67741  2.69355  4.24690  2.90347  2.73739  3.18146  2.89801  2.37887  2.77519  2.98518  4.58477  3.61503
          0.01825  4.40851  5.13086  0.61958  0.77255  0.48576  0.95510
    680   2.02951  5.15531  2.57285  2.11201  4.47817  2.69354  3.67950  3.94733  2.20497  3.45680  4.21750  2.93295  3.86903  2.79074  2.93826  2.48164  2.71970  3.53717  5.61463  4.21513    794 a - - -
          2.68618  4.42225  2.77519  2.73123  3.46354  2.40513  3.72494  3.29354  2.67741  2.69355  4.24690  2.90347  2.73739  3.18146  2.89801  2.37887  2.77519  2.98518  4.58477  3.61503
          0.01825  4.40851  5.13086  0.61958  0.77255  0.48576  0.95510
    681   2.71056  5.18804  2.26434  1.88493  4.51314  2.72093  3.66817  3.99007  2.42726  3.48496  4.23748  2.65612  3.86326  2.77464  2.71922  2.67465  2.66040  3.56863  5.63084  3.58078    795 e - - -
          2.68621  4.42228  2.77523  2.73126  3.46329  2.40516  3.72498  3.29357  2.67744  2.69358  4.24693  2.90306  2.73743  3.18149  2.89804  2.37890  2.77523  2.98521  4.58480  3.61506
          0.17642  1.85903  5.13086  0.24332  1.53256  0.48576  0.95510
    682   2.74299  5.24181  2.53247  1.72502  4.57096  2.66462  3.68788  4.05418  2.24332  3.54053  4.29356  2.91438  3.87678  2.56339  2.95821  2.43027  2.72486  3.62522  5.68077  4.26444    797 e - - -
          2.68618  4.42225  2.77519  2.73123  3.46354  2.40513  3.72494  3.29354  2.67741  2.69355  4.24690  2.90347  2.73739  3.18146  2.89801  2.37887  2.77519  2.98518  4.58477  3.61503
          0.01825  4.40851  5.13086  0.61958  0.77255  0.48576  0.95510
    683   2.66509  4.45880  3.43541  2.67272  3.18959  3.61497  3.85681  2.16560  2.60082  2.45872  3.55789  2.80829  3.99640  3.14735  2.92187  2.85107  2.50249  2.73890  5.03000  3.24308    798 i - - -
          2.68618  4.42225  2.77519  2.73123  3.46354  2.40513  3.72494  3.29354  2.67741  2.69355  4.24690  2.90347  2.73739  3.18146  2.89801  2.37887  2.77519  2.98518  4.58477  3.61503
          0.01825  4.40851  5.13086  0.61958  0.77255  0.48576  0.95510
    684   2.68523  4.10072  4.39671  3.10547  2.74008  3.82567  4.13614  2.13153  3.63484  1.69310  2.59669  3.89998  4.18796  3.80840  3.72958  3.12607  2.91687  2.34051  3.59260  3.01914    799 l - - -
          2.68618  4.42225  2.77519  2.73123  3.46354  2.40513  3.72494  3.29354  2.67741  2.69355  4.24690  2.90347  2.73739  3.18146  2.89801  2.37887  2.77519  2.98518  4.58477  3.61503
          0.01825  4.40851  5.13086  0.61958  0.77255  0.48576  0.95510
    685   3.40342  4.63899  5.35308  4.83648  3.67812  4.88808  5.42031  1.13427  4.73738  1.59030  3.44752  5.00661  5.09917  4.89961  4.85509  4.28009  3.64922  1.34777  5.73298  4.59269    800 i - - -
          2.68618  4.42225  2.77519  2.73123  3.46354  2.40513  3.72494  3.29354  2.67741  2.69355  4.24690  2.90347  2.73739  3.18146  2.89801  2.37887  2.77519  2.98518  4.58477  3.61503
          0.01825  4.40851  5.13086  0.61958  0.77255  0.48576  0.95510
    686   3.19991  4.54651  4.88600  4.31683  3.19078  4.41208  4.65052  1.45629  4.15033  1.16622  3.15943  4.46079  4.68159  4.28436  4.24023  3.74131  3.42684  2.33415  5.03466  2.92915    801 l - - -
          2.68618  4.42225  2.77519  2.73123  3.46354  2.40513  3.72494  3.29354  2.67741  2.69355  4.24690  2.90347  2.73739  3.18146  2.89801  2.37887  2.77519  2.98518  4.58477  3.61503
          0.01825  4.40851  5.13086  0.61958  0.77255  0.48576  0.95510
    687   3.67445  5.78274  0.38122  2.84030  5.25745  3.71802  4.53732  4.99180  3.74016  4.50967  5.53092  3.41296  4.40814  3.79819  4.30566  3.59667  4.03375  4.58192  6.30443  5.08213    802 D - - -
          2.68618  4.42225  2.77519  2.73123  3.46354  2.40513  3.72494  3.29354  2.67741  2.69355  4.24690  2.90347  2.73739  3.18146  2.89801  2.37887  2.77519  2.98518  4.58477  3.61503
          0.01825  4.40851  5.13086  0.61958  0.77255  0.48576  0.95510
    688   4.10921  5.37651  4.67572  4.53148  2.52482  4.49058  4.00540  4.05976  4.37960  3.36712  4.67964  4.44540  4.96345  4.54512  4.43912  4.17885  4.40477  3.95823  4.17912  0.39642    803 Y - - -
          2.68618  4.42225  2.77519  2.73123  3.46354  2.40513  3.72494  3.29354  2.67741  2.69355  4.24690  2.90347  2.73739  3.18146  2.89801  2.37887  2.77519  2.98518  4.58477  3.61503
          0.01825  4.40851  5.13086  0.61958  0.77255  0.48576  0.95510
    689   3.57381  5.47960  3.78155  3.34065  4.99621  3.96191  4.19472  4.47228  0.48363  3.93231  4.89502  3.72811  4.44880  3.37713  2.70273  3.59885  3.80052  4.16105  5.84715  4.75849    804 K - - -
          2.68637  4.42244  2.77539  2.73142  3.46296  2.40532  3.72513  3.29373  2.67671  2.69357  4.24709  2.90329  2.73759  3.18131  2.89794  2.37886  2.77516  2.98537  4.58496  3.61469
          0.35275  1.23329  5.13086  1.02121  0.44653  0.48576  0.95510
    690   2.37393  4.85669  2.32082  2.61357  4.47185  3.36656  3.90972  3.90942  2.75293  3.49611  4.29240  3.09675  3.91461  3.06281  3.22354  1.45699  2.28141  3.47731  5.70167  4.35361    808 s - - -
          2.68618  4.42225  2.77519  2.73123  3.46354  2.40513  3.72494  3.29354  2.67741  2.69355  4.24690  2.90347  2.73739  3.18146  2.89801  2.37887  2.77519  2.98518  4.58477  3.61503
          0.01825  4.40851  5.13086  0.61958  0.77255  0.48576  0.95510
    691   2.82707  4.46372  3.91083  3.41846  2.71489  1.50010  4.13883  2.83371  3.34669  1.82510  3.52917  3.71218  4.22334  3.62801  3.62396  3.10337  3.10877  2.67850  4.91060  3.54700    809 g - - -
          2.68618  4.42225  2.77519  2.73123  3.46354  2.40513  3.72494  3.29354  2.67741  2.69355  4.24690  2.90347  2.73739  3.18146  2.89801  2.37887  2.77519  2.98518  4.58477  3.61503
          0.01825  4.40851  5.13086  0.61958  0.77255  0.48576  0.95510
    692   2.84913  5.19138  3.12823  2.57222  4.56823  3.57849  3.71234  3.99394  1.33387  3.48416  4.27473  2.66687  3.97505  2.82965  2.37456  2.53857  2.75802  3.61027  5.60647  4.28781    810 k - - -
          2.68618  4.42225  2.77519  2.73123  3.46354  2.40513  3.72494  3.29354  2.67741  2.69355  4.24690  2.90347  2.73739  3.18146  2.89801  2.37887  2.77519  2.98518  4.58477  3.61503
          0.01825  4.40851  5.13086  0.61958  0.77255  0.48576  0.95510
    693   2.88762  4.26008  4.67181  4.08341  2.78554  4.07440  4.36597  2.04030  3.91783  1.78890  3.21507  4.16490  4.40745  4.06446  3.99043  3.38825  3.11931  1.46719  4.84324  2.58226    811 v - - -
          2.68618  4.42225  2.77519  2.73123  3.46354  2.40513  3.72494  3.29354  2.67741  2.69355  4.24690  2.90347  2.73739  3.18146  2.89801  2.37887  2.77519  2.98518  4.58477  3.61503
          0.01825  4.40851  5.13086  0.61958  0.77255  0.48576  0.95510
    694   2.77569  5.24079  2.00882  2.03622  4.55129  3.45213  3.71828  4.02541  2.50887  2.97239  4.30027  2.92416  2.35131  2.51474  3.01029  2.73436  3.01555  3.61457  5.68883  4.27736    812 d - - -
          2.68618  4.42225  2.77519  2.73123  3.46354  2.40513  3.72494  3.29354  2.67741  2.69355  4.24690  2.90347  2.73739  3.18146  2.89801  2.37887  2.77519  2.98518  4.58477  3.61503
          0.01825  4.40851  5.13086  0.61958  0.77255  0.48576  0.95510
    695   2.70309  5.16130  2.65342  2.14373  4.48262  3.45448  3.66485  3.34500  1.99954  3.45602  4.21191  2.42041  3.86273  2.77249  2.90690  2.06819  2.93643  3.53975  5.60719  4.20724    813 k - - -
          2.68618  4.42225  2.77519  2.73123  3.46354  2.40513  3.72494  3.29354  2.67741  2.69355  4.24690  2.90347  2.73739  3.18146  2.89801  2.37887  2.77519  2.98518  4.58477  3.61503
          0.08354  4.40851  2.68871  0.61958  0.77255  0.48576  0.95510
    696   2.66244  4.86629  3.05333  2.16353  4.10702  3.48764  3.68732  3.52318  1.98410  3.12393  2.96331  2.63536  3.87807  2.83644  2.92619  2.69475  2.89290  2.82048  5.36381  3.38620    814 k - - -
          2.68618  4.42225  2.77519  2.73123  3.46354  2.40513  3.72494  3.29354  2.67741  2.69355  4.24690  2.90347  2.73739  3.18146  2.89801  2.37887  2.77519  2.98518  4.58477  3.61503
          0.01947  4.34444  5.06679  0.61958  0.77255  0.57821  0.82303
    697   2.64977  4.73756  3.14373  2.60053  4.00294  3.48563  3.75089  3.40994  2.56713  3.04144  3.87489  3.09254  3.24285  2.92853  2.70088  1.76544  2.43829  3.10271  5.30816  3.24057    815 s - - -
          2.68618  4.42225  2.77519  2.73123  3.46354  2.40513  3.72494  3.29354  2.67741  2.69355  4.24690  2.90347  2.73739  3.18146  2.89801  2.37887  2.77519  2.98518  4.58477  3.61503
          0.33258  4.34444  1.30953  0.61958  0.77255  0.57821  0.82303
    698   2.75690  5.25094  2.24500  1.81400  4.56897  3.32790  3.64015  4.04803  1.95294  3.53477  4.31932  2.79128  3.81521  2.42279  2.90654  2.69482  3.00111  3.63110  5.67657  4.25769    816 e - - -
          2.68655  4.42262  2.77534  2.73102  3.46391  2.40530  3.72531  3.29279  2.67678  2.69337  4.24726  2.90301  2.73739  3.18141  2.89794  2.37898  2.77526  2.98555  4.58514  3.61540
          0.54940  0.88155  4.76075  1.62650  0.21892  0.73350  0.65436
    699   2.17957  4.38027  3.37787  2.82104  3.02343  3.53881  3.79783  2.87686  2.45844  2.14342  3.48195  3.24754  3.21840  3.09262  3.13133  2.78660  2.83196  2.64775  4.95978  3.71074    828 l - - -
          2.68618  4.42225  2.77519  2.73123  3.46354  2.40513  3.72494  3.29354  2.67741  2.69355  4.24690  2.90347  2.73739  3.18146  2.89801  2.37887  2.77519  2.98518  4.58477  3.61503
          0.11138  4.12444  2.41657  0.61958  0.77255  0.81215  0.58681
    700   2.73019  5.08759  2.72755  1.92965  4.40307  3.38780  3.62682  3.83959  2.20061  3.36478  4.16713  2.87765  3.83456  2.06146  2.73970  2.70362  2.58009  3.46646  5.52873  4.17018    829 e - - -
          2.68618  4.42225  2.77519  2.73123  3.46354  2.40513  3.72494  3.29354  2.67741  2.69355  4.24690  2.90347  2.73739  3.18146  2.89801  2.37887  2.77519  2.98518  4.58477  3.61503
          0.02650  4.03957  4.76191  0.61958  0.77255  0.87885  0.53659
    701   2.71328  4.86752  2.99855  2.14262  4.12771  3.46934  3.65048  2.72801  1.74967  3.09479  3.94893  3.00464  3.87715  2.80636  2.67159  2.74612  2.93789  3.15845  5.34471  4.04254    830 k - - -
          2.68618  4.42225  2.77519  2.73123  3.46354  2.40513  3.72494  3.29354  2.67741  2.69355  4.24690  2.90347  2.73739  3.18146  2.89801  2.37887  2.77519  2.98518  4.58477  3.61503
          0.02650  4.03957  4.76191  0.61958  0.77255  0.87885  0.53659
    702   2.13687  4.28076  3.45356  2.96220  3.77848  3.27134  3.95973  2.51242  2.92038  2.81576  3.71074  3.28826  3.83691  3.24114  3.27352  1.78646  2.39560  2.71052  5.19853  3.96053    831 s - - -
          2.68618  4.42225  2.77519  2.73123  3.46354  2.40513  3.72494  3.29354  2.67741  2.69355  4.24690  2.90347  2.73739  3.18146  2.89801  2.37887  2.77519  2.98518  4.58477  3.61503
          0.02650  4.03957  4.76191  0.61958  0.77255  0.87885  0.53659
    703   2.29438  4.22679  3.42364  3.10998  4.19792  3.02604  4.17213  3.53692  3.11422  3.28432  4.14741  3.31019  3.74545  3.44339  3.42611  1.76340  1.41678  3.07706  5.56424  4.33101    832 t - - -
          2.68618  4.42225  2.77519  2.73123  3.46354  2.40513  3.72494  3.29354  2.67741  2.69355  4.24690  2.90347  2.73739  3.18146  2.89801  2.37887  2.77519  2.98518  4.58477  3.61503
          0.02650  4.03957  4.76191  0.61958  0.77255  0.87885  0.53659
    704   3.17716  5.32155  0.70503  2.45426  4.72291  3.34450  4.08931  4.35083  3.20677  3.93055  4.91524  3.01791  4.00937  3.33080  3.74344  3.12268  3.52031  3.97318  5.85823  4.57200    833 d - - -
          2.68618  4.42225  2.77519  2.73123  3.46354  2.40513  3.72494  3.29354  2.67741  2.69355  4.24690  2.90347  2.73739  3.18146  2.89801  2.37887  2.77519  2.98518  4.58477  3.61503
          0.02650  4.03957  4.76191  0.61958  0.77255  0.30071  1.34819
    705   3.82704  5.03347  5.05882  4.72706  1.22851  4.67379  3.78589  3.38515  4.54427  1.94035  3.97114  4.40595  4.95641  4.45232  4.51344  4.03092  4.04120  3.34373  3.91434  1.22999    834 f - - -
          2.68618  4.42225  2.77519  2.73123  3.46354  2.40513  3.72494  3.29354  2.67741  2.69355  4.24690  2.90347  2.73739  3.18146  2.89801  2.37887  2.77519  2.98518  4.58477  3.61503
          0.01825  4.40851  5.13086  0.61958  0.77255  0.48576  0.95510
    706   2.39695  5.00413  3.08899  2.80869  4.51996  3.51003  4.03287  3.95188  2.70905  3.52961  4.44181  3.26261  4.08400  0.98318  3.03656  2.96043  3.23451  3.59027  5.74797  4.43613    835 q - - -
          2.68618  4.42225  2.77519  2.73123  3.46354  2.40513  3.72494  3.29354  2.67741  2.69355  4.24690  2.90347  2.73739  3.18146  2.89801  2.37887  2.77519  2.98518  4.58477  3.61503
          0.01825  4.40851  5.13086  0.61958  0.77255  0.48576  0.95510
    707   2.62852  4.55031  4.81589  4.23150  2.71555  4.36286  4.66175  2.44270  4.09140  1.02695  2.06629  4.41196  4.62980  4.20589  4.19084  3.68230  3.40090  2.49793  5.07981  3.96589    836 l - - -
          2.68618  4.42225  2.77519  2.73123  3.46354  2.40513  3.72494  3.29354  2.67741  2.69355  4.24690  2.90347  2.73739  3.18146  2.89801  2.37887  2.77519  2.98518  4.58477  3.61503
          0.01825  4.40851  5.13086  0.61958  0.77255  0.48576  0.95510
    708   1.74843  4.78308  3.11205  2.18070  4.06744  3.49028  3.77481  2.95252  2.60349  3.09844  3.92807  3.09308  3.32398  2.94646  3.05241  2.31673  2.92182  3.14930  5.36661  4.05093    837 a - - -
          2.68618  4.42225  2.77519  2.73123  3.46354  2.40513  3.72494  3.29354  2.67741  2.69355  4.24690  2.90347  2.73739  3.18146  2.89801  2.37887  2.77519  2.98518  4.58477  3.61503
          0.01825  4.40851  5.13086  0.61958  0.77255  0.48576  0.95510
    709   3.46088  4.74639  5.22418  4.67208  1.39882  4.71888  4.84119  1.69239  4.52309  1.40505  3.10991  4.78275  4.91213  4.54553  4.55499  4.07127  3.68118  2.43127  5.05727  3.76467    838 f - - -
          2.68618  4.42225  2.77519  2.73123  3.46354  2.40513  3.72494  3.29354  2.67741  2.69355  4.24690  2.90347  2.73739  3.18146  2.89801  2.37887  2.77519  2.98518  4.58477  3.61503
          0.01825  4.40851  5.13086  0.61958  0.77255  0.48576  0.95510
    710   4.10921  5.37651  4.67572  4.53148  2.52482  4.49058  4.00540  4.05976  4.37960  3.36712  4.67964  4.44540  4.96345  4.54512  4.43912  4.17885  4.40477  3.95823  4.17912  0.39642    839 Y - - -
          2.68618  4.42225  2.77519  2.73123  3.46354  2.40513  3.72494  3.29354  2.67741  2.69355  4.24690  2.90347  2.73739  3.18146  2.89801  2.37887  2.77519  2.98518  4.58477  3.61503
          0.01825  4.40851  5.13086  0.61958  0.77255  0.48576  0.95510
    711   2.13563  4.79016  3.12881  2.40891  4.00742  3.52257  3.72930  3.41067  2.40640  3.03800  3.22914  3.07644  3.91071  2.38838  2.70485  2.73186  2.90401  2.60973  5.30693  3.37491    840 a - - -
          2.68618  4.42225  2.77519  2.73123  3.46354  2.40513  3.72494  3.29354  2.67741  2.69355  4.24690  2.90347  2.73739  3.18146  2.89801  2.37887  2.77519  2.98518  4.58477  3.61503
          0.01825  4.40851  5.13086  0.61958  0.77255  0.48576  0.95510
    712   2.10211  4.50441  3.39533  2.83159  3.03367  3.60856  3.51028  3.03084  2.78968  2.35362  3.60100  3.27681  3.99079  2.31869  2.99829  2.84165  2.90563  2.78966  5.04494  2.96228    841 a - - -
          2.68618  4.42225  2.77519  2.73123  3.46354  2.40513  3.72494  3.29354  2.67741  2.69355  4.24690  2.90347  2.73739  3.18146  2.89801  2.37887  2.77519  2.98518  4.58477  3.61503
          0.01825  4.40851  5.13086  0.61958  0.77255  0.48576  0.95510
    713   1.86794  4.49229  4.50288  3.95889  3.43033  4.16761  4.59580  2.05443  3.83134  1.19639  3.30268  4.19367  4.52985  4.06513  4.02701  3.50043  3.29640  2.23906  5.21773  4.05773    842 l - - -
          2.68618  4.42225  2.77519  2.73123  3.46354  2.40513  3.72494  3.29354  2.67741  2.69355  4.24690  2.90347  2.73739  3.18146  2.89801  2.37887  2.77519  2.98518  4.58477  3.61503
          0.01825  4.40851  5.13086  0.61958  0.77255  0.48576  0.95510
    714   2.53971  4.29108  4.54355  3.98469  2.21255  4.00332  4.02405  2.69718  3.81807  1.45051  3.35206  4.01913  4.35327  3.95157  3.89550  3.31142  3.13033  2.54172  3.21553  2.25974    843 l - - -
          2.68618  4.42225  2.77519  2.73123  3.46354  2.40513  3.72494  3.29354  2.67741  2.69355  4.24690  2.90347  2.73739  3.18146  2.89801  2.37887  2.77519  2.98518  4.58477  3.61503
          0.01825  4.40851  5.13086  0.61958  0.77255  0.48576  0.95510
    715   2.70946  5.20775  2.39524  2.24091  4.54656  2.81301  3.65799  4.02809  1.94879  3.50791  4.25330  2.92088  3.86084  2.30973  2.63541  2.46035  2.94202  3.59568  5.64009  4.23190    844 k - - -
          2.68618  4.42225  2.77519  2.73123  3.46354  2.40513  3.72494  3.29354  2.67741  2.69355  4.24690  2.90347  2.73739  3.18146  2.89801  2.37887  2.77519  2.98518  4.58477  3.61503
          0.01825  4.40851  5.13086  0.61958  0.77255  0.48576  0.95510
    716   2.45175  5.15845  2.89674  1.99929  4.48167  3.45461  3.24110  3.95322  2.34939  3.45388  4.20829  2.28243  3.86017  2.54681  2.89800  2.29417  2.67050  3.53799  5.60347  4.20388    845 e - - -
          2.68635  4.42242  2.77521  2.73140  3.46371  2.40490  3.72453  3.29371  2.67744  2.69337  4.24707  2.90364  2.73735  3.18129  2.89797  2.37904  2.77537  2.98512  4.58494  3.61415
          0.66025  1.30052  1.55643  0.99090  0.46401  0.48576  0.95510
    717   2.36203  4.61328  2.75972  2.58379  3.80290  3.04778  3.70247  3.19341  2.56431  2.59041  3.25494  3.07364  3.87028  2.90460  2.68646  2.70043  2.83683  2.91813  5.15070  2.89260    851 a - - -
          2.68618  4.42225  2.77519  2.73123  3.46354  2.40513  3.72494  3.29354  2.67741  2.69355  4.24690  2.90347  2.73739  3.18146  2.89801  2.37887  2.77519  2.98518  4.58477  3.61503
          0.10513  4.17913  2.47125  0.61958  0.77255  0.76333  0.62757
    718   2.39565  4.76153  3.01125  2.35775  3.98889  2.99708  3.05161  3.40048  2.17156  2.75827  3.83733  2.97627  3.82685  2.79856  2.87035  2.65070  2.83608  3.08968  5.26522  3.26631    852 k - - -
          2.68618  4.42225  2.77519  2.73123  3.46354  2.40513  3.72494  3.29354  2.67741  2.69355  4.24690  2.90347  2.73739  3.18146  2.89801  2.37887  2.77519  2.98518  4.58477  3.61503
          0.02496  4.09895  4.82130  0.61958  0.77255  0.83326  0.57028
    719   2.42458  4.73730  3.00585  2.19421  3.96877  3.18414  3.65565  3.36177  2.46098  2.63179  3.82416  2.98782  3.83369  2.33075  2.90200  2.66103  2.84219  2.73528  5.25960  3.94242    853 e - - -
          2.68618  4.42225  2.77519  2.73123  3.46354  2.40513  3.72494  3.29354  2.67741  2.69355  4.24690  2.90347  2.73739  3.18146  2.89801  2.37887  2.77519  2.98518  4.58477  3.61503
          0.02496  4.09895  4.82130  0.61958  0.77255  0.41455  1.08069
    720   2.20655  4.84851  3.05707  2.52696  4.18994  3.44411  3.72941  3.61185  2.51702  3.20594  4.01211  1.99499  3.03866  2.87662  2.69230  2.55829  2.90049  2.87532  5.43462  4.09897    854 n - - -
          2.68618  4.42225  2.77519  2.73123  3.46354  2.40513  3.72494  3.29354  2.67741  2.69355  4.24690  2.90347  2.73739  3.18146  2.89801  2.37887  2.77519  2.98518  4.58477  3.61503
          0.01945  4.34530  5.06765  0.61958  0.77255  0.57706  0.82450
    721   2.17499  3.43918  3.80309  3.23710  3.40719  3.65212  4.00276  1.78069  2.77797  2.48030  3.39322  3.54915  4.06028  3.43136  3.43316  2.66649  2.63867  2.48829  4.88972  3.67967    855 i - - -
          2.68618  4.42225  2.77519  2.73123  3.46354  2.40513  3.72494  3.29354  2.67741  2.69355  4.24690  2.90347  2.73739  3.18146  2.89801  2.37887  2.77519  2.98518  4.58477  3.61503
          0.01945  4.34530  5.06765  0.61958  0.77255  0.43263  1.04640
    722   2.69298  5.14227  2.73264  1.97042  4.46528  3.46083  3.65519  3.41839  2.00060  3.43586  4.19146  2.93782  3.85975  2.76162  2.63390  2.06542  2.92418  3.52146  5.58611  4.19260    856 e - - -
          2.68618  4.42225  2.77519  2.73123  3.46354  2.40513  3.72494  3.29354  2.67741  2.69355  4.24690  2.90347  2.73739  3.18146  2.89801  2.37887  2.77519  2.98518  4.58477  3.61503
          0.01825  4.40851  5.13086  0.61958  0.77255  0.48576  0.95510
    723   1.50939  3.29517  4.06945  3.52225  3.49829  3.63400  4.19663  2.66610  3.42552  2.28039  3.48239  3.72788  4.11981  3.67534  3.65825  2.65240  2.93781  1.93244  5.00703  3.80877    857 a - - -
          2.68618  4.42225  2.77519  2.73123  3.46354  2.40513  3.72494  3.29354  2.67741  2.69355  4.24690  2.90347  2.73739  3.18146  2.89801  2.37887  2.77519  2.98518  4.58477  3.61503
          0.01825  4.40851  5.13086  0.61958  0.77255  0.48576  0.95510
    724   2.41728  3.47358  4.18773  3.59963  2.05937  2.69741  4.07451  2.57285  3.46923  2.32023  3.24282  3.77919  4.14329  3.67849  3.62885  3.06315  2.67601  2.37961  3.48386  2.97074    858 f - - -
          2.68618  4.42225  2.77519  2.73123  3.46354  2.40513  3.72494  3.29354  2.67741  2.69355  4.24690  2.90347  2.73739  3.18146  2.89801  2.37887  2.77519  2.98518  4.58477  3.61503
          0.01825  4.40851  5.13086  0.61958  0.77255  0.48576  0.95510
    725   4.28508  5.33611  5.20184  5.03915  0.88061  4.88134  3.67782  3.88235  4.84376  3.10142  4.43677  4.48183  5.15701  4.61540  4.72945  4.28094  4.49264  3.83246  3.76852  1.10513    859 f - - -
          2.68618  4.42225  2.77519  2.73123  3.46354  2.40513  3.72494  3.29354  2.67741  2.69355  4.24690  2.90347  2.73739  3.18146  2.89801  2.37887  2.77519  2.98518  4.58477  3.61503
          0.01825  4.40851  5.13086  0.61958  0.77255  0.48576  0.95510
    726   3.62893  4.92948  4.80121  4.40556  2.26280  4.48691  3.75033  3.42215  4.20941  2.88248  4.03939  4.23893  4.80958  4.25826  4.26921  3.82892  3.85286  2.59756  2.27610  0.87932    860 y - - -
          2.68618  4.42225  2.77519  2.73123  3.46354  2.40513  3.72494  3.29354  2.67741  2.69355  4.24690  2.90347  2.73739  3.18146  2.89801  2.37887  2.77519  2.98518  4.58477  3.61503
          0.01825  4.40851  5.13086  0.61958  0.77255  0.48576  0.95510
    727   3.28592  5.84696  0.72101  2.34193  5.17324  3.43901  4.10558  4.79940  3.24066  4.28847  5.18928  2.40329  4.12217  3.29756  3.89276  3.15312  3.61596  4.33421  6.38179  4.83111    861 d - - -
          2.68618  4.42225  2.77519  2.73123  3.46354  2.40513  3.72494  3.29354  2.67741  2.69355  4.24690  2.90347  2.73739  3.18146  2.89801  2.37887  2.77519  2.98518  4.58477  3.61503
          0.01825  4.40851  5.13086  0.61958  0.77255  0.48576  0.95510
    728   3.65631  4.90555  5.42001  4.88598  3.31833  5.01136  5.36217  1.59862  4.72110  0.74548  3.09186  5.11129  5.13083  4.76770  4.77513  4.41207  3.88131  2.31462  5.49943  4.44861    862 l - - -
          2.68619  4.42226  2.77521  2.73124  3.46355  2.40514  3.72496  3.29355  2.67742  2.69337  4.24691  2.90348  2.73741  3.18147  2.89802  2.37888  2.77521  2.98519  4.58478  3.61504
          0.46713  2.69350  1.18562  0.38687  1.13688  0.48576  0.95510
    729   2.61885  4.74161  3.05570  2.27888  3.27475  3.44941  3.63190  3.37128  2.08648  2.98559  3.81844  2.99745  3.83685  2.80104  2.42682  2.67099  2.84562  3.06931  5.22229  3.16455    864 k - - -
          2.68618  4.42225  2.77519  2.73123  3.46354  2.40513  3.72494  3.29354  2.67741  2.69355  4.24690  2.90347  2.73739  3.18146  2.89801  2.37887  2.77519  2.98518  4.58477  3.61503
          0.02616  4.05234  4.77469  0.61958  0.77255  0.65972  0.72773
    730   2.79824  5.08950  2.82832  2.46899  4.52229  2.42024  3.72523  3.96297  1.49562  3.48096  4.29317  2.49914  3.90819  2.86429  2.74424  2.78760  3.05562  3.57176  5.61930  4.28576    865 k - - -
          2.68618  4.42225  2.77519  2.73123  3.46354  2.40513  3.72494  3.29354  2.67741  2.69355  4.24690  2.90347  2.73739  3.18146  2.89801  2.37887  2.77519  2.98518  4.58477  3.61503
          0.02309  4.17574  4.89808  0.61958  0.77255  0.34332  1.23585
    731   2.73938  4.97149  2.98695  2.54616  4.34846  1.85829  3.78934  3.77356  2.16363  3.35376  4.16224  2.22431  3.93294  2.93546  2.98357  2.76190  3.00231  2.86643  5.56038  4.21887    866 g - - -
          2.68618  4.42225  2.77519  2.73123  3.46354  2.40513  3.72494  3.29354  2.67741  2.69355  4.24690  2.90347  2.73739  3.18146  2.89801  2.37887  2.77519  2.98518  4.58477  3.61503
          0.01825  4.40851  5.13086  0.61958  0.77255  0.48576  0.95510
    732   2.79607  5.29755  2.52255  1.46607  4.62132  3.44662  3.72667  4.10598  2.27216  3.59490  4.35817  2.65970  3.90304  2.84180  3.02770  2.38914  2.70522  3.67947  5.73941  4.31595    867 e - - -
          2.68618  4.42225  2.77519  2.73123  3.46354  2.40513  3.72494  3.29354  2.67741  2.69355  4.24690  2.90347  2.73739  3.18146  2.89801  2.37887  2.77519  2.98518  4.58477  3.61503
          0.01825  4.40851  5.13086  0.61958  0.77255  0.48576  0.95510
    733   2.67585  4.24748  3.84718  3.27065  3.02109  3.72316  3.99614  2.70060  2.50339  1.81213  2.39190  3.58427  4.09568  3.45110  3.44795  2.68624  2.90741  2.50171  4.83439  3.17171    868 l - - -
          2.68618  4.42225  2.77519  2.73123  3.46354  2.40513  3.72494  3.29354  2.67741  2.69355  4.24690  2.90347  2.73739  3.18146  2.89801  2.37887  2.77519  2.98518  4.58477  3.61503
          0.07167  4.40851  2.86490  0.61958  0.77255  0.48576  0.95510
    734   2.71416  5.02242  3.03946  2.33949  4.31289  3.50136  3.67204  3.73988  1.83960  2.77794  4.08419  3.00341  3.89144  2.09442  2.79564  2.71505  2.68152  3.14195  5.47897  4.13424    869 k - - -
          2.68618  4.42225  2.77519  2.73123  3.46354  2.40513  3.72494  3.29354  2.67741  2.69355  4.24690  2.90347  2.73739  3.18146  2.89801  2.37887  2.77519  2.98518  4.58477  3.61503
          0.01924  4.35608  5.07843  0.61958  0.77255  0.56246  0.84351
    735   2.66346  4.55706  3.30957  2.13702  3.25485  3.57505  3.80044  2.30103  2.70104  2.39519  3.64171  3.21126  3.95846  2.72368  2.73739  2.80332  2.89419  2.83992  5.10936  3.84182    870 e - - -
          2.68618  4.42225  2.77519  2.73123  3.46354  2.40513  3.72494  3.29354  2.67741  2.69355  4.24690  2.90347  2.73739  3.18146  2.89801  2.37887  2.77519  2.98518  4.58477  3.61503
          0.01924  4.35608  5.07843  0.61958  0.77255  0.44062  1.03180
    736   2.72674  4.47656  3.52884  2.06533  3.63467  3.69562  3.94581  2.31641  2.69041  2.33107  3.56956  3.39804  4.07392  3.24145  3.27753  2.94206  2.95918  1.92864  5.09288  3.84916    871 v - - -
          2.68618  4.42225  2.77519  2.73123  3.46354  2.40513  3.72494  3.29354  2.67741  2.69355  4.24690  2.90347  2.73739  3.18146  2.89801  2.37887  2.77519  2.98518  4.58477  3.61503
          0.01825  4.40851  5.13086  0.61958  0.77255  0.48576  0.95510
    737   2.69698  5.16457  2.31702  2.05856  4.48737  3.45085  3.03299  3.96158  2.41464  3.46043  4.21310  2.62449  3.01676  2.76600  2.90778  2.66463  2.45313  3.54371  5.60897  3.58574    872 e - - -
          2.68618  4.42225  2.77519  2.73123  3.46354  2.40513  3.72494  3.29354  2.67741  2.69355  4.24690  2.90347  2.73739  3.18146  2.89801  2.37887  2.77519  2.98518  4.58477  3.61503
          0.07640  4.40851  2.79064  0.61958  0.77255  0.48576  0.95510
    738   2.74729  5.21110  2.76008  1.68391  4.53747  3.06968  3.69497  4.01231  2.47561  3.51413  4.27994  2.37439  3.87510  2.44139  2.97177  2.47671  2.62308  3.59647  5.66710  4.25786    873 e - - -
          2.68618  4.42225  2.77519  2.73123  3.46354  2.40513  3.72494  3.29354  2.67741  2.69355  4.24690  2.90347  2.73739  3.18146  2.89801  2.37887  2.77519  2.98518  4.58477  3.61503
          0.01933  4.35144  5.07379  0.61958  0.77255  0.56879  0.83519
    739   2.66772  5.12371  2.69480  2.06325  4.44707  3.43963  3.63370  3.91718  2.06709  2.74995  4.17141  2.70672  3.29318  2.73883  2.63908  2.41208  2.89914  3.50289  5.56813  4.17152    874 e - - -
          2.68622  4.42229  2.77524  2.73127  3.46358  2.40517  3.72499  3.29358  2.67724  2.69359  4.24694  2.90325  2.73744  3.18150  2.89805  2.37876  2.77524  2.98522  4.58481  3.61507
          0.30206  2.54351  1.70313  0.87686  0.53800  0.43713  1.03813
    740   2.60900  3.54128  3.20519  3.04368  3.38323  3.62034  3.88598  2.24671  2.62893  2.09429  3.36372  3.41198  3.99736  3.27031  3.30019  2.87562  2.57135  2.51320  4.84996  3.11363    878 l - - -
          2.68618  4.42225  2.77519  2.73123  3.46354  2.40513  3.72494  3.29354  2.67741  2.69355  4.24690  2.90347  2.73739  3.18146  2.89801  2.37887  2.77519  2.98518  4.58477  3.61503
          0.02193  4.22687  4.94921  0.61958  0.77255  0.54397  0.86855
    741   1.99454  4.34701  3.95658  3.46051  3.58060  3.64444  4.26091  2.63295  3.35470  1.37618  3.51156  3.71413  4.15243  3.65730  3.61817  2.99945  2.40498  2.45708  5.16516  3.96656    879 l - - -
          2.68618  4.42225  2.77519  2.73123  3.46354  2.40513  3.72494  3.29354  2.67741  2.69355  4.24690  2.90347  2.73739  3.18146  2.89801  2.37887  2.77519  2.98518  4.58477  3.61503
          0.15591  4.31202  2.03290  0.61958  0.77255  0.61990  0.77218
    742   2.64222  5.04877  2.61931  2.02428  3.39234  3.39757  3.61255  3.80778  2.17648  3.33409  4.10451  2.88138  3.80729  2.29978  2.85928  2.40594  2.87566  3.41619  5.50560  4.11842    880 e - - -
          2.68618  4.42225  2.77519  2.73123  3.46354  2.40513  3.72494  3.29354  2.67741  2.69355  4.24690  2.90347  2.73739  3.18146  2.89801  2.37887  2.77519  2.98518  4.58477  3.61503
          0.02301  4.17913  4.90147  0.61958  0.77255  0.34462  1.23267
    743   2.29753  5.13787  2.88359  1.61056  4.47169  3.46544  3.70741  3.92744  2.08666  3.45035  4.22432  2.96272  3.89368  2.82598  2.93088  2.49594  2.71854  3.52960  5.61611  4.23191    881 e - - -
          2.68618  4.42225  2.77519  2.73123  3.46354  2.40513  3.72494  3.29354  2.67741  2.69355  4.24690  2.90347  2.73739  3.18146  2.89801  2.37887  2.77519  2.98518  4.58477  3.61503
          0.01825  4.40851  5.13086  0.61958  0.77255  0.48576  0.95510
    744   2.84242  5.23131  3.09464  2.53807  4.60049  3.57096  3.69496  4.03581  1.51700  3.51006  4.29068  2.75472  3.96188  2.48694  2.38184  2.12307  3.05793  3.64076  5.62129  4.28997    882 k - - -
          2.68618  4.42225  2.77519  2.73123  3.46354  2.40513  3.72494  3.29354  2.67741  2.69355  4.24690  2.90347  2.73739  3.18146  2.89801  2.37887  2.77519  2.98518  4.58477  3.61503
          0.01825  4.40851  5.13086  0.61958  0.77255  0.48576  0.95510
    745   2.75299  4.18756  4.32628  3.73985  3.28222  3.89541  4.21778  1.85620  3.60576  1.77262  2.54934  3.19222  4.25361  3.81246  3.75760  3.19248  2.69874  1.98524  4.84457  3.65986    883 l - - -
          2.68618  4.42225  2.77519  2.73123  3.46354  2.40513  3.72494  3.29354  2.67741  2.69355  4.24690  2.90347  2.73739  3.18146  2.89801  2.37887  2.77519  2.98518  4.58477  3.61503
          0.14066  4.40851  2.12825  0.61958  0.77255  0.48576  0.95510
    746   2.45533  5.18351  1.91002  1.98360  4.49311  3.41068  3.67717  3.96425  2.47031  3.09333  4.24581  2.88550  3.85557  2.56708  2.97233  2.43902  2.96921  3.55686  5.63710  4.22820    884 d - - -
          2.68618  4.42225  2.77519  2.73123  3.46354  2.40513  3.72494  3.29354  2.67741  2.69355  4.24690  2.90347  2.73739  3.18146  2.89801  2.37887  2.77519  2.98518  4.58477  3.61503
          0.02060  4.28845  5.01079  0.61958  0.77255  0.64837  0.74002
    747   2.48826  4.84164  3.04116  1.90946  4.07822  3.47309  3.01142  3.06452  2.26039  2.77372  3.91277  3.00431  3.86349  2.82485  2.91632  2.68058  2.87649  3.17335  5.34016  3.61197    885 e - - -
          2.68618  4.42225  2.77519  2.73123  3.46354  2.40513  3.72494  3.29354  2.67741  2.69355  4.24690  2.90347  2.73739  3.18146  2.89801  2.37887  2.77519  2.98518  4.58477  3.61503
          0.02060  4.28845  5.01079  0.61958  0.77255  0.64837  0.74002
    748   2.46051  4.60434  4.36485  3.94770  3.42587  4.03247  4.66542  2.45814  3.77569  0.84102  3.30852  4.16856  4.49980  4.08025  3.96722  3.45208  3.37906  2.43822  5.30744  4.12790    886 l - - -
          2.68618  4.42225  2.77519  2.73123  3.46354  2.40513  3.72494  3.29354  2.67741  2.69355  4.24690  2.90347  2.73739  3.18146  2.89801  2.37887  2.77519  2.98518  4.58477  3.61503
          0.02060  4.28845  5.01079  0.61958  0.77255  0.64837  0.74002
    749   2.28645  4.91149  3.01353  2.21069  4.17414  3.04362  3.65769  3.06827  2.16871  3.17852  3.97923  2.98018  3.85495  2.79458  2.35843  2.66903  2.88221  3.05014  5.39734  4.05275    887 k - - -
          2.68618  4.42225  2.77519  2.73123  3.46354  2.40513  3.72494  3.29354  2.67741  2.69355  4.24690  2.90347  2.73739  3.18146  2.89801  2.37887  2.77519  2.98518  4.58477  3.61503
          0.02060  4.28845  5.01079  0.61958  0.77255  0.64837  0.74002
    750   2.46298  4.98286  2.92220  1.81247  3.25511  3.44159  3.35534  3.69723  2.43095  3.25775  4.04664  2.71508  3.84542  2.57803  2.90728  2.44580  2.89320  3.33605  5.45901  4.09262    888 e - - -
          2.68618  4.42225  2.77519  2.73123  3.46354  2.40513  3.72494  3.29354  2.67741  2.69355  4.24690  2.90347  2.73739  3.18146  2.89801  2.37887  2.77519  2.98518  4.58477  3.61503
          0.02060  4.28845  5.01079  0.61958  0.77255  0.52653  0.89319
    751   2.30269  3.86865  3.03898  2.34843  4.14544  3.48001  2.84764  3.56724  2.25946  2.89358  3.96260  3.00225  3.87016  2.81972  2.56731  2.30159  2.88974  3.23364  5.38678  4.04611    889 k - - -
          2.68618  4.42225  2.77519  2.73123  3.46354  2.40513  3.72494  3.29354  2.67741  2.69355  4.24690  2.90347  2.73739  3.18146  2.89801  2.37887  2.77519  2.98518  4.58477  3.61503
          0.01947  4.34444  5.06679  0.61958  0.77255  0.57821  0.82303
    752   3.47557  4.73532  5.29494  4.74867  3.37486  4.85952  5.26235  1.56300  4.62201  0.92689  3.14339  4.95421  5.02402  4.69861  4.70238  4.23675  3.70634  1.86878  5.49209  4.43018    890 l - - -
          2.68618  4.42225  2.77519  2.73123  3.46354  2.40513  3.72494  3.29354  2.67741  2.69355  4.24690  2.90347  2.73739  3.18146  2.89801  2.37887  2.77519  2.98518  4.58477  3.61503
          0.01947  4.34444  5.06679  0.61958  0.77255  0.57821  0.82303
    753   2.66609  4.70894  3.16670  2.29218  3.91205  3.52984  3.74142  2.42332  2.14828  2.67584  3.79254  2.62712  3.91783  2.93052  2.99972  2.74863  2.89669  2.66929  5.24098  3.94310    891 k - - -
          2.68618  4.42225  2.77519  2.73123  3.46354  2.40513  3.72494  3.29354  2.67741  2.69355  4.24690  2.90347  2.73739  3.18146  2.89801  2.37887  2.77519  2.98518  4.58477  3.61503
          0.01947  4.34444  5.06679  0.61958  0.77255  0.43201  1.04755
    754   2.45684  5.19546  2.15236  2.23717  4.52192  2.72679  3.67564  3.99846  2.30394  3.49390  4.24836  2.92284  2.64957  2.78341  2.67955  2.68343  2.95539  3.57754  5.64036  4.23310    892 d - - -
          2.68607  4.42231  2.77525  2.73129  3.46360  2.40519  3.72500  3.29360  2.67747  2.69326  4.24696  2.90353  2.73745  3.18152  2.89785  2.37893  2.77525  2.98497  4.58483  3.61509
          0.13974  2.08343  5.13086  0.77633  0.61636  0.48576  0.95510
    755   2.69437  3.43006  3.50256  2.76447  3.61630  3.64276  3.87336  2.97368  2.44514  1.67071  3.56623  3.34676  4.02347  3.16979  2.80538  2.89027  2.59966  2.74211  5.03423  3.79622    897 l - - -
          2.68618  4.42225  2.77519  2.73123  3.46354  2.40513  3.72494  3.29354  2.67741  2.69355  4.24690  2.90347  2.73739  3.18146  2.89801  2.37887  2.77519  2.98518  4.58477  3.61503
          0.08266  4.40851  2.70063  0.61958  0.77255  0.48576  0.95510
    756   2.86519  4.49748  3.85030  3.27994  3.54081  3.86109  4.11322  2.61744  2.17492  1.47159  3.45775  3.64557  4.23087  3.44690  3.28404  3.15146  3.09920  2.00300  5.11505  3.90451    898 l - - -
          2.68618  4.42225  2.77519  2.73123  3.46354  2.40513  3.72494  3.29354  2.67741  2.69355  4.24690  2.90347  2.73739  3.18146  2.89801  2.37887  2.77519  2.98518  4.58477  3.61503
          0.01945  4.34530  5.06765  0.61958  0.77255  0.57706  0.82450
    757   2.73191  5.15408  2.65563  2.40596  4.47461  3.46633  3.66619  3.93341  1.63616  2.85779  4.20965  2.44437  3.87742  2.51333  2.83013  2.70371  2.96197  3.53395  5.58927  4.20932    899 k - - -
          2.68618  4.42225  2.77519  2.73123  3.46354  2.40513  3.72494  3.29354  2.67741  2.69355  4.24690  2.90347  2.73739  3.18146  2.89801  2.37887  2.77519  2.98518  4.58477  3.61503
          0.01945  4.34530  5.06765  0.61958  0.77255  0.57706  0.82450
    758   2.66032  4.93118  2.67643  1.90988  4.18966  3.46854  3.67308  2.85912  2.45625  3.19669  3.19762  2.98164  3.86332  2.48359  2.92726  2.67490  2.62721  3.27087  5.41982  4.06777    900 e - - -
          2.68618  4.42225  2.77519  2.73123  3.46354  2.40513  3.72494  3.29354  2.67741  2.69355  4.24690  2.90347  2.73739  3.18146  2.89801  2.37887  2.77519  2.98518  4.58477  3.61503
          0.01945  4.34530  5.06765  0.61958  0.77255  0.57706  0.82450
    759   2.66103  5.03797  2.94734  2.04817  3.63722  3.44931  3.64706  3.78417  2.03567  3.32197  4.09483  2.45744  3.38065  2.76403  2.88436  2.37742  2.89279  3.10286  5.50296  4.12572    901 k - - -
          2.68618  4.42225  2.77519  2.73123  3.46354  2.40513  3.72494  3.29354  2.67741  2.69355  4.24690  2.90347  2.73739  3.18146  2.89801  2.37887  2.77519  2.98518  4.58477  3.61503
          0.21938  4.34530  1.69274  0.61958  0.77255  0.57706  0.82450
    760   2.64607  5.03538  2.64393  2.34974  4.33641  3.40167  3.09761  3.79146  1.88028  2.98044  4.09431  2.61383  3.80949  2.72617  2.81717  2.39303  2.87800  3.40518  5.48895  4.11071    902 k - - -
          2.68618  4.42225  2.77519  2.73123  3.46354  2.40513  3.72494  3.29354  2.67741  2.69355  4.24690  2.90347  2.73739  3.18146  2.89801  2.37887  2.77519  2.98518  4.58477  3.61503
          0.02371  4.14963  4.87198  0.61958  0.77255  0.43736  1.03772
    761   2.64656  4.39438  3.48009  2.37993  3.04956  3.61467  3.86389  2.40601  2.66722  2.22620  3.49576  2.99069  3.99485  3.17950  3.23515  2.85628  2.63161  2.40397  4.97430  3.73464    903 l - - -
          2.68618  4.42225  2.77519  2.73123  3.46354  2.40513  3.72494  3.29354  2.67741  2.69355  4.24690  2.90347  2.73739  3.18146  2.89801  2.37887  2.77519  2.98518  4.58477  3.61503
          0.01945  4.34530  5.06765  0.61958  0.77255  0.57706  0.82450
    762   2.68096  5.13593  2.41915  1.94670  4.45569  3.43592  3.64432  3.92589  2.26232  3.42983  4.18607  2.65014  3.84259  2.75206  2.65037  2.44825  2.91403  2.71374  5.58236  4.18342    904 e - - -
          2.68618  4.42225  2.77519  2.73123  3.46354  2.40513  3.72494  3.29354  2.67741  2.69355  4.24690  2.90347  2.73739  3.18146  2.89801  2.37887  2.77519  2.98518  4.58477  3.61503
          0.06649  4.34530  2.96881  0.61958  0.77255  0.57706  0.82450
    763   2.52700  4.32258  4.61473  4.04904  1.78195  4.13467  4.48845  1.66035  3.91555  2.08011  3.25323  4.19884  4.47109  4.09604  4.04482  3.45848  3.18011  1.91316  5.00895  3.79790    905 i - - -
          2.68618  4.42225  2.77519  2.73123  3.46354  2.40513  3.72494  3.29354  2.67741  2.69355  4.24690  2.90347  2.73739  3.18146  2.89801  2.37887  2.77519  2.98518  4.58477  3.61503
          0.02038  4.29919  5.02153  0.61958  0.77255  0.40232  1.10492
    764   2.43854  3.90616  3.01127  1.69961  4.24244  3.48111  3.68657  3.29826  2.26673  3.24624  4.03891  2.74325  3.87724  2.81806  2.93122  2.48005  2.90973  3.32135  5.45770  4.10126    906 e - - -
          2.68618  4.42225  2.77519  2.73123  3.46354  2.40513  3.72494  3.29354  2.67741  2.69355  4.24690  2.90347  2.73739  3.18146  2.89801  2.37887  2.77519  2.98518  4.58477  3.61503
          0.01825  4.40851  5.13086  0.61958  0.77255  0.48576  0.95510
    765   2.92836  4.69998  3.65863  3.09828  1.93770  3.82096  3.91617  3.07425  1.57134  2.36413  3.68741  3.49683  4.19683  3.28855  3.12312  3.09929  3.15545  2.90815  4.89914  3.46686    907 k - - -
          2.68618  4.42225  2.77519  2.73123  3.46354  2.40513  3.72494  3.29354  2.67741  2.69355  4.24690  2.90347  2.73739  3.18146  2.89801  2.37887  2.77519  2.98518  4.58477  3.61503
          0.01825  4.40851  5.13086  0.61958  0.77255  0.48576  0.95510
    766   2.47292  2.84818  2.88256  2.22177  3.42860  3.52446  3.75625  3.33996  2.60198  2.98430  3.82366  3.10797  3.92059  2.94193  3.04588  2.27832  2.43841  3.04963  5.27053  3.96678    908 e - - -
          2.68618  4.42225  2.77519  2.73123  3.46354  2.40513  3.72494  3.29354  2.67741  2.69355  4.24690  2.90347  2.73739  3.18146  2.89801  2.37887  2.77519  2.98518  4.58477  3.61503
          0.01825  4.40851  5.13086  0.61958  0.77255  0.48576  0.95510
    767   2.70438  5.17039  2.61265  1.81680  4.49338  3.45228  3.66497  3.96686  2.41985  2.90429  4.22032  2.28849  3.33137  2.77191  2.68833  2.55290  2.93805  3.54980  5.61503  4.21227    909 e - - -
          2.68618  4.42225  2.77519  2.73123  3.46354  2.40513  3.72494  3.29354  2.67741  2.69355  4.24690  2.90347  2.73739  3.18146  2.89801  2.37887  2.77519  2.98518  4.58477  3.61503
          0.01825  4.40851  5.13086  0.61958  0.77255  0.48576  0.95510
    768   3.02592  5.63869  1.61943  1.56079  4.94134  3.43276  3.87334  4.46409  2.79727  3.92606  4.72383  2.27967  3.99532  2.28620  3.36571  2.92290  3.29182  4.01279  6.06452  4.57143    910 e - - -
          2.68618  4.42225  2.77519  2.73123  3.46354  2.40513  3.72494  3.29354  2.67741  2.69355  4.24690  2.90347  2.73739  3.18146  2.89801  2.37887  2.77519  2.98518  4.58477  3.61503
          0.01825  4.40851  5.13086  0.61958  0.77255  0.48576  0.95510
    769   2.38371  4.79819  3.12318  2.40433  4.01757  3.52052  3.72667  2.86665  2.27093  2.49406  3.87496  3.07195  3.36887  2.55612  2.67359  2.72912  2.90380  2.82412  5.31354  3.99703    911 k - - -
          2.68619  4.42226  2.77520  2.73124  3.46355  2.40502  3.72495  3.29355  2.67742  2.69356  4.24691  2.90348  2.73740  3.18147  2.89802  2.37888  2.77520  2.98519  4.58478  3.61504
          0.06816  2.81381  5.13086  0.40790  1.09376  0.48576  0.95510
    770   2.71632  5.20600  2.54626  2.38351  4.54666  3.46088  3.65933  4.02459  1.86594  3.50457  4.25240  2.45759  3.86685  2.35032  2.61589  2.30121  2.94763  3.59526  5.63561  4.23337    913 k - - -
          2.68618  4.42225  2.77519  2.73123  3.46354  2.40513  3.72494  3.29354  2.67741  2.69355  4.24690  2.90347  2.73739  3.18146  2.89801  2.37887  2.77519  2.98518  4.58477  3.61503
          0.01825  4.40851  5.13086  0.61958  0.77255  0.48576  0.95510
    771   2.51179  5.14937  2.29030  2.16806  4.47207  3.45230  3.65345  3.94432  2.23643  3.44485  4.19715  2.34602  3.85370  2.55743  2.89370  2.65729  2.91974  3.11310  5.59437  3.40530    914 e - - -
          2.68618  4.42225  2.77519  2.73123  3.46354  2.40513  3.72494  3.29354  2.67741  2.69355  4.24690  2.90347  2.73739  3.18146  2.89801  2.37887  2.77519  2.98518  4.58477  3.61503
          0.14051  4.40851  2.12938  0.61958  0.77255  0.48576  0.95510
    772   2.55962  0.87114  4.02513  3.74598  4.10339  3.28868  4.53538  3.48310  3.60370  3.32594  4.26299  2.83017  4.02502  3.96004  3.79714  2.78787  3.03726  3.10633  5.54250  4.29331    915 c - - -
          2.68618  4.42225  2.77519  2.73123  3.46354  2.40513  3.72494  3.29354  2.67741  2.69355  4.24690  2.90347  2.73739  3.18146  2.89801  2.37887  2.77519  2.98518  4.58477  3.61503
          0.02060  4.28860  5.01095  0.61958  0.77255  0.64819  0.74022
    773   2.74004  5.17219  2.97143  2.07701  4.52355  3.48244  3.63591  3.97660  2.08497  3.45610  4.22227  2.70430  3.87696  2.31743  2.07845  2.70823  2.64021  3.56863  5.57855  4.21647    916 e - - -
          2.68618  4.42225  2.77519  2.73123  3.46354  2.40513  3.72494  3.29354  2.67741  2.69355  4.24690  2.90347  2.73739  3.18146  2.89801  2.37887  2.77519  2.98518  4.58477  3.61503
          0.02060  4.28860  5.01095  0.61958  0.77255  0.39614  1.11753
    774   4.26178  5.33957  5.13722  4.95788  1.64596  4.85345  3.68403  3.88241  4.77114  3.10914  4.44479  4.46098  5.13993  4.58612  4.68994  4.25702  4.47469  3.82933  3.78062  0.59761    917 Y - - -
          2.68618  4.42225  2.77519  2.73123  3.46354  2.40513  3.72494  3.29354  2.67741  2.69355  4.24690  2.90347  2.73739  3.18146  2.89801  2.37887  2.77519  2.98518  4.58477  3.61503
          0.01825  4.40851  5.13086  0.61958  0.77255  0.48576  0.95510
    775   2.49702  0.72487  4.44809  4.22228  4.38259  3.23485  4.85634  3.68779  4.04608  3.55971  4.48599  3.94149  4.03899  4.32199  4.15767  2.31659  3.02872  3.23090  5.83749  4.63846    918 c - - -
          2.68618  4.42225  2.77519  2.73123  3.46354  2.40513  3.72494  3.29354  2.67741  2.69355  4.24690  2.90347  2.73739  3.18146  2.89801  2.37887  2.77519  2.98518  4.58477  3.61503
          0.01825  4.40851  5.13086  0.61958  0.77255  0.48576  0.95510
    776   2.15945  4.92113  3.01245  1.98364  4.22550  3.47263  3.73338  3.64818  2.52800  2.82356  4.04321  3.02538  2.63836  2.87691  2.99393  2.29146  2.93107  3.30057  5.46536  4.11927    919 e - - -
          2.68618  4.42225  2.77519  2.73123  3.46354  2.40513  3.72494  3.29354  2.67741  2.69355  4.24690  2.90347  2.73739  3.18146  2.89801  2.37887  2.77519  2.98518  4.58477  3.61503
          0.01825  4.40851  5.13086  0.61958  0.77255  0.48576  0.95510
    777   4.30030  5.34576  5.20392  5.04511  1.08845  4.88726  3.67412  3.90170  4.84971  3.11763  4.45469  4.48235  5.16238  4.61805  4.73410  4.28738  4.50726  3.85051  3.76418  0.88859    920 y - - -
          2.68618  4.42225  2.77519  2.73123  3.46354  2.40513  3.72494  3.29354  2.67741  2.69355  4.24690  2.90347  2.73739  3.18146  2.89801  2.37887  2.77519  2.98518  4.58477  3.61503
          0.01825  4.40851  5.13086  0.61958  0.77255  0.48576  0.95510
    778   2.27546  4.64662  3.28986  2.72997  3.32426  3.58015  3.81414  2.76603  1.63738  2.86977  3.74589  3.20351  3.97314  3.02991  3.07219  2.81155  2.69762  2.90197  5.21157  3.93213    921 k - - -
          2.68618  4.42225  2.77519  2.73123  3.46354  2.40513  3.72494  3.29354  2.67741  2.69355  4.24690  2.90347  2.73739  3.18146  2.89801  2.37887  2.77519  2.98518  4.58477  3.61503
          0.01825  4.40851  5.13086  0.61958  0.77255  0.48576  0.95510
    779   2.47531  4.27197  2.53090  3.35060  2.87051  3.78696  4.07307  2.20406  3.27092  1.86207  2.97914  3.65978  4.15334  3.52899  3.53537  3.05813  2.95309  2.25609  4.88998  3.68815    922 l - - -
          2.68618  4.42225  2.77519  2.73123  3.46354  2.40513  3.72494  3.29354  2.67741  2.69355  4.24690  2.90347  2.73739  3.18146  2.89801  2.37887  2.77519  2.98518  4.58477  3.61503
          0.01825  4.40851  5.13086  0.61958  0.77255  0.48576  0.95510
    780   2.84629  4.24505  4.55134  3.95742  2.83502  3.13686  4.32775  1.82709  3.80138  1.56416  2.21967  4.07990  4.34567  3.96129  3.89792  3.31565  3.07668  2.33119  4.85591  3.69294    923 l - - -
          2.68618  4.42225  2.77519  2.73123  3.46354  2.40513  3.72494  3.29354  2.67741  2.69355  4.24690  2.90347  2.73739  3.18146  2.89801  2.37887  2.77519  2.98518  4.58477  3.61503
          0.01825  4.40851  5.13086  0.61958  0.77255  0.48576  0.95510
    781   3.01906  1.11882  4.42070  3.98699  2.97696  3.88309  4.16090  3.07904  3.78563  2.78581  3.84296  4.03986  4.40442  4.04699  3.93601  3.31078  3.34596  2.88712  4.59231  1.89334    924 c - - -
          2.68618  4.42225  2.77519  2.73123  3.46354  2.40513  3.72494  3.29354  2.67741  2.69355  4.24690  2.90347  2.73739  3.18146  2.89801  2.37887  2.77519  2.98518  4.58477  3.61503
          0.01825  4.40851  5.13086  0.61958  0.77255  0.48576  0.95510
    782   2.79811  5.32233  2.23188  2.21052  4.65400  2.95169  3.71934  4.14419  1.70661  3.61934  4.37657  2.37417  3.90147  2.54764  3.00216  2.74273  3.03838  3.70772  5.75216  4.32547    925 k - - -
          2.68618  4.42225  2.77519  2.73123  3.46354  2.40513  3.72494  3.29354  2.67741  2.69355  4.24690  2.90347  2.73739  3.18146  2.89801  2.37887  2.77519  2.98518  4.58477  3.61503
          0.01825  4.40851  5.13086  0.61958  0.77255  0.48576  0.95510
    783   3.10846  5.32997  3.47307  2.84054  4.80271  2.57205  3.77078  4.16923  1.52594  3.60610  4.43907  3.28219  4.14323  2.89452  1.37381  3.09275  3.29532  3.81323  5.65836  4.44632    926 r - - -
          2.68618  4.42225  2.77519  2.73123  3.46354  2.40513  3.72494  3.29354  2.67741  2.69355  4.24690  2.90347  2.73739  3.18146  2.89801  2.37887  2.77519  2.98518  4.58477  3.61503
          0.09934  4.40851  2.49625  0.61958  0.77255  0.48576  0.95510
    784   2.75211  5.18799  2.52569  1.54805  4.49541  2.92892  3.70422  3.96335  2.50755  2.92323  4.25964  2.72648  3.87642  2.82690  3.01025  2.41385  2.99481  3.56236  5.65202  4.24587    927 e - - -
          2.68618  4.42225  2.77519  2.73123  3.46354  2.40513  3.72494  3.29354  2.67741  2.69355  4.24690  2.90347  2.73739  3.18146  2.89801  2.37887  2.77519  2.98518  4.58477  3.61503
          0.15487  4.32894  2.03795  0.61958  0.77255  0.59853  0.79766
    785   2.62880  4.51766  2.84807  2.44304  3.21039  3.52662  3.77268  3.02382  2.69552  1.90798  3.60456  3.16513  3.92090  3.01965  3.10390  2.77016  2.54214  2.78032  5.07581  3.80349    928 l - - -
          2.68626  4.42233  2.77527  2.73131  3.46331  2.40521  3.72502  3.29362  2.67682  2.69344  4.24698  2.90355  2.73747  3.18154  2.89809  2.37895  2.77527  2.98526  4.58485  3.61464
          0.40434  1.10087        *  0.39431  1.12131  0.00000        *
//
