# Supplementary material for: A matter of background: DNA repair pathways as a possible cause for the sparse distribution of CRISPR-Cas systems in bacteria
Source: Philos Trans R Soc Lond B Biol Sci. 2019 Mar 25;374(1772):20180088. doi: 10.1098/rstb.2018.0088 (PMC6452273; doi:10.1098/rstb.2018.0088)
Supplement: Macsy_finder_DNA_repair.zip [file rstb20180088supp3.zip › Macsy_finder_DNA_repair/DNA_repair_profiles/AdnA.hmm]

HMMER3/f [3.1b1 | May 2013]
NAME  AdnA
LENG  1040
ALPH  amino
RF    no
MM    no
CONS  yes
CS    no
MAP   yes
DATE  Wed Jun 15 18:26:10 2016
NSEQ  3
EFFN  0.506836
CKSUM 3434838676
STATS LOCAL MSV      -12.8125  0.69549
STATS LOCAL VITERBI  -13.9380  0.69549
STATS LOCAL FORWARD   -7.3431  0.69549
HMM          A        C        D        E        F        G        H        I        K        L        M        N        P        Q        R        S        T        V        W        Y   
            m->m     m->i     m->d     i->m     i->i     d->m     d->d
  COMPO   2.27638  4.25014  2.90775  2.76482  3.62552  2.67474  3.80794  2.91570  2.89121  2.38138  3.76831  3.27463  3.17859  3.17764  2.76490  2.66670  2.82107  2.55941  4.51358  3.85947
          2.68618  4.42225  2.77519  2.73123  3.46354  2.40513  3.72494  3.29354  2.67741  2.69355  4.24690  2.90347  2.73739  3.18146  2.89801  2.37887  2.77519  2.98518  4.58477  3.61503
          0.03126  3.87691  4.59925  0.61958  0.77255  0.00000        *
      1   2.97256  4.52060  4.05411  3.64783  3.20948  3.83736  4.38194  2.38551  3.41569  1.80341  1.36945  3.92480  4.29792  3.79723  3.62050  3.32217  3.27792  2.39216  5.05093  3.81314      1 m - - -
          2.68624  4.42231  2.77526  2.73130  3.46360  2.40519  3.72501  3.29360  2.67747  2.69361  4.24696  2.90353  2.73721  3.18153  2.89777  2.37893  2.77473  2.98525  4.58483  3.61509
          0.32227  1.94415  2.02200  1.08512  0.41228  0.48576  0.95510
      2   1.66327  4.07281  3.20943  2.95877  4.06240  2.85707  4.05140  3.37032  3.01092  3.15371  4.03647  3.15473  3.59240  3.33288  3.31379  1.73451  2.61903  2.91411  5.44306  4.20100      6 a - - -
          2.68618  4.42225  2.77519  2.73123  3.46354  2.40513  3.72494  3.29354  2.67741  2.69355  4.24690  2.90347  2.73739  3.18146  2.89801  2.37887  2.77519  2.98518  4.58477  3.61503
          0.03569  3.74642  4.46877  0.61958  0.77255  0.59211  0.80556
      3   2.74559  4.94889  2.52435  1.87882  4.03557  3.28143  2.48446  3.66642  2.36977  3.22714  4.10384  2.81885  3.79435  2.80345  2.74996  2.73395  2.99811  3.34217  5.30571  3.90817      7 e - - -
          2.68618  4.42225  2.77519  2.73123  3.46354  2.40513  3.72494  3.29354  2.67741  2.69355  4.24690  2.90347  2.73739  3.18146  2.89801  2.37887  2.77519  2.98518  4.58477  3.61503
          0.03569  3.74642  4.46877  0.61958  0.77255  0.42458  1.06144
      4   2.46967  4.26113  3.45790  3.03593  3.60138  3.30818  3.99341  2.12214  2.95844  2.60709  3.61941  3.34306  3.87822  3.31650  3.26977  1.79715  2.82288  2.47707  5.11486  3.82977      8 s - - -
          2.68618  4.42225  2.77519  2.73123  3.46354  2.40513  3.72494  3.29354  2.67741  2.69355  4.24690  2.90347  2.73739  3.18146  2.89801  2.37887  2.77519  2.98518  4.58477  3.61503
          0.03126  3.87691  4.59925  0.61958  0.77255  0.48576  0.95510
      5   1.71839  4.27565  3.56702  3.09443  3.21036  3.40447  3.86512  2.85525  2.94648  2.53097  3.52952  3.38758  3.91855  3.31149  3.22702  2.77506  2.86545  2.63505  2.75304  3.34792      9 a - - -
          2.68618  4.42225  2.77519  2.73123  3.46354  2.40513  3.72494  3.29354  2.67741  2.69355  4.24690  2.90347  2.73739  3.18146  2.89801  2.37887  2.77519  2.98518  4.58477  3.61503
          0.03126  3.87691  4.59925  0.61958  0.77255  0.48576  0.95510
      6   2.39391  4.33810  3.07681  2.86105  4.26669  1.96221  4.06315  3.73639  3.00314  3.38923  4.25645  3.18030  1.64489  3.32453  3.34270  2.53801  2.83997  3.25524  5.51746  4.32551     10 p - - -
          2.68618  4.42225  2.77519  2.73123  3.46354  2.40513  3.72494  3.29354  2.67741  2.69355  4.24690  2.90347  2.73739  3.18146  2.89801  2.37887  2.77519  2.98518  4.58477  3.61503
          0.03126  3.87691  4.59925  0.61958  0.77255  0.48576  0.95510
      7   2.65385  4.57374  3.14944  2.72351  3.72879  3.42779  3.79237  2.98603  2.54354  2.66884  3.70383  3.15837  3.90602  1.98599  2.86837  2.78272  2.93316  2.20391  5.17159  3.86678     11 q - - -
          2.68618  4.42225  2.77519  2.73123  3.46354  2.40513  3.72494  3.29354  2.67741  2.69355  4.24690  2.90347  2.73739  3.18146  2.89801  2.37887  2.77519  2.98518  4.58477  3.61503
          0.03126  3.87691  4.59925  0.61958  0.77255  0.48576  0.95510
      8   2.61831  4.69947  2.71320  1.97907  4.12097  3.25600  3.75394  3.40381  2.57250  3.12090  4.01542  2.94177  3.80534  2.94700  2.97125  2.68000  1.89899  3.08936  5.41986  4.10381     12 t - - -
          2.68618  4.42225  2.77519  2.73123  3.46354  2.40513  3.72494  3.29354  2.67741  2.69355  4.24690  2.90347  2.73739  3.18146  2.89801  2.37887  2.77519  2.98518  4.58477  3.61503
          0.03126  3.87691  4.59925  0.61958  0.77255  0.48576  0.95510
      9   1.70412  4.65528  2.69478  1.99442  4.14348  3.21319  3.79132  3.41758  2.64703  3.15065  4.04730  2.94575  3.79209  2.99171  3.05466  2.65896  2.91665  3.09055  5.45346  4.13807     13 a - - -
          2.68618  4.42225  2.77519  2.73123  3.46354  2.40513  3.72494  3.29354  2.67741  2.69355  4.24690  2.90347  2.73739  3.18146  2.89801  2.37887  2.77519  2.98518  4.58477  3.61503
          0.03126  3.87691  4.59925  0.61958  0.77255  0.48576  0.95510
     10   2.38739  4.29178  3.20589  2.80876  3.79326  2.36196  3.87412  3.16660  2.79139  2.26550  3.77577  3.15787  3.75930  3.14252  3.14100  2.07112  2.75136  2.84111  5.19176  3.91706     14 s - - -
          2.68618  4.42225  2.77519  2.73123  3.46354  2.40513  3.72494  3.29354  2.67741  2.69355  4.24690  2.90347  2.73739  3.18146  2.89801  2.37887  2.77519  2.98518  4.58477  3.61503
          0.03126  3.87691  4.59925  0.61958  0.77255  0.48576  0.95510
     11   1.73976  4.13321  3.44418  3.12308  4.02949  2.99536  4.14463  3.11846  3.09800  3.01926  3.95834  3.30105  3.70797  3.43246  3.39150  2.44305  1.63484  2.75497  5.45669  4.23976     15 t - - -
          2.68618  4.42225  2.77519  2.73123  3.46354  2.40513  3.72494  3.29354  2.67741  2.69355  4.24690  2.90347  2.73739  3.18146  2.89801  2.37887  2.77519  2.98518  4.58477  3.61503
          0.03126  3.87691  4.59925  0.61958  0.77255  0.48576  0.95510
     12   2.01237  4.24801  3.53304  3.06485  3.62365  3.35180  4.01556  2.61134  2.97087  2.06906  3.54793  3.37514  3.89923  3.32277  3.28530  2.71515  2.24922  2.39427  5.14645  3.91460     16 a - - -
          2.68618  4.42225  2.77519  2.73123  3.46354  2.40513  3.72494  3.29354  2.67741  2.69355  4.24690  2.90347  2.73739  3.18146  2.89801  2.37887  2.77519  2.98518  4.58477  3.61503
          0.03126  3.87691  4.59925  0.61958  0.77255  0.48576  0.95510
     13   2.72323  4.63388  2.27170  2.62916  3.63980  3.43977  3.83685  2.91912  2.77894  1.73553  3.68748  3.11323  3.92963  3.09687  3.18260  2.84275  2.99502  2.73566  5.14942  3.80340     17 l - - -
          2.68618  4.42225  2.77519  2.73123  3.46354  2.40513  3.72494  3.29354  2.67741  2.69355  4.24690  2.90347  2.73739  3.18146  2.89801  2.37887  2.77519  2.98518  4.58477  3.61503
          0.03126  3.87691  4.59925  0.61958  0.77255  0.48576  0.95510
     14   1.70431  4.65538  2.69469  1.99419  4.14354  3.21321  3.79127  3.41767  2.64698  3.15071  4.04735  2.94569  3.79209  2.99165  3.05463  2.65898  2.91667  3.09064  5.45350  4.13809     18 a - - -
          2.68618  4.42225  2.77519  2.73123  3.46354  2.40513  3.72494  3.29354  2.67741  2.69355  4.24690  2.90347  2.73739  3.18146  2.89801  2.37887  2.77519  2.98518  4.58477  3.61503
          0.03126  3.87691  4.59925  0.61958  0.77255  0.48576  0.95510
     15   2.61910  4.42693  3.37367  2.97749  3.56276  3.39177  3.96463  2.86752  2.86263  1.96052  3.61782  3.33889  1.94704  3.27199  3.16924  2.80878  2.94886  2.68596  5.09734  3.80132     19 p - - -
          2.68618  4.42225  2.77519  2.73123  3.46354  2.40513  3.72494  3.29354  2.67741  2.69355  4.24690  2.90347  2.73739  3.18146  2.89801  2.37887  2.77519  2.98518  4.58477  3.61503
          0.03126  3.87691  4.59925  0.61958  0.77255  0.48576  0.95510
     16   2.67020  4.44532  3.34489  3.24480  4.38725  0.72229  4.36491  3.98785  3.42669  3.64145  4.61714  3.50917  3.83660  3.75048  3.66235  2.84222  3.15178  3.51531  5.48134  4.48926     20 g - - -
          2.68623  4.42230  2.77498  2.73128  3.46359  2.40517  3.72499  3.29359  2.67746  2.69360  4.24694  2.90351  2.73744  3.18151  2.89746  2.37892  2.77524  2.98523  4.58482  3.61508
          0.16618  1.94459  4.59925  0.89417  0.52585  0.48576  0.95510
     17   2.56066  4.31562  3.48661  3.07957  3.43330  3.39702  3.98159  2.71469  2.94912  1.64324  3.52356  3.39180  3.93989  3.34025  3.23376  2.18894  2.89516  2.52841  5.00112  3.68251     24 l - - -
          2.68618  4.42225  2.77519  2.73123  3.46354  2.40513  3.72494  3.29354  2.67741  2.69355  4.24690  2.90347  2.73739  3.18146  2.89801  2.37887  2.77519  2.98518  4.58477  3.61503
          0.03126  3.87691  4.59925  0.61958  0.77255  0.48576  0.95510
     18   2.77140  4.88374  3.01605  2.58254  4.24652  3.40611  3.63965  3.72747  2.14336  3.26888  4.13346  2.32680  3.87635  2.80579  1.64799  2.80056  3.02182  3.38709  5.36017  4.07920     25 r - - -
          2.68618  4.42225  2.77519  2.73123  3.46354  2.40513  3.72494  3.29354  2.67741  2.69355  4.24690  2.90347  2.73739  3.18146  2.89801  2.37887  2.77519  2.98518  4.58477  3.61503
          0.03126  3.87691  4.59925  0.61958  0.77255  0.48576  0.95510
     19   2.67020  4.44532  3.34489  3.24480  4.38725  0.72229  4.36491  3.98785  3.42669  3.64145  4.61714  3.50917  3.83660  3.75048  3.66235  2.84222  3.15178  3.51531  5.48134  4.48926     26 g - - -
          2.68618  4.42225  2.77519  2.73123  3.46354  2.40513  3.72494  3.29354  2.67741  2.69355  4.24690  2.90347  2.73739  3.18146  2.89801  2.37887  2.77519  2.98518  4.58477  3.61503
          0.03126  3.87691  4.59925  0.61958  0.77255  0.48576  0.95510
     20   2.38500  4.23080  3.41386  2.95820  3.74823  3.21455  3.95882  2.86881  2.90118  2.73058  3.67634  3.26795  2.60688  3.24088  3.23764  2.58536  2.19642  2.10305  5.19693  3.95894     27 v - - -
          2.68618  4.42225  2.77519  2.73123  3.46354  2.40513  3.72494  3.29354  2.67741  2.69355  4.24690  2.90347  2.73739  3.18146  2.89801  2.37887  2.77519  2.98518  4.58477  3.61503
          0.03126  3.87691  4.59925  0.61958  0.77255  0.48576  0.95510
     21   2.81155  4.35281  4.13154  3.79470  3.55320  3.72857  4.59561  2.04972  3.66255  2.23939  3.51757  3.98385  4.28875  4.02199  3.87465  3.23229  3.17293  1.01931  5.33843  4.07037     28 v - - -
          2.68618  4.42225  2.77519  2.73123  3.46354  2.40513  3.72494  3.29354  2.67741  2.69355  4.24690  2.90347  2.73739  3.18146  2.89801  2.37887  2.77519  2.98518  4.58477  3.61503
          0.03126  3.87691  4.59925  0.61958  0.77255  0.48576  0.95510
     22   2.81202  4.67297  3.47013  2.88609  3.70118  3.58242  3.73761  3.08405  2.27910  2.08255  3.70742  3.27660  3.99287  2.96706  1.72047  2.93994  3.04431  2.90650  5.09209  3.81218     29 r - - -
          2.68618  4.42225  2.77519  2.73123  3.46354  2.40513  3.72494  3.29354  2.67741  2.69355  4.24690  2.90347  2.73739  3.18146  2.89801  2.37887  2.77519  2.98518  4.58477  3.61503
          0.03126  3.87691  4.59925  0.61958  0.77255  0.48576  0.95510
     23   2.96429  4.40221  4.35870  3.87055  3.32455  4.10316  4.60040  1.92522  3.70649  1.59411  3.21167  4.13308  4.47990  4.01655  3.92884  3.48410  3.24249  1.31894  5.22357  3.98653     30 v - - -
          2.68618  4.42225  2.77519  2.73123  3.46354  2.40513  3.72494  3.29354  2.67741  2.69355  4.24690  2.90347  2.73739  3.18146  2.89801  2.37887  2.77519  2.98518  4.58477  3.61503
          0.03126  3.87691  4.59925  0.61958  0.77255  0.48576  0.95510
     24   3.16014  4.62103  4.19665  3.83642  3.13722  3.98785  4.49076  2.34139  3.60413  0.86975  3.15859  4.11147  4.42238  3.97139  3.77951  3.55908  3.45415  2.37990  5.01823  3.74260     31 l - - -
          2.68618  4.42225  2.77519  2.73123  3.46354  2.40513  3.72494  3.29354  2.67741  2.69355  4.24690  2.90347  2.73739  3.18146  2.89801  2.37887  2.77519  2.98518  4.58477  3.61503
          0.03126  3.87691  4.59925  0.61958  0.77255  0.48576  0.95510
     25   2.67020  4.44532  3.34489  3.24480  4.38725  0.72229  4.36491  3.98785  3.42669  3.64145  4.61714  3.50917  3.83660  3.75048  3.66235  2.84222  3.15178  3.51531  5.48134  4.48926     32 g - - -
          2.68618  4.42225  2.77519  2.73123  3.46354  2.40513  3.72494  3.29354  2.67741  2.69355  4.24690  2.90347  2.73739  3.18146  2.89801  2.37887  2.77519  2.98518  4.58477  3.61503
          0.03126  3.87691  4.59925  0.61958  0.77255  0.48576  0.95510
     26   2.67020  4.44532  3.34489  3.24480  4.38725  0.72229  4.36491  3.98785  3.42669  3.64145  4.61714  3.50917  3.83660  3.75048  3.66235  2.84222  3.15178  3.51531  5.48134  4.48926     33 g - - -
          2.68618  4.42225  2.77519  2.73123  3.46354  2.40513  3.72494  3.29354  2.67741  2.69355  4.24690  2.90347  2.73739  3.18146  2.89801  2.37887  2.77519  2.98518  4.58477  3.61503
          0.03126  3.87691  4.59925  0.61958  0.77255  0.48576  0.95510
     27   2.75705  4.51379  3.36468  3.20425  4.19927  3.20105  4.28144  3.74570  3.26191  3.37210  4.42206  3.51057  0.81942  3.65056  3.50704  2.92465  3.19894  3.39058  5.38472  4.31995     34 p - - -
          2.68618  4.42225  2.77519  2.73123  3.46354  2.40513  3.72494  3.29354  2.67741  2.69355  4.24690  2.90347  2.73739  3.18146  2.89801  2.37887  2.77519  2.98518  4.58477  3.61503
          0.03126  3.87691  4.59925  0.61958  0.77255  0.48576  0.95510
     28   2.67020  4.44532  3.34489  3.24480  4.38725  0.72229  4.36491  3.98785  3.42669  3.64145  4.61714  3.50917  3.83660  3.75048  3.66235  2.84222  3.15178  3.51531  5.48134  4.48926     35 g - - -
          2.68618  4.42225  2.77519  2.73123  3.46354  2.40513  3.72494  3.29354  2.67741  2.69355  4.24690  2.90347  2.73739  3.18146  2.89801  2.37887  2.77519  2.98518  4.58477  3.61503
          0.03126  3.87691  4.59925  0.61958  0.77255  0.48576  0.95510
     29   2.41491  4.26003  3.43183  3.18391  3.97260  3.09920  4.20092  3.10027  3.12698  2.96360  4.01375  3.39266  3.80326  3.52155  3.38552  2.61622  1.16441  2.79477  5.41001  4.18920     36 t - - -
          2.68618  4.42225  2.77519  2.73123  3.46354  2.40513  3.72494  3.29354  2.67741  2.69355  4.24690  2.90347  2.73739  3.18146  2.89801  2.37887  2.77519  2.98518  4.58477  3.61503
          0.03126  3.87691  4.59925  0.61958  0.77255  0.48576  0.95510
     30   2.67020  4.44532  3.34489  3.24480  4.38725  0.72229  4.36491  3.98785  3.42669  3.64145  4.61714  3.50917  3.83660  3.75048  3.66235  2.84222  3.15178  3.51531  5.48134  4.48926     37 g - - -
          2.68618  4.42225  2.77519  2.73123  3.46354  2.40513  3.72494  3.29354  2.67741  2.69355  4.24690  2.90347  2.73739  3.18146  2.89801  2.37887  2.77519  2.98518  4.58477  3.61503
          0.03126  3.87691  4.59925  0.61958  0.77255  0.48576  0.95510
     31   2.97600  4.94018  3.15230  2.77280  4.32762  3.46510  3.76139  3.75714  1.03222  3.32120  4.28231  3.19711  3.96504  2.95254  2.43211  3.01764  3.22888  3.46464  5.38037  4.19374     38 k - - -
          2.68618  4.42225  2.77519  2.73123  3.46354  2.40513  3.72494  3.29354  2.67741  2.69355  4.24690  2.90347  2.73739  3.18146  2.89801  2.37887  2.77519  2.98518  4.58477  3.61503
          0.03126  3.87691  4.59925  0.61958  0.77255  0.48576  0.95510
     32   2.31701  4.23753  3.21009  3.02595  4.08063  2.96732  4.13574  3.60379  3.10002  3.32363  4.24927  3.25010  3.70646  3.44897  3.38600  1.08439  2.79745  3.13792  5.45274  4.16415     39 s - - -
          2.68618  4.42225  2.77519  2.73123  3.46354  2.40513  3.72494  3.29354  2.67741  2.69355  4.24690  2.90347  2.73739  3.18146  2.89801  2.37887  2.77519  2.98518  4.58477  3.61503
          0.03126  3.87691  4.59925  0.61958  0.77255  0.48576  0.95510
     33   2.22381  4.16278  3.28253  2.98482  4.11910  2.94735  4.07000  3.45711  2.99978  3.20616  4.07473  3.20504  3.66395  3.33627  3.31521  1.51740  1.98142  3.00130  5.48352  4.24053     40 s - - -
          2.68618  4.42225  2.77519  2.73123  3.46354  2.40513  3.72494  3.29354  2.67741  2.69355  4.24690  2.90347  2.73739  3.18146  2.89801  2.37887  2.77519  2.98518  4.58477  3.61503
          0.03126  3.87691  4.59925  0.61958  0.77255  0.48576  0.95510
     34   3.16014  4.62103  4.19665  3.83642  3.13722  3.98785  4.49076  2.34139  3.60413  0.86975  3.15859  4.11147  4.42238  3.97139  3.77951  3.55908  3.45415  2.37990  5.01823  3.74260     41 l - - -
          2.68618  4.42225  2.77519  2.73123  3.46354  2.40513  3.72494  3.29354  2.67741  2.69355  4.24690  2.90347  2.73739  3.18146  2.89801  2.37887  2.77519  2.98518  4.58477  3.61503
          0.03126  3.87691  4.59925  0.61958  0.77255  0.48576  0.95510
     35   3.16014  4.62103  4.19665  3.83642  3.13722  3.98785  4.49076  2.34139  3.60413  0.86975  3.15859  4.11147  4.42238  3.97139  3.77951  3.55908  3.45415  2.37990  5.01823  3.74260     42 l - - -
          2.68618  4.42225  2.77519  2.73123  3.46354  2.40513  3.72494  3.29354  2.67741  2.69355  4.24690  2.90347  2.73739  3.18146  2.89801  2.37887  2.77519  2.98518  4.58477  3.61503
          0.03126  3.87691  4.59925  0.61958  0.77255  0.48576  0.95510
     36   2.81155  4.35281  4.13154  3.79470  3.55320  3.72857  4.59561  2.04972  3.66255  2.23939  3.51757  3.98385  4.28875  4.02199  3.87465  3.23229  3.17293  1.01931  5.33843  4.07037     43 v - - -
          2.68618  4.42225  2.77519  2.73123  3.46354  2.40513  3.72494  3.29354  2.67741  2.69355  4.24690  2.90347  2.73739  3.18146  2.89801  2.37887  2.77519  2.98518  4.58477  3.61503
          0.03126  3.87691  4.59925  0.61958  0.77255  0.48576  0.95510
     37   2.89413  5.41484  1.44229  1.66276  4.70070  3.17317  3.72226  4.20383  2.73801  3.73071  4.59507  2.64765  3.79548  2.89389  3.32185  2.78571  3.18465  3.79409  5.88808  4.40164     44 d - - -
          2.68618  4.42225  2.77519  2.73123  3.46354  2.40513  3.72494  3.29354  2.67741  2.69355  4.24690  2.90347  2.73739  3.18146  2.89801  2.37887  2.77519  2.98518  4.58477  3.61503
          0.03126  3.87691  4.59925  0.61958  0.77255  0.48576  0.95510
     38   1.73976  4.13321  3.44418  3.12308  4.02949  2.99536  4.14463  3.11846  3.09800  3.01926  3.95834  3.30105  3.70797  3.43246  3.39150  2.44305  1.63484  2.75497  5.45669  4.23976     45 t - - -
          2.68618  4.42225  2.77519  2.73123  3.46354  2.40513  3.72494  3.29354  2.67741  2.69355  4.24690  2.90347  2.73739  3.18146  2.89801  2.37887  2.77519  2.98518  4.58477  3.61503
          0.03126  3.87691  4.59925  0.61958  0.77255  0.48576  0.95510
     39   1.00739  4.19409  3.46695  3.25833  4.05666  3.01854  4.27987  3.18282  3.27470  3.06424  4.09549  3.40687  3.75816  3.61543  3.52499  2.54430  2.82196  2.83645  5.48337  4.28409     46 a - - -
          2.68618  4.42225  2.77519  2.73123  3.46354  2.40513  3.72494  3.29354  2.67741  2.69355  4.24690  2.90347  2.73739  3.18146  2.89801  2.37887  2.77519  2.98518  4.58477  3.61503
          0.03126  3.87691  4.59925  0.61958  0.77255  0.48576  0.95510
     40   2.81155  4.35281  4.13154  3.79470  3.55320  3.72857  4.59561  2.04972  3.66255  2.23939  3.51757  3.98385  4.28875  4.02199  3.87465  3.23229  3.17293  1.01931  5.33843  4.07037     47 v - - -
          2.68618  4.42225  2.77519  2.73123  3.46354  2.40513  3.72494  3.29354  2.67741  2.69355  4.24690  2.90347  2.73739  3.18146  2.89801  2.37887  2.77519  2.98518  4.58477  3.61503
          0.03126  3.87691  4.59925  0.61958  0.77255  0.48576  0.95510
     41   1.68189  4.52830  2.93915  2.62190  4.02366  3.21344  3.80554  3.38043  2.58760  3.04397  3.95841  3.04644  3.78985  2.30652  2.93532  2.62788  2.86508  3.05281  5.35277  4.05934     48 a - - -
          2.68618  4.42225  2.77519  2.73123  3.46354  2.40513  3.72494  3.29354  2.67741  2.69355  4.24690  2.90347  2.73739  3.18146  2.89801  2.37887  2.77519  2.98518  4.58477  3.61503
          0.03126  3.87691  4.59925  0.61958  0.77255  0.48576  0.95510
     42   2.99942  4.81625  3.12977  2.89006  3.28762  3.45106  1.13318  3.70304  2.73297  3.19649  4.23970  3.29925  4.00378  3.25632  2.99847  3.07004  3.30289  3.43807  4.75263  3.23833     49 h - - -
          2.68618  4.42225  2.77519  2.73123  3.46354  2.40513  3.72494  3.29354  2.67741  2.69355  4.24690  2.90347  2.73739  3.18146  2.89801  2.37887  2.77519  2.98518  4.58477  3.61503
          0.03126  3.87691  4.59925  0.61958  0.77255  0.48576  0.95510
     43   3.03453  4.45190  4.34217  3.95805  3.37706  4.07147  4.68528  1.07243  3.78628  1.96208  3.31161  4.20276  4.50216  4.13405  3.98233  3.56711  3.33358  1.84579  5.26889  4.00764     50 i - - -
          2.68618  4.42225  2.77519  2.73123  3.46354  2.40513  3.72494  3.29354  2.67741  2.69355  4.24690  2.90347  2.73739  3.18146  2.89801  2.37887  2.77519  2.98518  4.58477  3.61503
          0.03126  3.87691  4.59925  0.61958  0.77255  0.48576  0.95510
     44   1.96620  4.25047  3.32353  2.91076  3.74415  2.36795  3.93362  2.97381  2.87481  2.19384  3.70225  3.23302  3.78994  3.21951  3.20928  2.58274  2.75892  2.68656  5.18088  3.93004     51 a - - -
          2.68618  4.42225  2.77519  2.73123  3.46354  2.40513  3.72494  3.29354  2.67741  2.69355  4.24690  2.90347  2.73739  3.18146  2.89801  2.37887  2.77519  2.98518  4.58477  3.61503
          0.03126  3.87691  4.59925  0.61958  0.77255  0.48576  0.95510
     45   1.00739  4.19409  3.46695  3.25833  4.05666  3.01854  4.27987  3.18282  3.27470  3.06424  4.09549  3.40687  3.75816  3.61543  3.52499  2.54430  2.82196  2.83645  5.48337  4.28409     52 a - - -
          2.68618  4.42225  2.77519  2.73123  3.46354  2.40513  3.72494  3.29354  2.67741  2.69355  4.24690  2.90347  2.73739  3.18146  2.89801  2.37887  2.77519  2.98518  4.58477  3.61503
          0.03126  3.87691  4.59925  0.61958  0.77255  0.48576  0.95510
     46   2.67020  4.44532  3.34489  3.24480  4.38725  0.72229  4.36491  3.98785  3.42669  3.64145  4.61714  3.50917  3.83660  3.75048  3.66235  2.84222  3.15178  3.51531  5.48134  4.48926     53 g - - -
          2.68618  4.42225  2.77519  2.73123  3.46354  2.40513  3.72494  3.29354  2.67741  2.69355  4.24690  2.90347  2.73739  3.18146  2.89801  2.37887  2.77519  2.98518  4.58477  3.61503
          0.03126  3.87691  4.59925  0.61958  0.77255  0.48576  0.95510
     47   1.77773  2.56082  3.80199  3.36579  3.79180  3.02711  4.18406  2.90391  3.26838  2.81896  3.74027  3.42995  3.72324  3.55142  3.51922  2.45066  2.00437  2.57464  5.25746  4.06786     54 a - - -
          2.68618  4.42225  2.77519  2.73123  3.46354  2.40513  3.72494  3.29354  2.67741  2.69355  4.24690  2.90347  2.73739  3.18146  2.89801  2.37887  2.77519  2.98518  4.58477  3.61503
          0.03126  3.87691  4.59925  0.61958  0.77255  0.48576  0.95510
     48   2.99419  5.12344  0.91171  2.33737  4.50100  3.21387  3.93469  4.09014  3.01960  3.69763  4.67573  2.89401  3.86696  3.17377  3.53651  2.95597  3.33282  3.72881  5.66876  4.37303     55 d - - -
          2.68618  4.42225  2.77519  2.73123  3.46354  2.40513  3.72494  3.29354  2.67741  2.69355  4.24690  2.90347  2.73739  3.18146  2.89801  2.37887  2.77519  2.98518  4.58477  3.61503
          0.03126  3.87691  4.59925  0.61958  0.77255  0.48576  0.95510
     49   2.75705  4.51379  3.36468  3.20425  4.19927  3.20105  4.28144  3.74570  3.26191  3.37210  4.42206  3.51057  0.81942  3.65056  3.50704  2.92465  3.19894  3.39058  5.38472  4.31995     56 p - - -
          2.68618  4.42225  2.77519  2.73123  3.46354  2.40513  3.72494  3.29354  2.67741  2.69355  4.24690  2.90347  2.73739  3.18146  2.89801  2.37887  2.77519  2.98518  4.58477  3.61503
          0.03126  3.87691  4.59925  0.61958  0.77255  0.48576  0.95510
     50   2.95590  5.06814  2.48916  1.01908  4.41488  3.27678  3.86382  3.86965  2.74489  3.48601  4.45973  2.93512  3.88154  3.07931  3.15428  2.93777  3.26013  3.55299  5.58561  4.30772     57 e - - -
          2.68618  4.42225  2.77519  2.73123  3.46354  2.40513  3.72494  3.29354  2.67741  2.69355  4.24690  2.90347  2.73739  3.18146  2.89801  2.37887  2.77519  2.98518  4.58477  3.61503
          0.03126  3.87691  4.59925  0.61958  0.77255  0.48576  0.95510
     51   2.31701  4.23753  3.21009  3.02595  4.08063  2.96732  4.13574  3.60379  3.10002  3.32363  4.24927  3.25010  3.70646  3.44897  3.38600  1.08439  2.79745  3.13792  5.45274  4.16415     58 s - - -
          2.68618  4.42225  2.77519  2.73123  3.46354  2.40513  3.72494  3.29354  2.67741  2.69355  4.24690  2.90347  2.73739  3.18146  2.89801  2.37887  2.77519  2.98518  4.58477  3.61503
          0.03126  3.87691  4.59925  0.61958  0.77255  0.48576  0.95510
     52   2.81155  4.35281  4.13154  3.79470  3.55320  3.72857  4.59561  2.04972  3.66255  2.23939  3.51757  3.98385  4.28875  4.02199  3.87465  3.23229  3.17293  1.01931  5.33843  4.07037     59 v - - -
          2.68618  4.42225  2.77519  2.73123  3.46354  2.40513  3.72494  3.29354  2.67741  2.69355  4.24690  2.90347  2.73739  3.18146  2.89801  2.37887  2.77519  2.98518  4.58477  3.61503
          0.03126  3.87691  4.59925  0.61958  0.77255  0.48576  0.95510
     53   3.16014  4.62103  4.19665  3.83642  3.13722  3.98785  4.49076  2.34139  3.60413  0.86975  3.15859  4.11147  4.42238  3.97139  3.77951  3.55908  3.45415  2.37990  5.01823  3.74260     60 l - - -
          2.68618  4.42225  2.77519  2.73123  3.46354  2.40513  3.72494  3.29354  2.67741  2.69355  4.24690  2.90347  2.73739  3.18146  2.89801  2.37887  2.77519  2.98518  4.58477  3.61503
          0.03126  3.87691  4.59925  0.61958  0.77255  0.48576  0.95510
     54   3.16014  4.62103  4.19665  3.83642  3.13722  3.98785  4.49076  2.34139  3.60413  0.86975  3.15859  4.11147  4.42238  3.97139  3.77951  3.55908  3.45415  2.37990  5.01823  3.74260     61 l - - -
          2.68618  4.42225  2.77519  2.73123  3.46354  2.40513  3.72494  3.29354  2.67741  2.69355  4.24690  2.90347  2.73739  3.18146  2.89801  2.37887  2.77519  2.98518  4.58477  3.61503
          0.03126  3.87691  4.59925  0.61958  0.77255  0.48576  0.95510
     55   3.16014  4.62103  4.19665  3.83642  3.13722  3.98785  4.49076  2.34139  3.60413  0.86975  3.15859  4.11147  4.42238  3.97139  3.77951  3.55908  3.45415  2.37990  5.01823  3.74260     62 l - - -
          2.68618  4.42225  2.77519  2.73123  3.46354  2.40513  3.72494  3.29354  2.67741  2.69355  4.24690  2.90347  2.73739  3.18146  2.89801  2.37887  2.77519  2.98518  4.58477  3.61503
          0.03126  3.87691  4.59925  0.61958  0.77255  0.48576  0.95510
     56   2.41491  4.26003  3.43183  3.18391  3.97260  3.09920  4.20092  3.10027  3.12698  2.96360  4.01375  3.39266  3.80326  3.52155  3.38552  2.61622  1.16441  2.79477  5.41001  4.18920     63 t - - -
          2.68618  4.42225  2.77519  2.73123  3.46354  2.40513  3.72494  3.29354  2.67741  2.69355  4.24690  2.90347  2.73739  3.18146  2.89801  2.37887  2.77519  2.98518  4.58477  3.61503
          0.03126  3.87691  4.59925  0.61958  0.77255  0.48576  0.95510
     57   2.67020  4.44532  3.34489  3.24480  4.38725  0.72229  4.36491  3.98785  3.42669  3.64145  4.61714  3.50917  3.83660  3.75048  3.66235  2.84222  3.15178  3.51531  5.48134  4.48926     64 g - - -
          2.68618  4.42225  2.77519  2.73123  3.46354  2.40513  3.72494  3.29354  2.67741  2.69355  4.24690  2.90347  2.73739  3.18146  2.89801  2.37887  2.77519  2.98518  4.58477  3.61503
          0.03126  3.87691  4.59925  0.61958  0.77255  0.48576  0.95510
     58   2.31701  4.23753  3.21009  3.02595  4.08063  2.96732  4.13574  3.60379  3.10002  3.32363  4.24927  3.25010  3.70646  3.44897  3.38600  1.08439  2.79745  3.13792  5.45274  4.16415     65 s - - -
          2.68618  4.42225  2.77519  2.73123  3.46354  2.40513  3.72494  3.29354  2.67741  2.69355  4.24690  2.90347  2.73739  3.18146  2.89801  2.37887  2.77519  2.98518  4.58477  3.61503
          0.03126  3.87691  4.59925  0.61958  0.77255  0.48576  0.95510
     59   1.35765  4.12904  3.28970  3.05586  4.21233  2.00574  4.16122  3.54767  3.15283  3.30382  4.16716  3.23595  3.64752  3.44522  3.45742  2.37938  2.68567  3.05132  5.56078  4.35413     66 a - - -
          2.68618  4.42225  2.77519  2.73123  3.46354  2.40513  3.72494  3.29354  2.67741  2.69355  4.24690  2.90347  2.73739  3.18146  2.89801  2.37887  2.77519  2.98518  4.58477  3.61503
          0.03126  3.87691  4.59925  0.61958  0.77255  0.48576  0.95510
     60   3.01027  4.84930  3.50135  3.01135  4.20501  3.49756  3.82717  3.74693  2.23873  3.26205  4.26200  3.37080  3.99983  3.04719  0.97163  3.09416  3.27586  3.47066  5.28619  4.13129     67 r - - -
          2.68618  4.42225  2.77519  2.73123  3.46354  2.40513  3.72494  3.29354  2.67741  2.69355  4.24690  2.90347  2.73739  3.18146  2.89801  2.37887  2.77519  2.98518  4.58477  3.61503
          0.03126  3.87691  4.59925  0.61958  0.77255  0.48576  0.95510
     61   3.14466  4.56722  4.45040  3.91133  3.04082  4.27534  4.56732  2.16891  3.71032  1.09439  2.18635  4.21612  4.53600  3.96255  3.90000  3.62481  3.38008  2.25553  5.05023  3.89905     68 l - - -
          2.68618  4.42225  2.77519  2.73123  3.46354  2.40513  3.72494  3.29354  2.67741  2.69355  4.24690  2.90347  2.73739  3.18146  2.89801  2.37887  2.77519  2.98518  4.58477  3.61503
          0.03126  3.87691  4.59925  0.61958  0.77255  0.48576  0.95510
     62   2.46545  4.52271  3.01001  2.60176  4.13671  2.38857  3.75192  3.56206  2.48560  3.17423  4.00758  3.02124  3.74797  2.93731  2.25456  2.08853  2.80536  3.16755  5.38303  4.09971     69 s - - -
          2.68618  4.42225  2.77519  2.73123  3.46354  2.40513  3.72494  3.29354  2.67741  2.69355  4.24690  2.90347  2.73739  3.18146  2.89801  2.37887  2.77519  2.98518  4.58477  3.61503
          0.03126  3.87691  4.59925  0.61958  0.77255  0.48576  0.95510
     63   2.66510  4.25725  3.86440  3.32839  3.38431  3.68858  4.15153  2.23941  3.21565  2.14127  2.49567  3.63864  4.11648  3.52626  3.49717  3.01052  2.36366  1.80518  5.03710  3.83471     70 v - - -
          2.68618  4.42225  2.77519  2.73123  3.46354  2.40513  3.72494  3.29354  2.67741  2.69355  4.24690  2.90347  2.73739  3.18146  2.89801  2.37887  2.77519  2.98518  4.58477  3.61503
          0.03126  3.87691  4.59925  0.61958  0.77255  0.48576  0.95510
     64   2.22805  4.79362  3.03036  2.53361  4.14586  3.40111  3.61992  3.53857  2.20351  3.11424  3.96638  3.00173  3.83883  2.29408  2.09740  2.71728  2.91760  3.21705  5.31757  4.04038     71 r - - -
          2.68618  4.42225  2.77519  2.73123  3.46354  2.40513  3.72494  3.29354  2.67741  2.69355  4.24690  2.90347  2.73739  3.18146  2.89801  2.37887  2.77519  2.98518  4.58477  3.61503
          0.03126  3.87691  4.59925  0.61958  0.77255  0.48576  0.95510
     65   1.55409  4.17065  3.71931  3.33242  3.76089  3.23769  4.25425  2.51006  3.26180  2.60403  3.68333  3.50994  3.89043  3.58646  3.53835  2.66486  2.81644  1.83152  5.34247  4.11488     72 a - - -
          2.68618  4.42225  2.77519  2.73123  3.46354  2.40513  3.72494  3.29354  2.67741  2.69355  4.24690  2.90347  2.73739  3.18146  2.89801  2.37887  2.77519  2.98518  4.58477  3.61503
          0.03126  3.87691  4.59925  0.61958  0.77255  0.48576  0.95510
     66   3.01027  4.84930  3.50135  3.01135  4.20501  3.49756  3.82717  3.74693  2.23873  3.26205  4.26200  3.37080  3.99983  3.04719  0.97163  3.09416  3.27586  3.47066  5.28619  4.13129     73 r - - -
          2.68618  4.42225  2.77519  2.73123  3.46354  2.40513  3.72494  3.29354  2.67741  2.69355  4.24690  2.90347  2.73739  3.18146  2.89801  2.37887  2.77519  2.98518  4.58477  3.61503
          0.03126  3.87691  4.59925  0.61958  0.77255  0.48576  0.95510
     67   1.38958  4.10631  3.34593  3.07751  4.15139  2.90013  4.14514  3.47206  3.12293  3.24349  4.11066  3.24107  3.64347  3.42942  3.42313  1.78332  2.66102  2.99295  5.52674  4.29966     74 a - - -
          2.68618  4.42225  2.77519  2.73123  3.46354  2.40513  3.72494  3.29354  2.67741  2.69355  4.24690  2.90347  2.73739  3.18146  2.89801  2.37887  2.77519  2.98518  4.58477  3.61503
          0.03126  3.87691  4.59925  0.61958  0.77255  0.48576  0.95510
     68   1.36524  4.10527  3.34848  3.08165  4.14940  2.90026  4.14778  3.46657  3.12647  3.24118  4.10987  3.24336  3.64416  3.43328  3.42525  1.81867  2.66157  2.98913  5.52621  4.29934     75 a - - -
          2.68618  4.42225  2.77519  2.73123  3.46354  2.40513  3.72494  3.29354  2.67741  2.69355  4.24690  2.90347  2.73739  3.18146  2.89801  2.37887  2.77519  2.98518  4.58477  3.61503
          0.03126  3.87691  4.59925  0.61958  0.77255  0.48576  0.95510
     69   3.11682  4.47781  4.57863  4.06601  3.21109  4.34809  4.72553  1.37793  3.89005  1.41846  3.06700  4.33785  4.62496  4.15313  4.08012  3.71997  3.36529  1.86056  5.20291  4.00272     76 i - - -
          2.68618  4.42225  2.77519  2.73123  3.46354  2.40513  3.72494  3.29354  2.67741  2.69355  4.24690  2.90347  2.73739  3.18146  2.89801  2.37887  2.77519  2.98518  4.58477  3.61503
          0.03126  3.87691  4.59925  0.61958  0.77255  0.48576  0.95510
     70   2.41491  4.26003  3.43183  3.18391  3.97260  3.09920  4.20092  3.10027  3.12698  2.96360  4.01375  3.39266  3.80326  3.52155  3.38552  2.61622  1.16441  2.79477  5.41001  4.18920     77 t - - -
          2.68618  4.42225  2.77519  2.73123  3.46354  2.40513  3.72494  3.29354  2.67741  2.69355  4.24690  2.90347  2.73739  3.18146  2.89801  2.37887  2.77519  2.98518  4.58477  3.61503
          0.03126  3.87691  4.59925  0.61958  0.77255  0.48576  0.95510
     71   1.75057  4.11880  3.38182  3.03103  4.09236  2.93872  4.07764  3.40372  3.03674  3.16023  4.01282  3.22671  3.65101  3.34678  3.35860  1.86370  1.98197  2.95101  5.45863  4.23952     78 a - - -
          2.68618  4.42225  2.77519  2.73123  3.46354  2.40513  3.72494  3.29354  2.67741  2.69355  4.24690  2.90347  2.73739  3.18146  2.89801  2.37887  2.77519  2.98518  4.58477  3.61503
          0.03126  3.87691  4.59925  0.61958  0.77255  0.48576  0.95510
     72   1.65462  4.45526  3.21506  2.77909  4.00811  3.23357  3.81535  3.33338  2.50106  3.02076  3.92485  3.14732  3.80036  3.03071  2.17766  2.62885  2.84419  3.00327  5.30663  4.05511     79 a - - -
          2.68618  4.42225  2.77519  2.73123  3.46354  2.40513  3.72494  3.29354  2.67741  2.69355  4.24690  2.90347  2.73739  3.18146  2.89801  2.37887  2.77519  2.98518  4.58477  3.61503
          0.03126  3.87691  4.59925  0.61958  0.77255  0.48576  0.95510
     73   3.16014  4.62103  4.19665  3.83642  3.13722  3.98785  4.49076  2.34139  3.60413  0.86975  3.15859  4.11147  4.42238  3.97139  3.77951  3.55908  3.45415  2.37990  5.01823  3.74260     80 l - - -
          2.68618  4.42225  2.77519  2.73123  3.46354  2.40513  3.72494  3.29354  2.67741  2.69355  4.24690  2.90347  2.73739  3.18146  2.89801  2.37887  2.77519  2.98518  4.58477  3.61503
          0.03126  3.87691  4.59925  0.61958  0.77255  0.48576  0.95510
     74   3.16014  4.62103  4.19665  3.83642  3.13722  3.98785  4.49076  2.34139  3.60413  0.86975  3.15859  4.11147  4.42238  3.97139  3.77951  3.55908  3.45415  2.37990  5.01823  3.74260     81 l - - -
          2.68618  4.42225  2.77519  2.73123  3.46354  2.40513  3.72494  3.29354  2.67741  2.69355  4.24690  2.90347  2.73739  3.18146  2.89801  2.37887  2.77519  2.98518  4.58477  3.61503
          0.03126  3.87691  4.59925  0.61958  0.77255  0.48576  0.95510
     75   2.59370  4.59013  3.07568  2.70851  4.18779  1.77143  3.80935  3.64592  2.47172  3.24837  4.11892  3.11263  3.81002  3.01368  2.01146  2.68908  2.93379  3.26651  5.38048  4.14622     82 g - - -
          2.68618  4.42225  2.77519  2.73123  3.46354  2.40513  3.72494  3.29354  2.67741  2.69355  4.24690  2.90347  2.73739  3.18146  2.89801  2.37887  2.77519  2.98518  4.58477  3.61503
          0.03126  3.87691  4.59925  0.61958  0.77255  0.48576  0.95510
     76   1.38958  4.10631  3.34593  3.07751  4.15139  2.90013  4.14514  3.47206  3.12293  3.24349  4.11066  3.24107  3.64347  3.42942  3.42313  1.78332  2.66102  2.99295  5.52674  4.29966     83 a - - -
          2.68618  4.42225  2.77519  2.73123  3.46354  2.40513  3.72494  3.29354  2.67741  2.69355  4.24690  2.90347  2.73739  3.18146  2.89801  2.37887  2.77519  2.98518  4.58477  3.61503
          0.03126  3.87691  4.59925  0.61958  0.77255  0.48576  0.95510
     77   2.59370  4.59013  3.07568  2.70851  4.18779  1.77143  3.80935  3.64592  2.47172  3.24837  4.11892  3.11263  3.81002  3.01368  2.01146  2.68908  2.93379  3.26651  5.38048  4.14622     84 g - - -
          2.68618  4.42225  2.77519  2.73123  3.46354  2.40513  3.72494  3.29354  2.67741  2.69355  4.24690  2.90347  2.73739  3.18146  2.89801  2.37887  2.77519  2.98518  4.58477  3.61503
          0.03126  3.87691  4.59925  0.61958  0.77255  0.48576  0.95510
     78   2.25340  4.18326  3.25006  2.97996  4.13993  2.11707  4.08505  3.46634  3.02779  3.21914  4.09293  3.21236  3.67699  3.35661  3.34234  2.42630  1.56331  3.01689  5.48959  4.26702     85 t - - -
          2.68625  4.42083  2.77526  2.73130  3.46361  2.40500  3.72501  3.29361  2.67748  2.69362  4.24697  2.90321  2.73719  3.18153  2.89808  2.37894  2.77526  2.98525  4.58484  3.61510
          0.17878  1.87306  4.59925  1.09992  0.40481  0.48576  0.95510
     79   2.67913  4.55661  3.40903  2.85871  3.79403  3.47084  3.77505  3.01154  2.37758  2.73708  3.74055  3.24336  3.93107  2.99927  1.77746  2.82352  2.95095  2.22263  5.16434  3.90363     90 r - - -
          2.68618  4.42225  2.77519  2.73123  3.46354  2.40513  3.72494  3.29354  2.67741  2.69355  4.24690  2.90347  2.73739  3.18146  2.89801  2.37887  2.77519  2.98518  4.58477  3.61503
          0.03126  3.87691  4.59925  0.61958  0.77255  0.48576  0.95510
     80   1.33297  4.12794  3.29410  3.05984  4.20939  2.05351  4.16271  3.54230  3.15469  3.30058  4.16490  3.23828  3.64809  3.44762  3.45818  2.37998  2.68577  3.04764  5.55886  4.35268     91 a - - -
          2.68618  4.42225  2.77519  2.73123  3.46354  2.40513  3.72494  3.29354  2.67741  2.69355  4.24690  2.90347  2.73739  3.18146  2.89801  2.37887  2.77519  2.98518  4.58477  3.61503
          0.03126  3.87691  4.59925  0.61958  0.77255  0.48576  0.95510
     81   1.55428  4.17066  3.71938  3.33248  3.76083  3.23778  4.25428  2.50990  3.26185  2.60394  3.68326  3.51001  3.89049  3.58650  3.53840  2.66495  2.81648  1.83126  5.34244  4.11486     92 a - - -
          2.68618  4.42225  2.77519  2.73123  3.46354  2.40513  3.72494  3.29354  2.67741  2.69355  4.24690  2.90347  2.73739  3.18146  2.89801  2.37887  2.77519  2.98518  4.58477  3.61503
          0.03126  3.87691  4.59925  0.61958  0.77255  0.48576  0.95510
     82   2.98970  4.36277  4.54721  4.05386  3.47086  4.24139  4.80289  1.47988  3.93012  2.00128  3.30212  4.29851  4.59366  4.21793  4.15166  3.62315  3.26420  1.21348  5.39901  4.18211     93 v - - -
          2.68618  4.42225  2.77519  2.73123  3.46354  2.40513  3.72494  3.29354  2.67741  2.69355  4.24690  2.90347  2.73739  3.18146  2.89801  2.37887  2.77519  2.98518  4.58477  3.61503
          0.03126  3.87691  4.59925  0.61958  0.77255  0.48576  0.95510
     83   3.01027  4.84930  3.50135  3.01135  4.20501  3.49756  3.82717  3.74693  2.23873  3.26205  4.26200  3.37080  3.99983  3.04719  0.97163  3.09416  3.27586  3.47066  5.28619  4.13129     94 r - - -
          2.68618  4.42225  2.77519  2.73123  3.46354  2.40513  3.72494  3.29354  2.67741  2.69355  4.24690  2.90347  2.73739  3.18146  2.89801  2.37887  2.77519  2.98518  4.58477  3.61503
          0.03126  3.87691  4.59925  0.61958  0.77255  0.48576  0.95510
     84   2.95590  5.06814  2.48916  1.01908  4.41488  3.27678  3.86382  3.86965  2.74489  3.48601  4.45973  2.93512  3.88154  3.07931  3.15428  2.93777  3.26013  3.55299  5.58561  4.30772     95 e - - -
          2.68618  4.42225  2.77519  2.73123  3.46354  2.40513  3.72494  3.29354  2.67741  2.69355  4.24690  2.90347  2.73739  3.18146  2.89801  2.37887  2.77519  2.98518  4.58477  3.61503
          0.03126  3.87691  4.59925  0.61958  0.77255  0.48576  0.95510
     85   2.75705  4.51379  3.36468  3.20425  4.19927  3.20105  4.28144  3.74570  3.26191  3.37210  4.42206  3.51057  0.81942  3.65056  3.50704  2.92465  3.19894  3.39058  5.38472  4.31995     96 p - - -
          2.68618  4.42225  2.77519  2.73123  3.46354  2.40513  3.72494  3.29354  2.67741  2.69355  4.24690  2.90347  2.73739  3.18146  2.89801  2.37887  2.77519  2.98518  4.58477  3.61503
          0.03126  3.87691  4.59925  0.61958  0.77255  0.48576  0.95510
     86   3.01359  4.45397  4.37725  3.88071  3.21862  4.13791  4.58575  2.00881  3.70801  1.26784  3.09531  4.15228  4.48963  3.99762  3.91908  3.51420  3.28365  1.62446  5.15884  3.94663     97 l - - -
          2.68618  4.42225  2.77519  2.73123  3.46354  2.40513  3.72494  3.29354  2.67741  2.69355  4.24690  2.90347  2.73739  3.18146  2.89801  2.37887  2.77519  2.98518  4.58477  3.61503
          0.03126  3.87691  4.59925  0.61958  0.77255  0.48576  0.95510
     87   2.81155  4.35281  4.13154  3.79470  3.55320  3.72857  4.59561  2.04972  3.66255  2.23939  3.51757  3.98385  4.28875  4.02199  3.87465  3.23229  3.17293  1.01931  5.33843  4.07037     98 v - - -
          2.68618  4.42225  2.77519  2.73123  3.46354  2.40513  3.72494  3.29354  2.67741  2.69355  4.24690  2.90347  2.73739  3.18146  2.89801  2.37887  2.77519  2.98518  4.58477  3.61503
          0.03126  3.87691  4.59925  0.61958  0.77255  0.48576  0.95510
     88   3.01027  4.84930  3.50135  3.01135  4.20501  3.49756  3.82717  3.74693  2.23873  3.26205  4.26200  3.37080  3.99983  3.04719  0.97163  3.09416  3.27586  3.47066  5.28619  4.13129     99 r - - -
          2.68618  4.42225  2.77519  2.73123  3.46354  2.40513  3.72494  3.29354  2.67741  2.69355  4.24690  2.90347  2.73739  3.18146  2.89801  2.37887  2.77519  2.98518  4.58477  3.61503
          0.03126  3.87691  4.59925  0.61958  0.77255  0.48576  0.95510
     89   2.41491  4.26003  3.43183  3.18391  3.97260  3.09920  4.20092  3.10027  3.12698  2.96360  4.01375  3.39266  3.80326  3.52155  3.38552  2.61622  1.16441  2.79477  5.41001  4.18920    100 t - - -
          2.68618  4.42225  2.77519  2.73123  3.46354  2.40513  3.72494  3.29354  2.67741  2.69355  4.24690  2.90347  2.73739  3.18146  2.89801  2.37887  2.77519  2.98518  4.58477  3.61503
          0.03126  3.87691  4.59925  0.61958  0.77255  0.48576  0.95510
     90   2.81155  4.35281  4.13154  3.79470  3.55320  3.72857  4.59561  2.04972  3.66255  2.23939  3.51757  3.98385  4.28875  4.02199  3.87465  3.23229  3.17293  1.01931  5.33843  4.07037    101 v - - -
          2.68618  4.42225  2.77519  2.73123  3.46354  2.40513  3.72494  3.29354  2.67741  2.69355  4.24690  2.90347  2.73739  3.18146  2.89801  2.37887  2.77519  2.98518  4.58477  3.61503
          0.03126  3.87691  4.59925  0.61958  0.77255  0.48576  0.95510
     91   2.99942  4.81625  3.12977  2.89006  3.28762  3.45106  1.13318  3.70304  2.73297  3.19649  4.23970  3.29925  4.00378  3.25632  2.99847  3.07004  3.30289  3.43807  4.75263  3.23833    102 h - - -
          2.68618  4.42225  2.77519  2.73123  3.46354  2.40513  3.72494  3.29354  2.67741  2.69355  4.24690  2.90347  2.73739  3.18146  2.89801  2.37887  2.77519  2.98518  4.58477  3.61503
          0.03126  3.87691  4.59925  0.61958  0.77255  0.48576  0.95510
     92   2.31701  4.23753  3.21009  3.02595  4.08063  2.96732  4.13574  3.60379  3.10002  3.32363  4.24927  3.25010  3.70646  3.44897  3.38600  1.08439  2.79745  3.13792  5.45274  4.16415    103 s - - -
          2.68618  4.42225  2.77519  2.73123  3.46354  2.40513  3.72494  3.29354  2.67741  2.69355  4.24690  2.90347  2.73739  3.18146  2.89801  2.37887  2.77519  2.98518  4.58477  3.61503
          0.03126  3.87691  4.59925  0.61958  0.77255  0.48576  0.95510
     93   3.25332  4.74051  3.84470  3.57482  2.29335  3.83523  3.62033  3.26189  3.43221  2.71470  3.93644  3.72879  4.30893  3.73719  3.61505  3.38961  3.53999  3.13264  3.93732  0.95844    104 y - - -
          2.68618  4.42225  2.77519  2.73123  3.46354  2.40513  3.72494  3.29354  2.67741  2.69355  4.24690  2.90347  2.73739  3.18146  2.89801  2.37887  2.77519  2.98518  4.58477  3.61503
          0.03126  3.87691  4.59925  0.61958  0.77255  0.48576  0.95510
     94   1.00739  4.19409  3.46695  3.25833  4.05666  3.01854  4.27987  3.18282  3.27470  3.06424  4.09549  3.40687  3.75816  3.61543  3.52499  2.54430  2.82196  2.83645  5.48337  4.28409    105 a - - -
          2.68618  4.42225  2.77519  2.73123  3.46354  2.40513  3.72494  3.29354  2.67741  2.69355  4.24690  2.90347  2.73739  3.18146  2.89801  2.37887  2.77519  2.98518  4.58477  3.61503
          0.03126  3.87691  4.59925  0.61958  0.77255  0.48576  0.95510
     95   3.37590  4.70135  4.36895  3.99950  1.27734  4.18774  3.45958  3.07662  3.86289  2.44757  3.69553  3.91085  4.51475  3.92330  3.96433  3.54565  3.60519  3.00200  3.64195  1.51308    106 f - - -
          2.68618  4.42225  2.77519  2.73123  3.46354  2.40513  3.72494  3.29354  2.67741  2.69355  4.24690  2.90347  2.73739  3.18146  2.89801  2.37887  2.77519  2.98518  4.58477  3.61503
          0.03126  3.87691  4.59925  0.61958  0.77255  0.48576  0.95510
     96   1.33282  4.12794  3.29412  3.05986  4.20937  2.05380  4.16272  3.54226  3.15471  3.30056  4.16488  3.23829  3.64809  3.44763  3.45819  2.37999  2.68577  3.04762  5.55885  4.35267    107 a - - -
          2.68618  4.42225  2.77519  2.73123  3.46354  2.40513  3.72494  3.29354  2.67741  2.69355  4.24690  2.90347  2.73739  3.18146  2.89801  2.37887  2.77519  2.98518  4.58477  3.61503
          0.03126  3.87691  4.59925  0.61958  0.77255  0.48576  0.95510
     97   2.81155  4.35281  4.13154  3.79470  3.55320  3.72857  4.59561  2.04972  3.66255  2.23939  3.51757  3.98385  4.28875  4.02199  3.87465  3.23229  3.17293  1.01931  5.33843  4.07037    108 v - - -
          2.68618  4.42225  2.77519  2.73123  3.46354  2.40513  3.72494  3.29354  2.67741  2.69355  4.24690  2.90347  2.73739  3.18146  2.89801  2.37887  2.77519  2.98518  4.58477  3.61503
          0.03126  3.87691  4.59925  0.61958  0.77255  0.48576  0.95510
     98   3.16014  4.62103  4.19665  3.83642  3.13722  3.98785  4.49076  2.34139  3.60413  0.86975  3.15859  4.11147  4.42238  3.97139  3.77951  3.55908  3.45415  2.37990  5.01823  3.74260    109 l - - -
          2.68618  4.42225  2.77519  2.73123  3.46354  2.40513  3.72494  3.29354  2.67741  2.69355  4.24690  2.90347  2.73739  3.18146  2.89801  2.37887  2.77519  2.98518  4.58477  3.61503
          0.03126  3.87691  4.59925  0.61958  0.77255  0.48576  0.95510
     99   3.01027  4.84930  3.50135  3.01135  4.20501  3.49756  3.82717  3.74693  2.23873  3.26205  4.26200  3.37080  3.99983  3.04719  0.97163  3.09416  3.27586  3.47066  5.28619  4.13129    110 r - - -
          2.68618  4.42225  2.77519  2.73123  3.46354  2.40513  3.72494  3.29354  2.67741  2.69355  4.24690  2.90347  2.73739  3.18146  2.89801  2.37887  2.77519  2.98518  4.58477  3.61503
          0.03126  3.87691  4.59925  0.61958  0.77255  0.48576  0.95510
    100   2.78356  4.59274  3.37668  2.87992  3.61039  3.58872  3.80356  2.86662  1.99447  1.74201  3.58870  3.28835  4.00588  3.05489  2.71898  2.94524  3.02212  2.70779  5.07905  3.80676    111 l - - -
          2.68618  4.42225  2.77519  2.73123  3.46354  2.40513  3.72494  3.29354  2.67741  2.69355  4.24690  2.90347  2.73739  3.18146  2.89801  2.37887  2.77519  2.98518  4.58477  3.61503
          0.03126  3.87691  4.59925  0.61958  0.77255  0.48576  0.95510
    101   1.00739  4.19409  3.46695  3.25833  4.05666  3.01854  4.27987  3.18282  3.27470  3.06424  4.09549  3.40687  3.75816  3.61543  3.52499  2.54430  2.82196  2.83645  5.48337  4.28409    112 a - - -
          2.68618  4.42225  2.77519  2.73123  3.46354  2.40513  3.72494  3.29354  2.67741  2.69355  4.24690  2.90347  2.73739  3.18146  2.89801  2.37887  2.77519  2.98518  4.58477  3.61503
          0.03126  3.87691  4.59925  0.61958  0.77255  0.48576  0.95510
    102   1.00739  4.19409  3.46695  3.25833  4.05666  3.01854  4.27987  3.18282  3.27470  3.06424  4.09549  3.40687  3.75816  3.61543  3.52499  2.54430  2.82196  2.83645  5.48337  4.28409    113 a - - -
          2.68618  4.42225  2.77519  2.73123  3.46354  2.40513  3.72494  3.29354  2.67741  2.69355  4.24690  2.90347  2.73739  3.18146  2.89801  2.37887  2.77519  2.98518  4.58477  3.61503
          0.03126  3.87691  4.59925  0.61958  0.77255  0.48576  0.95510
    103   2.88405  4.87011  2.90563  2.66031  4.03929  3.36883  3.81870  3.67061  2.48076  3.17254  4.20015  3.12013  3.92227  1.22618  2.76490  2.93155  3.18096  3.39997  5.31046  4.00446    114 q - - -
          2.68618  4.42225  2.77519  2.73123  3.46354  2.40513  3.72494  3.29354  2.67741  2.69355  4.24690  2.90347  2.73739  3.18146  2.89801  2.37887  2.77519  2.98518  4.58477  3.61503
          0.03126  3.87691  4.59925  0.61958  0.77255  0.48576  0.95510
    104   3.01027  4.84930  3.50135  3.01135  4.20501  3.49756  3.82717  3.74693  2.23873  3.26205  4.26200  3.37080  3.99983  3.04719  0.97163  3.09416  3.27586  3.47066  5.28619  4.13129    115 r - - -
          2.68618  4.42225  2.77519  2.73123  3.46354  2.40513  3.72494  3.29354  2.67741  2.69355  4.24690  2.90347  2.73739  3.18146  2.89801  2.37887  2.77519  2.98518  4.58477  3.61503
          0.03126  3.87691  4.59925  0.61958  0.77255  0.48576  0.95510
    105   1.90121  4.48130  2.80137  2.58603  4.17561  3.08630  3.87719  3.56491  2.75753  3.27390  4.14680  1.79986  3.73489  3.09615  3.14296  2.54979  2.84115  3.15766  5.49494  4.17237    116 n - - -
          2.68618  4.42225  2.77519  2.73123  3.46354  2.40513  3.72494  3.29354  2.67741  2.69355  4.24690  2.90347  2.73739  3.18146  2.89801  2.37887  2.77519  2.98518  4.58477  3.61503
          0.03126  3.87691  4.59925  0.61958  0.77255  0.48576  0.95510
    106   2.67020  4.44532  3.34489  3.24480  4.38725  0.72229  4.36491  3.98785  3.42669  3.64145  4.61714  3.50917  3.83660  3.75048  3.66235  2.84222  3.15178  3.51531  5.48134  4.48926    117 g - - -
          2.68618  4.42225  2.77519  2.73123  3.46354  2.40513  3.72494  3.29354  2.67741  2.69355  4.24690  2.90347  2.73739  3.18146  2.89801  2.37887  2.77519  2.98518  4.58477  3.61503
          0.03126  3.87691  4.59925  0.61958  0.77255  0.48576  0.95510
    107   2.68814  4.96743  1.54185  2.21389  4.44480  3.14032  3.75899  3.94000  2.73779  3.53439  4.38812  2.75509  3.76349  2.94247  3.26318  2.08456  3.02191  3.52166  5.70168  4.27406    118 d - - -
          2.68618  4.42225  2.77519  2.73123  3.46354  2.40513  3.72494  3.29354  2.67741  2.69355  4.24690  2.90347  2.73739  3.18146  2.89801  2.37887  2.77519  2.98518  4.58477  3.61503
          0.03126  3.87691  4.59925  0.61958  0.77255  0.48576  0.95510
    108   1.74820  4.22731  3.21524  2.93770  4.10857  2.99822  4.05835  3.41150  2.98412  3.15578  4.06293  3.20148  1.83634  3.32153  3.30835  2.46050  2.74167  2.99680  5.47211  4.23740    119 a - - -
          2.68618  4.42225  2.77519  2.73123  3.46354  2.40513  3.72494  3.29354  2.67741  2.69355  4.24690  2.90347  2.73739  3.18146  2.89801  2.37887  2.77519  2.98518  4.58477  3.61503
          0.03126  3.87691  4.59925  0.61958  0.77255  0.48576  0.95510
    109   2.62351  4.42486  3.38495  2.98435  3.54851  3.40289  3.96636  2.84794  2.86804  1.91670  3.59858  3.34594  1.99492  3.27557  3.17416  2.81635  2.95024  2.67145  5.08961  3.79558    120 l - - -
          2.68618  4.42225  2.77519  2.73123  3.46354  2.40513  3.72494  3.29354  2.67741  2.69355  4.24690  2.90347  2.73739  3.18146  2.89801  2.37887  2.77519  2.98518  4.58477  3.61503
          0.03126  3.87691  4.59925  0.61958  0.77255  0.48576  0.95510
    110   2.75705  4.51379  3.36468  3.20425  4.19927  3.20105  4.28144  3.74570  3.26191  3.37210  4.42206  3.51057  0.81942  3.65056  3.50704  2.92465  3.19894  3.39058  5.38472  4.31995    121 p - - -
          2.68618  4.42225  2.77519  2.73123  3.46354  2.40513  3.72494  3.29354  2.67741  2.69355  4.24690  2.90347  2.73739  3.18146  2.89801  2.37887  2.77519  2.98518  4.58477  3.61503
          0.03126  3.87691  4.59925  0.61958  0.77255  0.48576  0.95510
    111   3.01027  4.84930  3.50135  3.01135  4.20501  3.49756  3.82717  3.74693  2.23873  3.26205  4.26200  3.37080  3.99983  3.04719  0.97163  3.09416  3.27586  3.47066  5.28619  4.13129    122 r - - -
          2.68618  4.42225  2.77519  2.73123  3.46354  2.40513  3.72494  3.29354  2.67741  2.69355  4.24690  2.90347  2.73739  3.18146  2.89801  2.37887  2.77519  2.98518  4.58477  3.61503
          0.03126  3.87691  4.59925  0.61958  0.77255  0.48576  0.95510
    112   3.16014  4.62103  4.19665  3.83642  3.13722  3.98785  4.49076  2.34139  3.60413  0.86975  3.15859  4.11147  4.42238  3.97139  3.77951  3.55908  3.45415  2.37990  5.01823  3.74260    123 l - - -
          2.68618  4.42225  2.77519  2.73123  3.46354  2.40513  3.72494  3.29354  2.67741  2.69355  4.24690  2.90347  2.73739  3.18146  2.89801  2.37887  2.77519  2.98518  4.58477  3.61503
          0.03126  3.87691  4.59925  0.61958  0.77255  0.48576  0.95510
    113   3.11682  4.47781  4.57863  4.06601  3.21109  4.34809  4.72553  1.37793  3.89005  1.41846  3.06700  4.33785  4.62496  4.15313  4.08012  3.71997  3.36529  1.86056  5.20291  4.00272    124 i - - -
          2.68618  4.42225  2.77519  2.73123  3.46354  2.40513  3.72494  3.29354  2.67741  2.69355  4.24690  2.90347  2.73739  3.18146  2.89801  2.37887  2.77519  2.98518  4.58477  3.61503
          0.03126  3.87691  4.59925  0.61958  0.77255  0.48576  0.95510
    114   2.41491  4.26003  3.43183  3.18391  3.97260  3.09920  4.20092  3.10027  3.12698  2.96360  4.01375  3.39266  3.80326  3.52155  3.38552  2.61622  1.16441  2.79477  5.41001  4.18920    125 t - - -
          2.68618  4.42225  2.77519  2.73123  3.46354  2.40513  3.72494  3.29354  2.67741  2.69355  4.24690  2.90347  2.73739  3.18146  2.89801  2.37887  2.77519  2.98518  4.58477  3.61503
          0.03126  3.87691  4.59925  0.61958  0.77255  0.48576  0.95510
    115   2.31701  4.23753  3.21009  3.02595  4.08063  2.96732  4.13574  3.60379  3.10002  3.32363  4.24927  3.25010  3.70646  3.44897  3.38600  1.08439  2.79745  3.13792  5.45274  4.16415    126 s - - -
          2.68618  4.42225  2.77519  2.73123  3.46354  2.40513  3.72494  3.29354  2.67741  2.69355  4.24690  2.90347  2.73739  3.18146  2.89801  2.37887  2.77519  2.98518  4.58477  3.61503
          0.03126  3.87691  4.59925  0.61958  0.77255  0.48576  0.95510
    116   1.00739  4.19409  3.46695  3.25833  4.05666  3.01854  4.27987  3.18282  3.27470  3.06424  4.09549  3.40687  3.75816  3.61543  3.52499  2.54430  2.82196  2.83645  5.48337  4.28409    127 a - - -
          2.68618  4.42225  2.77519  2.73123  3.46354  2.40513  3.72494  3.29354  2.67741  2.69355  4.24690  2.90347  2.73739  3.18146  2.89801  2.37887  2.77519  2.98518  4.58477  3.61503
          0.03126  3.87691  4.59925  0.61958  0.77255  0.48576  0.95510
    117   2.95590  5.06814  2.48916  1.01908  4.41488  3.27678  3.86382  3.86965  2.74489  3.48601  4.45973  2.93512  3.88154  3.07931  3.15428  2.93777  3.26013  3.55299  5.58561  4.30772    128 e - - -
          2.68618  4.42225  2.77519  2.73123  3.46354  2.40513  3.72494  3.29354  2.67741  2.69355  4.24690  2.90347  2.73739  3.18146  2.89801  2.37887  2.77519  2.98518  4.58477  3.61503
          0.03126  3.87691  4.59925  0.61958  0.77255  0.48576  0.95510
    118   2.88405  4.87011  2.90563  2.66031  4.03929  3.36883  3.81870  3.67061  2.48076  3.17254  4.20015  3.12013  3.92227  1.22618  2.76490  2.93155  3.18096  3.39997  5.31046  4.00446    129 q - - -
          2.68618  4.42225  2.77519  2.73123  3.46354  2.40513  3.72494  3.29354  2.67741  2.69355  4.24690  2.90347  2.73739  3.18146  2.89801  2.37887  2.77519  2.98518  4.58477  3.61503
          0.03126  3.87691  4.59925  0.61958  0.77255  0.48576  0.95510
    119   2.99419  5.12344  0.91171  2.33737  4.50100  3.21387  3.93469  4.09014  3.01960  3.69763  4.67573  2.89401  3.86696  3.17377  3.53651  2.95597  3.33282  3.72881  5.66876  4.37303    130 d - - -
          2.68618  4.42225  2.77519  2.73123  3.46354  2.40513  3.72494  3.29354  2.67741  2.69355  4.24690  2.90347  2.73739  3.18146  2.89801  2.37887  2.77519  2.98518  4.58477  3.61503
          0.03126  3.87691  4.59925  0.61958  0.77255  0.48576  0.95510
    120   1.65706  4.14713  3.23739  3.02595  4.24530  1.58748  4.16003  3.59449  3.14910  3.34166  4.20522  3.22111  3.64917  3.44065  3.45730  2.38652  2.69907  3.08718  5.58439  4.37501    131 g - - -
          2.68618  4.42225  2.77519  2.73123  3.46354  2.40513  3.72494  3.29354  2.67741  2.69355  4.24690  2.90347  2.73739  3.18146  2.89801  2.37887  2.77519  2.98518  4.58477  3.61503
          0.03126  3.87691  4.59925  0.61958  0.77255  0.48576  0.95510
    121   3.03453  4.45190  4.34217  3.95805  3.37706  4.07147  4.68528  1.07243  3.78628  1.96208  3.31161  4.20276  4.50216  4.13405  3.98233  3.56711  3.33358  1.84579  5.26889  4.00764    132 i - - -
          2.68618  4.42225  2.77519  2.73123  3.46354  2.40513  3.72494  3.29354  2.67741  2.69355  4.24690  2.90347  2.73739  3.18146  2.89801  2.37887  2.77519  2.98518  4.58477  3.61503
          0.03126  3.87691  4.59925  0.61958  0.77255  0.48576  0.95510
    122   3.03453  4.45190  4.34217  3.95805  3.37706  4.07147  4.68528  1.07243  3.78628  1.96208  3.31161  4.20276  4.50216  4.13405  3.98233  3.56711  3.33358  1.84579  5.26889  4.00764    133 i - - -
          2.68618  4.42225  2.77519  2.73123  3.46354  2.40513  3.72494  3.29354  2.67741  2.69355  4.24690  2.90347  2.73739  3.18146  2.89801  2.37887  2.77519  2.98518  4.58477  3.61503
          0.03126  3.87691  4.59925  0.61958  0.77255  0.48576  0.95510
    123   3.01027  4.84930  3.50135  3.01135  4.20501  3.49756  3.82717  3.74693  2.23873  3.26205  4.26200  3.37080  3.99983  3.04719  0.97163  3.09416  3.27586  3.47066  5.28619  4.13129    134 r - - -
          2.68618  4.42225  2.77519  2.73123  3.46354  2.40513  3.72494  3.29354  2.67741  2.69355  4.24690  2.90347  2.73739  3.18146  2.89801  2.37887  2.77519  2.98518  4.58477  3.61503
          0.03126  3.87691  4.59925  0.61958  0.77255  0.48576  0.95510
    124   2.95590  5.06814  2.48916  1.01908  4.41488  3.27678  3.86382  3.86965  2.74489  3.48601  4.45973  2.93512  3.88154  3.07931  3.15428  2.93777  3.26013  3.55299  5.58561  4.30772    135 e - - -
          2.68618  4.42225  2.77519  2.73123  3.46354  2.40513  3.72494  3.29354  2.67741  2.69355  4.24690  2.90347  2.73739  3.18146  2.89801  2.37887  2.77519  2.98518  4.58477  3.61503
          0.03126  3.87691  4.59925  0.61958  0.77255  0.48576  0.95510
    125   3.16014  4.62103  4.19665  3.83642  3.13722  3.98785  4.49076  2.34139  3.60413  0.86975  3.15859  4.11147  4.42238  3.97139  3.77951  3.55908  3.45415  2.37990  5.01823  3.74260    136 l - - -
          2.68618  4.42225  2.77519  2.73123  3.46354  2.40513  3.72494  3.29354  2.67741  2.69355  4.24690  2.90347  2.73739  3.18146  2.89801  2.37887  2.77519  2.98518  4.58477  3.61503
          0.03126  3.87691  4.59925  0.61958  0.77255  0.48576  0.95510
    126   3.16014  4.62103  4.19665  3.83642  3.13722  3.98785  4.49076  2.34139  3.60413  0.86975  3.15859  4.11147  4.42238  3.97139  3.77951  3.55908  3.45415  2.37990  5.01823  3.74260    137 l - - -
          2.68618  4.42225  2.77519  2.73123  3.46354  2.40513  3.72494  3.29354  2.67741  2.69355  4.24690  2.90347  2.73739  3.18146  2.89801  2.37887  2.77519  2.98518  4.58477  3.61503
          0.03126  3.87691  4.59925  0.61958  0.77255  0.48576  0.95510
    127   1.00739  4.19409  3.46695  3.25833  4.05666  3.01854  4.27987  3.18282  3.27470  3.06424  4.09549  3.40687  3.75816  3.61543  3.52499  2.54430  2.82196  2.83645  5.48337  4.28409    138 a - - -
          2.68618  4.42225  2.77519  2.73123  3.46354  2.40513  3.72494  3.29354  2.67741  2.69355  4.24690  2.90347  2.73739  3.18146  2.89801  2.37887  2.77519  2.98518  4.58477  3.61503
          0.03126  3.87691  4.59925  0.61958  0.77255  0.48576  0.95510
    128   2.67020  4.44532  3.34489  3.24480  4.38725  0.72229  4.36491  3.98785  3.42669  3.64145  4.61714  3.50917  3.83660  3.75048  3.66235  2.84222  3.15178  3.51531  5.48134  4.48926    139 g - - -
          2.68618  4.42225  2.77519  2.73123  3.46354  2.40513  3.72494  3.29354  2.67741  2.69355  4.24690  2.90347  2.73739  3.18146  2.89801  2.37887  2.77519  2.98518  4.58477  3.61503
          0.03126  3.87691  4.59925  0.61958  0.77255  0.48576  0.95510
    129   2.99419  5.12344  0.91171  2.33737  4.50100  3.21387  3.93469  4.09014  3.01960  3.69763  4.67573  2.89401  3.86696  3.17377  3.53651  2.95597  3.33282  3.72881  5.66876  4.37303    140 d - - -
          2.68618  4.42225  2.77519  2.73123  3.46354  2.40513  3.72494  3.29354  2.67741  2.69355  4.24690  2.90347  2.73739  3.18146  2.89801  2.37887  2.77519  2.98518  4.58477  3.61503
          0.03126  3.87691  4.59925  0.61958  0.77255  0.48576  0.95510
    130   2.14241  4.27783  3.91961  3.41473  3.45223  3.69804  4.25753  2.15276  3.30514  1.83858  3.34544  3.70628  4.15958  3.62352  3.58484  3.04723  2.98494  1.71422  5.14513  3.92741    141 v - - -
          2.68618  4.42225  2.77519  2.73123  3.46354  2.40513  3.72494  3.29354  2.67741  2.69355  4.24690  2.90347  2.73739  3.18146  2.89801  2.37887  2.77519  2.98518  4.58477  3.61503
          0.03126  3.87691  4.59925  0.61958  0.77255  0.48576  0.95510
    131   2.95590  5.06814  2.48916  1.01908  4.41488  3.27678  3.86382  3.86965  2.74489  3.48601  4.45973  2.93512  3.88154  3.07931  3.15428  2.93777  3.26013  3.55299  5.58561  4.30772    142 e - - -
          2.68618  4.42225  2.77519  2.73123  3.46354  2.40513  3.72494  3.29354  2.67741  2.69355  4.24690  2.90347  2.73739  3.18146  2.89801  2.37887  2.77519  2.98518  4.58477  3.61503
          0.03126  3.87691  4.59925  0.61958  0.77255  0.48576  0.95510
    132   2.99419  5.12344  0.91171  2.33737  4.50100  3.21387  3.93469  4.09014  3.01960  3.69763  4.67573  2.89401  3.86696  3.17377  3.53651  2.95597  3.33282  3.72881  5.66876  4.37303    143 d - - -
          2.68618  4.42225  2.77519  2.73123  3.46354  2.40513  3.72494  3.29354  2.67741  2.69355  4.24690  2.90347  2.73739  3.18146  2.89801  2.37887  2.77519  2.98518  4.58477  3.61503
          0.03126  3.87691  4.59925  0.61958  0.77255  0.48576  0.95510
    133   2.67020  4.44532  3.34489  3.24480  4.38725  0.72229  4.36491  3.98785  3.42669  3.64145  4.61714  3.50917  3.83660  3.75048  3.66235  2.84222  3.15178  3.51531  5.48134  4.48926    144 g - - -
          2.68618  4.42225  2.77519  2.73123  3.46354  2.40513  3.72494  3.29354  2.67741  2.69355  4.24690  2.90347  2.73739  3.18146  2.89801  2.37887  2.77519  2.98518  4.58477  3.61503
          0.03126  3.87691  4.59925  0.61958  0.77255  0.48576  0.95510
    134   2.65726  4.68261  2.89224  2.57221  3.80342  3.30312  2.52715  3.53458  2.53855  3.12317  4.01772  3.03176  1.97865  2.97618  2.89198  2.72629  2.95738  3.20878  5.15656  3.76579    145 p - - -
          2.68618  4.42225  2.77519  2.73123  3.46354  2.40513  3.72494  3.29354  2.67741  2.69355  4.24690  2.90347  2.73739  3.18146  2.89801  2.37887  2.77519  2.98518  4.58477  3.61503
          0.03126  3.87691  4.59925  0.61958  0.77255  0.48576  0.95510
    135   1.65462  4.45526  3.21506  2.77909  4.00811  3.23357  3.81535  3.33338  2.50106  3.02076  3.92485  3.14732  3.80036  3.03071  2.17766  2.62885  2.84419  3.00327  5.30663  4.05511    146 a - - -
          2.68618  4.42225  2.77519  2.73123  3.46354  2.40513  3.72494  3.29354  2.67741  2.69355  4.24690  2.90347  2.73739  3.18146  2.89801  2.37887  2.77519  2.98518  4.58477  3.61503
          0.03126  3.87691  4.59925  0.61958  0.77255  0.48576  0.95510
    136   1.68096  4.12160  3.30819  3.04311  4.17139  2.90098  4.12998  3.51254  3.09762  3.26806  4.13068  3.22317  3.64240  3.40659  3.40519  1.47093  2.66565  3.02346  5.53831  4.30496    147 s - - -
          2.68618  4.42225  2.77519  2.73123  3.46354  2.40513  3.72494  3.29354  2.67741  2.69355  4.24690  2.90347  2.73739  3.18146  2.89801  2.37887  2.77519  2.98518  4.58477  3.61503
          0.03126  3.87691  4.59925  0.61958  0.77255  0.48576  0.95510
    137   2.33081  4.26749  3.20104  2.89105  4.06059  3.04529  4.00340  3.36274  2.89280  3.09854  4.00948  3.18517  1.89235  3.25712  3.22048  2.49218  2.02412  2.97489  5.42348  4.17946    148 p - - -
          2.68618  4.42225  2.77519  2.73123  3.46354  2.40513  3.72494  3.29354  2.67741  2.69355  4.24690  2.90347  2.73739  3.18146  2.89801  2.37887  2.77519  2.98518  4.58477  3.61503
          0.03126  3.87691  4.59925  0.61958  0.77255  0.48576  0.95510
    138   2.54546  4.22082  3.84601  3.42371  3.65140  3.45624  4.30613  2.24357  3.31457  2.43253  3.55654  3.64006  4.04072  3.65719  3.58228  2.86502  2.19031  1.44961  5.29463  4.06559    149 v - - -
          2.68618  4.42225  2.77519  2.73123  3.46354  2.40513  3.72494  3.29354  2.67741  2.69355  4.24690  2.90347  2.73739  3.18146  2.89801  2.37887  2.77519  2.98518  4.58477  3.61503
          0.03126  3.87691  4.59925  0.61958  0.77255  0.48576  0.95510
    139   2.47822  4.50351  3.08938  2.63849  4.05646  2.47436  3.74523  3.44322  2.46909  3.08154  3.92838  3.05261  3.76596  2.93713  2.25769  2.58089  2.21760  3.08224  5.32147  4.05218    150 t - - -
          2.68618  4.42225  2.77519  2.73123  3.46354  2.40513  3.72494  3.29354  2.67741  2.69355  4.24690  2.90347  2.73739  3.18146  2.89801  2.37887  2.77519  2.98518  4.58477  3.61503
          0.03126  3.87691  4.59925  0.61958  0.77255  0.48576  0.95510
    140   3.34271  4.71587  4.09778  3.80489  2.67048  3.73498  3.90502  3.36639  3.52696  2.76056  3.99999  3.95303  4.25306  3.91434  3.65457  3.54637  3.64330  3.25684  0.87639  2.67232    151 w - - -
          2.68618  4.42225  2.77519  2.73123  3.46354  2.40513  3.72494  3.29354  2.67741  2.69355  4.24690  2.90347  2.73739  3.18146  2.89801  2.37887  2.77519  2.98518  4.58477  3.61503
          0.03126  3.87691  4.59925  0.61958  0.77255  0.48576  0.95510
    141   2.75705  4.51379  3.36468  3.20425  4.19927  3.20105  4.28144  3.74570  3.26191  3.37210  4.42206  3.51057  0.81942  3.65056  3.50704  2.92465  3.19894  3.39058  5.38472  4.31995    152 p - - -
          2.68618  4.42225  2.77519  2.73123  3.46354  2.40513  3.72494  3.29354  2.67741  2.69355  4.24690  2.90347  2.73739  3.18146  2.89801  2.37887  2.77519  2.98518  4.58477  3.61503
          0.03126  3.87691  4.59925  0.61958  0.77255  0.48576  0.95510
    142   2.08186  4.82276  2.55129  1.62934  4.25879  3.22696  3.74771  3.56382  2.59946  3.25729  4.14565  2.86792  3.79668  2.93056  3.03283  2.68925  2.97044  3.22850  5.53060  4.18270    153 e - - -
          2.68618  4.42225  2.77519  2.73123  3.46354  2.40513  3.72494  3.29354  2.67741  2.69355  4.24690  2.90347  2.73739  3.18146  2.89801  2.37887  2.77519  2.98518  4.58477  3.61503
          0.03126  3.87691  4.59925  0.61958  0.77255  0.48576  0.95510
    143   2.79642  4.95568  2.82992  2.47110  3.92422  3.41348  2.56569  3.69009  2.25417  3.21111  4.09399  2.96177  3.87493  1.88431  2.57346  2.80085  3.03110  3.37412  5.20347  3.79426    154 q - - -
          2.68618  4.42225  2.77519  2.73123  3.46354  2.40513  3.72494  3.29354  2.67741  2.69355  4.24690  2.90347  2.73739  3.18146  2.89801  2.37887  2.77519  2.98518  4.58477  3.61503
          0.03126  3.87691  4.59925  0.61958  0.77255  0.48576  0.95510
    144   3.16014  4.62103  4.19665  3.83642  3.13722  3.98785  4.49076  2.34139  3.60413  0.86975  3.15859  4.11147  4.42238  3.97139  3.77951  3.55908  3.45415  2.37990  5.01823  3.74260    155 l - - -
          2.68618  4.42225  2.77519  2.73123  3.46354  2.40513  3.72494  3.29354  2.67741  2.69355  4.24690  2.90347  2.73739  3.18146  2.89801  2.37887  2.77519  2.98518  4.58477  3.61503
          0.03126  3.87691  4.59925  0.61958  0.77255  0.48576  0.95510
    145   2.82450  4.64161  3.51532  2.91352  3.34520  3.59266  3.66107  3.24070  2.33129  2.80435  3.77003  3.28738  3.99022  2.98899  1.67721  2.94749  3.04622  3.01521  2.79050  3.34976    156 r - - -
          2.68618  4.42225  2.77519  2.73123  3.46354  2.40513  3.72494  3.29354  2.67741  2.69355  4.24690  2.90347  2.73739  3.18146  2.89801  2.37887  2.77519  2.98518  4.58477  3.61503
          0.03126  3.87691  4.59925  0.61958  0.77255  0.48576  0.95510
    146   2.75705  4.51379  3.36468  3.20425  4.19927  3.20105  4.28144  3.74570  3.26191  3.37210  4.42206  3.51057  0.81942  3.65056  3.50704  2.92465  3.19894  3.39058  5.38472  4.31995    157 p - - -
          2.68618  4.42225  2.77519  2.73123  3.46354  2.40513  3.72494  3.29354  2.67741  2.69355  4.24690  2.90347  2.73739  3.18146  2.89801  2.37887  2.77519  2.98518  4.58477  3.61503
          0.03126  3.87691  4.59925  0.61958  0.77255  0.48576  0.95510
    147   1.00739  4.19409  3.46695  3.25833  4.05666  3.01854  4.27987  3.18282  3.27470  3.06424  4.09549  3.40687  3.75816  3.61543  3.52499  2.54430  2.82196  2.83645  5.48337  4.28409    158 a - - -
          2.68618  4.42225  2.77519  2.73123  3.46354  2.40513  3.72494  3.29354  2.67741  2.69355  4.24690  2.90347  2.73739  3.18146  2.89801  2.37887  2.77519  2.98518  4.58477  3.61503
          0.03126  3.87691  4.59925  0.61958  0.77255  0.48576  0.95510
    148   3.16014  4.62103  4.19665  3.83642  3.13722  3.98785  4.49076  2.34139  3.60413  0.86975  3.15859  4.11147  4.42238  3.97139  3.77951  3.55908  3.45415  2.37990  5.01823  3.74260    159 l - - -
          2.68618  4.42225  2.77519  2.73123  3.46354  2.40513  3.72494  3.29354  2.67741  2.69355  4.24690  2.90347  2.73739  3.18146  2.89801  2.37887  2.77519  2.98518  4.58477  3.61503
          0.03126  3.87691  4.59925  0.61958  0.77255  0.48576  0.95510
    149   2.23452  4.16186  3.30247  2.99936  4.07960  2.96370  4.06934  3.39231  2.99968  3.16035  4.03874  3.21816  3.67500  3.34195  3.30943  1.87636  1.60799  2.95874  5.45472  4.21364    160 t - - -
          2.68618  4.42225  2.77519  2.73123  3.46354  2.40513  3.72494  3.29354  2.67741  2.69355  4.24690  2.90347  2.73739  3.18146  2.89801  2.37887  2.77519  2.98518  4.58477  3.61503
          0.03126  3.87691  4.59925  0.61958  0.77255  0.48576  0.95510
    150   2.41491  4.26003  3.43183  3.18391  3.97260  3.09920  4.20092  3.10027  3.12698  2.96360  4.01375  3.39266  3.80326  3.52155  3.38552  2.61622  1.16441  2.79477  5.41001  4.18920    161 t - - -
          2.68618  4.42225  2.77519  2.73123  3.46354  2.40513  3.72494  3.29354  2.67741  2.69355  4.24690  2.90347  2.73739  3.18146  2.89801  2.37887  2.77519  2.98518  4.58477  3.61503
          0.03126  3.87691  4.59925  0.61958  0.77255  0.48576  0.95510
    151   1.55409  4.17065  3.71931  3.33242  3.76089  3.23769  4.25425  2.51006  3.26180  2.60403  3.68333  3.50994  3.89043  3.58646  3.53835  2.66486  2.81644  1.83152  5.34247  4.11488    162 a - - -
          2.68618  4.42225  2.77519  2.73123  3.46354  2.40513  3.72494  3.29354  2.67741  2.69355  4.24690  2.90347  2.73739  3.18146  2.89801  2.37887  2.77519  2.98518  4.58477  3.61503
          0.03126  3.87691  4.59925  0.61958  0.77255  0.48576  0.95510
    152   2.67020  4.44532  3.34489  3.24480  4.38725  0.72229  4.36491  3.98785  3.42669  3.64145  4.61714  3.50917  3.83660  3.75048  3.66235  2.84222  3.15178  3.51531  5.48134  4.48926    163 g - - -
          2.68618  4.42225  2.77519  2.73123  3.46354  2.40513  3.72494  3.29354  2.67741  2.69355  4.24690  2.90347  2.73739  3.18146  2.89801  2.37887  2.77519  2.98518  4.58477  3.61503
          0.03126  3.87691  4.59925  0.61958  0.77255  0.48576  0.95510
    153   3.26385  4.66427  4.24482  3.96006  1.00449  3.95276  3.87897  2.78689  3.86696  2.15587  3.51632  4.02411  4.41118  4.03369  3.98559  3.53361  3.56495  2.77793  4.12655  2.49294    164 f - - -
          2.68618  4.42225  2.77519  2.73123  3.46354  2.40513  3.72494  3.29354  2.67741  2.69355  4.24690  2.90347  2.73739  3.18146  2.89801  2.37887  2.77519  2.98518  4.58477  3.61503
          0.03126  3.87691  4.59925  0.61958  0.77255  0.48576  0.95510
    154   1.00739  4.19409  3.46695  3.25833  4.05666  3.01854  4.27987  3.18282  3.27470  3.06424  4.09549  3.40687  3.75816  3.61543  3.52499  2.54430  2.82196  2.83645  5.48337  4.28409    165 a - - -
          2.68618  4.42225  2.77519  2.73123  3.46354  2.40513  3.72494  3.29354  2.67741  2.69355  4.24690  2.90347  2.73739  3.18146  2.89801  2.37887  2.77519  2.98518  4.58477  3.61503
          0.03126  3.87691  4.59925  0.61958  0.77255  0.48576  0.95510
    155   2.41491  4.26003  3.43183  3.18391  3.97260  3.09920  4.20092  3.10027  3.12698  2.96360  4.01375  3.39266  3.80326  3.52155  3.38552  2.61622  1.16441  2.79477  5.41001  4.18920    166 t - - -
          2.68618  4.42225  2.77519  2.73123  3.46354  2.40513  3.72494  3.29354  2.67741  2.69355  4.24690  2.90347  2.73739  3.18146  2.89801  2.37887  2.77519  2.98518  4.58477  3.61503
          0.03126  3.87691  4.59925  0.61958  0.77255  0.48576  0.95510
    156   2.95590  5.06814  2.48916  1.01908  4.41488  3.27678  3.86382  3.86965  2.74489  3.48601  4.45973  2.93512  3.88154  3.07931  3.15428  2.93777  3.26013  3.55299  5.58561  4.30772    167 e - - -
          2.68618  4.42225  2.77519  2.73123  3.46354  2.40513  3.72494  3.29354  2.67741  2.69355  4.24690  2.90347  2.73739  3.18146  2.89801  2.37887  2.77519  2.98518  4.58477  3.61503
          0.03126  3.87691  4.59925  0.61958  0.77255  0.48576  0.95510
    157   3.16014  4.62103  4.19665  3.83642  3.13722  3.98785  4.49076  2.34139  3.60413  0.86975  3.15859  4.11147  4.42238  3.97139  3.77951  3.55908  3.45415  2.37990  5.01823  3.74260    168 l - - -
          2.68618  4.42225  2.77519  2.73123  3.46354  2.40513  3.72494  3.29354  2.67741  2.69355  4.24690  2.90347  2.73739  3.18146  2.89801  2.37887  2.77519  2.98518  4.58477  3.61503
          0.03126  3.87691  4.59925  0.61958  0.77255  0.48576  0.95510
    158   3.01027  4.84930  3.50135  3.01135  4.20501  3.49756  3.82717  3.74693  2.23873  3.26205  4.26200  3.37080  3.99983  3.04719  0.97163  3.09416  3.27586  3.47066  5.28619  4.13129    169 r - - -
          2.68618  4.42225  2.77519  2.73123  3.46354  2.40513  3.72494  3.29354  2.67741  2.69355  4.24690  2.90347  2.73739  3.18146  2.89801  2.37887  2.77519  2.98518  4.58477  3.61503
          0.03126  3.87691  4.59925  0.61958  0.77255  0.48576  0.95510
    159   2.83206  5.26751  1.47590  2.10413  4.58549  3.16383  3.72994  4.13713  2.73612  3.67802  4.53744  2.03625  3.78686  2.90776  3.30058  2.75252  3.13703  3.72034  5.80888  4.33063    170 d - - -
          2.68618  4.42225  2.77519  2.73123  3.46354  2.40513  3.72494  3.29354  2.67741  2.69355  4.24690  2.90347  2.73739  3.18146  2.89801  2.37887  2.77519  2.98518  4.58477  3.61503
          0.03126  3.87691  4.59925  0.61958  0.77255  0.48576  0.95510
    160   3.16014  4.62103  4.19665  3.83642  3.13722  3.98785  4.49076  2.34139  3.60413  0.86975  3.15859  4.11147  4.42238  3.97139  3.77951  3.55908  3.45415  2.37990  5.01823  3.74260    171 l - - -
          2.68618  4.42225  2.77519  2.73123  3.46354  2.40513  3.72494  3.29354  2.67741  2.69355  4.24690  2.90347  2.73739  3.18146  2.89801  2.37887  2.77519  2.98518  4.58477  3.61503
          0.03126  3.87691  4.59925  0.61958  0.77255  0.48576  0.95510
    161   3.10068  4.54494  4.37338  3.83863  3.05720  4.20793  4.50839  2.18688  3.63167  1.28589  1.85051  4.14420  4.49160  3.90667  3.83110  3.55728  3.34063  2.25613  5.03448  3.86460    172 l - - -
          2.68618  4.42225  2.77519  2.73123  3.46354  2.40513  3.72494  3.29354  2.67741  2.69355  4.24690  2.90347  2.73739  3.18146  2.89801  2.37887  2.77519  2.98518  4.58477  3.61503
          0.03126  3.87691  4.59925  0.61958  0.77255  0.48576  0.95510
    162   1.00739  4.19409  3.46695  3.25833  4.05666  3.01854  4.27987  3.18282  3.27470  3.06424  4.09549  3.40687  3.75816  3.61543  3.52499  2.54430  2.82196  2.83645  5.48337  4.28409    173 a - - -
          2.68618  4.42225  2.77519  2.73123  3.46354  2.40513  3.72494  3.29354  2.67741  2.69355  4.24690  2.90347  2.73739  3.18146  2.89801  2.37887  2.77519  2.98518  4.58477  3.61503
          0.03126  3.87691  4.59925  0.61958  0.77255  0.48576  0.95510
    163   3.01027  4.84930  3.50135  3.01135  4.20501  3.49756  3.82717  3.74693  2.23873  3.26205  4.26200  3.37080  3.99983  3.04719  0.97163  3.09416  3.27586  3.47066  5.28619  4.13129    174 r - - -
          2.68618  4.42225  2.77519  2.73123  3.46354  2.40513  3.72494  3.29354  2.67741  2.69355  4.24690  2.90347  2.73739  3.18146  2.89801  2.37887  2.77519  2.98518  4.58477  3.61503
          0.03126  3.87691  4.59925  0.61958  0.77255  0.48576  0.95510
    164   2.59104  0.93149  4.11121  3.85177  3.84199  3.21317  4.49787  2.98654  3.67871  2.90187  4.02326  3.83757  3.92048  4.02461  3.80233  2.86272  3.05817  2.73084  5.25729  4.12967    175 c - - -
          2.68618  4.42225  2.77519  2.73123  3.46354  2.40513  3.72494  3.29354  2.67741  2.69355  4.24690  2.90347  2.73739  3.18146  2.89801  2.37887  2.77519  2.98518  4.58477  3.61503
          0.03126  3.87691  4.59925  0.61958  0.77255  0.48576  0.95510
    165   1.71833  4.11690  3.38428  3.03416  4.09440  2.93669  4.08007  3.40609  3.04032  3.16261  4.01489  3.22776  3.65003  3.34960  3.36169  1.86180  2.01974  2.95199  5.46068  4.24208    176 a - - -
          2.68618  4.42225  2.77519  2.73123  3.46354  2.40513  3.72494  3.29354  2.67741  2.69355  4.24690  2.90347  2.73739  3.18146  2.89801  2.37887  2.77519  2.98518  4.58477  3.61503
          0.03126  3.87691  4.59925  0.61958  0.77255  0.48576  0.95510
    166   2.95590  5.06814  2.48916  1.01908  4.41488  3.27678  3.86382  3.86965  2.74489  3.48601  4.45973  2.93512  3.88154  3.07931  3.15428  2.93777  3.26013  3.55299  5.58561  4.30772    177 e - - -
          2.68618  4.42225  2.77519  2.73123  3.46354  2.40513  3.72494  3.29354  2.67741  2.69355  4.24690  2.90347  2.73739  3.18146  2.89801  2.37887  2.77519  2.98518  4.58477  3.61503
          0.03126  3.87691  4.59925  0.61958  0.77255  0.48576  0.95510
    167   3.01027  4.84930  3.50135  3.01135  4.20501  3.49756  3.82717  3.74693  2.23873  3.26205  4.26200  3.37080  3.99983  3.04719  0.97163  3.09416  3.27586  3.47066  5.28619  4.13129    178 r - - -
          2.68618  4.42225  2.77519  2.73123  3.46354  2.40513  3.72494  3.29354  2.67741  2.69355  4.24690  2.90347  2.73739  3.18146  2.89801  2.37887  2.77519  2.98518  4.58477  3.61503
          0.03126  3.87691  4.59925  0.61958  0.77255  0.48576  0.95510
    168   2.67020  4.44532  3.34489  3.24480  4.38725  0.72229  4.36491  3.98785  3.42669  3.64145  4.61714  3.50917  3.83660  3.75048  3.66235  2.84222  3.15178  3.51531  5.48134  4.48926    179 g - - -
          2.68618  4.42225  2.77519  2.73123  3.46354  2.40513  3.72494  3.29354  2.67741  2.69355  4.24690  2.90347  2.73739  3.18146  2.89801  2.37887  2.77519  2.98518  4.58477  3.61503
          0.03126  3.87691  4.59925  0.61958  0.77255  0.48576  0.95510
    169   3.05901  4.40917  4.60156  4.06374  3.30136  4.34328  4.75532  1.56698  3.94234  1.49990  3.11715  4.33344  4.61574  4.17481  4.14472  3.69232  3.30462  1.50403  5.26877  4.10561    180 l - - -
          2.68618  4.42225  2.77519  2.73123  3.46354  2.40513  3.72494  3.29354  2.67741  2.69355  4.24690  2.90347  2.73739  3.18146  2.89801  2.37887  2.77519  2.98518  4.58477  3.61503
          0.03126  3.87691  4.59925  0.61958  0.77255  0.48576  0.95510
    170   2.99419  5.12344  0.91171  2.33737  4.50100  3.21387  3.93469  4.09014  3.01960  3.69763  4.67573  2.89401  3.86696  3.17377  3.53651  2.95597  3.33282  3.72881  5.66876  4.37303    181 d - - -
          2.68618  4.42225  2.77519  2.73123  3.46354  2.40513  3.72494  3.29354  2.67741  2.69355  4.24690  2.90347  2.73739  3.18146  2.89801  2.37887  2.77519  2.98518  4.58477  3.61503
          0.03126  3.87691  4.59925  0.61958  0.77255  0.48576  0.95510
    171   2.75705  4.51379  3.36468  3.20425  4.19927  3.20105  4.28144  3.74570  3.26191  3.37210  4.42206  3.51057  0.81942  3.65056  3.50704  2.92465  3.19894  3.39058  5.38472  4.31995    182 p - - -
          2.68618  4.42225  2.77519  2.73123  3.46354  2.40513  3.72494  3.29354  2.67741  2.69355  4.24690  2.90347  2.73739  3.18146  2.89801  2.37887  2.77519  2.98518  4.58477  3.61503
          0.03126  3.87691  4.59925  0.61958  0.77255  0.48576  0.95510
    172   3.05903  4.40918  4.60160  4.06377  3.30134  4.34331  4.75534  1.56686  3.94238  1.49987  3.11713  4.33347  4.61576  4.17483  4.14475  3.69235  3.30464  1.50415  5.26877  4.10562    183 l - - -
          2.68618  4.42225  2.77519  2.73123  3.46354  2.40513  3.72494  3.29354  2.67741  2.69355  4.24690  2.90347  2.73739  3.18146  2.89801  2.37887  2.77519  2.98518  4.58477  3.61503
          0.03126  3.87691  4.59925  0.61958  0.77255  0.48576  0.95510
    173   1.73574  4.67304  2.67915  1.95640  4.15416  3.21580  3.78422  3.43270  2.63900  3.16060  4.05526  2.93616  3.79221  2.98206  3.05019  2.66136  2.92096  3.10480  5.45975  4.14079    184 a - - -
          2.68618  4.42225  2.77519  2.73123  3.46354  2.40513  3.72494  3.29354  2.67741  2.69355  4.24690  2.90347  2.73739  3.18146  2.89801  2.37887  2.77519  2.98518  4.58477  3.61503
          0.03126  3.87691  4.59925  0.61958  0.77255  0.48576  0.95510
    174   3.16014  4.62103  4.19665  3.83642  3.13722  3.98785  4.49076  2.34139  3.60413  0.86975  3.15859  4.11147  4.42238  3.97139  3.77951  3.55908  3.45415  2.37990  5.01823  3.74260    185 l - - -
          2.68618  4.42225  2.77519  2.73123  3.46354  2.40513  3.72494  3.29354  2.67741  2.69355  4.24690  2.90347  2.73739  3.18146  2.89801  2.37887  2.77519  2.98518  4.58477  3.61503
          0.03126  3.87691  4.59925  0.61958  0.77255  0.48576  0.95510
    175   2.88405  4.87011  2.90563  2.66031  4.03929  3.36883  3.81870  3.67061  2.48076  3.17254  4.20015  3.12013  3.92227  1.22618  2.76490  2.93155  3.18096  3.39997  5.31046  4.00446    186 q - - -
          2.68618  4.42225  2.77519  2.73123  3.46354  2.40513  3.72494  3.29354  2.67741  2.69355  4.24690  2.90347  2.73739  3.18146  2.89801  2.37887  2.77519  2.98518  4.58477  3.61503
          0.03126  3.87691  4.59925  0.61958  0.77255  0.48576  0.95510
    176   2.89010  4.99407  3.20031  2.65895  4.32849  3.52606  3.59559  3.76041  1.98143  3.24731  4.13276  3.09118  3.93600  2.14698  1.57949  2.90468  3.09279  3.45134  5.35022  4.11773    187 r - - -
          2.68618  4.42225  2.77519  2.73123  3.46354  2.40513  3.72494  3.29354  2.67741  2.69355  4.24690  2.90347  2.73739  3.18146  2.89801  2.37887  2.77519  2.98518  4.58477  3.61503
          0.03126  3.87691  4.59925  0.61958  0.77255  0.48576  0.95510
    177   3.14877  4.52305  4.56309  4.04402  3.13263  4.34937  4.69110  1.66630  3.86174  1.15322  2.98589  4.32627  4.61320  4.10986  4.04644  3.71683  3.39245  1.99013  5.14557  3.96197    188 l - - -
          2.68618  4.42225  2.77519  2.73123  3.46354  2.40513  3.72494  3.29354  2.67741  2.69355  4.24690  2.90347  2.73739  3.18146  2.89801  2.37887  2.77519  2.98518  4.58477  3.61503
          0.03126  3.87691  4.59925  0.61958  0.77255  0.48576  0.95510
    178   2.67020  4.44532  3.34489  3.24480  4.38725  0.72229  4.36491  3.98785  3.42669  3.64145  4.61714  3.50917  3.83660  3.75048  3.66235  2.84222  3.15178  3.51531  5.48134  4.48926    189 g - - -
          2.68618  4.42225  2.77519  2.73123  3.46354  2.40513  3.72494  3.29354  2.67741  2.69355  4.24690  2.90347  2.73739  3.18146  2.89801  2.37887  2.77519  2.98518  4.58477  3.61503
          0.03126  3.87691  4.59925  0.61958  0.77255  0.48576  0.95510
    179   3.01027  4.84930  3.50135  3.01135  4.20501  3.49756  3.82717  3.74693  2.23873  3.26205  4.26200  3.37080  3.99983  3.04719  0.97163  3.09416  3.27586  3.47066  5.28619  4.13129    190 r - - -
          2.68618  4.42225  2.77519  2.73123  3.46354  2.40513  3.72494  3.29354  2.67741  2.69355  4.24690  2.90347  2.73739  3.18146  2.89801  2.37887  2.77519  2.98518  4.58477  3.61503
          0.03126  3.87691  4.59925  0.61958  0.77255  0.48576  0.95510
    180   2.04525  2.83013  3.40250  2.90131  3.55464  3.28799  2.77206  2.94859  2.79691  2.67446  3.57199  3.23909  3.81209  3.15487  3.12344  2.62478  2.74811  2.67367  4.98886  3.72021    191 a - - -
          2.68618  4.42225  2.77519  2.73123  3.46354  2.40513  3.72494  3.29354  2.67741  2.69355  4.24690  2.90347  2.73739  3.18146  2.89801  2.37887  2.77519  2.98518  4.58477  3.61503
          0.03126  3.87691  4.59925  0.61958  0.77255  0.48576  0.95510
    181   1.68669  4.46798  3.21363  2.77201  4.01421  3.24192  3.80638  3.34114  2.48198  3.02443  3.92728  3.14381  3.80346  3.01887  2.13192  2.63472  2.84893  3.01182  5.30649  4.05495    192 a - - -
          2.68618  4.42225  2.77519  2.73123  3.46354  2.40513  3.72494  3.29354  2.67741  2.69355  4.24690  2.90347  2.73739  3.18146  2.89801  2.37887  2.77519  2.98518  4.58477  3.61503
          0.03126  3.87691  4.59925  0.61958  0.77255  0.48576  0.95510
    182   2.63941  4.70103  2.82227  2.54992  4.26716  1.79175  3.77825  3.69675  1.93471  3.30504  4.17157  3.00498  3.80830  2.97124  2.81448  2.70256  2.96690  3.31976  5.45597  4.18825    193 g - - -
          2.68618  4.42225  2.77519  2.73123  3.46354  2.40513  3.72494  3.29354  2.67741  2.69355  4.24690  2.90347  2.73739  3.18146  2.89801  2.37887  2.77519  2.98518  4.58477  3.61503
          0.03126  3.87691  4.59925  0.61958  0.77255  0.48576  0.95510
    183   3.01027  4.84930  3.50135  3.01135  4.20501  3.49756  3.82717  3.74693  2.23873  3.26205  4.26200  3.37080  3.99983  3.04719  0.97163  3.09416  3.27586  3.47066  5.28619  4.13129    194 r - - -
          2.68618  4.42225  2.77519  2.73123  3.46354  2.40513  3.72494  3.29354  2.67741  2.69355  4.24690  2.90347  2.73739  3.18146  2.89801  2.37887  2.77519  2.98518  4.58477  3.61503
          0.03126  3.87691  4.59925  0.61958  0.77255  0.48576  0.95510
    184   2.75705  4.51379  3.36468  3.20425  4.19927  3.20105  4.28144  3.74570  3.26191  3.37210  4.42206  3.51057  0.81942  3.65056  3.50704  2.92465  3.19894  3.39058  5.38472  4.31995    195 p - - -
          2.68618  4.42225  2.77519  2.73123  3.46354  2.40513  3.72494  3.29354  2.67741  2.69355  4.24690  2.90347  2.73739  3.18146  2.89801  2.37887  2.77519  2.98518  4.58477  3.61503
          0.03126  3.87691  4.59925  0.61958  0.77255  0.48576  0.95510
    185   2.95590  5.06814  2.48916  1.01908  4.41488  3.27678  3.86382  3.86965  2.74489  3.48601  4.45973  2.93512  3.88154  3.07931  3.15428  2.93777  3.26013  3.55299  5.58561  4.30772    196 e - - -
          2.68618  4.42225  2.77519  2.73123  3.46354  2.40513  3.72494  3.29354  2.67741  2.69355  4.24690  2.90347  2.73739  3.18146  2.89801  2.37887  2.77519  2.98518  4.58477  3.61503
          0.03126  3.87691  4.59925  0.61958  0.77255  0.48576  0.95510
    186   3.34271  4.71587  4.09778  3.80489  2.67048  3.73498  3.90502  3.36639  3.52696  2.76056  3.99999  3.95303  4.25306  3.91434  3.65457  3.54637  3.64330  3.25684  0.87639  2.67232    197 w - - -
          2.68618  4.42225  2.77519  2.73123  3.46354  2.40513  3.72494  3.29354  2.67741  2.69355  4.24690  2.90347  2.73739  3.18146  2.89801  2.37887  2.77519  2.98518  4.58477  3.61503
          0.03126  3.87691  4.59925  0.61958  0.77255  0.48576  0.95510
    187   2.75039  4.42340  3.61009  3.06850  3.32305  3.72079  3.95925  2.08411  2.87496  1.81007  3.25835  3.46534  4.08690  2.56995  3.17517  3.00860  2.98455  2.39945  4.96296  3.71994    198 l - - -
          2.68618  4.42225  2.77519  2.73123  3.46354  2.40513  3.72494  3.29354  2.67741  2.69355  4.24690  2.90347  2.73739  3.18146  2.89801  2.37887  2.77519  2.98518  4.58477  3.61503
          0.03126  3.87691  4.59925  0.61958  0.77255  0.48576  0.95510
    188   1.00739  4.19409  3.46695  3.25833  4.05666  3.01854  4.27987  3.18282  3.27470  3.06424  4.09549  3.40687  3.75816  3.61543  3.52499  2.54430  2.82196  2.83645  5.48337  4.28409    199 a - - -
          2.68618  4.42225  2.77519  2.73123  3.46354  2.40513  3.72494  3.29354  2.67741  2.69355  4.24690  2.90347  2.73739  3.18146  2.89801  2.37887  2.77519  2.98518  4.58477  3.61503
          0.03126  3.87691  4.59925  0.61958  0.77255  0.48576  0.95510
    189   1.00739  4.19409  3.46695  3.25833  4.05666  3.01854  4.27987  3.18282  3.27470  3.06424  4.09549  3.40687  3.75816  3.61543  3.52499  2.54430  2.82196  2.83645  5.48337  4.28409    200 a - - -
          2.68618  4.42225  2.77519  2.73123  3.46354  2.40513  3.72494  3.29354  2.67741  2.69355  4.24690  2.90347  2.73739  3.18146  2.89801  2.37887  2.77519  2.98518  4.58477  3.61503
          0.03126  3.87691  4.59925  0.61958  0.77255  0.48576  0.95510
    190   2.67020  4.44532  3.34489  3.24480  4.38725  0.72229  4.36491  3.98785  3.42669  3.64145  4.61714  3.50917  3.83660  3.75048  3.66235  2.84222  3.15178  3.51531  5.48134  4.48926    201 g - - -
          2.68618  4.42225  2.77519  2.73123  3.46354  2.40513  3.72494  3.29354  2.67741  2.69355  4.24690  2.90347  2.73739  3.18146  2.89801  2.37887  2.77519  2.98518  4.58477  3.61503
          0.03126  3.87691  4.59925  0.61958  0.77255  0.48576  0.95510
    191   2.89010  4.99407  3.20031  2.65895  4.32849  3.52606  3.59559  3.76041  1.98143  3.24731  4.13276  3.09118  3.93600  2.14698  1.57949  2.90468  3.09279  3.45134  5.35022  4.11773    202 r - - -
          2.68618  4.42225  2.77519  2.73123  3.46354  2.40513  3.72494  3.29354  2.67741  2.69355  4.24690  2.90347  2.73739  3.18146  2.89801  2.37887  2.77519  2.98518  4.58477  3.61503
          0.03126  3.87691  4.59925  0.61958  0.77255  0.48576  0.95510
    192   3.26385  4.66427  4.24482  3.96006  1.00449  3.95276  3.87897  2.78689  3.86696  2.15587  3.51632  4.02411  4.41118  4.03369  3.98559  3.53361  3.56495  2.77793  4.12655  2.49294    203 f - - -
          2.68618  4.42225  2.77519  2.73123  3.46354  2.40513  3.72494  3.29354  2.67741  2.69355  4.24690  2.90347  2.73739  3.18146  2.89801  2.37887  2.77519  2.98518  4.58477  3.61503
          0.03126  3.87691  4.59925  0.61958  0.77255  0.48576  0.95510
    193   1.00739  4.19409  3.46695  3.25833  4.05666  3.01854  4.27987  3.18282  3.27470  3.06424  4.09549  3.40687  3.75816  3.61543  3.52499  2.54430  2.82196  2.83645  5.48337  4.28409    204 a - - -
          2.68618  4.42225  2.77519  2.73123  3.46354  2.40513  3.72494  3.29354  2.67741  2.69355  4.24690  2.90347  2.73739  3.18146  2.89801  2.37887  2.77519  2.98518  4.58477  3.61503
          0.03126  3.87691  4.59925  0.61958  0.77255  0.48576  0.95510
    194   2.88405  4.87011  2.90563  2.66031  4.03929  3.36883  3.81870  3.67061  2.48076  3.17254  4.20015  3.12013  3.92227  1.22618  2.76490  2.93155  3.18096  3.39997  5.31046  4.00446    205 q - - -
          2.68618  4.42225  2.77519  2.73123  3.46354  2.40513  3.72494  3.29354  2.67741  2.69355  4.24690  2.90347  2.73739  3.18146  2.89801  2.37887  2.77519  2.98518  4.58477  3.61503
          0.03126  3.87691  4.59925  0.61958  0.77255  0.48576  0.95510
    195   1.68669  4.46798  3.21363  2.77201  4.01421  3.24192  3.80638  3.34114  2.48198  3.02443  3.92728  3.14381  3.80346  3.01887  2.13192  2.63472  2.84893  3.01182  5.30649  4.05495    206 a - - -
          2.68618  4.42225  2.77519  2.73123  3.46354  2.40513  3.72494  3.29354  2.67741  2.69355  4.24690  2.90347  2.73739  3.18146  2.89801  2.37887  2.77519  2.98518  4.58477  3.61503
          0.03126  3.87691  4.59925  0.61958  0.77255  0.48576  0.95510
    196   3.25332  4.74051  3.84470  3.57482  2.29335  3.83523  3.62033  3.26189  3.43221  2.71470  3.93644  3.72879  4.30893  3.73719  3.61505  3.38961  3.53999  3.13264  3.93732  0.95844    207 y - - -
          2.68618  4.42225  2.77519  2.73123  3.46354  2.40513  3.72494  3.29354  2.67741  2.69355  4.24690  2.90347  2.73739  3.18146  2.89801  2.37887  2.77519  2.98518  4.58477  3.61503
          0.03126  3.87691  4.59925  0.61958  0.77255  0.48576  0.95510
    197   2.95590  5.06814  2.48916  1.01908  4.41488  3.27678  3.86382  3.86965  2.74489  3.48601  4.45973  2.93512  3.88154  3.07931  3.15428  2.93777  3.26013  3.55299  5.58561  4.30772    208 e - - -
          2.68618  4.42225  2.77519  2.73123  3.46354  2.40513  3.72494  3.29354  2.67741  2.69355  4.24690  2.90347  2.73739  3.18146  2.89801  2.37887  2.77519  2.98518  4.58477  3.61503
          0.03126  3.87691  4.59925  0.61958  0.77255  0.48576  0.95510
    198   2.88405  4.87011  2.90563  2.66031  4.03929  3.36883  3.81870  3.67061  2.48076  3.17254  4.20015  3.12013  3.92227  1.22618  2.76490  2.93155  3.18096  3.39997  5.31046  4.00446    209 q - - -
          2.68618  4.42225  2.77519  2.73123  3.46354  2.40513  3.72494  3.29354  2.67741  2.69355  4.24690  2.90347  2.73739  3.18146  2.89801  2.37887  2.77519  2.98518  4.58477  3.61503
          0.03126  3.87691  4.59925  0.61958  0.77255  0.48576  0.95510
    199   3.00962  4.37410  4.57864  4.08562  3.44944  4.27045  4.82421  1.29567  3.95903  1.96233  3.27652  4.32878  4.61257  4.24058  4.17392  3.65385  3.28185  1.38610  5.39540  4.18549    210 i - - -
          2.68618  4.42225  2.77519  2.73123  3.46354  2.40513  3.72494  3.29354  2.67741  2.69355  4.24690  2.90347  2.73739  3.18146  2.89801  2.37887  2.77519  2.98518  4.58477  3.61503
          0.03126  3.87691  4.59925  0.61958  0.77255  0.48576  0.95510
    200   2.97256  4.52060  4.05411  3.64783  3.20948  3.83736  4.38194  2.38551  3.41569  1.80341  1.36945  3.92480  4.29792  3.79723  3.62050  3.32217  3.27792  2.39216  5.05093  3.81314    211 m - - -
          2.68618  4.42225  2.77519  2.73123  3.46354  2.40513  3.72494  3.29354  2.67741  2.69355  4.24690  2.90347  2.73739  3.18146  2.89801  2.37887  2.77519  2.98518  4.58477  3.61503
          0.03126  3.87691  4.59925  0.61958  0.77255  0.48576  0.95510
    201   3.16014  4.62103  4.19665  3.83642  3.13722  3.98785  4.49076  2.34139  3.60413  0.86975  3.15859  4.11147  4.42238  3.97139  3.77951  3.55908  3.45415  2.37990  5.01823  3.74260    212 l - - -
          2.68618  4.42225  2.77519  2.73123  3.46354  2.40513  3.72494  3.29354  2.67741  2.69355  4.24690  2.90347  2.73739  3.18146  2.89801  2.37887  2.77519  2.98518  4.58477  3.61503
          0.03126  3.87691  4.59925  0.61958  0.77255  0.48576  0.95510
    202   3.16014  4.62103  4.19665  3.83642  3.13722  3.98785  4.49076  2.34139  3.60413  0.86975  3.15859  4.11147  4.42238  3.97139  3.77951  3.55908  3.45415  2.37990  5.01823  3.74260    213 l - - -
          2.68618  4.42225  2.77519  2.73123  3.46354  2.40513  3.72494  3.29354  2.67741  2.69355  4.24690  2.90347  2.73739  3.18146  2.89801  2.37887  2.77519  2.98518  4.58477  3.61503
          0.03126  3.87691  4.59925  0.61958  0.77255  0.48576  0.95510
    203   3.01027  4.84930  3.50135  3.01135  4.20501  3.49756  3.82717  3.74693  2.23873  3.26205  4.26200  3.37080  3.99983  3.04719  0.97163  3.09416  3.27586  3.47066  5.28619  4.13129    214 r - - -
          2.68618  4.42225  2.77519  2.73123  3.46354  2.40513  3.72494  3.29354  2.67741  2.69355  4.24690  2.90347  2.73739  3.18146  2.89801  2.37887  2.77519  2.98518  4.58477  3.61503
          0.03126  3.87691  4.59925  0.61958  0.77255  0.48576  0.95510
    204   2.22188  4.18860  3.12148  2.90999  4.26643  2.02644  4.09175  3.73235  3.05817  3.40489  4.23844  3.15372  3.64148  3.35292  3.39180  1.45278  2.70110  3.18384  5.58836  4.34220    215 s - - -
          2.68618  4.42225  2.77519  2.73123  3.46354  2.40513  3.72494  3.29354  2.67741  2.69355  4.24690  2.90347  2.73739  3.18146  2.89801  2.37887  2.77519  2.98518  4.58477  3.61503
          0.03126  3.87691  4.59925  0.61958  0.77255  0.48576  0.95510
    205   1.00739  4.19409  3.46695  3.25833  4.05666  3.01854  4.27987  3.18282  3.27470  3.06424  4.09549  3.40687  3.75816  3.61543  3.52499  2.54430  2.82196  2.83645  5.48337  4.28409    216 a - - -
          2.68618  4.42225  2.77519  2.73123  3.46354  2.40513  3.72494  3.29354  2.67741  2.69355  4.24690  2.90347  2.73739  3.18146  2.89801  2.37887  2.77519  2.98518  4.58477  3.61503
          0.03126  3.87691  4.59925  0.61958  0.77255  0.48576  0.95510
    206   2.81155  4.35281  4.13154  3.79470  3.55320  3.72857  4.59561  2.04972  3.66255  2.23939  3.51757  3.98385  4.28875  4.02199  3.87465  3.23229  3.17293  1.01931  5.33843  4.07037    217 v - - -
          2.68618  4.42225  2.77519  2.73123  3.46354  2.40513  3.72494  3.29354  2.67741  2.69355  4.24690  2.90347  2.73739  3.18146  2.89801  2.37887  2.77519  2.98518  4.58477  3.61503
          0.03126  3.87691  4.59925  0.61958  0.77255  0.48576  0.95510
    207   2.67020  4.44532  3.34489  3.24480  4.38725  0.72229  4.36491  3.98785  3.42669  3.64145  4.61714  3.50917  3.83660  3.75048  3.66235  2.84222  3.15178  3.51531  5.48134  4.48926    218 g - - -
          2.68618  4.42225  2.77519  2.73123  3.46354  2.40513  3.72494  3.29354  2.67741  2.69355  4.24690  2.90347  2.73739  3.18146  2.89801  2.37887  2.77519  2.98518  4.58477  3.61503
          0.03126  3.87691  4.59925  0.61958  0.77255  0.48576  0.95510
    208   3.10068  4.54494  4.37338  3.83863  3.05720  4.20793  4.50839  2.18688  3.63167  1.28589  1.85051  4.14420  4.49160  3.90667  3.83110  3.55728  3.34063  2.25613  5.03448  3.86460    219 l - - -
          2.68618  4.42225  2.77519  2.73123  3.46354  2.40513  3.72494  3.29354  2.67741  2.69355  4.24690  2.90347  2.73739  3.18146  2.89801  2.37887  2.77519  2.98518  4.58477  3.61503
          0.03126  3.87691  4.59925  0.61958  0.77255  0.48576  0.95510
    209   1.00739  4.19409  3.46695  3.25833  4.05666  3.01854  4.27987  3.18282  3.27470  3.06424  4.09549  3.40687  3.75816  3.61543  3.52499  2.54430  2.82196  2.83645  5.48337  4.28409    220 a - - -
          2.68618  4.42225  2.77519  2.73123  3.46354  2.40513  3.72494  3.29354  2.67741  2.69355  4.24690  2.90347  2.73739  3.18146  2.89801  2.37887  2.77519  2.98518  4.58477  3.61503
          0.03126  3.87691  4.59925  0.61958  0.77255  0.48576  0.95510
    210   1.00739  4.19409  3.46695  3.25833  4.05666  3.01854  4.27987  3.18282  3.27470  3.06424  4.09549  3.40687  3.75816  3.61543  3.52499  2.54430  2.82196  2.83645  5.48337  4.28409    221 a - - -
          2.68618  4.42225  2.77519  2.73123  3.46354  2.40513  3.72494  3.29354  2.67741  2.69355  4.24690  2.90347  2.73739  3.18146  2.89801  2.37887  2.77519  2.98518  4.58477  3.61503
          0.03126  3.87691  4.59925  0.61958  0.77255  0.48576  0.95510
    211   2.75705  4.51379  3.36468  3.20425  4.19927  3.20105  4.28144  3.74570  3.26191  3.37210  4.42206  3.51057  0.81942  3.65056  3.50704  2.92465  3.19894  3.39058  5.38472  4.31995    222 p - - -
          2.68618  4.42225  2.77519  2.73123  3.46354  2.40513  3.72494  3.29354  2.67741  2.69355  4.24690  2.90347  2.73739  3.18146  2.89801  2.37887  2.77519  2.98518  4.58477  3.61503
          0.03126  3.87691  4.59925  0.61958  0.77255  0.48576  0.95510
    212   2.88405  4.87011  2.90563  2.66031  4.03929  3.36883  3.81870  3.67061  2.48076  3.17254  4.20015  3.12013  3.92227  1.22618  2.76490  2.93155  3.18096  3.39997  5.31046  4.00446    223 q - - -
          2.68618  4.42225  2.77519  2.73123  3.46354  2.40513  3.72494  3.29354  2.67741  2.69355  4.24690  2.90347  2.73739  3.18146  2.89801  2.37887  2.77519  2.98518  4.58477  3.61503
          0.03126  3.87691  4.59925  0.61958  0.77255  0.48576  0.95510
    213   1.00739  4.19409  3.46695  3.25833  4.05666  3.01854  4.27987  3.18282  3.27470  3.06424  4.09549  3.40687  3.75816  3.61543  3.52499  2.54430  2.82196  2.83645  5.48337  4.28409    224 a - - -
          2.68618  4.42225  2.77519  2.73123  3.46354  2.40513  3.72494  3.29354  2.67741  2.69355  4.24690  2.90347  2.73739  3.18146  2.89801  2.37887  2.77519  2.98518  4.58477  3.61503
          0.03126  3.87691  4.59925  0.61958  0.77255  0.48576  0.95510
    214   2.41491  4.26003  3.43183  3.18391  3.97260  3.09920  4.20092  3.10027  3.12698  2.96360  4.01375  3.39266  3.80326  3.52155  3.38552  2.61622  1.16441  2.79477  5.41001  4.18920    225 t - - -
          2.68618  4.42225  2.77519  2.73123  3.46354  2.40513  3.72494  3.29354  2.67741  2.69355  4.24690  2.90347  2.73739  3.18146  2.89801  2.37887  2.77519  2.98518  4.58477  3.61503
          0.03126  3.87691  4.59925  0.61958  0.77255  0.48576  0.95510
    215   1.95677  4.19970  3.86322  3.46652  3.68806  3.40734  4.35137  2.25220  3.38389  2.46562  3.59171  3.65064  4.02064  3.70766  3.64665  2.82984  2.90096  1.43085  5.33750  4.11070    226 v - - -
          2.68618  4.42225  2.77519  2.73123  3.46354  2.40513  3.72494  3.29354  2.67741  2.69355  4.24690  2.90347  2.73739  3.18146  2.89801  2.37887  2.77519  2.98518  4.58477  3.61503
          0.03126  3.87691  4.59925  0.61958  0.77255  0.48576  0.95510
    216   2.75705  4.51379  3.36468  3.20425  4.19927  3.20105  4.28144  3.74570  3.26191  3.37210  4.42206  3.51057  0.81942  3.65056  3.50704  2.92465  3.19894  3.39058  5.38472  4.31995    227 p - - -
          2.68618  4.42225  2.77519  2.73123  3.46354  2.40513  3.72494  3.29354  2.67741  2.69355  4.24690  2.90347  2.73739  3.18146  2.89801  2.37887  2.77519  2.98518  4.58477  3.61503
          0.03126  3.87691  4.59925  0.61958  0.77255  0.48576  0.95510
    217   1.00739  4.19409  3.46695  3.25833  4.05666  3.01854  4.27987  3.18282  3.27470  3.06424  4.09549  3.40687  3.75816  3.61543  3.52499  2.54430  2.82196  2.83645  5.48337  4.28409    228 a - - -
          2.68618  4.42225  2.77519  2.73123  3.46354  2.40513  3.72494  3.29354  2.67741  2.69355  4.24690  2.90347  2.73739  3.18146  2.89801  2.37887  2.77519  2.98518  4.58477  3.61503
          0.03126  3.87691  4.59925  0.61958  0.77255  0.48576  0.95510
    218   3.16014  4.62103  4.19665  3.83642  3.13722  3.98785  4.49076  2.34139  3.60413  0.86975  3.15859  4.11147  4.42238  3.97139  3.77951  3.55908  3.45415  2.37990  5.01823  3.74260    229 l - - -
          2.68618  4.42225  2.77519  2.73123  3.46354  2.40513  3.72494  3.29354  2.67741  2.69355  4.24690  2.90347  2.73739  3.18146  2.89801  2.37887  2.77519  2.98518  4.58477  3.61503
          0.03126  3.87691  4.59925  0.61958  0.77255  0.48576  0.95510
    219   2.22563  4.19063  3.10233  2.90989  4.27785  1.61245  4.10294  3.74684  3.07667  3.42170  4.25796  3.15345  3.64270  3.36798  3.40722  1.76933  2.70829  3.19411  5.59985  4.35425    230 g - - -
          2.68618  4.42225  2.77519  2.73123  3.46354  2.40513  3.72494  3.29354  2.67741  2.69355  4.24690  2.90347  2.73739  3.18146  2.89801  2.37887  2.77519  2.98518  4.58477  3.61503
          0.03126  3.87691  4.59925  0.61958  0.77255  0.48576  0.95510
    220   1.00739  4.19409  3.46695  3.25833  4.05666  3.01854  4.27987  3.18282  3.27470  3.06424  4.09549  3.40687  3.75816  3.61543  3.52499  2.54430  2.82196  2.83645  5.48337  4.28409    231 a - - -
          2.68618  4.42225  2.77519  2.73123  3.46354  2.40513  3.72494  3.29354  2.67741  2.69355  4.24690  2.90347  2.73739  3.18146  2.89801  2.37887  2.77519  2.98518  4.58477  3.61503
          0.03126  3.87691  4.59925  0.61958  0.77255  0.48576  0.95510
    221   1.00739  4.19409  3.46695  3.25833  4.05666  3.01854  4.27987  3.18282  3.27470  3.06424  4.09549  3.40687  3.75816  3.61543  3.52499  2.54430  2.82196  2.83645  5.48337  4.28409    232 a - - -
          2.68618  4.42225  2.77519  2.73123  3.46354  2.40513  3.72494  3.29354  2.67741  2.69355  4.24690  2.90347  2.73739  3.18146  2.89801  2.37887  2.77519  2.98518  4.58477  3.61503
          0.03126  3.87691  4.59925  0.61958  0.77255  0.48576  0.95510
    222   2.95590  5.06814  2.48916  1.01908  4.41488  3.27678  3.86382  3.86965  2.74489  3.48601  4.45973  2.93512  3.88154  3.07931  3.15428  2.93777  3.26013  3.55299  5.58561  4.30772    233 e - - -
          2.68618  4.42225  2.77519  2.73123  3.46354  2.40513  3.72494  3.29354  2.67741  2.69355  4.24690  2.90347  2.73739  3.18146  2.89801  2.37887  2.77519  2.98518  4.58477  3.61503
          0.03126  3.87691  4.59925  0.61958  0.77255  0.48576  0.95510
    223   3.16014  4.62103  4.19665  3.83642  3.13722  3.98785  4.49076  2.34139  3.60413  0.86975  3.15859  4.11147  4.42238  3.97139  3.77951  3.55908  3.45415  2.37990  5.01823  3.74260    234 l - - -
          2.68618  4.42225  2.77519  2.73123  3.46354  2.40513  3.72494  3.29354  2.67741  2.69355  4.24690  2.90347  2.73739  3.18146  2.89801  2.37887  2.77519  2.98518  4.58477  3.61503
          0.03126  3.87691  4.59925  0.61958  0.77255  0.48576  0.95510
    224   2.81155  4.35281  4.13154  3.79470  3.55320  3.72857  4.59561  2.04972  3.66255  2.23939  3.51757  3.98385  4.28875  4.02199  3.87465  3.23229  3.17293  1.01931  5.33843  4.07037    235 v - - -
          2.68618  4.42225  2.77519  2.73123  3.46354  2.40513  3.72494  3.29354  2.67741  2.69355  4.24690  2.90347  2.73739  3.18146  2.89801  2.37887  2.77519  2.98518  4.58477  3.61503
          0.03126  3.87691  4.59925  0.61958  0.77255  0.48576  0.95510
    225   2.67020  4.44532  3.34489  3.24480  4.38725  0.72229  4.36491  3.98785  3.42669  3.64145  4.61714  3.50917  3.83660  3.75048  3.66235  2.84222  3.15178  3.51531  5.48134  4.48926    236 g - - -
          2.68618  4.42225  2.77519  2.73123  3.46354  2.40513  3.72494  3.29354  2.67741  2.69355  4.24690  2.90347  2.73739  3.18146  2.89801  2.37887  2.77519  2.98518  4.58477  3.61503
          0.03126  3.87691  4.59925  0.61958  0.77255  0.48576  0.95510
    226   1.00739  4.19409  3.46695  3.25833  4.05666  3.01854  4.27987  3.18282  3.27470  3.06424  4.09549  3.40687  3.75816  3.61543  3.52499  2.54430  2.82196  2.83645  5.48337  4.28409    237 a - - -
          2.68618  4.42225  2.77519  2.73123  3.46354  2.40513  3.72494  3.29354  2.67741  2.69355  4.24690  2.90347  2.73739  3.18146  2.89801  2.37887  2.77519  2.98518  4.58477  3.61503
          0.03126  3.87691  4.59925  0.61958  0.77255  0.48576  0.95510
    227   1.00739  4.19409  3.46695  3.25833  4.05666  3.01854  4.27987  3.18282  3.27470  3.06424  4.09549  3.40687  3.75816  3.61543  3.52499  2.54430  2.82196  2.83645  5.48337  4.28409    238 a - - -
          2.68618  4.42225  2.77519  2.73123  3.46354  2.40513  3.72494  3.29354  2.67741  2.69355  4.24690  2.90347  2.73739  3.18146  2.89801  2.37887  2.77519  2.98518  4.58477  3.61503
          0.03126  3.87691  4.59925  0.61958  0.77255  0.48576  0.95510
    228   3.16014  4.62103  4.19665  3.83642  3.13722  3.98785  4.49076  2.34139  3.60413  0.86975  3.15859  4.11147  4.42238  3.97139  3.77951  3.55908  3.45415  2.37990  5.01823  3.74260    239 l - - -
          2.68618  4.42225  2.77519  2.73123  3.46354  2.40513  3.72494  3.29354  2.67741  2.69355  4.24690  2.90347  2.73739  3.18146  2.89801  2.37887  2.77519  2.98518  4.58477  3.61503
          0.03126  3.87691  4.59925  0.61958  0.77255  0.48576  0.95510
    229   2.95590  5.06814  2.48916  1.01908  4.41488  3.27678  3.86382  3.86965  2.74489  3.48601  4.45973  2.93512  3.88154  3.07931  3.15428  2.93777  3.26013  3.55299  5.58561  4.30772    240 e - - -
          2.68618  4.42225  2.77519  2.73123  3.46354  2.40513  3.72494  3.29354  2.67741  2.69355  4.24690  2.90347  2.73739  3.18146  2.89801  2.37887  2.77519  2.98518  4.58477  3.61503
          0.03126  3.87691  4.59925  0.61958  0.77255  0.48576  0.95510
    230   1.00739  4.19409  3.46695  3.25833  4.05666  3.01854  4.27987  3.18282  3.27470  3.06424  4.09549  3.40687  3.75816  3.61543  3.52499  2.54430  2.82196  2.83645  5.48337  4.28409    241 a - - -
          2.68618  4.42225  2.77519  2.73123  3.46354  2.40513  3.72494  3.29354  2.67741  2.69355  4.24690  2.90347  2.73739  3.18146  2.89801  2.37887  2.77519  2.98518  4.58477  3.61503
          0.03126  3.87691  4.59925  0.61958  0.77255  0.48576  0.95510
    231   3.19002  4.57954  4.44098  3.97512  1.61188  4.21598  4.07971  2.38171  3.83067  1.41807  3.08118  4.12273  4.51608  3.98594  3.97971  3.58388  3.43105  2.43582  4.36262  2.81571    242 l - - -
          2.68618  4.42225  2.77519  2.73123  3.46354  2.40513  3.72494  3.29354  2.67741  2.69355  4.24690  2.90347  2.73739  3.18146  2.89801  2.37887  2.77519  2.98518  4.58477  3.61503
          0.03126  3.87691  4.59925  0.61958  0.77255  0.48576  0.95510
    232   1.33297  4.12794  3.29410  3.05984  4.20939  2.05351  4.16271  3.54230  3.15469  3.30058  4.16490  3.23828  3.64809  3.44762  3.45818  2.37998  2.68577  3.04764  5.55886  4.35268    243 a - - -
          2.68618  4.42225  2.77519  2.73123  3.46354  2.40513  3.72494  3.29354  2.67741  2.69355  4.24690  2.90347  2.73739  3.18146  2.89801  2.37887  2.77519  2.98518  4.58477  3.61503
          0.03126  3.87691  4.59925  0.61958  0.77255  0.48576  0.95510
    233   2.18437  4.25018  3.89029  3.36305  3.40374  3.67855  4.18557  2.21428  3.25992  2.15440  2.53323  3.66057  4.12170  3.56304  3.53951  3.00998  2.94531  1.75525  5.06451  3.86191    244 v - - -
          2.68618  4.42225  2.77519  2.73123  3.46354  2.40513  3.72494  3.29354  2.67741  2.69355  4.24690  2.90347  2.73739  3.18146  2.89801  2.37887  2.77519  2.98518  4.58477  3.61503
          0.03126  3.87691  4.59925  0.61958  0.77255  0.48576  0.95510
    234   2.99419  5.12344  0.91171  2.33737  4.50100  3.21387  3.93469  4.09014  3.01960  3.69763  4.67573  2.89401  3.86696  3.17377  3.53651  2.95597  3.33282  3.72881  5.66876  4.37303    245 d - - -
          2.68618  4.42225  2.77519  2.73123  3.46354  2.40513  3.72494  3.29354  2.67741  2.69355  4.24690  2.90347  2.73739  3.18146  2.89801  2.37887  2.77519  2.98518  4.58477  3.61503
          0.03126  3.87691  4.59925  0.61958  0.77255  0.48576  0.95510
    235   2.09663  4.73961  2.12371  2.34457  4.25080  3.17886  3.72415  3.65838  2.61678  3.28246  4.11516  2.85209  2.62267  2.89629  3.09525  2.58794  2.87263  3.27049  5.51432  4.15677    246 a - - -
          2.68618  4.42225  2.77519  2.73123  3.46354  2.40513  3.72494  3.29354  2.67741  2.69355  4.24690  2.90347  2.73739  3.18146  2.89801  2.37887  2.77519  2.98518  4.58477  3.61503
          0.03126  3.87691  4.59925  0.61958  0.77255  0.48576  0.95510
    236   2.87508  5.37905  1.75068  1.41800  4.66747  3.18294  3.71265  4.16388  2.70454  3.69344  4.55138  2.65957  3.79391  2.88123  3.27357  2.77416  3.16122  3.75811  5.85173  4.37710    247 e - - -
          2.68618  4.42225  2.77519  2.73123  3.46354  2.40513  3.72494  3.29354  2.67741  2.69355  4.24690  2.90347  2.73739  3.18146  2.89801  2.37887  2.77519  2.98518  4.58477  3.61503
          0.03126  3.87691  4.59925  0.61958  0.77255  0.48576  0.95510
    237   3.16014  4.62103  4.19665  3.83642  3.13722  3.98785  4.49076  2.34139  3.60413  0.86975  3.15859  4.11147  4.42238  3.97139  3.77951  3.55908  3.45415  2.37990  5.01823  3.74260    248 l - - -
          2.68618  4.42225  2.77519  2.73123  3.46354  2.40513  3.72494  3.29354  2.67741  2.69355  4.24690  2.90347  2.73739  3.18146  2.89801  2.37887  2.77519  2.98518  4.58477  3.61503
          0.03126  3.87691  4.59925  0.61958  0.77255  0.48576  0.95510
    238   3.16014  4.62103  4.19665  3.83642  3.13722  3.98785  4.49076  2.34139  3.60413  0.86975  3.15859  4.11147  4.42238  3.97139  3.77951  3.55908  3.45415  2.37990  5.01823  3.74260    249 l - - -
          2.68618  4.42225  2.77519  2.73123  3.46354  2.40513  3.72494  3.29354  2.67741  2.69355  4.24690  2.90347  2.73739  3.18146  2.89801  2.37887  2.77519  2.98518  4.58477  3.61503
          0.03126  3.87691  4.59925  0.61958  0.77255  0.48576  0.95510
    239   2.01815  4.66485  2.11247  2.37934  4.26125  3.13624  3.76121  3.67241  2.67300  3.30594  4.13694  2.86965  3.72977  2.94144  3.14705  2.08139  2.85461  3.26439  5.53577  4.18368    250 a - - -
          2.68618  4.42225  2.77519  2.73123  3.46354  2.40513  3.72494  3.29354  2.67741  2.69355  4.24690  2.90347  2.73739  3.18146  2.89801  2.37887  2.77519  2.98518  4.58477  3.61503
          0.03126  3.87691  4.59925  0.61958  0.77255  0.48576  0.95510
    240   1.41199  4.11750  3.46190  3.14724  4.04761  2.97640  4.16385  3.13961  3.12777  3.04103  3.97646  3.30750  3.69797  3.45486  3.41743  2.42735  2.01876  2.76600  5.47400  4.26101    251 a - - -
          2.68618  4.42225  2.77519  2.73123  3.46354  2.40513  3.72494  3.29354  2.67741  2.69355  4.24690  2.90347  2.73739  3.18146  2.89801  2.37887  2.77519  2.98518  4.58477  3.61503
          0.03126  3.87691  4.59925  0.61958  0.77255  0.48576  0.95510
    241   2.95590  5.06814  2.48916  1.01908  4.41488  3.27678  3.86382  3.86965  2.74489  3.48601  4.45973  2.93512  3.88154  3.07931  3.15428  2.93777  3.26013  3.55299  5.58561  4.30772    252 e - - -
          2.68618  4.42225  2.77519  2.73123  3.46354  2.40513  3.72494  3.29354  2.67741  2.69355  4.24690  2.90347  2.73739  3.18146  2.89801  2.37887  2.77519  2.98518  4.58477  3.61503
          0.03126  3.87691  4.59925  0.61958  0.77255  0.48576  0.95510
    242   3.01027  4.84930  3.50135  3.01135  4.20501  3.49756  3.82717  3.74693  2.23873  3.26205  4.26200  3.37080  3.99983  3.04719  0.97163  3.09416  3.27586  3.47066  5.28619  4.13129    253 r - - -
          2.68618  4.42225  2.77519  2.73123  3.46354  2.40513  3.72494  3.29354  2.67741  2.69355  4.24690  2.90347  2.73739  3.18146  2.89801  2.37887  2.77519  2.98518  4.58477  3.61503
          0.03126  3.87691  4.59925  0.61958  0.77255  0.48576  0.95510
    243   1.86918  4.37531  2.93010  2.64545  4.17401  3.04279  3.88327  3.58959  2.77720  3.24947  4.08335  2.27631  3.69259  3.09648  3.17116  1.97432  2.75396  3.14421  5.48132  4.19119    254 a - - -
          2.68618  4.42225  2.77519  2.73123  3.46354  2.40513  3.72494  3.29354  2.67741  2.69355  4.24690  2.90347  2.73739  3.18146  2.89801  2.37887  2.77519  2.98518  4.58477  3.61503
          0.03126  3.87691  4.59925  0.61958  0.77255  0.48576  0.95510
    244   3.01027  4.84930  3.50135  3.01135  4.20501  3.49756  3.82717  3.74693  2.23873  3.26205  4.26200  3.37080  3.99983  3.04719  0.97163  3.09416  3.27586  3.47066  5.28619  4.13129    255 r - - -
          2.68618  4.42225  2.77519  2.73123  3.46354  2.40513  3.72494  3.29354  2.67741  2.69355  4.24690  2.90347  2.73739  3.18146  2.89801  2.37887  2.77519  2.98518  4.58477  3.61503
          0.03126  3.87691  4.59925  0.61958  0.77255  0.48576  0.95510
    245   2.98626  4.36237  4.53859  4.04613  3.47173  4.23322  4.79700  1.50112  3.92165  2.00466  3.30465  4.29101  4.58856  4.21127  4.14416  3.61537  3.26169  1.20047  5.39755  4.17904    256 v - - -
          2.68618  4.42225  2.77519  2.73123  3.46354  2.40513  3.72494  3.29354  2.67741  2.69355  4.24690  2.90347  2.73739  3.18146  2.89801  2.37887  2.77519  2.98518  4.58477  3.61503
          0.03126  3.87691  4.59925  0.61958  0.77255  0.48576  0.95510
    246   2.90237  5.08131  3.21878  2.62020  4.48127  3.55483  3.55339  3.84986  1.65202  3.31627  4.16474  3.06301  3.93106  2.18935  1.80842  2.89381  3.08293  3.52126  5.39713  4.18310    257 k - - -
          2.68618  4.42225  2.77519  2.73123  3.46354  2.40513  3.72494  3.29354  2.67741  2.69355  4.24690  2.90347  2.73739  3.18146  2.89801  2.37887  2.77519  2.98518  4.58477  3.61503
          0.03126  3.87691  4.59925  0.61958  0.77255  0.48576  0.95510
    247   2.69573  4.35349  3.75770  3.30658  3.39737  3.61201  4.16869  2.38478  3.13398  1.50927  3.33792  3.61074  4.10335  3.51843  3.39988  2.99366  2.26348  2.26830  5.09581  3.85256    258 l - - -
          2.68618  4.42225  2.77519  2.73123  3.46354  2.40513  3.72494  3.29354  2.67741  2.69355  4.24690  2.90347  2.73739  3.18146  2.89801  2.37887  2.77519  2.98518  4.58477  3.61503
          0.03126  3.87691  4.59925  0.61958  0.77255  0.48576  0.95510
    248   3.16014  4.62103  4.19665  3.83642  3.13722  3.98785  4.49076  2.34139  3.60413  0.86975  3.15859  4.11147  4.42238  3.97139  3.77951  3.55908  3.45415  2.37990  5.01823  3.74260    259 l - - -
          2.68618  4.42225  2.77519  2.73123  3.46354  2.40513  3.72494  3.29354  2.67741  2.69355  4.24690  2.90347  2.73739  3.18146  2.89801  2.37887  2.77519  2.98518  4.58477  3.61503
          0.03126  3.87691  4.59925  0.61958  0.77255  0.48576  0.95510
    249   3.16014  4.62103  4.19665  3.83642  3.13722  3.98785  4.49076  2.34139  3.60413  0.86975  3.15859  4.11147  4.42238  3.97139  3.77951  3.55908  3.45415  2.37990  5.01823  3.74260    260 l - - -
          2.68618  4.42225  2.77519  2.73123  3.46354  2.40513  3.72494  3.29354  2.67741  2.69355  4.24690  2.90347  2.73739  3.18146  2.89801  2.37887  2.77519  2.98518  4.58477  3.61503
          0.03126  3.87691  4.59925  0.61958  0.77255  0.48576  0.95510
    250   2.81155  4.35281  4.13154  3.79470  3.55320  3.72857  4.59561  2.04972  3.66255  2.23939  3.51757  3.98385  4.28875  4.02199  3.87465  3.23229  3.17293  1.01931  5.33843  4.07037    261 v - - -
          2.68618  4.42225  2.77519  2.73123  3.46354  2.40513  3.72494  3.29354  2.67741  2.69355  4.24690  2.90347  2.73739  3.18146  2.89801  2.37887  2.77519  2.98518  4.58477  3.61503
          0.03126  3.87691  4.59925  0.61958  0.77255  0.48576  0.95510
    251   2.99419  5.12344  0.91171  2.33737  4.50100  3.21387  3.93469  4.09014  3.01960  3.69763  4.67573  2.89401  3.86696  3.17377  3.53651  2.95597  3.33282  3.72881  5.66876  4.37303    262 d - - -
          2.68618  4.42225  2.77519  2.73123  3.46354  2.40513  3.72494  3.29354  2.67741  2.69355  4.24690  2.90347  2.73739  3.18146  2.89801  2.37887  2.77519  2.98518  4.58477  3.61503
          0.03126  3.87691  4.59925  0.61958  0.77255  0.48576  0.95510
    252   2.99419  5.12344  0.91171  2.33737  4.50100  3.21387  3.93469  4.09014  3.01960  3.69763  4.67573  2.89401  3.86696  3.17377  3.53651  2.95597  3.33282  3.72881  5.66876  4.37303    263 d - - -
          2.68618  4.42225  2.77519  2.73123  3.46354  2.40513  3.72494  3.29354  2.67741  2.69355  4.24690  2.90347  2.73739  3.18146  2.89801  2.37887  2.77519  2.98518  4.58477  3.61503
          0.03126  3.87691  4.59925  0.61958  0.77255  0.48576  0.95510
    253   1.00739  4.19409  3.46695  3.25833  4.05666  3.01854  4.27987  3.18282  3.27470  3.06424  4.09549  3.40687  3.75816  3.61543  3.52499  2.54430  2.82196  2.83645  5.48337  4.28409    264 a - - -
          2.68618  4.42225  2.77519  2.73123  3.46354  2.40513  3.72494  3.29354  2.67741  2.69355  4.24690  2.90347  2.73739  3.18146  2.89801  2.37887  2.77519  2.98518  4.58477  3.61503
          0.03126  3.87691  4.59925  0.61958  0.77255  0.48576  0.95510
    254   2.88405  4.87011  2.90563  2.66031  4.03929  3.36883  3.81870  3.67061  2.48076  3.17254  4.20015  3.12013  3.92227  1.22618  2.76490  2.93155  3.18096  3.39997  5.31046  4.00446    265 q - - -
          2.68618  4.42225  2.77519  2.73123  3.46354  2.40513  3.72494  3.29354  2.67741  2.69355  4.24690  2.90347  2.73739  3.18146  2.89801  2.37887  2.77519  2.98518  4.58477  3.61503
          0.03126  3.87691  4.59925  0.61958  0.77255  0.48576  0.95510
    255   2.80404  4.93429  2.83891  2.49047  3.83226  3.41848  2.11136  3.66194  2.27775  3.18739  4.08072  2.97637  3.88418  2.20769  2.59344  2.81457  3.04117  3.35386  5.14627  3.71839    266 h - - -
          2.68618  4.42225  2.77519  2.73123  3.46354  2.40513  3.72494  3.29354  2.67741  2.69355  4.24690  2.90347  2.73739  3.18146  2.89801  2.37887  2.77519  2.98518  4.58477  3.61503
          0.03126  3.87691  4.59925  0.61958  0.77255  0.48576  0.95510
    256   3.16014  4.62103  4.19665  3.83642  3.13722  3.98785  4.49076  2.34139  3.60413  0.86975  3.15859  4.11147  4.42238  3.97139  3.77951  3.55908  3.45415  2.37990  5.01823  3.74260    267 l - - -
          2.68618  4.42225  2.77519  2.73123  3.46354  2.40513  3.72494  3.29354  2.67741  2.69355  4.24690  2.90347  2.73739  3.18146  2.89801  2.37887  2.77519  2.98518  4.58477  3.61503
          0.03126  3.87691  4.59925  0.61958  0.77255  0.48576  0.95510
    257   2.99419  5.12344  0.91171  2.33737  4.50100  3.21387  3.93469  4.09014  3.01960  3.69763  4.67573  2.89401  3.86696  3.17377  3.53651  2.95597  3.33282  3.72881  5.66876  4.37303    268 d - - -
          2.68618  4.42225  2.77519  2.73123  3.46354  2.40513  3.72494  3.29354  2.67741  2.69355  4.24690  2.90347  2.73739  3.18146  2.89801  2.37887  2.77519  2.98518  4.58477  3.61503
          0.03126  3.87691  4.59925  0.61958  0.77255  0.48576  0.95510
    258   2.75705  4.51379  3.36468  3.20425  4.19927  3.20105  4.28144  3.74570  3.26191  3.37210  4.42206  3.51057  0.81942  3.65056  3.50704  2.92465  3.19894  3.39058  5.38472  4.31995    269 p - - -
          2.68618  4.42225  2.77519  2.73123  3.46354  2.40513  3.72494  3.29354  2.67741  2.69355  4.24690  2.90347  2.73739  3.18146  2.89801  2.37887  2.77519  2.98518  4.58477  3.61503
          0.03126  3.87691  4.59925  0.61958  0.77255  0.48576  0.95510
    259   2.88405  4.87011  2.90563  2.66031  4.03929  3.36883  3.81870  3.67061  2.48076  3.17254  4.20015  3.12013  3.92227  1.22618  2.76490  2.93155  3.18096  3.39997  5.31046  4.00446    270 q - - -
          2.68618  4.42225  2.77519  2.73123  3.46354  2.40513  3.72494  3.29354  2.67741  2.69355  4.24690  2.90347  2.73739  3.18146  2.89801  2.37887  2.77519  2.98518  4.58477  3.61503
          0.03126  3.87691  4.59925  0.61958  0.77255  0.48576  0.95510
    260   1.00739  4.19409  3.46695  3.25833  4.05666  3.01854  4.27987  3.18282  3.27470  3.06424  4.09549  3.40687  3.75816  3.61543  3.52499  2.54430  2.82196  2.83645  5.48337  4.28409    271 a - - -
          2.68618  4.42225  2.77519  2.73123  3.46354  2.40513  3.72494  3.29354  2.67741  2.69355  4.24690  2.90347  2.73739  3.18146  2.89801  2.37887  2.77519  2.98518  4.58477  3.61503
          0.03126  3.87691  4.59925  0.61958  0.77255  0.48576  0.95510
    261   1.00739  4.19409  3.46695  3.25833  4.05666  3.01854  4.27987  3.18282  3.27470  3.06424  4.09549  3.40687  3.75816  3.61543  3.52499  2.54430  2.82196  2.83645  5.48337  4.28409    272 a - - -
          2.68618  4.42225  2.77519  2.73123  3.46354  2.40513  3.72494  3.29354  2.67741  2.69355  4.24690  2.90347  2.73739  3.18146  2.89801  2.37887  2.77519  2.98518  4.58477  3.61503
          0.03126  3.87691  4.59925  0.61958  0.77255  0.48576  0.95510
    262   3.01027  4.84930  3.50135  3.01135  4.20501  3.49756  3.82717  3.74693  2.23873  3.26205  4.26200  3.37080  3.99983  3.04719  0.97163  3.09416  3.27586  3.47066  5.28619  4.13129    273 r - - -
          2.68618  4.42225  2.77519  2.73123  3.46354  2.40513  3.72494  3.29354  2.67741  2.69355  4.24690  2.90347  2.73739  3.18146  2.89801  2.37887  2.77519  2.98518  4.58477  3.61503
          0.03126  3.87691  4.59925  0.61958  0.77255  0.48576  0.95510
    263   3.16014  4.62103  4.19665  3.83642  3.13722  3.98785  4.49076  2.34139  3.60413  0.86975  3.15859  4.11147  4.42238  3.97139  3.77951  3.55908  3.45415  2.37990  5.01823  3.74260    274 l - - -
          2.68618  4.42225  2.77519  2.73123  3.46354  2.40513  3.72494  3.29354  2.67741  2.69355  4.24690  2.90347  2.73739  3.18146  2.89801  2.37887  2.77519  2.98518  4.58477  3.61503
          0.03126  3.87691  4.59925  0.61958  0.77255  0.48576  0.95510
    264   2.81155  4.35281  4.13154  3.79470  3.55320  3.72857  4.59561  2.04972  3.66255  2.23939  3.51757  3.98385  4.28875  4.02199  3.87465  3.23229  3.17293  1.01931  5.33843  4.07037    275 v - - -
          2.68618  4.42225  2.77519  2.73123  3.46354  2.40513  3.72494  3.29354  2.67741  2.69355  4.24690  2.90347  2.73739  3.18146  2.89801  2.37887  2.77519  2.98518  4.58477  3.61503
          0.03126  3.87691  4.59925  0.61958  0.77255  0.48576  0.95510
    265   2.83560  5.00462  2.92886  2.04565  4.35508  3.44251  3.61759  3.75800  2.11733  3.28612  4.15173  2.99398  3.88807  2.76977  1.65063  2.83633  3.05696  3.43241  5.41304  4.15109    276 r - - -
          2.68618  4.42225  2.77519  2.73123  3.46354  2.40513  3.72494  3.29354  2.67741  2.69355  4.24690  2.90347  2.73739  3.18146  2.89801  2.37887  2.77519  2.98518  4.58477  3.61503
          0.03126  3.87691  4.59925  0.61958  0.77255  0.48576  0.95510
    266   2.18357  4.25112  3.88430  3.35701  3.39901  3.67418  4.17983  2.22544  3.25336  2.14859  2.48636  3.65521  4.11760  3.55669  3.53306  3.00535  2.94359  1.78643  5.05967  3.85767    277 v - - -
          2.68618  4.42225  2.77519  2.73123  3.46354  2.40513  3.72494  3.29354  2.67741  2.69355  4.24690  2.90347  2.73739  3.18146  2.89801  2.37887  2.77519  2.98518  4.58477  3.61503
          0.03126  3.87691  4.59925  0.61958  0.77255  0.48576  0.95510
    267   3.16014  4.62103  4.19665  3.83642  3.13722  3.98785  4.49076  2.34139  3.60413  0.86975  3.15859  4.11147  4.42238  3.97139  3.77951  3.55908  3.45415  2.37990  5.01823  3.74260    278 l - - -
          2.68618  4.42225  2.77519  2.73123  3.46354  2.40513  3.72494  3.29354  2.67741  2.69355  4.24690  2.90347  2.73739  3.18146  2.89801  2.37887  2.77519  2.98518  4.58477  3.61503
          0.03126  3.87691  4.59925  0.61958  0.77255  0.48576  0.95510
    268   1.00739  4.19409  3.46695  3.25833  4.05666  3.01854  4.27987  3.18282  3.27470  3.06424  4.09549  3.40687  3.75816  3.61543  3.52499  2.54430  2.82196  2.83645  5.48337  4.28409    279 a - - -
          2.68618  4.42225  2.77519  2.73123  3.46354  2.40513  3.72494  3.29354  2.67741  2.69355  4.24690  2.90347  2.73739  3.18146  2.89801  2.37887  2.77519  2.98518  4.58477  3.61503
          0.03126  3.87691  4.59925  0.61958  0.77255  0.48576  0.95510
    269   1.00739  4.19409  3.46695  3.25833  4.05666  3.01854  4.27987  3.18282  3.27470  3.06424  4.09549  3.40687  3.75816  3.61543  3.52499  2.54430  2.82196  2.83645  5.48337  4.28409    280 a - - -
          2.68618  4.42225  2.77519  2.73123  3.46354  2.40513  3.72494  3.29354  2.67741  2.69355  4.24690  2.90347  2.73739  3.18146  2.89801  2.37887  2.77519  2.98518  4.58477  3.61503
          0.03126  3.87691  4.59925  0.61958  0.77255  0.48576  0.95510
    270   2.67020  4.44532  3.34489  3.24480  4.38725  0.72229  4.36491  3.98785  3.42669  3.64145  4.61714  3.50917  3.83660  3.75048  3.66235  2.84222  3.15178  3.51531  5.48134  4.48926    281 g - - -
          2.68618  4.42225  2.77519  2.73123  3.46354  2.40513  3.72494  3.29354  2.67741  2.69355  4.24690  2.90347  2.73739  3.18146  2.89801  2.37887  2.77519  2.98518  4.58477  3.61503
          0.03126  3.87691  4.59925  0.61958  0.77255  0.48576  0.95510
    271   1.77294  4.13514  3.44180  3.12243  4.02890  2.99712  4.14489  3.11521  3.09681  3.01719  3.95827  3.30142  3.70954  3.43272  3.38982  2.44539  1.60687  2.75318  5.45701  4.23963    282 t - - -
          2.68618  4.42225  2.77519  2.73123  3.46354  2.40513  3.72494  3.29354  2.67741  2.69355  4.24690  2.90347  2.73739  3.18146  2.89801  2.37887  2.77519  2.98518  4.58477  3.61503
          0.03126  3.87691  4.59925  0.61958  0.77255  0.48576  0.95510
    272   2.75102  4.98319  2.40920  1.47297  4.43786  2.28931  3.75785  3.89159  2.64995  3.47939  4.34289  2.81397  3.79764  2.94091  3.11038  2.73764  3.06090  3.50642  5.63508  4.28052    283 e - - -
          2.68618  4.42225  2.77519  2.73123  3.46354  2.40513  3.72494  3.29354  2.67741  2.69355  4.24690  2.90347  2.73739  3.18146  2.89801  2.37887  2.77519  2.98518  4.58477  3.61503
          0.03126  3.87691  4.59925  0.61958  0.77255  0.48576  0.95510
    273   3.16014  4.62103  4.19665  3.83642  3.13722  3.98785  4.49076  2.34139  3.60413  0.86975  3.15859  4.11147  4.42238  3.97139  3.77951  3.55908  3.45415  2.37990  5.01823  3.74260    284 l - - -
          2.68618  4.42225  2.77519  2.73123  3.46354  2.40513  3.72494  3.29354  2.67741  2.69355  4.24690  2.90347  2.73739  3.18146  2.89801  2.37887  2.77519  2.98518  4.58477  3.61503
          0.03126  3.87691  4.59925  0.61958  0.77255  0.48576  0.95510
    274   1.73976  4.13321  3.44418  3.12308  4.02949  2.99536  4.14463  3.11846  3.09800  3.01926  3.95834  3.30105  3.70797  3.43246  3.39150  2.44305  1.63484  2.75497  5.45669  4.23976    285 t - - -
          2.68618  4.42225  2.77519  2.73123  3.46354  2.40513  3.72494  3.29354  2.67741  2.69355  4.24690  2.90347  2.73739  3.18146  2.89801  2.37887  2.77519  2.98518  4.58477  3.61503
          0.03126  3.87691  4.59925  0.61958  0.77255  0.48576  0.95510
    275   2.96878  4.40554  4.36264  3.87243  3.31491  4.10891  4.59951  1.93049  3.70856  1.56197  3.20002  4.13607  4.48179  4.01562  3.92991  3.48842  3.24552  1.34144  5.21747  3.98378    286 v - - -
          2.68618  4.42225  2.77519  2.73123  3.46354  2.40513  3.72494  3.29354  2.67741  2.69355  4.24690  2.90347  2.73739  3.18146  2.89801  2.37887  2.77519  2.98518  4.58477  3.61503
          0.03126  3.87691  4.59925  0.61958  0.77255  0.48576  0.95510
    276   3.03453  4.45190  4.34217  3.95805  3.37706  4.07147  4.68528  1.07243  3.78628  1.96208  3.31161  4.20276  4.50216  4.13405  3.98233  3.56711  3.33358  1.84579  5.26889  4.00764    287 i - - -
          2.68618  4.42225  2.77519  2.73123  3.46354  2.40513  3.72494  3.29354  2.67741  2.69355  4.24690  2.90347  2.73739  3.18146  2.89801  2.37887  2.77519  2.98518  4.58477  3.61503
          0.03126  3.87691  4.59925  0.61958  0.77255  0.48576  0.95510
    277   1.00739  4.19409  3.46695  3.25833  4.05666  3.01854  4.27987  3.18282  3.27470  3.06424  4.09549  3.40687  3.75816  3.61543  3.52499  2.54430  2.82196  2.83645  5.48337  4.28409    288 a - - -
          2.68618  4.42225  2.77519  2.73123  3.46354  2.40513  3.72494  3.29354  2.67741  2.69355  4.24690  2.90347  2.73739  3.18146  2.89801  2.37887  2.77519  2.98518  4.58477  3.61503
          0.03126  3.87691  4.59925  0.61958  0.77255  0.48576  0.95510
    278   2.67020  4.44532  3.34489  3.24480  4.38725  0.72229  4.36491  3.98785  3.42669  3.64145  4.61714  3.50917  3.83660  3.75048  3.66235  2.84222  3.15178  3.51531  5.48134  4.48926    289 g - - -
          2.68618  4.42225  2.77519  2.73123  3.46354  2.40513  3.72494  3.29354  2.67741  2.69355  4.24690  2.90347  2.73739  3.18146  2.89801  2.37887  2.77519  2.98518  4.58477  3.61503
          0.03126  3.87691  4.59925  0.61958  0.77255  0.48576  0.95510
    279   2.99419  5.12344  0.91171  2.33737  4.50100  3.21387  3.93469  4.09014  3.01960  3.69763  4.67573  2.89401  3.86696  3.17377  3.53651  2.95597  3.33282  3.72881  5.66876  4.37303    290 d - - -
          2.68618  4.42225  2.77519  2.73123  3.46354  2.40513  3.72494  3.29354  2.67741  2.69355  4.24690  2.90347  2.73739  3.18146  2.89801  2.37887  2.77519  2.98518  4.58477  3.61503
          0.03126  3.87691  4.59925  0.61958  0.77255  0.48576  0.95510
    280   2.75705  4.51379  3.36468  3.20425  4.19927  3.20105  4.28144  3.74570  3.26191  3.37210  4.42206  3.51057  0.81942  3.65056  3.50704  2.92465  3.19894  3.39058  5.38472  4.31995    291 p - - -
          2.68618  4.42225  2.77519  2.73123  3.46354  2.40513  3.72494  3.29354  2.67741  2.69355  4.24690  2.90347  2.73739  3.18146  2.89801  2.37887  2.77519  2.98518  4.58477  3.61503
          0.03126  3.87691  4.59925  0.61958  0.77255  0.48576  0.95510
    281   2.74135  5.15427  1.98231  2.16637  4.35953  3.24329  2.66695  3.92608  2.52387  3.45506  4.27682  2.18724  3.77761  2.79775  3.03243  2.68610  3.00372  3.53863  5.58301  4.13747    292 d - - -
          2.68618  4.42225  2.77519  2.73123  3.46354  2.40513  3.72494  3.29354  2.67741  2.69355  4.24690  2.90347  2.73739  3.18146  2.89801  2.37887  2.77519  2.98518  4.58477  3.61503
          0.03126  3.87691  4.59925  0.61958  0.77255  0.48576  0.95510
    282   2.88405  4.87011  2.90563  2.66031  4.03929  3.36883  3.81870  3.67061  2.48076  3.17254  4.20015  3.12013  3.92227  1.22618  2.76490  2.93155  3.18096  3.39997  5.31046  4.00446    293 q - - -
          2.68618  4.42225  2.77519  2.73123  3.46354  2.40513  3.72494  3.29354  2.67741  2.69355  4.24690  2.90347  2.73739  3.18146  2.89801  2.37887  2.77519  2.98518  4.58477  3.61503
          0.03126  3.87691  4.59925  0.61958  0.77255  0.48576  0.95510
    283   1.71832  4.11690  3.38426  3.03415  4.09443  2.93667  4.08008  3.40614  3.04032  3.16264  4.01491  3.22776  3.65002  3.34960  3.36170  1.86158  2.01997  2.95202  5.46070  4.24210    294 a - - -
          2.68618  4.42225  2.77519  2.73123  3.46354  2.40513  3.72494  3.29354  2.67741  2.69355  4.24690  2.90347  2.73739  3.18146  2.89801  2.37887  2.77519  2.98518  4.58477  3.61503
          0.03126  3.87691  4.59925  0.61958  0.77255  0.48576  0.95510
    284   2.81155  4.35281  4.13154  3.79470  3.55320  3.72857  4.59561  2.04972  3.66255  2.23939  3.51757  3.98385  4.28875  4.02199  3.87465  3.23229  3.17293  1.01931  5.33843  4.07037    295 v - - -
          2.68618  4.42225  2.77519  2.73123  3.46354  2.40513  3.72494  3.29354  2.67741  2.69355  4.24690  2.90347  2.73739  3.18146  2.89801  2.37887  2.77519  2.98518  4.58477  3.61503
          0.03126  3.87691  4.59925  0.61958  0.77255  0.48576  0.95510
    285   3.26385  4.66427  4.24482  3.96006  1.00449  3.95276  3.87897  2.78689  3.86696  2.15587  3.51632  4.02411  4.41118  4.03369  3.98559  3.53361  3.56495  2.77793  4.12655  2.49294    296 f - - -
          2.68618  4.42225  2.77519  2.73123  3.46354  2.40513  3.72494  3.29354  2.67741  2.69355  4.24690  2.90347  2.73739  3.18146  2.89801  2.37887  2.77519  2.98518  4.58477  3.61503
          0.03126  3.87691  4.59925  0.61958  0.77255  0.48576  0.95510
    286   2.67020  4.44532  3.34489  3.24480  4.38725  0.72229  4.36491  3.98785  3.42669  3.64145  4.61714  3.50917  3.83660  3.75048  3.66235  2.84222  3.15178  3.51531  5.48134  4.48926    297 g - - -
          2.68618  4.42225  2.77519  2.73123  3.46354  2.40513  3.72494  3.29354  2.67741  2.69355  4.24690  2.90347  2.73739  3.18146  2.89801  2.37887  2.77519  2.98518  4.58477  3.61503
          0.03126  3.87691  4.59925  0.61958  0.77255  0.48576  0.95510
    287   3.39083  4.72062  4.34578  3.97835  1.52076  4.18571  3.43954  3.12503  3.84384  2.50252  3.74358  3.89450  4.51490  3.90951  3.95289  3.54298  3.62009  3.04064  3.62271  1.24399    298 y - - -
          2.68618  4.42225  2.77519  2.73123  3.46354  2.40513  3.72494  3.29354  2.67741  2.69355  4.24690  2.90347  2.73739  3.18146  2.89801  2.37887  2.77519  2.98518  4.58477  3.61503
          0.03126  3.87691  4.59925  0.61958  0.77255  0.48576  0.95510
    288   3.01027  4.84930  3.50135  3.01135  4.20501  3.49756  3.82717  3.74693  2.23873  3.26205  4.26200  3.37080  3.99983  3.04719  0.97163  3.09416  3.27586  3.47066  5.28619  4.13129    299 r - - -
          2.68618  4.42225  2.77519  2.73123  3.46354  2.40513  3.72494  3.29354  2.67741  2.69355  4.24690  2.90347  2.73739  3.18146  2.89801  2.37887  2.77519  2.98518  4.58477  3.61503
          0.03126  3.87691  4.59925  0.61958  0.77255  0.48576  0.95510
    289   2.67020  4.44532  3.34489  3.24480  4.38725  0.72229  4.36491  3.98785  3.42669  3.64145  4.61714  3.50917  3.83660  3.75048  3.66235  2.84222  3.15178  3.51531  5.48134  4.48926    300 g - - -
          2.68618  4.42225  2.77519  2.73123  3.46354  2.40513  3.72494  3.29354  2.67741  2.69355  4.24690  2.90347  2.73739  3.18146  2.89801  2.37887  2.77519  2.98518  4.58477  3.61503
          0.03126  3.87691  4.59925  0.61958  0.77255  0.48576  0.95510
    290   1.35765  4.12904  3.28970  3.05586  4.21233  2.00574  4.16122  3.54767  3.15283  3.30382  4.16716  3.23595  3.64752  3.44522  3.45742  2.37938  2.68567  3.05132  5.56078  4.35413    301 a - - -
          2.68618  4.42225  2.77519  2.73123  3.46354  2.40513  3.72494  3.29354  2.67741  2.69355  4.24690  2.90347  2.73739  3.18146  2.89801  2.37887  2.77519  2.98518  4.58477  3.61503
          0.03126  3.87691  4.59925  0.61958  0.77255  0.48576  0.95510
    291   2.89413  5.41484  1.44229  1.66276  4.70070  3.17317  3.72226  4.20383  2.73801  3.73071  4.59507  2.64765  3.79548  2.89389  3.32185  2.78571  3.18465  3.79409  5.88808  4.40164    302 d - - -
          2.68618  4.42225  2.77519  2.73123  3.46354  2.40513  3.72494  3.29354  2.67741  2.69355  4.24690  2.90347  2.73739  3.18146  2.89801  2.37887  2.77519  2.98518  4.58477  3.61503
          0.03126  3.87691  4.59925  0.61958  0.77255  0.48576  0.95510
    292   2.75705  4.51379  3.36468  3.20425  4.19927  3.20105  4.28144  3.74570  3.26191  3.37210  4.42206  3.51057  0.81942  3.65056  3.50704  2.92465  3.19894  3.39058  5.38472  4.31995    303 p - - -
          2.68618  4.42225  2.77519  2.73123  3.46354  2.40513  3.72494  3.29354  2.67741  2.69355  4.24690  2.90347  2.73739  3.18146  2.89801  2.37887  2.77519  2.98518  4.58477  3.61503
          0.03126  3.87691  4.59925  0.61958  0.77255  0.48576  0.95510
    293   1.93036  4.15759  3.65016  3.20570  3.75283  3.22705  4.13665  2.59167  3.13771  2.66621  3.66388  3.42673  3.85034  3.45569  3.43905  2.62375  2.12550  1.90842  5.26743  4.05047    304 v - - -
          2.68620  4.42227  2.77521  2.73125  3.46355  2.40495  3.72496  3.29356  2.67742  2.69357  4.24691  2.90348  2.73741  3.18148  2.89802  2.37888  2.77521  2.98520  4.58479  3.61505
          0.17878  1.87306  4.59925  0.33582  1.25439  0.48576  0.95510
    294   3.16014  4.62103  4.19665  3.83642  3.13722  3.98785  4.49076  2.34139  3.60413  0.86975  3.15859  4.11147  4.42238  3.97139  3.77951  3.55908  3.45415  2.37990  5.01823  3.74260    306 l - - -
          2.68618  4.42225  2.77519  2.73123  3.46354  2.40513  3.72494  3.29354  2.67741  2.69355  4.24690  2.90347  2.73739  3.18146  2.89801  2.37887  2.77519  2.98518  4.58477  3.61503
          0.03126  3.87691  4.59925  0.61958  0.77255  0.48576  0.95510
    295   3.16014  4.62103  4.19665  3.83642  3.13722  3.98785  4.49076  2.34139  3.60413  0.86975  3.15859  4.11147  4.42238  3.97139  3.77951  3.55908  3.45415  2.37990  5.01823  3.74260    307 l - - -
          2.68618  4.42225  2.77519  2.73123  3.46354  2.40513  3.72494  3.29354  2.67741  2.69355  4.24690  2.90347  2.73739  3.18146  2.89801  2.37887  2.77519  2.98518  4.58477  3.61503
          0.03126  3.87691  4.59925  0.61958  0.77255  0.48576  0.95510
    296   2.03809  4.58148  3.22582  2.74825  4.08764  3.31225  3.74906  3.42325  2.32483  3.07157  3.97526  3.13561  3.83849  2.94204  1.73155  2.70051  2.90818  3.10089  5.31894  4.07361    308 r - - -
          2.68618  4.42225  2.77519  2.73123  3.46354  2.40513  3.72494  3.29354  2.67741  2.69355  4.24690  2.90347  2.73739  3.18146  2.89801  2.37887  2.77519  2.98518  4.58477  3.61503
          0.03126  3.87691  4.59925  0.61958  0.77255  0.48576  0.95510
    297   2.76435  5.03332  1.42087  2.22003  4.55096  2.20441  3.80246  4.06349  2.81574  3.63556  4.49990  2.76932  3.78269  2.99344  3.35345  2.73610  3.10128  3.63496  5.75212  4.36467    309 d - - -
          2.68618  4.42225  2.77519  2.73123  3.46354  2.40513  3.72494  3.29354  2.67741  2.69355  4.24690  2.90347  2.73739  3.18146  2.89801  2.37887  2.77519  2.98518  4.58477  3.61503
          0.03126  3.87691  4.59925  0.61958  0.77255  0.48576  0.95510
    298   2.99419  5.12344  0.91171  2.33737  4.50100  3.21387  3.93469  4.09014  3.01960  3.69763  4.67573  2.89401  3.86696  3.17377  3.53651  2.95597  3.33282  3.72881  5.66876  4.37303    310 d - - -
          2.68618  4.42225  2.77519  2.73123  3.46354  2.40513  3.72494  3.29354  2.67741  2.69355  4.24690  2.90347  2.73739  3.18146  2.89801  2.37887  2.77519  2.98518  4.58477  3.61503
          0.03126  3.87691  4.59925  0.61958  0.77255  0.48576  0.95510
    299   2.27651  4.25396  3.13904  2.80512  4.13027  2.23267  3.95454  3.52244  2.86446  3.19895  4.03739  3.11688  2.43125  3.18676  3.23016  2.42444  2.08264  3.06974  5.45494  4.20421    311 t - - -
          2.68618  4.42225  2.77519  2.73123  3.46354  2.40513  3.72494  3.29354  2.67741  2.69355  4.24690  2.90347  2.73739  3.18146  2.89801  2.37887  2.77519  2.98518  4.58477  3.61503
          0.16618  3.87691  2.02200  0.61958  0.77255  0.48576  0.95510
    300   2.60817  4.62484  2.84232  2.52141  3.71739  3.25716  2.47725  3.45311  2.47676  3.04470  3.94441  2.98001  2.45009  2.92044  2.82571  2.67894  2.90476  3.13512  5.07917  3.68438    312 p - - -
          2.68578  4.42237  2.77532  2.73136  3.46366  2.40486  3.72507  3.29318  2.67753  2.69367  4.24702  2.90359  2.73697  3.18159  2.89813  2.37899  2.77532  2.98531  4.58489  3.61515
          0.20645  1.74258  4.46877  1.52796  0.24460  0.42458  1.06144
    301   2.75705  4.51379  3.36468  3.20425  4.19927  3.20105  4.28144  3.74570  3.26191  3.37210  4.42206  3.51057  0.81942  3.65056  3.50704  2.92465  3.19894  3.39058  5.38472  4.31995    320 p - - -
          2.68618  4.42225  2.77519  2.73123  3.46354  2.40513  3.72494  3.29354  2.67741  2.69355  4.24690  2.90347  2.73739  3.18146  2.89801  2.37887  2.77519  2.98518  4.58477  3.61503
          0.03126  3.87691  4.59925  0.61958  0.77255  0.48576  0.95510
    302   1.38958  4.10631  3.34593  3.07751  4.15139  2.90013  4.14514  3.47206  3.12293  3.24349  4.11066  3.24107  3.64347  3.42942  3.42313  1.78332  2.66102  2.99295  5.52674  4.29966    321 a - - -
          2.68618  4.42225  2.77519  2.73123  3.46354  2.40513  3.72494  3.29354  2.67741  2.69355  4.24690  2.90347  2.73739  3.18146  2.89801  2.37887  2.77519  2.98518  4.58477  3.61503
          0.03126  3.87691  4.59925  0.61958  0.77255  0.48576  0.95510
    303   3.05481  4.40414  4.60122  4.06427  3.31333  4.34194  4.75869  1.56013  3.94379  1.53224  3.12955  4.33313  4.61656  4.17894  4.14763  3.69149  3.30112  1.47507  5.27696  4.11077    322 v - - -
          2.68618  4.42225  2.77519  2.73123  3.46354  2.40513  3.72494  3.29354  2.67741  2.69355  4.24690  2.90347  2.73739  3.18146  2.89801  2.37887  2.77519  2.98518  4.58477  3.61503
          0.03126  3.87691  4.59925  0.61958  0.77255  0.48576  0.95510
    304   2.61430  4.28425  3.74428  3.28310  3.54717  3.54524  4.18268  1.90279  3.15960  2.33113  3.46632  3.57770  4.06248  3.51945  3.44723  2.91980  1.87334  2.12224  5.18320  3.94394    323 t - - -
          2.68618  4.42225  2.77519  2.73123  3.46354  2.40513  3.72494  3.29354  2.67741  2.69355  4.24690  2.90347  2.73739  3.18146  2.89801  2.37887  2.77519  2.98518  4.58477  3.61503
          0.03126  3.87691  4.59925  0.61958  0.77255  0.48576  0.95510
    305   3.16014  4.62103  4.19665  3.83642  3.13722  3.98785  4.49076  2.34139  3.60413  0.86975  3.15859  4.11147  4.42238  3.97139  3.77951  3.55908  3.45415  2.37990  5.01823  3.74260    324 l - - -
          2.68618  4.42225  2.77519  2.73123  3.46354  2.40513  3.72494  3.29354  2.67741  2.69355  4.24690  2.90347  2.73739  3.18146  2.89801  2.37887  2.77519  2.98518  4.58477  3.61503
          0.03126  3.87691  4.59925  0.61958  0.77255  0.48576  0.95510
    306   2.43146  4.42855  2.93381  2.66063  4.07609  3.11407  3.87283  3.43827  2.72665  3.16263  4.04108  2.27917  3.74462  3.09950  3.08855  2.55189  1.74301  3.05896  5.41029  4.10873    325 t - - -
          2.68618  4.42225  2.77519  2.73123  3.46354  2.40513  3.72494  3.29354  2.67741  2.69355  4.24690  2.90347  2.73739  3.18146  2.89801  2.37887  2.77519  2.98518  4.58477  3.61503
          0.03126  3.87691  4.59925  0.61958  0.77255  0.48576  0.95510
    307   2.66726  4.67093  3.17220  2.62224  3.90236  3.46141  3.64456  3.26078  2.26826  2.88499  3.78301  3.07515  3.86944  2.35280  2.18696  2.75079  2.89875  2.41440  5.17875  3.91043    326 r - - -
          2.68618  4.42225  2.77519  2.73123  3.46354  2.40513  3.72494  3.29354  2.67741  2.69355  4.24690  2.90347  2.73739  3.18146  2.89801  2.37887  2.77519  2.98518  4.58477  3.61503
          0.03126  3.87691  4.59925  0.61958  0.77255  0.48576  0.95510
    308   2.31701  4.23753  3.21009  3.02595  4.08063  2.96732  4.13574  3.60379  3.10002  3.32363  4.24927  3.25010  3.70646  3.44897  3.38600  1.08439  2.79745  3.13792  5.45274  4.16415    327 s - - -
          2.68618  4.42225  2.77519  2.73123  3.46354  2.40513  3.72494  3.29354  2.67741  2.69355  4.24690  2.90347  2.73739  3.18146  2.89801  2.37887  2.77519  2.98518  4.58477  3.61503
          0.03126  3.87691  4.59925  0.61958  0.77255  0.48576  0.95510
    309   2.99942  4.81625  3.12977  2.89006  3.28762  3.45106  1.13318  3.70304  2.73297  3.19649  4.23970  3.29925  4.00378  3.25632  2.99847  3.07004  3.30289  3.43807  4.75263  3.23833    328 h - - -
          2.68618  4.42225  2.77519  2.73123  3.46354  2.40513  3.72494  3.29354  2.67741  2.69355  4.24690  2.90347  2.73739  3.18146  2.89801  2.37887  2.77519  2.98518  4.58477  3.61503
          0.03126  3.87691  4.59925  0.61958  0.77255  0.48576  0.95510
    310   3.01027  4.84930  3.50135  3.01135  4.20501  3.49756  3.82717  3.74693  2.23873  3.26205  4.26200  3.37080  3.99983  3.04719  0.97163  3.09416  3.27586  3.47066  5.28619  4.13129    329 r - - -
          2.68618  4.42225  2.77519  2.73123  3.46354  2.40513  3.72494  3.29354  2.67741  2.69355  4.24690  2.90347  2.73739  3.18146  2.89801  2.37887  2.77519  2.98518  4.58477  3.61503
          0.03126  3.87691  4.59925  0.61958  0.77255  0.48576  0.95510
    311   2.59104  0.93149  4.11121  3.85177  3.84199  3.21317  4.49787  2.98654  3.67871  2.90187  4.02326  3.83757  3.92048  4.02461  3.80233  2.86272  3.05817  2.73084  5.25729  4.12967    330 c - - -
          2.68618  4.42225  2.77519  2.73123  3.46354  2.40513  3.72494  3.29354  2.67741  2.69355  4.24690  2.90347  2.73739  3.18146  2.89801  2.37887  2.77519  2.98518  4.58477  3.61503
          0.03126  3.87691  4.59925  0.61958  0.77255  0.48576  0.95510
    312   1.00739  4.19409  3.46695  3.25833  4.05666  3.01854  4.27987  3.18282  3.27470  3.06424  4.09549  3.40687  3.75816  3.61543  3.52499  2.54430  2.82196  2.83645  5.48337  4.28409    331 a - - -
          2.68618  4.42225  2.77519  2.73123  3.46354  2.40513  3.72494  3.29354  2.67741  2.69355  4.24690  2.90347  2.73739  3.18146  2.89801  2.37887  2.77519  2.98518  4.58477  3.61503
          0.03126  3.87691  4.59925  0.61958  0.77255  0.48576  0.95510
    313   1.78221  4.23080  3.21021  2.93640  4.11024  2.99955  4.05933  3.41335  2.98396  3.15727  4.06672  3.20148  1.79586  3.32279  3.30743  2.46376  2.74544  2.99950  5.47364  4.23861    332 a - - -
          2.68618  4.42225  2.77519  2.73123  3.46354  2.40513  3.72494  3.29354  2.67741  2.69355  4.24690  2.90347  2.73739  3.18146  2.89801  2.37887  2.77519  2.98518  4.58477  3.61503
          0.03126  3.87691  4.59925  0.61958  0.77255  0.48576  0.95510
    314   2.09849  4.71250  2.69158  2.01206  4.15323  3.23238  3.70697  3.53309  2.54768  3.17206  4.01761  2.89347  2.72503  2.88395  2.98486  2.61623  2.87028  3.18109  5.42499  4.09381    333 e - - -
          2.68618  4.42225  2.77519  2.73123  3.46354  2.40513  3.72494  3.29354  2.67741  2.69355  4.24690  2.90347  2.73739  3.18146  2.89801  2.37887  2.77519  2.98518  4.58477  3.61503
          0.03126  3.87691  4.59925  0.61958  0.77255  0.48576  0.95510
    315   3.05481  4.40414  4.60122  4.06427  3.31333  4.34194  4.75869  1.56013  3.94379  1.53224  3.12955  4.33313  4.61656  4.17894  4.14763  3.69149  3.30112  1.47507  5.27696  4.11077    334 v - - -
          2.68618  4.42225  2.77519  2.73123  3.46354  2.40513  3.72494  3.29354  2.67741  2.69355  4.24690  2.90347  2.73739  3.18146  2.89801  2.37887  2.77519  2.98518  4.58477  3.61503
          0.03126  3.87691  4.59925  0.61958  0.77255  0.48576  0.95510
    316   1.00739  4.19409  3.46695  3.25833  4.05666  3.01854  4.27987  3.18282  3.27470  3.06424  4.09549  3.40687  3.75816  3.61543  3.52499  2.54430  2.82196  2.83645  5.48337  4.28409    335 a - - -
          2.68618  4.42225  2.77519  2.73123  3.46354  2.40513  3.72494  3.29354  2.67741  2.69355  4.24690  2.90347  2.73739  3.18146  2.89801  2.37887  2.77519  2.98518  4.58477  3.61503
          0.03126  3.87691  4.59925  0.61958  0.77255  0.48576  0.95510
    317   2.62278  4.90362  2.22283  2.30694  4.26206  3.27800  3.62593  3.71294  2.40836  3.27652  4.08927  2.83433  3.76639  2.77399  2.31941  2.20626  2.88763  3.33848  5.46274  4.09699    336 s - - -
          2.68618  4.42225  2.77519  2.73123  3.46354  2.40513  3.72494  3.29354  2.67741  2.69355  4.24690  2.90347  2.73739  3.18146  2.89801  2.37887  2.77519  2.98518  4.58477  3.61503
          0.03126  3.87691  4.59925  0.61958  0.77255  0.48576  0.95510
    318   1.00739  4.19409  3.46695  3.25833  4.05666  3.01854  4.27987  3.18282  3.27470  3.06424  4.09549  3.40687  3.75816  3.61543  3.52499  2.54430  2.82196  2.83645  5.48337  4.28409    337 a - - -
          2.68618  4.42225  2.77519  2.73123  3.46354  2.40513  3.72494  3.29354  2.67741  2.69355  4.24690  2.90347  2.73739  3.18146  2.89801  2.37887  2.77519  2.98518  4.58477  3.61503
          0.03126  3.87691  4.59925  0.61958  0.77255  0.48576  0.95510
    319   3.00962  4.37410  4.57864  4.08562  3.44944  4.27045  4.82421  1.29567  3.95903  1.96233  3.27652  4.32878  4.61257  4.24058  4.17392  3.65385  3.28185  1.38610  5.39540  4.18549    338 i - - -
          2.68618  4.42225  2.77519  2.73123  3.46354  2.40513  3.72494  3.29354  2.67741  2.69355  4.24690  2.90347  2.73739  3.18146  2.89801  2.37887  2.77519  2.98518  4.58477  3.61503
          0.03126  3.87691  4.59925  0.61958  0.77255  0.48576  0.95510
    320   1.77294  4.13514  3.44180  3.12243  4.02890  2.99712  4.14489  3.11521  3.09681  3.01719  3.95827  3.30142  3.70954  3.43272  3.38982  2.44539  1.60687  2.75318  5.45701  4.23963    339 t - - -
          2.68618  4.42225  2.77519  2.73123  3.46354  2.40513  3.72494  3.29354  2.67741  2.69355  4.24690  2.90347  2.73739  3.18146  2.89801  2.37887  2.77519  2.98518  4.58477  3.61503
          0.03126  3.87691  4.59925  0.61958  0.77255  0.48576  0.95510
    321   1.69121  4.15004  3.23080  3.02336  4.24888  1.55281  4.16096  3.59909  3.14985  3.34614  4.21071  3.22025  3.65017  3.44177  3.45778  2.38883  2.70213  3.09126  5.58694  4.37745    340 g - - -
          2.68618  4.42225  2.77519  2.73123  3.46354  2.40513  3.72494  3.29354  2.67741  2.69355  4.24690  2.90347  2.73739  3.18146  2.89801  2.37887  2.77519  2.98518  4.58477  3.61503
          0.03126  3.87691  4.59925  0.61958  0.77255  0.48576  0.95510
    322   3.11364  4.47483  4.57560  4.06470  3.21855  4.34503  4.72639  1.35681  3.88799  1.44589  3.07629  4.33591  4.62469  4.15462  4.07915  3.71808  3.36303  1.85095  5.20768  4.00396    341 i - - -
          2.68618  4.42225  2.77519  2.73123  3.46354  2.40513  3.72494  3.29354  2.67741  2.69355  4.24690  2.90347  2.73739  3.18146  2.89801  2.37887  2.77519  2.98518  4.58477  3.61503
          0.03126  3.87691  4.59925  0.61958  0.77255  0.48576  0.95510
    323   1.71074  4.12321  3.33697  3.01276  4.13004  2.14768  4.08495  3.45464  3.05119  3.20000  4.04750  3.21366  3.64493  3.35165  3.37715  2.36602  2.01282  2.98558  5.48885  4.27057    342 a - - -
          2.68618  4.42225  2.77519  2.73123  3.46354  2.40513  3.72494  3.29354  2.67741  2.69355  4.24690  2.90347  2.73739  3.18146  2.89801  2.37887  2.77519  2.98518  4.58477  3.61503
          0.03126  3.87691  4.59925  0.61958  0.77255  0.48576  0.95510
    324   2.89407  4.99355  3.20864  2.66541  4.32837  3.52865  3.59638  3.76036  1.97828  3.24679  4.13377  3.09556  3.93855  2.18162  1.55390  2.90943  3.09642  3.45230  5.34886  4.11812    343 r - - -
          2.68618  4.42225  2.77519  2.73123  3.46354  2.40513  3.72494  3.29354  2.67741  2.69355  4.24690  2.90347  2.73739  3.18146  2.89801  2.37887  2.77519  2.98518  4.58477  3.61503
          0.03126  3.87691  4.59925  0.61958  0.77255  0.48576  0.95510
    325   3.01027  4.84930  3.50135  3.01135  4.20501  3.49756  3.82717  3.74693  2.23873  3.26205  4.26200  3.37080  3.99983  3.04719  0.97163  3.09416  3.27586  3.47066  5.28619  4.13129    344 r - - -
          2.68618  4.42225  2.77519  2.73123  3.46354  2.40513  3.72494  3.29354  2.67741  2.69355  4.24690  2.90347  2.73739  3.18146  2.89801  2.37887  2.77519  2.98518  4.58477  3.61503
          0.03126  3.87691  4.59925  0.61958  0.77255  0.48576  0.95510
    326   3.16014  4.62103  4.19665  3.83642  3.13722  3.98785  4.49076  2.34139  3.60413  0.86975  3.15859  4.11147  4.42238  3.97139  3.77951  3.55908  3.45415  2.37990  5.01823  3.74260    345 l - - -
          2.68618  4.42225  2.77519  2.73123  3.46354  2.40513  3.72494  3.29354  2.67741  2.69355  4.24690  2.90347  2.73739  3.18146  2.89801  2.37887  2.77519  2.98518  4.58477  3.61503
          0.03126  3.87691  4.59925  0.61958  0.77255  0.48576  0.95510
    327   2.75705  4.51379  3.36468  3.20425  4.19927  3.20105  4.28144  3.74570  3.26191  3.37210  4.42206  3.51057  0.81942  3.65056  3.50704  2.92465  3.19894  3.39058  5.38472  4.31995    346 p - - -
          2.68618  4.42225  2.77519  2.73123  3.46354  2.40513  3.72494  3.29354  2.67741  2.69355  4.24690  2.90347  2.73739  3.18146  2.89801  2.37887  2.77519  2.98518  4.58477  3.61503
          0.03126  3.87691  4.59925  0.61958  0.77255  0.48576  0.95510
    328   2.67020  4.44532  3.34489  3.24480  4.38725  0.72229  4.36491  3.98785  3.42669  3.64145  4.61714  3.50917  3.83660  3.75048  3.66235  2.84222  3.15178  3.51531  5.48134  4.48926    347 g - - -
          2.68618  4.42225  2.77519  2.73123  3.46354  2.40513  3.72494  3.29354  2.67741  2.69355  4.24690  2.90347  2.73739  3.18146  2.89801  2.37887  2.77519  2.98518  4.58477  3.61503
          0.03126  3.87691  4.59925  0.61958  0.77255  0.48576  0.95510
    329   2.11341  4.38713  3.33521  2.81323  3.73919  3.36104  3.80821  2.92467  2.59837  2.72013  3.65436  3.20016  3.85179  3.05217  2.32726  2.68491  2.81596  2.21290  5.13692  3.88791    348 a - - -
          2.68618  4.42225  2.77519  2.73123  3.46354  2.40513  3.72494  3.29354  2.67741  2.69355  4.24690  2.90347  2.73739  3.18146  2.89801  2.37887  2.77519  2.98518  4.58477  3.61503
          0.03126  3.87691  4.59925  0.61958  0.77255  0.48576  0.95510
    330   2.59597  4.78971  1.97126  2.31019  4.33490  3.13089  3.77545  3.81320  2.72318  3.42803  4.27535  2.82248  3.74874  2.96382  3.21297  1.68566  2.94310  3.39578  5.60869  4.21912    349 s - - -
          2.68618  4.42225  2.77519  2.73123  3.46354  2.40513  3.72494  3.29354  2.67741  2.69355  4.24690  2.90347  2.73739  3.18146  2.89801  2.37887  2.77519  2.98518  4.58477  3.61503
          0.03126  3.87691  4.59925  0.61958  0.77255  0.48576  0.95510
    331   2.11507  4.50955  2.37172  2.57713  3.90669  3.29050  3.79643  3.01652  2.69864  2.89384  3.80564  3.03900  3.81165  3.00751  3.12826  2.64139  2.83093  2.22107  5.29508  3.99217    350 a - - -
          2.68618  4.42225  2.77519  2.73123  3.46354  2.40513  3.72494  3.29354  2.67741  2.69355  4.24690  2.90347  2.73739  3.18146  2.89801  2.37887  2.77519  2.98518  4.58477  3.61503
          0.03126  3.87691  4.59925  0.61958  0.77255  0.48576  0.95510
    332   2.20311  4.16480  3.22781  2.92101  4.18136  2.10864  4.04324  3.58416  2.98910  3.26834  4.09734  3.16235  3.63997  3.29303  3.33268  1.85686  2.02371  3.08170  5.51506  4.28063    351 s - - -
          2.68618  4.42225  2.77519  2.73123  3.46354  2.40513  3.72494  3.29354  2.67741  2.69355  4.24690  2.90347  2.73739  3.18146  2.89801  2.37887  2.77519  2.98518  4.58477  3.61503
          0.03126  3.87691  4.59925  0.61958  0.77255  0.48576  0.95510
    333   3.01027  4.84930  3.50135  3.01135  4.20501  3.49756  3.82717  3.74693  2.23873  3.26205  4.26200  3.37080  3.99983  3.04719  0.97163  3.09416  3.27586  3.47066  5.28619  4.13129    352 r - - -
          2.68618  4.42225  2.77519  2.73123  3.46354  2.40513  3.72494  3.29354  2.67741  2.69355  4.24690  2.90347  2.73739  3.18146  2.89801  2.37887  2.77519  2.98518  4.58477  3.61503
          0.03126  3.87691  4.59925  0.61958  0.77255  0.48576  0.95510
    334   2.74395  4.99001  2.87343  2.06768  4.26530  3.41859  2.71983  3.71978  2.15688  3.24707  4.07592  2.92632  3.84002  2.72052  2.08601  2.73728  2.96182  3.37929  5.38007  4.06553    353 e - - -
          2.68618  4.42225  2.77519  2.73123  3.46354  2.40513  3.72494  3.29354  2.67741  2.69355  4.24690  2.90347  2.73739  3.18146  2.89801  2.37887  2.77519  2.98518  4.58477  3.61503
          0.03126  3.87691  4.59925  0.61958  0.77255  0.48576  0.95510
    335   2.89576  4.30367  4.29890  3.76667  2.05339  3.95884  3.85082  2.00537  3.62121  1.97348  3.16390  3.87552  4.28476  3.77693  3.75919  3.27006  3.12435  2.42506  2.76470  2.67196    354 l - - -
          2.68618  4.42225  2.77519  2.73123  3.46354  2.40513  3.72494  3.29354  2.67741  2.69355  4.24690  2.90347  2.73739  3.18146  2.89801  2.37887  2.77519  2.98518  4.58477  3.61503
          0.03126  3.87691  4.59925  0.61958  0.77255  0.48576  0.95510
    336   2.61831  4.69947  2.71320  1.97907  4.12097  3.25600  3.75394  3.40381  2.57250  3.12090  4.01542  2.94177  3.80534  2.94700  2.97125  2.68000  1.89899  3.08936  5.41986  4.10381    355 t - - -
          2.68618  4.42225  2.77519  2.73123  3.46354  2.40513  3.72494  3.29354  2.67741  2.69355  4.24690  2.90347  2.73739  3.18146  2.89801  2.37887  2.77519  2.98518  4.58477  3.61503
          0.03126  3.87691  4.59925  0.61958  0.77255  0.48576  0.95510
    337   2.67020  4.44532  3.34489  3.24480  4.38725  0.72229  4.36491  3.98785  3.42669  3.64145  4.61714  3.50917  3.83660  3.75048  3.66235  2.84222  3.15178  3.51531  5.48134  4.48926    356 g - - -
          2.68618  4.42225  2.77519  2.73123  3.46354  2.40513  3.72494  3.29354  2.67741  2.69355  4.24690  2.90347  2.73739  3.18146  2.89801  2.37887  2.77519  2.98518  4.58477  3.61503
          0.03126  3.87691  4.59925  0.61958  0.77255  0.48576  0.95510
    338   2.59809  4.70793  2.96733  2.51545  4.11610  3.32500  3.65462  3.51860  2.31908  3.12314  3.96411  2.40625  3.80202  2.82250  2.21566  2.65386  2.30720  3.17754  5.33033  4.03602    357 r - - -
          2.68618  4.42225  2.77519  2.73123  3.46354  2.40513  3.72494  3.29354  2.67741  2.69355  4.24690  2.90347  2.73739  3.18146  2.89801  2.37887  2.77519  2.98518  4.58477  3.61503
          0.03126  3.87691  4.59925  0.61958  0.77255  0.48576  0.95510
    339   1.78438  4.21127  3.15898  2.85509  4.17837  2.13089  4.00822  3.57554  2.94661  3.25527  4.08941  3.13518  2.43853  3.24886  3.30627  2.39440  2.68656  3.09110  5.50474  4.26304    358 a - - -
          2.68618  4.42225  2.77519  2.73123  3.46354  2.40513  3.72494  3.29354  2.67741  2.69355  4.24690  2.90347  2.73739  3.18146  2.89801  2.37887  2.77519  2.98518  4.58477  3.61503
          0.16618  3.87691  2.02200  0.61958  0.77255  0.48576  0.95510
    340   2.54542  4.55519  2.88993  2.55723  3.95291  3.22966  3.71788  3.31018  2.44196  2.95746  3.89054  2.99610  3.77463  2.25000  2.77057  2.63858  2.17657  3.00969  5.27372  3.97751    359 t - - -
          2.68618  4.42225  2.77519  2.73123  3.46354  2.40513  3.72494  3.29354  2.67741  2.69355  4.24690  2.90347  2.73739  3.18146  2.89801  2.37887  2.77519  2.98518  4.58477  3.61503
          0.03569  3.74642  4.46877  0.61958  0.77255  0.42458  1.06144
    341   2.79372  5.02658  2.73440  1.66464  4.35524  3.37512  3.63063  3.77928  2.23892  3.31740  4.17352  2.91227  3.84983  2.78372  2.08971  2.78075  3.03059  3.43943  5.46244  4.15599    360 e - - -
          2.68618  4.42225  2.77519  2.73123  3.46354  2.40513  3.72494  3.29354  2.67741  2.69355  4.24690  2.90347  2.73739  3.18146  2.89801  2.37887  2.77519  2.98518  4.58477  3.61503
          0.03126  3.87691  4.59925  0.61958  0.77255  0.48576  0.95510
    342   2.64609  4.75283  2.83432  2.09746  3.98649  3.37727  3.64969  3.32703  2.41239  2.97963  3.85883  2.94274  3.82325  2.35925  2.80755  2.69442  2.88902  2.45214  5.27939  3.96496    361 e - - -
          2.68618  4.42225  2.77519  2.73123  3.46354  2.40513  3.72494  3.29354  2.67741  2.69355  4.24690  2.90347  2.73739  3.18146  2.89801  2.37887  2.77519  2.98518  4.58477  3.61503
          0.03126  3.87691  4.59925  0.61958  0.77255  0.48576  0.95510
    343   2.67020  4.44532  3.34489  3.24480  4.38725  0.72229  4.36491  3.98785  3.42669  3.64145  4.61714  3.50917  3.83660  3.75048  3.66235  2.84222  3.15178  3.51531  5.48134  4.48926    362 g - - -
          2.68618  4.42225  2.77519  2.73123  3.46354  2.40513  3.72494  3.29354  2.67741  2.69355  4.24690  2.90347  2.73739  3.18146  2.89801  2.37887  2.77519  2.98518  4.58477  3.61503
          0.03126  3.87691  4.59925  0.61958  0.77255  0.48576  0.95510
    344   2.23321  4.16199  3.30096  2.99648  4.08275  2.96244  4.06780  3.39906  2.99820  3.16393  4.04049  3.21611  3.67361  3.33934  3.30929  1.84055  1.63623  2.96321  5.45633  4.21531    363 t - - -
          2.68618  4.42225  2.77519  2.73123  3.46354  2.40513  3.72494  3.29354  2.67741  2.69355  4.24690  2.90347  2.73739  3.18146  2.89801  2.37887  2.77519  2.98518  4.58477  3.61503
          0.03126  3.87691  4.59925  0.61958  0.77255  0.48576  0.95510
    345   2.96427  4.40219  4.35868  3.87053  3.32461  4.10312  4.60040  1.92519  3.70648  1.59431  3.21174  4.13307  4.47989  4.01655  3.92883  3.48407  3.24248  1.31881  5.22360  3.98654    364 v - - -
          2.68618  4.42225  2.77519  2.73123  3.46354  2.40513  3.72494  3.29354  2.67741  2.69355  4.24690  2.90347  2.73739  3.18146  2.89801  2.37887  2.77519  2.98518  4.58477  3.61503
          0.03126  3.87691  4.59925  0.61958  0.77255  0.48576  0.95510
    346   1.77294  4.13514  3.44180  3.12243  4.02890  2.99712  4.14489  3.11521  3.09681  3.01719  3.95827  3.30142  3.70954  3.43272  3.38982  2.44539  1.60687  2.75318  5.45701  4.23963    365 t - - -
          2.68618  4.42225  2.77519  2.73123  3.46354  2.40513  3.72494  3.29354  2.67741  2.69355  4.24690  2.90347  2.73739  3.18146  2.89801  2.37887  2.77519  2.98518  4.58477  3.61503
          0.03126  3.87691  4.59925  0.61958  0.77255  0.48576  0.95510
    347   2.81155  4.35281  4.13154  3.79470  3.55320  3.72857  4.59561  2.04972  3.66255  2.23939  3.51757  3.98385  4.28875  4.02199  3.87465  3.23229  3.17293  1.01931  5.33843  4.07037    366 v - - -
          2.68618  4.42225  2.77519  2.73123  3.46354  2.40513  3.72494  3.29354  2.67741  2.69355  4.24690  2.90347  2.73739  3.18146  2.89801  2.37887  2.77519  2.98518  4.58477  3.61503
          0.03126  3.87691  4.59925  0.61958  0.77255  0.48576  0.95510
    348   3.01027  4.84930  3.50135  3.01135  4.20501  3.49756  3.82717  3.74693  2.23873  3.26205  4.26200  3.37080  3.99983  3.04719  0.97163  3.09416  3.27586  3.47066  5.28619  4.13129    367 r - - -
          2.68618  4.42225  2.77519  2.73123  3.46354  2.40513  3.72494  3.29354  2.67741  2.69355  4.24690  2.90347  2.73739  3.18146  2.89801  2.37887  2.77519  2.98518  4.58477  3.61503
          0.03126  3.87691  4.59925  0.61958  0.77255  0.48576  0.95510
    349   3.14877  4.52305  4.56309  4.04402  3.13263  4.34937  4.69110  1.66630  3.86174  1.15322  2.98589  4.32627  4.61320  4.10986  4.04644  3.71683  3.39245  1.99013  5.14557  3.96197    368 l - - -
          2.68618  4.42225  2.77519  2.73123  3.46354  2.40513  3.72494  3.29354  2.67741  2.69355  4.24690  2.90347  2.73739  3.18146  2.89801  2.37887  2.77519  2.98518  4.58477  3.61503
          0.03126  3.87691  4.59925  0.61958  0.77255  0.48576  0.95510
    350   1.00739  4.19409  3.46695  3.25833  4.05666  3.01854  4.27987  3.18282  3.27470  3.06424  4.09549  3.40687  3.75816  3.61543  3.52499  2.54430  2.82196  2.83645  5.48337  4.28409    369 a - - -
          2.68618  4.42225  2.77519  2.73123  3.46354  2.40513  3.72494  3.29354  2.67741  2.69355  4.24690  2.90347  2.73739  3.18146  2.89801  2.37887  2.77519  2.98518  4.58477  3.61503
          0.03126  3.87691  4.59925  0.61958  0.77255  0.48576  0.95510
    351   1.35765  4.12904  3.28970  3.05586  4.21233  2.00574  4.16122  3.54767  3.15283  3.30382  4.16716  3.23595  3.64752  3.44522  3.45742  2.37938  2.68567  3.05132  5.56078  4.35413    370 a - - -
          2.68618  4.42225  2.77519  2.73123  3.46354  2.40513  3.72494  3.29354  2.67741  2.69355  4.24690  2.90347  2.73739  3.18146  2.89801  2.37887  2.77519  2.98518  4.58477  3.61503
          0.03126  3.87691  4.59925  0.61958  0.77255  0.48576  0.95510
    352   2.31701  4.23753  3.21009  3.02595  4.08063  2.96732  4.13574  3.60379  3.10002  3.32363  4.24927  3.25010  3.70646  3.44897  3.38600  1.08439  2.79745  3.13792  5.45274  4.16415    371 s - - -
          2.68618  4.42225  2.77519  2.73123  3.46354  2.40513  3.72494  3.29354  2.67741  2.69355  4.24690  2.90347  2.73739  3.18146  2.89801  2.37887  2.77519  2.98518  4.58477  3.61503
          0.03126  3.87691  4.59925  0.61958  0.77255  0.48576  0.95510
    353   1.79662  4.19591  3.28999  2.91268  4.03514  3.01355  3.99151  3.33227  2.91542  3.07943  3.94635  3.18319  2.50707  3.24230  3.26095  2.42675  2.08245  2.92561  5.40010  4.16414    372 a - - -
          2.68618  4.42225  2.77519  2.73123  3.46354  2.40513  3.72494  3.29354  2.67741  2.69355  4.24690  2.90347  2.73739  3.18146  2.89801  2.37887  2.77519  2.98518  4.58477  3.61503
          0.03126  3.87691  4.59925  0.61958  0.77255  0.48576  0.95510
    354   2.99942  4.81625  3.12977  2.89006  3.28762  3.45106  1.13318  3.70304  2.73297  3.19649  4.23970  3.29925  4.00378  3.25632  2.99847  3.07004  3.30289  3.43807  4.75263  3.23833    373 h - - -
          2.68618  4.42225  2.77519  2.73123  3.46354  2.40513  3.72494  3.29354  2.67741  2.69355  4.24690  2.90347  2.73739  3.18146  2.89801  2.37887  2.77519  2.98518  4.58477  3.61503
          0.03126  3.87691  4.59925  0.61958  0.77255  0.48576  0.95510
    355   1.00739  4.19409  3.46695  3.25833  4.05666  3.01854  4.27987  3.18282  3.27470  3.06424  4.09549  3.40687  3.75816  3.61543  3.52499  2.54430  2.82196  2.83645  5.48337  4.28409    374 a - - -
          2.68618  4.42225  2.77519  2.73123  3.46354  2.40513  3.72494  3.29354  2.67741  2.69355  4.24690  2.90347  2.73739  3.18146  2.89801  2.37887  2.77519  2.98518  4.58477  3.61503
          0.03126  3.87691  4.59925  0.61958  0.77255  0.48576  0.95510
    356   2.95590  5.06814  2.48916  1.01908  4.41488  3.27678  3.86382  3.86965  2.74489  3.48601  4.45973  2.93512  3.88154  3.07931  3.15428  2.93777  3.26013  3.55299  5.58561  4.30772    375 e - - -
          2.68618  4.42225  2.77519  2.73123  3.46354  2.40513  3.72494  3.29354  2.67741  2.69355  4.24690  2.90347  2.73739  3.18146  2.89801  2.37887  2.77519  2.98518  4.58477  3.61503
          0.03126  3.87691  4.59925  0.61958  0.77255  0.48576  0.95510
    357   1.68078  4.12301  3.26187  2.98292  4.22767  2.10467  4.10109  3.63505  3.07856  3.32333  4.14724  3.18427  3.62136  3.36114  3.41203  1.81674  2.64501  3.09890  5.56430  4.34093    376 a - - -
          2.68618  4.42225  2.77519  2.73123  3.46354  2.40513  3.72494  3.29354  2.67741  2.69355  4.24690  2.90347  2.73739  3.18146  2.89801  2.37887  2.77519  2.98518  4.58477  3.61503
          0.03126  3.87691  4.59925  0.61958  0.77255  0.48576  0.95510
    358   1.41199  4.11750  3.46190  3.14724  4.04761  2.97640  4.16385  3.13961  3.12777  3.04103  3.97646  3.30750  3.69797  3.45486  3.41743  2.42735  2.01876  2.76600  5.47400  4.26101    377 a - - -
          2.68618  4.42225  2.77519  2.73123  3.46354  2.40513  3.72494  3.29354  2.67741  2.69355  4.24690  2.90347  2.73739  3.18146  2.89801  2.37887  2.77519  2.98518  4.58477  3.61503
          0.03126  3.87691  4.59925  0.61958  0.77255  0.48576  0.95510
    359   3.09533  4.54316  4.36185  3.82853  3.05998  4.19816  4.50057  2.18956  3.61954  1.30815  1.82416  4.13422  4.48578  3.89902  3.82036  3.54833  3.33631  2.25620  5.03299  3.85931    378 l - - -
          2.68618  4.42225  2.77519  2.73123  3.46354  2.40513  3.72494  3.29354  2.67741  2.69355  4.24690  2.90347  2.73739  3.18146  2.89801  2.37887  2.77519  2.98518  4.58477  3.61503
          0.03126  3.87691  4.59925  0.61958  0.77255  0.48576  0.95510
    360   3.03453  4.45190  4.34217  3.95805  3.37706  4.07147  4.68528  1.07243  3.78628  1.96208  3.31161  4.20276  4.50216  4.13405  3.98233  3.56711  3.33358  1.84579  5.26889  4.00764    379 i - - -
          2.68618  4.42225  2.77519  2.73123  3.46354  2.40513  3.72494  3.29354  2.67741  2.69355  4.24690  2.90347  2.73739  3.18146  2.89801  2.37887  2.77519  2.98518  4.58477  3.61503
          0.03126  3.87691  4.59925  0.61958  0.77255  0.48576  0.95510
    361   1.00739  4.19409  3.46695  3.25833  4.05666  3.01854  4.27987  3.18282  3.27470  3.06424  4.09549  3.40687  3.75816  3.61543  3.52499  2.54430  2.82196  2.83645  5.48337  4.28409    380 a - - -
          2.68618  4.42225  2.77519  2.73123  3.46354  2.40513  3.72494  3.29354  2.67741  2.69355  4.24690  2.90347  2.73739  3.18146  2.89801  2.37887  2.77519  2.98518  4.58477  3.61503
          0.03126  3.87691  4.59925  0.61958  0.77255  0.48576  0.95510
    362   2.99419  5.12344  0.91171  2.33737  4.50100  3.21387  3.93469  4.09014  3.01960  3.69763  4.67573  2.89401  3.86696  3.17377  3.53651  2.95597  3.33282  3.72881  5.66876  4.37303    381 d - - -
          2.68618  4.42225  2.77519  2.73123  3.46354  2.40513  3.72494  3.29354  2.67741  2.69355  4.24690  2.90347  2.73739  3.18146  2.89801  2.37887  2.77519  2.98518  4.58477  3.61503
          0.03126  3.87691  4.59925  0.61958  0.77255  0.48576  0.95510
    363   1.00739  4.19409  3.46695  3.25833  4.05666  3.01854  4.27987  3.18282  3.27470  3.06424  4.09549  3.40687  3.75816  3.61543  3.52499  2.54430  2.82196  2.83645  5.48337  4.28409    382 a - - -
          2.68618  4.42225  2.77519  2.73123  3.46354  2.40513  3.72494  3.29354  2.67741  2.69355  4.24690  2.90347  2.73739  3.18146  2.89801  2.37887  2.77519  2.98518  4.58477  3.61503
          0.03126  3.87691  4.59925  0.61958  0.77255  0.48576  0.95510
    364   3.16014  4.62103  4.19665  3.83642  3.13722  3.98785  4.49076  2.34139  3.60413  0.86975  3.15859  4.11147  4.42238  3.97139  3.77951  3.55908  3.45415  2.37990  5.01823  3.74260    383 l - - -
          2.68618  4.42225  2.77519  2.73123  3.46354  2.40513  3.72494  3.29354  2.67741  2.69355  4.24690  2.90347  2.73739  3.18146  2.89801  2.37887  2.77519  2.98518  4.58477  3.61503
          0.03126  3.87691  4.59925  0.61958  0.77255  0.48576  0.95510
    365   3.01027  4.84930  3.50135  3.01135  4.20501  3.49756  3.82717  3.74693  2.23873  3.26205  4.26200  3.37080  3.99983  3.04719  0.97163  3.09416  3.27586  3.47066  5.28619  4.13129    384 r - - -
          2.68618  4.42225  2.77519  2.73123  3.46354  2.40513  3.72494  3.29354  2.67741  2.69355  4.24690  2.90347  2.73739  3.18146  2.89801  2.37887  2.77519  2.98518  4.58477  3.61503
          0.03126  3.87691  4.59925  0.61958  0.77255  0.48576  0.95510
    366   3.01027  4.84930  3.50135  3.01135  4.20501  3.49756  3.82717  3.74693  2.23873  3.26205  4.26200  3.37080  3.99983  3.04719  0.97163  3.09416  3.27586  3.47066  5.28619  4.13129    385 r - - -
          2.68618  4.42225  2.77519  2.73123  3.46354  2.40513  3.72494  3.29354  2.67741  2.69355  4.24690  2.90347  2.73739  3.18146  2.89801  2.37887  2.77519  2.98518  4.58477  3.61503
          0.03126  3.87691  4.59925  0.61958  0.77255  0.48576  0.95510
    367   1.00739  4.19409  3.46695  3.25833  4.05666  3.01854  4.27987  3.18282  3.27470  3.06424  4.09549  3.40687  3.75816  3.61543  3.52499  2.54430  2.82196  2.83645  5.48337  4.28409    386 a - - -
          2.68618  4.42225  2.77519  2.73123  3.46354  2.40513  3.72494  3.29354  2.67741  2.69355  4.24690  2.90347  2.73739  3.18146  2.89801  2.37887  2.77519  2.98518  4.58477  3.61503
          0.03126  3.87691  4.59925  0.61958  0.77255  0.48576  0.95510
    368   2.99942  4.81625  3.12977  2.89006  3.28762  3.45106  1.13318  3.70304  2.73297  3.19649  4.23970  3.29925  4.00378  3.25632  2.99847  3.07004  3.30289  3.43807  4.75263  3.23833    387 h - - -
          2.68618  4.42225  2.77519  2.73123  3.46354  2.40513  3.72494  3.29354  2.67741  2.69355  4.24690  2.90347  2.73739  3.18146  2.89801  2.37887  2.77519  2.98518  4.58477  3.61503
          0.03126  3.87691  4.59925  0.61958  0.77255  0.48576  0.95510
    369   3.16014  4.62103  4.19665  3.83642  3.13722  3.98785  4.49076  2.34139  3.60413  0.86975  3.15859  4.11147  4.42238  3.97139  3.77951  3.55908  3.45415  2.37990  5.01823  3.74260    388 l - - -
          2.68618  4.42225  2.77519  2.73123  3.46354  2.40513  3.72494  3.29354  2.67741  2.69355  4.24690  2.90347  2.73739  3.18146  2.89801  2.37887  2.77519  2.98518  4.58477  3.61503
          0.03126  3.87691  4.59925  0.61958  0.77255  0.48576  0.95510
    370   2.98970  4.36277  4.54721  4.05386  3.47086  4.24139  4.80289  1.47988  3.93012  2.00128  3.30212  4.29851  4.59366  4.21793  4.15166  3.62315  3.26420  1.21348  5.39901  4.18211    389 v - - -
          2.68618  4.42225  2.77519  2.73123  3.46354  2.40513  3.72494  3.29354  2.67741  2.69355  4.24690  2.90347  2.73739  3.18146  2.89801  2.37887  2.77519  2.98518  4.58477  3.61503
          0.03126  3.87691  4.59925  0.61958  0.77255  0.48576  0.95510
    371   2.99419  5.12344  0.91171  2.33737  4.50100  3.21387  3.93469  4.09014  3.01960  3.69763  4.67573  2.89401  3.86696  3.17377  3.53651  2.95597  3.33282  3.72881  5.66876  4.37303    390 d - - -
          2.68618  4.42225  2.77519  2.73123  3.46354  2.40513  3.72494  3.29354  2.67741  2.69355  4.24690  2.90347  2.73739  3.18146  2.89801  2.37887  2.77519  2.98518  4.58477  3.61503
          0.03126  3.87691  4.59925  0.61958  0.77255  0.48576  0.95510
    372   2.67020  4.44532  3.34489  3.24480  4.38725  0.72229  4.36491  3.98785  3.42669  3.64145  4.61714  3.50917  3.83660  3.75048  3.66235  2.84222  3.15178  3.51531  5.48134  4.48926    391 g - - -
          2.68618  4.42225  2.77519  2.73123  3.46354  2.40513  3.72494  3.29354  2.67741  2.69355  4.24690  2.90347  2.73739  3.18146  2.89801  2.37887  2.77519  2.98518  4.58477  3.61503
          0.03126  3.87691  4.59925  0.61958  0.77255  0.48576  0.95510
    373   2.98626  4.36237  4.53859  4.04613  3.47173  4.23322  4.79700  1.50112  3.92165  2.00466  3.30465  4.29101  4.58856  4.21127  4.14416  3.61537  3.26169  1.20047  5.39755  4.17904    392 v - - -
          2.68618  4.42225  2.77519  2.73123  3.46354  2.40513  3.72494  3.29354  2.67741  2.69355  4.24690  2.90347  2.73739  3.18146  2.89801  2.37887  2.77519  2.98518  4.58477  3.61503
          0.03126  3.87691  4.59925  0.61958  0.77255  0.48576  0.95510
    374   2.75705  4.51379  3.36468  3.20425  4.19927  3.20105  4.28144  3.74570  3.26191  3.37210  4.42206  3.51057  0.81942  3.65056  3.50704  2.92465  3.19894  3.39058  5.38472  4.31995    393 p - - -
          2.68618  4.42225  2.77519  2.73123  3.46354  2.40513  3.72494  3.29354  2.67741  2.69355  4.24690  2.90347  2.73739  3.18146  2.89801  2.37887  2.77519  2.98518  4.58477  3.61503
          0.03126  3.87691  4.59925  0.61958  0.77255  0.48576  0.95510
    375   3.34271  4.71587  4.09778  3.80489  2.67048  3.73498  3.90502  3.36639  3.52696  2.76056  3.99999  3.95303  4.25306  3.91434  3.65457  3.54637  3.64330  3.25684  0.87639  2.67232    394 w - - -
          2.68618  4.42225  2.77519  2.73123  3.46354  2.40513  3.72494  3.29354  2.67741  2.69355  4.24690  2.90347  2.73739  3.18146  2.89801  2.37887  2.77519  2.98518  4.58477  3.61503
          0.03126  3.87691  4.59925  0.61958  0.77255  0.48576  0.95510
    376   2.59597  4.78971  1.97126  2.31019  4.33490  3.13089  3.77545  3.81320  2.72318  3.42803  4.27535  2.82248  3.74874  2.96382  3.21297  1.68566  2.94310  3.39578  5.60869  4.21912    395 s - - -
          2.68618  4.42225  2.77519  2.73123  3.46354  2.40513  3.72494  3.29354  2.67741  2.69355  4.24690  2.90347  2.73739  3.18146  2.89801  2.37887  2.77519  2.98518  4.58477  3.61503
          0.03126  3.87691  4.59925  0.61958  0.77255  0.48576  0.95510
    377   2.84907  4.97508  3.09716  2.60301  4.28755  3.48733  3.60423  3.73679  2.04387  3.23504  4.11758  3.05329  3.91184  1.81678  1.91147  2.86262  3.06319  3.42335  5.35330  4.09674    396 q - - -
          2.68618  4.42225  2.77519  2.73123  3.46354  2.40513  3.72494  3.29354  2.67741  2.69355  4.24690  2.90347  2.73739  3.18146  2.89801  2.37887  2.77519  2.98518  4.58477  3.61503
          0.03126  3.87691  4.59925  0.61958  0.77255  0.48576  0.95510
    378   2.97256  4.52060  4.05411  3.64783  3.20948  3.83736  4.38194  2.38551  3.41569  1.80341  1.36945  3.92480  4.29792  3.79723  3.62050  3.32217  3.27792  2.39216  5.05093  3.81314    397 m - - -
          2.68618  4.42225  2.77519  2.73123  3.46354  2.40513  3.72494  3.29354  2.67741  2.69355  4.24690  2.90347  2.73739  3.18146  2.89801  2.37887  2.77519  2.98518  4.58477  3.61503
          0.03126  3.87691  4.59925  0.61958  0.77255  0.48576  0.95510
    379   1.00739  4.19409  3.46695  3.25833  4.05666  3.01854  4.27987  3.18282  3.27470  3.06424  4.09549  3.40687  3.75816  3.61543  3.52499  2.54430  2.82196  2.83645  5.48337  4.28409    398 a - - -
          2.68618  4.42225  2.77519  2.73123  3.46354  2.40513  3.72494  3.29354  2.67741  2.69355  4.24690  2.90347  2.73739  3.18146  2.89801  2.37887  2.77519  2.98518  4.58477  3.61503
          0.03126  3.87691  4.59925  0.61958  0.77255  0.48576  0.95510
    380   2.81155  4.35281  4.13154  3.79470  3.55320  3.72857  4.59561  2.04972  3.66255  2.23939  3.51757  3.98385  4.28875  4.02199  3.87465  3.23229  3.17293  1.01931  5.33843  4.07037    399 v - - -
          2.68618  4.42225  2.77519  2.73123  3.46354  2.40513  3.72494  3.29354  2.67741  2.69355  4.24690  2.90347  2.73739  3.18146  2.89801  2.37887  2.77519  2.98518  4.58477  3.61503
          0.03126  3.87691  4.59925  0.61958  0.77255  0.48576  0.95510
    381   3.03453  4.45190  4.34217  3.95805  3.37706  4.07147  4.68528  1.07243  3.78628  1.96208  3.31161  4.20276  4.50216  4.13405  3.98233  3.56711  3.33358  1.84579  5.26889  4.00764    400 i - - -
          2.68618  4.42225  2.77519  2.73123  3.46354  2.40513  3.72494  3.29354  2.67741  2.69355  4.24690  2.90347  2.73739  3.18146  2.89801  2.37887  2.77519  2.98518  4.58477  3.61503
          0.03126  3.87691  4.59925  0.61958  0.77255  0.48576  0.95510
    382   2.81155  4.35281  4.13154  3.79470  3.55320  3.72857  4.59561  2.04972  3.66255  2.23939  3.51757  3.98385  4.28875  4.02199  3.87465  3.23229  3.17293  1.01931  5.33843  4.07037    401 v - - -
          2.68618  4.42225  2.77519  2.73123  3.46354  2.40513  3.72494  3.29354  2.67741  2.69355  4.24690  2.90347  2.73739  3.18146  2.89801  2.37887  2.77519  2.98518  4.58477  3.61503
          0.03126  3.87691  4.59925  0.61958  0.77255  0.48576  0.95510
    383   3.01027  4.84930  3.50135  3.01135  4.20501  3.49756  3.82717  3.74693  2.23873  3.26205  4.26200  3.37080  3.99983  3.04719  0.97163  3.09416  3.27586  3.47066  5.28619  4.13129    402 r - - -
          2.68618  4.42225  2.77519  2.73123  3.46354  2.40513  3.72494  3.29354  2.67741  2.69355  4.24690  2.90347  2.73739  3.18146  2.89801  2.37887  2.77519  2.98518  4.58477  3.61503
          0.03126  3.87691  4.59925  0.61958  0.77255  0.48576  0.95510
    384   2.31701  4.23753  3.21009  3.02595  4.08063  2.96732  4.13574  3.60379  3.10002  3.32363  4.24927  3.25010  3.70646  3.44897  3.38600  1.08439  2.79745  3.13792  5.45274  4.16415    403 s - - -
          2.68618  4.42225  2.77519  2.73123  3.46354  2.40513  3.72494  3.29354  2.67741  2.69355  4.24690  2.90347  2.73739  3.18146  2.89801  2.37887  2.77519  2.98518  4.58477  3.61503
          0.03126  3.87691  4.59925  0.61958  0.77255  0.48576  0.95510
    385   2.81155  4.35281  4.13154  3.79470  3.55320  3.72857  4.59561  2.04972  3.66255  2.23939  3.51757  3.98385  4.28875  4.02199  3.87465  3.23229  3.17293  1.01931  5.33843  4.07037    404 v - - -
          2.68618  4.42225  2.77519  2.73123  3.46354  2.40513  3.72494  3.29354  2.67741  2.69355  4.24690  2.90347  2.73739  3.18146  2.89801  2.37887  2.77519  2.98518  4.58477  3.61503
          0.03126  3.87691  4.59925  0.61958  0.77255  0.48576  0.95510
    386   2.75705  4.51379  3.36468  3.20425  4.19927  3.20105  4.28144  3.74570  3.26191  3.37210  4.42206  3.51057  0.81942  3.65056  3.50704  2.92465  3.19894  3.39058  5.38472  4.31995    405 p - - -
          2.68618  4.42225  2.77519  2.73123  3.46354  2.40513  3.72494  3.29354  2.67741  2.69355  4.24690  2.90347  2.73739  3.18146  2.89801  2.37887  2.77519  2.98518  4.58477  3.61503
          0.03126  3.87691  4.59925  0.61958  0.77255  0.48576  0.95510
    387   3.01027  4.84930  3.50135  3.01135  4.20501  3.49756  3.82717  3.74693  2.23873  3.26205  4.26200  3.37080  3.99983  3.04719  0.97163  3.09416  3.27586  3.47066  5.28619  4.13129    406 r - - -
          2.68618  4.42225  2.77519  2.73123  3.46354  2.40513  3.72494  3.29354  2.67741  2.69355  4.24690  2.90347  2.73739  3.18146  2.89801  2.37887  2.77519  2.98518  4.58477  3.61503
          0.17878  3.87691  1.94493  0.61958  0.77255  0.48576  0.95510
    388   2.43627  4.17461  3.64726  3.24367  3.63071  3.29610  4.17048  2.34963  3.13207  2.43363  3.55217  3.47466  3.90492  3.49479  3.41082  2.71196  2.13710  1.74157  5.24352  4.00341    407 v - - -
          2.68618  4.42225  2.77519  2.73123  3.46354  2.40513  3.72494  3.29354  2.67741  2.69355  4.24690  2.90347  2.73739  3.18146  2.89801  2.37887  2.77519  2.98518  4.58477  3.61503
          0.03614  3.73426  4.45661  0.61958  0.77255  0.42001  1.07015
    389   1.65706  4.14713  3.23739  3.02595  4.24530  1.58748  4.16003  3.59449  3.14910  3.34166  4.20522  3.22111  3.64917  3.44065  3.45730  2.38652  2.69907  3.08718  5.58439  4.37501    408 g - - -
          2.68618  4.42225  2.77519  2.73123  3.46354  2.40513  3.72494  3.29354  2.67741  2.69355  4.24690  2.90347  2.73739  3.18146  2.89801  2.37887  2.77519  2.98518  4.58477  3.61503
          0.03126  3.87691  4.59925  0.61958  0.77255  0.48576  0.95510
    390   1.93643  4.15806  3.66313  3.21813  3.74456  3.23934  4.14458  2.56524  3.14929  2.65251  3.65487  3.43831  3.85995  3.46661  3.44886  2.63575  2.16842  1.86549  5.26502  4.04848    409 v - - -
          2.68618  4.42225  2.77519  2.73123  3.46354  2.40513  3.72494  3.29354  2.67741  2.69355  4.24690  2.90347  2.73739  3.18146  2.89801  2.37887  2.77519  2.98518  4.58477  3.61503
          0.03126  3.87691  4.59925  0.61958  0.77255  0.48576  0.95510
    391   2.02910  4.46409  3.12207  2.66818  4.04840  3.20196  3.76408  3.43459  2.49652  3.08073  3.92826  3.06714  3.75634  2.96046  2.22896  2.10083  2.78793  3.06660  5.32390  4.05491    410 a - - -
          2.68618  4.42225  2.77519  2.73123  3.46354  2.40513  3.72494  3.29354  2.67741  2.69355  4.24690  2.90347  2.73739  3.18146  2.89801  2.37887  2.77519  2.98518  4.58477  3.61503
          0.03126  3.87691  4.59925  0.61958  0.77255  0.48576  0.95510
    392   3.16014  4.62103  4.19665  3.83642  3.13722  3.98785  4.49076  2.34139  3.60413  0.86975  3.15859  4.11147  4.42238  3.97139  3.77951  3.55908  3.45415  2.37990  5.01823  3.74260    411 l - - -
          2.68618  4.42225  2.77519  2.73123  3.46354  2.40513  3.72494  3.29354  2.67741  2.69355  4.24690  2.90347  2.73739  3.18146  2.89801  2.37887  2.77519  2.98518  4.58477  3.61503
          0.03126  3.87691  4.59925  0.61958  0.77255  0.48576  0.95510
    393   1.78597  4.21292  3.15814  2.85332  4.17608  2.17869  4.00631  3.57264  2.94372  3.25265  4.08719  3.13467  2.38137  3.24675  3.30356  2.39583  2.68740  3.08980  5.50255  4.26053    412 a - - -
          2.68618  4.42225  2.77519  2.73123  3.46354  2.40513  3.72494  3.29354  2.67741  2.69355  4.24690  2.90347  2.73739  3.18146  2.89801  2.37887  2.77519  2.98518  4.58477  3.61503
          0.03126  3.87691  4.59925  0.61958  0.77255  0.48576  0.95510
    394   3.01027  4.84930  3.50135  3.01135  4.20501  3.49756  3.82717  3.74693  2.23873  3.26205  4.26200  3.37080  3.99983  3.04719  0.97163  3.09416  3.27586  3.47066  5.28619  4.13129    413 r - - -
          2.68618  4.42225  2.77519  2.73123  3.46354  2.40513  3.72494  3.29354  2.67741  2.69355  4.24690  2.90347  2.73739  3.18146  2.89801  2.37887  2.77519  2.98518  4.58477  3.61503
          0.03126  3.87691  4.59925  0.61958  0.77255  0.48576  0.95510
    395   1.00739  4.19409  3.46695  3.25833  4.05666  3.01854  4.27987  3.18282  3.27470  3.06424  4.09549  3.40687  3.75816  3.61543  3.52499  2.54430  2.82196  2.83645  5.48337  4.28409    414 a - - -
          2.68618  4.42225  2.77519  2.73123  3.46354  2.40513  3.72494  3.29354  2.67741  2.69355  4.24690  2.90347  2.73739  3.18146  2.89801  2.37887  2.77519  2.98518  4.58477  3.61503
          0.03126  3.87691  4.59925  0.61958  0.77255  0.48576  0.95510
    396   3.16014  4.62103  4.19665  3.83642  3.13722  3.98785  4.49076  2.34139  3.60413  0.86975  3.15859  4.11147  4.42238  3.97139  3.77951  3.55908  3.45415  2.37990  5.01823  3.74260    415 l - - -
          2.68618  4.42225  2.77519  2.73123  3.46354  2.40513  3.72494  3.29354  2.67741  2.69355  4.24690  2.90347  2.73739  3.18146  2.89801  2.37887  2.77519  2.98518  4.58477  3.61503
          0.03126  3.87691  4.59925  0.61958  0.77255  0.48576  0.95510
    397   1.41199  4.11750  3.46190  3.14724  4.04761  2.97640  4.16385  3.13961  3.12777  3.04103  3.97646  3.30750  3.69797  3.45486  3.41743  2.42735  2.01876  2.76600  5.47400  4.26101    416 a - - -
          2.68618  4.42225  2.77519  2.73123  3.46354  2.40513  3.72494  3.29354  2.67741  2.69355  4.24690  2.90347  2.73739  3.18146  2.89801  2.37887  2.77519  2.98518  4.58477  3.61503
          0.03126  3.87691  4.59925  0.61958  0.77255  0.48576  0.95510
    398   1.00739  4.19409  3.46695  3.25833  4.05666  3.01854  4.27987  3.18282  3.27470  3.06424  4.09549  3.40687  3.75816  3.61543  3.52499  2.54430  2.82196  2.83645  5.48337  4.28409    417 a - - -
          2.68618  4.42225  2.77519  2.73123  3.46354  2.40513  3.72494  3.29354  2.67741  2.69355  4.24690  2.90347  2.73739  3.18146  2.89801  2.37887  2.77519  2.98518  4.58477  3.61503
          0.03126  3.87691  4.59925  0.61958  0.77255  0.48576  0.95510
    399   1.00739  4.19409  3.46695  3.25833  4.05666  3.01854  4.27987  3.18282  3.27470  3.06424  4.09549  3.40687  3.75816  3.61543  3.52499  2.54430  2.82196  2.83645  5.48337  4.28409    418 a - - -
          2.68618  4.42225  2.77519  2.73123  3.46354  2.40513  3.72494  3.29354  2.67741  2.69355  4.24690  2.90347  2.73739  3.18146  2.89801  2.37887  2.77519  2.98518  4.58477  3.61503
          0.03126  3.87691  4.59925  0.61958  0.77255  0.48576  0.95510
    400   2.67020  4.44532  3.34489  3.24480  4.38725  0.72229  4.36491  3.98785  3.42669  3.64145  4.61714  3.50917  3.83660  3.75048  3.66235  2.84222  3.15178  3.51531  5.48134  4.48926    419 g - - -
          2.68618  4.42225  2.77519  2.73123  3.46354  2.40513  3.72494  3.29354  2.67741  2.69355  4.24690  2.90347  2.73739  3.18146  2.89801  2.37887  2.77519  2.98518  4.58477  3.61503
          0.03126  3.87691  4.59925  0.61958  0.77255  0.48576  0.95510
    401   2.81155  4.35281  4.13154  3.79470  3.55320  3.72857  4.59561  2.04972  3.66255  2.23939  3.51757  3.98385  4.28875  4.02199  3.87465  3.23229  3.17293  1.01931  5.33843  4.07037    420 v - - -
          2.68618  4.42225  2.77519  2.73123  3.46354  2.40513  3.72494  3.29354  2.67741  2.69355  4.24690  2.90347  2.73739  3.18146  2.89801  2.37887  2.77519  2.98518  4.58477  3.61503
          0.03126  3.87691  4.59925  0.61958  0.77255  0.48576  0.95510
    402   2.75705  4.51379  3.36468  3.20425  4.19927  3.20105  4.28144  3.74570  3.26191  3.37210  4.42206  3.51057  0.81942  3.65056  3.50704  2.92465  3.19894  3.39058  5.38472  4.31995    421 p - - -
          2.68618  4.42225  2.77519  2.73123  3.46354  2.40513  3.72494  3.29354  2.67741  2.69355  4.24690  2.90347  2.73739  3.18146  2.89801  2.37887  2.77519  2.98518  4.58477  3.61503
          0.03126  3.87691  4.59925  0.61958  0.77255  0.48576  0.95510
    403   2.81155  4.35281  4.13154  3.79470  3.55320  3.72857  4.59561  2.04972  3.66255  2.23939  3.51757  3.98385  4.28875  4.02199  3.87465  3.23229  3.17293  1.01931  5.33843  4.07037    422 v - - -
          2.68618  4.42225  2.77519  2.73123  3.46354  2.40513  3.72494  3.29354  2.67741  2.69355  4.24690  2.90347  2.73739  3.18146  2.89801  2.37887  2.77519  2.98518  4.58477  3.61503
          0.03126  3.87691  4.59925  0.61958  0.77255  0.48576  0.95510
    404   2.18964  4.92578  2.60310  1.97231  4.24439  3.29940  3.64247  3.65299  2.41541  3.23891  4.07953  2.84063  3.79502  2.29510  2.83740  2.68078  2.93927  3.31030  5.45873  4.10894    423 e - - -
          2.68618  4.42225  2.77519  2.73123  3.46354  2.40513  3.72494  3.29354  2.67741  2.69355  4.24690  2.90347  2.73739  3.18146  2.89801  2.37887  2.77519  2.98518  4.58477  3.61503
          0.03126  3.87691  4.59925  0.61958  0.77255  0.48576  0.95510
    405   2.73916  5.01025  1.53453  2.23862  4.44551  3.18204  3.76045  3.93450  2.71916  3.51396  4.37555  2.78549  2.42303  2.94196  3.23488  2.71677  3.05408  3.53671  5.66325  4.27736    424 d - - -
          2.68618  4.42225  2.77519  2.73123  3.46354  2.40513  3.72494  3.29354  2.67741  2.69355  4.24690  2.90347  2.73739  3.18146  2.89801  2.37887  2.77519  2.98518  4.58477  3.61503
          0.03126  3.87691  4.59925  0.61958  0.77255  0.48576  0.95510
    406   2.52970  4.58920  2.74355  2.53051  4.18005  3.13313  3.83533  3.68834  2.69457  3.31739  4.18413  2.19099  1.89576  3.05031  3.08192  2.60921  2.90064  3.27908  5.46576  4.13779    425 p - - -
          2.68618  4.42225  2.77519  2.73123  3.46354  2.40513  3.72494  3.29354  2.67741  2.69355  4.24690  2.90347  2.73739  3.18146  2.89801  2.37887  2.77519  2.98518  4.58477  3.61503
          0.03126  3.87691  4.59925  0.61958  0.77255  0.48576  0.95510
    407   2.02449  4.51633  2.90808  2.55665  3.97290  2.46029  2.68644  3.43493  2.60153  3.07491  3.92547  2.99919  3.75832  2.96730  2.99430  2.57969  2.81282  3.07888  5.29580  3.98037    426 a - - -
          2.68618  4.42225  2.77519  2.73123  3.46354  2.40513  3.72494  3.29354  2.67741  2.69355  4.24690  2.90347  2.73739  3.18146  2.89801  2.37887  2.77519  2.98518  4.58477  3.61503
          0.03126  3.87691  4.59925  0.61958  0.77255  0.48576  0.95510
    408   2.38925  4.22725  3.42631  2.96903  3.73540  3.22319  3.96338  2.84432  2.91074  2.71547  3.66425  3.27708  2.66885  3.24926  3.24522  2.59331  2.19938  2.05979  5.18878  3.95206    427 v - - -
          2.68618  4.42225  2.77519  2.73123  3.46354  2.40513  3.72494  3.29354  2.67741  2.69355  4.24690  2.90347  2.73739  3.18146  2.89801  2.37887  2.77519  2.98518  4.58477  3.61503
          0.03126  3.87691  4.59925  0.61958  0.77255  0.48576  0.95510
    409   2.75869  5.02411  1.44987  2.22364  4.54572  2.15487  3.80230  4.05692  2.81338  3.62969  4.49299  2.77178  3.78159  2.99312  3.34940  2.73247  3.09611  3.62815  5.74780  4.36178    428 d - - -
          2.68618  4.42225  2.77519  2.73123  3.46354  2.40513  3.72494  3.29354  2.67741  2.69355  4.24690  2.90347  2.73739  3.18146  2.89801  2.37887  2.77519  2.98518  4.58477  3.61503
          0.03126  3.87691  4.59925  0.61958  0.77255  0.48576  0.95510
    410   2.39413  4.18772  3.52276  3.17259  3.75608  2.23267  4.13104  2.74729  3.13903  2.74418  3.74322  3.39950  3.83555  3.46957  3.42502  2.62787  2.80027  1.58460  5.25110  4.01126    429 v - - -
          2.68618  4.42225  2.77519  2.73123  3.46354  2.40513  3.72494  3.29354  2.67741  2.69355  4.24690  2.90347  2.73739  3.18146  2.89801  2.37887  2.77519  2.98518  4.58477  3.61503
          0.03126  3.87691  4.59925  0.61958  0.77255  0.48576  0.95510
    411   2.75705  4.51379  3.36468  3.20425  4.19927  3.20105  4.28144  3.74570  3.26191  3.37210  4.42206  3.51057  0.81942  3.65056  3.50704  2.92465  3.19894  3.39058  5.38472  4.31995    430 p - - -
          2.68618  4.42225  2.77519  2.73123  3.46354  2.40513  3.72494  3.29354  2.67741  2.69355  4.24690  2.90347  2.73739  3.18146  2.89801  2.37887  2.77519  2.98518  4.58477  3.61503
          0.03126  3.87691  4.59925  0.61958  0.77255  0.48576  0.95510
    412   3.01826  4.46027  4.37637  3.88060  3.20950  4.13854  4.58396  2.01845  3.70576  1.24291  3.08676  4.15274  4.48976  3.99524  3.91587  3.51562  3.28836  1.65725  5.15338  3.94163    431 l - - -
          2.68618  4.42225  2.77519  2.73123  3.46354  2.40513  3.72494  3.29354  2.67741  2.69355  4.24690  2.90347  2.73739  3.18146  2.89801  2.37887  2.77519  2.98518  4.58477  3.61503
          0.03126  3.87691  4.59925  0.61958  0.77255  0.48576  0.95510
    413   1.71280  4.12511  3.25724  2.97876  4.23027  2.10518  4.09931  3.63892  3.07564  3.32595  4.14942  3.18216  3.62143  3.35845  3.41007  1.78265  2.64574  3.10186  5.56590  4.34178    432 a - - -
          2.68618  4.42225  2.77519  2.73123  3.46354  2.40513  3.72494  3.29354  2.67741  2.69355  4.24690  2.90347  2.73739  3.18146  2.89801  2.37887  2.77519  2.98518  4.58477  3.61503
          0.03126  3.87691  4.59925  0.61958  0.77255  0.48576  0.95510
    414   2.11633  4.68105  2.94015  2.51402  4.12302  3.29383  3.67329  3.52835  2.36205  3.13799  3.97850  2.38916  3.79068  2.84445  2.23491  2.63598  2.86224  3.17819  5.34754  4.04963    433 a - - -
          2.68618  4.42225  2.77519  2.73123  3.46354  2.40513  3.72494  3.29354  2.67741  2.69355  4.24690  2.90347  2.73739  3.18146  2.89801  2.37887  2.77519  2.98518  4.58477  3.61503
          0.03126  3.87691  4.59925  0.61958  0.77255  0.48576  0.95510
    415   2.81064  5.11584  2.50335  1.86977  4.40185  3.31124  3.65067  3.85839  2.36396  3.38825  4.25221  2.82142  3.83075  1.85472  2.74759  2.77238  3.06133  3.50947  5.55275  4.19353    434 q - - -
          2.68618  4.42225  2.77519  2.73123  3.46354  2.40513  3.72494  3.29354  2.67741  2.69355  4.24690  2.90347  2.73739  3.18146  2.89801  2.37887  2.77519  2.98518  4.58477  3.61503
          0.03126  3.87691  4.59925  0.61958  0.77255  0.48576  0.95510
    416   2.75705  4.51379  3.36468  3.20425  4.19927  3.20105  4.28144  3.74570  3.26191  3.37210  4.42206  3.51057  0.81942  3.65056  3.50704  2.92465  3.19894  3.39058  5.38472  4.31995    435 p - - -
          2.68618  4.42225  2.77519  2.73123  3.46354  2.40513  3.72494  3.29354  2.67741  2.69355  4.24690  2.90347  2.73739  3.18146  2.89801  2.37887  2.77519  2.98518  4.58477  3.61503
          0.03126  3.87691  4.59925  0.61958  0.77255  0.48576  0.95510
    417   1.00739  4.19409  3.46695  3.25833  4.05666  3.01854  4.27987  3.18282  3.27470  3.06424  4.09549  3.40687  3.75816  3.61543  3.52499  2.54430  2.82196  2.83645  5.48337  4.28409    436 a - - -
          2.68618  4.42225  2.77519  2.73123  3.46354  2.40513  3.72494  3.29354  2.67741  2.69355  4.24690  2.90347  2.73739  3.18146  2.89801  2.37887  2.77519  2.98518  4.58477  3.61503
          0.03126  3.87691  4.59925  0.61958  0.77255  0.48576  0.95510
    418   1.99761  4.20325  3.87683  3.48123  3.68414  3.42267  4.36346  2.23242  3.39713  2.45467  3.58633  3.66508  4.03326  3.72165  3.65812  2.84578  2.90995  1.40202  5.34093  4.11368    437 v - - -
          2.68618  4.42225  2.77519  2.73123  3.46354  2.40513  3.72494  3.29354  2.67741  2.69355  4.24690  2.90347  2.73739  3.18146  2.89801  2.37887  2.77519  2.98518  4.58477  3.61503
          0.03126  3.87691  4.59925  0.61958  0.77255  0.48576  0.95510
    419   2.22805  4.79362  3.03036  2.53361  4.14586  3.40111  3.61992  3.53857  2.20351  3.11424  3.96638  3.00173  3.83883  2.29408  2.09740  2.71728  2.91760  3.21705  5.31757  4.04038    438 r - - -
          2.68618  4.42225  2.77519  2.73123  3.46354  2.40513  3.72494  3.29354  2.67741  2.69355  4.24690  2.90347  2.73739  3.18146  2.89801  2.37887  2.77519  2.98518  4.58477  3.61503
          0.03126  3.87691  4.59925  0.61958  0.77255  0.48576  0.95510
    420   1.00739  4.19409  3.46695  3.25833  4.05666  3.01854  4.27987  3.18282  3.27470  3.06424  4.09549  3.40687  3.75816  3.61543  3.52499  2.54430  2.82196  2.83645  5.48337  4.28409    439 a - - -
          2.68618  4.42225  2.77519  2.73123  3.46354  2.40513  3.72494  3.29354  2.67741  2.69355  4.24690  2.90347  2.73739  3.18146  2.89801  2.37887  2.77519  2.98518  4.58477  3.61503
          0.03126  3.87691  4.59925  0.61958  0.77255  0.48576  0.95510
    421   3.16014  4.62103  4.19665  3.83642  3.13722  3.98785  4.49076  2.34139  3.60413  0.86975  3.15859  4.11147  4.42238  3.97139  3.77951  3.55908  3.45415  2.37990  5.01823  3.74260    440 l - - -
          2.68618  4.42225  2.77519  2.73123  3.46354  2.40513  3.72494  3.29354  2.67741  2.69355  4.24690  2.90347  2.73739  3.18146  2.89801  2.37887  2.77519  2.98518  4.58477  3.61503
          0.03126  3.87691  4.59925  0.61958  0.77255  0.48576  0.95510
    422   3.16014  4.62103  4.19665  3.83642  3.13722  3.98785  4.49076  2.34139  3.60413  0.86975  3.15859  4.11147  4.42238  3.97139  3.77951  3.55908  3.45415  2.37990  5.01823  3.74260    441 l - - -
          2.68618  4.42225  2.77519  2.73123  3.46354  2.40513  3.72494  3.29354  2.67741  2.69355  4.24690  2.90347  2.73739  3.18146  2.89801  2.37887  2.77519  2.98518  4.58477  3.61503
          0.03126  3.87691  4.59925  0.61958  0.77255  0.48576  0.95510
    423   2.41491  4.26003  3.43183  3.18391  3.97260  3.09920  4.20092  3.10027  3.12698  2.96360  4.01375  3.39266  3.80326  3.52155  3.38552  2.61622  1.16441  2.79477  5.41001  4.18920    442 t - - -
          2.68618  4.42225  2.77519  2.73123  3.46354  2.40513  3.72494  3.29354  2.67741  2.69355  4.24690  2.90347  2.73739  3.18146  2.89801  2.37887  2.77519  2.98518  4.58477  3.61503
          0.03126  3.87691  4.59925  0.61958  0.77255  0.48576  0.95510
    424   2.81155  4.35281  4.13154  3.79470  3.55320  3.72857  4.59561  2.04972  3.66255  2.23939  3.51757  3.98385  4.28875  4.02199  3.87465  3.23229  3.17293  1.01931  5.33843  4.07037    443 v - - -
          2.68618  4.42225  2.77519  2.73123  3.46354  2.40513  3.72494  3.29354  2.67741  2.69355  4.24690  2.90347  2.73739  3.18146  2.89801  2.37887  2.77519  2.98518  4.58477  3.61503
          0.03126  3.87691  4.59925  0.61958  0.77255  0.48576  0.95510
    425   3.16014  4.62103  4.19665  3.83642  3.13722  3.98785  4.49076  2.34139  3.60413  0.86975  3.15859  4.11147  4.42238  3.97139  3.77951  3.55908  3.45415  2.37990  5.01823  3.74260    444 l - - -
          2.68618  4.42225  2.77519  2.73123  3.46354  2.40513  3.72494  3.29354  2.67741  2.69355  4.24690  2.90347  2.73739  3.18146  2.89801  2.37887  2.77519  2.98518  4.58477  3.61503
          0.03126  3.87691  4.59925  0.61958  0.77255  0.48576  0.95510
    426   2.87509  5.37909  1.75050  1.41811  4.66750  3.18294  3.71265  4.16393  2.70455  3.69347  4.55141  2.65956  3.79391  2.88122  3.27360  2.77416  3.16122  3.75815  5.85177  4.37712    445 e - - -
          2.68618  4.42225  2.77519  2.73123  3.46354  2.40513  3.72494  3.29354  2.67741  2.69355  4.24690  2.90347  2.73739  3.18146  2.89801  2.37887  2.77519  2.98518  4.58477  3.61503
          0.03126  3.87691  4.59925  0.61958  0.77255  0.48576  0.95510
    427   1.55428  4.17066  3.71938  3.33248  3.76083  3.23778  4.25428  2.50990  3.26185  2.60394  3.68326  3.51001  3.89049  3.58650  3.53840  2.66495  2.81648  1.83126  5.34244  4.11486    446 a - - -
          2.68618  4.42225  2.77519  2.73123  3.46354  2.40513  3.72494  3.29354  2.67741  2.69355  4.24690  2.90347  2.73739  3.18146  2.89801  2.37887  2.77519  2.98518  4.58477  3.61503
          0.03126  3.87691  4.59925  0.61958  0.77255  0.48576  0.95510
    428   2.41491  4.26003  3.43183  3.18391  3.97260  3.09920  4.20092  3.10027  3.12698  2.96360  4.01375  3.39266  3.80326  3.52155  3.38552  2.61622  1.16441  2.79477  5.41001  4.18920    447 t - - -
          2.68618  4.42225  2.77519  2.73123  3.46354  2.40513  3.72494  3.29354  2.67741  2.69355  4.24690  2.90347  2.73739  3.18146  2.89801  2.37887  2.77519  2.98518  4.58477  3.61503
          0.03126  3.87691  4.59925  0.61958  0.77255  0.48576  0.95510
    429   1.00739  4.19409  3.46695  3.25833  4.05666  3.01854  4.27987  3.18282  3.27470  3.06424  4.09549  3.40687  3.75816  3.61543  3.52499  2.54430  2.82196  2.83645  5.48337  4.28409    448 a - - -
          2.68618  4.42225  2.77519  2.73123  3.46354  2.40513  3.72494  3.29354  2.67741  2.69355  4.24690  2.90347  2.73739  3.18146  2.89801  2.37887  2.77519  2.98518  4.58477  3.61503
          0.03126  3.87691  4.59925  0.61958  0.77255  0.48576  0.95510
    430   2.72468  5.11108  1.94907  1.84581  4.42518  3.23024  3.65797  3.86061  2.55679  3.43161  4.25835  2.73007  3.77285  2.81258  3.07646  2.67863  2.36873  3.48223  5.63446  4.21552    449 e - - -
          2.68618  4.42225  2.77519  2.73123  3.46354  2.40513  3.72494  3.29354  2.67741  2.69355  4.24690  2.90347  2.73739  3.18146  2.89801  2.37887  2.77519  2.98518  4.58477  3.61503
          0.03126  3.87691  4.59925  0.61958  0.77255  0.48576  0.95510
    431   2.63938  4.70096  2.82225  2.54995  4.26714  1.79149  3.77830  3.69674  1.93495  3.30504  4.17159  3.00500  3.80828  2.97131  2.81460  2.70254  2.96689  3.31974  5.45598  4.18827    450 g - - -
          2.68619  4.42227  2.77521  2.73125  3.46355  2.40514  3.72496  3.29355  2.67742  2.69356  4.24691  2.90348  2.73741  3.18108  2.89802  2.37888  2.77521  2.98520  4.58478  3.61505
          0.16625  1.94415  4.59925  0.34838  1.22359  0.48576  0.95510
    432   3.16014  4.62103  4.19665  3.83642  3.13722  3.98785  4.49076  2.34139  3.60413  0.86975  3.15859  4.11147  4.42238  3.97139  3.77951  3.55908  3.45415  2.37990  5.01823  3.74260    452 l - - -
          2.68618  4.42225  2.77519  2.73123  3.46354  2.40513  3.72494  3.29354  2.67741  2.69355  4.24690  2.90347  2.73739  3.18146  2.89801  2.37887  2.77519  2.98518  4.58477  3.61503
          0.03126  3.87691  4.59925  0.61958  0.77255  0.48576  0.95510
    433   2.99419  5.12344  0.91171  2.33737  4.50100  3.21387  3.93469  4.09014  3.01960  3.69763  4.67573  2.89401  3.86696  3.17377  3.53651  2.95597  3.33282  3.72881  5.66876  4.37303    453 d - - -
          2.68618  4.42225  2.77519  2.73123  3.46354  2.40513  3.72494  3.29354  2.67741  2.69355  4.24690  2.90347  2.73739  3.18146  2.89801  2.37887  2.77519  2.98518  4.58477  3.61503
          0.03126  3.87691  4.59925  0.61958  0.77255  0.48576  0.95510
    434   1.69100  4.15002  3.23084  3.02337  4.24886  1.55301  4.16095  3.59906  3.14985  3.34611  4.21068  3.22026  3.65017  3.44176  3.45778  2.38881  2.70211  3.09123  5.58692  4.37743    454 g - - -
          2.68618  4.42225  2.77519  2.73123  3.46354  2.40513  3.72494  3.29354  2.67741  2.69355  4.24690  2.90347  2.73739  3.18146  2.89801  2.37887  2.77519  2.98518  4.58477  3.61503
          0.03126  3.87691  4.59925  0.61958  0.77255  0.48576  0.95510
    435   2.89602  5.41458  1.41828  1.68804  4.70066  3.17259  3.72412  4.20367  2.74194  3.73190  4.59771  2.64790  3.79610  2.89645  3.32620  2.78758  3.18720  3.79454  5.88915  4.40293    455 d - - -
          2.68618  4.42225  2.77519  2.73123  3.46354  2.40513  3.72494  3.29354  2.67741  2.69355  4.24690  2.90347  2.73739  3.18146  2.89801  2.37887  2.77519  2.98518  4.58477  3.61503
          0.03126  3.87691  4.59925  0.61958  0.77255  0.48576  0.95510
    436   2.68794  4.84922  2.97717  2.49833  4.20619  3.39402  3.60716  3.62803  2.18539  3.18263  4.02048  2.97535  3.83384  2.24773  2.11433  2.25167  2.92852  3.28998  5.34959  4.06025    456 r - - -
          2.68618  4.42225  2.77519  2.73123  3.46354  2.40513  3.72494  3.29354  2.67741  2.69355  4.24690  2.90347  2.73739  3.18146  2.89801  2.37887  2.77519  2.98518  4.58477  3.61503
          0.03126  3.87691  4.59925  0.61958  0.77255  0.48576  0.95510
    437   1.00739  4.19409  3.46695  3.25833  4.05666  3.01854  4.27987  3.18282  3.27470  3.06424  4.09549  3.40687  3.75816  3.61543  3.52499  2.54430  2.82196  2.83645  5.48337  4.28409    457 a - - -
          2.68618  4.42225  2.77519  2.73123  3.46354  2.40513  3.72494  3.29354  2.67741  2.69355  4.24690  2.90347  2.73739  3.18146  2.89801  2.37887  2.77519  2.98518  4.58477  3.61503
          0.03126  3.87691  4.59925  0.61958  0.77255  0.48576  0.95510
    438   3.01826  4.46027  4.37637  3.88060  3.20950  4.13854  4.58396  2.01845  3.70576  1.24291  3.08676  4.15274  4.48976  3.99524  3.91587  3.51562  3.28836  1.65725  5.15338  3.94163    458 l - - -
          2.68618  4.42225  2.77519  2.73123  3.46354  2.40513  3.72494  3.29354  2.67741  2.69355  4.24690  2.90347  2.73739  3.18146  2.89801  2.37887  2.77519  2.98518  4.58477  3.61503
          0.03126  3.87691  4.59925  0.61958  0.77255  0.48576  0.95510
    439   1.69613  4.29754  3.62250  3.20612  3.54514  3.41639  4.12898  2.52006  3.09183  1.88310  3.50894  3.49104  3.98000  3.46033  3.37807  2.81738  2.91412  2.34797  5.16617  3.90753    459 a - - -
          2.68618  4.42225  2.77519  2.73123  3.46354  2.40513  3.72494  3.29354  2.67741  2.69355  4.24690  2.90347  2.73739  3.18146  2.89801  2.37887  2.77519  2.98518  4.58477  3.61503
          0.03126  3.87691  4.59925  0.61958  0.77255  0.48576  0.95510
    440   3.16014  4.62103  4.19665  3.83642  3.13722  3.98785  4.49076  2.34139  3.60413  0.86975  3.15859  4.11147  4.42238  3.97139  3.77951  3.55908  3.45415  2.37990  5.01823  3.74260    460 l - - -
          2.68618  4.42225  2.77519  2.73123  3.46354  2.40513  3.72494  3.29354  2.67741  2.69355  4.24690  2.90347  2.73739  3.18146  2.89801  2.37887  2.77519  2.98518  4.58477  3.61503
          0.03126  3.87691  4.59925  0.61958  0.77255  0.48576  0.95510
    441   3.01829  4.46031  4.37636  3.88060  3.20944  4.13854  4.58395  2.01851  3.70574  1.24277  3.08671  4.15274  4.48976  3.99523  3.91585  3.51563  3.28839  1.65745  5.15335  3.94160    461 l - - -
          2.68618  4.42225  2.77519  2.73123  3.46354  2.40513  3.72494  3.29354  2.67741  2.69355  4.24690  2.90347  2.73739  3.18146  2.89801  2.37887  2.77519  2.98518  4.58477  3.61503
          0.03126  3.87691  4.59925  0.61958  0.77255  0.48576  0.95510
    442   2.41491  4.26003  3.43183  3.18391  3.97260  3.09920  4.20092  3.10027  3.12698  2.96360  4.01375  3.39266  3.80326  3.52155  3.38552  2.61622  1.16441  2.79477  5.41001  4.18920    462 t - - -
          2.68618  4.42225  2.77519  2.73123  3.46354  2.40513  3.72494  3.29354  2.67741  2.69355  4.24690  2.90347  2.73739  3.18146  2.89801  2.37887  2.77519  2.98518  4.58477  3.61503
          0.03126  3.87691  4.59925  0.61958  0.77255  0.48576  0.95510
    443   2.67020  4.44532  3.34489  3.24480  4.38725  0.72229  4.36491  3.98785  3.42669  3.64145  4.61714  3.50917  3.83660  3.75048  3.66235  2.84222  3.15178  3.51531  5.48134  4.48926    463 g - - -
          2.68618  4.42225  2.77519  2.73123  3.46354  2.40513  3.72494  3.29354  2.67741  2.69355  4.24690  2.90347  2.73739  3.18146  2.89801  2.37887  2.77519  2.98518  4.58477  3.61503
          0.03126  3.87691  4.59925  0.61958  0.77255  0.48576  0.95510
    444   2.75705  4.51379  3.36468  3.20425  4.19927  3.20105  4.28144  3.74570  3.26191  3.37210  4.42206  3.51057  0.81942  3.65056  3.50704  2.92465  3.19894  3.39058  5.38472  4.31995    464 p - - -
          2.68618  4.42225  2.77519  2.73123  3.46354  2.40513  3.72494  3.29354  2.67741  2.69355  4.24690  2.90347  2.73739  3.18146  2.89801  2.37887  2.77519  2.98518  4.58477  3.61503
          0.03126  3.87691  4.59925  0.61958  0.77255  0.48576  0.95510
    445   3.03453  4.45190  4.34217  3.95805  3.37706  4.07147  4.68528  1.07243  3.78628  1.96208  3.31161  4.20276  4.50216  4.13405  3.98233  3.56711  3.33358  1.84579  5.26889  4.00764    465 i - - -
          2.68618  4.42225  2.77519  2.73123  3.46354  2.40513  3.72494  3.29354  2.67741  2.69355  4.24690  2.90347  2.73739  3.18146  2.89801  2.37887  2.77519  2.98518  4.58477  3.61503
          0.03126  3.87691  4.59925  0.61958  0.77255  0.48576  0.95510
    446   2.67020  4.44532  3.34489  3.24480  4.38725  0.72229  4.36491  3.98785  3.42669  3.64145  4.61714  3.50917  3.83660  3.75048  3.66235  2.84222  3.15178  3.51531  5.48134  4.48926    466 g - - -
          2.68618  4.42225  2.77519  2.73123  3.46354  2.40513  3.72494  3.29354  2.67741  2.69355  4.24690  2.90347  2.73739  3.18146  2.89801  2.37887  2.77519  2.98518  4.58477  3.61503
          0.03126  3.87691  4.59925  0.61958  0.77255  0.48576  0.95510
    447   2.65847  4.67055  3.12736  2.70510  4.21902  2.25925  3.75571  3.66628  2.33475  3.24817  4.11851  3.11592  3.83954  2.94506  1.61940  2.73906  2.96894  3.30244  5.36722  4.13971    467 r - - -
          2.68618  4.42225  2.77519  2.73123  3.46354  2.40513  3.72494  3.29354  2.67741  2.69355  4.24690  2.90347  2.73739  3.18146  2.89801  2.37887  2.77519  2.98518  4.58477  3.61503
          0.03126  3.87691  4.59925  0.61958  0.77255  0.48576  0.95510
    448   2.81155  4.35281  4.13154  3.79470  3.55320  3.72857  4.59561  2.04972  3.66255  2.23939  3.51757  3.98385  4.28875  4.02199  3.87465  3.23229  3.17293  1.01931  5.33843  4.07037    468 v - - -
          2.68618  4.42225  2.77519  2.73123  3.46354  2.40513  3.72494  3.29354  2.67741  2.69355  4.24690  2.90347  2.73739  3.18146  2.89801  2.37887  2.77519  2.98518  4.58477  3.61503
          0.03126  3.87691  4.59925  0.61958  0.77255  0.48576  0.95510
    449   2.99419  5.12344  0.91171  2.33737  4.50100  3.21387  3.93469  4.09014  3.01960  3.69763  4.67573  2.89401  3.86696  3.17377  3.53651  2.95597  3.33282  3.72881  5.66876  4.37303    469 d - - -
          2.68618  4.42225  2.77519  2.73123  3.46354  2.40513  3.72494  3.29354  2.67741  2.69355  4.24690  2.90347  2.73739  3.18146  2.89801  2.37887  2.77519  2.98518  4.58477  3.61503
          0.03126  3.87691  4.59925  0.61958  0.77255  0.48576  0.95510
    450   2.75705  4.51379  3.36468  3.20425  4.19927  3.20105  4.28144  3.74570  3.26191  3.37210  4.42206  3.51057  0.81942  3.65056  3.50704  2.92465  3.19894  3.39058  5.38472  4.31995    470 p - - -
          2.68618  4.42225  2.77519  2.73123  3.46354  2.40513  3.72494  3.29354  2.67741  2.69355  4.24690  2.90347  2.73739  3.18146  2.89801  2.37887  2.77519  2.98518  4.58477  3.61503
          0.03126  3.87691  4.59925  0.61958  0.77255  0.48576  0.95510
    451   2.81155  4.35281  4.13154  3.79470  3.55320  3.72857  4.59561  2.04972  3.66255  2.23939  3.51757  3.98385  4.28875  4.02199  3.87465  3.23229  3.17293  1.01931  5.33843  4.07037    471 v - - -
          2.68618  4.42225  2.77519  2.73123  3.46354  2.40513  3.72494  3.29354  2.67741  2.69355  4.24690  2.90347  2.73739  3.18146  2.89801  2.37887  2.77519  2.98518  4.58477  3.61503
          0.03126  3.87691  4.59925  0.61958  0.77255  0.48576  0.95510
    452   2.22316  4.16271  3.28003  2.98526  4.12316  2.94544  4.07200  3.46258  3.00180  3.21126  4.07995  3.20475  3.66331  3.33834  3.31676  1.49004  2.02075  3.00487  5.48728  4.24383    472 s - - -
          2.68618  4.42225  2.77519  2.73123  3.46354  2.40513  3.72494  3.29354  2.67741  2.69355  4.24690  2.90347  2.73739  3.18146  2.89801  2.37887  2.77519  2.98518  4.58477  3.61503
          0.03126  3.87691  4.59925  0.61958  0.77255  0.48576  0.95510
    453   3.16014  4.62103  4.19665  3.83642  3.13722  3.98785  4.49076  2.34139  3.60413  0.86975  3.15859  4.11147  4.42238  3.97139  3.77951  3.55908  3.45415  2.37990  5.01823  3.74260    473 l - - -
          2.68618  4.42225  2.77519  2.73123  3.46354  2.40513  3.72494  3.29354  2.67741  2.69355  4.24690  2.90347  2.73739  3.18146  2.89801  2.37887  2.77519  2.98518  4.58477  3.61503
          0.03126  3.87691  4.59925  0.61958  0.77255  0.48576  0.95510
    454   3.01027  4.84930  3.50135  3.01135  4.20501  3.49756  3.82717  3.74693  2.23873  3.26205  4.26200  3.37080  3.99983  3.04719  0.97163  3.09416  3.27586  3.47066  5.28619  4.13129    474 r - - -
          2.68618  4.42225  2.77519  2.73123  3.46354  2.40513  3.72494  3.29354  2.67741  2.69355  4.24690  2.90347  2.73739  3.18146  2.89801  2.37887  2.77519  2.98518  4.58477  3.61503
          0.03126  3.87691  4.59925  0.61958  0.77255  0.48576  0.95510
    455   2.88405  4.87011  2.90563  2.66031  4.03929  3.36883  3.81870  3.67061  2.48076  3.17254  4.20015  3.12013  3.92227  1.22618  2.76490  2.93155  3.18096  3.39997  5.31046  4.00446    475 q - - -
          2.68618  4.42225  2.77519  2.73123  3.46354  2.40513  3.72494  3.29354  2.67741  2.69355  4.24690  2.90347  2.73739  3.18146  2.89801  2.37887  2.77519  2.98518  4.58477  3.61503
          0.03126  3.87691  4.59925  0.61958  0.77255  0.48576  0.95510
    456   3.16014  4.62103  4.19665  3.83642  3.13722  3.98785  4.49076  2.34139  3.60413  0.86975  3.15859  4.11147  4.42238  3.97139  3.77951  3.55908  3.45415  2.37990  5.01823  3.74260    476 l - - -
          2.68618  4.42225  2.77519  2.73123  3.46354  2.40513  3.72494  3.29354  2.67741  2.69355  4.24690  2.90347  2.73739  3.18146  2.89801  2.37887  2.77519  2.98518  4.58477  3.61503
          0.03126  3.87691  4.59925  0.61958  0.77255  0.48576  0.95510
    457   3.01027  4.84930  3.50135  3.01135  4.20501  3.49756  3.82717  3.74693  2.23873  3.26205  4.26200  3.37080  3.99983  3.04719  0.97163  3.09416  3.27586  3.47066  5.28619  4.13129    477 r - - -
          2.68618  4.42225  2.77519  2.73123  3.46354  2.40513  3.72494  3.29354  2.67741  2.69355  4.24690  2.90347  2.73739  3.18146  2.89801  2.37887  2.77519  2.98518  4.58477  3.61503
          0.03126  3.87691  4.59925  0.61958  0.77255  0.48576  0.95510
    458   3.01027  4.84930  3.50135  3.01135  4.20501  3.49756  3.82717  3.74693  2.23873  3.26205  4.26200  3.37080  3.99983  3.04719  0.97163  3.09416  3.27586  3.47066  5.28619  4.13129    478 r - - -
          2.68618  4.42225  2.77519  2.73123  3.46354  2.40513  3.72494  3.29354  2.67741  2.69355  4.24690  2.90347  2.73739  3.18146  2.89801  2.37887  2.77519  2.98518  4.58477  3.61503
          0.03126  3.87691  4.59925  0.61958  0.77255  0.48576  0.95510
    459   1.77274  4.13513  3.44182  3.12243  4.02891  2.99711  4.14489  3.11523  3.09681  3.01720  3.95827  3.30142  3.70953  3.43271  3.38983  2.44538  1.60704  2.75319  5.45701  4.23963    479 t - - -
          2.68618  4.42225  2.77519  2.73123  3.46354  2.40513  3.72494  3.29354  2.67741  2.69355  4.24690  2.90347  2.73739  3.18146  2.89801  2.37887  2.77519  2.98518  4.58477  3.61503
          0.03126  3.87691  4.59925  0.61958  0.77255  0.48576  0.95510
    460   3.16014  4.62103  4.19665  3.83642  3.13722  3.98785  4.49076  2.34139  3.60413  0.86975  3.15859  4.11147  4.42238  3.97139  3.77951  3.55908  3.45415  2.37990  5.01823  3.74260    480 l - - -
          2.68618  4.42225  2.77519  2.73123  3.46354  2.40513  3.72494  3.29354  2.67741  2.69355  4.24690  2.90347  2.73739  3.18146  2.89801  2.37887  2.77519  2.98518  4.58477  3.61503
          0.03126  3.87691  4.59925  0.61958  0.77255  0.48576  0.95510
    461   2.89010  4.99407  3.20031  2.65895  4.32849  3.52606  3.59559  3.76041  1.98143  3.24731  4.13276  3.09118  3.93600  2.14698  1.57949  2.90468  3.09279  3.45134  5.35022  4.11773    481 r - - -
          2.68618  4.42225  2.77519  2.73123  3.46354  2.40513  3.72494  3.29354  2.67741  2.69355  4.24690  2.90347  2.73739  3.18146  2.89801  2.37887  2.77519  2.98518  4.58477  3.61503
          0.03126  3.87691  4.59925  0.61958  0.77255  0.48576  0.95510
    462   3.01027  4.84930  3.50135  3.01135  4.20501  3.49756  3.82717  3.74693  2.23873  3.26205  4.26200  3.37080  3.99983  3.04719  0.97163  3.09416  3.27586  3.47066  5.28619  4.13129    482 r - - -
          2.68618  4.42225  2.77519  2.73123  3.46354  2.40513  3.72494  3.29354  2.67741  2.69355  4.24690  2.90347  2.73739  3.18146  2.89801  2.37887  2.77519  2.98518  4.58477  3.61503
          0.03126  3.87691  4.59925  0.61958  0.77255  0.48576  0.95510
    463   1.33282  4.12794  3.29412  3.05986  4.20937  2.05380  4.16272  3.54226  3.15471  3.30056  4.16488  3.23829  3.64809  3.44763  3.45819  2.37999  2.68577  3.04762  5.55885  4.35267    483 a - - -
          2.68618  4.42225  2.77519  2.73123  3.46354  2.40513  3.72494  3.29354  2.67741  2.69355  4.24690  2.90347  2.73739  3.18146  2.89801  2.37887  2.77519  2.98518  4.58477  3.61503
          0.16618  3.87691  2.02200  0.61958  0.77255  0.48576  0.95510
    464   2.67887  4.90366  2.04352  2.29807  4.20965  3.24928  3.62406  3.68506  2.38551  3.25893  4.11508  2.82264  3.76237  2.79244  2.12887  2.67514  2.94469  3.33606  5.40912  4.06238    484 d - - -
          2.68618  4.42225  2.77519  2.73123  3.46354  2.40513  3.72494  3.29354  2.67741  2.69355  4.24690  2.90347  2.73739  3.18146  2.89801  2.37887  2.77519  2.98518  4.58477  3.61503
          0.03569  3.74642  4.46877  0.61958  0.77255  0.42458  1.06144
    465   2.33248  4.24033  3.26999  2.86770  3.87495  2.34349  3.93115  3.17662  2.86654  2.92991  3.81558  3.18343  2.52814  3.19520  3.21853  2.50385  2.72133  2.20412  5.26564  4.01761    485 v - - -
          2.68618  4.42225  2.77519  2.73123  3.46354  2.40513  3.72494  3.29354  2.67741  2.69355  4.24690  2.90347  2.73739  3.18146  2.89801  2.37887  2.77519  2.98518  4.58477  3.61503
          0.03126  3.87691  4.59925  0.61958  0.77255  0.48576  0.95510
    466   2.20311  4.16480  3.22779  2.92100  4.18139  2.10863  4.04324  3.58420  2.98911  3.26837  4.09737  3.16234  3.63997  3.29303  3.33268  1.85665  2.02395  3.08172  5.51508  4.28065    486 s - - -
          2.68618  4.42225  2.77519  2.73123  3.46354  2.40513  3.72494  3.29354  2.67741  2.69355  4.24690  2.90347  2.73739  3.18146  2.89801  2.37887  2.77519  2.98518  4.58477  3.61503
          0.03126  3.87691  4.59925  0.61958  0.77255  0.48576  0.95510
    467   2.08810  4.65503  2.86708  2.54904  4.08926  3.25874  3.75258  3.46895  2.48110  3.09692  4.01095  3.00321  3.80864  1.86092  2.82694  2.67044  2.91267  3.14524  5.37972  4.07189    487 q - - -
          2.68618  4.42225  2.77519  2.73123  3.46354  2.40513  3.72494  3.29354  2.67741  2.69355  4.24690  2.90347  2.73739  3.18146  2.89801  2.37887  2.77519  2.98518  4.58477  3.61503
          0.03126  3.87691  4.59925  0.61958  0.77255  0.48576  0.95510
    468   2.33081  4.26749  3.20104  2.89105  4.06059  3.04529  4.00340  3.36274  2.89280  3.09854  4.00948  3.18517  1.89235  3.25712  3.22048  2.49218  2.02412  2.97489  5.42348  4.17946    488 p - - -
          2.68618  4.42225  2.77519  2.73123  3.46354  2.40513  3.72494  3.29354  2.67741  2.69355  4.24690  2.90347  2.73739  3.18146  2.89801  2.37887  2.77519  2.98518  4.58477  3.61503
          0.03126  3.87691  4.59925  0.61958  0.77255  0.48576  0.95510
    469   2.57888  4.81325  2.07785  2.29629  4.31591  3.17398  3.70930  3.77137  2.60435  3.35632  4.17754  2.81609  2.67399  2.87570  3.09484  2.08909  2.89461  3.36373  5.55907  4.18133    489 d - - -
          2.68618  4.42225  2.77519  2.73123  3.46354  2.40513  3.72494  3.29354  2.67741  2.69355  4.24690  2.90347  2.73739  3.18146  2.89801  2.37887  2.77519  2.98518  4.58477  3.61503
          0.03126  3.87691  4.59925  0.61958  0.77255  0.48576  0.95510
    470   3.01027  4.84930  3.50135  3.01135  4.20501  3.49756  3.82717  3.74693  2.23873  3.26205  4.26200  3.37080  3.99983  3.04719  0.97163  3.09416  3.27586  3.47066  5.28619  4.13129    490 r - - -
          2.68618  4.42225  2.77519  2.73123  3.46354  2.40513  3.72494  3.29354  2.67741  2.69355  4.24690  2.90347  2.73739  3.18146  2.89801  2.37887  2.77519  2.98518  4.58477  3.61503
          0.03126  3.87691  4.59925  0.61958  0.77255  0.48576  0.95510
    471   2.70686  5.07272  2.02539  2.20642  4.42280  2.49459  3.64915  3.88422  2.04231  3.42772  4.24524  2.75877  3.77280  2.79982  2.97859  2.66943  2.97598  3.49389  5.60428  4.20462    491 d - - -
          2.68618  4.42225  2.77519  2.73123  3.46354  2.40513  3.72494  3.29354  2.67741  2.69355  4.24690  2.90347  2.73739  3.18146  2.89801  2.37887  2.77519  2.98518  4.58477  3.61503
          0.03126  3.87691  4.59925  0.61958  0.77255  0.48576  0.95510
    472   3.26385  4.66427  4.24482  3.96006  1.00449  3.95276  3.87897  2.78689  3.86696  2.15587  3.51632  4.02411  4.41118  4.03369  3.98559  3.53361  3.56495  2.77793  4.12655  2.49294    492 f - - -
          2.68618  4.42225  2.77519  2.73123  3.46354  2.40513  3.72494  3.29354  2.67741  2.69355  4.24690  2.90347  2.73739  3.18146  2.89801  2.37887  2.77519  2.98518  4.58477  3.61503
          0.03126  3.87691  4.59925  0.61958  0.77255  0.48576  0.95510
    473   2.67020  4.44532  3.34489  3.24480  4.38725  0.72229  4.36491  3.98785  3.42669  3.64145  4.61714  3.50917  3.83660  3.75048  3.66235  2.84222  3.15178  3.51531  5.48134  4.48926    493 g - - -
          2.68618  4.42225  2.77519  2.73123  3.46354  2.40513  3.72494  3.29354  2.67741  2.69355  4.24690  2.90347  2.73739  3.18146  2.89801  2.37887  2.77519  2.98518  4.58477  3.61503
          0.03126  3.87691  4.59925  0.61958  0.77255  0.48576  0.95510
    474   2.89602  5.41458  1.41828  1.68804  4.70066  3.17259  3.72412  4.20367  2.74194  3.73190  4.59771  2.64790  3.79610  2.89645  3.32620  2.78758  3.18720  3.79454  5.88915  4.40293    494 d - - -
          2.68618  4.42225  2.77519  2.73123  3.46354  2.40513  3.72494  3.29354  2.67741  2.69355  4.24690  2.90347  2.73739  3.18146  2.89801  2.37887  2.77519  2.98518  4.58477  3.61503
          0.03126  3.87691  4.59925  0.61958  0.77255  0.48576  0.95510
    475   3.16014  4.62103  4.19665  3.83642  3.13722  3.98785  4.49076  2.34139  3.60413  0.86975  3.15859  4.11147  4.42238  3.97139  3.77951  3.55908  3.45415  2.37990  5.01823  3.74260    495 l - - -
          2.68618  4.42225  2.77519  2.73123  3.46354  2.40513  3.72494  3.29354  2.67741  2.69355  4.24690  2.90347  2.73739  3.18146  2.89801  2.37887  2.77519  2.98518  4.58477  3.61503
          0.03126  3.87691  4.59925  0.61958  0.77255  0.48576  0.95510
    476   3.16014  4.62103  4.19665  3.83642  3.13722  3.98785  4.49076  2.34139  3.60413  0.86975  3.15859  4.11147  4.42238  3.97139  3.77951  3.55908  3.45415  2.37990  5.01823  3.74260    496 l - - -
          2.68618  4.42225  2.77519  2.73123  3.46354  2.40513  3.72494  3.29354  2.67741  2.69355  4.24690  2.90347  2.73739  3.18146  2.89801  2.37887  2.77519  2.98518  4.58477  3.61503
          0.03126  3.87691  4.59925  0.61958  0.77255  0.48576  0.95510
    477   2.81155  4.35281  4.13154  3.79470  3.55320  3.72857  4.59561  2.04972  3.66255  2.23939  3.51757  3.98385  4.28875  4.02199  3.87465  3.23229  3.17293  1.01931  5.33843  4.07037    497 v - - -
          2.68618  4.42225  2.77519  2.73123  3.46354  2.40513  3.72494  3.29354  2.67741  2.69355  4.24690  2.90347  2.73739  3.18146  2.89801  2.37887  2.77519  2.98518  4.58477  3.61503
          0.03126  3.87691  4.59925  0.61958  0.77255  0.48576  0.95510
    478   2.87509  5.37909  1.75050  1.41811  4.66750  3.18294  3.71265  4.16393  2.70455  3.69347  4.55141  2.65956  3.79391  2.88122  3.27360  2.77416  3.16122  3.75815  5.85177  4.37712    498 e - - -
          2.68618  4.42225  2.77519  2.73123  3.46354  2.40513  3.72494  3.29354  2.67741  2.69355  4.24690  2.90347  2.73739  3.18146  2.89801  2.37887  2.77519  2.98518  4.58477  3.61503
          0.03126  3.87691  4.59925  0.61958  0.77255  0.48576  0.95510
    479   1.58653  4.17300  3.73151  3.34178  3.75144  3.25342  4.25991  2.48343  3.27026  2.58921  3.67186  3.52108  3.90169  3.59428  3.54622  2.67923  2.82321  1.78912  5.33843  4.11126    499 a - - -
          2.68618  4.42225  2.77519  2.73123  3.46354  2.40513  3.72494  3.29354  2.67741  2.69355  4.24690  2.90347  2.73739  3.18146  2.89801  2.37887  2.77519  2.98518  4.58477  3.61503
          0.03126  3.87691  4.59925  0.61958  0.77255  0.48576  0.95510
    480   3.14875  4.52302  4.56312  4.04405  3.13267  4.34939  4.69113  1.66612  3.86178  1.15333  2.98592  4.32630  4.61321  4.10990  4.04648  3.71685  3.39244  1.99005  5.14560  3.96201    500 l - - -
          2.68618  4.42225  2.77519  2.73123  3.46354  2.40513  3.72494  3.29354  2.67741  2.69355  4.24690  2.90347  2.73739  3.18146  2.89801  2.37887  2.77519  2.98518  4.58477  3.61503
          0.03126  3.87691  4.59925  0.61958  0.77255  0.48576  0.95510
    481   2.74693  4.97586  2.41320  1.49817  4.43380  2.23962  3.75854  3.88707  2.65068  3.47560  4.33870  2.81578  3.79681  2.94185  3.11063  2.73517  3.05760  3.50164  5.63242  4.27878    501 e - - -
          2.68618  4.42225  2.77519  2.73123  3.46354  2.40513  3.72494  3.29354  2.67741  2.69355  4.24690  2.90347  2.73739  3.18146  2.89801  2.37887  2.77519  2.98518  4.58477  3.61503
          0.03126  3.87691  4.59925  0.61958  0.77255  0.48576  0.95510
    482   2.66991  4.80256  2.96135  2.49726  4.07440  2.57161  2.71766  3.56056  2.25275  3.13304  3.97487  2.97723  3.82943  2.78697  2.16835  2.70630  2.91409  3.23197  5.28323  3.96812    502 r - - -
          2.68618  4.42225  2.77519  2.73123  3.46354  2.40513  3.72494  3.29354  2.67741  2.69355  4.24690  2.90347  2.73739  3.18146  2.89801  2.37887  2.77519  2.98518  4.58477  3.61503
          0.03126  3.87691  4.59925  0.61958  0.77255  0.48576  0.95510
    483   2.89601  5.41458  1.41842  1.68789  4.70066  3.17260  3.72411  4.20367  2.74192  3.73190  4.59770  2.64790  3.79609  2.89644  3.32618  2.78757  3.18719  3.79454  5.88914  4.40292    503 d - - -
          2.68618  4.42225  2.77519  2.73123  3.46354  2.40513  3.72494  3.29354  2.67741  2.69355  4.24690  2.90347  2.73739  3.18146  2.89801  2.37887  2.77519  2.98518  4.58477  3.61503
          0.17878  3.87691  1.94493  0.61958  0.77255  0.48576  0.95510
    484   2.40161  4.21770  3.38143  2.99920  3.64552  3.19624  3.99244  2.71219  2.92923  2.57276  3.62872  3.29207  2.48531  3.29662  3.23533  2.61517  2.78130  1.93228  5.16328  3.90199    504 v - - -
          2.68618  4.42225  2.77519  2.73123  3.46354  2.40513  3.72494  3.29354  2.67741  2.69355  4.24690  2.90347  2.73739  3.18146  2.89801  2.37887  2.77519  2.98518  4.58477  3.61503
          0.03614  3.73426  4.45661  0.61958  0.77255  0.42001  1.07015
    485   1.70118  4.55311  3.01284  2.64933  4.07766  3.25267  3.78260  3.36044  2.01417  3.07562  3.97084  3.06843  3.80807  2.98393  2.80551  2.65635  2.88032  3.03528  5.35823  4.08932    505 a - - -
          2.68618  4.42225  2.77519  2.73123  3.46354  2.40513  3.72494  3.29354  2.67741  2.69355  4.24690  2.90347  2.73739  3.18146  2.89801  2.37887  2.77519  2.98518  4.58477  3.61503
          0.03126  3.87691  4.59925  0.61958  0.77255  0.48576  0.95510
    486   1.78615  4.21294  3.15811  2.85329  4.17611  2.17841  4.00631  3.57268  2.94372  3.25268  4.08721  3.13466  2.38136  3.24675  3.30356  2.39583  2.68741  3.08983  5.50257  4.26055    506 a - - -
          2.68618  4.42225  2.77519  2.73123  3.46354  2.40513  3.72494  3.29354  2.67741  2.69355  4.24690  2.90347  2.73739  3.18146  2.89801  2.37887  2.77519  2.98518  4.58477  3.61503
          0.03126  3.87691  4.59925  0.61958  0.77255  0.48576  0.95510
    487   2.67323  4.40618  3.51158  3.09008  3.42766  3.50154  4.01549  2.68954  2.95719  1.54300  3.44484  3.44055  2.54579  3.35119  3.24758  2.90163  2.98187  2.55851  5.03323  3.75886    507 l - - -
          2.68618  4.42225  2.77519  2.73123  3.46354  2.40513  3.72494  3.29354  2.67741  2.69355  4.24690  2.90347  2.73739  3.18146  2.89801  2.37887  2.77519  2.98518  4.58477  3.61503
          0.03126  3.87691  4.59925  0.61958  0.77255  0.48576  0.95510
    488   2.28378  4.25881  3.10262  2.83132  4.16192  2.97743  3.99739  3.61118  2.91017  3.28041  4.13246  3.12819  2.41415  3.24292  3.25682  1.50672  2.72885  3.13313  5.49128  4.22303    508 s - - -
          2.68618  4.42225  2.77519  2.73123  3.46354  2.40513  3.72494  3.29354  2.67741  2.69355  4.24690  2.90347  2.73739  3.18146  2.89801  2.37887  2.77519  2.98518  4.58477  3.61503
          0.03126  3.87691  4.59925  0.61958  0.77255  0.48576  0.95510
    489   2.04625  4.71286  2.04585  2.34365  4.32431  2.31788  3.76947  3.74632  2.70126  3.36755  4.19933  2.84427  3.73253  2.95003  3.18828  2.57873  2.88605  3.32759  5.58824  4.22779    509 d - - -
          2.68618  4.42225  2.77519  2.73123  3.46354  2.40513  3.72494  3.29354  2.67741  2.69355  4.24690  2.90347  2.73739  3.18146  2.89801  2.37887  2.77519  2.98518  4.58477  3.61503
          0.03126  3.87691  4.59925  0.61958  0.77255  0.48576  0.95510
    490   2.73092  4.95939  2.49276  1.56464  4.34606  3.24345  3.72067  3.77884  2.56321  3.36855  4.23480  2.83565  2.50582  2.89571  3.00519  2.72417  3.02061  3.41934  5.55666  4.20635    510 e - - -
          2.68618  4.42225  2.77519  2.73123  3.46354  2.40513  3.72494  3.29354  2.67741  2.69355  4.24690  2.90347  2.73739  3.18146  2.89801  2.37887  2.77519  2.98518  4.58477  3.61503
          0.03126  3.87691  4.59925  0.61958  0.77255  0.48576  0.95510
    491   2.65747  4.68502  2.83307  2.56231  3.85042  2.25839  1.92794  3.61831  2.59177  3.20968  4.09452  3.02184  3.82618  3.01010  2.94980  2.72436  2.97498  3.26913  5.19502  3.80149    511 h - - -
          2.68618  4.42225  2.77519  2.73123  3.46354  2.40513  3.72494  3.29354  2.67741  2.69355  4.24690  2.90347  2.73739  3.18146  2.89801  2.37887  2.77519  2.98518  4.58477  3.61503
          0.03126  3.87691  4.59925  0.61958  0.77255  0.48576  0.95510
    492   1.38958  4.10631  3.34593  3.07751  4.15139  2.90013  4.14514  3.47206  3.12293  3.24349  4.11066  3.24107  3.64347  3.42942  3.42313  1.78332  2.66102  2.99295  5.52674  4.29966    512 a - - -
          2.68618  4.42225  2.77519  2.73123  3.46354  2.40513  3.72494  3.29354  2.67741  2.69355  4.24690  2.90347  2.73739  3.18146  2.89801  2.37887  2.77519  2.98518  4.58477  3.61503
          0.03126  3.87691  4.59925  0.61958  0.77255  0.48576  0.95510
    493   3.01027  4.84930  3.50135  3.01135  4.20501  3.49756  3.82717  3.74693  2.23873  3.26205  4.26200  3.37080  3.99983  3.04719  0.97163  3.09416  3.27586  3.47066  5.28619  4.13129    513 r - - -
          2.68618  4.42225  2.77519  2.73123  3.46354  2.40513  3.72494  3.29354  2.67741  2.69355  4.24690  2.90347  2.73739  3.18146  2.89801  2.37887  2.77519  2.98518  4.58477  3.61503
          0.03126  3.87691  4.59925  0.61958  0.77255  0.48576  0.95510
    494   1.41887  4.19497  3.26658  2.97251  4.09471  2.98462  4.07031  3.39125  3.00978  3.14390  4.04235  3.21581  2.39323  3.33814  3.33166  2.44012  2.71885  2.97227  5.46391  4.23505    514 a - - -
          2.68618  4.42225  2.77519  2.73123  3.46354  2.40513  3.72494  3.29354  2.67741  2.69355  4.24690  2.90347  2.73739  3.18146  2.89801  2.37887  2.77519  2.98518  4.58477  3.61503
          0.03126  3.87691  4.59925  0.61958  0.77255  0.48576  0.95510
    495   3.16014  4.62103  4.19665  3.83642  3.13722  3.98785  4.49076  2.34139  3.60413  0.86975  3.15859  4.11147  4.42238  3.97139  3.77951  3.55908  3.45415  2.37990  5.01823  3.74260    515 l - - -
          2.68618  4.42225  2.77519  2.73123  3.46354  2.40513  3.72494  3.29354  2.67741  2.69355  4.24690  2.90347  2.73739  3.18146  2.89801  2.37887  2.77519  2.98518  4.58477  3.61503
          0.03126  3.87691  4.59925  0.61958  0.77255  0.48576  0.95510
    496   3.01027  4.84930  3.50135  3.01135  4.20501  3.49756  3.82717  3.74693  2.23873  3.26205  4.26200  3.37080  3.99983  3.04719  0.97163  3.09416  3.27586  3.47066  5.28619  4.13129    516 r - - -
          2.68618  4.42225  2.77519  2.73123  3.46354  2.40513  3.72494  3.29354  2.67741  2.69355  4.24690  2.90347  2.73739  3.18146  2.89801  2.37887  2.77519  2.98518  4.58477  3.61503
          0.03126  3.87691  4.59925  0.61958  0.77255  0.48576  0.95510
    497   3.01027  4.84930  3.50135  3.01135  4.20501  3.49756  3.82717  3.74693  2.23873  3.26205  4.26200  3.37080  3.99983  3.04719  0.97163  3.09416  3.27586  3.47066  5.28619  4.13129    517 r - - -
          2.68618  4.42225  2.77519  2.73123  3.46354  2.40513  3.72494  3.29354  2.67741  2.69355  4.24690  2.90347  2.73739  3.18146  2.89801  2.37887  2.77519  2.98518  4.58477  3.61503
          0.03126  3.87691  4.59925  0.61958  0.77255  0.48576  0.95510
    498   3.01359  4.45397  4.37725  3.88071  3.21862  4.13791  4.58575  2.00881  3.70801  1.26784  3.09531  4.15228  4.48963  3.99762  3.91908  3.51420  3.28365  1.62446  5.15884  3.94663    518 l - - -
          2.68618  4.42225  2.77519  2.73123  3.46354  2.40513  3.72494  3.29354  2.67741  2.69355  4.24690  2.90347  2.73739  3.18146  2.89801  2.37887  2.77519  2.98518  4.58477  3.61503
          0.03126  3.87691  4.59925  0.61958  0.77255  0.48576  0.95510
    499   3.01027  4.84930  3.50135  3.01135  4.20501  3.49756  3.82717  3.74693  2.23873  3.26205  4.26200  3.37080  3.99983  3.04719  0.97163  3.09416  3.27586  3.47066  5.28619  4.13129    519 r - - -
          2.68618  4.42225  2.77519  2.73123  3.46354  2.40513  3.72494  3.29354  2.67741  2.69355  4.24690  2.90347  2.73739  3.18146  2.89801  2.37887  2.77519  2.98518  4.58477  3.61503
          0.03126  3.87691  4.59925  0.61958  0.77255  0.48576  0.95510
    500   1.00739  4.19409  3.46695  3.25833  4.05666  3.01854  4.27987  3.18282  3.27470  3.06424  4.09549  3.40687  3.75816  3.61543  3.52499  2.54430  2.82196  2.83645  5.48337  4.28409    520 a - - -
          2.68618  4.42225  2.77519  2.73123  3.46354  2.40513  3.72494  3.29354  2.67741  2.69355  4.24690  2.90347  2.73739  3.18146  2.89801  2.37887  2.77519  2.98518  4.58477  3.61503
          0.03126  3.87691  4.59925  0.61958  0.77255  0.48576  0.95510
    501   2.81155  4.35281  4.13154  3.79470  3.55320  3.72857  4.59561  2.04972  3.66255  2.23939  3.51757  3.98385  4.28875  4.02199  3.87465  3.23229  3.17293  1.01931  5.33843  4.07037    521 v - - -
          2.68618  4.42225  2.77519  2.73123  3.46354  2.40513  3.72494  3.29354  2.67741  2.69355  4.24690  2.90347  2.73739  3.18146  2.89801  2.37887  2.77519  2.98518  4.58477  3.61503
          0.03126  3.87691  4.59925  0.61958  0.77255  0.48576  0.95510
    502   3.16014  4.62103  4.19665  3.83642  3.13722  3.98785  4.49076  2.34139  3.60413  0.86975  3.15859  4.11147  4.42238  3.97139  3.77951  3.55908  3.45415  2.37990  5.01823  3.74260    522 l - - -
          2.68618  4.42225  2.77519  2.73123  3.46354  2.40513  3.72494  3.29354  2.67741  2.69355  4.24690  2.90347  2.73739  3.18146  2.89801  2.37887  2.77519  2.98518  4.58477  3.61503
          0.03126  3.87691  4.59925  0.61958  0.77255  0.48576  0.95510
    503   2.41491  4.26003  3.43183  3.18391  3.97260  3.09920  4.20092  3.10027  3.12698  2.96360  4.01375  3.39266  3.80326  3.52155  3.38552  2.61622  1.16441  2.79477  5.41001  4.18920    523 t - - -
          2.68618  4.42225  2.77519  2.73123  3.46354  2.40513  3.72494  3.29354  2.67741  2.69355  4.24690  2.90347  2.73739  3.18146  2.89801  2.37887  2.77519  2.98518  4.58477  3.61503
          0.03126  3.87691  4.59925  0.61958  0.77255  0.48576  0.95510
    504   1.36524  4.10527  3.34848  3.08165  4.14940  2.90026  4.14778  3.46657  3.12647  3.24118  4.10987  3.24336  3.64416  3.43328  3.42525  1.81867  2.66157  2.98913  5.52621  4.29934    524 a - - -
          2.68618  4.42225  2.77519  2.73123  3.46354  2.40513  3.72494  3.29354  2.67741  2.69355  4.24690  2.90347  2.73739  3.18146  2.89801  2.37887  2.77519  2.98518  4.58477  3.61503
          0.03126  3.87691  4.59925  0.61958  0.77255  0.48576  0.95510
    505   1.00739  4.19409  3.46695  3.25833  4.05666  3.01854  4.27987  3.18282  3.27470  3.06424  4.09549  3.40687  3.75816  3.61543  3.52499  2.54430  2.82196  2.83645  5.48337  4.28409    525 a - - -
          2.68618  4.42225  2.77519  2.73123  3.46354  2.40513  3.72494  3.29354  2.67741  2.69355  4.24690  2.90347  2.73739  3.18146  2.89801  2.37887  2.77519  2.98518  4.58477  3.61503
          0.03126  3.87691  4.59925  0.61958  0.77255  0.48576  0.95510
    506   2.03809  4.58148  3.22582  2.74825  4.08764  3.31225  3.74906  3.42325  2.32483  3.07157  3.97526  3.13561  3.83849  2.94204  1.73155  2.70051  2.90818  3.10089  5.31894  4.07361    526 r - - -
          2.68618  4.42225  2.77519  2.73123  3.46354  2.40513  3.72494  3.29354  2.67741  2.69355  4.24690  2.90347  2.73739  3.18146  2.89801  2.37887  2.77519  2.98518  4.58477  3.61503
          0.03126  3.87691  4.59925  0.61958  0.77255  0.48576  0.95510
    507   3.01027  4.84930  3.50135  3.01135  4.20501  3.49756  3.82717  3.74693  2.23873  3.26205  4.26200  3.37080  3.99983  3.04719  0.97163  3.09416  3.27586  3.47066  5.28619  4.13129    527 r - - -
          2.68618  4.42225  2.77519  2.73123  3.46354  2.40513  3.72494  3.29354  2.67741  2.69355  4.24690  2.90347  2.73739  3.18146  2.89801  2.37887  2.77519  2.98518  4.58477  3.61503
          0.03126  3.87691  4.59925  0.61958  0.77255  0.48576  0.95510
    508   2.16694  2.40031  3.72454  3.34407  3.89046  2.93930  4.19120  3.20764  3.24514  3.00967  3.90436  3.38526  3.67030  3.54863  3.49165  1.48702  2.64013  2.80144  5.32390  4.10584    528 s - - -
          2.68618  4.42225  2.77519  2.73123  3.46354  2.40513  3.72494  3.29354  2.67741  2.69355  4.24690  2.90347  2.73739  3.18146  2.89801  2.37887  2.77519  2.98518  4.58477  3.61503
          0.03126  3.87691  4.59925  0.61958  0.77255  0.48576  0.95510
    509   2.20703  4.91171  2.14185  2.27389  4.17678  3.26682  2.67743  3.66553  2.50616  3.25054  4.08063  2.81155  3.77336  2.81178  2.98412  2.64553  2.91497  3.31060  5.43848  4.04866    529 d - - -
          2.68618  4.42225  2.77519  2.73123  3.46354  2.40513  3.72494  3.29354  2.67741  2.69355  4.24690  2.90347  2.73739  3.18146  2.89801  2.37887  2.77519  2.98518  4.58477  3.61503
          0.03126  3.87691  4.59925  0.61958  0.77255  0.48576  0.95510
    510   2.22850  4.83714  2.84565  2.07295  4.17732  3.35774  3.62250  3.56323  2.29247  3.15619  3.99557  2.92765  3.81196  2.77859  2.19757  2.68355  2.90606  3.23175  5.36764  4.05926    530 e - - -
          2.68618  4.42225  2.77519  2.73123  3.46354  2.40513  3.72494  3.29354  2.67741  2.69355  4.24690  2.90347  2.73739  3.18146  2.89801  2.37887  2.77519  2.98518  4.58477  3.61503
          0.03126  3.87691  4.59925  0.61958  0.77255  0.48576  0.95510
    511   2.55296  4.63013  2.80626  2.51877  4.11486  3.20143  3.75550  3.60343  2.52425  3.20974  4.07725  2.97126  3.77663  2.28023  2.88621  1.73083  2.88770  3.22936  5.39598  4.06458    531 s - - -
          2.68618  4.42225  2.77519  2.73123  3.46354  2.40513  3.72494  3.29354  2.67741  2.69355  4.24690  2.90347  2.73739  3.18146  2.89801  2.37887  2.77519  2.98518  4.58477  3.61503
          0.03126  3.87691  4.59925  0.61958  0.77255  0.48576  0.95510
    512   2.67020  4.44532  3.34489  3.24480  4.38725  0.72229  4.36491  3.98785  3.42669  3.64145  4.61714  3.50917  3.83660  3.75048  3.66235  2.84222  3.15178  3.51531  5.48134  4.48926    532 g - - -
          2.68618  4.42225  2.77519  2.73123  3.46354  2.40513  3.72494  3.29354  2.67741  2.69355  4.24690  2.90347  2.73739  3.18146  2.89801  2.37887  2.77519  2.98518  4.58477  3.61503
          0.03126  3.87691  4.59925  0.61958  0.77255  0.48576  0.95510
    513   1.71261  4.12510  3.25728  2.97879  4.23024  2.10546  4.09931  3.63889  3.07565  3.32592  4.14940  3.18218  3.62143  3.35845  3.41007  1.78265  2.64573  3.10183  5.56588  4.34176    533 a - - -
          2.68625  4.42232  2.77526  2.73130  3.46361  2.40480  3.72501  3.29361  2.67748  2.69335  4.24697  2.90354  2.73747  3.18110  2.89808  2.37894  2.77526  2.98525  4.58484  3.61510
          0.17878  1.87306  4.59925  1.09992  0.40481  0.48576  0.95510
    514   2.99419  5.12344  0.91171  2.33737  4.50100  3.21387  3.93469  4.09014  3.01960  3.69763  4.67573  2.89401  3.86696  3.17377  3.53651  2.95597  3.33282  3.72881  5.66876  4.37303    538 d - - -
          2.68618  4.42225  2.77519  2.73123  3.46354  2.40513  3.72494  3.29354  2.67741  2.69355  4.24690  2.90347  2.73739  3.18146  2.89801  2.37887  2.77519  2.98518  4.58477  3.61503
          0.03126  3.87691  4.59925  0.61958  0.77255  0.48576  0.95510
    515   2.75705  4.51379  3.36468  3.20425  4.19927  3.20105  4.28144  3.74570  3.26191  3.37210  4.42206  3.51057  0.81942  3.65056  3.50704  2.92465  3.19894  3.39058  5.38472  4.31995    539 p - - -
          2.68618  4.42225  2.77519  2.73123  3.46354  2.40513  3.72494  3.29354  2.67741  2.69355  4.24690  2.90347  2.73739  3.18146  2.89801  2.37887  2.77519  2.98518  4.58477  3.61503
          0.03126  3.87691  4.59925  0.61958  0.77255  0.48576  0.95510
    516   3.01027  4.84930  3.50135  3.01135  4.20501  3.49756  3.82717  3.74693  2.23873  3.26205  4.26200  3.37080  3.99983  3.04719  0.97163  3.09416  3.27586  3.47066  5.28619  4.13129    540 r - - -
          2.68618  4.42225  2.77519  2.73123  3.46354  2.40513  3.72494  3.29354  2.67741  2.69355  4.24690  2.90347  2.73739  3.18146  2.89801  2.37887  2.77519  2.98518  4.58477  3.61503
          0.03126  3.87691  4.59925  0.61958  0.77255  0.48576  0.95510
    517   2.73245  4.73664  3.07621  2.60351  3.23185  3.50177  2.65779  3.35863  2.44356  2.92991  3.83536  3.06521  3.90664  2.36660  2.79596  2.78910  2.95894  3.08921  4.71095  2.52359    541 q - - -
          2.68618  4.42225  2.77519  2.73123  3.46354  2.40513  3.72494  3.29354  2.67741  2.69355  4.24690  2.90347  2.73739  3.18146  2.89801  2.37887  2.77519  2.98518  4.58477  3.61503
          0.03126  3.87691  4.59925  0.61958  0.77255  0.48576  0.95510
    518   2.41491  4.26003  3.43183  3.18391  3.97260  3.09920  4.20092  3.10027  3.12698  2.96360  4.01375  3.39266  3.80326  3.52155  3.38552  2.61622  1.16441  2.79477  5.41001  4.18920    542 t - - -
          2.68618  4.42225  2.77519  2.73123  3.46354  2.40513  3.72494  3.29354  2.67741  2.69355  4.24690  2.90347  2.73739  3.18146  2.89801  2.37887  2.77519  2.98518  4.58477  3.61503
          0.03126  3.87691  4.59925  0.61958  0.77255  0.48576  0.95510
    519   3.16014  4.62103  4.19665  3.83642  3.13722  3.98785  4.49076  2.34139  3.60413  0.86975  3.15859  4.11147  4.42238  3.97139  3.77951  3.55908  3.45415  2.37990  5.01823  3.74260    543 l - - -
          2.68618  4.42225  2.77519  2.73123  3.46354  2.40513  3.72494  3.29354  2.67741  2.69355  4.24690  2.90347  2.73739  3.18146  2.89801  2.37887  2.77519  2.98518  4.58477  3.61503
          0.03126  3.87691  4.59925  0.61958  0.77255  0.48576  0.95510
    520   3.34271  4.71587  4.09778  3.80489  2.67048  3.73498  3.90502  3.36639  3.52696  2.76056  3.99999  3.95303  4.25306  3.91434  3.65457  3.54637  3.64330  3.25684  0.87639  2.67232    544 w - - -
          2.68618  4.42225  2.77519  2.73123  3.46354  2.40513  3.72494  3.29354  2.67741  2.69355  4.24690  2.90347  2.73739  3.18146  2.89801  2.37887  2.77519  2.98518  4.58477  3.61503
          0.03126  3.87691  4.59925  0.61958  0.77255  0.48576  0.95510
    521   2.05167  4.64552  2.87225  2.55210  4.08451  3.25576  3.75454  3.46210  2.48758  3.09296  4.00534  3.00491  3.80642  1.89193  2.83482  2.66573  2.90723  3.13766  5.37717  4.07036    545 q - - -
          2.68618  4.42225  2.77519  2.73123  3.46354  2.40513  3.72494  3.29354  2.67741  2.69355  4.24690  2.90347  2.73739  3.18146  2.89801  2.37887  2.77519  2.98518  4.58477  3.61503
          0.03126  3.87691  4.59925  0.61958  0.77255  0.48576  0.95510
    522   1.00739  4.19409  3.46695  3.25833  4.05666  3.01854  4.27987  3.18282  3.27470  3.06424  4.09549  3.40687  3.75816  3.61543  3.52499  2.54430  2.82196  2.83645  5.48337  4.28409    546 a - - -
          2.68618  4.42225  2.77519  2.73123  3.46354  2.40513  3.72494  3.29354  2.67741  2.69355  4.24690  2.90347  2.73739  3.18146  2.89801  2.37887  2.77519  2.98518  4.58477  3.61503
          0.03126  3.87691  4.59925  0.61958  0.77255  0.48576  0.95510
    523   3.34271  4.71587  4.09778  3.80489  2.67048  3.73498  3.90502  3.36639  3.52696  2.76056  3.99999  3.95303  4.25306  3.91434  3.65457  3.54637  3.64330  3.25684  0.87639  2.67232    547 w - - -
          2.68618  4.42225  2.77519  2.73123  3.46354  2.40513  3.72494  3.29354  2.67741  2.69355  4.24690  2.90347  2.73739  3.18146  2.89801  2.37887  2.77519  2.98518  4.58477  3.61503
          0.03126  3.87691  4.59925  0.61958  0.77255  0.48576  0.95510
    524   2.72937  4.99823  2.67736  2.34146  4.16406  3.35166  2.70324  3.73997  2.30215  3.27749  4.11151  2.33563  3.81862  2.24299  2.68323  2.71485  2.96758  3.39177  5.37402  3.99120    548 q - - -
          2.68618  4.42225  2.77519  2.73123  3.46354  2.40513  3.72494  3.29354  2.67741  2.69355  4.24690  2.90347  2.73739  3.18146  2.89801  2.37887  2.77519  2.98518  4.58477  3.61503
          0.03126  3.87691  4.59925  0.61958  0.77255  0.48576  0.95510
    525   2.07640  4.59222  3.22975  2.75002  4.09556  3.31894  3.74564  3.43180  2.31095  3.07675  3.98188  3.13736  3.84285  2.93743  1.69701  2.70870  2.91586  3.11036  5.32070  4.07664    549 r - - -
          2.68618  4.42225  2.77519  2.73123  3.46354  2.40513  3.72494  3.29354  2.67741  2.69355  4.24690  2.90347  2.73739  3.18146  2.89801  2.37887  2.77519  2.98518  4.58477  3.61503
          0.03126  3.87691  4.59925  0.61958  0.77255  0.48576  0.95510
    526   2.31701  4.23753  3.21009  3.02595  4.08063  2.96732  4.13574  3.60379  3.10002  3.32363  4.24927  3.25010  3.70646  3.44897  3.38600  1.08439  2.79745  3.13792  5.45274  4.16415    550 s - - -
          2.68618  4.42225  2.77519  2.73123  3.46354  2.40513  3.72494  3.29354  2.67741  2.69355  4.24690  2.90347  2.73739  3.18146  2.89801  2.37887  2.77519  2.98518  4.58477  3.61503
          0.03126  3.87691  4.59925  0.61958  0.77255  0.48576  0.95510
    527   2.67020  4.44532  3.34489  3.24480  4.38725  0.72229  4.36491  3.98785  3.42669  3.64145  4.61714  3.50917  3.83660  3.75048  3.66235  2.84222  3.15178  3.51531  5.48134  4.48926    551 g - - -
          2.68618  4.42225  2.77519  2.73123  3.46354  2.40513  3.72494  3.29354  2.67741  2.69355  4.24690  2.90347  2.73739  3.18146  2.89801  2.37887  2.77519  2.98518  4.58477  3.61503
          0.03126  3.87691  4.59925  0.61958  0.77255  0.48576  0.95510
    528   3.16014  4.62103  4.19665  3.83642  3.13722  3.98785  4.49076  2.34139  3.60413  0.86975  3.15859  4.11147  4.42238  3.97139  3.77951  3.55908  3.45415  2.37990  5.01823  3.74260    552 l - - -
          2.68618  4.42225  2.77519  2.73123  3.46354  2.40513  3.72494  3.29354  2.67741  2.69355  4.24690  2.90347  2.73739  3.18146  2.89801  2.37887  2.77519  2.98518  4.58477  3.61503
          0.03126  3.87691  4.59925  0.61958  0.77255  0.48576  0.95510
    529   2.88405  4.87011  2.90563  2.66031  4.03929  3.36883  3.81870  3.67061  2.48076  3.17254  4.20015  3.12013  3.92227  1.22618  2.76490  2.93155  3.18096  3.39997  5.31046  4.00446    553 q - - -
          2.68618  4.42225  2.77519  2.73123  3.46354  2.40513  3.72494  3.29354  2.67741  2.69355  4.24690  2.90347  2.73739  3.18146  2.89801  2.37887  2.77519  2.98518  4.58477  3.61503
          0.03126  3.87691  4.59925  0.61958  0.77255  0.48576  0.95510
    530   2.97316  5.04944  3.37214  2.74678  4.46836  3.59184  3.58116  3.82951  1.59186  3.30528  4.18637  3.14946  3.97710  2.72560  1.46860  2.98370  3.15277  3.52160  5.37247  4.19441    554 r - - -
          2.68618  4.42225  2.77519  2.73123  3.46354  2.40513  3.72494  3.29354  2.67741  2.69355  4.24690  2.90347  2.73739  3.18146  2.89801  2.37887  2.77519  2.98518  4.58477  3.61503
          0.03126  3.87691  4.59925  0.61958  0.77255  0.48576  0.95510
    531   3.01027  4.84930  3.50135  3.01135  4.20501  3.49756  3.82717  3.74693  2.23873  3.26205  4.26200  3.37080  3.99983  3.04719  0.97163  3.09416  3.27586  3.47066  5.28619  4.13129    555 r - - -
          2.68618  4.42225  2.77519  2.73123  3.46354  2.40513  3.72494  3.29354  2.67741  2.69355  4.24690  2.90347  2.73739  3.18146  2.89801  2.37887  2.77519  2.98518  4.58477  3.61503
          0.03126  3.87691  4.59925  0.61958  0.77255  0.48576  0.95510
    532   3.34271  4.71587  4.09778  3.80489  2.67048  3.73498  3.90502  3.36639  3.52696  2.76056  3.99999  3.95303  4.25306  3.91434  3.65457  3.54637  3.64330  3.25684  0.87639  2.67232    556 w - - -
          2.68618  4.42225  2.77519  2.73123  3.46354  2.40513  3.72494  3.29354  2.67741  2.69355  4.24690  2.90347  2.73739  3.18146  2.89801  2.37887  2.77519  2.98518  4.58477  3.61503
          0.03126  3.87691  4.59925  0.61958  0.77255  0.48576  0.95510
    533   3.16014  4.62103  4.19665  3.83642  3.13722  3.98785  4.49076  2.34139  3.60413  0.86975  3.15859  4.11147  4.42238  3.97139  3.77951  3.55908  3.45415  2.37990  5.01823  3.74260    557 l - - -
          2.68618  4.42225  2.77519  2.73123  3.46354  2.40513  3.72494  3.29354  2.67741  2.69355  4.24690  2.90347  2.73739  3.18146  2.89801  2.37887  2.77519  2.98518  4.58477  3.61503
          0.03126  3.87691  4.59925  0.61958  0.77255  0.48576  0.95510
    534   1.00739  4.19409  3.46695  3.25833  4.05666  3.01854  4.27987  3.18282  3.27470  3.06424  4.09549  3.40687  3.75816  3.61543  3.52499  2.54430  2.82196  2.83645  5.48337  4.28409    558 a - - -
          2.68618  4.42225  2.77519  2.73123  3.46354  2.40513  3.72494  3.29354  2.67741  2.69355  4.24690  2.90347  2.73739  3.18146  2.89801  2.37887  2.77519  2.98518  4.58477  3.61503
          0.03126  3.87691  4.59925  0.61958  0.77255  0.48576  0.95510
    535   1.00739  4.19409  3.46695  3.25833  4.05666  3.01854  4.27987  3.18282  3.27470  3.06424  4.09549  3.40687  3.75816  3.61543  3.52499  2.54430  2.82196  2.83645  5.48337  4.28409    559 a - - -
          2.68618  4.42225  2.77519  2.73123  3.46354  2.40513  3.72494  3.29354  2.67741  2.69355  4.24690  2.90347  2.73739  3.18146  2.89801  2.37887  2.77519  2.98518  4.58477  3.61503
          0.03126  3.87691  4.59925  0.61958  0.77255  0.48576  0.95510
    536   1.71337  4.12363  3.30294  3.04020  4.17323  2.90122  4.12947  3.51571  3.09606  3.27079  4.13394  3.22176  3.64283  3.40581  3.40367  1.44523  2.66715  3.02617  5.53990  4.30544    560 s - - -
          2.68618  4.42225  2.77519  2.73123  3.46354  2.40513  3.72494  3.29354  2.67741  2.69355  4.24690  2.90347  2.73739  3.18146  2.89801  2.37887  2.77519  2.98518  4.58477  3.61503
          0.03126  3.87691  4.59925  0.61958  0.77255  0.48576  0.95510
    537   2.95590  5.06814  2.48916  1.01908  4.41488  3.27678  3.86382  3.86965  2.74489  3.48601  4.45973  2.93512  3.88154  3.07931  3.15428  2.93777  3.26013  3.55299  5.58561  4.30772    561 e - - -
          2.68618  4.42225  2.77519  2.73123  3.46354  2.40513  3.72494  3.29354  2.67741  2.69355  4.24690  2.90347  2.73739  3.18146  2.89801  2.37887  2.77519  2.98518  4.58477  3.61503
          0.03126  3.87691  4.59925  0.61958  0.77255  0.48576  0.95510
    538   2.86323  4.92883  3.21710  2.67288  4.01348  3.52559  2.52285  3.67995  2.05034  3.19189  4.07641  3.10411  3.93415  2.78128  1.62012  2.89078  3.07137  3.37741  5.18869  3.86434    562 r - - -
          2.68618  4.42225  2.77519  2.73123  3.46354  2.40513  3.72494  3.29354  2.67741  2.69355  4.24690  2.90347  2.73739  3.18146  2.89801  2.37887  2.77519  2.98518  4.58477  3.61503
          0.03126  3.87691  4.59925  0.61958  0.77255  0.48576  0.95510
    539   2.67020  4.44532  3.34489  3.24480  4.38725  0.72229  4.36491  3.98785  3.42669  3.64145  4.61714  3.50917  3.83660  3.75048  3.66235  2.84222  3.15178  3.51531  5.48134  4.48926    563 g - - -
          2.68618  4.42225  2.77519  2.73123  3.46354  2.40513  3.72494  3.29354  2.67741  2.69355  4.24690  2.90347  2.73739  3.18146  2.89801  2.37887  2.77519  2.98518  4.58477  3.61503
          0.03126  3.87691  4.59925  0.61958  0.77255  0.48576  0.95510
    540   2.67020  4.44532  3.34489  3.24480  4.38725  0.72229  4.36491  3.98785  3.42669  3.64145  4.61714  3.50917  3.83660  3.75048  3.66235  2.84222  3.15178  3.51531  5.48134  4.48926    564 g - - -
          2.68618  4.42225  2.77519  2.73123  3.46354  2.40513  3.72494  3.29354  2.67741  2.69355  4.24690  2.90347  2.73739  3.18146  2.89801  2.37887  2.77519  2.98518  4.58477  3.61503
          0.03126  3.87691  4.59925  0.61958  0.77255  0.48576  0.95510
    541   1.76181  4.19599  3.21561  2.87988  4.13315  2.96334  4.00075  3.52180  2.93078  3.21014  4.04743  3.14952  2.46445  3.24365  3.28457  1.89165  2.67466  3.05171  5.47081  4.22722    565 a - - -
          2.68618  4.42225  2.77519  2.73123  3.46354  2.40513  3.72494  3.29354  2.67741  2.69355  4.24690  2.90347  2.73739  3.18146  2.89801  2.37887  2.77519  2.98518  4.58477  3.61503
          0.03126  3.87691  4.59925  0.61958  0.77255  0.48576  0.95510
    542   1.55428  4.17066  3.71938  3.33248  3.76083  3.23778  4.25428  2.50990  3.26185  2.60394  3.68326  3.51001  3.89049  3.58650  3.53840  2.66495  2.81648  1.83126  5.34244  4.11486    566 a - - -
          2.68618  4.42225  2.77519  2.73123  3.46354  2.40513  3.72494  3.29354  2.67741  2.69355  4.24690  2.90347  2.73739  3.18146  2.89801  2.37887  2.77519  2.98518  4.58477  3.61503
          0.03126  3.87691  4.59925  0.61958  0.77255  0.48576  0.95510
    543   1.33297  4.12794  3.29410  3.05984  4.20939  2.05351  4.16271  3.54230  3.15469  3.30058  4.16490  3.23828  3.64809  3.44762  3.45818  2.37998  2.68577  3.04764  5.55886  4.35268    567 a - - -
          2.68618  4.42225  2.77519  2.73123  3.46354  2.40513  3.72494  3.29354  2.67741  2.69355  4.24690  2.90347  2.73739  3.18146  2.89801  2.37887  2.77519  2.98518  4.58477  3.61503
          0.03126  3.87691  4.59925  0.61958  0.77255  0.48576  0.95510
    544   1.58653  4.17300  3.73151  3.34178  3.75144  3.25342  4.25991  2.48343  3.27026  2.58921  3.67186  3.52108  3.90169  3.59428  3.54622  2.67923  2.82321  1.78912  5.33843  4.11126    568 a - - -
          2.68618  4.42225  2.77519  2.73123  3.46354  2.40513  3.72494  3.29354  2.67741  2.69355  4.24690  2.90347  2.73739  3.18146  2.89801  2.37887  2.77519  2.98518  4.58477  3.61503
          0.03126  3.87691  4.59925  0.61958  0.77255  0.48576  0.95510
    545   2.88405  4.87011  2.90563  2.66031  4.03929  3.36883  3.81870  3.67061  2.48076  3.17254  4.20015  3.12013  3.92227  1.22618  2.76490  2.93155  3.18096  3.39997  5.31046  4.00446    569 q - - -
          2.68618  4.42225  2.77519  2.73123  3.46354  2.40513  3.72494  3.29354  2.67741  2.69355  4.24690  2.90347  2.73739  3.18146  2.89801  2.37887  2.77519  2.98518  4.58477  3.61503
          0.03126  3.87691  4.59925  0.61958  0.77255  0.48576  0.95510
    546   1.00739  4.19409  3.46695  3.25833  4.05666  3.01854  4.27987  3.18282  3.27470  3.06424  4.09549  3.40687  3.75816  3.61543  3.52499  2.54430  2.82196  2.83645  5.48337  4.28409    570 a - - -
          2.68618  4.42225  2.77519  2.73123  3.46354  2.40513  3.72494  3.29354  2.67741  2.69355  4.24690  2.90347  2.73739  3.18146  2.89801  2.37887  2.77519  2.98518  4.58477  3.61503
          0.03126  3.87691  4.59925  0.61958  0.77255  0.48576  0.95510
    547   2.71817  5.09419  1.98842  1.85386  4.40890  3.23325  3.65705  3.84123  2.55199  3.41580  4.24268  2.73606  3.77275  2.81189  3.06832  2.67571  2.33033  3.46545  5.62100  4.20623    571 e - - -
          2.68618  4.42225  2.77519  2.73123  3.46354  2.40513  3.72494  3.29354  2.67741  2.69355  4.24690  2.90347  2.73739  3.18146  2.89801  2.37887  2.77519  2.98518  4.58477  3.61503
          0.03126  3.87691  4.59925  0.61958  0.77255  0.48576  0.95510
    548   3.01027  4.84930  3.50135  3.01135  4.20501  3.49756  3.82717  3.74693  2.23873  3.26205  4.26200  3.37080  3.99983  3.04719  0.97163  3.09416  3.27586  3.47066  5.28619  4.13129    572 r - - -
          2.68618  4.42225  2.77519  2.73123  3.46354  2.40513  3.72494  3.29354  2.67741  2.69355  4.24690  2.90347  2.73739  3.18146  2.89801  2.37887  2.77519  2.98518  4.58477  3.61503
          0.03126  3.87691  4.59925  0.61958  0.77255  0.48576  0.95510
    549   2.99419  5.12344  0.91171  2.33737  4.50100  3.21387  3.93469  4.09014  3.01960  3.69763  4.67573  2.89401  3.86696  3.17377  3.53651  2.95597  3.33282  3.72881  5.66876  4.37303    573 d - - -
          2.68618  4.42225  2.77519  2.73123  3.46354  2.40513  3.72494  3.29354  2.67741  2.69355  4.24690  2.90347  2.73739  3.18146  2.89801  2.37887  2.77519  2.98518  4.58477  3.61503
          0.03126  3.87691  4.59925  0.61958  0.77255  0.48576  0.95510
    550   3.16014  4.62103  4.19665  3.83642  3.13722  3.98785  4.49076  2.34139  3.60413  0.86975  3.15859  4.11147  4.42238  3.97139  3.77951  3.55908  3.45415  2.37990  5.01823  3.74260    574 l - - -
          2.68618  4.42225  2.77519  2.73123  3.46354  2.40513  3.72494  3.29354  2.67741  2.69355  4.24690  2.90347  2.73739  3.18146  2.89801  2.37887  2.77519  2.98518  4.58477  3.61503
          0.03126  3.87691  4.59925  0.61958  0.77255  0.48576  0.95510
    551   2.89413  5.41484  1.44229  1.66276  4.70070  3.17317  3.72226  4.20383  2.73801  3.73071  4.59507  2.64765  3.79548  2.89389  3.32185  2.78571  3.18465  3.79409  5.88808  4.40164    575 d - - -
          2.68618  4.42225  2.77519  2.73123  3.46354  2.40513  3.72494  3.29354  2.67741  2.69355  4.24690  2.90347  2.73739  3.18146  2.89801  2.37887  2.77519  2.98518  4.58477  3.61503
          0.03126  3.87691  4.59925  0.61958  0.77255  0.48576  0.95510
    552   1.43772  4.11857  3.46098  3.14373  4.04497  2.97817  4.16034  3.13879  3.12360  3.03901  3.97341  3.30614  3.69838  3.45080  3.41430  2.42811  1.97924  2.76566  5.47073  4.25744    576 a - - -
          2.68618  4.42225  2.77519  2.73123  3.46354  2.40513  3.72494  3.29354  2.67741  2.69355  4.24690  2.90347  2.73739  3.18146  2.89801  2.37887  2.77519  2.98518  4.58477  3.61503
          0.03126  3.87691  4.59925  0.61958  0.77255  0.48576  0.95510
    553   2.81155  4.35281  4.13154  3.79470  3.55320  3.72857  4.59561  2.04972  3.66255  2.23939  3.51757  3.98385  4.28875  4.02199  3.87465  3.23229  3.17293  1.01931  5.33843  4.07037    577 v - - -
          2.68618  4.42225  2.77519  2.73123  3.46354  2.40513  3.72494  3.29354  2.67741  2.69355  4.24690  2.90347  2.73739  3.18146  2.89801  2.37887  2.77519  2.98518  4.58477  3.61503
          0.03126  3.87691  4.59925  0.61958  0.77255  0.48576  0.95510
    554   2.41491  4.26003  3.43183  3.18391  3.97260  3.09920  4.20092  3.10027  3.12698  2.96360  4.01375  3.39266  3.80326  3.52155  3.38552  2.61622  1.16441  2.79477  5.41001  4.18920    578 t - - -
          2.68618  4.42225  2.77519  2.73123  3.46354  2.40513  3.72494  3.29354  2.67741  2.69355  4.24690  2.90347  2.73739  3.18146  2.89801  2.37887  2.77519  2.98518  4.58477  3.61503
          0.03126  3.87691  4.59925  0.61958  0.77255  0.48576  0.95510
    555   1.41199  4.11750  3.46190  3.14724  4.04761  2.97640  4.16385  3.13961  3.12777  3.04103  3.97646  3.30750  3.69797  3.45486  3.41743  2.42735  2.01876  2.76600  5.47400  4.26101    579 a - - -
          2.68618  4.42225  2.77519  2.73123  3.46354  2.40513  3.72494  3.29354  2.67741  2.69355  4.24690  2.90347  2.73739  3.18146  2.89801  2.37887  2.77519  2.98518  4.58477  3.61503
          0.03126  3.87691  4.59925  0.61958  0.77255  0.48576  0.95510
    556   3.16014  4.62103  4.19665  3.83642  3.13722  3.98785  4.49076  2.34139  3.60413  0.86975  3.15859  4.11147  4.42238  3.97139  3.77951  3.55908  3.45415  2.37990  5.01823  3.74260    580 l - - -
          2.68618  4.42225  2.77519  2.73123  3.46354  2.40513  3.72494  3.29354  2.67741  2.69355  4.24690  2.90347  2.73739  3.18146  2.89801  2.37887  2.77519  2.98518  4.58477  3.61503
          0.03126  3.87691  4.59925  0.61958  0.77255  0.48576  0.95510
    557   3.26385  4.66427  4.24482  3.96006  1.00449  3.95276  3.87897  2.78689  3.86696  2.15587  3.51632  4.02411  4.41118  4.03369  3.98559  3.53361  3.56495  2.77793  4.12655  2.49294    581 f - - -
          2.68618  4.42225  2.77519  2.73123  3.46354  2.40513  3.72494  3.29354  2.67741  2.69355  4.24690  2.90347  2.73739  3.18146  2.89801  2.37887  2.77519  2.98518  4.58477  3.61503
          0.03126  3.87691  4.59925  0.61958  0.77255  0.48576  0.95510
    558   2.99419  5.12344  0.91171  2.33737  4.50100  3.21387  3.93469  4.09014  3.01960  3.69763  4.67573  2.89401  3.86696  3.17377  3.53651  2.95597  3.33282  3.72881  5.66876  4.37303    582 d - - -
          2.68618  4.42225  2.77519  2.73123  3.46354  2.40513  3.72494  3.29354  2.67741  2.69355  4.24690  2.90347  2.73739  3.18146  2.89801  2.37887  2.77519  2.98518  4.58477  3.61503
          0.03126  3.87691  4.59925  0.61958  0.77255  0.48576  0.95510
    559   2.98970  4.36277  4.54721  4.05386  3.47086  4.24139  4.80289  1.47988  3.93012  2.00128  3.30212  4.29851  4.59366  4.21793  4.15166  3.62315  3.26420  1.21348  5.39901  4.18211    583 v - - -
          2.68618  4.42225  2.77519  2.73123  3.46354  2.40513  3.72494  3.29354  2.67741  2.69355  4.24690  2.90347  2.73739  3.18146  2.89801  2.37887  2.77519  2.98518  4.58477  3.61503
          0.03126  3.87691  4.59925  0.61958  0.77255  0.48576  0.95510
    560   1.43772  4.11857  3.46098  3.14373  4.04497  2.97817  4.16034  3.13879  3.12360  3.03901  3.97341  3.30614  3.69838  3.45080  3.41430  2.42811  1.97924  2.76566  5.47073  4.25744    584 a - - -
          2.68618  4.42225  2.77519  2.73123  3.46354  2.40513  3.72494  3.29354  2.67741  2.69355  4.24690  2.90347  2.73739  3.18146  2.89801  2.37887  2.77519  2.98518  4.58477  3.61503
          0.03126  3.87691  4.59925  0.61958  0.77255  0.48576  0.95510
    561   2.89602  5.41458  1.41828  1.68804  4.70066  3.17259  3.72412  4.20367  2.74194  3.73190  4.59771  2.64790  3.79610  2.89645  3.32620  2.78758  3.18720  3.79454  5.88915  4.40293    585 d - - -
          2.68618  4.42225  2.77519  2.73123  3.46354  2.40513  3.72494  3.29354  2.67741  2.69355  4.24690  2.90347  2.73739  3.18146  2.89801  2.37887  2.77519  2.98518  4.58477  3.61503
          0.03126  3.87691  4.59925  0.61958  0.77255  0.48576  0.95510
    562   2.79642  4.95568  2.82992  2.47110  3.92422  3.41348  2.56569  3.69009  2.25417  3.21111  4.09399  2.96177  3.87493  1.88431  2.57346  2.80085  3.03110  3.37412  5.20347  3.79426    586 q - - -
          2.68618  4.42225  2.77519  2.73123  3.46354  2.40513  3.72494  3.29354  2.67741  2.69355  4.24690  2.90347  2.73739  3.18146  2.89801  2.37887  2.77519  2.98518  4.58477  3.61503
          0.03126  3.87691  4.59925  0.61958  0.77255  0.48576  0.95510
    563   3.25332  4.74051  3.84470  3.57482  2.29335  3.83523  3.62033  3.26189  3.43221  2.71470  3.93644  3.72879  4.30893  3.73719  3.61505  3.38961  3.53999  3.13264  3.93732  0.95844    587 y - - -
          2.68618  4.42225  2.77519  2.73123  3.46354  2.40513  3.72494  3.29354  2.67741  2.69355  4.24690  2.90347  2.73739  3.18146  2.89801  2.37887  2.77519  2.98518  4.58477  3.61503
          0.03126  3.87691  4.59925  0.61958  0.77255  0.48576  0.95510
    564   2.81155  4.35281  4.13154  3.79470  3.55320  3.72857  4.59561  2.04972  3.66255  2.23939  3.51757  3.98385  4.28875  4.02199  3.87465  3.23229  3.17293  1.01931  5.33843  4.07037    588 v - - -
          2.68618  4.42225  2.77519  2.73123  3.46354  2.40513  3.72494  3.29354  2.67741  2.69355  4.24690  2.90347  2.73739  3.18146  2.89801  2.37887  2.77519  2.98518  4.58477  3.61503
          0.03126  3.87691  4.59925  0.61958  0.77255  0.48576  0.95510
    565   2.69095  4.99090  2.43246  1.88352  4.37009  3.22463  3.67541  3.82853  2.53171  3.39391  4.22422  2.23230  3.77506  2.83834  3.00246  2.13638  2.97520  3.44514  5.58385  4.19374    589 e - - -
          2.68618  4.42225  2.77519  2.73123  3.46354  2.40513  3.72494  3.29354  2.67741  2.69355  4.24690  2.90347  2.73739  3.18146  2.89801  2.37887  2.77519  2.98518  4.58477  3.61503
          0.03126  3.87691  4.59925  0.61958  0.77255  0.48576  0.95510
    566   3.01027  4.84930  3.50135  3.01135  4.20501  3.49756  3.82717  3.74693  2.23873  3.26205  4.26200  3.37080  3.99983  3.04719  0.97163  3.09416  3.27586  3.47066  5.28619  4.13129    590 r - - -
          2.68618  4.42225  2.77519  2.73123  3.46354  2.40513  3.72494  3.29354  2.67741  2.69355  4.24690  2.90347  2.73739  3.18146  2.89801  2.37887  2.77519  2.98518  4.58477  3.61503
          0.03126  3.87691  4.59925  0.61958  0.77255  0.48576  0.95510
    567   2.41491  4.26003  3.43183  3.18391  3.97260  3.09920  4.20092  3.10027  3.12698  2.96360  4.01375  3.39266  3.80326  3.52155  3.38552  2.61622  1.16441  2.79477  5.41001  4.18920    591 t - - -
          2.68618  4.42225  2.77519  2.73123  3.46354  2.40513  3.72494  3.29354  2.67741  2.69355  4.24690  2.90347  2.73739  3.18146  2.89801  2.37887  2.77519  2.98518  4.58477  3.61503
          0.03126  3.87691  4.59925  0.61958  0.77255  0.48576  0.95510
    568   1.38958  4.10631  3.34593  3.07751  4.15139  2.90013  4.14514  3.47206  3.12293  3.24349  4.11066  3.24107  3.64347  3.42942  3.42313  1.78332  2.66102  2.99295  5.52674  4.29966    592 a - - -
          2.68618  4.42225  2.77519  2.73123  3.46354  2.40513  3.72494  3.29354  2.67741  2.69355  4.24690  2.90347  2.73739  3.18146  2.89801  2.37887  2.77519  2.98518  4.58477  3.61503
          0.03126  3.87691  4.59925  0.61958  0.77255  0.48576  0.95510
    569   2.67020  4.44532  3.34489  3.24480  4.38725  0.72229  4.36491  3.98785  3.42669  3.64145  4.61714  3.50917  3.83660  3.75048  3.66235  2.84222  3.15178  3.51531  5.48134  4.48926    593 g - - -
          2.68618  4.42225  2.77519  2.73123  3.46354  2.40513  3.72494  3.29354  2.67741  2.69355  4.24690  2.90347  2.73739  3.18146  2.89801  2.37887  2.77519  2.98518  4.58477  3.61503
          0.03126  3.87691  4.59925  0.61958  0.77255  0.48576  0.95510
    570   1.00739  4.19409  3.46695  3.25833  4.05666  3.01854  4.27987  3.18282  3.27470  3.06424  4.09549  3.40687  3.75816  3.61543  3.52499  2.54430  2.82196  2.83645  5.48337  4.28409    594 a - - -
          2.68618  4.42225  2.77519  2.73123  3.46354  2.40513  3.72494  3.29354  2.67741  2.69355  4.24690  2.90347  2.73739  3.18146  2.89801  2.37887  2.77519  2.98518  4.58477  3.61503
          0.03126  3.87691  4.59925  0.61958  0.77255  0.48576  0.95510
    571   2.31701  4.23753  3.21009  3.02595  4.08063  2.96732  4.13574  3.60379  3.10002  3.32363  4.24927  3.25010  3.70646  3.44897  3.38600  1.08439  2.79745  3.13792  5.45274  4.16415    595 s - - -
          2.68618  4.42225  2.77519  2.73123  3.46354  2.40513  3.72494  3.29354  2.67741  2.69355  4.24690  2.90347  2.73739  3.18146  2.89801  2.37887  2.77519  2.98518  4.58477  3.61503
          0.03126  3.87691  4.59925  0.61958  0.77255  0.48576  0.95510
    572   3.16014  4.62103  4.19665  3.83642  3.13722  3.98785  4.49076  2.34139  3.60413  0.86975  3.15859  4.11147  4.42238  3.97139  3.77951  3.55908  3.45415  2.37990  5.01823  3.74260    596 l - - -
          2.68618  4.42225  2.77519  2.73123  3.46354  2.40513  3.72494  3.29354  2.67741  2.69355  4.24690  2.90347  2.73739  3.18146  2.89801  2.37887  2.77519  2.98518  4.58477  3.61503
          0.03126  3.87691  4.59925  0.61958  0.77255  0.48576  0.95510
    573   3.01027  4.84930  3.50135  3.01135  4.20501  3.49756  3.82717  3.74693  2.23873  3.26205  4.26200  3.37080  3.99983  3.04719  0.97163  3.09416  3.27586  3.47066  5.28619  4.13129    597 r - - -
          2.68618  4.42225  2.77519  2.73123  3.46354  2.40513  3.72494  3.29354  2.67741  2.69355  4.24690  2.90347  2.73739  3.18146  2.89801  2.37887  2.77519  2.98518  4.58477  3.61503
          0.03126  3.87691  4.59925  0.61958  0.77255  0.48576  0.95510
    574   2.67020  4.44532  3.34489  3.24480  4.38725  0.72229  4.36491  3.98785  3.42669  3.64145  4.61714  3.50917  3.83660  3.75048  3.66235  2.84222  3.15178  3.51531  5.48134  4.48926    598 g - - -
          2.68618  4.42225  2.77519  2.73123  3.46354  2.40513  3.72494  3.29354  2.67741  2.69355  4.24690  2.90347  2.73739  3.18146  2.89801  2.37887  2.77519  2.98518  4.58477  3.61503
          0.03126  3.87691  4.59925  0.61958  0.77255  0.48576  0.95510
    575   3.16014  4.62103  4.19665  3.83642  3.13722  3.98785  4.49076  2.34139  3.60413  0.86975  3.15859  4.11147  4.42238  3.97139  3.77951  3.55908  3.45415  2.37990  5.01823  3.74260    599 l - - -
          2.68618  4.42225  2.77519  2.73123  3.46354  2.40513  3.72494  3.29354  2.67741  2.69355  4.24690  2.90347  2.73739  3.18146  2.89801  2.37887  2.77519  2.98518  4.58477  3.61503
          0.03126  3.87691  4.59925  0.61958  0.77255  0.48576  0.95510
    576   2.98624  4.36237  4.53854  4.04608  3.47174  4.23316  4.79696  1.50125  3.92160  2.00468  3.30466  4.29097  4.58853  4.21123  4.14412  3.61532  3.26167  1.20039  5.39754  4.17902    600 v - - -
          2.68618  4.42225  2.77519  2.73123  3.46354  2.40513  3.72494  3.29354  2.67741  2.69355  4.24690  2.90347  2.73739  3.18146  2.89801  2.37887  2.77519  2.98518  4.58477  3.61503
          0.03126  3.87691  4.59925  0.61958  0.77255  0.48576  0.95510
    577   2.89413  5.41484  1.44229  1.66276  4.70070  3.17317  3.72226  4.20383  2.73801  3.73071  4.59507  2.64765  3.79548  2.89389  3.32185  2.78571  3.18465  3.79409  5.88808  4.40164    601 d - - -
          2.68618  4.42225  2.77519  2.73123  3.46354  2.40513  3.72494  3.29354  2.67741  2.69355  4.24690  2.90347  2.73739  3.18146  2.89801  2.37887  2.77519  2.98518  4.58477  3.61503
          0.03126  3.87691  4.59925  0.61958  0.77255  0.48576  0.95510
    578   2.99942  4.81625  3.12977  2.89006  3.28762  3.45106  1.13318  3.70304  2.73297  3.19649  4.23970  3.29925  4.00378  3.25632  2.99847  3.07004  3.30289  3.43807  4.75263  3.23833    602 h - - -
          2.68618  4.42225  2.77519  2.73123  3.46354  2.40513  3.72494  3.29354  2.67741  2.69355  4.24690  2.90347  2.73739  3.18146  2.89801  2.37887  2.77519  2.98518  4.58477  3.61503
          0.03126  3.87691  4.59925  0.61958  0.77255  0.48576  0.95510
    579   2.98624  4.36237  4.53854  4.04608  3.47174  4.23316  4.79696  1.50125  3.92160  2.00468  3.30466  4.29097  4.58853  4.21123  4.14412  3.61532  3.26167  1.20039  5.39754  4.17902    603 v - - -
          2.68618  4.42225  2.77519  2.73123  3.46354  2.40513  3.72494  3.29354  2.67741  2.69355  4.24690  2.90347  2.73739  3.18146  2.89801  2.37887  2.77519  2.98518  4.58477  3.61503
          0.03126  3.87691  4.59925  0.61958  0.77255  0.48576  0.95510
    580   2.41491  4.26003  3.43183  3.18391  3.97260  3.09920  4.20092  3.10027  3.12698  2.96360  4.01375  3.39266  3.80326  3.52155  3.38552  2.61622  1.16441  2.79477  5.41001  4.18920    604 t - - -
          2.68618  4.42225  2.77519  2.73123  3.46354  2.40513  3.72494  3.29354  2.67741  2.69355  4.24690  2.90347  2.73739  3.18146  2.89801  2.37887  2.77519  2.98518  4.58477  3.61503
          0.03126  3.87691  4.59925  0.61958  0.77255  0.48576  0.95510
    581   1.98105  4.46180  3.08450  2.65869  4.07602  2.42531  3.77806  3.46543  2.52777  3.10873  3.95389  3.05913  3.74932  2.97504  2.26868  2.55327  2.78914  3.08766  5.34874  4.08077    605 a - - -
          2.68618  4.42225  2.77519  2.73123  3.46354  2.40513  3.72494  3.29354  2.67741  2.69355  4.24690  2.90347  2.73739  3.18146  2.89801  2.37887  2.77519  2.98518  4.58477  3.61503
          0.03126  3.87691  4.59925  0.61958  0.77255  0.48576  0.95510
    582   3.16014  4.62103  4.19665  3.83642  3.13722  3.98785  4.49076  2.34139  3.60413  0.86975  3.15859  4.11147  4.42238  3.97139  3.77951  3.55908  3.45415  2.37990  5.01823  3.74260    606 l - - -
          2.68618  4.42225  2.77519  2.73123  3.46354  2.40513  3.72494  3.29354  2.67741  2.69355  4.24690  2.90347  2.73739  3.18146  2.89801  2.37887  2.77519  2.98518  4.58477  3.61503
          0.03126  3.87691  4.59925  0.61958  0.77255  0.48576  0.95510
    583   2.51760  4.63459  2.75658  2.45822  4.19542  2.42958  3.73914  3.64037  2.54839  3.24239  4.07554  2.92706  3.74798  2.26019  2.95291  2.10221  2.84934  3.24429  5.45007  4.12730    607 s - - -
          2.68618  4.42225  2.77519  2.73123  3.46354  2.40513  3.72494  3.29354  2.67741  2.69355  4.24690  2.90347  2.73739  3.18146  2.89801  2.37887  2.77519  2.98518  4.58477  3.61503
          0.03126  3.87691  4.59925  0.61958  0.77255  0.48576  0.95510
    584   2.11470  4.34293  3.77300  3.34727  3.40497  3.59015  4.21247  2.37240  3.20589  1.46875  3.34664  3.63448  4.10358  3.57045  3.46922  2.98707  3.01167  2.25569  5.11944  3.87566    608 l - - -
          2.68618  4.42225  2.77519  2.73123  3.46354  2.40513  3.72494  3.29354  2.67741  2.69355  4.24690  2.90347  2.73739  3.18146  2.89801  2.37887  2.77519  2.98518  4.58477  3.61503
          0.03126  3.87691  4.59925  0.61958  0.77255  0.48576  0.95510
    585   1.78201  4.23078  3.21024  2.93641  4.11023  2.99955  4.05932  3.41334  2.98396  3.15726  4.06670  3.20148  1.79610  3.32278  3.30743  2.46374  2.74542  2.99948  5.47363  4.23861    609 a - - -
          2.68618  4.42225  2.77519  2.73123  3.46354  2.40513  3.72494  3.29354  2.67741  2.69355  4.24690  2.90347  2.73739  3.18146  2.89801  2.37887  2.77519  2.98518  4.58477  3.61503
          0.03126  3.87691  4.59925  0.61958  0.77255  0.48576  0.95510
    586   2.49232  4.24828  3.56612  3.16443  3.64359  3.33029  4.10831  2.58499  3.08948  2.54367  3.60868  3.43923  2.59363  3.43951  3.38320  2.74084  2.85937  1.57038  5.19210  3.94654    610 v - - -
          2.68618  4.42225  2.77519  2.73123  3.46354  2.40513  3.72494  3.29354  2.67741  2.69355  4.24690  2.90347  2.73739  3.18146  2.89801  2.37887  2.77519  2.98518  4.58477  3.61503
          0.03126  3.87691  4.59925  0.61958  0.77255  0.48576  0.95510
    587   1.58653  4.17300  3.73151  3.34178  3.75144  3.25342  4.25991  2.48343  3.27026  2.58921  3.67186  3.52108  3.90169  3.59428  3.54622  2.67923  2.82321  1.78912  5.33843  4.11126    611 a - - -
          2.68618  4.42225  2.77519  2.73123  3.46354  2.40513  3.72494  3.29354  2.67741  2.69355  4.24690  2.90347  2.73739  3.18146  2.89801  2.37887  2.77519  2.98518  4.58477  3.61503
          0.03126  3.87691  4.59925  0.61958  0.77255  0.48576  0.95510
    588   3.01027  4.84930  3.50135  3.01135  4.20501  3.49756  3.82717  3.74693  2.23873  3.26205  4.26200  3.37080  3.99983  3.04719  0.97163  3.09416  3.27586  3.47066  5.28619  4.13129    612 r - - -
          2.68618  4.42225  2.77519  2.73123  3.46354  2.40513  3.72494  3.29354  2.67741  2.69355  4.24690  2.90347  2.73739  3.18146  2.89801  2.37887  2.77519  2.98518  4.58477  3.61503
          0.03126  3.87691  4.59925  0.61958  0.77255  0.48576  0.95510
    589   2.27651  4.25396  3.13904  2.80512  4.13027  2.23267  3.95454  3.52244  2.86446  3.19895  4.03739  3.11688  2.43125  3.18676  3.23016  2.42444  2.08264  3.06974  5.45494  4.20421    613 t - - -
          2.68618  4.42225  2.77519  2.73123  3.46354  2.40513  3.72494  3.29354  2.67741  2.69355  4.24690  2.90347  2.73739  3.18146  2.89801  2.37887  2.77519  2.98518  4.58477  3.61503
          0.03126  3.87691  4.59925  0.61958  0.77255  0.48576  0.95510
    590   2.87508  5.37905  1.75068  1.41800  4.66747  3.18294  3.71265  4.16388  2.70454  3.69344  4.55138  2.65957  3.79391  2.88123  3.27357  2.77416  3.16122  3.75811  5.85173  4.37710    614 e - - -
          2.68618  4.42225  2.77519  2.73123  3.46354  2.40513  3.72494  3.29354  2.67741  2.69355  4.24690  2.90347  2.73739  3.18146  2.89801  2.37887  2.77519  2.98518  4.58477  3.61503
          0.03126  3.87691  4.59925  0.61958  0.77255  0.48576  0.95510
    591   1.78221  4.23080  3.21021  2.93640  4.11024  2.99955  4.05933  3.41335  2.98396  3.15727  4.06672  3.20148  1.79586  3.32279  3.30743  2.46376  2.74544  2.99950  5.47364  4.23861    615 a - - -
          2.68618  4.42225  2.77519  2.73123  3.46354  2.40513  3.72494  3.29354  2.67741  2.69355  4.24690  2.90347  2.73739  3.18146  2.89801  2.37887  2.77519  2.98518  4.58477  3.61503
          0.03126  3.87691  4.59925  0.61958  0.77255  0.48576  0.95510
    592   2.19597  4.82810  2.84120  2.07242  4.16812  3.35359  3.62537  3.55363  2.30411  3.15003  3.98983  2.92670  3.80987  2.78270  2.23778  2.67984  2.90230  3.22270  5.36503  4.05565    616 e - - -
          2.68618  4.42225  2.77519  2.73123  3.46354  2.40513  3.72494  3.29354  2.67741  2.69355  4.24690  2.90347  2.73739  3.18146  2.89801  2.37887  2.77519  2.98518  4.58477  3.61503
          0.03126  3.87691  4.59925  0.61958  0.77255  0.48576  0.95510
    593   1.71833  4.11690  3.38428  3.03416  4.09440  2.93669  4.08007  3.40609  3.04032  3.16261  4.01489  3.22776  3.65003  3.34960  3.36169  1.86180  2.01974  2.95199  5.46068  4.24208    617 a - - -
          2.68618  4.42225  2.77519  2.73123  3.46354  2.40513  3.72494  3.29354  2.67741  2.69355  4.24690  2.90347  2.73739  3.18146  2.89801  2.37887  2.77519  2.98518  4.58477  3.61503
          0.03126  3.87691  4.59925  0.61958  0.77255  0.48576  0.95510
    594   1.78597  4.21292  3.15814  2.85332  4.17608  2.17869  4.00631  3.57264  2.94372  3.25265  4.08719  3.13467  2.38137  3.24675  3.30356  2.39583  2.68740  3.08980  5.50255  4.26053    618 a - - -
          2.68618  4.42225  2.77519  2.73123  3.46354  2.40513  3.72494  3.29354  2.67741  2.69355  4.24690  2.90347  2.73739  3.18146  2.89801  2.37887  2.77519  2.98518  4.58477  3.61503
          0.16618  3.87691  2.02200  0.61958  0.77255  0.48576  0.95510
    595   2.35339  4.19643  3.32363  3.07564  3.86442  3.03830  4.10156  2.97661  3.01601  2.84421  3.90726  3.30223  3.73389  3.41861  3.27789  2.55378  1.40606  2.68533  5.31389  4.08250    619 t - - -
          2.68618  4.42225  2.77519  2.73123  3.46354  2.40513  3.72494  3.29354  2.67741  2.69355  4.24690  2.90347  2.73739  3.18146  2.89801  2.37887  2.77519  2.98518  4.58477  3.61503
          0.03569  3.74642  4.46877  0.61958  0.77255  0.42458  1.06144
    596   2.87508  5.37905  1.75068  1.41800  4.66747  3.18294  3.71265  4.16388  2.70454  3.69344  4.55138  2.65957  3.79391  2.88123  3.27357  2.77416  3.16122  3.75811  5.85173  4.37710    620 e - - -
          2.68618  4.42225  2.77519  2.73123  3.46354  2.40513  3.72494  3.29354  2.67741  2.69355  4.24690  2.90347  2.73739  3.18146  2.89801  2.37887  2.77519  2.98518  4.58477  3.61503
          0.03126  3.87691  4.59925  0.61958  0.77255  0.48576  0.95510
    597   1.71306  4.54077  2.93164  2.61209  4.02939  3.21872  3.79801  3.38840  2.57518  3.04851  3.96135  3.04062  3.79114  2.26311  2.92399  2.63105  2.86820  3.06100  5.35419  4.05932    621 a - - -
          2.68618  4.42225  2.77519  2.73123  3.46354  2.40513  3.72494  3.29354  2.67741  2.69355  4.24690  2.90347  2.73739  3.18146  2.89801  2.37887  2.77519  2.98518  4.58477  3.61503
          0.03126  3.87691  4.59925  0.61958  0.77255  0.48576  0.95510
    598   2.81155  4.35281  4.13154  3.79470  3.55320  3.72857  4.59561  2.04972  3.66255  2.23939  3.51757  3.98385  4.28875  4.02199  3.87465  3.23229  3.17293  1.01931  5.33843  4.07037    622 v - - -
          2.68618  4.42225  2.77519  2.73123  3.46354  2.40513  3.72494  3.29354  2.67741  2.69355  4.24690  2.90347  2.73739  3.18146  2.89801  2.37887  2.77519  2.98518  4.58477  3.61503
          0.03126  3.87691  4.59925  0.61958  0.77255  0.48576  0.95510
    599   1.73791  4.26957  3.62735  3.16416  3.52334  3.41514  4.07655  2.55592  3.05213  2.33240  2.47584  3.45932  3.95511  3.40298  3.34768  2.78792  2.87191  2.38209  5.12069  3.89231    623 a - - -
          2.68618  4.42225  2.77519  2.73123  3.46354  2.40513  3.72494  3.29354  2.67741  2.69355  4.24690  2.90347  2.73739  3.18146  2.89801  2.37887  2.77519  2.98518  4.58477  3.61503
          0.03126  3.87691  4.59925  0.61958  0.77255  0.48576  0.95510
    600   2.96427  4.40219  4.35868  3.87053  3.32461  4.10312  4.60040  1.92519  3.70648  1.59431  3.21174  4.13307  4.47989  4.01655  3.92883  3.48407  3.24248  1.31881  5.22360  3.98654    624 v - - -
          2.68618  4.42225  2.77519  2.73123  3.46354  2.40513  3.72494  3.29354  2.67741  2.69355  4.24690  2.90347  2.73739  3.18146  2.89801  2.37887  2.77519  2.98518  4.58477  3.61503
          0.03126  3.87691  4.59925  0.61958  0.77255  0.48576  0.95510
    601   3.14877  4.52305  4.56309  4.04402  3.13263  4.34937  4.69110  1.66630  3.86174  1.15322  2.98589  4.32627  4.61320  4.10986  4.04644  3.71683  3.39245  1.99013  5.14557  3.96197    625 l - - -
          2.68618  4.42225  2.77519  2.73123  3.46354  2.40513  3.72494  3.29354  2.67741  2.69355  4.24690  2.90347  2.73739  3.18146  2.89801  2.37887  2.77519  2.98518  4.58477  3.61503
          0.03126  3.87691  4.59925  0.61958  0.77255  0.48576  0.95510
    602   2.31701  4.23753  3.21009  3.02595  4.08063  2.96732  4.13574  3.60379  3.10002  3.32363  4.24927  3.25010  3.70646  3.44897  3.38600  1.08439  2.79745  3.13792  5.45274  4.16415    626 s - - -
          2.68618  4.42225  2.77519  2.73123  3.46354  2.40513  3.72494  3.29354  2.67741  2.69355  4.24690  2.90347  2.73739  3.18146  2.89801  2.37887  2.77519  2.98518  4.58477  3.61503
          0.03126  3.87691  4.59925  0.61958  0.77255  0.48576  0.95510
    603   1.00739  4.19409  3.46695  3.25833  4.05666  3.01854  4.27987  3.18282  3.27470  3.06424  4.09549  3.40687  3.75816  3.61543  3.52499  2.54430  2.82196  2.83645  5.48337  4.28409    627 a - - -
          2.68618  4.42225  2.77519  2.73123  3.46354  2.40513  3.72494  3.29354  2.67741  2.69355  4.24690  2.90347  2.73739  3.18146  2.89801  2.37887  2.77519  2.98518  4.58477  3.61503
          0.03126  3.87691  4.59925  0.61958  0.77255  0.48576  0.95510
    604   2.99942  4.81625  3.12977  2.89006  3.28762  3.45106  1.13318  3.70304  2.73297  3.19649  4.23970  3.29925  4.00378  3.25632  2.99847  3.07004  3.30289  3.43807  4.75263  3.23833    628 h - - -
          2.68618  4.42225  2.77519  2.73123  3.46354  2.40513  3.72494  3.29354  2.67741  2.69355  4.24690  2.90347  2.73739  3.18146  2.89801  2.37887  2.77519  2.98518  4.58477  3.61503
          0.03126  3.87691  4.59925  0.61958  0.77255  0.48576  0.95510
    605   1.33297  4.12794  3.29410  3.05984  4.20939  2.05351  4.16271  3.54230  3.15469  3.30058  4.16490  3.23828  3.64809  3.44762  3.45818  2.37998  2.68577  3.04764  5.55886  4.35268    629 a - - -
          2.68618  4.42225  2.77519  2.73123  3.46354  2.40513  3.72494  3.29354  2.67741  2.69355  4.24690  2.90347  2.73739  3.18146  2.89801  2.37887  2.77519  2.98518  4.58477  3.61503
          0.03126  3.87691  4.59925  0.61958  0.77255  0.48576  0.95510
    606   1.00739  4.19409  3.46695  3.25833  4.05666  3.01854  4.27987  3.18282  3.27470  3.06424  4.09549  3.40687  3.75816  3.61543  3.52499  2.54430  2.82196  2.83645  5.48337  4.28409    630 a - - -
          2.68618  4.42225  2.77519  2.73123  3.46354  2.40513  3.72494  3.29354  2.67741  2.69355  4.24690  2.90347  2.73739  3.18146  2.89801  2.37887  2.77519  2.98518  4.58477  3.61503
          0.03126  3.87691  4.59925  0.61958  0.77255  0.48576  0.95510
    607   3.16014  4.62103  4.19665  3.83642  3.13722  3.98785  4.49076  2.34139  3.60413  0.86975  3.15859  4.11147  4.42238  3.97139  3.77951  3.55908  3.45415  2.37990  5.01823  3.74260    631 l - - -
          2.68618  4.42225  2.77519  2.73123  3.46354  2.40513  3.72494  3.29354  2.67741  2.69355  4.24690  2.90347  2.73739  3.18146  2.89801  2.37887  2.77519  2.98518  4.58477  3.61503
          0.03126  3.87691  4.59925  0.61958  0.77255  0.48576  0.95510
    608   1.71194  4.12491  3.25541  2.97899  4.23182  2.05838  4.10059  3.64033  3.07766  3.32769  4.15127  3.18211  3.62131  3.36002  3.41179  1.81650  2.64603  3.10266  5.56752  4.34351    632 a - - -
          2.68618  4.42225  2.77519  2.73123  3.46354  2.40513  3.72494  3.29354  2.67741  2.69355  4.24690  2.90347  2.73739  3.18146  2.89801  2.37887  2.77519  2.98518  4.58477  3.61503
          0.03126  3.87691  4.59925  0.61958  0.77255  0.48576  0.95510
    609   2.62698  4.65310  2.82144  2.56328  3.90402  1.81558  2.40950  3.62543  2.62585  3.22289  4.10337  3.01831  3.81144  3.02667  2.99010  2.69987  2.95724  3.26492  5.23969  3.86200    633 g - - -
          2.68618  4.42225  2.77519  2.73123  3.46354  2.40513  3.72494  3.29354  2.67741  2.69355  4.24690  2.90347  2.73739  3.18146  2.89801  2.37887  2.77519  2.98518  4.58477  3.61503
          0.03126  3.87691  4.59925  0.61958  0.77255  0.48576  0.95510
    610   2.95590  5.06814  2.48916  1.01908  4.41488  3.27678  3.86382  3.86965  2.74489  3.48601  4.45973  2.93512  3.88154  3.07931  3.15428  2.93777  3.26013  3.55299  5.58561  4.30772    634 e - - -
          2.68618  4.42225  2.77519  2.73123  3.46354  2.40513  3.72494  3.29354  2.67741  2.69355  4.24690  2.90347  2.73739  3.18146  2.89801  2.37887  2.77519  2.98518  4.58477  3.61503
          0.03126  3.87691  4.59925  0.61958  0.77255  0.48576  0.95510
    611   3.34271  4.71587  4.09778  3.80489  2.67048  3.73498  3.90502  3.36639  3.52696  2.76056  3.99999  3.95303  4.25306  3.91434  3.65457  3.54637  3.64330  3.25684  0.87639  2.67232    635 w - - -
          2.68618  4.42225  2.77519  2.73123  3.46354  2.40513  3.72494  3.29354  2.67741  2.69355  4.24690  2.90347  2.73739  3.18146  2.89801  2.37887  2.77519  2.98518  4.58477  3.61503
          0.03126  3.87691  4.59925  0.61958  0.77255  0.48576  0.95510
    612   2.99419  5.12344  0.91171  2.33737  4.50100  3.21387  3.93469  4.09014  3.01960  3.69763  4.67573  2.89401  3.86696  3.17377  3.53651  2.95597  3.33282  3.72881  5.66876  4.37303    636 d - - -
          2.68618  4.42225  2.77519  2.73123  3.46354  2.40513  3.72494  3.29354  2.67741  2.69355  4.24690  2.90347  2.73739  3.18146  2.89801  2.37887  2.77519  2.98518  4.58477  3.61503
          0.03126  3.87691  4.59925  0.61958  0.77255  0.48576  0.95510
    613   3.18861  4.57746  4.44744  3.97777  1.64732  4.22159  4.09794  2.37089  3.83387  1.38785  3.06795  4.13046  4.51824  3.98865  3.98315  3.58798  3.42872  2.42800  4.38353  2.84487    637 l - - -
          2.68618  4.42225  2.77519  2.73123  3.46354  2.40513  3.72494  3.29354  2.67741  2.69355  4.24690  2.90347  2.73739  3.18146  2.89801  2.37887  2.77519  2.98518  4.58477  3.61503
          0.03126  3.87691  4.59925  0.61958  0.77255  0.48576  0.95510
    614   2.81155  4.35281  4.13154  3.79470  3.55320  3.72857  4.59561  2.04972  3.66255  2.23939  3.51757  3.98385  4.28875  4.02199  3.87465  3.23229  3.17293  1.01931  5.33843  4.07037    638 v - - -
          2.68618  4.42225  2.77519  2.73123  3.46354  2.40513  3.72494  3.29354  2.67741  2.69355  4.24690  2.90347  2.73739  3.18146  2.89801  2.37887  2.77519  2.98518  4.58477  3.61503
          0.03126  3.87691  4.59925  0.61958  0.77255  0.48576  0.95510
    615   2.81155  4.35281  4.13154  3.79470  3.55320  3.72857  4.59561  2.04972  3.66255  2.23939  3.51757  3.98385  4.28875  4.02199  3.87465  3.23229  3.17293  1.01931  5.33843  4.07037    639 v - - -
          2.68618  4.42225  2.77519  2.73123  3.46354  2.40513  3.72494  3.29354  2.67741  2.69355  4.24690  2.90347  2.73739  3.18146  2.89801  2.37887  2.77519  2.98518  4.58477  3.61503
          0.03126  3.87691  4.59925  0.61958  0.77255  0.48576  0.95510
    616   3.11362  4.47481  4.57558  4.06469  3.21859  4.34501  4.72640  1.35669  3.88798  1.44606  3.07635  4.33590  4.62469  4.15463  4.07914  3.71807  3.36301  1.85089  5.20771  4.00397    640 i - - -
          2.68618  4.42225  2.77519  2.73123  3.46354  2.40513  3.72494  3.29354  2.67741  2.69355  4.24690  2.90347  2.73739  3.18146  2.89801  2.37887  2.77519  2.98518  4.58477  3.61503
          0.03126  3.87691  4.59925  0.61958  0.77255  0.48576  0.95510
    617   1.00739  4.19409  3.46695  3.25833  4.05666  3.01854  4.27987  3.18282  3.27470  3.06424  4.09549  3.40687  3.75816  3.61543  3.52499  2.54430  2.82196  2.83645  5.48337  4.28409    641 a - - -
          2.68618  4.42225  2.77519  2.73123  3.46354  2.40513  3.72494  3.29354  2.67741  2.69355  4.24690  2.90347  2.73739  3.18146  2.89801  2.37887  2.77519  2.98518  4.58477  3.61503
          0.03126  3.87691  4.59925  0.61958  0.77255  0.48576  0.95510
    618   2.67020  4.44532  3.34489  3.24480  4.38725  0.72229  4.36491  3.98785  3.42669  3.64145  4.61714  3.50917  3.83660  3.75048  3.66235  2.84222  3.15178  3.51531  5.48134  4.48926    642 g - - -
          2.68618  4.42225  2.77519  2.73123  3.46354  2.40513  3.72494  3.29354  2.67741  2.69355  4.24690  2.90347  2.73739  3.18146  2.89801  2.37887  2.77519  2.98518  4.58477  3.61503
          0.03126  3.87691  4.59925  0.61958  0.77255  0.48576  0.95510
    619   3.01826  4.46027  4.37637  3.88060  3.20950  4.13854  4.58396  2.01845  3.70576  1.24291  3.08676  4.15274  4.48976  3.99524  3.91587  3.51562  3.28836  1.65725  5.15338  3.94163    643 l - - -
          2.68618  4.42225  2.77519  2.73123  3.46354  2.40513  3.72494  3.29354  2.67741  2.69355  4.24690  2.90347  2.73739  3.18146  2.89801  2.37887  2.77519  2.98518  4.58477  3.61503
          0.03126  3.87691  4.59925  0.61958  0.77255  0.48576  0.95510
    620   2.88405  4.87011  2.90563  2.66031  4.03929  3.36883  3.81870  3.67061  2.48076  3.17254  4.20015  3.12013  3.92227  1.22618  2.76490  2.93155  3.18096  3.39997  5.31046  4.00446    644 q - - -
          2.68618  4.42225  2.77519  2.73123  3.46354  2.40513  3.72494  3.29354  2.67741  2.69355  4.24690  2.90347  2.73739  3.18146  2.89801  2.37887  2.77519  2.98518  4.58477  3.61503
          0.03126  3.87691  4.59925  0.61958  0.77255  0.48576  0.95510
    621   2.87651  5.38509  1.72045  1.43681  4.67299  3.18178  3.71265  4.17069  2.70683  3.69865  4.55639  2.65736  3.79359  2.88112  3.27806  2.77437  3.16283  3.76369  5.85682  4.38003    645 e - - -
          2.68618  4.42225  2.77519  2.73123  3.46354  2.40513  3.72494  3.29354  2.67741  2.69355  4.24690  2.90347  2.73739  3.18146  2.89801  2.37887  2.77519  2.98518  4.58477  3.61503
          0.03126  3.87691  4.59925  0.61958  0.77255  0.48576  0.95510
    622   2.67020  4.44532  3.34489  3.24480  4.38725  0.72229  4.36491  3.98785  3.42669  3.64145  4.61714  3.50917  3.83660  3.75048  3.66235  2.84222  3.15178  3.51531  5.48134  4.48926    646 g - - -
          2.68618  4.42225  2.77519  2.73123  3.46354  2.40513  3.72494  3.29354  2.67741  2.69355  4.24690  2.90347  2.73739  3.18146  2.89801  2.37887  2.77519  2.98518  4.58477  3.61503
          0.03126  3.87691  4.59925  0.61958  0.77255  0.48576  0.95510
    623   3.16014  4.62103  4.19665  3.83642  3.13722  3.98785  4.49076  2.34139  3.60413  0.86975  3.15859  4.11147  4.42238  3.97139  3.77951  3.55908  3.45415  2.37990  5.01823  3.74260    647 l - - -
          2.68618  4.42225  2.77519  2.73123  3.46354  2.40513  3.72494  3.29354  2.67741  2.69355  4.24690  2.90347  2.73739  3.18146  2.89801  2.37887  2.77519  2.98518  4.58477  3.61503
          0.03126  3.87691  4.59925  0.61958  0.77255  0.48576  0.95510
    624   3.34271  4.71587  4.09778  3.80489  2.67048  3.73498  3.90502  3.36639  3.52696  2.76056  3.99999  3.95303  4.25306  3.91434  3.65457  3.54637  3.64330  3.25684  0.87639  2.67232    648 w - - -
          2.68618  4.42225  2.77519  2.73123  3.46354  2.40513  3.72494  3.29354  2.67741  2.69355  4.24690  2.90347  2.73739  3.18146  2.89801  2.37887  2.77519  2.98518  4.58477  3.61503
          0.03126  3.87691  4.59925  0.61958  0.77255  0.48576  0.95510
    625   2.75705  4.51379  3.36468  3.20425  4.19927  3.20105  4.28144  3.74570  3.26191  3.37210  4.42206  3.51057  0.81942  3.65056  3.50704  2.92465  3.19894  3.39058  5.38472  4.31995    649 p - - -
          2.68618  4.42225  2.77519  2.73123  3.46354  2.40513  3.72494  3.29354  2.67741  2.69355  4.24690  2.90347  2.73739  3.18146  2.89801  2.37887  2.77519  2.98518  4.58477  3.61503
          0.03126  3.87691  4.59925  0.61958  0.77255  0.48576  0.95510
    626   2.72693  4.72382  2.71045  2.59631  4.08801  3.18680  3.92428  3.79923  2.82828  3.44557  4.40071  1.15022  3.83883  3.19695  3.18317  2.79389  3.10888  3.42100  5.39340  4.03596    650 n - - -
          2.68618  4.42225  2.77519  2.73123  3.46354  2.40513  3.72494  3.29354  2.67741  2.69355  4.24690  2.90347  2.73739  3.18146  2.89801  2.37887  2.77519  2.98518  4.58477  3.61503
          0.03126  3.87691  4.59925  0.61958  0.77255  0.48576  0.95510
    627   2.65892  4.25681  3.85023  3.31451  3.39218  3.67850  4.14357  2.24672  3.20319  2.15594  2.54536  3.62682  4.10893  3.51525  3.48746  3.00015  2.32475  1.80918  5.03905  3.83497    651 v - - -
          2.68618  4.42225  2.77519  2.73123  3.46354  2.40513  3.72494  3.29354  2.67741  2.69355  4.24690  2.90347  2.73739  3.18146  2.89801  2.37887  2.77519  2.98518  4.58477  3.61503
          0.03126  3.87691  4.59925  0.61958  0.77255  0.48576  0.95510
    628   2.58787  4.21418  3.77924  3.26753  3.46050  3.57644  4.10875  1.93105  3.17329  2.35141  3.40422  3.56464  4.04815  3.48784  3.46303  2.34231  2.88496  1.77363  5.04410  3.80947    652 v - - -
          2.68618  4.42225  2.77519  2.73123  3.46354  2.40513  3.72494  3.29354  2.67741  2.69355  4.24690  2.90347  2.73739  3.18146  2.89801  2.37887  2.77519  2.98518  4.58477  3.61503
          0.03126  3.87691  4.59925  0.61958  0.77255  0.48576  0.95510
    629   2.75705  4.51379  3.36468  3.20425  4.19927  3.20105  4.28144  3.74570  3.26191  3.37210  4.42206  3.51057  0.81942  3.65056  3.50704  2.92465  3.19894  3.39058  5.38472  4.31995    653 p - - -
          2.68618  4.42225  2.77519  2.73123  3.46354  2.40513  3.72494  3.29354  2.67741  2.69355  4.24690  2.90347  2.73739  3.18146  2.89801  2.37887  2.77519  2.98518  4.58477  3.61503
          0.03126  3.87691  4.59925  0.61958  0.77255  0.48576  0.95510
    630   3.01027  4.84930  3.50135  3.01135  4.20501  3.49756  3.82717  3.74693  2.23873  3.26205  4.26200  3.37080  3.99983  3.04719  0.97163  3.09416  3.27586  3.47066  5.28619  4.13129    654 r - - -
          2.68618  4.42225  2.77519  2.73123  3.46354  2.40513  3.72494  3.29354  2.67741  2.69355  4.24690  2.90347  2.73739  3.18146  2.89801  2.37887  2.77519  2.98518  4.58477  3.61503
          0.03126  3.87691  4.59925  0.61958  0.77255  0.48576  0.95510
    631   2.67020  4.44532  3.34489  3.24480  4.38725  0.72229  4.36491  3.98785  3.42669  3.64145  4.61714  3.50917  3.83660  3.75048  3.66235  2.84222  3.15178  3.51531  5.48134  4.48926    655 g - - -
          2.68618  4.42225  2.77519  2.73123  3.46354  2.40513  3.72494  3.29354  2.67741  2.69355  4.24690  2.90347  2.73739  3.18146  2.89801  2.37887  2.77519  2.98518  4.58477  3.61503
          0.03126  3.87691  4.59925  0.61958  0.77255  0.48576  0.95510
    632   2.67020  4.44532  3.34489  3.24480  4.38725  0.72229  4.36491  3.98785  3.42669  3.64145  4.61714  3.50917  3.83660  3.75048  3.66235  2.84222  3.15178  3.51531  5.48134  4.48926    656 g - - -
          2.68618  4.42225  2.77519  2.73123  3.46354  2.40513  3.72494  3.29354  2.67741  2.69355  4.24690  2.90347  2.73739  3.18146  2.89801  2.37887  2.77519  2.98518  4.58477  3.61503
          0.03126  3.87691  4.59925  0.61958  0.77255  0.48576  0.95510
    633   2.81155  4.35281  4.13154  3.79470  3.55320  3.72857  4.59561  2.04972  3.66255  2.23939  3.51757  3.98385  4.28875  4.02199  3.87465  3.23229  3.17293  1.01931  5.33843  4.07037    657 v - - -
          2.68618  4.42225  2.77519  2.73123  3.46354  2.40513  3.72494  3.29354  2.67741  2.69355  4.24690  2.90347  2.73739  3.18146  2.89801  2.37887  2.77519  2.98518  4.58477  3.61503
          0.03126  3.87691  4.59925  0.61958  0.77255  0.48576  0.95510
    634   3.16014  4.62103  4.19665  3.83642  3.13722  3.98785  4.49076  2.34139  3.60413  0.86975  3.15859  4.11147  4.42238  3.97139  3.77951  3.55908  3.45415  2.37990  5.01823  3.74260    658 l - - -
          2.68618  4.42225  2.77519  2.73123  3.46354  2.40513  3.72494  3.29354  2.67741  2.69355  4.24690  2.90347  2.73739  3.18146  2.89801  2.37887  2.77519  2.98518  4.58477  3.61503
          0.03126  3.87691  4.59925  0.61958  0.77255  0.48576  0.95510
    635   1.69121  4.15004  3.23080  3.02336  4.24888  1.55281  4.16096  3.59909  3.14985  3.34614  4.21071  3.22025  3.65017  3.44177  3.45778  2.38883  2.70213  3.09126  5.58694  4.37745    659 g - - -
          2.68618  4.42225  2.77519  2.73123  3.46354  2.40513  3.72494  3.29354  2.67741  2.69355  4.24690  2.90347  2.73739  3.18146  2.89801  2.37887  2.77519  2.98518  4.58477  3.61503
          0.03126  3.87691  4.59925  0.61958  0.77255  0.48576  0.95510
    636   2.41491  4.26003  3.43183  3.18391  3.97260  3.09920  4.20092  3.10027  3.12698  2.96360  4.01375  3.39266  3.80326  3.52155  3.38552  2.61622  1.16441  2.79477  5.41001  4.18920    660 t - - -
          2.68618  4.42225  2.77519  2.73123  3.46354  2.40513  3.72494  3.29354  2.67741  2.69355  4.24690  2.90347  2.73739  3.18146  2.89801  2.37887  2.77519  2.98518  4.58477  3.61503
          0.03126  3.87691  4.59925  0.61958  0.77255  0.48576  0.95510
    637   2.88405  4.87011  2.90563  2.66031  4.03929  3.36883  3.81870  3.67061  2.48076  3.17254  4.20015  3.12013  3.92227  1.22618  2.76490  2.93155  3.18096  3.39997  5.31046  4.00446    661 q - - -
          2.68618  4.42225  2.77519  2.73123  3.46354  2.40513  3.72494  3.29354  2.67741  2.69355  4.24690  2.90347  2.73739  3.18146  2.89801  2.37887  2.77519  2.98518  4.58477  3.61503
          0.03126  3.87691  4.59925  0.61958  0.77255  0.48576  0.95510
    638   2.83481  4.89028  3.15258  2.65077  3.89275  3.50003  2.08142  3.63243  2.12433  3.15880  4.04870  3.09048  3.92273  2.81075  1.92952  2.86837  3.05396  3.33299  5.13390  3.77231    662 r - - -
          2.68618  4.42225  2.77519  2.73123  3.46354  2.40513  3.72494  3.29354  2.67741  2.69355  4.24690  2.90347  2.73739  3.18146  2.89801  2.37887  2.77519  2.98518  4.58477  3.61503
          0.03126  3.87691  4.59925  0.61958  0.77255  0.48576  0.95510
    639   3.16014  4.62103  4.19665  3.83642  3.13722  3.98785  4.49076  2.34139  3.60413  0.86975  3.15859  4.11147  4.42238  3.97139  3.77951  3.55908  3.45415  2.37990  5.01823  3.74260    663 l - - -
          2.68618  4.42225  2.77519  2.73123  3.46354  2.40513  3.72494  3.29354  2.67741  2.69355  4.24690  2.90347  2.73739  3.18146  2.89801  2.37887  2.77519  2.98518  4.58477  3.61503
          0.03126  3.87691  4.59925  0.61958  0.77255  0.48576  0.95510
    640   2.96878  4.40554  4.36264  3.87243  3.31491  4.10891  4.59951  1.93049  3.70856  1.56197  3.20002  4.13607  4.48179  4.01562  3.92991  3.48842  3.24552  1.34144  5.21747  3.98378    664 v - - -
          2.68618  4.42225  2.77519  2.73123  3.46354  2.40513  3.72494  3.29354  2.67741  2.69355  4.24690  2.90347  2.73739  3.18146  2.89801  2.37887  2.77519  2.98518  4.58477  3.61503
          0.03126  3.87691  4.59925  0.61958  0.77255  0.48576  0.95510
    641   2.99419  5.12344  0.91171  2.33737  4.50100  3.21387  3.93469  4.09014  3.01960  3.69763  4.67573  2.89401  3.86696  3.17377  3.53651  2.95597  3.33282  3.72881  5.66876  4.37303    665 d - - -
          2.68618  4.42225  2.77519  2.73123  3.46354  2.40513  3.72494  3.29354  2.67741  2.69355  4.24690  2.90347  2.73739  3.18146  2.89801  2.37887  2.77519  2.98518  4.58477  3.61503
          0.03126  3.87691  4.59925  0.61958  0.77255  0.48576  0.95510
    642   2.67026  4.50917  3.09089  2.18150  3.74826  3.46446  3.89358  2.66741  2.76055  2.65198  3.67702  3.19699  3.95150  3.14263  3.12053  2.84333  2.95055  1.74273  5.22863  3.94525    666 v - - -
          2.68618  4.42225  2.77519  2.73123  3.46354  2.40513  3.72494  3.29354  2.67741  2.69355  4.24690  2.90347  2.73739  3.18146  2.89801  2.37887  2.77519  2.98518  4.58477  3.61503
          0.03126  3.87691  4.59925  0.61958  0.77255  0.48576  0.95510
    643   3.14877  4.52305  4.56309  4.04402  3.13263  4.34937  4.69110  1.66630  3.86174  1.15322  2.98589  4.32627  4.61320  4.10986  4.04644  3.71683  3.39245  1.99013  5.14557  3.96197    667 l - - -
          2.68618  4.42225  2.77519  2.73123  3.46354  2.40513  3.72494  3.29354  2.67741  2.69355  4.24690  2.90347  2.73739  3.18146  2.89801  2.37887  2.77519  2.98518  4.58477  3.61503
          0.03126  3.87691  4.59925  0.61958  0.77255  0.48576  0.95510
    644   2.99419  5.12344  0.91171  2.33737  4.50100  3.21387  3.93469  4.09014  3.01960  3.69763  4.67573  2.89401  3.86696  3.17377  3.53651  2.95597  3.33282  3.72881  5.66876  4.37303    668 d - - -
          2.68618  4.42225  2.77519  2.73123  3.46354  2.40513  3.72494  3.29354  2.67741  2.69355  4.24690  2.90347  2.73739  3.18146  2.89801  2.37887  2.77519  2.98518  4.58477  3.61503
          0.03126  3.87691  4.59925  0.61958  0.77255  0.48576  0.95510
    645   2.67020  4.44532  3.34489  3.24480  4.38725  0.72229  4.36491  3.98785  3.42669  3.64145  4.61714  3.50917  3.83660  3.75048  3.66235  2.84222  3.15178  3.51531  5.48134  4.48926    669 g - - -
          2.68618  4.42225  2.77519  2.73123  3.46354  2.40513  3.72494  3.29354  2.67741  2.69355  4.24690  2.90347  2.73739  3.18146  2.89801  2.37887  2.77519  2.98518  4.58477  3.61503
          0.03126  3.87691  4.59925  0.61958  0.77255  0.48576  0.95510
    646   2.81155  4.35281  4.13154  3.79470  3.55320  3.72857  4.59561  2.04972  3.66255  2.23939  3.51757  3.98385  4.28875  4.02199  3.87465  3.23229  3.17293  1.01931  5.33843  4.07037    670 v - - -
          2.68618  4.42225  2.77519  2.73123  3.46354  2.40513  3.72494  3.29354  2.67741  2.69355  4.24690  2.90347  2.73739  3.18146  2.89801  2.37887  2.77519  2.98518  4.58477  3.61503
          0.03126  3.87691  4.59925  0.61958  0.77255  0.48576  0.95510
    647   1.43772  4.11857  3.46098  3.14373  4.04497  2.97817  4.16034  3.13879  3.12360  3.03901  3.97341  3.30614  3.69838  3.45080  3.41430  2.42811  1.97924  2.76566  5.47073  4.25744    671 a - - -
          2.68618  4.42225  2.77519  2.73123  3.46354  2.40513  3.72494  3.29354  2.67741  2.69355  4.24690  2.90347  2.73739  3.18146  2.89801  2.37887  2.77519  2.98518  4.58477  3.61503
          0.17878  3.87691  1.94493  0.61958  0.77255  0.48576  0.95510
    648   1.97510  4.66452  1.93045  2.31239  4.19112  3.09322  3.75396  3.50462  2.70779  3.23712  4.13162  2.81422  3.71059  2.95479  3.17981  2.58799  2.88939  3.14791  5.50431  4.14480    672 d - - -
          2.68618  4.42225  2.77519  2.73123  3.46354  2.40513  3.72494  3.29354  2.67741  2.69355  4.24690  2.90347  2.73739  3.18146  2.89801  2.37887  2.77519  2.98518  4.58477  3.61503
          0.03614  3.73426  4.45661  0.61958  0.77255  0.60081  0.79488
    649   2.53326  4.32581  3.36934  2.91503  3.47198  3.37069  3.88547  2.72561  2.79050  2.34162  2.48666  3.28003  2.63148  3.18237  3.10519  2.73632  2.84367  2.55477  5.01935  3.75904    673 l - - -
          2.68618  4.42225  2.77519  2.73123  3.46354  2.40513  3.72494  3.29354  2.67741  2.69355  4.24690  2.90347  2.73739  3.18146  2.89801  2.37887  2.77519  2.98518  4.58477  3.61503
          0.03614  3.73426  4.45661  0.61958  0.77255  0.60081  0.79488
    650   2.19895  4.12913  3.12513  2.87866  4.06681  2.03407  4.00381  3.38260  2.93825  3.14539  4.03095  3.12602  3.60989  3.27555  3.25084  2.36902  1.92715  2.94290  5.41713  4.18870    674 t - - -
          2.68618  4.42225  2.77519  2.73123  3.46354  2.40513  3.72494  3.29354  2.67741  2.69355  4.24690  2.90347  2.73739  3.18146  2.89801  2.37887  2.77519  2.98518  4.58477  3.61503
          0.03614  3.73426  4.45661  0.61958  0.77255  0.60081  0.79488
    651   2.73424  5.07234  1.84653  2.13829  4.32635  3.17415  3.63818  3.84225  2.53081  3.39591  4.26463  2.69549  3.74404  2.16240  3.01352  2.68673  3.01363  3.47764  5.55978  4.14055    675 d - - -
          2.68618  4.42225  2.77519  2.73123  3.46354  2.40513  3.72494  3.29354  2.67741  2.69355  4.24690  2.90347  2.73739  3.18146  2.89801  2.37887  2.77519  2.98518  4.58477  3.61503
          0.03614  3.73426  4.45661  0.61958  0.77255  0.42001  1.07015
    652   2.97315  5.05298  3.37144  2.74434  4.47315  3.59246  3.57955  3.83347  1.56998  3.30768  4.18766  3.14776  3.97660  2.72328  1.48895  2.98260  3.15207  3.52480  5.37405  4.19594    676 r - - -
          2.68618  4.42225  2.77519  2.73123  3.46354  2.40513  3.72494  3.29354  2.67741  2.69355  4.24690  2.90347  2.73739  3.18146  2.89801  2.37887  2.77519  2.98518  4.58477  3.61503
          0.16618  3.87691  2.02200  0.61958  0.77255  0.48576  0.95510
    653   2.56124  4.69959  1.93839  2.31063  4.17336  3.12900  3.73149  3.49405  2.65832  3.21323  4.10277  2.81831  3.72455  2.92568  3.12540  2.60246  2.19480  3.14702  5.48097  4.11990    677 d - - -
          2.68618  4.42225  2.77519  2.73123  3.46354  2.40513  3.72494  3.29354  2.67741  2.69355  4.24690  2.90347  2.73739  3.18146  2.89801  2.37887  2.77519  2.98518  4.58477  3.61503
          0.03569  3.74642  4.46877  0.61958  0.77255  0.42458  1.06144
    654   2.14240  4.27781  3.91963  3.41475  3.45228  3.69804  4.25756  2.15271  3.30516  1.83877  3.34548  3.70630  4.15959  3.62354  3.58486  3.04724  2.98493  1.71404  5.14516  3.92744    678 v - - -
          2.68618  4.42225  2.77519  2.73123  3.46354  2.40513  3.72494  3.29354  2.67741  2.69355  4.24690  2.90347  2.73739  3.18146  2.89801  2.37887  2.77519  2.98518  4.58477  3.61503
          0.03126  3.87691  4.59925  0.61958  0.77255  0.48576  0.95510
    655   2.31701  4.23753  3.21009  3.02595  4.08063  2.96732  4.13574  3.60379  3.10002  3.32363  4.24927  3.25010  3.70646  3.44897  3.38600  1.08439  2.79745  3.13792  5.45274  4.16415    679 s - - -
          2.68618  4.42225  2.77519  2.73123  3.46354  2.40513  3.72494  3.29354  2.67741  2.69355  4.24690  2.90347  2.73739  3.18146  2.89801  2.37887  2.77519  2.98518  4.58477  3.61503
          0.03126  3.87691  4.59925  0.61958  0.77255  0.48576  0.95510
    656   2.43709  4.25399  3.39635  2.90212  3.61402  3.30076  3.87341  2.86702  2.81865  2.62879  2.61992  3.24829  3.82577  3.16840  3.15429  2.18519  2.26102  2.61077  5.06021  3.81864    680 s - - -
          2.68618  4.42225  2.77519  2.73123  3.46354  2.40513  3.72494  3.29354  2.67741  2.69355  4.24690  2.90347  2.73739  3.18146  2.89801  2.37887  2.77519  2.98518  4.58477  3.61503
          0.03126  3.87691  4.59925  0.61958  0.77255  0.48576  0.95510
    657   3.01027  4.84930  3.50135  3.01135  4.20501  3.49756  3.82717  3.74693  2.23873  3.26205  4.26200  3.37080  3.99983  3.04719  0.97163  3.09416  3.27586  3.47066  5.28619  4.13129    681 r - - -
          2.68618  4.42225  2.77519  2.73123  3.46354  2.40513  3.72494  3.29354  2.67741  2.69355  4.24690  2.90347  2.73739  3.18146  2.89801  2.37887  2.77519  2.98518  4.58477  3.61503
          0.03126  3.87691  4.59925  0.61958  0.77255  0.48576  0.95510
    658   1.00739  4.19409  3.46695  3.25833  4.05666  3.01854  4.27987  3.18282  3.27470  3.06424  4.09549  3.40687  3.75816  3.61543  3.52499  2.54430  2.82196  2.83645  5.48337  4.28409    682 a - - -
          2.68618  4.42225  2.77519  2.73123  3.46354  2.40513  3.72494  3.29354  2.67741  2.69355  4.24690  2.90347  2.73739  3.18146  2.89801  2.37887  2.77519  2.98518  4.58477  3.61503
          0.03126  3.87691  4.59925  0.61958  0.77255  0.48576  0.95510
    659   2.75705  4.51379  3.36468  3.20425  4.19927  3.20105  4.28144  3.74570  3.26191  3.37210  4.42206  3.51057  0.81942  3.65056  3.50704  2.92465  3.19894  3.39058  5.38472  4.31995    683 p - - -
          2.68618  4.42225  2.77519  2.73123  3.46354  2.40513  3.72494  3.29354  2.67741  2.69355  4.24690  2.90347  2.73739  3.18146  2.89801  2.37887  2.77519  2.98518  4.58477  3.61503
          0.03126  3.87691  4.59925  0.61958  0.77255  0.48576  0.95510
    660   3.16014  4.62103  4.19665  3.83642  3.13722  3.98785  4.49076  2.34139  3.60413  0.86975  3.15859  4.11147  4.42238  3.97139  3.77951  3.55908  3.45415  2.37990  5.01823  3.74260    684 l - - -
          2.68618  4.42225  2.77519  2.73123  3.46354  2.40513  3.72494  3.29354  2.67741  2.69355  4.24690  2.90347  2.73739  3.18146  2.89801  2.37887  2.77519  2.98518  4.58477  3.61503
          0.03126  3.87691  4.59925  0.61958  0.77255  0.48576  0.95510
    661   3.01826  4.46027  4.37637  3.88060  3.20950  4.13854  4.58396  2.01845  3.70576  1.24291  3.08676  4.15274  4.48976  3.99524  3.91587  3.51562  3.28836  1.65725  5.15338  3.94163    685 l - - -
          2.68618  4.42225  2.77519  2.73123  3.46354  2.40513  3.72494  3.29354  2.67741  2.69355  4.24690  2.90347  2.73739  3.18146  2.89801  2.37887  2.77519  2.98518  4.58477  3.61503
          0.03126  3.87691  4.59925  0.61958  0.77255  0.48576  0.95510
    662   1.00739  4.19409  3.46695  3.25833  4.05666  3.01854  4.27987  3.18282  3.27470  3.06424  4.09549  3.40687  3.75816  3.61543  3.52499  2.54430  2.82196  2.83645  5.48337  4.28409    686 a - - -
          2.68618  4.42225  2.77519  2.73123  3.46354  2.40513  3.72494  3.29354  2.67741  2.69355  4.24690  2.90347  2.73739  3.18146  2.89801  2.37887  2.77519  2.98518  4.58477  3.61503
          0.03126  3.87691  4.59925  0.61958  0.77255  0.48576  0.95510
    663   2.95590  5.06814  2.48916  1.01908  4.41488  3.27678  3.86382  3.86965  2.74489  3.48601  4.45973  2.93512  3.88154  3.07931  3.15428  2.93777  3.26013  3.55299  5.58561  4.30772    687 e - - -
          2.68618  4.42225  2.77519  2.73123  3.46354  2.40513  3.72494  3.29354  2.67741  2.69355  4.24690  2.90347  2.73739  3.18146  2.89801  2.37887  2.77519  2.98518  4.58477  3.61503
          0.03126  3.87691  4.59925  0.61958  0.77255  0.48576  0.95510
    664   2.95590  5.06814  2.48916  1.01908  4.41488  3.27678  3.86382  3.86965  2.74489  3.48601  4.45973  2.93512  3.88154  3.07931  3.15428  2.93777  3.26013  3.55299  5.58561  4.30772    688 e - - -
          2.68618  4.42225  2.77519  2.73123  3.46354  2.40513  3.72494  3.29354  2.67741  2.69355  4.24690  2.90347  2.73739  3.18146  2.89801  2.37887  2.77519  2.98518  4.58477  3.61503
          0.03126  3.87691  4.59925  0.61958  0.77255  0.48576  0.95510
    665   3.01027  4.84930  3.50135  3.01135  4.20501  3.49756  3.82717  3.74693  2.23873  3.26205  4.26200  3.37080  3.99983  3.04719  0.97163  3.09416  3.27586  3.47066  5.28619  4.13129    689 r - - -
          2.68618  4.42225  2.77519  2.73123  3.46354  2.40513  3.72494  3.29354  2.67741  2.69355  4.24690  2.90347  2.73739  3.18146  2.89801  2.37887  2.77519  2.98518  4.58477  3.61503
          0.03126  3.87691  4.59925  0.61958  0.77255  0.48576  0.95510
    666   3.01027  4.84930  3.50135  3.01135  4.20501  3.49756  3.82717  3.74693  2.23873  3.26205  4.26200  3.37080  3.99983  3.04719  0.97163  3.09416  3.27586  3.47066  5.28619  4.13129    690 r - - -
          2.68618  4.42225  2.77519  2.73123  3.46354  2.40513  3.72494  3.29354  2.67741  2.69355  4.24690  2.90347  2.73739  3.18146  2.89801  2.37887  2.77519  2.98518  4.58477  3.61503
          0.03126  3.87691  4.59925  0.61958  0.77255  0.48576  0.95510
    667   3.16014  4.62103  4.19665  3.83642  3.13722  3.98785  4.49076  2.34139  3.60413  0.86975  3.15859  4.11147  4.42238  3.97139  3.77951  3.55908  3.45415  2.37990  5.01823  3.74260    691 l - - -
          2.68618  4.42225  2.77519  2.73123  3.46354  2.40513  3.72494  3.29354  2.67741  2.69355  4.24690  2.90347  2.73739  3.18146  2.89801  2.37887  2.77519  2.98518  4.58477  3.61503
          0.03126  3.87691  4.59925  0.61958  0.77255  0.48576  0.95510
    668   3.16014  4.62103  4.19665  3.83642  3.13722  3.98785  4.49076  2.34139  3.60413  0.86975  3.15859  4.11147  4.42238  3.97139  3.77951  3.55908  3.45415  2.37990  5.01823  3.74260    692 l - - -
          2.68618  4.42225  2.77519  2.73123  3.46354  2.40513  3.72494  3.29354  2.67741  2.69355  4.24690  2.90347  2.73739  3.18146  2.89801  2.37887  2.77519  2.98518  4.58477  3.61503
          0.03126  3.87691  4.59925  0.61958  0.77255  0.48576  0.95510
    669   2.98877  4.36704  4.49675  3.94619  3.26801  4.23135  4.62344  1.62973  3.83052  1.77223  2.38330  4.21364  4.52002  4.05587  4.03344  3.56475  3.23148  1.55015  5.17749  4.02870    693 v - - -
          2.68618  4.42225  2.77519  2.73123  3.46354  2.40513  3.72494  3.29354  2.67741  2.69355  4.24690  2.90347  2.73739  3.18146  2.89801  2.37887  2.77519  2.98518  4.58477  3.61503
          0.03126  3.87691  4.59925  0.61958  0.77255  0.48576  0.95510
    670   1.43772  4.11857  3.46098  3.14373  4.04497  2.97817  4.16034  3.13879  3.12360  3.03901  3.97341  3.30614  3.69838  3.45080  3.41430  2.42811  1.97924  2.76566  5.47073  4.25744    694 a - - -
          2.68618  4.42225  2.77519  2.73123  3.46354  2.40513  3.72494  3.29354  2.67741  2.69355  4.24690  2.90347  2.73739  3.18146  2.89801  2.37887  2.77519  2.98518  4.58477  3.61503
          0.03126  3.87691  4.59925  0.61958  0.77255  0.48576  0.95510
    671   1.00739  4.19409  3.46695  3.25833  4.05666  3.01854  4.27987  3.18282  3.27470  3.06424  4.09549  3.40687  3.75816  3.61543  3.52499  2.54430  2.82196  2.83645  5.48337  4.28409    695 a - - -
          2.68618  4.42225  2.77519  2.73123  3.46354  2.40513  3.72494  3.29354  2.67741  2.69355  4.24690  2.90347  2.73739  3.18146  2.89801  2.37887  2.77519  2.98518  4.58477  3.61503
          0.03126  3.87691  4.59925  0.61958  0.77255  0.48576  0.95510
    672   2.97256  4.52060  4.05411  3.64783  3.20948  3.83736  4.38194  2.38551  3.41569  1.80341  1.36945  3.92480  4.29792  3.79723  3.62050  3.32217  3.27792  2.39216  5.05093  3.81314    696 m - - -
          2.68618  4.42225  2.77519  2.73123  3.46354  2.40513  3.72494  3.29354  2.67741  2.69355  4.24690  2.90347  2.73739  3.18146  2.89801  2.37887  2.77519  2.98518  4.58477  3.61503
          0.03126  3.87691  4.59925  0.61958  0.77255  0.48576  0.95510
    673   2.67020  4.44532  3.34489  3.24480  4.38725  0.72229  4.36491  3.98785  3.42669  3.64145  4.61714  3.50917  3.83660  3.75048  3.66235  2.84222  3.15178  3.51531  5.48134  4.48926    697 g - - -
          2.68618  4.42225  2.77519  2.73123  3.46354  2.40513  3.72494  3.29354  2.67741  2.69355  4.24690  2.90347  2.73739  3.18146  2.89801  2.37887  2.77519  2.98518  4.58477  3.61503
          0.03126  3.87691  4.59925  0.61958  0.77255  0.48576  0.95510
    674   3.01027  4.84930  3.50135  3.01135  4.20501  3.49756  3.82717  3.74693  2.23873  3.26205  4.26200  3.37080  3.99983  3.04719  0.97163  3.09416  3.27586  3.47066  5.28619  4.13129    698 r - - -
          2.68618  4.42225  2.77519  2.73123  3.46354  2.40513  3.72494  3.29354  2.67741  2.69355  4.24690  2.90347  2.73739  3.18146  2.89801  2.37887  2.77519  2.98518  4.58477  3.61503
          0.03126  3.87691  4.59925  0.61958  0.77255  0.48576  0.95510
    675   1.00739  4.19409  3.46695  3.25833  4.05666  3.01854  4.27987  3.18282  3.27470  3.06424  4.09549  3.40687  3.75816  3.61543  3.52499  2.54430  2.82196  2.83645  5.48337  4.28409    699 a - - -
          2.68618  4.42225  2.77519  2.73123  3.46354  2.40513  3.72494  3.29354  2.67741  2.69355  4.24690  2.90347  2.73739  3.18146  2.89801  2.37887  2.77519  2.98518  4.58477  3.61503
          0.03126  3.87691  4.59925  0.61958  0.77255  0.48576  0.95510
    676   3.01027  4.84930  3.50135  3.01135  4.20501  3.49756  3.82717  3.74693  2.23873  3.26205  4.26200  3.37080  3.99983  3.04719  0.97163  3.09416  3.27586  3.47066  5.28619  4.13129    700 r - - -
          2.68618  4.42225  2.77519  2.73123  3.46354  2.40513  3.72494  3.29354  2.67741  2.69355  4.24690  2.90347  2.73739  3.18146  2.89801  2.37887  2.77519  2.98518  4.58477  3.61503
          0.03126  3.87691  4.59925  0.61958  0.77255  0.48576  0.95510
    677   2.48388  4.50443  3.12587  2.64942  4.03297  3.24354  3.73424  3.41703  2.44261  3.05791  3.90697  3.06133  3.77253  2.92594  2.21788  2.13574  2.26742  3.06402  5.30013  4.03073    701 s - - -
          2.68618  4.42225  2.77519  2.73123  3.46354  2.40513  3.72494  3.29354  2.67741  2.69355  4.24690  2.90347  2.73739  3.18146  2.89801  2.37887  2.77519  2.98518  4.58477  3.61503
          0.03126  3.87691  4.59925  0.61958  0.77255  0.48576  0.95510
    678   3.01027  4.84930  3.50135  3.01135  4.20501  3.49756  3.82717  3.74693  2.23873  3.26205  4.26200  3.37080  3.99983  3.04719  0.97163  3.09416  3.27586  3.47066  5.28619  4.13129    702 r - - -
          2.68618  4.42225  2.77519  2.73123  3.46354  2.40513  3.72494  3.29354  2.67741  2.69355  4.24690  2.90347  2.73739  3.18146  2.89801  2.37887  2.77519  2.98518  4.58477  3.61503
          0.03126  3.87691  4.59925  0.61958  0.77255  0.48576  0.95510
    679   3.01829  4.46031  4.37636  3.88060  3.20944  4.13854  4.58395  2.01851  3.70574  1.24277  3.08671  4.15274  4.48976  3.99523  3.91585  3.51563  3.28839  1.65745  5.15335  3.94160    703 l - - -
          2.68618  4.42225  2.77519  2.73123  3.46354  2.40513  3.72494  3.29354  2.67741  2.69355  4.24690  2.90347  2.73739  3.18146  2.89801  2.37887  2.77519  2.98518  4.58477  3.61503
          0.03126  3.87691  4.59925  0.61958  0.77255  0.48576  0.95510
    680   3.14785  4.56970  4.45356  3.91501  3.04044  4.27879  4.57071  2.16766  3.71304  1.07956  2.22601  4.21989  4.53890  3.96559  3.90241  3.62900  3.38337  2.25482  5.05175  3.90012    704 l - - -
          2.68618  4.42225  2.77519  2.73123  3.46354  2.40513  3.72494  3.29354  2.67741  2.69355  4.24690  2.90347  2.73739  3.18146  2.89801  2.37887  2.77519  2.98518  4.58477  3.61503
          0.03126  3.87691  4.59925  0.61958  0.77255  0.48576  0.95510
    681   2.98626  4.36237  4.53859  4.04613  3.47173  4.23322  4.79700  1.50112  3.92165  2.00466  3.30465  4.29101  4.58856  4.21127  4.14416  3.61537  3.26169  1.20047  5.39755  4.17904    705 v - - -
          2.68618  4.42225  2.77519  2.73123  3.46354  2.40513  3.72494  3.29354  2.67741  2.69355  4.24690  2.90347  2.73739  3.18146  2.89801  2.37887  2.77519  2.98518  4.58477  3.61503
          0.03126  3.87691  4.59925  0.61958  0.77255  0.48576  0.95510
    682   2.41491  4.26003  3.43183  3.18391  3.97260  3.09920  4.20092  3.10027  3.12698  2.96360  4.01375  3.39266  3.80326  3.52155  3.38552  2.61622  1.16441  2.79477  5.41001  4.18920    706 t - - -
          2.68618  4.42225  2.77519  2.73123  3.46354  2.40513  3.72494  3.29354  2.67741  2.69355  4.24690  2.90347  2.73739  3.18146  2.89801  2.37887  2.77519  2.98518  4.58477  3.61503
          0.03126  3.87691  4.59925  0.61958  0.77255  0.48576  0.95510
    683   1.00739  4.19409  3.46695  3.25833  4.05666  3.01854  4.27987  3.18282  3.27470  3.06424  4.09549  3.40687  3.75816  3.61543  3.52499  2.54430  2.82196  2.83645  5.48337  4.28409    707 a - - -
          2.68618  4.42225  2.77519  2.73123  3.46354  2.40513  3.72494  3.29354  2.67741  2.69355  4.24690  2.90347  2.73739  3.18146  2.89801  2.37887  2.77519  2.98518  4.58477  3.61503
          0.03126  3.87691  4.59925  0.61958  0.77255  0.48576  0.95510
    684   2.81155  4.35281  4.13154  3.79470  3.55320  3.72857  4.59561  2.04972  3.66255  2.23939  3.51757  3.98385  4.28875  4.02199  3.87465  3.23229  3.17293  1.01931  5.33843  4.07037    708 v - - -
          2.68618  4.42225  2.77519  2.73123  3.46354  2.40513  3.72494  3.29354  2.67741  2.69355  4.24690  2.90347  2.73739  3.18146  2.89801  2.37887  2.77519  2.98518  4.58477  3.61503
          0.03126  3.87691  4.59925  0.61958  0.77255  0.48576  0.95510
    685   2.99419  5.12344  0.91171  2.33737  4.50100  3.21387  3.93469  4.09014  3.01960  3.69763  4.67573  2.89401  3.86696  3.17377  3.53651  2.95597  3.33282  3.72881  5.66876  4.37303    709 d - - -
          2.68618  4.42225  2.77519  2.73123  3.46354  2.40513  3.72494  3.29354  2.67741  2.69355  4.24690  2.90347  2.73739  3.18146  2.89801  2.37887  2.77519  2.98518  4.58477  3.61503
          0.03126  3.87691  4.59925  0.61958  0.77255  0.48576  0.95510
    686   2.31701  4.23753  3.21009  3.02595  4.08063  2.96732  4.13574  3.60379  3.10002  3.32363  4.24927  3.25010  3.70646  3.44897  3.38600  1.08439  2.79745  3.13792  5.45274  4.16415    710 s - - -
          2.68618  4.42225  2.77519  2.73123  3.46354  2.40513  3.72494  3.29354  2.67741  2.69355  4.24690  2.90347  2.73739  3.18146  2.89801  2.37887  2.77519  2.98518  4.58477  3.61503
          0.03126  3.87691  4.59925  0.61958  0.77255  0.48576  0.95510
    687   2.99419  5.12344  0.91171  2.33737  4.50100  3.21387  3.93469  4.09014  3.01960  3.69763  4.67573  2.89401  3.86696  3.17377  3.53651  2.95597  3.33282  3.72881  5.66876  4.37303    711 d - - -
          2.68618  4.42225  2.77519  2.73123  3.46354  2.40513  3.72494  3.29354  2.67741  2.69355  4.24690  2.90347  2.73739  3.18146  2.89801  2.37887  2.77519  2.98518  4.58477  3.61503
          0.03126  3.87691  4.59925  0.61958  0.77255  0.48576  0.95510
    688   1.71833  4.11690  3.38428  3.03416  4.09440  2.93669  4.08007  3.40609  3.04032  3.16261  4.01489  3.22776  3.65003  3.34960  3.36169  1.86180  2.01974  2.95199  5.46068  4.24208    712 a - - -
          2.68623  4.42230  2.77525  2.73128  3.46359  2.40459  3.72500  3.29359  2.67746  2.69360  4.24695  2.90352  2.73745  3.18152  2.89806  2.37892  2.77525  2.98524  4.58482  3.61508
          0.17878  1.87306  4.59925  0.90380  0.51924  0.48576  0.95510
    689   2.67020  4.44532  3.34489  3.24480  4.38725  0.72229  4.36491  3.98785  3.42669  3.64145  4.61714  3.50917  3.83660  3.75048  3.66235  2.84222  3.15178  3.51531  5.48134  4.48926    716 g - - -
          2.68618  4.42225  2.77519  2.73123  3.46354  2.40513  3.72494  3.29354  2.67741  2.69355  4.24690  2.90347  2.73739  3.18146  2.89801  2.37887  2.77519  2.98518  4.58477  3.61503
          0.03126  3.87691  4.59925  0.61958  0.77255  0.48576  0.95510
    690   2.79704  5.15524  1.60719  2.18902  4.22222  3.23952  2.50744  3.94159  2.60910  3.47547  4.33280  2.74932  3.80203  2.86614  3.11344  2.74204  3.07142  3.56754  5.51062  4.03890    717 d - - -
          2.68618  4.42225  2.77519  2.73123  3.46354  2.40513  3.72494  3.29354  2.67741  2.69355  4.24690  2.90347  2.73739  3.18146  2.89801  2.37887  2.77519  2.98518  4.58477  3.61503
          0.03126  3.87691  4.59925  0.61958  0.77255  0.48576  0.95510
    691   2.95590  5.06814  2.48916  1.01908  4.41488  3.27678  3.86382  3.86965  2.74489  3.48601  4.45973  2.93512  3.88154  3.07931  3.15428  2.93777  3.26013  3.55299  5.58561  4.30772    718 e - - -
          2.68618  4.42225  2.77519  2.73123  3.46354  2.40513  3.72494  3.29354  2.67741  2.69355  4.24690  2.90347  2.73739  3.18146  2.89801  2.37887  2.77519  2.98518  4.58477  3.61503
          0.03126  3.87691  4.59925  0.61958  0.77255  0.48576  0.95510
    692   1.36538  4.10528  3.34846  3.08163  4.14942  2.90025  4.14776  3.46660  3.12645  3.24120  4.10987  3.24334  3.64415  3.43325  3.42524  1.81846  2.66157  2.98915  5.52621  4.29935    719 a - - -
          2.68618  4.42225  2.77519  2.73123  3.46354  2.40513  3.72494  3.29354  2.67741  2.69355  4.24690  2.90347  2.73739  3.18146  2.89801  2.37887  2.77519  2.98518  4.58477  3.61503
          0.03126  3.87691  4.59925  0.61958  0.77255  0.48576  0.95510
    693   2.18262  4.27919  3.94168  3.43622  3.44883  3.71773  4.27336  2.13259  3.32547  1.83080  3.33982  3.72615  4.17467  3.64259  3.60258  3.06698  2.99428  1.67857  5.14916  3.93243    720 v - - -
          2.68618  4.42225  2.77519  2.73123  3.46354  2.40513  3.72494  3.29354  2.67741  2.69355  4.24690  2.90347  2.73739  3.18146  2.89801  2.37887  2.77519  2.98518  4.58477  3.61503
          0.03126  3.87691  4.59925  0.61958  0.77255  0.48576  0.95510
    694   3.16014  4.62103  4.19665  3.83642  3.13722  3.98785  4.49076  2.34139  3.60413  0.86975  3.15859  4.11147  4.42238  3.97139  3.77951  3.55908  3.45415  2.37990  5.01823  3.74260    721 l - - -
          2.68618  4.42225  2.77519  2.73123  3.46354  2.40513  3.72494  3.29354  2.67741  2.69355  4.24690  2.90347  2.73739  3.18146  2.89801  2.37887  2.77519  2.98518  4.58477  3.61503
          0.03126  3.87691  4.59925  0.61958  0.77255  0.48576  0.95510
    695   2.75705  4.51379  3.36468  3.20425  4.19927  3.20105  4.28144  3.74570  3.26191  3.37210  4.42206  3.51057  0.81942  3.65056  3.50704  2.92465  3.19894  3.39058  5.38472  4.31995    722 p - - -
          2.68618  4.42225  2.77519  2.73123  3.46354  2.40513  3.72494  3.29354  2.67741  2.69355  4.24690  2.90347  2.73739  3.18146  2.89801  2.37887  2.77519  2.98518  4.58477  3.61503
          0.03126  3.87691  4.59925  0.61958  0.77255  0.48576  0.95510
    696   2.31701  4.23753  3.21009  3.02595  4.08063  2.96732  4.13574  3.60379  3.10002  3.32363  4.24927  3.25010  3.70646  3.44897  3.38600  1.08439  2.79745  3.13792  5.45274  4.16415    723 s - - -
          2.68618  4.42225  2.77519  2.73123  3.46354  2.40513  3.72494  3.29354  2.67741  2.69355  4.24690  2.90347  2.73739  3.18146  2.89801  2.37887  2.77519  2.98518  4.58477  3.61503
          0.03126  3.87691  4.59925  0.61958  0.77255  0.48576  0.95510
    697   1.74820  4.22731  3.21524  2.93770  4.10857  2.99822  4.05835  3.41150  2.98412  3.15578  4.06293  3.20148  1.83634  3.32153  3.30835  2.46050  2.74167  2.99680  5.47211  4.23740    724 a - - -
          2.68618  4.42225  2.77519  2.73123  3.46354  2.40513  3.72494  3.29354  2.67741  2.69355  4.24690  2.90347  2.73739  3.18146  2.89801  2.37887  2.77519  2.98518  4.58477  3.61503
          0.03126  3.87691  4.59925  0.61958  0.77255  0.48576  0.95510
    698   3.26385  4.66427  4.24482  3.96006  1.00449  3.95276  3.87897  2.78689  3.86696  2.15587  3.51632  4.02411  4.41118  4.03369  3.98559  3.53361  3.56495  2.77793  4.12655  2.49294    725 f - - -
          2.68618  4.42225  2.77519  2.73123  3.46354  2.40513  3.72494  3.29354  2.67741  2.69355  4.24690  2.90347  2.73739  3.18146  2.89801  2.37887  2.77519  2.98518  4.58477  3.61503
          0.03126  3.87691  4.59925  0.61958  0.77255  0.48576  0.95510
    699   2.65817  2.07772  4.13806  3.65202  2.19515  3.61021  4.07386  2.43435  3.51784  2.17635  3.31634  3.77372  4.10716  3.74969  3.69790  3.00428  2.97445  2.28986  4.61699  3.19849    726 c - - -
          2.68618  4.42225  2.77519  2.73123  3.46354  2.40513  3.72494  3.29354  2.67741  2.69355  4.24690  2.90347  2.73739  3.18146  2.89801  2.37887  2.77519  2.98518  4.58477  3.61503
          0.03126  3.87691  4.59925  0.61958  0.77255  0.48576  0.95510
    700   2.19532  4.38195  3.35521  2.86562  2.43854  3.50197  2.76946  2.90900  2.80649  2.56465  3.51877  3.25246  3.92926  3.13812  3.14862  2.79643  2.87234  2.68819  4.61607  3.15649    727 a - - -
          2.68618  4.42225  2.77519  2.73123  3.46354  2.40513  3.72494  3.29354  2.67741  2.69355  4.24690  2.90347  2.73739  3.18146  2.89801  2.37887  2.77519  2.98518  4.58477  3.61503
          0.03126  3.87691  4.59925  0.61958  0.77255  0.48576  0.95510
    701   2.95590  5.06814  2.48916  1.01908  4.41488  3.27678  3.86382  3.86965  2.74489  3.48601  4.45973  2.93512  3.88154  3.07931  3.15428  2.93777  3.26013  3.55299  5.58561  4.30772    728 e - - -
          2.68618  4.42225  2.77519  2.73123  3.46354  2.40513  3.72494  3.29354  2.67741  2.69355  4.24690  2.90347  2.73739  3.18146  2.89801  2.37887  2.77519  2.98518  4.58477  3.61503
          0.03126  3.87691  4.59925  0.61958  0.77255  0.48576  0.95510
    702   3.05805  4.40610  4.60695  4.06996  3.31049  4.34649  4.76263  1.54034  3.94916  1.52772  3.12595  4.33841  4.61956  4.18293  4.15181  3.69638  3.30411  1.49465  5.27695  4.11204    729 v - - -
          2.68618  4.42225  2.77519  2.73123  3.46354  2.40513  3.72494  3.29354  2.67741  2.69355  4.24690  2.90347  2.73739  3.18146  2.89801  2.37887  2.77519  2.98518  4.58477  3.61503
          0.03126  3.87691  4.59925  0.61958  0.77255  0.48576  0.95510
    703   1.36538  4.10528  3.34846  3.08163  4.14942  2.90025  4.14776  3.46660  3.12645  3.24120  4.10987  3.24334  3.64415  3.43325  3.42524  1.81846  2.66157  2.98915  5.52621  4.29935    730 a - - -
          2.68618  4.42225  2.77519  2.73123  3.46354  2.40513  3.72494  3.29354  2.67741  2.69355  4.24690  2.90347  2.73739  3.18146  2.89801  2.37887  2.77519  2.98518  4.58477  3.61503
          0.03126  3.87691  4.59925  0.61958  0.77255  0.48576  0.95510
    704   2.07318  4.50916  2.99582  2.59547  3.99738  3.23494  3.75694  3.33302  2.55025  3.00950  3.88207  3.03041  3.77307  2.31723  2.92325  2.59278  2.27280  3.00242  5.31055  4.02712    731 a - - -
          2.68618  4.42225  2.77519  2.73123  3.46354  2.40513  3.72494  3.29354  2.67741  2.69355  4.24690  2.90347  2.73739  3.18146  2.89801  2.37887  2.77519  2.98518  4.58477  3.61503
          0.03126  3.87691  4.59925  0.61958  0.77255  0.48576  0.95510
    705   2.85761  4.37477  4.01617  3.48146  2.74291  3.83636  3.89103  2.58122  3.24673  2.00547  2.40799  3.71777  4.20209  3.56824  3.45646  3.16804  3.09892  2.51901  2.15500  2.93670    732 l - - -
          2.68618  4.42225  2.77519  2.73123  3.46354  2.40513  3.72494  3.29354  2.67741  2.69355  4.24690  2.90347  2.73739  3.18146  2.89801  2.37887  2.77519  2.98518  4.58477  3.61503
          0.03126  3.87691  4.59925  0.61958  0.77255  0.48576  0.95510
    706   1.00739  4.19409  3.46695  3.25833  4.05666  3.01854  4.27987  3.18282  3.27470  3.06424  4.09549  3.40687  3.75816  3.61543  3.52499  2.54430  2.82196  2.83645  5.48337  4.28409    733 a - - -
          2.68623  4.42230  2.77467  2.73128  3.46359  2.40498  3.72500  3.29359  2.67746  2.69360  4.24695  2.90352  2.73745  3.18152  2.89806  2.37892  2.77525  2.98524  4.58482  3.61508
          0.17878  1.87306  4.59925  0.90380  0.51924  0.48576  0.95510
    707   2.25213  4.18335  3.24693  2.97740  4.14387  2.06838  4.08460  3.47283  3.02769  3.22349  4.09602  3.21035  3.67573  3.35540  3.34321  2.42454  1.59207  3.02106  5.49249  4.26966    737 t - - -
          2.68618  4.42225  2.77519  2.73123  3.46354  2.40513  3.72494  3.29354  2.67741  2.69355  4.24690  2.90347  2.73739  3.18146  2.89801  2.37887  2.77519  2.98518  4.58477  3.61503
          0.03126  3.87691  4.59925  0.61958  0.77255  0.48576  0.95510
    708   2.95590  5.06814  2.48916  1.01908  4.41488  3.27678  3.86382  3.86965  2.74489  3.48601  4.45973  2.93512  3.88154  3.07931  3.15428  2.93777  3.26013  3.55299  5.58561  4.30772    738 e - - -
          2.68618  4.42225  2.77519  2.73123  3.46354  2.40513  3.72494  3.29354  2.67741  2.69355  4.24690  2.90347  2.73739  3.18146  2.89801  2.37887  2.77519  2.98518  4.58477  3.61503
          0.03126  3.87691  4.59925  0.61958  0.77255  0.48576  0.95510
    709   2.75705  4.51379  3.36468  3.20425  4.19927  3.20105  4.28144  3.74570  3.26191  3.37210  4.42206  3.51057  0.81942  3.65056  3.50704  2.92465  3.19894  3.39058  5.38472  4.31995    739 p - - -
          2.68618  4.42225  2.77519  2.73123  3.46354  2.40513  3.72494  3.29354  2.67741  2.69355  4.24690  2.90347  2.73739  3.18146  2.89801  2.37887  2.77519  2.98518  4.58477  3.61503
          0.03126  3.87691  4.59925  0.61958  0.77255  0.48576  0.95510
    710   2.81155  4.35281  4.13154  3.79470  3.55320  3.72857  4.59561  2.04972  3.66255  2.23939  3.51757  3.98385  4.28875  4.02199  3.87465  3.23229  3.17293  1.01931  5.33843  4.07037    740 v - - -
          2.68618  4.42225  2.77519  2.73123  3.46354  2.40513  3.72494  3.29354  2.67741  2.69355  4.24690  2.90347  2.73739  3.18146  2.89801  2.37887  2.77519  2.98518  4.58477  3.61503
          0.03126  3.87691  4.59925  0.61958  0.77255  0.48576  0.95510
    711   1.41871  4.19495  3.26661  2.97254  4.09471  2.98461  4.07033  3.39124  3.00981  3.14390  4.04235  3.21583  2.39358  3.33817  3.33168  2.44011  2.71884  2.97226  5.46391  4.23506    741 a - - -
          2.68618  4.42225  2.77519  2.73123  3.46354  2.40513  3.72494  3.29354  2.67741  2.69355  4.24690  2.90347  2.73739  3.18146  2.89801  2.37887  2.77519  2.98518  4.58477  3.61503
          0.03126  3.87691  4.59925  0.61958  0.77255  0.48576  0.95510
    712   2.67617  4.67555  2.94522  1.85297  3.80851  3.43142  3.73202  3.07068  2.53161  2.71988  2.70137  3.04369  3.87983  2.93594  2.91468  2.76457  2.92598  2.85538  5.21798  3.91574    742 e - - -
          2.68618  4.42225  2.77519  2.73123  3.46354  2.40513  3.72494  3.29354  2.67741  2.69355  4.24690  2.90347  2.73739  3.18146  2.89801  2.37887  2.77519  2.98518  4.58477  3.61503
          0.03126  3.87691  4.59925  0.61958  0.77255  0.48576  0.95510
    713   2.64731  4.73167  2.80131  2.50603  4.12226  3.27007  3.73843  3.60031  2.47597  3.17598  4.07221  2.97891  2.04648  2.19392  2.83008  2.70171  2.95251  3.26209  5.38174  4.06863    743 p - - -
          2.68597  4.42228  2.77523  2.73126  3.46357  2.40516  3.72498  3.29357  2.67744  2.69334  4.24693  2.90350  2.73743  3.18149  2.89804  2.37890  2.77523  2.98521  4.58480  3.61506
          0.16618  1.94459  4.59925  0.65809  0.72948  0.48576  0.95510
    714   2.75705  4.51379  3.36468  3.20425  4.19927  3.20105  4.28144  3.74570  3.26191  3.37210  4.42206  3.51057  0.81942  3.65056  3.50704  2.92465  3.19894  3.39058  5.38472  4.31995    746 p - - -
          2.68618  4.42225  2.77519  2.73123  3.46354  2.40513  3.72494  3.29354  2.67741  2.69355  4.24690  2.90347  2.73739  3.18146  2.89801  2.37887  2.77519  2.98518  4.58477  3.61503
          0.03126  3.87691  4.59925  0.61958  0.77255  0.48576  0.95510
    715   3.05482  4.40416  4.60119  4.06423  3.31328  4.34192  4.75864  1.56029  3.94374  1.53207  3.12950  4.33309  4.61653  4.17889  4.14759  3.69146  3.30112  1.47513  5.27691  4.11073    747 v - - -
          2.68618  4.42225  2.77519  2.73123  3.46354  2.40513  3.72494  3.29354  2.67741  2.69355  4.24690  2.90347  2.73739  3.18146  2.89801  2.37887  2.77519  2.98518  4.58477  3.61503
          0.03126  3.87691  4.59925  0.61958  0.77255  0.48576  0.95510
    716   2.50295  4.42807  3.24046  2.72822  3.79633  3.32036  3.75381  3.12400  2.52538  2.83537  3.72338  3.13113  3.81461  2.98276  2.33350  2.16997  2.80129  2.32034  5.14899  3.88356    748 s - - -
          2.68618  4.42225  2.77519  2.73123  3.46354  2.40513  3.72494  3.29354  2.67741  2.69355  4.24690  2.90347  2.73739  3.18146  2.89801  2.37887  2.77519  2.98518  4.58477  3.61503
          0.03126  3.87691  4.59925  0.61958  0.77255  0.48576  0.95510
    717   1.00739  4.19409  3.46695  3.25833  4.05666  3.01854  4.27987  3.18282  3.27470  3.06424  4.09549  3.40687  3.75816  3.61543  3.52499  2.54430  2.82196  2.83645  5.48337  4.28409    749 a - - -
          2.68618  4.42225  2.77519  2.73123  3.46354  2.40513  3.72494  3.29354  2.67741  2.69355  4.24690  2.90347  2.73739  3.18146  2.89801  2.37887  2.77519  2.98518  4.58477  3.61503
          0.03126  3.87691  4.59925  0.61958  0.77255  0.48576  0.95510
    718   2.75705  4.51379  3.36468  3.20425  4.19927  3.20105  4.28144  3.74570  3.26191  3.37210  4.42206  3.51057  0.81942  3.65056  3.50704  2.92465  3.19894  3.39058  5.38472  4.31995    750 p - - -
          2.68618  4.42225  2.77519  2.73123  3.46354  2.40513  3.72494  3.29354  2.67741  2.69355  4.24690  2.90347  2.73739  3.18146  2.89801  2.37887  2.77519  2.98518  4.58477  3.61503
          0.03126  3.87691  4.59925  0.61958  0.77255  0.48576  0.95510
    719   3.01027  4.84930  3.50135  3.01135  4.20501  3.49756  3.82717  3.74693  2.23873  3.26205  4.26200  3.37080  3.99983  3.04719  0.97163  3.09416  3.27586  3.47066  5.28619  4.13129    751 r - - -
          2.68618  4.42225  2.77519  2.73123  3.46354  2.40513  3.72494  3.29354  2.67741  2.69355  4.24690  2.90347  2.73739  3.18146  2.89801  2.37887  2.77519  2.98518  4.58477  3.61503
          0.03126  3.87691  4.59925  0.61958  0.77255  0.48576  0.95510
    720   2.81155  4.35281  4.13154  3.79470  3.55320  3.72857  4.59561  2.04972  3.66255  2.23939  3.51757  3.98385  4.28875  4.02199  3.87465  3.23229  3.17293  1.01931  5.33843  4.07037    752 v - - -
          2.68618  4.42225  2.77519  2.73123  3.46354  2.40513  3.72494  3.29354  2.67741  2.69355  4.24690  2.90347  2.73739  3.18146  2.89801  2.37887  2.77519  2.98518  4.58477  3.61503
          0.03126  3.87691  4.59925  0.61958  0.77255  0.48576  0.95510
    721   3.16014  4.62103  4.19665  3.83642  3.13722  3.98785  4.49076  2.34139  3.60413  0.86975  3.15859  4.11147  4.42238  3.97139  3.77951  3.55908  3.45415  2.37990  5.01823  3.74260    753 l - - -
          2.68618  4.42225  2.77519  2.73123  3.46354  2.40513  3.72494  3.29354  2.67741  2.69355  4.24690  2.90347  2.73739  3.18146  2.89801  2.37887  2.77519  2.98518  4.58477  3.61503
          0.03126  3.87691  4.59925  0.61958  0.77255  0.48576  0.95510
    722   1.71318  4.12362  3.30297  3.04022  4.17322  2.90122  4.12947  3.51569  3.09607  3.27077  4.13392  3.22177  3.64283  3.40581  3.40368  1.44538  2.66714  3.02616  5.53989  4.30544    754 s - - -
          2.68618  4.42225  2.77519  2.73123  3.46354  2.40513  3.72494  3.29354  2.67741  2.69355  4.24690  2.90347  2.73739  3.18146  2.89801  2.37887  2.77519  2.98518  4.58477  3.61503
          0.03126  3.87691  4.59925  0.61958  0.77255  0.48576  0.95510
    723   1.74820  4.22731  3.21524  2.93770  4.10857  2.99822  4.05835  3.41150  2.98412  3.15578  4.06293  3.20148  1.83634  3.32153  3.30835  2.46050  2.74167  2.99680  5.47211  4.23740    755 a - - -
          2.68618  4.42225  2.77519  2.73123  3.46354  2.40513  3.72494  3.29354  2.67741  2.69355  4.24690  2.90347  2.73739  3.18146  2.89801  2.37887  2.77519  2.98518  4.58477  3.61503
          0.03126  3.87691  4.59925  0.61958  0.77255  0.48576  0.95510
    724   1.36538  4.10528  3.34846  3.08163  4.14942  2.90025  4.14776  3.46660  3.12645  3.24120  4.10987  3.24334  3.64415  3.43325  3.42524  1.81846  2.66157  2.98915  5.52621  4.29935    756 a - - -
          2.68618  4.42225  2.77519  2.73123  3.46354  2.40513  3.72494  3.29354  2.67741  2.69355  4.24690  2.90347  2.73739  3.18146  2.89801  2.37887  2.77519  2.98518  4.58477  3.61503
          0.03126  3.87691  4.59925  0.61958  0.77255  0.48576  0.95510
    725   1.00739  4.19409  3.46695  3.25833  4.05666  3.01854  4.27987  3.18282  3.27470  3.06424  4.09549  3.40687  3.75816  3.61543  3.52499  2.54430  2.82196  2.83645  5.48337  4.28409    757 a - - -
          2.68618  4.42225  2.77519  2.73123  3.46354  2.40513  3.72494  3.29354  2.67741  2.69355  4.24690  2.90347  2.73739  3.18146  2.89801  2.37887  2.77519  2.98518  4.58477  3.61503
          0.03126  3.87691  4.59925  0.61958  0.77255  0.48576  0.95510
    726   2.96429  4.40221  4.35870  3.87055  3.32455  4.10316  4.60040  1.92522  3.70649  1.59411  3.21167  4.13308  4.47990  4.01655  3.92884  3.48410  3.24249  1.31894  5.22357  3.98653    758 v - - -
          2.68618  4.42225  2.77519  2.73123  3.46354  2.40513  3.72494  3.29354  2.67741  2.69355  4.24690  2.90347  2.73739  3.18146  2.89801  2.37887  2.77519  2.98518  4.58477  3.61503
          0.03126  3.87691  4.59925  0.61958  0.77255  0.48576  0.95510
    727   2.81155  4.35281  4.13154  3.79470  3.55320  3.72857  4.59561  2.04972  3.66255  2.23939  3.51757  3.98385  4.28875  4.02199  3.87465  3.23229  3.17293  1.01931  5.33843  4.07037    759 v - - -
          2.68618  4.42225  2.77519  2.73123  3.46354  2.40513  3.72494  3.29354  2.67741  2.69355  4.24690  2.90347  2.73739  3.18146  2.89801  2.37887  2.77519  2.98518  4.58477  3.61503
          0.03126  3.87691  4.59925  0.61958  0.77255  0.48576  0.95510
    728   2.67020  4.44532  3.34489  3.24480  4.38725  0.72229  4.36491  3.98785  3.42669  3.64145  4.61714  3.50917  3.83660  3.75048  3.66235  2.84222  3.15178  3.51531  5.48134  4.48926    760 g - - -
          2.68618  4.42225  2.77519  2.73123  3.46354  2.40513  3.72494  3.29354  2.67741  2.69355  4.24690  2.90347  2.73739  3.18146  2.89801  2.37887  2.77519  2.98518  4.58477  3.61503
          0.03126  3.87691  4.59925  0.61958  0.77255  0.48576  0.95510
    729   3.01027  4.84930  3.50135  3.01135  4.20501  3.49756  3.82717  3.74693  2.23873  3.26205  4.26200  3.37080  3.99983  3.04719  0.97163  3.09416  3.27586  3.47066  5.28619  4.13129    761 r - - -
          2.68618  4.42225  2.77519  2.73123  3.46354  2.40513  3.72494  3.29354  2.67741  2.69355  4.24690  2.90347  2.73739  3.18146  2.89801  2.37887  2.77519  2.98518  4.58477  3.61503
          0.03126  3.87691  4.59925  0.61958  0.77255  0.48576  0.95510
    730   3.16014  4.62103  4.19665  3.83642  3.13722  3.98785  4.49076  2.34139  3.60413  0.86975  3.15859  4.11147  4.42238  3.97139  3.77951  3.55908  3.45415  2.37990  5.01823  3.74260    762 l - - -
          2.68618  4.42225  2.77519  2.73123  3.46354  2.40513  3.72494  3.29354  2.67741  2.69355  4.24690  2.90347  2.73739  3.18146  2.89801  2.37887  2.77519  2.98518  4.58477  3.61503
          0.03126  3.87691  4.59925  0.61958  0.77255  0.48576  0.95510
    731   3.01027  4.84930  3.50135  3.01135  4.20501  3.49756  3.82717  3.74693  2.23873  3.26205  4.26200  3.37080  3.99983  3.04719  0.97163  3.09416  3.27586  3.47066  5.28619  4.13129    763 r - - -
          2.68618  4.42225  2.77519  2.73123  3.46354  2.40513  3.72494  3.29354  2.67741  2.69355  4.24690  2.90347  2.73739  3.18146  2.89801  2.37887  2.77519  2.98518  4.58477  3.61503
          0.03126  3.87691  4.59925  0.61958  0.77255  0.48576  0.95510
    732   1.36524  4.10527  3.34848  3.08165  4.14940  2.90026  4.14778  3.46657  3.12647  3.24118  4.10987  3.24336  3.64416  3.43328  3.42525  1.81867  2.66157  2.98913  5.52621  4.29934    764 a - - -
          2.68618  4.42225  2.77519  2.73123  3.46354  2.40513  3.72494  3.29354  2.67741  2.69355  4.24690  2.90347  2.73739  3.18146  2.89801  2.37887  2.77519  2.98518  4.58477  3.61503
          0.03126  3.87691  4.59925  0.61958  0.77255  0.48576  0.95510
    733   2.81155  4.35281  4.13154  3.79470  3.55320  3.72857  4.59561  2.04972  3.66255  2.23939  3.51757  3.98385  4.28875  4.02199  3.87465  3.23229  3.17293  1.01931  5.33843  4.07037    765 v - - -
          2.68618  4.42225  2.77519  2.73123  3.46354  2.40513  3.72494  3.29354  2.67741  2.69355  4.24690  2.90347  2.73739  3.18146  2.89801  2.37887  2.77519  2.98518  4.58477  3.61503
          0.03126  3.87691  4.59925  0.61958  0.77255  0.48576  0.95510
    734   2.81155  4.35281  4.13154  3.79470  3.55320  3.72857  4.59561  2.04972  3.66255  2.23939  3.51757  3.98385  4.28875  4.02199  3.87465  3.23229  3.17293  1.01931  5.33843  4.07037    766 v - - -
          2.68618  4.42225  2.77519  2.73123  3.46354  2.40513  3.72494  3.29354  2.67741  2.69355  4.24690  2.90347  2.73739  3.18146  2.89801  2.37887  2.77519  2.98518  4.58477  3.61503
          0.03126  3.87691  4.59925  0.61958  0.77255  0.48576  0.95510
    735   2.59104  0.93149  4.11121  3.85177  3.84199  3.21317  4.49787  2.98654  3.67871  2.90187  4.02326  3.83757  3.92048  4.02461  3.80233  2.86272  3.05817  2.73084  5.25729  4.12967    767 c - - -
          2.68618  4.42225  2.77519  2.73123  3.46354  2.40513  3.72494  3.29354  2.67741  2.69355  4.24690  2.90347  2.73739  3.18146  2.89801  2.37887  2.77519  2.98518  4.58477  3.61503
          0.03126  3.87691  4.59925  0.61958  0.77255  0.48576  0.95510
    736   1.00739  4.19409  3.46695  3.25833  4.05666  3.01854  4.27987  3.18282  3.27470  3.06424  4.09549  3.40687  3.75816  3.61543  3.52499  2.54430  2.82196  2.83645  5.48337  4.28409    768 a - - -
          2.68618  4.42225  2.77519  2.73123  3.46354  2.40513  3.72494  3.29354  2.67741  2.69355  4.24690  2.90347  2.73739  3.18146  2.89801  2.37887  2.77519  2.98518  4.58477  3.61503
          0.03126  3.87691  4.59925  0.61958  0.77255  0.48576  0.95510
    737   2.39730  4.33964  3.07879  2.86424  4.26598  2.01220  4.06532  3.73623  3.00524  3.38957  4.25824  3.18326  1.60225  3.32782  3.34342  2.54167  2.84339  3.25631  5.51589  4.32549    769 p - - -
          2.68618  4.42225  2.77519  2.73123  3.46354  2.40513  3.72494  3.29354  2.67741  2.69355  4.24690  2.90347  2.73739  3.18146  2.89801  2.37887  2.77519  2.98518  4.58477  3.61503
          0.03126  3.87691  4.59925  0.61958  0.77255  0.48576  0.95510
    738   2.05759  4.65424  2.69765  2.01277  4.16290  3.19391  3.73803  3.54576  2.59562  3.19403  4.03754  2.90609  3.75512  2.92241  3.02932  2.12576  2.85772  3.17846  5.44330  4.11585    770 e - - -
          2.68618  4.42225  2.77519  2.73123  3.46354  2.40513  3.72494  3.29354  2.67741  2.69355  4.24690  2.90347  2.73739  3.18146  2.89801  2.37887  2.77519  2.98518  4.58477  3.61503
          0.03126  3.87691  4.59925  0.61958  0.77255  0.48576  0.95510
    739   2.42174  2.75936  2.33798  2.63061  3.95002  2.41779  3.81333  3.32598  2.72929  3.01773  3.87114  3.04866  3.74124  3.03523  3.14361  2.54344  2.76826  2.97423  5.29107  4.01068    771 d - - -
          2.68618  4.42225  2.77519  2.73123  3.46354  2.40513  3.72494  3.29354  2.67741  2.69355  4.24690  2.90347  2.73739  3.18146  2.89801  2.37887  2.77519  2.98518  4.58477  3.61503
          0.03126  3.87691  4.59925  0.61958  0.77255  0.48576  0.95510
    740   1.70412  4.65528  2.69478  1.99442  4.14348  3.21319  3.79132  3.41758  2.64703  3.15065  4.04730  2.94575  3.79209  2.99171  3.05466  2.65896  2.91665  3.09055  5.45346  4.13807    772 a - - -
          2.68618  4.42225  2.77519  2.73123  3.46354  2.40513  3.72494  3.29354  2.67741  2.69355  4.24690  2.90347  2.73739  3.18146  2.89801  2.37887  2.77519  2.98518  4.58477  3.61503
          0.03126  3.87691  4.59925  0.61958  0.77255  0.48576  0.95510
    741   2.81155  4.35281  4.13154  3.79470  3.55320  3.72857  4.59561  2.04972  3.66255  2.23939  3.51757  3.98385  4.28875  4.02199  3.87465  3.23229  3.17293  1.01931  5.33843  4.07037    773 v - - -
          2.68618  4.42225  2.77519  2.73123  3.46354  2.40513  3.72494  3.29354  2.67741  2.69355  4.24690  2.90347  2.73739  3.18146  2.89801  2.37887  2.77519  2.98518  4.58477  3.61503
          0.03126  3.87691  4.59925  0.61958  0.77255  0.48576  0.95510
    742   2.68814  4.96743  1.54185  2.21389  4.44480  3.14032  3.75899  3.94000  2.73779  3.53439  4.38812  2.75509  3.76349  2.94247  3.26318  2.08456  3.02191  3.52166  5.70168  4.27406    774 d - - -
          2.68618  4.42225  2.77519  2.73123  3.46354  2.40513  3.72494  3.29354  2.67741  2.69355  4.24690  2.90347  2.73739  3.18146  2.89801  2.37887  2.77519  2.98518  4.58477  3.61503
          0.03126  3.87691  4.59925  0.61958  0.77255  0.48576  0.95510
    743   2.89602  5.41458  1.41828  1.68804  4.70066  3.17259  3.72412  4.20367  2.74194  3.73190  4.59771  2.64790  3.79610  2.89645  3.32620  2.78758  3.18720  3.79454  5.88915  4.40293    775 d - - -
          2.68618  4.42225  2.77519  2.73123  3.46354  2.40513  3.72494  3.29354  2.67741  2.69355  4.24690  2.90347  2.73739  3.18146  2.89801  2.37887  2.77519  2.98518  4.58477  3.61503
          0.03126  3.87691  4.59925  0.61958  0.77255  0.48576  0.95510
    744   2.03337  4.85587  1.60827  2.28480  4.36864  3.15362  3.78397  3.72413  2.74760  3.40982  4.28747  2.81100  3.76935  2.97077  3.25239  2.66296  2.98745  3.34629  5.64787  4.25867    776 d - - -
          2.68618  4.42225  2.77519  2.73123  3.46354  2.40513  3.72494  3.29354  2.67741  2.69355  4.24690  2.90347  2.73739  3.18146  2.89801  2.37887  2.77519  2.98518  4.58477  3.61503
          0.03126  3.87691  4.59925  0.61958  0.77255  0.48576  0.95510
    745   2.20674  5.13767  1.90411  1.82088  4.46143  3.21507  3.67133  3.89967  2.59326  3.47059  4.30187  2.71624  3.77389  2.82930  3.12468  2.68953  3.01718  3.51641  5.67327  4.24481    777 e - - -
          2.68618  4.42225  2.77519  2.73123  3.46354  2.40513  3.72494  3.29354  2.67741  2.69355  4.24690  2.90347  2.73739  3.18146  2.89801  2.37887  2.77519  2.98518  4.58477  3.61503
          0.03126  3.87691  4.59925  0.61958  0.77255  0.48576  0.95510
    746   3.01027  4.84930  3.50135  3.01135  4.20501  3.49756  3.82717  3.74693  2.23873  3.26205  4.26200  3.37080  3.99983  3.04719  0.97163  3.09416  3.27586  3.47066  5.28619  4.13129    778 r - - -
          2.68618  4.42225  2.77519  2.73123  3.46354  2.40513  3.72494  3.29354  2.67741  2.69355  4.24690  2.90347  2.73739  3.18146  2.89801  2.37887  2.77519  2.98518  4.58477  3.61503
          0.03126  3.87691  4.59925  0.61958  0.77255  0.48576  0.95510
    747   2.11647  4.52915  2.31985  2.55515  3.92981  3.28389  3.78683  3.05500  2.68485  2.91863  3.82579  3.02217  3.80600  2.99296  3.11906  2.63611  2.83291  2.27445  5.30969  4.00204    779 a - - -
          2.68618  4.42225  2.77519  2.73123  3.46354  2.40513  3.72494  3.29354  2.67741  2.69355  4.24690  2.90347  2.73739  3.18146  2.89801  2.37887  2.77519  2.98518  4.58477  3.61503
          0.03126  3.87691  4.59925  0.61958  0.77255  0.48576  0.95510
    748   2.59104  0.93149  4.11121  3.85177  3.84199  3.21317  4.49787  2.98654  3.67871  2.90187  4.02326  3.83757  3.92048  4.02461  3.80233  2.86272  3.05817  2.73084  5.25729  4.12967    780 c - - -
          2.68618  4.42225  2.77519  2.73123  3.46354  2.40513  3.72494  3.29354  2.67741  2.69355  4.24690  2.90347  2.73739  3.18146  2.89801  2.37887  2.77519  2.98518  4.58477  3.61503
          0.03126  3.87691  4.59925  0.61958  0.77255  0.48576  0.95510
    749   1.00739  4.19409  3.46695  3.25833  4.05666  3.01854  4.27987  3.18282  3.27470  3.06424  4.09549  3.40687  3.75816  3.61543  3.52499  2.54430  2.82196  2.83645  5.48337  4.28409    781 a - - -
          2.68618  4.42225  2.77519  2.73123  3.46354  2.40513  3.72494  3.29354  2.67741  2.69355  4.24690  2.90347  2.73739  3.18146  2.89801  2.37887  2.77519  2.98518  4.58477  3.61503
          0.03126  3.87691  4.59925  0.61958  0.77255  0.48576  0.95510
    750   1.00739  4.19409  3.46695  3.25833  4.05666  3.01854  4.27987  3.18282  3.27470  3.06424  4.09549  3.40687  3.75816  3.61543  3.52499  2.54430  2.82196  2.83645  5.48337  4.28409    782 a - - -
          2.68618  4.42225  2.77519  2.73123  3.46354  2.40513  3.72494  3.29354  2.67741  2.69355  4.24690  2.90347  2.73739  3.18146  2.89801  2.37887  2.77519  2.98518  4.58477  3.61503
          0.03126  3.87691  4.59925  0.61958  0.77255  0.48576  0.95510
    751   1.43772  4.11857  3.46098  3.14373  4.04497  2.97817  4.16034  3.13879  3.12360  3.03901  3.97341  3.30614  3.69838  3.45080  3.41430  2.42811  1.97924  2.76566  5.47073  4.25744    783 a - - -
          2.68618  4.42225  2.77519  2.73123  3.46354  2.40513  3.72494  3.29354  2.67741  2.69355  4.24690  2.90347  2.73739  3.18146  2.89801  2.37887  2.77519  2.98518  4.58477  3.61503
          0.03126  3.87691  4.59925  0.61958  0.77255  0.48576  0.95510
    752   2.88405  4.87011  2.90563  2.66031  4.03929  3.36883  3.81870  3.67061  2.48076  3.17254  4.20015  3.12013  3.92227  1.22618  2.76490  2.93155  3.18096  3.39997  5.31046  4.00446    784 q - - -
          2.68618  4.42225  2.77519  2.73123  3.46354  2.40513  3.72494  3.29354  2.67741  2.69355  4.24690  2.90347  2.73739  3.18146  2.89801  2.37887  2.77519  2.98518  4.58477  3.61503
          0.03126  3.87691  4.59925  0.61958  0.77255  0.48576  0.95510
    753   3.16014  4.62103  4.19665  3.83642  3.13722  3.98785  4.49076  2.34139  3.60413  0.86975  3.15859  4.11147  4.42238  3.97139  3.77951  3.55908  3.45415  2.37990  5.01823  3.74260    785 l - - -
          2.68618  4.42225  2.77519  2.73123  3.46354  2.40513  3.72494  3.29354  2.67741  2.69355  4.24690  2.90347  2.73739  3.18146  2.89801  2.37887  2.77519  2.98518  4.58477  3.61503
          0.03126  3.87691  4.59925  0.61958  0.77255  0.48576  0.95510
    754   1.00739  4.19409  3.46695  3.25833  4.05666  3.01854  4.27987  3.18282  3.27470  3.06424  4.09549  3.40687  3.75816  3.61543  3.52499  2.54430  2.82196  2.83645  5.48337  4.28409    786 a - - -
          2.68618  4.42225  2.77519  2.73123  3.46354  2.40513  3.72494  3.29354  2.67741  2.69355  4.24690  2.90347  2.73739  3.18146  2.89801  2.37887  2.77519  2.98518  4.58477  3.61503
          0.03126  3.87691  4.59925  0.61958  0.77255  0.48576  0.95510
    755   3.01027  4.84930  3.50135  3.01135  4.20501  3.49756  3.82717  3.74693  2.23873  3.26205  4.26200  3.37080  3.99983  3.04719  0.97163  3.09416  3.27586  3.47066  5.28619  4.13129    787 r - - -
          2.68618  4.42225  2.77519  2.73123  3.46354  2.40513  3.72494  3.29354  2.67741  2.69355  4.24690  2.90347  2.73739  3.18146  2.89801  2.37887  2.77519  2.98518  4.58477  3.61503
          0.03126  3.87691  4.59925  0.61958  0.77255  0.48576  0.95510
    756   3.16014  4.62103  4.19665  3.83642  3.13722  3.98785  4.49076  2.34139  3.60413  0.86975  3.15859  4.11147  4.42238  3.97139  3.77951  3.55908  3.45415  2.37990  5.01823  3.74260    788 l - - -
          2.68618  4.42225  2.77519  2.73123  3.46354  2.40513  3.72494  3.29354  2.67741  2.69355  4.24690  2.90347  2.73739  3.18146  2.89801  2.37887  2.77519  2.98518  4.58477  3.61503
          0.03126  3.87691  4.59925  0.61958  0.77255  0.48576  0.95510
    757   1.00739  4.19409  3.46695  3.25833  4.05666  3.01854  4.27987  3.18282  3.27470  3.06424  4.09549  3.40687  3.75816  3.61543  3.52499  2.54430  2.82196  2.83645  5.48337  4.28409    789 a - - -
          2.68618  4.42225  2.77519  2.73123  3.46354  2.40513  3.72494  3.29354  2.67741  2.69355  4.24690  2.90347  2.73739  3.18146  2.89801  2.37887  2.77519  2.98518  4.58477  3.61503
          0.03126  3.87691  4.59925  0.61958  0.77255  0.48576  0.95510
    758   2.09671  4.53622  3.04705  2.61052  4.02193  3.26924  3.73693  3.31981  2.03957  3.02277  3.88834  3.04387  3.78895  2.92902  2.82330  2.61662  2.28908  2.99440  5.30787  4.03396    790 k - - -
          2.68618  4.42225  2.77519  2.73123  3.46354  2.40513  3.72494  3.29354  2.67741  2.69355  4.24690  2.90347  2.73739  3.18146  2.89801  2.37887  2.77519  2.98518  4.58477  3.61503
          0.03126  3.87691  4.59925  0.61958  0.77255  0.48576  0.95510
    759   1.00739  4.19409  3.46695  3.25833  4.05666  3.01854  4.27987  3.18282  3.27470  3.06424  4.09549  3.40687  3.75816  3.61543  3.52499  2.54430  2.82196  2.83645  5.48337  4.28409    791 a - - -
          2.68618  4.42225  2.77519  2.73123  3.46354  2.40513  3.72494  3.29354  2.67741  2.69355  4.24690  2.90347  2.73739  3.18146  2.89801  2.37887  2.77519  2.98518  4.58477  3.61503
          0.03126  3.87691  4.59925  0.61958  0.77255  0.48576  0.95510
    760   2.67020  4.44532  3.34489  3.24480  4.38725  0.72229  4.36491  3.98785  3.42669  3.64145  4.61714  3.50917  3.83660  3.75048  3.66235  2.84222  3.15178  3.51531  5.48134  4.48926    792 g - - -
          2.68618  4.42225  2.77519  2.73123  3.46354  2.40513  3.72494  3.29354  2.67741  2.69355  4.24690  2.90347  2.73739  3.18146  2.89801  2.37887  2.77519  2.98518  4.58477  3.61503
          0.03126  3.87691  4.59925  0.61958  0.77255  0.48576  0.95510
    761   2.81155  4.35281  4.13154  3.79470  3.55320  3.72857  4.59561  2.04972  3.66255  2.23939  3.51757  3.98385  4.28875  4.02199  3.87465  3.23229  3.17293  1.01931  5.33843  4.07037    793 v - - -
          2.68618  4.42225  2.77519  2.73123  3.46354  2.40513  3.72494  3.29354  2.67741  2.69355  4.24690  2.90347  2.73739  3.18146  2.89801  2.37887  2.77519  2.98518  4.58477  3.61503
          0.03126  3.87691  4.59925  0.61958  0.77255  0.48576  0.95510
    762   2.65725  4.68259  2.89224  2.57223  3.80343  3.30310  2.52748  3.53458  2.53858  3.12318  4.01774  3.03177  1.97840  2.97621  2.89201  2.72629  2.95739  3.20878  5.15657  3.76581    794 p - - -
          2.68618  4.42225  2.77519  2.73123  3.46354  2.40513  3.72494  3.29354  2.67741  2.69355  4.24690  2.90347  2.73739  3.18146  2.89801  2.37887  2.77519  2.98518  4.58477  3.61503
          0.03126  3.87691  4.59925  0.61958  0.77255  0.48576  0.95510
    763   2.67020  4.44532  3.34489  3.24480  4.38725  0.72229  4.36491  3.98785  3.42669  3.64145  4.61714  3.50917  3.83660  3.75048  3.66235  2.84222  3.15178  3.51531  5.48134  4.48926    795 g - - -
          2.68618  4.42225  2.77519  2.73123  3.46354  2.40513  3.72494  3.29354  2.67741  2.69355  4.24690  2.90347  2.73739  3.18146  2.89801  2.37887  2.77519  2.98518  4.58477  3.61503
          0.03126  3.87691  4.59925  0.61958  0.77255  0.48576  0.95510
    764   1.00739  4.19409  3.46695  3.25833  4.05666  3.01854  4.27987  3.18282  3.27470  3.06424  4.09549  3.40687  3.75816  3.61543  3.52499  2.54430  2.82196  2.83645  5.48337  4.28409    796 a - - -
          2.68618  4.42225  2.77519  2.73123  3.46354  2.40513  3.72494  3.29354  2.67741  2.69355  4.24690  2.90347  2.73739  3.18146  2.89801  2.37887  2.77519  2.98518  4.58477  3.61503
          0.03126  3.87691  4.59925  0.61958  0.77255  0.48576  0.95510
    765   2.99419  5.12344  0.91171  2.33737  4.50100  3.21387  3.93469  4.09014  3.01960  3.69763  4.67573  2.89401  3.86696  3.17377  3.53651  2.95597  3.33282  3.72881  5.66876  4.37303    797 d - - -
          2.68618  4.42225  2.77519  2.73123  3.46354  2.40513  3.72494  3.29354  2.67741  2.69355  4.24690  2.90347  2.73739  3.18146  2.89801  2.37887  2.77519  2.98518  4.58477  3.61503
          0.03126  3.87691  4.59925  0.61958  0.77255  0.48576  0.95510
    766   2.75705  4.51379  3.36468  3.20425  4.19927  3.20105  4.28144  3.74570  3.26191  3.37210  4.42206  3.51057  0.81942  3.65056  3.50704  2.92465  3.19894  3.39058  5.38472  4.31995    798 p - - -
          2.68618  4.42225  2.77519  2.73123  3.46354  2.40513  3.72494  3.29354  2.67741  2.69355  4.24690  2.90347  2.73739  3.18146  2.89801  2.37887  2.77519  2.98518  4.58477  3.61503
          0.03126  3.87691  4.59925  0.61958  0.77255  0.48576  0.95510
    767   2.31701  4.23753  3.21009  3.02595  4.08063  2.96732  4.13574  3.60379  3.10002  3.32363  4.24927  3.25010  3.70646  3.44897  3.38600  1.08439  2.79745  3.13792  5.45274  4.16415    799 s - - -
          2.68618  4.42225  2.77519  2.73123  3.46354  2.40513  3.72494  3.29354  2.67741  2.69355  4.24690  2.90347  2.73739  3.18146  2.89801  2.37887  2.77519  2.98518  4.58477  3.61503
          0.03126  3.87691  4.59925  0.61958  0.77255  0.48576  0.95510
    768   2.70653  5.00861  2.53113  1.90876  4.32939  3.28517  3.63575  3.77427  2.41200  3.32911  4.15769  2.80683  3.79111  2.27627  2.84310  2.21306  2.96403  3.41112  5.51592  4.14736    800 e - - -
          2.68618  4.42225  2.77519  2.73123  3.46354  2.40513  3.72494  3.29354  2.67741  2.69355  4.24690  2.90347  2.73739  3.18146  2.89801  2.37887  2.77519  2.98518  4.58477  3.61503
          0.03126  3.87691  4.59925  0.61958  0.77255  0.48576  0.95510
    769   3.34271  4.71587  4.09778  3.80489  2.67048  3.73498  3.90502  3.36639  3.52696  2.76056  3.99999  3.95303  4.25306  3.91434  3.65457  3.54637  3.64330  3.25684  0.87639  2.67232    801 w - - -
          2.68618  4.42225  2.77519  2.73123  3.46354  2.40513  3.72494  3.29354  2.67741  2.69355  4.24690  2.90347  2.73739  3.18146  2.89801  2.37887  2.77519  2.98518  4.58477  3.61503
          0.03126  3.87691  4.59925  0.61958  0.77255  0.48576  0.95510
    770   2.99257  4.74778  3.41038  3.00288  2.45267  3.71969  1.90664  3.36176  2.83949  2.84858  3.89272  3.34263  4.12808  3.23918  3.13365  3.06521  3.22857  3.15195  4.06622  1.91198    802 h - - -
          2.68618  4.42225  2.77519  2.73123  3.46354  2.40513  3.72494  3.29354  2.67741  2.69355  4.24690  2.90347  2.73739  3.18146  2.89801  2.37887  2.77519  2.98518  4.58477  3.61503
          0.03126  3.87691  4.59925  0.61958  0.77255  0.48576  0.95510
    771   1.69100  4.15002  3.23084  3.02337  4.24886  1.55301  4.16095  3.59906  3.14985  3.34611  4.21068  3.22026  3.65017  3.44176  3.45778  2.38881  2.70211  3.09123  5.58692  4.37743    803 g - - -
          2.68618  4.42225  2.77519  2.73123  3.46354  2.40513  3.72494  3.29354  2.67741  2.69355  4.24690  2.90347  2.73739  3.18146  2.89801  2.37887  2.77519  2.98518  4.58477  3.61503
          0.03126  3.87691  4.59925  0.61958  0.77255  0.48576  0.95510
    772   2.24447  4.32718  3.88761  3.34732  3.27412  3.77767  4.15881  2.29368  3.21733  1.66646  2.47478  3.67774  4.16599  3.52963  3.49175  3.09023  3.00690  2.20598  4.99528  3.80198    804 l - - -
          2.68618  4.42225  2.77519  2.73123  3.46354  2.40513  3.72494  3.29354  2.67741  2.69355  4.24690  2.90347  2.73739  3.18146  2.89801  2.37887  2.77519  2.98518  4.58477  3.61503
          0.03126  3.87691  4.59925  0.61958  0.77255  0.48576  0.95510
    773   2.01984  4.43643  3.19742  2.71372  3.96259  3.24094  3.77365  3.27953  2.51221  2.97396  3.84539  3.10565  3.77873  2.98084  2.28444  2.58836  2.25322  2.94971  5.26979  4.01325    805 a - - -
          2.68618  4.42225  2.77519  2.73123  3.46354  2.40513  3.72494  3.29354  2.67741  2.69355  4.24690  2.90347  2.73739  3.18146  2.89801  2.37887  2.77519  2.98518  4.58477  3.61503
          0.03126  3.87691  4.59925  0.61958  0.77255  0.48576  0.95510
    774   2.59549  4.79144  2.61193  1.97206  4.23055  3.22376  3.69064  3.65910  2.52931  3.25735  4.08908  2.85316  2.66185  2.85991  2.97688  2.15729  2.89276  3.28612  5.47591  4.12547    806 e - - -
          2.68618  4.42225  2.77519  2.73123  3.46354  2.40513  3.72494  3.29354  2.67741  2.69355  4.24690  2.90347  2.73739  3.18146  2.89801  2.37887  2.77519  2.98518  4.58477  3.61503
          0.03126  3.87691  4.59925  0.61958  0.77255  0.48576  0.95510
    775   3.01359  4.45397  4.37725  3.88071  3.21862  4.13791  4.58575  2.00881  3.70801  1.26784  3.09531  4.15228  4.48963  3.99762  3.91908  3.51420  3.28365  1.62446  5.15884  3.94663    807 l - - -
          2.68618  4.42225  2.77519  2.73123  3.46354  2.40513  3.72494  3.29354  2.67741  2.69355  4.24690  2.90347  2.73739  3.18146  2.89801  2.37887  2.77519  2.98518  4.58477  3.61503
          0.03126  3.87691  4.59925  0.61958  0.77255  0.48576  0.95510
    776   2.22316  4.16271  3.28003  2.98526  4.12316  2.94544  4.07200  3.46258  3.00180  3.21126  4.07995  3.20475  3.66331  3.33834  3.31676  1.49004  2.02075  3.00487  5.48728  4.24383    808 s - - -
          2.68618  4.42225  2.77519  2.73123  3.46354  2.40513  3.72494  3.29354  2.67741  2.69355  4.24690  2.90347  2.73739  3.18146  2.89801  2.37887  2.77519  2.98518  4.58477  3.61503
          0.03126  3.87691  4.59925  0.61958  0.77255  0.48576  0.95510
    777   2.23452  4.16186  3.30247  2.99936  4.07960  2.96370  4.06934  3.39231  2.99968  3.16035  4.03874  3.21816  3.67500  3.34195  3.30943  1.87636  1.60799  2.95874  5.45472  4.21364    809 t - - -
          2.68618  4.42225  2.77519  2.73123  3.46354  2.40513  3.72494  3.29354  2.67741  2.69355  4.24690  2.90347  2.73739  3.18146  2.89801  2.37887  2.77519  2.98518  4.58477  3.61503
          0.03126  3.87691  4.59925  0.61958  0.77255  0.48576  0.95510
    778   2.76127  5.19813  1.89405  1.79594  4.51966  3.20416  3.67104  3.99671  2.60256  3.53419  4.36035  2.69595  3.77242  2.82795  3.14341  2.13558  3.03856  3.59627  5.71738  4.27299    810 e - - -
          2.68618  4.42225  2.77519  2.73123  3.46354  2.40513  3.72494  3.29354  2.67741  2.69355  4.24690  2.90347  2.73739  3.18146  2.89801  2.37887  2.77519  2.98518  4.58477  3.61503
          0.03126  3.87691  4.59925  0.61958  0.77255  0.48576  0.95510
    779   2.87651  5.38509  1.72045  1.43681  4.67299  3.18178  3.71265  4.17069  2.70683  3.69865  4.55639  2.65736  3.79359  2.88112  3.27806  2.77437  3.16283  3.76369  5.85682  4.38003    811 e - - -
          2.68618  4.42225  2.77519  2.73123  3.46354  2.40513  3.72494  3.29354  2.67741  2.69355  4.24690  2.90347  2.73739  3.18146  2.89801  2.37887  2.77519  2.98518  4.58477  3.61503
          0.03126  3.87691  4.59925  0.61958  0.77255  0.48576  0.95510
    780   2.75705  4.51379  3.36468  3.20425  4.19927  3.20105  4.28144  3.74570  3.26191  3.37210  4.42206  3.51057  0.81942  3.65056  3.50704  2.92465  3.19894  3.39058  5.38472  4.31995    812 p - - -
          2.68618  4.42225  2.77519  2.73123  3.46354  2.40513  3.72494  3.29354  2.67741  2.69355  4.24690  2.90347  2.73739  3.18146  2.89801  2.37887  2.77519  2.98518  4.58477  3.61503
          0.03126  3.87691  4.59925  0.61958  0.77255  0.48576  0.95510
    781   3.16014  4.62103  4.19665  3.83642  3.13722  3.98785  4.49076  2.34139  3.60413  0.86975  3.15859  4.11147  4.42238  3.97139  3.77951  3.55908  3.45415  2.37990  5.01823  3.74260    813 l - - -
          2.68618  4.42225  2.77519  2.73123  3.46354  2.40513  3.72494  3.29354  2.67741  2.69355  4.24690  2.90347  2.73739  3.18146  2.89801  2.37887  2.77519  2.98518  4.58477  3.61503
          0.03126  3.87691  4.59925  0.61958  0.77255  0.48576  0.95510
    782   2.67182  2.51295  4.00658  3.50257  2.88019  3.56859  3.90073  2.70288  3.29588  2.37554  3.41416  3.66226  4.04729  3.59716  3.48388  2.97600  2.96648  2.52174  2.01219  3.00907    814 w - - -
          2.68618  4.42225  2.77519  2.73123  3.46354  2.40513  3.72494  3.29354  2.67741  2.69355  4.24690  2.90347  2.73739  3.18146  2.89801  2.37887  2.77519  2.98518  4.58477  3.61503
          0.03126  3.87691  4.59925  0.61958  0.77255  0.48576  0.95510
    783   2.68809  4.96735  1.54203  2.21392  4.44475  3.14032  3.75899  3.93994  2.73776  3.53434  4.38806  2.75511  3.76348  2.94246  3.26313  2.08433  3.02186  3.52160  5.70163  4.27404    815 d - - -
          2.68618  4.42225  2.77519  2.73123  3.46354  2.40513  3.72494  3.29354  2.67741  2.69355  4.24690  2.90347  2.73739  3.18146  2.89801  2.37887  2.77519  2.98518  4.58477  3.61503
          0.03126  3.87691  4.59925  0.61958  0.77255  0.48576  0.95510
    784   2.58744  4.77656  2.54607  1.93417  4.29347  2.41919  3.72798  3.73133  2.60338  3.32828  4.16119  2.84029  3.75327  2.90411  3.06130  2.08322  2.90821  3.33544  5.54151  4.18561    816 e - - -
          2.68618  4.42225  2.77519  2.73123  3.46354  2.40513  3.72494  3.29354  2.67741  2.69355  4.24690  2.90347  2.73739  3.18146  2.89801  2.37887  2.77519  2.98518  4.58477  3.61503
          0.03126  3.87691  4.59925  0.61958  0.77255  0.48576  0.95510
    785   2.74355  5.01824  1.50521  2.23463  4.45218  3.18120  3.76117  3.94240  2.72260  3.52099  4.38332  2.78252  2.48120  2.94285  3.24017  2.71937  3.05860  3.54405  5.66921  4.28159    817 d - - -
          2.68618  4.42225  2.77519  2.73123  3.46354  2.40513  3.72494  3.29354  2.67741  2.69355  4.24690  2.90347  2.73739  3.18146  2.89801  2.37887  2.77519  2.98518  4.58477  3.61503
          0.03126  3.87691  4.59925  0.61958  0.77255  0.48576  0.95510
    786   2.76431  5.03327  1.42104  2.22005  4.55093  2.20411  3.80246  4.06345  2.81573  3.63553  4.49986  2.76933  3.78268  2.99344  3.35342  2.73607  3.10125  3.63492  5.75210  4.36465    818 d - - -
          2.68618  4.42225  2.77519  2.73123  3.46354  2.40513  3.72494  3.29354  2.67741  2.69355  4.24690  2.90347  2.73739  3.18146  2.89801  2.37887  2.77519  2.98518  4.58477  3.61503
          0.17878  3.87691  1.94493  0.61958  0.77255  0.48576  0.95510
    787   2.86033  4.69329  3.00628  2.75793  3.19913  3.34009  1.47207  3.54074  2.60552  3.05023  4.08688  3.17065  3.88813  3.12405  2.87678  2.93395  3.16138  3.27912  4.66532  3.15514    819 h - - -
          2.68618  4.42225  2.77519  2.73123  3.46354  2.40513  3.72494  3.29354  2.67741  2.69355  4.24690  2.90347  2.73739  3.18146  2.89801  2.37887  2.77519  2.98518  4.58477  3.61503
          0.03614  3.73426  4.45661  0.61958  0.77255  0.42001  1.07015
    788   2.96878  4.40554  4.36264  3.87243  3.31491  4.10891  4.59951  1.93049  3.70856  1.56197  3.20002  4.13607  4.48179  4.01562  3.92991  3.48842  3.24552  1.34144  5.21747  3.98378    820 v - - -
          2.68618  4.42225  2.77519  2.73123  3.46354  2.40513  3.72494  3.29354  2.67741  2.69355  4.24690  2.90347  2.73739  3.18146  2.89801  2.37887  2.77519  2.98518  4.58477  3.61503
          0.03126  3.87691  4.59925  0.61958  0.77255  0.48576  0.95510
    789   2.81155  4.35281  4.13154  3.79470  3.55320  3.72857  4.59561  2.04972  3.66255  2.23939  3.51757  3.98385  4.28875  4.02199  3.87465  3.23229  3.17293  1.01931  5.33843  4.07037    821 v - - -
          2.68618  4.42225  2.77519  2.73123  3.46354  2.40513  3.72494  3.29354  2.67741  2.69355  4.24690  2.90347  2.73739  3.18146  2.89801  2.37887  2.77519  2.98518  4.58477  3.61503
          0.03126  3.87691  4.59925  0.61958  0.77255  0.48576  0.95510
    790   2.41491  4.26003  3.43183  3.18391  3.97260  3.09920  4.20092  3.10027  3.12698  2.96360  4.01375  3.39266  3.80326  3.52155  3.38552  2.61622  1.16441  2.79477  5.41001  4.18920    822 t - - -
          2.68618  4.42225  2.77519  2.73123  3.46354  2.40513  3.72494  3.29354  2.67741  2.69355  4.24690  2.90347  2.73739  3.18146  2.89801  2.37887  2.77519  2.98518  4.58477  3.61503
          0.03126  3.87691  4.59925  0.61958  0.77255  0.48576  0.95510
    791   3.16014  4.62103  4.19665  3.83642  3.13722  3.98785  4.49076  2.34139  3.60413  0.86975  3.15859  4.11147  4.42238  3.97139  3.77951  3.55908  3.45415  2.37990  5.01823  3.74260    823 l - - -
          2.68618  4.42225  2.77519  2.73123  3.46354  2.40513  3.72494  3.29354  2.67741  2.69355  4.24690  2.90347  2.73739  3.18146  2.89801  2.37887  2.77519  2.98518  4.58477  3.61503
          0.03126  3.87691  4.59925  0.61958  0.77255  0.48576  0.95510
    792   2.22381  4.16278  3.28253  2.98482  4.11910  2.94735  4.07000  3.45711  2.99978  3.20616  4.07473  3.20504  3.66395  3.33627  3.31521  1.51740  1.98142  3.00130  5.48352  4.24053    824 s - - -
          2.68618  4.42225  2.77519  2.73123  3.46354  2.40513  3.72494  3.29354  2.67741  2.69355  4.24690  2.90347  2.73739  3.18146  2.89801  2.37887  2.77519  2.98518  4.58477  3.61503
          0.03126  3.87691  4.59925  0.61958  0.77255  0.48576  0.95510
    793   2.75705  4.51379  3.36468  3.20425  4.19927  3.20105  4.28144  3.74570  3.26191  3.37210  4.42206  3.51057  0.81942  3.65056  3.50704  2.92465  3.19894  3.39058  5.38472  4.31995    825 p - - -
          2.68618  4.42225  2.77519  2.73123  3.46354  2.40513  3.72494  3.29354  2.67741  2.69355  4.24690  2.90347  2.73739  3.18146  2.89801  2.37887  2.77519  2.98518  4.58477  3.61503
          0.03126  3.87691  4.59925  0.61958  0.77255  0.48576  0.95510
    794   2.31701  4.23753  3.21009  3.02595  4.08063  2.96732  4.13574  3.60379  3.10002  3.32363  4.24927  3.25010  3.70646  3.44897  3.38600  1.08439  2.79745  3.13792  5.45274  4.16415    826 s - - -
          2.68618  4.42225  2.77519  2.73123  3.46354  2.40513  3.72494  3.29354  2.67741  2.69355  4.24690  2.90347  2.73739  3.18146  2.89801  2.37887  2.77519  2.98518  4.58477  3.61503
          0.03126  3.87691  4.59925  0.61958  0.77255  0.48576  0.95510
    795   2.41491  4.26003  3.43183  3.18391  3.97260  3.09920  4.20092  3.10027  3.12698  2.96360  4.01375  3.39266  3.80326  3.52155  3.38552  2.61622  1.16441  2.79477  5.41001  4.18920    827 t - - -
          2.68618  4.42225  2.77519  2.73123  3.46354  2.40513  3.72494  3.29354  2.67741  2.69355  4.24690  2.90347  2.73739  3.18146  2.89801  2.37887  2.77519  2.98518  4.58477  3.61503
          0.03126  3.87691  4.59925  0.61958  0.77255  0.48576  0.95510
    796   3.16014  4.62103  4.19665  3.83642  3.13722  3.98785  4.49076  2.34139  3.60413  0.86975  3.15859  4.11147  4.42238  3.97139  3.77951  3.55908  3.45415  2.37990  5.01823  3.74260    828 l - - -
          2.68618  4.42225  2.77519  2.73123  3.46354  2.40513  3.72494  3.29354  2.67741  2.69355  4.24690  2.90347  2.73739  3.18146  2.89801  2.37887  2.77519  2.98518  4.58477  3.61503
          0.03126  3.87691  4.59925  0.61958  0.77255  0.48576  0.95510
    797   2.88405  4.87011  2.90563  2.66031  4.03929  3.36883  3.81870  3.67061  2.48076  3.17254  4.20015  3.12013  3.92227  1.22618  2.76490  2.93155  3.18096  3.39997  5.31046  4.00446    829 q - - -
          2.68618  4.42225  2.77519  2.73123  3.46354  2.40513  3.72494  3.29354  2.67741  2.69355  4.24690  2.90347  2.73739  3.18146  2.89801  2.37887  2.77519  2.98518  4.58477  3.61503
          0.03126  3.87691  4.59925  0.61958  0.77255  0.48576  0.95510
    798   2.06538  4.28833  3.71666  3.25309  3.43597  3.50832  4.12568  2.46926  3.12141  2.18324  2.02829  3.54351  4.02274  3.47219  3.39820  2.88129  2.92521  2.33073  5.08809  3.87028    830 m - - -
          2.68618  4.42225  2.77519  2.73123  3.46354  2.40513  3.72494  3.29354  2.67741  2.69355  4.24690  2.90347  2.73739  3.18146  2.89801  2.37887  2.77519  2.98518  4.58477  3.61503
          0.03126  3.87691  4.59925  0.61958  0.77255  0.48576  0.95510
    799   3.16014  4.62103  4.19665  3.83642  3.13722  3.98785  4.49076  2.34139  3.60413  0.86975  3.15859  4.11147  4.42238  3.97139  3.77951  3.55908  3.45415  2.37990  5.01823  3.74260    831 l - - -
          2.68618  4.42225  2.77519  2.73123  3.46354  2.40513  3.72494  3.29354  2.67741  2.69355  4.24690  2.90347  2.73739  3.18146  2.89801  2.37887  2.77519  2.98518  4.58477  3.61503
          0.03126  3.87691  4.59925  0.61958  0.77255  0.48576  0.95510
    800   1.93103  4.36637  3.01217  2.68052  4.08600  3.08917  3.87089  3.41963  2.74774  3.13600  3.98863  2.27732  3.71479  3.08796  3.13049  2.49505  2.16357  3.02541  5.41229  4.13450    832 a - - -
          2.68618  4.42225  2.77519  2.73123  3.46354  2.40513  3.72494  3.29354  2.67741  2.69355  4.24690  2.90347  2.73739  3.18146  2.89801  2.37887  2.77519  2.98518  4.58477  3.61503
          0.03126  3.87691  4.59925  0.61958  0.77255  0.48576  0.95510
    801   2.99419  5.12344  0.91171  2.33737  4.50100  3.21387  3.93469  4.09014  3.01960  3.69763  4.67573  2.89401  3.86696  3.17377  3.53651  2.95597  3.33282  3.72881  5.66876  4.37303    833 d - - -
          2.68618  4.42225  2.77519  2.73123  3.46354  2.40513  3.72494  3.29354  2.67741  2.69355  4.24690  2.90347  2.73739  3.18146  2.89801  2.37887  2.77519  2.98518  4.58477  3.61503
          0.03126  3.87691  4.59925  0.61958  0.77255  0.48576  0.95510
    802   2.59104  0.93149  4.11121  3.85177  3.84199  3.21317  4.49787  2.98654  3.67871  2.90187  4.02326  3.83757  3.92048  4.02461  3.80233  2.86272  3.05817  2.73084  5.25729  4.12967    834 c - - -
          2.68618  4.42225  2.77519  2.73123  3.46354  2.40513  3.72494  3.29354  2.67741  2.69355  4.24690  2.90347  2.73739  3.18146  2.89801  2.37887  2.77519  2.98518  4.58477  3.61503
          0.03126  3.87691  4.59925  0.61958  0.77255  0.48576  0.95510
    803   2.75705  4.51379  3.36468  3.20425  4.19927  3.20105  4.28144  3.74570  3.26191  3.37210  4.42206  3.51057  0.81942  3.65056  3.50704  2.92465  3.19894  3.39058  5.38472  4.31995    835 p - - -
          2.68618  4.42225  2.77519  2.73123  3.46354  2.40513  3.72494  3.29354  2.67741  2.69355  4.24690  2.90347  2.73739  3.18146  2.89801  2.37887  2.77519  2.98518  4.58477  3.61503
          0.03126  3.87691  4.59925  0.61958  0.77255  0.48576  0.95510
    804   3.16014  4.62103  4.19665  3.83642  3.13722  3.98785  4.49076  2.34139  3.60413  0.86975  3.15859  4.11147  4.42238  3.97139  3.77951  3.55908  3.45415  2.37990  5.01823  3.74260    836 l - - -
          2.68618  4.42225  2.77519  2.73123  3.46354  2.40513  3.72494  3.29354  2.67741  2.69355  4.24690  2.90347  2.73739  3.18146  2.89801  2.37887  2.77519  2.98518  4.58477  3.61503
          0.03126  3.87691  4.59925  0.61958  0.77255  0.48576  0.95510
    805   3.01027  4.84930  3.50135  3.01135  4.20501  3.49756  3.82717  3.74693  2.23873  3.26205  4.26200  3.37080  3.99983  3.04719  0.97163  3.09416  3.27586  3.47066  5.28619  4.13129    837 r - - -
          2.68618  4.42225  2.77519  2.73123  3.46354  2.40513  3.72494  3.29354  2.67741  2.69355  4.24690  2.90347  2.73739  3.18146  2.89801  2.37887  2.77519  2.98518  4.58477  3.61503
          0.03126  3.87691  4.59925  0.61958  0.77255  0.48576  0.95510
    806   3.34271  4.71587  4.09778  3.80489  2.67048  3.73498  3.90502  3.36639  3.52696  2.76056  3.99999  3.95303  4.25306  3.91434  3.65457  3.54637  3.64330  3.25684  0.87639  2.67232    838 w - - -
          2.68618  4.42225  2.77519  2.73123  3.46354  2.40513  3.72494  3.29354  2.67741  2.69355  4.24690  2.90347  2.73739  3.18146  2.89801  2.37887  2.77519  2.98518  4.58477  3.61503
          0.03126  3.87691  4.59925  0.61958  0.77255  0.48576  0.95510
    807   3.16014  4.62103  4.19665  3.83642  3.13722  3.98785  4.49076  2.34139  3.60413  0.86975  3.15859  4.11147  4.42238  3.97139  3.77951  3.55908  3.45415  2.37990  5.01823  3.74260    839 l - - -
          2.68618  4.42225  2.77519  2.73123  3.46354  2.40513  3.72494  3.29354  2.67741  2.69355  4.24690  2.90347  2.73739  3.18146  2.89801  2.37887  2.77519  2.98518  4.58477  3.61503
          0.03126  3.87691  4.59925  0.61958  0.77255  0.48576  0.95510
    808   2.07238  4.33686  3.75784  3.33130  3.41682  3.57378  4.20182  2.38372  3.19324  1.50201  3.35997  3.61900  4.09099  3.55747  3.45931  2.96975  3.00036  2.26155  5.12127  3.87666    840 l - - -
          2.68618  4.42225  2.77519  2.73123  3.46354  2.40513  3.72494  3.29354  2.67741  2.69355  4.24690  2.90347  2.73739  3.18146  2.89801  2.37887  2.77519  2.98518  4.58477  3.61503
          0.03126  3.87691  4.59925  0.61958  0.77255  0.48576  0.95510
    809   2.95590  5.06814  2.48916  1.01908  4.41488  3.27678  3.86382  3.86965  2.74489  3.48601  4.45973  2.93512  3.88154  3.07931  3.15428  2.93777  3.26013  3.55299  5.58561  4.30772    841 e - - -
          2.68618  4.42225  2.77519  2.73123  3.46354  2.40513  3.72494  3.29354  2.67741  2.69355  4.24690  2.90347  2.73739  3.18146  2.89801  2.37887  2.77519  2.98518  4.58477  3.61503
          0.03126  3.87691  4.59925  0.61958  0.77255  0.48576  0.95510
    810   3.01027  4.84930  3.50135  3.01135  4.20501  3.49756  3.82717  3.74693  2.23873  3.26205  4.26200  3.37080  3.99983  3.04719  0.97163  3.09416  3.27586  3.47066  5.28619  4.13129    842 r - - -
          2.68618  4.42225  2.77519  2.73123  3.46354  2.40513  3.72494  3.29354  2.67741  2.69355  4.24690  2.90347  2.73739  3.18146  2.89801  2.37887  2.77519  2.98518  4.58477  3.61503
          0.03126  3.87691  4.59925  0.61958  0.77255  0.48576  0.95510
    811   2.99942  4.81625  3.12977  2.89006  3.28762  3.45106  1.13318  3.70304  2.73297  3.19649  4.23970  3.29925  4.00378  3.25632  2.99847  3.07004  3.30289  3.43807  4.75263  3.23833    843 h - - -
          2.68618  4.42225  2.77519  2.73123  3.46354  2.40513  3.72494  3.29354  2.67741  2.69355  4.24690  2.90347  2.73739  3.18146  2.89801  2.37887  2.77519  2.98518  4.58477  3.61503
          0.03126  3.87691  4.59925  0.61958  0.77255  0.48576  0.95510
    812   2.67020  4.44532  3.34489  3.24480  4.38725  0.72229  4.36491  3.98785  3.42669  3.64145  4.61714  3.50917  3.83660  3.75048  3.66235  2.84222  3.15178  3.51531  5.48134  4.48926    844 g - - -
          2.68618  4.42225  2.77519  2.73123  3.46354  2.40513  3.72494  3.29354  2.67741  2.69355  4.24690  2.90347  2.73739  3.18146  2.89801  2.37887  2.77519  2.98518  4.58477  3.61503
          0.03126  3.87691  4.59925  0.61958  0.77255  0.48576  0.95510
    813   2.67020  4.44532  3.34489  3.24480  4.38725  0.72229  4.36491  3.98785  3.42669  3.64145  4.61714  3.50917  3.83660  3.75048  3.66235  2.84222  3.15178  3.51531  5.48134  4.48926    845 g - - -
          2.68618  4.42225  2.77519  2.73123  3.46354  2.40513  3.72494  3.29354  2.67741  2.69355  4.24690  2.90347  2.73739  3.18146  2.89801  2.37887  2.77519  2.98518  4.58477  3.61503
          0.03126  3.87691  4.59925  0.61958  0.77255  0.48576  0.95510
    814   2.06595  4.61249  2.20268  2.43628  4.15705  3.17523  3.75971  3.47725  2.65235  3.18040  4.02955  2.91654  3.74470  2.94365  3.10931  2.56959  2.23111  3.11331  5.45672  4.12523    846 a - - -
          2.68618  4.42225  2.77519  2.73123  3.46354  2.40513  3.72494  3.29354  2.67741  2.69355  4.24690  2.90347  2.73739  3.18146  2.89801  2.37887  2.77519  2.98518  4.58477  3.61503
          0.03126  3.87691  4.59925  0.61958  0.77255  0.48576  0.95510
    815   2.69079  5.06394  2.12080  2.23411  4.37690  3.27839  3.61499  3.85050  2.40449  3.38295  4.19142  2.25812  3.77449  2.75729  2.34059  2.65612  2.94470  3.46487  5.54393  4.15088    847 d - - -
          2.68618  4.42225  2.77519  2.73123  3.46354  2.40513  3.72494  3.29354  2.67741  2.69355  4.24690  2.90347  2.73739  3.18146  2.89801  2.37887  2.77519  2.98518  4.58477  3.61503
          0.03126  3.87691  4.59925  0.61958  0.77255  0.48576  0.95510
    816   2.24641  4.18476  3.21563  2.97148  4.19088  1.63907  4.10021  3.53482  3.04829  3.27674  4.14607  3.20263  3.66841  3.36988  3.36384  2.41631  1.94519  3.06184  5.53092  4.30850    848 g - - -
          2.68618  4.42225  2.77519  2.73123  3.46354  2.40513  3.72494  3.29354  2.67741  2.69355  4.24690  2.90347  2.73739  3.18146  2.89801  2.37887  2.77519  2.98518  4.58477  3.61503
          0.03126  3.87691  4.59925  0.61958  0.77255  0.48576  0.95510
    817   3.01027  4.84930  3.50135  3.01135  4.20501  3.49756  3.82717  3.74693  2.23873  3.26205  4.26200  3.37080  3.99983  3.04719  0.97163  3.09416  3.27586  3.47066  5.28619  4.13129    849 r - - -
          2.68618  4.42225  2.77519  2.73123  3.46354  2.40513  3.72494  3.29354  2.67741  2.69355  4.24690  2.90347  2.73739  3.18146  2.89801  2.37887  2.77519  2.98518  4.58477  3.61503
          0.03126  3.87691  4.59925  0.61958  0.77255  0.48576  0.95510
    818   2.89413  5.41484  1.44229  1.66276  4.70070  3.17317  3.72226  4.20383  2.73801  3.73071  4.59507  2.64765  3.79548  2.89389  3.32185  2.78571  3.18465  3.79409  5.88808  4.40164    850 d - - -
          2.68618  4.42225  2.77519  2.73123  3.46354  2.40513  3.72494  3.29354  2.67741  2.69355  4.24690  2.90347  2.73739  3.18146  2.89801  2.37887  2.77519  2.98518  4.58477  3.61503
          0.03126  3.87691  4.59925  0.61958  0.77255  0.48576  0.95510
    819   2.96878  4.40554  4.36264  3.87243  3.31491  4.10891  4.59951  1.93049  3.70856  1.56197  3.20002  4.13607  4.48179  4.01562  3.92991  3.48842  3.24552  1.34144  5.21747  3.98378    851 v - - -
          2.68618  4.42225  2.77519  2.73123  3.46354  2.40513  3.72494  3.29354  2.67741  2.69355  4.24690  2.90347  2.73739  3.18146  2.89801  2.37887  2.77519  2.98518  4.58477  3.61503
          0.03126  3.87691  4.59925  0.61958  0.77255  0.48576  0.95510
    820   2.69399  4.72347  3.15716  2.68180  4.16791  3.36598  3.70690  3.60159  2.25845  3.17135  4.05502  3.10565  2.50459  2.88758  1.65635  2.76384  2.97420  3.26918  5.32752  4.08651    852 r - - -
          2.68618  4.42225  2.77519  2.73123  3.46354  2.40513  3.72494  3.29354  2.67741  2.69355  4.24690  2.90347  2.73739  3.18146  2.89801  2.37887  2.77519  2.98518  4.58477  3.61503
          0.03126  3.87691  4.59925  0.61958  0.77255  0.48576  0.95510
    821   2.31701  4.23753  3.21009  3.02595  4.08063  2.96732  4.13574  3.60379  3.10002  3.32363  4.24927  3.25010  3.70646  3.44897  3.38600  1.08439  2.79745  3.13792  5.45274  4.16415    853 s - - -
          2.68618  4.42225  2.77519  2.73123  3.46354  2.40513  3.72494  3.29354  2.67741  2.69355  4.24690  2.90347  2.73739  3.18146  2.89801  2.37887  2.77519  2.98518  4.58477  3.61503
          0.03126  3.87691  4.59925  0.61958  0.77255  0.48576  0.95510
    822   1.73976  4.13321  3.44418  3.12308  4.02949  2.99536  4.14463  3.11846  3.09800  3.01926  3.95834  3.30105  3.70797  3.43246  3.39150  2.44305  1.63484  2.75497  5.45669  4.23976    854 t - - -
          2.68618  4.42225  2.77519  2.73123  3.46354  2.40513  3.72494  3.29354  2.67741  2.69355  4.24690  2.90347  2.73739  3.18146  2.89801  2.37887  2.77519  2.98518  4.58477  3.61503
          0.03126  3.87691  4.59925  0.61958  0.77255  0.48576  0.95510
    823   2.96427  4.40219  4.35868  3.87053  3.32461  4.10312  4.60040  1.92519  3.70648  1.59431  3.21174  4.13307  4.47989  4.01655  3.92883  3.48407  3.24248  1.31881  5.22360  3.98654    855 v - - -
          2.68618  4.42225  2.77519  2.73123  3.46354  2.40513  3.72494  3.29354  2.67741  2.69355  4.24690  2.90347  2.73739  3.18146  2.89801  2.37887  2.77519  2.98518  4.58477  3.61503
          0.03126  3.87691  4.59925  0.61958  0.77255  0.48576  0.95510
    824   2.67020  4.44532  3.34489  3.24480  4.38725  0.72229  4.36491  3.98785  3.42669  3.64145  4.61714  3.50917  3.83660  3.75048  3.66235  2.84222  3.15178  3.51531  5.48134  4.48926    856 g - - -
          2.68618  4.42225  2.77519  2.73123  3.46354  2.40513  3.72494  3.29354  2.67741  2.69355  4.24690  2.90347  2.73739  3.18146  2.89801  2.37887  2.77519  2.98518  4.58477  3.61503
          0.03126  3.87691  4.59925  0.61958  0.77255  0.48576  0.95510
    825   2.31701  4.23753  3.21009  3.02595  4.08063  2.96732  4.13574  3.60379  3.10002  3.32363  4.24927  3.25010  3.70646  3.44897  3.38600  1.08439  2.79745  3.13792  5.45274  4.16415    857 s - - -
          2.68618  4.42225  2.77519  2.73123  3.46354  2.40513  3.72494  3.29354  2.67741  2.69355  4.24690  2.90347  2.73739  3.18146  2.89801  2.37887  2.77519  2.98518  4.58477  3.61503
          0.03126  3.87691  4.59925  0.61958  0.77255  0.48576  0.95510
    826   3.01359  4.45397  4.37725  3.88071  3.21862  4.13791  4.58575  2.00881  3.70801  1.26784  3.09531  4.15228  4.48963  3.99762  3.91908  3.51420  3.28365  1.62446  5.15884  3.94663    858 l - - -
          2.68618  4.42225  2.77519  2.73123  3.46354  2.40513  3.72494  3.29354  2.67741  2.69355  4.24690  2.90347  2.73739  3.18146  2.89801  2.37887  2.77519  2.98518  4.58477  3.61503
          0.03126  3.87691  4.59925  0.61958  0.77255  0.48576  0.95510
    827   2.96878  4.40554  4.36264  3.87243  3.31491  4.10891  4.59951  1.93049  3.70856  1.56197  3.20002  4.13607  4.48179  4.01562  3.92991  3.48842  3.24552  1.34144  5.21747  3.98378    859 v - - -
          2.68618  4.42225  2.77519  2.73123  3.46354  2.40513  3.72494  3.29354  2.67741  2.69355  4.24690  2.90347  2.73739  3.18146  2.89801  2.37887  2.77519  2.98518  4.58477  3.61503
          0.03126  3.87691  4.59925  0.61958  0.77255  0.48576  0.95510
    828   2.99942  4.81625  3.12977  2.89006  3.28762  3.45106  1.13318  3.70304  2.73297  3.19649  4.23970  3.29925  4.00378  3.25632  2.99847  3.07004  3.30289  3.43807  4.75263  3.23833    860 h - - -
          2.68618  4.42225  2.77519  2.73123  3.46354  2.40513  3.72494  3.29354  2.67741  2.69355  4.24690  2.90347  2.73739  3.18146  2.89801  2.37887  2.77519  2.98518  4.58477  3.61503
          0.03126  3.87691  4.59925  0.61958  0.77255  0.48576  0.95510
    829   1.00739  4.19409  3.46695  3.25833  4.05666  3.01854  4.27987  3.18282  3.27470  3.06424  4.09549  3.40687  3.75816  3.61543  3.52499  2.54430  2.82196  2.83645  5.48337  4.28409    861 a - - -
          2.68618  4.42225  2.77519  2.73123  3.46354  2.40513  3.72494  3.29354  2.67741  2.69355  4.24690  2.90347  2.73739  3.18146  2.89801  2.37887  2.77519  2.98518  4.58477  3.61503
          0.03126  3.87691  4.59925  0.61958  0.77255  0.48576  0.95510
    830   3.16014  4.62103  4.19665  3.83642  3.13722  3.98785  4.49076  2.34139  3.60413  0.86975  3.15859  4.11147  4.42238  3.97139  3.77951  3.55908  3.45415  2.37990  5.01823  3.74260    862 l - - -
          2.68618  4.42225  2.77519  2.73123  3.46354  2.40513  3.72494  3.29354  2.67741  2.69355  4.24690  2.90347  2.73739  3.18146  2.89801  2.37887  2.77519  2.98518  4.58477  3.61503
          0.03126  3.87691  4.59925  0.61958  0.77255  0.48576  0.95510
    831   2.91262  4.36162  4.30164  3.80965  2.25928  4.00263  4.30520  2.10309  3.70114  1.89451  3.18197  4.01911  4.38210  3.92501  3.90177  3.36367  3.18351  1.45147  4.79663  3.39922    863 v - - -
          2.68618  4.42225  2.77519  2.73123  3.46354  2.40513  3.72494  3.29354  2.67741  2.69355  4.24690  2.90347  2.73739  3.18146  2.89801  2.37887  2.77519  2.98518  4.58477  3.61503
          0.03126  3.87691  4.59925  0.61958  0.77255  0.48576  0.95510
    832   1.68096  4.12160  3.30819  3.04311  4.17139  2.90098  4.12998  3.51254  3.09762  3.26806  4.13068  3.22317  3.64240  3.40659  3.40519  1.47093  2.66565  3.02346  5.53831  4.30496    864 s - - -
          2.68618  4.42225  2.77519  2.73123  3.46354  2.40513  3.72494  3.29354  2.67741  2.69355  4.24690  2.90347  2.73739  3.18146  2.89801  2.37887  2.77519  2.98518  4.58477  3.61503
          0.03126  3.87691  4.59925  0.61958  0.77255  0.48576  0.95510
    833   2.95590  5.06814  2.48916  1.01908  4.41488  3.27678  3.86382  3.86965  2.74489  3.48601  4.45973  2.93512  3.88154  3.07931  3.15428  2.93777  3.26013  3.55299  5.58561  4.30772    865 e - - -
          2.68618  4.42225  2.77519  2.73123  3.46354  2.40513  3.72494  3.29354  2.67741  2.69355  4.24690  2.90347  2.73739  3.18146  2.89801  2.37887  2.77519  2.98518  4.58477  3.61503
          0.03126  3.87691  4.59925  0.61958  0.77255  0.48576  0.95510
    834   2.30284  4.27306  3.08244  2.82781  4.15004  2.98773  3.99913  3.60056  2.90897  3.27483  4.13701  3.12982  1.82381  3.24937  3.24967  1.88683  2.74681  3.13301  5.48326  4.21192    866 p - - -
          2.68618  4.42225  2.77519  2.73123  3.46354  2.40513  3.72494  3.29354  2.67741  2.69355  4.24690  2.90347  2.73739  3.18146  2.89801  2.37887  2.77519  2.98518  4.58477  3.61503
          0.03126  3.87691  4.59925  0.61958  0.77255  0.48576  0.95510
    835   2.67020  4.44532  3.34489  3.24480  4.38725  0.72229  4.36491  3.98785  3.42669  3.64145  4.61714  3.50917  3.83660  3.75048  3.66235  2.84222  3.15178  3.51531  5.48134  4.48926    867 g - - -
          2.68618  4.42225  2.77519  2.73123  3.46354  2.40513  3.72494  3.29354  2.67741  2.69355  4.24690  2.90347  2.73739  3.18146  2.89801  2.37887  2.77519  2.98518  4.58477  3.61503
          0.03126  3.87691  4.59925  0.61958  0.77255  0.48576  0.95510
    836   2.74568  4.85706  3.15854  2.59337  4.22366  3.46850  3.59576  3.58740  1.80265  3.15021  4.00128  3.04486  3.87638  2.74749  1.97938  2.78139  2.39136  3.27127  5.32172  4.07576    868 k - - -
          2.68618  4.42225  2.77519  2.73123  3.46354  2.40513  3.72494  3.29354  2.67741  2.69355  4.24690  2.90347  2.73739  3.18146  2.89801  2.37887  2.77519  2.98518  4.58477  3.61503
          0.03126  3.87691  4.59925  0.61958  0.77255  0.48576  0.95510
    837   1.74927  4.11878  3.37976  3.02999  4.09723  2.93667  4.07820  3.41123  3.03705  3.16567  4.01731  3.22550  3.64976  3.34668  3.35932  1.82798  2.02019  2.95589  5.46233  4.24310    869 a - - -
          2.68618  4.42225  2.77519  2.73123  3.46354  2.40513  3.72494  3.29354  2.67741  2.69355  4.24690  2.90347  2.73739  3.18146  2.89801  2.37887  2.77519  2.98518  4.58477  3.61503
          0.03126  3.87691  4.59925  0.61958  0.77255  0.48576  0.95510
    838   2.95590  5.06814  2.48916  1.01908  4.41488  3.27678  3.86382  3.86965  2.74489  3.48601  4.45973  2.93512  3.88154  3.07931  3.15428  2.93777  3.26013  3.55299  5.58561  4.30772    870 e - - -
          2.68618  4.42225  2.77519  2.73123  3.46354  2.40513  3.72494  3.29354  2.67741  2.69355  4.24690  2.90347  2.73739  3.18146  2.89801  2.37887  2.77519  2.98518  4.58477  3.61503
          0.03126  3.87691  4.59925  0.61958  0.77255  0.48576  0.95510
    839   2.31701  4.23753  3.21009  3.02595  4.08063  2.96732  4.13574  3.60379  3.10002  3.32363  4.24927  3.25010  3.70646  3.44897  3.38600  1.08439  2.79745  3.13792  5.45274  4.16415    871 s - - -
          2.68618  4.42225  2.77519  2.73123  3.46354  2.40513  3.72494  3.29354  2.67741  2.69355  4.24690  2.90347  2.73739  3.18146  2.89801  2.37887  2.77519  2.98518  4.58477  3.61503
          0.03126  3.87691  4.59925  0.61958  0.77255  0.48576  0.95510
    840   2.65546  4.58559  3.13651  2.71274  3.74182  3.42305  3.78618  3.01177  2.53078  2.68503  3.71814  3.14959  3.90254  1.95253  2.85583  2.77933  2.93496  2.25115  5.17868  3.87129    872 q - - -
          2.68618  4.42225  2.77519  2.73123  3.46354  2.40513  3.72494  3.29354  2.67741  2.69355  4.24690  2.90347  2.73739  3.18146  2.89801  2.37887  2.77519  2.98518  4.58477  3.61503
          0.03126  3.87691  4.59925  0.61958  0.77255  0.48576  0.95510
    841   3.16014  4.62103  4.19665  3.83642  3.13722  3.98785  4.49076  2.34139  3.60413  0.86975  3.15859  4.11147  4.42238  3.97139  3.77951  3.55908  3.45415  2.37990  5.01823  3.74260    873 l - - -
          2.68618  4.42225  2.77519  2.73123  3.46354  2.40513  3.72494  3.29354  2.67741  2.69355  4.24690  2.90347  2.73739  3.18146  2.89801  2.37887  2.77519  2.98518  4.58477  3.61503
          0.03126  3.87691  4.59925  0.61958  0.77255  0.48576  0.95510
    842   3.01826  4.46027  4.37637  3.88060  3.20950  4.13854  4.58396  2.01845  3.70576  1.24291  3.08676  4.15274  4.48976  3.99524  3.91587  3.51562  3.28836  1.65725  5.15338  3.94163    874 l - - -
          2.68618  4.42225  2.77519  2.73123  3.46354  2.40513  3.72494  3.29354  2.67741  2.69355  4.24690  2.90347  2.73739  3.18146  2.89801  2.37887  2.77519  2.98518  4.58477  3.61503
          0.03126  3.87691  4.59925  0.61958  0.77255  0.48576  0.95510
    843   2.11743  4.95238  1.99078  2.22382  4.38076  3.18835  3.69870  3.82643  2.61493  3.41477  4.24428  2.21525  3.75871  2.86428  3.12539  2.64409  2.95889  3.43109  5.61726  4.21375    875 d - - -
          2.68618  4.42225  2.77519  2.73123  3.46354  2.40513  3.72494  3.29354  2.67741  2.69355  4.24690  2.90347  2.73739  3.18146  2.89801  2.37887  2.77519  2.98518  4.58477  3.61503
          0.03126  3.87691  4.59925  0.61958  0.77255  0.48576  0.95510
    844   2.95590  5.06814  2.48916  1.01908  4.41488  3.27678  3.86382  3.86965  2.74489  3.48601  4.45973  2.93512  3.88154  3.07931  3.15428  2.93777  3.26013  3.55299  5.58561  4.30772    876 e - - -
          2.68618  4.42225  2.77519  2.73123  3.46354  2.40513  3.72494  3.29354  2.67741  2.69355  4.24690  2.90347  2.73739  3.18146  2.89801  2.37887  2.77519  2.98518  4.58477  3.61503
          0.03126  3.87691  4.59925  0.61958  0.77255  0.48576  0.95510
    845   3.16014  4.62103  4.19665  3.83642  3.13722  3.98785  4.49076  2.34139  3.60413  0.86975  3.15859  4.11147  4.42238  3.97139  3.77951  3.55908  3.45415  2.37990  5.01823  3.74260    877 l - - -
          2.68618  4.42225  2.77519  2.73123  3.46354  2.40513  3.72494  3.29354  2.67741  2.69355  4.24690  2.90347  2.73739  3.18146  2.89801  2.37887  2.77519  2.98518  4.58477  3.61503
          0.03126  3.87691  4.59925  0.61958  0.77255  0.48576  0.95510
    846   2.89601  5.41458  1.41842  1.68789  4.70066  3.17260  3.72411  4.20367  2.74192  3.73190  4.59770  2.64790  3.79609  2.89644  3.32618  2.78757  3.18719  3.79454  5.88914  4.40292    878 d - - -
          2.68618  4.42225  2.77519  2.73123  3.46354  2.40513  3.72494  3.29354  2.67741  2.69355  4.24690  2.90347  2.73739  3.18146  2.89801  2.37887  2.77519  2.98518  4.58477  3.61503
          0.03126  3.87691  4.59925  0.61958  0.77255  0.48576  0.95510
    847   2.96308  5.06065  3.33741  2.72207  4.48093  3.58337  3.57732  3.84323  1.37805  3.31555  4.19147  3.13288  3.96900  2.71931  1.73210  2.96864  3.14353  3.53035  5.38188  4.19772    879 k - - -
          2.68618  4.42225  2.77519  2.73123  3.46354  2.40513  3.72494  3.29354  2.67741  2.69355  4.24690  2.90347  2.73739  3.18146  2.89801  2.37887  2.77519  2.98518  4.58477  3.61503
          0.03126  3.87691  4.59925  0.61958  0.77255  0.48576  0.95510
    848   2.81155  4.35281  4.13154  3.79470  3.55320  3.72857  4.59561  2.04972  3.66255  2.23939  3.51757  3.98385  4.28875  4.02199  3.87465  3.23229  3.17293  1.01931  5.33843  4.07037    880 v - - -
          2.68618  4.42225  2.77519  2.73123  3.46354  2.40513  3.72494  3.29354  2.67741  2.69355  4.24690  2.90347  2.73739  3.18146  2.89801  2.37887  2.77519  2.98518  4.58477  3.61503
          0.03126  3.87691  4.59925  0.61958  0.77255  0.48576  0.95510
    849   3.34271  4.71587  4.09778  3.80489  2.67048  3.73498  3.90502  3.36639  3.52696  2.76056  3.99999  3.95303  4.25306  3.91434  3.65457  3.54637  3.64330  3.25684  0.87639  2.67232    881 w - - -
          2.68618  4.42225  2.77519  2.73123  3.46354  2.40513  3.72494  3.29354  2.67741  2.69355  4.24690  2.90347  2.73739  3.18146  2.89801  2.37887  2.77519  2.98518  4.58477  3.61503
          0.03126  3.87691  4.59925  0.61958  0.77255  0.48576  0.95510
    850   2.69465  4.87702  1.83166  2.30616  4.46725  1.66960  3.83421  3.96741  2.83232  3.56252  4.42601  2.83174  3.77441  3.03433  3.33733  2.70334  3.04896  3.53776  5.68314  4.33466    882 g - - -
          2.68618  4.42225  2.77519  2.73123  3.46354  2.40513  3.72494  3.29354  2.67741  2.69355  4.24690  2.90347  2.73739  3.18146  2.89801  2.37887  2.77519  2.98518  4.58477  3.61503
          0.03126  3.87691  4.59925  0.61958  0.77255  0.48576  0.95510
    851   2.69453  4.88227  2.81378  2.42084  4.16526  2.60111  2.66026  3.63375  1.94938  3.19720  4.03428  2.92210  3.82257  2.77805  2.62998  2.70954  2.93724  3.29692  5.35453  4.02938    883 k - - -
          2.68618  4.42225  2.77519  2.73123  3.46354  2.40513  3.72494  3.29354  2.67741  2.69355  4.24690  2.90347  2.73739  3.18146  2.89801  2.37887  2.77519  2.98518  4.58477  3.61503
          0.03126  3.87691  4.59925  0.61958  0.77255  0.48576  0.95510
    852   3.16014  4.62103  4.19665  3.83642  3.13722  3.98785  4.49076  2.34139  3.60413  0.86975  3.15859  4.11147  4.42238  3.97139  3.77951  3.55908  3.45415  2.37990  5.01823  3.74260    884 l - - -
          2.68618  4.42225  2.77519  2.73123  3.46354  2.40513  3.72494  3.29354  2.67741  2.69355  4.24690  2.90347  2.73739  3.18146  2.89801  2.37887  2.77519  2.98518  4.58477  3.61503
          0.03126  3.87691  4.59925  0.61958  0.77255  0.48576  0.95510
    853   2.75705  4.51379  3.36468  3.20425  4.19927  3.20105  4.28144  3.74570  3.26191  3.37210  4.42206  3.51057  0.81942  3.65056  3.50704  2.92465  3.19894  3.39058  5.38472  4.31995    885 p - - -
          2.68618  4.42225  2.77519  2.73123  3.46354  2.40513  3.72494  3.29354  2.67741  2.69355  4.24690  2.90347  2.73739  3.18146  2.89801  2.37887  2.77519  2.98518  4.58477  3.61503
          0.03126  3.87691  4.59925  0.61958  0.77255  0.48576  0.95510
    854   3.37130  4.69872  4.36607  3.99587  1.25975  4.18522  3.46428  3.06786  3.85936  2.43829  3.68768  3.91087  4.51281  3.92200  3.96188  3.54354  3.60099  2.99481  3.64785  1.54574    886 f - - -
          2.68618  4.42225  2.77519  2.73123  3.46354  2.40513  3.72494  3.29354  2.67741  2.69355  4.24690  2.90347  2.73739  3.18146  2.89801  2.37887  2.77519  2.98518  4.58477  3.61503
          0.03126  3.87691  4.59925  0.61958  0.77255  0.48576  0.95510
    855   2.75869  5.02411  1.44987  2.22364  4.54572  2.15487  3.80230  4.05692  2.81338  3.62969  4.49299  2.77178  3.78159  2.99312  3.34940  2.73247  3.09611  3.62815  5.74780  4.36178    887 d - - -
          2.68618  4.42225  2.77519  2.73123  3.46354  2.40513  3.72494  3.29354  2.67741  2.69355  4.24690  2.90347  2.73739  3.18146  2.89801  2.37887  2.77519  2.98518  4.58477  3.61503
          0.03126  3.87691  4.59925  0.61958  0.77255  0.48576  0.95510
    856   1.00739  4.19409  3.46695  3.25833  4.05666  3.01854  4.27987  3.18282  3.27470  3.06424  4.09549  3.40687  3.75816  3.61543  3.52499  2.54430  2.82196  2.83645  5.48337  4.28409    888 a - - -
          2.68618  4.42225  2.77519  2.73123  3.46354  2.40513  3.72494  3.29354  2.67741  2.69355  4.24690  2.90347  2.73739  3.18146  2.89801  2.37887  2.77519  2.98518  4.58477  3.61503
          0.03126  3.87691  4.59925  0.61958  0.77255  0.48576  0.95510
    857   2.85673  5.04161  2.90430  2.50656  4.37264  3.44783  3.60761  3.79753  1.76486  3.30264  4.17419  2.98437  3.89527  1.81974  2.36319  2.84956  3.07470  3.47175  5.42318  4.15148    889 k - - -
          2.68618  4.42225  2.77519  2.73123  3.46354  2.40513  3.72494  3.29354  2.67741  2.69355  4.24690  2.90347  2.73739  3.18146  2.89801  2.37887  2.77519  2.98518  4.58477  3.61503
          0.03126  3.87691  4.59925  0.61958  0.77255  0.48576  0.95510
    858   3.34271  4.71587  4.09778  3.80489  2.67048  3.73498  3.90502  3.36639  3.52696  2.76056  3.99999  3.95303  4.25306  3.91434  3.65457  3.54637  3.64330  3.25684  0.87639  2.67232    890 w - - -
          2.68618  4.42225  2.77519  2.73123  3.46354  2.40513  3.72494  3.29354  2.67741  2.69355  4.24690  2.90347  2.73739  3.18146  2.89801  2.37887  2.77519  2.98518  4.58477  3.61503
          0.03126  3.87691  4.59925  0.61958  0.77255  0.48576  0.95510
[truncated: 84,634 more chars]
