# Supplementary material for: A matter of background: DNA repair pathways as a possible cause for the sparse distribution of CRISPR-Cas systems in bacteria
Source: Philos Trans R Soc Lond B Biol Sci. 2019 Mar 25;374(1772):20180088. doi: 10.1098/rstb.2018.0088 (PMC6452273; doi:10.1098/rstb.2018.0088)
Supplement: Macsy_finder_DNA_repair.zip [file rstb20180088supp3.zip › Macsy_finder_DNA_repair/DNA_repair_profiles/AdnB.hmm]

HMMER3/f [3.1b1 | May 2013]
NAME  AdnB
LENG  1088
ALPH  amino
RF    no
MM    no
CONS  yes
CS    no
MAP   yes
DATE  Wed Jun 15 18:26:21 2016
NSEQ  3
EFFN  0.477539
CKSUM 1406353497
STATS LOCAL MSV      -13.2721  0.69538
STATS LOCAL VITERBI  -13.8213  0.69538
STATS LOCAL FORWARD   -7.2852  0.69538
HMM          A        C        D        E        F        G        H        I        K        L        M        N        P        Q        R        S        T        V        W        Y   
            m->m     m->i     m->d     i->m     i->i     d->m     d->d
  COMPO   2.28067  4.37425  2.86212  2.75385  3.50734  2.75248  3.78562  2.90817  2.89816  2.38900  3.76014  3.25714  3.11143  3.22086  2.82410  2.69240  2.82291  2.56298  4.40329  3.71180
          2.68618  4.42225  2.77519  2.73123  3.46354  2.40513  3.72494  3.29354  2.67741  2.69355  4.24690  2.90347  2.73739  3.18146  2.89801  2.37887  2.77519  2.98518  4.58477  3.61503
          0.03197  3.85484  4.57718  0.61958  0.77255  0.00000        *
      1   2.89930  4.39273  4.21498  3.69807  3.22125  3.98009  4.43485  2.09935  3.53662  1.75685  1.94699  3.97934  4.35636  3.82971  3.76434  3.33509  3.17100  1.73973  5.09738  3.91361      1 v - - -
          2.68618  4.42225  2.77519  2.73123  3.46354  2.40513  3.72494  3.29354  2.67741  2.69355  4.24690  2.90347  2.73739  3.18146  2.89801  2.37887  2.77519  2.98518  4.58477  3.61503
          0.16247  3.85484  2.04966  0.61958  0.77255  0.48576  0.95510
      2   2.18157  4.10891  3.18558  2.90547  4.00207  2.90148  3.99127  3.30191  2.91065  3.08323  3.97513  3.13719  3.61220  3.26447  3.21699  1.82162  1.96714  2.87996  5.38258  4.13176      2 s - - -
          2.68621  4.42228  2.77523  2.73126  3.46357  2.40516  3.72498  3.29357  2.67744  2.69358  4.24693  2.90350  2.73692  3.18149  2.89804  2.37890  2.77523  2.98521  4.58480  3.61506
          0.19372  1.80519  4.45106  0.65790  0.72969  0.42740  1.05613
      3   2.68319  4.79362  3.05525  2.54162  4.13235  3.41395  3.60739  3.52133  2.17288  3.09568  3.95069  3.00662  3.84181  2.30556  2.10084  2.72622  2.38835  3.20603  5.29866  4.02755      5 r - - -
          2.68618  4.42225  2.77519  2.73123  3.46354  2.40513  3.72494  3.29354  2.67741  2.69355  4.24690  2.90347  2.73739  3.18146  2.89801  2.37887  2.77519  2.98518  4.58477  3.61503
          0.03197  3.85484  4.57718  0.61958  0.77255  0.48576  0.95510
      4   1.79503  4.22333  3.19323  2.92029  4.09379  2.99187  4.04456  3.39464  2.96740  3.13954  4.05148  3.18847  1.83795  3.30793  3.29090  2.45636  2.73702  2.98446  5.45833  4.22218      6 a - - -
          2.68618  4.42225  2.77519  2.73123  3.46354  2.40513  3.72494  3.29354  2.67741  2.69355  4.24690  2.90347  2.73739  3.18146  2.89801  2.37887  2.77519  2.98518  4.58477  3.61503
          0.03197  3.85484  4.57718  0.61958  0.77255  0.48576  0.95510
      5   2.80324  4.66979  3.45323  2.87232  3.70313  3.56816  3.72608  3.09069  2.26431  2.12878  3.71397  3.26313  3.98139  2.95439  1.72222  2.92833  3.03668  2.90929  5.08771  3.80543      7 r - - -
          2.68618  4.42225  2.77519  2.73123  3.46354  2.40513  3.72494  3.29354  2.67741  2.69355  4.24690  2.90347  2.73739  3.18146  2.89801  2.37887  2.77519  2.98518  4.58477  3.61503
          0.03197  3.85484  4.57718  0.61958  0.77255  0.48576  0.95510
      6   3.22195  4.71807  3.81235  3.53858  2.29417  3.80971  3.61079  3.23365  3.39661  2.69209  3.91056  3.70197  4.28404  3.70688  3.58387  3.36034  3.50858  3.10340  3.93720  0.99562      8 y - - -
          2.68618  4.42225  2.77519  2.73123  3.46354  2.40513  3.72494  3.29354  2.67741  2.69355  4.24690  2.90347  2.73739  3.18146  2.89801  2.37887  2.77519  2.98518  4.58477  3.61503
          0.03197  3.85484  4.57718  0.61958  0.77255  0.48576  0.95510
      7   2.30662  4.22669  3.19138  3.00652  4.05882  2.95691  4.11677  3.57913  3.07909  3.30079  4.22847  3.23400  3.69430  3.42982  3.36555  1.11795  2.78546  3.11810  5.43276  4.14230      9 s - - -
          2.68618  4.42225  2.77519  2.73123  3.46354  2.40513  3.72494  3.29354  2.67741  2.69355  4.24690  2.90347  2.73739  3.18146  2.89801  2.37887  2.77519  2.98518  4.58477  3.61503
          0.03197  3.85484  4.57718  0.61958  0.77255  0.48576  0.95510
      8   2.72863  4.48872  3.33392  3.17055  4.16694  3.17724  4.24932  3.70797  3.22637  3.33667  4.38588  3.47894  0.86107  3.61569  3.47376  2.89560  3.16884  3.35534  5.35818  4.28742     10 p - - -
          2.68618  4.42225  2.77519  2.73123  3.46354  2.40513  3.72494  3.29354  2.67741  2.69355  4.24690  2.90347  2.73739  3.18146  2.89801  2.37887  2.77519  2.98518  4.58477  3.61503
          0.03197  3.85484  4.57718  0.61958  0.77255  0.48576  0.95510
      9   1.57812  4.16379  3.70035  3.31587  3.75234  3.22644  4.24155  2.50555  3.24494  2.59429  3.67575  3.49597  3.87951  3.57197  3.52209  2.65429  2.80764  1.84344  5.33427  4.10524     11 a - - -
          2.68618  4.42225  2.77519  2.73123  3.46354  2.40513  3.72494  3.29354  2.67741  2.69355  4.24690  2.90347  2.73739  3.18146  2.89801  2.37887  2.77519  2.98518  4.58477  3.61503
          0.03197  3.85484  4.57718  0.61958  0.77255  0.48576  0.95510
     10   2.93748  5.04443  2.48072  1.05072  4.38849  3.26295  3.84846  3.83890  2.72679  3.45894  4.43394  2.92344  3.86675  3.06461  3.13366  2.92179  3.24165  3.52464  5.56340  4.28585     12 e - - -
          2.68618  4.42225  2.77519  2.73123  3.46354  2.40513  3.72494  3.29354  2.67741  2.69355  4.24690  2.90347  2.73739  3.18146  2.89801  2.37887  2.77519  2.98518  4.58477  3.61503
          0.03197  3.85484  4.57718  0.61958  0.77255  0.48576  0.95510
     11   3.13566  4.60326  4.16111  3.80106  3.12930  3.95960  4.46234  2.33260  3.56897  0.89722  3.15809  4.07823  4.39812  3.94153  3.74785  3.52867  3.43079  2.36532  5.00200  3.72119     13 l - - -
          2.68618  4.42225  2.77519  2.73123  3.46354  2.40513  3.72494  3.29354  2.67741  2.69355  4.24690  2.90347  2.73739  3.18146  2.89801  2.37887  2.77519  2.98518  4.58477  3.61503
          0.03197  3.85484  4.57718  0.61958  0.77255  0.48576  0.95510
     12   1.70864  4.11485  3.28602  3.02449  4.15458  2.89323  4.11473  3.49289  3.08002  3.25126  4.11693  3.20914  3.63352  3.39151  3.38744  1.48583  2.65817  3.00842  5.52300  4.28730     14 s - - -
          2.68618  4.42225  2.77519  2.73123  3.46354  2.40513  3.72494  3.29354  2.67741  2.69355  4.24690  2.90347  2.73739  3.18146  2.89801  2.37887  2.77519  2.98518  4.58477  3.61503
          0.03197  3.85484  4.57718  0.61958  0.77255  0.48576  0.95510
     13   2.02136  4.45613  3.07262  2.65170  4.06961  2.41877  3.77083  3.45824  2.51682  3.10214  3.94891  3.05182  3.74315  2.96849  2.26699  2.54921  2.78517  3.08136  5.34152  4.07420     15 a - - -
          2.68618  4.42225  2.77519  2.73123  3.46354  2.40513  3.72494  3.29354  2.67741  2.69355  4.24690  2.90347  2.73739  3.18146  2.89801  2.37887  2.77519  2.98518  4.58477  3.61503
          0.03197  3.85484  4.57718  0.61958  0.77255  0.48576  0.95510
     14   1.03948  4.18356  3.44495  3.23564  4.03507  3.00853  4.25973  3.15796  3.25145  3.04036  4.07428  3.38963  3.74610  3.59427  3.50308  2.53408  2.81023  2.81542  5.46399  4.26232     16 a - - -
          2.68618  4.42225  2.77519  2.73123  3.46354  2.40513  3.72494  3.29354  2.67741  2.69355  4.24690  2.90347  2.73739  3.18146  2.89801  2.37887  2.77519  2.98518  4.58477  3.61503
          0.03197  3.85484  4.57718  0.61958  0.77255  0.48576  0.95510
     15   3.13566  4.60326  4.16111  3.80106  3.12930  3.95960  4.46234  2.33260  3.56897  0.89722  3.15809  4.07823  4.39812  3.94153  3.74785  3.52867  3.43079  2.36532  5.00200  3.72119     17 l - - -
          2.68618  4.42225  2.77519  2.73123  3.46354  2.40513  3.72494  3.29354  2.67741  2.69355  4.24690  2.90347  2.73739  3.18146  2.89801  2.37887  2.77519  2.98518  4.58477  3.61503
          0.03197  3.85484  4.57718  0.61958  0.77255  0.48576  0.95510
     16   2.64345  4.42042  3.31359  3.21086  4.35310  0.75684  4.33205  3.94859  3.38972  3.60490  4.58064  3.47794  3.81099  3.71530  3.62753  2.81489  3.12332  3.48033  5.45274  4.45447     18 g - - -
          2.68618  4.42225  2.77519  2.73123  3.46354  2.40513  3.72494  3.29354  2.67741  2.69355  4.24690  2.90347  2.73739  3.18146  2.89801  2.37887  2.77519  2.98518  4.58477  3.61503
          0.03197  3.85484  4.57718  0.61958  0.77255  0.48576  0.95510
     17   3.13566  4.60326  4.16111  3.80106  3.12930  3.95960  4.46234  2.33260  3.56897  0.89722  3.15809  4.07823  4.39812  3.94153  3.74785  3.52867  3.43079  2.36532  5.00200  3.72119     19 l - - -
          2.68618  4.42225  2.77519  2.73123  3.46354  2.40513  3.72494  3.29354  2.67741  2.69355  4.24690  2.90347  2.73739  3.18146  2.89801  2.37887  2.77519  2.98518  4.58477  3.61503
          0.03197  3.85484  4.57718  0.61958  0.77255  0.48576  0.95510
     18   3.23618  4.64319  4.21450  3.92579  1.04102  3.92978  3.86985  2.76220  3.83330  2.13641  3.49508  3.99942  4.38888  4.00618  3.95737  3.50692  3.53736  2.75158  4.12442  2.49376     20 f - - -
          2.68618  4.42225  2.77519  2.73123  3.46354  2.40513  3.72494  3.29354  2.67741  2.69355  4.24690  2.90347  2.73739  3.18146  2.89801  2.37887  2.77519  2.98518  4.58477  3.61503
          0.03197  3.85484  4.57718  0.61958  0.77255  0.48576  0.95510
     19   2.69678  4.84256  2.56631  1.89315  4.25740  3.23289  3.74413  3.67665  2.57947  3.29114  4.17281  2.88187  1.99662  2.93323  2.99510  2.71846  2.99926  3.32945  5.49105  4.16954     21 e - - -
          2.68618  4.42225  2.77519  2.73123  3.46354  2.40513  3.72494  3.29354  2.67741  2.69355  4.24690  2.90347  2.73739  3.18146  2.89801  2.37887  2.77519  2.98518  4.58477  3.61503
          0.03197  3.85484  4.57718  0.61958  0.77255  0.48576  0.95510
     20   2.72863  4.48872  3.33392  3.17055  4.16694  3.17724  4.24932  3.70797  3.22637  3.33667  4.38588  3.47894  0.86107  3.61569  3.47376  2.89560  3.16884  3.35534  5.35818  4.28742     22 p - - -
          2.68618  4.42225  2.77519  2.73123  3.46354  2.40513  3.72494  3.29354  2.67741  2.69355  4.24690  2.90347  2.73739  3.18146  2.89801  2.37887  2.77519  2.98518  4.58477  3.61503
          0.03197  3.85484  4.57718  0.61958  0.77255  0.48576  0.95510
     21   2.40354  4.24852  3.41275  3.16415  3.95361  3.08833  4.18277  3.07860  3.10677  2.94271  3.99451  3.37623  3.79076  3.50252  3.36620  2.60463  1.20215  2.77546  5.39297  4.17029     23 t - - -
          2.68618  4.42225  2.77519  2.73123  3.46354  2.40513  3.72494  3.29354  2.67741  2.69355  4.24690  2.90347  2.73739  3.18146  2.89801  2.37887  2.77519  2.98518  4.58477  3.61503
          0.03197  3.85484  4.57718  0.61958  0.77255  0.48576  0.95510
     22   2.88175  5.39025  1.44949  1.69086  4.67650  3.16450  3.71352  4.17597  2.72739  3.70847  4.57455  2.64176  3.78616  2.88610  3.30770  2.77608  3.17250  3.76996  5.86723  4.38525     24 d - - -
          2.68618  4.42225  2.77519  2.73123  3.46354  2.40513  3.72494  3.29354  2.67741  2.69355  4.24690  2.90347  2.73739  3.18146  2.89801  2.37887  2.77519  2.98518  4.58477  3.61503
          0.03197  3.85484  4.57718  0.61958  0.77255  0.48576  0.95510
     23   2.93748  5.04443  2.48072  1.05072  4.38849  3.26295  3.84846  3.83890  2.72679  3.45894  4.43394  2.92344  3.86675  3.06461  3.13366  2.92179  3.24165  3.52464  5.56340  4.28585     25 e - - -
          2.68618  4.42225  2.77519  2.73123  3.46354  2.40513  3.72494  3.29354  2.67741  2.69355  4.24690  2.90347  2.73739  3.18146  2.89801  2.37887  2.77519  2.98518  4.58477  3.61503
          0.03197  3.85484  4.57718  0.61958  0.77255  0.48576  0.95510
     24   2.86714  4.85198  2.89167  2.64634  4.01815  3.35460  3.80442  3.64639  2.46840  3.15048  4.17904  3.10584  3.90793  1.26573  2.75283  2.91573  3.16422  3.37723  5.29339  3.98604     26 q - - -
          2.68618  4.42225  2.77519  2.73123  3.46354  2.40513  3.72494  3.29354  2.67741  2.69355  4.24690  2.90347  2.73739  3.18146  2.89801  2.37887  2.77519  2.98518  4.58477  3.61503
          0.03197  3.85484  4.57718  0.61958  0.77255  0.48576  0.95510
     25   1.03948  4.18356  3.44495  3.23564  4.03507  3.00853  4.25973  3.15796  3.25145  3.04036  4.07428  3.38963  3.74610  3.59427  3.50308  2.53408  2.81023  2.81542  5.46399  4.26232     27 a - - -
          2.68618  4.42225  2.77519  2.73123  3.46354  2.40513  3.72494  3.29354  2.67741  2.69355  4.24690  2.90347  2.73739  3.18146  2.89801  2.37887  2.77519  2.98518  4.58477  3.61503
          0.03197  3.85484  4.57718  0.61958  0.77255  0.48576  0.95510
     26   1.03948  4.18356  3.44495  3.23564  4.03507  3.00853  4.25973  3.15796  3.25145  3.04036  4.07428  3.38963  3.74610  3.59427  3.50308  2.53408  2.81023  2.81542  5.46399  4.26232     28 a - - -
          2.68618  4.42225  2.77519  2.73123  3.46354  2.40513  3.72494  3.29354  2.67741  2.69355  4.24690  2.90347  2.73739  3.18146  2.89801  2.37887  2.77519  2.98518  4.58477  3.61503
          0.03197  3.85484  4.57718  0.61958  0.77255  0.48576  0.95510
     27   2.79422  4.34189  4.10077  3.76353  3.53739  3.70547  4.56836  2.05175  3.63103  2.22761  3.50539  3.95614  4.26708  3.99219  3.84521  3.20803  3.15627  1.04744  5.31879  4.04924     29 v - - -
          2.68618  4.42225  2.77519  2.73123  3.46354  2.40513  3.72494  3.29354  2.67741  2.69355  4.24690  2.90347  2.73739  3.18146  2.89801  2.37887  2.77519  2.98518  4.58477  3.61503
          0.03197  3.85484  4.57718  0.61958  0.77255  0.48576  0.95510
     28   3.01740  4.44126  4.31029  3.92556  3.36249  4.04722  4.65708  1.10001  3.75334  1.95234  3.30080  4.17339  4.48028  4.10356  3.95194  3.54096  3.31694  1.84590  5.24955  3.98621     30 i - - -
          2.68618  4.42225  2.77519  2.73123  3.46354  2.40513  3.72494  3.29354  2.67741  2.69355  4.24690  2.90347  2.73739  3.18146  2.89801  2.37887  2.77519  2.98518  4.58477  3.61503
          0.03197  3.85484  4.57718  0.61958  0.77255  0.48576  0.95510
     29   1.03948  4.18356  3.44495  3.23564  4.03507  3.00853  4.25973  3.15796  3.25145  3.04036  4.07428  3.38963  3.74610  3.59427  3.50308  2.53408  2.81023  2.81542  5.46399  4.26232     31 a - - -
          2.68618  4.42225  2.77519  2.73123  3.46354  2.40513  3.72494  3.29354  2.67741  2.69355  4.24690  2.90347  2.73739  3.18146  2.89801  2.37887  2.77519  2.98518  4.58477  3.61503
          0.03197  3.85484  4.57718  0.61958  0.77255  0.48576  0.95510
     30   1.03948  4.18356  3.44495  3.23564  4.03507  3.00853  4.25973  3.15796  3.25145  3.04036  4.07428  3.38963  3.74610  3.59427  3.50308  2.53408  2.81023  2.81542  5.46399  4.26232     32 a - - -
          2.68618  4.42225  2.77519  2.73123  3.46354  2.40513  3.72494  3.29354  2.67741  2.69355  4.24690  2.90347  2.73739  3.18146  2.89801  2.37887  2.77519  2.98518  4.58477  3.61503
          0.03197  3.85484  4.57718  0.61958  0.77255  0.48576  0.95510
     31   2.72863  4.48872  3.33392  3.17055  4.16694  3.17724  4.24932  3.70797  3.22637  3.33667  4.38588  3.47894  0.86107  3.61569  3.47376  2.89560  3.16884  3.35534  5.35818  4.28742     33 p - - -
          2.68618  4.42225  2.77519  2.73123  3.46354  2.40513  3.72494  3.29354  2.67741  2.69355  4.24690  2.90347  2.73739  3.18146  2.89801  2.37887  2.77519  2.98518  4.58477  3.61503
          0.03197  3.85484  4.57718  0.61958  0.77255  0.48576  0.95510
     32   2.72863  4.48872  3.33392  3.17055  4.16694  3.17724  4.24932  3.70797  3.22637  3.33667  4.38588  3.47894  0.86107  3.61569  3.47376  2.89560  3.16884  3.35534  5.35818  4.28742     34 p - - -
          2.68618  4.42225  2.77519  2.73123  3.46354  2.40513  3.72494  3.29354  2.67741  2.69355  4.24690  2.90347  2.73739  3.18146  2.89801  2.37887  2.77519  2.98518  4.58477  3.61503
          0.03197  3.85484  4.57718  0.61958  0.77255  0.48576  0.95510
     33   2.64345  4.42042  3.31359  3.21086  4.35310  0.75684  4.33205  3.94859  3.38972  3.60490  4.58064  3.47794  3.81099  3.71530  3.62753  2.81489  3.12332  3.48033  5.45274  4.45447     35 g - - -
          2.68618  4.42225  2.77519  2.73123  3.46354  2.40513  3.72494  3.29354  2.67741  2.69355  4.24690  2.90347  2.73739  3.18146  2.89801  2.37887  2.77519  2.98518  4.58477  3.61503
          0.03197  3.85484  4.57718  0.61958  0.77255  0.48576  0.95510
     34   2.72863  4.48872  3.33392  3.17055  4.16694  3.17724  4.24932  3.70797  3.22637  3.33667  4.38588  3.47894  0.86107  3.61569  3.47376  2.89560  3.16884  3.35534  5.35818  4.28742     36 p - - -
          2.68618  4.42225  2.77519  2.73123  3.46354  2.40513  3.72494  3.29354  2.67741  2.69355  4.24690  2.90347  2.73739  3.18146  2.89801  2.37887  2.77519  2.98518  4.58477  3.61503
          0.03197  3.85484  4.57718  0.61958  0.77255  0.48576  0.95510
     35   3.13566  4.60326  4.16111  3.80106  3.12930  3.95960  4.46234  2.33260  3.56897  0.89722  3.15809  4.07823  4.39812  3.94153  3.74785  3.52867  3.43079  2.36532  5.00200  3.72119     37 l - - -
          2.68618  4.42225  2.77519  2.73123  3.46354  2.40513  3.72494  3.29354  2.67741  2.69355  4.24690  2.90347  2.73739  3.18146  2.89801  2.37887  2.77519  2.98518  4.58477  3.61503
          0.03197  3.85484  4.57718  0.61958  0.77255  0.48576  0.95510
     36   2.79422  4.34189  4.10077  3.76353  3.53739  3.70547  4.56836  2.05175  3.63103  2.22761  3.50539  3.95614  4.26708  3.99219  3.84521  3.20803  3.15627  1.04744  5.31879  4.04924     38 v - - -
          2.68618  4.42225  2.77519  2.73123  3.46354  2.40513  3.72494  3.29354  2.67741  2.69355  4.24690  2.90347  2.73739  3.18146  2.89801  2.37887  2.77519  2.98518  4.58477  3.61503
          0.03197  3.85484  4.57718  0.61958  0.77255  0.48576  0.95510
     37   2.79422  4.34189  4.10077  3.76353  3.53739  3.70547  4.56836  2.05175  3.63103  2.22761  3.50539  3.95614  4.26708  3.99219  3.84521  3.20803  3.15627  1.04744  5.31879  4.04924     39 v - - -
          2.68618  4.42225  2.77519  2.73123  3.46354  2.40513  3.72494  3.29354  2.67741  2.69355  4.24690  2.90347  2.73739  3.18146  2.89801  2.37887  2.77519  2.98518  4.58477  3.61503
          0.03197  3.85484  4.57718  0.61958  0.77255  0.48576  0.95510
     38   3.01740  4.44126  4.31029  3.92556  3.36249  4.04722  4.65708  1.10001  3.75334  1.95234  3.30080  4.17339  4.48028  4.10356  3.95194  3.54096  3.31694  1.84590  5.24955  3.98621     40 i - - -
          2.68618  4.42225  2.77519  2.73123  3.46354  2.40513  3.72494  3.29354  2.67741  2.69355  4.24690  2.90347  2.73739  3.18146  2.89801  2.37887  2.77519  2.98518  4.58477  3.61503
          0.03197  3.85484  4.57718  0.61958  0.77255  0.48576  0.95510
     39   1.03948  4.18356  3.44495  3.23564  4.03507  3.00853  4.25973  3.15796  3.25145  3.04036  4.07428  3.38963  3.74610  3.59427  3.50308  2.53408  2.81023  2.81542  5.46399  4.26232     41 a - - -
          2.68618  4.42225  2.77519  2.73123  3.46354  2.40513  3.72494  3.29354  2.67741  2.69355  4.24690  2.90347  2.73739  3.18146  2.89801  2.37887  2.77519  2.98518  4.58477  3.61503
          0.03197  3.85484  4.57718  0.61958  0.77255  0.48576  0.95510
     40   2.64345  4.42042  3.31359  3.21086  4.35310  0.75684  4.33205  3.94859  3.38972  3.60490  4.58064  3.47794  3.81099  3.71530  3.62753  2.81489  3.12332  3.48033  5.45274  4.45447     42 g - - -
          2.68618  4.42225  2.77519  2.73123  3.46354  2.40513  3.72494  3.29354  2.67741  2.69355  4.24690  2.90347  2.73739  3.18146  2.89801  2.37887  2.77519  2.98518  4.58477  3.61503
          0.03197  3.85484  4.57718  0.61958  0.77255  0.48576  0.95510
     41   1.03948  4.18356  3.44495  3.23564  4.03507  3.00853  4.25973  3.15796  3.25145  3.04036  4.07428  3.38963  3.74610  3.59427  3.50308  2.53408  2.81023  2.81542  5.46399  4.26232     43 a - - -
          2.68618  4.42225  2.77519  2.73123  3.46354  2.40513  3.72494  3.29354  2.67741  2.69355  4.24690  2.90347  2.73739  3.18146  2.89801  2.37887  2.77519  2.98518  4.58477  3.61503
          0.03197  3.85484  4.57718  0.61958  0.77255  0.48576  0.95510
     42   2.64345  4.42042  3.31359  3.21086  4.35310  0.75684  4.33205  3.94859  3.38972  3.60490  4.58064  3.47794  3.81099  3.71530  3.62753  2.81489  3.12332  3.48033  5.45274  4.45447     44 g - - -
          2.68618  4.42225  2.77519  2.73123  3.46354  2.40513  3.72494  3.29354  2.67741  2.69355  4.24690  2.90347  2.73739  3.18146  2.89801  2.37887  2.77519  2.98518  4.58477  3.61503
          0.03197  3.85484  4.57718  0.61958  0.77255  0.48576  0.95510
     43   1.03948  4.18356  3.44495  3.23564  4.03507  3.00853  4.25973  3.15796  3.25145  3.04036  4.07428  3.38963  3.74610  3.59427  3.50308  2.53408  2.81023  2.81542  5.46399  4.26232     45 a - - -
          2.68618  4.42225  2.77519  2.73123  3.46354  2.40513  3.72494  3.29354  2.67741  2.69355  4.24690  2.90347  2.73739  3.18146  2.89801  2.37887  2.77519  2.98518  4.58477  3.61503
          0.03197  3.85484  4.57718  0.61958  0.77255  0.48576  0.95510
     44   2.64345  4.42042  3.31359  3.21086  4.35310  0.75684  4.33205  3.94859  3.38972  3.60490  4.58064  3.47794  3.81099  3.71530  3.62753  2.81489  3.12332  3.48033  5.45274  4.45447     46 g - - -
          2.68618  4.42225  2.77519  2.73123  3.46354  2.40513  3.72494  3.29354  2.67741  2.69355  4.24690  2.90347  2.73739  3.18146  2.89801  2.37887  2.77519  2.98518  4.58477  3.61503
          0.03197  3.85484  4.57718  0.61958  0.77255  0.48576  0.95510
     45   2.95627  4.91900  3.13107  2.75606  4.30139  3.44744  3.74989  3.72960  1.06266  3.29862  4.26118  3.18125  3.94916  2.94249  2.42892  2.99951  3.21094  3.43844  5.36343  4.17372     47 k - - -
          2.68618  4.42225  2.77519  2.73123  3.46354  2.40513  3.72494  3.29354  2.67741  2.69355  4.24690  2.90347  2.73739  3.18146  2.89801  2.37887  2.77519  2.98518  4.58477  3.61503
          0.03197  3.85484  4.57718  0.61958  0.77255  0.48576  0.95510
     46   2.40354  4.24852  3.41275  3.16415  3.95361  3.08833  4.18277  3.07860  3.10677  2.94271  3.99451  3.37623  3.79076  3.50252  3.36620  2.60463  1.20215  2.77546  5.39297  4.17029     48 t - - -
          2.68618  4.42225  2.77519  2.73123  3.46354  2.40513  3.72494  3.29354  2.67741  2.69355  4.24690  2.90347  2.73739  3.18146  2.89801  2.37887  2.77519  2.98518  4.58477  3.61503
          0.03197  3.85484  4.57718  0.61958  0.77255  0.48576  0.95510
     47   2.93748  5.04443  2.48072  1.05072  4.38849  3.26295  3.84846  3.83890  2.72679  3.45894  4.43394  2.92344  3.86675  3.06461  3.13366  2.92179  3.24165  3.52464  5.56340  4.28585     49 e - - -
          2.68618  4.42225  2.77519  2.73123  3.46354  2.40513  3.72494  3.29354  2.67741  2.69355  4.24690  2.90347  2.73739  3.18146  2.89801  2.37887  2.77519  2.98518  4.58477  3.61503
          0.03197  3.85484  4.57718  0.61958  0.77255  0.48576  0.95510
     48   2.40354  4.24852  3.41275  3.16415  3.95361  3.08833  4.18277  3.07860  3.10677  2.94271  3.99451  3.37623  3.79076  3.50252  3.36620  2.60463  1.20215  2.77546  5.39297  4.17029     50 t - - -
          2.68618  4.42225  2.77519  2.73123  3.46354  2.40513  3.72494  3.29354  2.67741  2.69355  4.24690  2.90347  2.73739  3.18146  2.89801  2.37887  2.77519  2.98518  4.58477  3.61503
          0.03197  3.85484  4.57718  0.61958  0.77255  0.48576  0.95510
     49   2.95557  4.50718  4.03058  3.62286  3.20037  3.82093  4.36209  2.37422  3.39184  1.79783  1.41214  3.90248  4.28157  3.77496  3.59920  3.30277  3.26059  2.37825  5.03875  3.79889     51 m - - -
          2.68618  4.42225  2.77519  2.73123  3.46354  2.40513  3.72494  3.29354  2.67741  2.69355  4.24690  2.90347  2.73739  3.18146  2.89801  2.37887  2.77519  2.98518  4.58477  3.61503
          0.03197  3.85484  4.57718  0.61958  0.77255  0.48576  0.95510
     50   1.03948  4.18356  3.44495  3.23564  4.03507  3.00853  4.25973  3.15796  3.25145  3.04036  4.07428  3.38963  3.74610  3.59427  3.50308  2.53408  2.81023  2.81542  5.46399  4.26232     52 a - - -
          2.68618  4.42225  2.77519  2.73123  3.46354  2.40513  3.72494  3.29354  2.67741  2.69355  4.24690  2.90347  2.73739  3.18146  2.89801  2.37887  2.77519  2.98518  4.58477  3.61503
          0.03197  3.85484  4.57718  0.61958  0.77255  0.48576  0.95510
     51   1.03948  4.18356  3.44495  3.23564  4.03507  3.00853  4.25973  3.15796  3.25145  3.04036  4.07428  3.38963  3.74610  3.59427  3.50308  2.53408  2.81023  2.81542  5.46399  4.26232     53 a - - -
          2.68618  4.42225  2.77519  2.73123  3.46354  2.40513  3.72494  3.29354  2.67741  2.69355  4.24690  2.90347  2.73739  3.18146  2.89801  2.37887  2.77519  2.98518  4.58477  3.61503
          0.03197  3.85484  4.57718  0.61958  0.77255  0.48576  0.95510
     52   2.98589  4.82591  3.47478  2.98976  4.17603  3.47704  3.81203  3.71667  2.23104  3.23582  4.23663  3.35075  3.98063  3.03338  1.00567  3.07101  3.25315  3.44142  5.26632  4.10739     54 r - - -
          2.68618  4.42225  2.77519  2.73123  3.46354  2.40513  3.72494  3.29354  2.67741  2.69355  4.24690  2.90347  2.73739  3.18146  2.89801  2.37887  2.77519  2.98518  4.58477  3.61503
          0.03197  3.85484  4.57718  0.61958  0.77255  0.48576  0.95510
     53   2.79422  4.34189  4.10077  3.76353  3.53739  3.70547  4.56836  2.05175  3.63103  2.22761  3.50539  3.95614  4.26708  3.99219  3.84521  3.20803  3.15627  1.04744  5.31879  4.04924     55 v - - -
          2.68618  4.42225  2.77519  2.73123  3.46354  2.40513  3.72494  3.29354  2.67741  2.69355  4.24690  2.90347  2.73739  3.18146  2.89801  2.37887  2.77519  2.98518  4.58477  3.61503
          0.03197  3.85484  4.57718  0.61958  0.77255  0.48576  0.95510
     54   2.79422  4.34189  4.10077  3.76353  3.53739  3.70547  4.56836  2.05175  3.63103  2.22761  3.50539  3.95614  4.26708  3.99219  3.84521  3.20803  3.15627  1.04744  5.31879  4.04924     56 v - - -
          2.68618  4.42225  2.77519  2.73123  3.46354  2.40513  3.72494  3.29354  2.67741  2.69355  4.24690  2.90347  2.73739  3.18146  2.89801  2.37887  2.77519  2.98518  4.58477  3.61503
          0.03197  3.85484  4.57718  0.61958  0.77255  0.48576  0.95510
     55   3.30681  4.68768  4.06453  3.76638  2.64895  3.71066  3.87872  3.32982  3.48904  2.72768  3.96442  3.91904  4.22697  3.87758  3.62044  3.51066  3.60635  3.21966  0.92162  2.65200     57 w - - -
          2.68618  4.42225  2.77519  2.73123  3.46354  2.40513  3.72494  3.29354  2.67741  2.69355  4.24690  2.90347  2.73739  3.18146  2.89801  2.37887  2.77519  2.98518  4.58477  3.61503
          0.03197  3.85484  4.57718  0.61958  0.77255  0.48576  0.95510
     56   3.13566  4.60326  4.16111  3.80106  3.12930  3.95960  4.46234  2.33260  3.56897  0.89722  3.15809  4.07823  4.39812  3.94153  3.74785  3.52867  3.43079  2.36532  5.00200  3.72119     58 l - - -
          2.68618  4.42225  2.77519  2.73123  3.46354  2.40513  3.72494  3.29354  2.67741  2.69355  4.24690  2.90347  2.73739  3.18146  2.89801  2.37887  2.77519  2.98518  4.58477  3.61503
          0.03197  3.85484  4.57718  0.61958  0.77255  0.48576  0.95510
     57   2.97197  4.35572  4.50477  4.01231  3.45535  4.20753  4.76746  1.50458  3.88647  1.99055  3.29133  4.26102  4.56650  4.17851  4.11163  3.58863  3.24808  1.22946  5.37729  4.15784     59 v - - -
          2.68618  4.42225  2.77519  2.73123  3.46354  2.40513  3.72494  3.29354  2.67741  2.69355  4.24690  2.90347  2.73739  3.18146  2.89801  2.37887  2.77519  2.98518  4.58477  3.61503
          0.03197  3.85484  4.57718  0.61958  0.77255  0.48576  0.95510
     58   1.03948  4.18356  3.44495  3.23564  4.03507  3.00853  4.25973  3.15796  3.25145  3.04036  4.07428  3.38963  3.74610  3.59427  3.50308  2.53408  2.81023  2.81542  5.46399  4.26232     60 a - - -
          2.68618  4.42225  2.77519  2.73123  3.46354  2.40513  3.72494  3.29354  2.67741  2.69355  4.24690  2.90347  2.73739  3.18146  2.89801  2.37887  2.77519  2.98518  4.58477  3.61503
          0.03197  3.85484  4.57718  0.61958  0.77255  0.48576  0.95510
     59   2.70911  4.70480  2.69908  2.58286  4.06559  3.17237  3.90725  3.77234  2.80957  3.42126  4.37675  1.18966  3.82345  3.18012  3.16350  2.77706  3.09048  3.39633  5.37355  4.01530     61 n - - -
          2.68618  4.42225  2.77519  2.73123  3.46354  2.40513  3.72494  3.29354  2.67741  2.69355  4.24690  2.90347  2.73739  3.18146  2.89801  2.37887  2.77519  2.98518  4.58477  3.61503
          0.03197  3.85484  4.57718  0.61958  0.77255  0.48576  0.95510
     60   2.64345  4.42042  3.31359  3.21086  4.35310  0.75684  4.33205  3.94859  3.38972  3.60490  4.58064  3.47794  3.81099  3.71530  3.62753  2.81489  3.12332  3.48033  5.45274  4.45447     62 g - - -
          2.68618  4.42225  2.77519  2.73123  3.46354  2.40513  3.72494  3.29354  2.67741  2.69355  4.24690  2.90347  2.73739  3.18146  2.89801  2.37887  2.77519  2.98518  4.58477  3.61503
          0.03197  3.85484  4.57718  0.61958  0.77255  0.48576  0.95510
     61   3.35296  4.69918  4.29761  3.92306  1.57033  4.15275  3.43713  3.09642  3.79133  2.48169  3.71912  3.86516  4.48596  3.87342  3.91285  3.50867  3.58363  3.01031  3.62947  1.25691     63 y - - -
          2.68618  4.42225  2.77519  2.73123  3.46354  2.40513  3.72494  3.29354  2.67741  2.69355  4.24690  2.90347  2.73739  3.18146  2.89801  2.37887  2.77519  2.98518  4.58477  3.61503
          0.03197  3.85484  4.57718  0.61958  0.77255  0.48576  0.95510
     62   1.03948  4.18356  3.44495  3.23564  4.03507  3.00853  4.25973  3.15796  3.25145  3.04036  4.07428  3.38963  3.74610  3.59427  3.50308  2.53408  2.81023  2.81542  5.46399  4.26232     64 a - - -
          2.68618  4.42225  2.77519  2.73123  3.46354  2.40513  3.72494  3.29354  2.67741  2.69355  4.24690  2.90347  2.73739  3.18146  2.89801  2.37887  2.77519  2.98518  4.58477  3.61503
          0.03197  3.85484  4.57718  0.61958  0.77255  0.48576  0.95510
     63   2.57155  4.69107  2.07243  2.38875  4.18464  3.17352  3.77445  3.50781  2.68996  3.22338  4.10324  2.88586  3.76194  2.96823  3.14913  2.62452  1.86910  3.15772  5.49227  4.14416     65 t - - -
          2.68618  4.42225  2.77519  2.73123  3.46354  2.40513  3.72494  3.29354  2.67741  2.69355  4.24690  2.90347  2.73739  3.18146  2.89801  2.37887  2.77519  2.98518  4.58477  3.61503
          0.03197  3.85484  4.57718  0.61958  0.77255  0.48576  0.95510
     64   2.72863  4.48872  3.33392  3.17055  4.16694  3.17724  4.24932  3.70797  3.22637  3.33667  4.38588  3.47894  0.86107  3.61569  3.47376  2.89560  3.16884  3.35534  5.35818  4.28742     66 p - - -
          2.68618  4.42225  2.77519  2.73123  3.46354  2.40513  3.72494  3.29354  2.67741  2.69355  4.24690  2.90347  2.73739  3.18146  2.89801  2.37887  2.77519  2.98518  4.58477  3.61503
          0.03197  3.85484  4.57718  0.61958  0.77255  0.48576  0.95510
     65   2.21888  4.18267  3.08215  2.89348  4.25878  1.61280  4.08848  3.72752  3.06126  3.40494  4.24409  3.14004  3.63308  3.35481  3.39065  1.81921  2.70072  3.17967  5.58206  4.33495     67 g - - -
          2.68618  4.42225  2.77519  2.73123  3.46354  2.40513  3.72494  3.29354  2.67741  2.69355  4.24690  2.90347  2.73739  3.18146  2.89801  2.37887  2.77519  2.98518  4.58477  3.61503
          0.03197  3.85484  4.57718  0.61958  0.77255  0.48576  0.95510
     66   2.80379  5.09591  2.50439  1.90186  4.37937  3.30584  3.64458  3.83431  2.35335  3.36757  4.23540  2.81982  3.82528  1.86333  2.73212  2.76854  3.05469  3.48946  5.53461  4.17901     68 q - - -
          2.68618  4.42225  2.77519  2.73123  3.46354  2.40513  3.72494  3.29354  2.67741  2.69355  4.24690  2.90347  2.73739  3.18146  2.89801  2.37887  2.77519  2.98518  4.58477  3.61503
          0.03197  3.85484  4.57718  0.61958  0.77255  0.48576  0.95510
     67   2.79422  4.34189  4.10077  3.76353  3.53739  3.70547  4.56836  2.05175  3.63103  2.22761  3.50539  3.95614  4.26708  3.99219  3.84521  3.20803  3.15627  1.04744  5.31879  4.04924     69 v - - -
          2.68618  4.42225  2.77519  2.73123  3.46354  2.40513  3.72494  3.29354  2.67741  2.69355  4.24690  2.90347  2.73739  3.18146  2.89801  2.37887  2.77519  2.98518  4.58477  3.61503
          0.03197  3.85484  4.57718  0.61958  0.77255  0.48576  0.95510
     68   3.13566  4.60326  4.16111  3.80106  3.12930  3.95960  4.46234  2.33260  3.56897  0.89722  3.15809  4.07823  4.39812  3.94153  3.74785  3.52867  3.43079  2.36532  5.00200  3.72119     70 l - - -
          2.68618  4.42225  2.77519  2.73123  3.46354  2.40513  3.72494  3.29354  2.67741  2.69355  4.24690  2.90347  2.73739  3.18146  2.89801  2.37887  2.77519  2.98518  4.58477  3.61503
          0.03197  3.85484  4.57718  0.61958  0.77255  0.48576  0.95510
     69   2.64345  4.42042  3.31359  3.21086  4.35310  0.75684  4.33205  3.94859  3.38972  3.60490  4.58064  3.47794  3.81099  3.71530  3.62753  2.81489  3.12332  3.48033  5.45274  4.45447     71 g - - -
          2.68618  4.42225  2.77519  2.73123  3.46354  2.40513  3.72494  3.29354  2.67741  2.69355  4.24690  2.90347  2.73739  3.18146  2.89801  2.37887  2.77519  2.98518  4.58477  3.61503
          0.03197  3.85484  4.57718  0.61958  0.77255  0.48576  0.95510
     70   3.13566  4.60326  4.16111  3.80106  3.12930  3.95960  4.46234  2.33260  3.56897  0.89722  3.15809  4.07823  4.39812  3.94153  3.74785  3.52867  3.43079  2.36532  5.00200  3.72119     72 l - - -
          2.68618  4.42225  2.77519  2.73123  3.46354  2.40513  3.72494  3.29354  2.67741  2.69355  4.24690  2.90347  2.73739  3.18146  2.89801  2.37887  2.77519  2.98518  4.58477  3.61503
          0.03197  3.85484  4.57718  0.61958  0.77255  0.48576  0.95510
     71   2.40354  4.24852  3.41275  3.16415  3.95361  3.08833  4.18277  3.07860  3.10677  2.94271  3.99451  3.37623  3.79076  3.50252  3.36620  2.60463  1.20215  2.77546  5.39297  4.17029     73 t - - -
          2.68618  4.42225  2.77519  2.73123  3.46354  2.40513  3.72494  3.29354  2.67741  2.69355  4.24690  2.90347  2.73739  3.18146  2.89801  2.37887  2.77519  2.98518  4.58477  3.61503
          0.03197  3.85484  4.57718  0.61958  0.77255  0.48576  0.95510
     72   3.23618  4.64319  4.21450  3.92579  1.04102  3.92978  3.86985  2.76220  3.83330  2.13641  3.49508  3.99942  4.38888  4.00618  3.95737  3.50692  3.53736  2.75158  4.12442  2.49376     74 f - - -
          2.68618  4.42225  2.77519  2.73123  3.46354  2.40513  3.72494  3.29354  2.67741  2.69355  4.24690  2.90347  2.73739  3.18146  2.89801  2.37887  2.77519  2.98518  4.58477  3.61503
          0.03197  3.85484  4.57718  0.61958  0.77255  0.48576  0.95510
     73   2.40354  4.24852  3.41275  3.16415  3.95361  3.08833  4.18277  3.07860  3.10677  2.94271  3.99451  3.37623  3.79076  3.50252  3.36620  2.60463  1.20215  2.77546  5.39297  4.17029     75 t - - -
          2.68618  4.42225  2.77519  2.73123  3.46354  2.40513  3.72494  3.29354  2.67741  2.69355  4.24690  2.90347  2.73739  3.18146  2.89801  2.37887  2.77519  2.98518  4.58477  3.61503
          0.03197  3.85484  4.57718  0.61958  0.77255  0.48576  0.95510
     74   2.98589  4.82591  3.47478  2.98976  4.17603  3.47704  3.81203  3.71667  2.23104  3.23582  4.23663  3.35075  3.98063  3.03338  1.00567  3.07101  3.25315  3.44142  5.26632  4.10739     76 r - - -
          2.68618  4.42225  2.77519  2.73123  3.46354  2.40513  3.72494  3.29354  2.67741  2.69355  4.24690  2.90347  2.73739  3.18146  2.89801  2.37887  2.77519  2.98518  4.58477  3.61503
          0.03197  3.85484  4.57718  0.61958  0.77255  0.48576  0.95510
     75   2.95627  4.91900  3.13107  2.75606  4.30139  3.44744  3.74989  3.72960  1.06266  3.29862  4.26118  3.18125  3.94916  2.94249  2.42892  2.99951  3.21094  3.43844  5.36343  4.17372     77 k - - -
          2.68618  4.42225  2.77519  2.73123  3.46354  2.40513  3.72494  3.29354  2.67741  2.69355  4.24690  2.90347  2.73739  3.18146  2.89801  2.37887  2.77519  2.98518  4.58477  3.61503
          0.03197  3.85484  4.57718  0.61958  0.77255  0.48576  0.95510
     76   1.03948  4.18356  3.44495  3.23564  4.03507  3.00853  4.25973  3.15796  3.25145  3.04036  4.07428  3.38963  3.74610  3.59427  3.50308  2.53408  2.81023  2.81542  5.46399  4.26232     78 a - - -
          2.68618  4.42225  2.77519  2.73123  3.46354  2.40513  3.72494  3.29354  2.67741  2.69355  4.24690  2.90347  2.73739  3.18146  2.89801  2.37887  2.77519  2.98518  4.58477  3.61503
          0.03197  3.85484  4.57718  0.61958  0.77255  0.48576  0.95510
     77   1.03948  4.18356  3.44495  3.23564  4.03507  3.00853  4.25973  3.15796  3.25145  3.04036  4.07428  3.38963  3.74610  3.59427  3.50308  2.53408  2.81023  2.81542  5.46399  4.26232     79 a - - -
          2.68618  4.42225  2.77519  2.73123  3.46354  2.40513  3.72494  3.29354  2.67741  2.69355  4.24690  2.90347  2.73739  3.18146  2.89801  2.37887  2.77519  2.98518  4.58477  3.61503
          0.03197  3.85484  4.57718  0.61958  0.77255  0.48576  0.95510
     78   2.64345  4.42042  3.31359  3.21086  4.35310  0.75684  4.33205  3.94859  3.38972  3.60490  4.58064  3.47794  3.81099  3.71530  3.62753  2.81489  3.12332  3.48033  5.45274  4.45447     80 g - - -
          2.68618  4.42225  2.77519  2.73123  3.46354  2.40513  3.72494  3.29354  2.67741  2.69355  4.24690  2.90347  2.73739  3.18146  2.89801  2.37887  2.77519  2.98518  4.58477  3.61503
          0.03197  3.85484  4.57718  0.61958  0.77255  0.48576  0.95510
     79   2.86714  4.85198  2.89167  2.64634  4.01815  3.35460  3.80442  3.64639  2.46840  3.15048  4.17904  3.10584  3.90793  1.26573  2.75283  2.91573  3.16422  3.37723  5.29339  3.98604     81 q - - -
          2.68618  4.42225  2.77519  2.73123  3.46354  2.40513  3.72494  3.29354  2.67741  2.69355  4.24690  2.90347  2.73739  3.18146  2.89801  2.37887  2.77519  2.98518  4.58477  3.61503
          0.03197  3.85484  4.57718  0.61958  0.77255  0.48576  0.95510
     80   3.13566  4.60326  4.16111  3.80106  3.12930  3.95960  4.46234  2.33260  3.56897  0.89722  3.15809  4.07823  4.39812  3.94153  3.74785  3.52867  3.43079  2.36532  5.00200  3.72119     82 l - - -
          2.68618  4.42225  2.77519  2.73123  3.46354  2.40513  3.72494  3.29354  2.67741  2.69355  4.24690  2.90347  2.73739  3.18146  2.89801  2.37887  2.77519  2.98518  4.58477  3.61503
          0.03197  3.85484  4.57718  0.61958  0.77255  0.48576  0.95510
     81   3.13566  4.60326  4.16111  3.80106  3.12930  3.95960  4.46234  2.33260  3.56897  0.89722  3.15809  4.07823  4.39812  3.94153  3.74785  3.52867  3.43079  2.36532  5.00200  3.72119     83 l - - -
          2.68618  4.42225  2.77519  2.73123  3.46354  2.40513  3.72494  3.29354  2.67741  2.69355  4.24690  2.90347  2.73739  3.18146  2.89801  2.37887  2.77519  2.98518  4.58477  3.61503
          0.03197  3.85484  4.57718  0.61958  0.77255  0.48576  0.95510
     82   2.98589  4.82591  3.47478  2.98976  4.17603  3.47704  3.81203  3.71667  2.23104  3.23582  4.23663  3.35075  3.98063  3.03338  1.00567  3.07101  3.25315  3.44142  5.26632  4.10739     84 r - - -
          2.68618  4.42225  2.77519  2.73123  3.46354  2.40513  3.72494  3.29354  2.67741  2.69355  4.24690  2.90347  2.73739  3.18146  2.89801  2.37887  2.77519  2.98518  4.58477  3.61503
          0.03197  3.85484  4.57718  0.61958  0.77255  0.48576  0.95510
     83   2.98589  4.82591  3.47478  2.98976  4.17603  3.47704  3.81203  3.71667  2.23104  3.23582  4.23663  3.35075  3.98063  3.03338  1.00567  3.07101  3.25315  3.44142  5.26632  4.10739     85 r - - -
          2.68618  4.42225  2.77519  2.73123  3.46354  2.40513  3.72494  3.29354  2.67741  2.69355  4.24690  2.90347  2.73739  3.18146  2.89801  2.37887  2.77519  2.98518  4.58477  3.61503
          0.03197  3.85484  4.57718  0.61958  0.77255  0.48576  0.95510
     84   2.79422  4.34189  4.10077  3.76353  3.53739  3.70547  4.56836  2.05175  3.63103  2.22761  3.50539  3.95614  4.26708  3.99219  3.84521  3.20803  3.15627  1.04744  5.31879  4.04924     86 v - - -
          2.68618  4.42225  2.77519  2.73123  3.46354  2.40513  3.72494  3.29354  2.67741  2.69355  4.24690  2.90347  2.73739  3.18146  2.89801  2.37887  2.77519  2.98518  4.58477  3.61503
          0.03197  3.85484  4.57718  0.61958  0.77255  0.48576  0.95510
     85   2.98589  4.82591  3.47478  2.98976  4.17603  3.47704  3.81203  3.71667  2.23104  3.23582  4.23663  3.35075  3.98063  3.03338  1.00567  3.07101  3.25315  3.44142  5.26632  4.10739     87 r - - -
          2.68618  4.42225  2.77519  2.73123  3.46354  2.40513  3.72494  3.29354  2.67741  2.69355  4.24690  2.90347  2.73739  3.18146  2.89801  2.37887  2.77519  2.98518  4.58477  3.61503
          0.03197  3.85484  4.57718  0.61958  0.77255  0.48576  0.95510
     86   2.21554  4.15419  3.26357  2.97161  4.10755  2.93702  4.05951  3.44379  2.98806  3.19542  4.06660  3.19308  3.65427  3.32648  3.30220  1.51663  2.03701  2.98964  5.47323  4.22857     88 s - - -
          2.68618  4.42225  2.77519  2.73123  3.46354  2.40513  3.72494  3.29354  2.67741  2.69355  4.24690  2.90347  2.73739  3.18146  2.89801  2.37887  2.77519  2.98518  4.58477  3.61503
          0.03197  3.85484  4.57718  0.61958  0.77255  0.48576  0.95510
     87   2.98589  4.82591  3.47478  2.98976  4.17603  3.47704  3.81203  3.71667  2.23104  3.23582  4.23663  3.35075  3.98063  3.03338  1.00567  3.07101  3.25315  3.44142  5.26632  4.10739     89 r - - -
          2.68618  4.42225  2.77519  2.73123  3.46354  2.40513  3.72494  3.29354  2.67741  2.69355  4.24690  2.90347  2.73739  3.18146  2.89801  2.37887  2.77519  2.98518  4.58477  3.61503
          0.03197  3.85484  4.57718  0.61958  0.77255  0.48576  0.95510
     88   3.13566  4.60326  4.16111  3.80106  3.12930  3.95960  4.46234  2.33260  3.56897  0.89722  3.15809  4.07823  4.39812  3.94153  3.74785  3.52867  3.43079  2.36532  5.00200  3.72119     90 l - - -
          2.68618  4.42225  2.77519  2.73123  3.46354  2.40513  3.72494  3.29354  2.67741  2.69355  4.24690  2.90347  2.73739  3.18146  2.89801  2.37887  2.77519  2.98518  4.58477  3.61503
          0.03197  3.85484  4.57718  0.61958  0.77255  0.48576  0.95510
     89   1.03948  4.18356  3.44495  3.23564  4.03507  3.00853  4.25973  3.15796  3.25145  3.04036  4.07428  3.38963  3.74610  3.59427  3.50308  2.53408  2.81023  2.81542  5.46399  4.26232     91 a - - -
          2.68618  4.42225  2.77519  2.73123  3.46354  2.40513  3.72494  3.29354  2.67741  2.69355  4.24690  2.90347  2.73739  3.18146  2.89801  2.37887  2.77519  2.98518  4.58477  3.61503
          0.03197  3.85484  4.57718  0.61958  0.77255  0.48576  0.95510
     90   2.98589  4.82591  3.47478  2.98976  4.17603  3.47704  3.81203  3.71667  2.23104  3.23582  4.23663  3.35075  3.98063  3.03338  1.00567  3.07101  3.25315  3.44142  5.26632  4.10739     92 r - - -
          2.68618  4.42225  2.77519  2.73123  3.46354  2.40513  3.72494  3.29354  2.67741  2.69355  4.24690  2.90347  2.73739  3.18146  2.89801  2.37887  2.77519  2.98518  4.58477  3.61503
          0.03197  3.85484  4.57718  0.61958  0.77255  0.48576  0.95510
     91   3.13566  4.60326  4.16111  3.80106  3.12930  3.95960  4.46234  2.33260  3.56897  0.89722  3.15809  4.07823  4.39812  3.94153  3.74785  3.52867  3.43079  2.36532  5.00200  3.72119     93 l - - -
          2.68618  4.42225  2.77519  2.73123  3.46354  2.40513  3.72494  3.29354  2.67741  2.69355  4.24690  2.90347  2.73739  3.18146  2.89801  2.37887  2.77519  2.98518  4.58477  3.61503
          0.03197  3.85484  4.57718  0.61958  0.77255  0.48576  0.95510
     92   1.03948  4.18356  3.44495  3.23564  4.03507  3.00853  4.25973  3.15796  3.25145  3.04036  4.07428  3.38963  3.74610  3.59427  3.50308  2.53408  2.81023  2.81542  5.46399  4.26232     94 a - - -
          2.68618  4.42225  2.77519  2.73123  3.46354  2.40513  3.72494  3.29354  2.67741  2.69355  4.24690  2.90347  2.73739  3.18146  2.89801  2.37887  2.77519  2.98518  4.58477  3.61503
          0.03197  3.85484  4.57718  0.61958  0.77255  0.48576  0.95510
     93   2.64345  4.42042  3.31359  3.21086  4.35310  0.75684  4.33205  3.94859  3.38972  3.60490  4.58064  3.47794  3.81099  3.71530  3.62753  2.81489  3.12332  3.48033  5.45274  4.45447     95 g - - -
          2.68618  4.42225  2.77519  2.73123  3.46354  2.40513  3.72494  3.29354  2.67741  2.69355  4.24690  2.90347  2.73739  3.18146  2.89801  2.37887  2.77519  2.98518  4.58477  3.61503
          0.03197  3.85484  4.57718  0.61958  0.77255  0.48576  0.95510
     94   1.59461  4.16506  3.70660  3.32058  3.74744  3.23454  4.24438  2.49183  3.24917  2.58657  3.66977  3.50164  3.88530  3.57586  3.52606  2.66165  2.81112  1.82175  5.33217  4.10336     96 a - - -
          2.68618  4.42225  2.77519  2.73123  3.46354  2.40513  3.72494  3.29354  2.67741  2.69355  4.24690  2.90347  2.73739  3.18146  2.89801  2.37887  2.77519  2.98518  4.58477  3.61503
          0.03197  3.85484  4.57718  0.61958  0.77255  0.48576  0.95510
     95   2.64345  4.42042  3.31359  3.21086  4.35310  0.75684  4.33205  3.94859  3.38972  3.60490  4.58064  3.47794  3.81099  3.71530  3.62753  2.81489  3.12332  3.48033  5.45274  4.45447     97 g - - -
          2.68618  4.42225  2.77519  2.73123  3.46354  2.40513  3.72494  3.29354  2.67741  2.69355  4.24690  2.90347  2.73739  3.18146  2.89801  2.37887  2.77519  2.98518  4.58477  3.61503
          0.03197  3.85484  4.57718  0.61958  0.77255  0.48576  0.95510
     96   3.13566  4.60326  4.16111  3.80106  3.12930  3.95960  4.46234  2.33260  3.56897  0.89722  3.15809  4.07823  4.39812  3.94153  3.74785  3.52867  3.43079  2.36532  5.00200  3.72119     98 l - - -
          2.68623  4.42230  2.77524  2.73128  3.46358  2.40517  3.72499  3.29316  2.67745  2.69359  4.24694  2.90351  2.73720  3.18151  2.89805  2.37891  2.77499  2.98523  4.58482  3.61508
          0.32398  1.94719  2.00944  0.89079  0.52820  0.48576  0.95510
     97   1.25478  4.12884  3.31789  3.10975  3.90914  2.95563  4.14842  3.01369  3.12206  2.90075  3.95576  3.29500  3.68127  3.47920  3.37893  2.48374  2.75095  2.69514  5.35200  4.13658    102 a - - -
          2.68618  4.42225  2.77519  2.73123  3.46354  2.40513  3.72494  3.29354  2.67741  2.69355  4.24690  2.90347  2.73739  3.18146  2.89801  2.37887  2.77519  2.98518  4.58477  3.61503
          0.03657  3.72270  4.44504  0.61958  0.77255  0.59107  0.80684
     98   1.72794  4.15966  3.12585  2.85345  3.99552  2.93818  3.97294  3.27400  2.89386  3.03349  3.95674  3.12518  2.35184  3.23958  3.21427  2.40224  2.67650  2.88182  5.37127  4.13279    103 a - - -
          2.68618  4.42225  2.77519  2.73123  3.46354  2.40513  3.72494  3.29354  2.67741  2.69355  4.24690  2.90347  2.73739  3.18146  2.89801  2.37887  2.77519  2.98518  4.58477  3.61503
          0.03657  3.72270  4.44504  0.61958  0.77255  0.42513  1.06041
     99   2.64345  4.42042  3.31359  3.21086  4.35310  0.75684  4.33205  3.94859  3.38972  3.60490  4.58064  3.47794  3.81099  3.71530  3.62753  2.81489  3.12332  3.48033  5.45274  4.45447    104 g - - -
          2.68618  4.42225  2.77519  2.73123  3.46354  2.40513  3.72494  3.29354  2.67741  2.69355  4.24690  2.90347  2.73739  3.18146  2.89801  2.37887  2.77519  2.98518  4.58477  3.61503
          0.03197  3.85484  4.57718  0.61958  0.77255  0.48576  0.95510
    100   1.39051  4.09776  3.32841  3.06385  4.13229  2.89257  4.13259  3.44481  3.10899  3.22316  4.09477  3.22987  3.63517  3.41811  3.40782  1.83238  2.65345  2.97226  5.51063  4.28187    105 a - - -
          2.68618  4.42225  2.77519  2.73123  3.46354  2.40513  3.72494  3.29354  2.67741  2.69355  4.24690  2.90347  2.73739  3.18146  2.89801  2.37887  2.77519  2.98518  4.58477  3.61503
          0.03197  3.85484  4.57718  0.61958  0.77255  0.48576  0.95510
    101   2.04052  4.69977  2.04796  2.33778  4.30853  2.38123  3.76267  3.72740  2.69563  3.35256  4.18616  2.83767  3.72465  2.94457  3.18125  2.57145  2.87780  3.31135  5.57528  4.21624    106 a - - -
          2.68618  4.42225  2.77519  2.73123  3.46354  2.40513  3.72494  3.29354  2.67741  2.69355  4.24690  2.90347  2.73739  3.18146  2.89801  2.37887  2.77519  2.98518  4.58477  3.61503
          0.03197  3.85484  4.57718  0.61958  0.77255  0.48576  0.95510
    102   2.19229  4.27680  3.91842  3.41565  3.44422  3.69994  4.25996  2.13670  3.30312  1.83011  3.33602  3.70783  4.16074  3.62428  3.58212  3.05069  2.98610  1.70264  5.14536  3.92662    107 v - - -
          2.68618  4.42225  2.77519  2.73123  3.46354  2.40513  3.72494  3.29354  2.67741  2.69355  4.24690  2.90347  2.73739  3.18146  2.89801  2.37887  2.77519  2.98518  4.58477  3.61503
          0.03197  3.85484  4.57718  0.61958  0.77255  0.48576  0.95510
    103   2.05266  4.66238  2.09815  2.36647  4.25533  3.12767  3.75447  3.66507  2.66942  3.30090  4.13388  2.85822  3.72304  2.93573  3.14408  2.09328  2.85197  3.25848  5.53131  4.17779    108 a - - -
          2.68618  4.42225  2.77519  2.73123  3.46354  2.40513  3.72494  3.29354  2.67741  2.69355  4.24690  2.90347  2.73739  3.18146  2.89801  2.37887  2.77519  2.98518  4.58477  3.61503
          0.03197  3.85484  4.57718  0.61958  0.77255  0.48576  0.95510
    104   2.64381  4.85139  1.66198  2.28181  4.31515  3.16868  3.75339  3.66846  2.69087  3.35186  4.22886  2.80894  3.76547  2.93679  3.18442  2.65689  2.26211  3.30436  5.59544  4.21002    109 d - - -
          2.68618  4.42225  2.77519  2.73123  3.46354  2.40513  3.72494  3.29354  2.67741  2.69355  4.24690  2.90347  2.73739  3.18146  2.89801  2.37887  2.77519  2.98518  4.58477  3.61503
          0.03197  3.85484  4.57718  0.61958  0.77255  0.48576  0.95510
    105   2.86305  5.35788  1.75354  1.44536  4.64607  3.17449  3.70331  4.13937  2.69314  3.67312  4.53216  2.65300  3.78459  2.87250  3.25923  2.76431  3.14913  3.73659  5.83301  4.36176    110 e - - -
          2.68618  4.42225  2.77519  2.73123  3.46354  2.40513  3.72494  3.29354  2.67741  2.69355  4.24690  2.90347  2.73739  3.18146  2.89801  2.37887  2.77519  2.98518  4.58477  3.61503
          0.03197  3.85484  4.57718  0.61958  0.77255  0.48576  0.95510
    106   2.25382  4.25129  3.04539  2.76215  4.20905  2.18598  3.96081  3.64819  2.88477  3.29609  4.11976  3.07773  2.46231  3.18868  3.25938  1.90458  2.69428  3.14734  5.51801  4.25677    111 s - - -
          2.68618  4.42225  2.77519  2.73123  3.46354  2.40513  3.72494  3.29354  2.67741  2.69355  4.24690  2.90347  2.73739  3.18146  2.89801  2.37887  2.77519  2.98518  4.58477  3.61503
          0.03197  3.85484  4.57718  0.61958  0.77255  0.48576  0.95510
    107   1.58749  4.16452  3.70390  3.31853  3.74953  3.23106  4.24314  2.49771  3.24733  2.58988  3.67232  3.49919  3.88280  3.57416  3.52434  2.65848  2.80962  1.83105  5.33305  4.10415    112 a - - -
          2.68619  4.42226  2.77521  2.73125  3.46355  2.40514  3.72496  3.29355  2.67742  2.69356  4.24691  2.90348  2.73716  3.18148  2.89802  2.37888  2.77521  2.98520  4.58478  3.61505
          0.16870  1.93131  4.57718  0.35002  1.21968  0.48576  0.95510
    108   2.40354  4.24852  3.41275  3.16415  3.95361  3.08833  4.18277  3.07860  3.10677  2.94271  3.99451  3.37623  3.79076  3.50252  3.36620  2.60463  1.20215  2.77546  5.39297  4.17029    114 t - - -
          2.68618  4.42225  2.77519  2.73123  3.46354  2.40513  3.72494  3.29354  2.67741  2.69355  4.24690  2.90347  2.73739  3.18146  2.89801  2.37887  2.77519  2.98518  4.58477  3.61503
          0.03197  3.85484  4.57718  0.61958  0.77255  0.48576  0.95510
    109   2.97116  4.35562  4.50282  4.01057  3.45557  4.20564  4.76613  1.50923  3.88456  1.99136  3.29194  4.25931  4.56533  4.17702  4.10994  3.58685  3.24750  1.22664  5.37697  4.15714    115 v - - -
          2.68618  4.42225  2.77519  2.73123  3.46354  2.40513  3.72494  3.29354  2.67741  2.69355  4.24690  2.90347  2.73739  3.18146  2.89801  2.37887  2.77519  2.98518  4.58477  3.61503
          0.03197  3.85484  4.57718  0.61958  0.77255  0.48576  0.95510
    110   2.21386  4.17948  3.10542  2.89491  4.24598  2.07959  4.07648  3.71105  3.04131  3.38570  4.22149  3.14095  3.63155  3.33850  3.37405  1.46153  2.69192  3.16762  5.56943  4.32194    116 s - - -
          2.68618  4.42225  2.77519  2.73123  3.46354  2.40513  3.72494  3.29354  2.67741  2.69355  4.24690  2.90347  2.73739  3.18146  2.89801  2.37887  2.77519  2.98518  4.58477  3.61503
          0.03197  3.85484  4.57718  0.61958  0.77255  0.48576  0.95510
    111   2.40354  4.24852  3.41275  3.16415  3.95361  3.08833  4.18277  3.07860  3.10677  2.94271  3.99451  3.37623  3.79076  3.50252  3.36620  2.60463  1.20215  2.77546  5.39297  4.17029    117 t - - -
          2.68618  4.42225  2.77519  2.73123  3.46354  2.40513  3.72494  3.29354  2.67741  2.69355  4.24690  2.90347  2.73739  3.18146  2.89801  2.37887  2.77519  2.98518  4.58477  3.61503
          0.03197  3.85484  4.57718  0.61958  0.77255  0.48576  0.95510
    112   3.22195  4.71807  3.81235  3.53858  2.29417  3.80971  3.61079  3.23365  3.39661  2.69209  3.91056  3.70197  4.28404  3.70688  3.58387  3.36034  3.50858  3.10340  3.93720  0.99562    118 y - - -
          2.68618  4.42225  2.77519  2.73123  3.46354  2.40513  3.72494  3.29354  2.67741  2.69355  4.24690  2.90347  2.73739  3.18146  2.89801  2.37887  2.77519  2.98518  4.58477  3.61503
          0.03197  3.85484  4.57718  0.61958  0.77255  0.48576  0.95510
    113   2.97609  4.79636  3.10900  2.86733  3.27277  3.43294  1.18024  3.67626  2.71088  3.17238  4.21408  3.27731  3.98458  3.23339  2.97757  3.04698  3.27892  3.41174  4.73802  3.22416    119 h - - -
          2.68618  4.42225  2.77519  2.73123  3.46354  2.40513  3.72494  3.29354  2.67741  2.69355  4.24690  2.90347  2.73739  3.18146  2.89801  2.37887  2.77519  2.98518  4.58477  3.61503
          0.03197  3.85484  4.57718  0.61958  0.77255  0.48576  0.95510
    114   1.03948  4.18356  3.44495  3.23564  4.03507  3.00853  4.25973  3.15796  3.25145  3.04036  4.07428  3.38963  3.74610  3.59427  3.50308  2.53408  2.81023  2.81542  5.46399  4.26232    120 a - - -
          2.68618  4.42225  2.77519  2.73123  3.46354  2.40513  3.72494  3.29354  2.67741  2.69355  4.24690  2.90347  2.73739  3.18146  2.89801  2.37887  2.77519  2.98518  4.58477  3.61503
          0.03197  3.85484  4.57718  0.61958  0.77255  0.48576  0.95510
    115   3.23618  4.64319  4.21450  3.92579  1.04102  3.92978  3.86985  2.76220  3.83330  2.13641  3.49508  3.99942  4.38888  4.00618  3.95737  3.50692  3.53736  2.75158  4.12442  2.49376    121 f - - -
          2.68618  4.42225  2.77519  2.73123  3.46354  2.40513  3.72494  3.29354  2.67741  2.69355  4.24690  2.90347  2.73739  3.18146  2.89801  2.37887  2.77519  2.98518  4.58477  3.61503
          0.03197  3.85484  4.57718  0.61958  0.77255  0.48576  0.95510
    116   1.03948  4.18356  3.44495  3.23564  4.03507  3.00853  4.25973  3.15796  3.25145  3.04036  4.07428  3.38963  3.74610  3.59427  3.50308  2.53408  2.81023  2.81542  5.46399  4.26232    122 a - - -
          2.68618  4.42225  2.77519  2.73123  3.46354  2.40513  3.72494  3.29354  2.67741  2.69355  4.24690  2.90347  2.73739  3.18146  2.89801  2.37887  2.77519  2.98518  4.58477  3.61503
          0.03197  3.85484  4.57718  0.61958  0.77255  0.48576  0.95510
    117   2.64345  4.42042  3.31359  3.21086  4.35310  0.75684  4.33205  3.94859  3.38972  3.60490  4.58064  3.47794  3.81099  3.71530  3.62753  2.81489  3.12332  3.48033  5.45274  4.45447    123 g - - -
          2.68618  4.42225  2.77519  2.73123  3.46354  2.40513  3.72494  3.29354  2.67741  2.69355  4.24690  2.90347  2.73739  3.18146  2.89801  2.37887  2.77519  2.98518  4.58477  3.61503
          0.03197  3.85484  4.57718  0.61958  0.77255  0.48576  0.95510
    118   2.22638  4.15369  3.28585  2.98442  4.06660  2.95488  4.05624  3.37717  2.98495  3.14691  4.02682  3.20565  3.66543  3.32866  3.29470  1.87129  1.65284  2.94576  5.44231  4.20010    124 t - - -
          2.68618  4.42225  2.77519  2.73123  3.46354  2.40513  3.72494  3.29354  2.67741  2.69355  4.24690  2.90347  2.73739  3.18146  2.89801  2.37887  2.77519  2.98518  4.58477  3.61503
          0.03197  3.85484  4.57718  0.61958  0.77255  0.48576  0.95510
    119   3.13566  4.60326  4.16111  3.80106  3.12930  3.95960  4.46234  2.33260  3.56897  0.89722  3.15809  4.07823  4.39812  3.94153  3.74785  3.52867  3.43079  2.36532  5.00200  3.72119    125 l - - -
          2.68618  4.42225  2.77519  2.73123  3.46354  2.40513  3.72494  3.29354  2.67741  2.69355  4.24690  2.90347  2.73739  3.18146  2.89801  2.37887  2.77519  2.98518  4.58477  3.61503
          0.03197  3.85484  4.57718  0.61958  0.77255  0.48576  0.95510
    120   3.13566  4.60326  4.16111  3.80106  3.12930  3.95960  4.46234  2.33260  3.56897  0.89722  3.15809  4.07823  4.39812  3.94153  3.74785  3.52867  3.43079  2.36532  5.00200  3.72119    126 l - - -
          2.68618  4.42225  2.77519  2.73123  3.46354  2.40513  3.72494  3.29354  2.67741  2.69355  4.24690  2.90347  2.73739  3.18146  2.89801  2.37887  2.77519  2.98518  4.58477  3.61503
          0.03197  3.85484  4.57718  0.61958  0.77255  0.48576  0.95510
    121   2.98589  4.82591  3.47478  2.98976  4.17603  3.47704  3.81203  3.71667  2.23104  3.23582  4.23663  3.35075  3.98063  3.03338  1.00567  3.07101  3.25315  3.44142  5.26632  4.10739    127 r - - -
          2.68618  4.42225  2.77519  2.73123  3.46354  2.40513  3.72494  3.29354  2.67741  2.69355  4.24690  2.90347  2.73739  3.18146  2.89801  2.37887  2.77519  2.98518  4.58477  3.61503
          0.03197  3.85484  4.57718  0.61958  0.77255  0.48576  0.95510
    122   2.86336  5.35925  1.74698  1.44943  4.64733  3.17422  3.70330  4.14092  2.69364  3.67430  4.53328  2.65248  3.78451  2.87246  3.26024  2.76434  3.14948  3.73786  5.83416  4.36242    128 e - - -
          2.68618  4.42225  2.77519  2.73123  3.46354  2.40513  3.72494  3.29354  2.67741  2.69355  4.24690  2.90347  2.73739  3.18146  2.89801  2.37887  2.77519  2.98518  4.58477  3.61503
          0.03197  3.85484  4.57718  0.61958  0.77255  0.48576  0.95510
    123   3.14495  4.64132  3.95170  3.49973  1.67833  3.97173  2.39681  3.18924  3.39302  2.65861  3.76367  3.63499  4.31721  3.58639  3.62177  3.27734  3.36939  3.02650  3.71530  1.63917    129 y - - -
          2.68618  4.42225  2.77519  2.73123  3.46354  2.40513  3.72494  3.29354  2.67741  2.69355  4.24690  2.90347  2.73739  3.18146  2.89801  2.37887  2.77519  2.98518  4.58477  3.61503
          0.03197  3.85484  4.57718  0.61958  0.77255  0.48576  0.95510
    124   2.64345  4.42042  3.31359  3.21086  4.35310  0.75684  4.33205  3.94859  3.38972  3.60490  4.58064  3.47794  3.81099  3.71530  3.62753  2.81489  3.12332  3.48033  5.45274  4.45447    130 g - - -
          2.68618  4.42225  2.77519  2.73123  3.46354  2.40513  3.72494  3.29354  2.67741  2.69355  4.24690  2.90347  2.73739  3.18146  2.89801  2.37887  2.77519  2.98518  4.58477  3.61503
          0.03197  3.85484  4.57718  0.61958  0.77255  0.48576  0.95510
    125   3.13566  4.60326  4.16111  3.80106  3.12930  3.95960  4.46234  2.33260  3.56897  0.89722  3.15809  4.07823  4.39812  3.94153  3.74785  3.52867  3.43079  2.36532  5.00200  3.72119    131 l - - -
          2.68618  4.42225  2.77519  2.73123  3.46354  2.40513  3.72494  3.29354  2.67741  2.69355  4.24690  2.90347  2.73739  3.18146  2.89801  2.37887  2.77519  2.98518  4.58477  3.61503
          0.03197  3.85484  4.57718  0.61958  0.77255  0.48576  0.95510
    126   3.12625  4.55605  4.41490  3.87769  3.03850  4.24987  4.54264  2.16139  3.67460  1.10555  2.23879  4.18545  4.51686  3.93626  3.86938  3.59936  3.36305  2.24176  5.04060  3.88151    132 l - - -
          2.68618  4.42225  2.77519  2.73123  3.46354  2.40513  3.72494  3.29354  2.67741  2.69355  4.24690  2.90347  2.73739  3.18146  2.89801  2.37887  2.77519  2.98518  4.58477  3.61503
          0.03197  3.85484  4.57718  0.61958  0.77255  0.48576  0.95510
    127   3.13566  4.60326  4.16111  3.80106  3.12930  3.95960  4.46234  2.33260  3.56897  0.89722  3.15809  4.07823  4.39812  3.94153  3.74785  3.52867  3.43079  2.36532  5.00200  3.72119    133 l - - -
          2.68618  4.42225  2.77519  2.73123  3.46354  2.40513  3.72494  3.29354  2.67741  2.69355  4.24690  2.90347  2.73739  3.18146  2.89801  2.37887  2.77519  2.98518  4.58477  3.61503
          0.03197  3.85484  4.57718  0.61958  0.77255  0.48576  0.95510
    128   2.72863  4.48872  3.33392  3.17055  4.16694  3.17724  4.24932  3.70797  3.22637  3.33667  4.38588  3.47894  0.86107  3.61569  3.47376  2.89560  3.16884  3.35534  5.35818  4.28742    134 p - - -
          2.68618  4.42225  2.77519  2.73123  3.46354  2.40513  3.72494  3.29354  2.67741  2.69355  4.24690  2.90347  2.73739  3.18146  2.89801  2.37887  2.77519  2.98518  4.58477  3.61503
          0.03197  3.85484  4.57718  0.61958  0.77255  0.48576  0.95510
    129   2.79422  4.34189  4.10077  3.76353  3.53739  3.70547  4.56836  2.05175  3.63103  2.22761  3.50539  3.95614  4.26708  3.99219  3.84521  3.20803  3.15627  1.04744  5.31879  4.04924    135 v - - -
          2.68618  4.42225  2.77519  2.73123  3.46354  2.40513  3.72494  3.29354  2.67741  2.69355  4.24690  2.90347  2.73739  3.18146  2.89801  2.37887  2.77519  2.98518  4.58477  3.61503
          0.03197  3.85484  4.57718  0.61958  0.77255  0.48576  0.95510
    130   2.93748  5.04443  2.48072  1.05072  4.38849  3.26295  3.84846  3.83890  2.72679  3.45894  4.43394  2.92344  3.86675  3.06461  3.13366  2.92179  3.24165  3.52464  5.56340  4.28585    136 e - - -
          2.68618  4.42225  2.77519  2.73123  3.46354  2.40513  3.72494  3.29354  2.67741  2.69355  4.24690  2.90347  2.73739  3.18146  2.89801  2.37887  2.77519  2.98518  4.58477  3.61503
          0.03197  3.85484  4.57718  0.61958  0.77255  0.48576  0.95510
    131   2.72863  4.48872  3.33392  3.17055  4.16694  3.17724  4.24932  3.70797  3.22637  3.33667  4.38588  3.47894  0.86107  3.61569  3.47376  2.89560  3.16884  3.35534  5.35818  4.28742    137 p - - -
          2.68618  4.42225  2.77519  2.73123  3.46354  2.40513  3.72494  3.29354  2.67741  2.69355  4.24690  2.90347  2.73739  3.18146  2.89801  2.37887  2.77519  2.98518  4.58477  3.61503
          0.03197  3.85484  4.57718  0.61958  0.77255  0.48576  0.95510
    132   2.97095  5.09604  0.94367  2.32451  4.47076  3.19757  3.91596  4.05498  2.99681  3.66653  4.64442  2.87992  3.84914  3.15520  3.51050  2.93542  3.30921  3.69611  5.64278  4.34680    138 d - - -
          2.68618  4.42225  2.77519  2.73123  3.46354  2.40513  3.72494  3.29354  2.67741  2.69355  4.24690  2.90347  2.73739  3.18146  2.89801  2.37887  2.77519  2.98518  4.58477  3.61503
          0.03197  3.85484  4.57718  0.61958  0.77255  0.48576  0.95510
    133   2.40354  4.24852  3.41275  3.16415  3.95361  3.08833  4.18277  3.07860  3.10677  2.94271  3.99451  3.37623  3.79076  3.50252  3.36620  2.60463  1.20215  2.77546  5.39297  4.17029    139 t - - -
          2.68618  4.42225  2.77519  2.73123  3.46354  2.40513  3.72494  3.29354  2.67741  2.69355  4.24690  2.90347  2.73739  3.18146  2.89801  2.37887  2.77519  2.98518  4.58477  3.61503
          0.03197  3.85484  4.57718  0.61958  0.77255  0.48576  0.95510
    134   2.98589  4.82591  3.47478  2.98976  4.17603  3.47704  3.81203  3.71667  2.23104  3.23582  4.23663  3.35075  3.98063  3.03338  1.00567  3.07101  3.25315  3.44142  5.26632  4.10739    140 r - - -
          2.68618  4.42225  2.77519  2.73123  3.46354  2.40513  3.72494  3.29354  2.67741  2.69355  4.24690  2.90347  2.73739  3.18146  2.89801  2.37887  2.77519  2.98518  4.58477  3.61503
          0.03197  3.85484  4.57718  0.61958  0.77255  0.48576  0.95510
    135   3.13566  4.60326  4.16111  3.80106  3.12930  3.95960  4.46234  2.33260  3.56897  0.89722  3.15809  4.07823  4.39812  3.94153  3.74785  3.52867  3.43079  2.36532  5.00200  3.72119    141 l - - -
          2.68618  4.42225  2.77519  2.73123  3.46354  2.40513  3.72494  3.29354  2.67741  2.69355  4.24690  2.90347  2.73739  3.18146  2.89801  2.37887  2.77519  2.98518  4.58477  3.61503
          0.03197  3.85484  4.57718  0.61958  0.77255  0.48576  0.95510
    136   3.13566  4.60326  4.16111  3.80106  3.12930  3.95960  4.46234  2.33260  3.56897  0.89722  3.15809  4.07823  4.39812  3.94153  3.74785  3.52867  3.43079  2.36532  5.00200  3.72119    142 l - - -
          2.68618  4.42225  2.77519  2.73123  3.46354  2.40513  3.72494  3.29354  2.67741  2.69355  4.24690  2.90347  2.73739  3.18146  2.89801  2.37887  2.77519  2.98518  4.58477  3.61503
          0.03197  3.85484  4.57718  0.61958  0.77255  0.48576  0.95510
    137   2.21888  4.18267  3.08215  2.89348  4.25878  1.61280  4.08848  3.72752  3.06126  3.40494  4.24409  3.14004  3.63308  3.35481  3.39065  1.81921  2.70072  3.17967  5.58206  4.33495    143 g - - -
          2.68618  4.42225  2.77519  2.73123  3.46354  2.40513  3.72494  3.29354  2.67741  2.69355  4.24690  2.90347  2.73739  3.18146  2.89801  2.37887  2.77519  2.98518  4.58477  3.61503
          0.03197  3.85484  4.57718  0.61958  0.77255  0.48576  0.95510
    138   2.93748  5.04443  2.48072  1.05072  4.38849  3.26295  3.84846  3.83890  2.72679  3.45894  4.43394  2.92344  3.86675  3.06461  3.13366  2.92179  3.24165  3.52464  5.56340  4.28585    144 e - - -
          2.68618  4.42225  2.77519  2.73123  3.46354  2.40513  3.72494  3.29354  2.67741  2.69355  4.24690  2.90347  2.73739  3.18146  2.89801  2.37887  2.77519  2.98518  4.58477  3.61503
          0.03197  3.85484  4.57718  0.61958  0.77255  0.48576  0.95510
    139   2.40354  4.24852  3.41275  3.16415  3.95361  3.08833  4.18277  3.07860  3.10677  2.94271  3.99451  3.37623  3.79076  3.50252  3.36620  2.60463  1.20215  2.77546  5.39297  4.17029    145 t - - -
          2.68618  4.42225  2.77519  2.73123  3.46354  2.40513  3.72494  3.29354  2.67741  2.69355  4.24690  2.90347  2.73739  3.18146  2.89801  2.37887  2.77519  2.98518  4.58477  3.61503
          0.03197  3.85484  4.57718  0.61958  0.77255  0.48576  0.95510
    140   2.93748  5.04443  2.48072  1.05072  4.38849  3.26295  3.84846  3.83890  2.72679  3.45894  4.43394  2.92344  3.86675  3.06461  3.13366  2.92179  3.24165  3.52464  5.56340  4.28585    146 e - - -
          2.68618  4.42225  2.77519  2.73123  3.46354  2.40513  3.72494  3.29354  2.67741  2.69355  4.24690  2.90347  2.73739  3.18146  2.89801  2.37887  2.77519  2.98518  4.58477  3.61503
          0.03197  3.85484  4.57718  0.61958  0.77255  0.48576  0.95510
    141   3.13566  4.60326  4.16111  3.80106  3.12930  3.95960  4.46234  2.33260  3.56897  0.89722  3.15809  4.07823  4.39812  3.94153  3.74785  3.52867  3.43079  2.36532  5.00200  3.72119    147 l - - -
          2.68618  4.42225  2.77519  2.73123  3.46354  2.40513  3.72494  3.29354  2.67741  2.69355  4.24690  2.90347  2.73739  3.18146  2.89801  2.37887  2.77519  2.98518  4.58477  3.61503
          0.03197  3.85484  4.57718  0.61958  0.77255  0.48576  0.95510
    142   3.30681  4.68768  4.06453  3.76638  2.64895  3.71066  3.87872  3.32982  3.48904  2.72768  3.96442  3.91904  4.22697  3.87758  3.62044  3.51066  3.60635  3.21966  0.92162  2.65200    148 w - - -
          2.68618  4.42225  2.77519  2.73123  3.46354  2.40513  3.72494  3.29354  2.67741  2.69355  4.24690  2.90347  2.73739  3.18146  2.89801  2.37887  2.77519  2.98518  4.58477  3.61503
          0.03197  3.85484  4.57718  0.61958  0.77255  0.48576  0.95510
    143   2.86714  4.85198  2.89167  2.64634  4.01815  3.35460  3.80442  3.64639  2.46840  3.15048  4.17904  3.10584  3.90793  1.26573  2.75283  2.91573  3.16422  3.37723  5.29339  3.98604    149 q - - -
          2.68618  4.42225  2.77519  2.73123  3.46354  2.40513  3.72494  3.29354  2.67741  2.69355  4.24690  2.90347  2.73739  3.18146  2.89801  2.37887  2.77519  2.98518  4.58477  3.61503
          0.03197  3.85484  4.57718  0.61958  0.77255  0.48576  0.95510
    144   3.13566  4.60326  4.16111  3.80106  3.12930  3.95960  4.46234  2.33260  3.56897  0.89722  3.15809  4.07823  4.39812  3.94153  3.74785  3.52867  3.43079  2.36532  5.00200  3.72119    150 l - - -
          2.68618  4.42225  2.77519  2.73123  3.46354  2.40513  3.72494  3.29354  2.67741  2.69355  4.24690  2.90347  2.73739  3.18146  2.89801  2.37887  2.77519  2.98518  4.58477  3.61503
          0.03197  3.85484  4.57718  0.61958  0.77255  0.48576  0.95510
    145   1.03948  4.18356  3.44495  3.23564  4.03507  3.00853  4.25973  3.15796  3.25145  3.04036  4.07428  3.38963  3.74610  3.59427  3.50308  2.53408  2.81023  2.81542  5.46399  4.26232    151 a - - -
          2.68618  4.42225  2.77519  2.73123  3.46354  2.40513  3.72494  3.29354  2.67741  2.69355  4.24690  2.90347  2.73739  3.18146  2.89801  2.37887  2.77519  2.98518  4.58477  3.61503
          0.03197  3.85484  4.57718  0.61958  0.77255  0.48576  0.95510
    146   3.33742  4.67699  4.32816  3.95157  1.29197  4.15729  3.46233  3.03771  3.81741  2.41343  3.66065  3.88694  4.48753  3.89231  3.92929  3.51421  3.56807  2.96422  3.65317  1.56754    152 f - - -
          2.68618  4.42225  2.77519  2.73123  3.46354  2.40513  3.72494  3.29354  2.67741  2.69355  4.24690  2.90347  2.73739  3.18146  2.89801  2.37887  2.77519  2.98518  4.58477  3.61503
          0.03197  3.85484  4.57718  0.61958  0.77255  0.48576  0.95510
    147   2.73329  5.02838  1.71548  2.27042  4.33898  3.26460  3.66303  3.82835  2.46704  3.38348  4.22900  2.81118  3.79169  2.82501  2.26539  2.70790  3.00124  3.46031  5.52588  4.15330    153 d - - -
          2.68618  4.42225  2.77519  2.73123  3.46354  2.40513  3.72494  3.29354  2.67741  2.69355  4.24690  2.90347  2.73739  3.18146  2.89801  2.37887  2.77519  2.98518  4.58477  3.61503
          0.03197  3.85484  4.57718  0.61958  0.77255  0.48576  0.95510
    148   2.79422  4.34189  4.10077  3.76353  3.53739  3.70547  4.56836  2.05175  3.63103  2.22761  3.50539  3.95614  4.26708  3.99219  3.84521  3.20803  3.15627  1.04744  5.31879  4.04924    154 v - - -
          2.68618  4.42225  2.77519  2.73123  3.46354  2.40513  3.72494  3.29354  2.67741  2.69355  4.24690  2.90347  2.73739  3.18146  2.89801  2.37887  2.77519  2.98518  4.58477  3.61503
          0.03197  3.85484  4.57718  0.61958  0.77255  0.48576  0.95510
    149   2.79422  4.34189  4.10077  3.76353  3.53739  3.70547  4.56836  2.05175  3.63103  2.22761  3.50539  3.95614  4.26708  3.99219  3.84521  3.20803  3.15627  1.04744  5.31879  4.04924    155 v - - -
          2.68618  4.42225  2.77519  2.73123  3.46354  2.40513  3.72494  3.29354  2.67741  2.69355  4.24690  2.90347  2.73739  3.18146  2.89801  2.37887  2.77519  2.98518  4.58477  3.61503
          0.03197  3.85484  4.57718  0.61958  0.77255  0.48576  0.95510
    150   2.33492  1.99680  3.45613  3.07851  3.72953  3.10434  4.01333  3.08012  2.98579  2.88673  3.80454  2.31548  3.75521  3.35057  3.26984  2.53843  2.74502  2.75157  5.16118  3.89077    156 c - - -
          2.68618  4.42225  2.77519  2.73123  3.46354  2.40513  3.72494  3.29354  2.67741  2.69355  4.24690  2.90347  2.73739  3.18146  2.89801  2.37887  2.77519  2.98518  4.58477  3.61503
          0.03197  3.85484  4.57718  0.61958  0.77255  0.48576  0.95510
    151   2.09428  4.68786  2.61224  1.97206  4.21041  2.41682  3.73915  3.60096  2.61446  3.24083  4.08575  2.87308  3.74841  2.92413  3.05783  2.60182  2.87838  3.22562  5.48260  4.14818    157 e - - -
          2.68618  4.42225  2.77519  2.73123  3.46354  2.40513  3.72494  3.29354  2.67741  2.69355  4.24690  2.90347  2.73739  3.18146  2.89801  2.37887  2.77519  2.98518  4.58477  3.61503
          0.03197  3.85484  4.57718  0.61958  0.77255  0.48576  0.95510
    152   2.97681  4.73328  3.39640  2.98848  2.45114  3.70579  1.96700  3.34533  2.82574  2.83507  3.87747  3.32979  4.11457  3.22590  3.12043  3.05095  3.21297  3.13526  4.06381  1.91330    158 y - - -
          2.68618  4.42225  2.77519  2.73123  3.46354  2.40513  3.72494  3.29354  2.67741  2.69355  4.24690  2.90347  2.73739  3.18146  2.89801  2.37887  2.77519  2.98518  4.58477  3.61503
          0.03197  3.85484  4.57718  0.61958  0.77255  0.48576  0.95510
    153   2.72863  4.48872  3.33392  3.17055  4.16694  3.17724  4.24932  3.70797  3.22637  3.33667  4.38588  3.47894  0.86107  3.61569  3.47376  2.89560  3.16884  3.35534  5.35818  4.28742    159 p - - -
          2.68618  4.42225  2.77519  2.73123  3.46354  2.40513  3.72494  3.29354  2.67741  2.69355  4.24690  2.90347  2.73739  3.18146  2.89801  2.37887  2.77519  2.98518  4.58477  3.61503
          0.03197  3.85484  4.57718  0.61958  0.77255  0.48576  0.95510
    154   1.69365  4.14129  3.21214  3.00409  4.22901  1.59741  4.14290  3.57610  3.12931  3.32521  4.19186  3.20532  3.63964  3.42336  3.43791  2.38009  2.69211  3.07351  5.56811  4.35708    160 g - - -
          2.68618  4.42225  2.77519  2.73123  3.46354  2.40513  3.72494  3.29354  2.67741  2.69355  4.24690  2.90347  2.73739  3.18146  2.89801  2.37887  2.77519  2.98518  4.58477  3.61503
          0.03197  3.85484  4.57718  0.61958  0.77255  0.48576  0.95510
    155   2.22617  4.85112  2.65498  2.00287  4.10964  3.30866  2.76207  3.55750  2.42216  3.15550  3.99847  2.86004  3.79162  2.80521  2.84196  2.67087  2.91037  3.22838  5.36420  4.01351    161 e - - -
          2.68618  4.42225  2.77519  2.73123  3.46354  2.40513  3.72494  3.29354  2.67741  2.69355  4.24690  2.90347  2.73739  3.18146  2.89801  2.37887  2.77519  2.98518  4.58477  3.61503
          0.03197  3.85484  4.57718  0.61958  0.77255  0.48576  0.95510
    156   3.13566  4.60326  4.16111  3.80106  3.12930  3.95960  4.46234  2.33260  3.56897  0.89722  3.15809  4.07823  4.39812  3.94153  3.74785  3.52867  3.43079  2.36532  5.00200  3.72119    162 l - - -
          2.68618  4.42225  2.77519  2.73123  3.46354  2.40513  3.72494  3.29354  2.67741  2.69355  4.24690  2.90347  2.73739  3.18146  2.89801  2.37887  2.77519  2.98518  4.58477  3.61503
          0.03197  3.85484  4.57718  0.61958  0.77255  0.48576  0.95510
    157   2.73251  5.02715  1.72352  2.27174  4.33789  3.26563  3.66217  3.82677  2.46425  3.38177  4.22696  2.81219  3.79175  2.82390  2.25580  2.70742  3.00009  3.45888  5.52423  4.15221    163 d - - -
          2.68618  4.42225  2.77519  2.73123  3.46354  2.40513  3.72494  3.29354  2.67741  2.69355  4.24690  2.90347  2.73739  3.18146  2.89801  2.37887  2.77519  2.98518  4.58477  3.61503
          0.03197  3.85484  4.57718  0.61958  0.77255  0.48576  0.95510
    158   2.40354  4.24852  3.41275  3.16415  3.95361  3.08833  4.18277  3.07860  3.10677  2.94271  3.99451  3.37623  3.79076  3.50252  3.36620  2.60463  1.20215  2.77546  5.39297  4.17029    164 t - - -
          2.68618  4.42225  2.77519  2.73123  3.46354  2.40513  3.72494  3.29354  2.67741  2.69355  4.24690  2.90347  2.73739  3.18146  2.89801  2.37887  2.77519  2.98518  4.58477  3.61503
          0.03197  3.85484  4.57718  0.61958  0.77255  0.48576  0.95510
    159   2.88227  5.39004  1.44263  1.69810  4.67637  3.16433  3.71407  4.17579  2.72853  3.70873  4.57524  2.64187  3.78633  2.88686  3.30894  2.77661  3.17321  3.76997  5.86744  4.38556    165 d - - -
          2.68618  4.42225  2.77519  2.73123  3.46354  2.40513  3.72494  3.29354  2.67741  2.69355  4.24690  2.90347  2.73739  3.18146  2.89801  2.37887  2.77519  2.98518  4.58477  3.61503
          0.03197  3.85484  4.57718  0.61958  0.77255  0.48576  0.95510
    160   2.95627  4.91900  3.13107  2.75606  4.30139  3.44744  3.74989  3.72960  1.06266  3.29862  4.26118  3.18125  3.94916  2.94249  2.42892  2.99951  3.21094  3.43844  5.36343  4.17372    166 k - - -
          2.68618  4.42225  2.77519  2.73123  3.46354  2.40513  3.72494  3.29354  2.67741  2.69355  4.24690  2.90347  2.73739  3.18146  2.89801  2.37887  2.77519  2.98518  4.58477  3.61503
          0.03197  3.85484  4.57718  0.61958  0.77255  0.48576  0.95510
    161   2.22669  4.15368  3.28619  2.98504  4.06588  2.95519  4.05656  3.37562  2.98525  3.14608  4.02641  3.20610  3.66575  3.32921  3.29470  1.87908  1.64667  2.94473  5.44194  4.19970    167 t - - -
          2.68618  4.42225  2.77519  2.73123  3.46354  2.40513  3.72494  3.29354  2.67741  2.69355  4.24690  2.90347  2.73739  3.18146  2.89801  2.37887  2.77519  2.98518  4.58477  3.61503
          0.03197  3.85484  4.57718  0.61958  0.77255  0.48576  0.95510
    162   2.72863  4.48872  3.33392  3.17055  4.16694  3.17724  4.24932  3.70797  3.22637  3.33667  4.38588  3.47894  0.86107  3.61569  3.47376  2.89560  3.16884  3.35534  5.35818  4.28742    168 p - - -
          2.68618  4.42225  2.77519  2.73123  3.46354  2.40513  3.72494  3.29354  2.67741  2.69355  4.24690  2.90347  2.73739  3.18146  2.89801  2.37887  2.77519  2.98518  4.58477  3.61503
          0.03197  3.85484  4.57718  0.61958  0.77255  0.48576  0.95510
    163   1.03948  4.18356  3.44495  3.23564  4.03507  3.00853  4.25973  3.15796  3.25145  3.04036  4.07428  3.38963  3.74610  3.59427  3.50308  2.53408  2.81023  2.81542  5.46399  4.26232    169 a - - -
          2.68618  4.42225  2.77519  2.73123  3.46354  2.40513  3.72494  3.29354  2.67741  2.69355  4.24690  2.90347  2.73739  3.18146  2.89801  2.37887  2.77519  2.98518  4.58477  3.61503
          0.03197  3.85484  4.57718  0.61958  0.77255  0.48576  0.95510
    164   1.39743  4.09803  3.32769  3.06266  4.13290  2.89250  4.13182  3.44654  3.10799  3.22389  4.09501  3.22919  3.63494  3.41698  3.40724  1.82220  2.65325  2.97346  5.51079  4.28199    170 a - - -
          2.68618  4.42225  2.77519  2.73123  3.46354  2.40513  3.72494  3.29354  2.67741  2.69355  4.24690  2.90347  2.73739  3.18146  2.89801  2.37887  2.77519  2.98518  4.58477  3.61503
          0.03197  3.85484  4.57718  0.61958  0.77255  0.48576  0.95510
    165   2.97116  4.35562  4.50282  4.01057  3.45557  4.20564  4.76613  1.50923  3.88456  1.99136  3.29194  4.25931  4.56533  4.17702  4.10994  3.58685  3.24750  1.22664  5.37697  4.15714    171 v - - -
          2.68618  4.42225  2.77519  2.73123  3.46354  2.40513  3.72494  3.29354  2.67741  2.69355  4.24690  2.90347  2.73739  3.18146  2.89801  2.37887  2.77519  2.98518  4.58477  3.61503
          0.03197  3.85484  4.57718  0.61958  0.77255  0.48576  0.95510
    166   2.40354  4.24852  3.41275  3.16415  3.95361  3.08833  4.18277  3.07860  3.10677  2.94271  3.99451  3.37623  3.79076  3.50252  3.36620  2.60463  1.20215  2.77546  5.39297  4.17029    172 t - - -
          2.68618  4.42225  2.77519  2.73123  3.46354  2.40513  3.72494  3.29354  2.67741  2.69355  4.24690  2.90347  2.73739  3.18146  2.89801  2.37887  2.77519  2.98518  4.58477  3.61503
          0.03197  3.85484  4.57718  0.61958  0.77255  0.48576  0.95510
    167   1.40272  4.09825  3.32713  3.06176  4.13336  2.89246  4.13125  3.44782  3.10723  3.22444  4.09521  3.22869  3.63478  3.41615  3.40679  1.81452  2.65312  2.97435  5.51092  4.28208    173 a - - -
          2.68618  4.42225  2.77519  2.73123  3.46354  2.40513  3.72494  3.29354  2.67741  2.69355  4.24690  2.90347  2.73739  3.18146  2.89801  2.37887  2.77519  2.98518  4.58477  3.61503
          0.03197  3.85484  4.57718  0.61958  0.77255  0.48576  0.95510
    168   2.95557  4.50718  4.03058  3.62286  3.20037  3.82093  4.36209  2.37422  3.39184  1.79783  1.41214  3.90248  4.28157  3.77496  3.59920  3.30277  3.26059  2.37825  5.03875  3.79889    174 m - - -
          2.68618  4.42225  2.77519  2.73123  3.46354  2.40513  3.72494  3.29354  2.67741  2.69355  4.24690  2.90347  2.73739  3.18146  2.89801  2.37887  2.77519  2.98518  4.58477  3.61503
          0.03197  3.85484  4.57718  0.61958  0.77255  0.48576  0.95510
    169   2.79422  4.34189  4.10077  3.76353  3.53739  3.70547  4.56836  2.05175  3.63103  2.22761  3.50539  3.95614  4.26708  3.99219  3.84521  3.20803  3.15627  1.04744  5.31879  4.04924    175 v - - -
          2.68618  4.42225  2.77519  2.73123  3.46354  2.40513  3.72494  3.29354  2.67741  2.69355  4.24690  2.90347  2.73739  3.18146  2.89801  2.37887  2.77519  2.98518  4.58477  3.61503
          0.03197  3.85484  4.57718  0.61958  0.77255  0.48576  0.95510
    170   3.13566  4.60326  4.16111  3.80106  3.12930  3.95960  4.46234  2.33260  3.56897  0.89722  3.15809  4.07823  4.39812  3.94153  3.74785  3.52867  3.43079  2.36532  5.00200  3.72119    176 l - - -
          2.68618  4.42225  2.77519  2.73123  3.46354  2.40513  3.72494  3.29354  2.67741  2.69355  4.24690  2.90347  2.73739  3.18146  2.89801  2.37887  2.77519  2.98518  4.58477  3.61503
          0.03197  3.85484  4.57718  0.61958  0.77255  0.48576  0.95510
    171   2.98589  4.82591  3.47478  2.98976  4.17603  3.47704  3.81203  3.71667  2.23104  3.23582  4.23663  3.35075  3.98063  3.03338  1.00567  3.07101  3.25315  3.44142  5.26632  4.10739    177 r - - -
          2.68618  4.42225  2.77519  2.73123  3.46354  2.40513  3.72494  3.29354  2.67741  2.69355  4.24690  2.90347  2.73739  3.18146  2.89801  2.37887  2.77519  2.98518  4.58477  3.61503
          0.03197  3.85484  4.57718  0.61958  0.77255  0.48576  0.95510
    172   3.13566  4.60326  4.16111  3.80106  3.12930  3.95960  4.46234  2.33260  3.56897  0.89722  3.15809  4.07823  4.39812  3.94153  3.74785  3.52867  3.43079  2.36532  5.00200  3.72119    178 l - - -
          2.68618  4.42225  2.77519  2.73123  3.46354  2.40513  3.72494  3.29354  2.67741  2.69355  4.24690  2.90347  2.73739  3.18146  2.89801  2.37887  2.77519  2.98518  4.58477  3.61503
          0.03197  3.85484  4.57718  0.61958  0.77255  0.48576  0.95510
    173   2.06697  4.23897  3.39785  2.90725  3.42524  3.31163  3.81424  2.92991  2.81317  2.63357  3.54112  3.24475  3.82475  3.16266  3.13572  2.20911  2.75863  2.66484  3.03265  3.57172    179 a - - -
          2.68618  4.42225  2.77519  2.73123  3.46354  2.40513  3.72494  3.29354  2.67741  2.69355  4.24690  2.90347  2.73739  3.18146  2.89801  2.37887  2.77519  2.98518  4.58477  3.61503
          0.03197  3.85484  4.57718  0.61958  0.77255  0.48576  0.95510
    174   2.64345  4.42042  3.31359  3.21086  4.35310  0.75684  4.33205  3.94859  3.38972  3.60490  4.58064  3.47794  3.81099  3.71530  3.62753  2.81489  3.12332  3.48033  5.45274  4.45447    180 g - - -
          2.68618  4.42225  2.77519  2.73123  3.46354  2.40513  3.72494  3.29354  2.67741  2.69355  4.24690  2.90347  2.73739  3.18146  2.89801  2.37887  2.77519  2.98518  4.58477  3.61503
          0.03197  3.85484  4.57718  0.61958  0.77255  0.48576  0.95510
    175   2.09963  4.64450  2.85853  2.54373  4.07466  3.25084  3.74652  3.45324  2.47517  3.08247  3.99991  2.99707  3.80185  1.89069  2.81928  2.66505  2.90664  3.13191  5.36847  4.06083    181 q - - -
          2.68618  4.42225  2.77519  2.73123  3.46354  2.40513  3.72494  3.29354  2.67741  2.69355  4.24690  2.90347  2.73739  3.18146  2.89801  2.37887  2.77519  2.98518  4.58477  3.61503
          0.03197  3.85484  4.57718  0.61958  0.77255  0.48576  0.95510
    176   3.13566  4.60326  4.16111  3.80106  3.12930  3.95960  4.46234  2.33260  3.56897  0.89722  3.15809  4.07823  4.39812  3.94153  3.74785  3.52867  3.43079  2.36532  5.00200  3.72119    182 l - - -
          2.68618  4.42225  2.77519  2.73123  3.46354  2.40513  3.72494  3.29354  2.67741  2.69355  4.24690  2.90347  2.73739  3.18146  2.89801  2.37887  2.77519  2.98518  4.58477  3.61503
          0.03197  3.85484  4.57718  0.61958  0.77255  0.48576  0.95510
    177   1.39743  4.09803  3.32769  3.06266  4.13290  2.89250  4.13182  3.44654  3.10799  3.22389  4.09501  3.22919  3.63494  3.41698  3.40724  1.82220  2.65325  2.97346  5.51079  4.28199    183 a - - -
          2.68618  4.42225  2.77519  2.73123  3.46354  2.40513  3.72494  3.29354  2.67741  2.69355  4.24690  2.90347  2.73739  3.18146  2.89801  2.37887  2.77519  2.98518  4.58477  3.61503
          0.03197  3.85484  4.57718  0.61958  0.77255  0.48576  0.95510
    178   2.93748  5.04443  2.48072  1.05072  4.38849  3.26295  3.84846  3.83890  2.72679  3.45894  4.43394  2.92344  3.86675  3.06461  3.13366  2.92179  3.24165  3.52464  5.56340  4.28585    184 e - - -
          2.68618  4.42225  2.77519  2.73123  3.46354  2.40513  3.72494  3.29354  2.67741  2.69355  4.24690  2.90347  2.73739  3.18146  2.89801  2.37887  2.77519  2.98518  4.58477  3.61503
          0.03197  3.85484  4.57718  0.61958  0.77255  0.48576  0.95510
    179   2.97609  4.79636  3.10900  2.86733  3.27277  3.43294  1.18024  3.67626  2.71088  3.17238  4.21408  3.27731  3.98458  3.23339  2.97757  3.04698  3.27892  3.41174  4.73802  3.22416    185 h - - -
          2.68618  4.42225  2.77519  2.73123  3.46354  2.40513  3.72494  3.29354  2.67741  2.69355  4.24690  2.90347  2.73739  3.18146  2.89801  2.37887  2.77519  2.98518  4.58477  3.61503
          0.03197  3.85484  4.57718  0.61958  0.77255  0.48576  0.95510
    180   3.13566  4.60326  4.16111  3.80106  3.12930  3.95960  4.46234  2.33260  3.56897  0.89722  3.15809  4.07823  4.39812  3.94153  3.74785  3.52867  3.43079  2.36532  5.00200  3.72119    186 l - - -
          2.68618  4.42225  2.77519  2.73123  3.46354  2.40513  3.72494  3.29354  2.67741  2.69355  4.24690  2.90347  2.73739  3.18146  2.89801  2.37887  2.77519  2.98518  4.58477  3.61503
          0.03197  3.85484  4.57718  0.61958  0.77255  0.48576  0.95510
    181   2.79422  4.34189  4.10077  3.76353  3.53739  3.70547  4.56836  2.05175  3.63103  2.22761  3.50539  3.95614  4.26708  3.99219  3.84521  3.20803  3.15627  1.04744  5.31879  4.04924    187 v - - -
          2.68618  4.42225  2.77519  2.73123  3.46354  2.40513  3.72494  3.29354  2.67741  2.69355  4.24690  2.90347  2.73739  3.18146  2.89801  2.37887  2.77519  2.98518  4.58477  3.61503
          0.03197  3.85484  4.57718  0.61958  0.77255  0.48576  0.95510
    182   2.97095  5.09604  0.94367  2.32451  4.47076  3.19757  3.91596  4.05498  2.99681  3.66653  4.64442  2.87992  3.84914  3.15520  3.51050  2.93542  3.30921  3.69611  5.64278  4.34680    188 d - - -
          2.68618  4.42225  2.77519  2.73123  3.46354  2.40513  3.72494  3.29354  2.67741  2.69355  4.24690  2.90347  2.73739  3.18146  2.89801  2.37887  2.77519  2.98518  4.58477  3.61503
          0.03197  3.85484  4.57718  0.61958  0.77255  0.48576  0.95510
    183   2.40354  4.24852  3.41275  3.16415  3.95361  3.08833  4.18277  3.07860  3.10677  2.94271  3.99451  3.37623  3.79076  3.50252  3.36620  2.60463  1.20215  2.77546  5.39297  4.17029    189 t - - -
          2.68618  4.42225  2.77519  2.73123  3.46354  2.40513  3.72494  3.29354  2.67741  2.69355  4.24690  2.90347  2.73739  3.18146  2.89801  2.37887  2.77519  2.98518  4.58477  3.61503
          0.03197  3.85484  4.57718  0.61958  0.77255  0.48576  0.95510
    184   2.88175  5.39025  1.44949  1.69086  4.67650  3.16450  3.71352  4.17597  2.72739  3.70847  4.57455  2.64176  3.78616  2.88610  3.30770  2.77608  3.17250  3.76996  5.86723  4.38525    190 d - - -
          2.68618  4.42225  2.77519  2.73123  3.46354  2.40513  3.72494  3.29354  2.67741  2.69355  4.24690  2.90347  2.73739  3.18146  2.89801  2.37887  2.77519  2.98518  4.58477  3.61503
          0.03197  3.85484  4.57718  0.61958  0.77255  0.48576  0.95510
    185   2.86714  4.85198  2.89167  2.64634  4.01815  3.35460  3.80442  3.64639  2.46840  3.15048  4.17904  3.10584  3.90793  1.26573  2.75283  2.91573  3.16422  3.37723  5.29339  3.98604    191 q - - -
          2.68618  4.42225  2.77519  2.73123  3.46354  2.40513  3.72494  3.29354  2.67741  2.69355  4.24690  2.90347  2.73739  3.18146  2.89801  2.37887  2.77519  2.98518  4.58477  3.61503
          0.03197  3.85484  4.57718  0.61958  0.77255  0.48576  0.95510
    186   3.13566  4.60326  4.16111  3.80106  3.12930  3.95960  4.46234  2.33260  3.56897  0.89722  3.15809  4.07823  4.39812  3.94153  3.74785  3.52867  3.43079  2.36532  5.00200  3.72119    192 l - - -
          2.68618  4.42225  2.77519  2.73123  3.46354  2.40513  3.72494  3.29354  2.67741  2.69355  4.24690  2.90347  2.73739  3.18146  2.89801  2.37887  2.77519  2.98518  4.58477  3.61503
          0.03197  3.85484  4.57718  0.61958  0.77255  0.48576  0.95510
    187   2.98589  4.82591  3.47478  2.98976  4.17603  3.47704  3.81203  3.71667  2.23104  3.23582  4.23663  3.35075  3.98063  3.03338  1.00567  3.07101  3.25315  3.44142  5.26632  4.10739    193 r - - -
          2.68618  4.42225  2.77519  2.73123  3.46354  2.40513  3.72494  3.29354  2.67741  2.69355  4.24690  2.90347  2.73739  3.18146  2.89801  2.37887  2.77519  2.98518  4.58477  3.61503
          0.03197  3.85484  4.57718  0.61958  0.77255  0.48576  0.95510
    188   2.97095  5.09604  0.94367  2.32451  4.47076  3.19757  3.91596  4.05498  2.99681  3.66653  4.64442  2.87992  3.84914  3.15520  3.51050  2.93542  3.30921  3.69611  5.64278  4.34680    194 d - - -
          2.68618  4.42225  2.77519  2.73123  3.46354  2.40513  3.72494  3.29354  2.67741  2.69355  4.24690  2.90347  2.73739  3.18146  2.89801  2.37887  2.77519  2.98518  4.58477  3.61503
          0.03197  3.85484  4.57718  0.61958  0.77255  0.48576  0.95510
    189   2.40354  4.24852  3.41275  3.16415  3.95361  3.08833  4.18277  3.07860  3.10677  2.94271  3.99451  3.37623  3.79076  3.50252  3.36620  2.60463  1.20215  2.77546  5.39297  4.17029    195 t - - -
          2.68618  4.42225  2.77519  2.73123  3.46354  2.40513  3.72494  3.29354  2.67741  2.69355  4.24690  2.90347  2.73739  3.18146  2.89801  2.37887  2.77519  2.98518  4.58477  3.61503
          0.03197  3.85484  4.57718  0.61958  0.77255  0.48576  0.95510
    190   2.97609  4.79636  3.10900  2.86733  3.27277  3.43294  1.18024  3.67626  2.71088  3.17238  4.21408  3.27731  3.98458  3.23339  2.97757  3.04698  3.27892  3.41174  4.73802  3.22416    196 h - - -
          2.68618  4.42225  2.77519  2.73123  3.46354  2.40513  3.72494  3.29354  2.67741  2.69355  4.24690  2.90347  2.73739  3.18146  2.89801  2.37887  2.77519  2.98518  4.58477  3.61503
          0.03197  3.85484  4.57718  0.61958  0.77255  0.48576  0.95510
    191   2.79422  4.34189  4.10077  3.76353  3.53739  3.70547  4.56836  2.05175  3.63103  2.22761  3.50539  3.95614  4.26708  3.99219  3.84521  3.20803  3.15627  1.04744  5.31879  4.04924    197 v - - -
          2.68618  4.42225  2.77519  2.73123  3.46354  2.40513  3.72494  3.29354  2.67741  2.69355  4.24690  2.90347  2.73739  3.18146  2.89801  2.37887  2.77519  2.98518  4.58477  3.61503
          0.03197  3.85484  4.57718  0.61958  0.77255  0.48576  0.95510
    192   2.93748  5.04443  2.48072  1.05072  4.38849  3.26295  3.84846  3.83890  2.72679  3.45894  4.43394  2.92344  3.86675  3.06461  3.13366  2.92179  3.24165  3.52464  5.56340  4.28585    198 e - - -
          2.68618  4.42225  2.77519  2.73123  3.46354  2.40513  3.72494  3.29354  2.67741  2.69355  4.24690  2.90347  2.73739  3.18146  2.89801  2.37887  2.77519  2.98518  4.58477  3.61503
          0.03197  3.85484  4.57718  0.61958  0.77255  0.48576  0.95510
    193   3.13566  4.60326  4.16111  3.80106  3.12930  3.95960  4.46234  2.33260  3.56897  0.89722  3.15809  4.07823  4.39812  3.94153  3.74785  3.52867  3.43079  2.36532  5.00200  3.72119    199 l - - -
          2.68618  4.42225  2.77519  2.73123  3.46354  2.40513  3.72494  3.29354  2.67741  2.69355  4.24690  2.90347  2.73739  3.18146  2.89801  2.37887  2.77519  2.98518  4.58477  3.61503
          0.03197  3.85484  4.57718  0.61958  0.77255  0.48576  0.95510
    194   2.86305  5.35788  1.75354  1.44536  4.64607  3.17449  3.70331  4.13937  2.69314  3.67312  4.53216  2.65300  3.78459  2.87250  3.25923  2.76431  3.14913  3.73659  5.83301  4.36176    200 e - - -
          2.68618  4.42225  2.77519  2.73123  3.46354  2.40513  3.72494  3.29354  2.67741  2.69355  4.24690  2.90347  2.73739  3.18146  2.89801  2.37887  2.77519  2.98518  4.58477  3.61503
          0.03197  3.85484  4.57718  0.61958  0.77255  0.48576  0.95510
    195   2.98589  4.82591  3.47478  2.98976  4.17603  3.47704  3.81203  3.71667  2.23104  3.23582  4.23663  3.35075  3.98063  3.03338  1.00567  3.07101  3.25315  3.44142  5.26632  4.10739    201 r - - -
          2.68618  4.42225  2.77519  2.73123  3.46354  2.40513  3.72494  3.29354  2.67741  2.69355  4.24690  2.90347  2.73739  3.18146  2.89801  2.37887  2.77519  2.98518  4.58477  3.61503
          0.03197  3.85484  4.57718  0.61958  0.77255  0.48576  0.95510
    196   3.13566  4.60326  4.16111  3.80106  3.12930  3.95960  4.46234  2.33260  3.56897  0.89722  3.15809  4.07823  4.39812  3.94153  3.74785  3.52867  3.43079  2.36532  5.00200  3.72119    202 l - - -
          2.68618  4.42225  2.77519  2.73123  3.46354  2.40513  3.72494  3.29354  2.67741  2.69355  4.24690  2.90347  2.73739  3.18146  2.89801  2.37887  2.77519  2.98518  4.58477  3.61503
          0.03197  3.85484  4.57718  0.61958  0.77255  0.48576  0.95510
    197   2.97197  4.35572  4.50477  4.01231  3.45535  4.20753  4.76746  1.50458  3.88647  1.99055  3.29133  4.26102  4.56650  4.17851  4.11163  3.58863  3.24808  1.22946  5.37729  4.15784    203 v - - -
          2.68618  4.42225  2.77519  2.73123  3.46354  2.40513  3.72494  3.29354  2.67741  2.69355  4.24690  2.90347  2.73739  3.18146  2.89801  2.37887  2.77519  2.98518  4.58477  3.61503
          0.03197  3.85484  4.57718  0.61958  0.77255  0.48576  0.95510
    198   2.97609  4.79636  3.10900  2.86733  3.27277  3.43294  1.18024  3.67626  2.71088  3.17238  4.21408  3.27731  3.98458  3.23339  2.97757  3.04698  3.27892  3.41174  4.73802  3.22416    204 h - - -
          2.68618  4.42225  2.77519  2.73123  3.46354  2.40513  3.72494  3.29354  2.67741  2.69355  4.24690  2.90347  2.73739  3.18146  2.89801  2.37887  2.77519  2.98518  4.58477  3.61503
          0.03197  3.85484  4.57718  0.61958  0.77255  0.48576  0.95510
    199   2.25151  2.52515  3.81193  3.39234  3.75822  3.06293  4.20038  2.81360  3.25873  2.75739  3.72820  3.46118  3.75449  3.57378  3.49731  2.49833  1.66641  2.51365  5.24858  4.04629    205 t - - -
          2.68618  4.42225  2.77519  2.73123  3.46354  2.40513  3.72494  3.29354  2.67741  2.69355  4.24690  2.90347  2.73739  3.18146  2.89801  2.37887  2.77519  2.98518  4.58477  3.61503
          0.03197  3.85484  4.57718  0.61958  0.77255  0.48576  0.95510
    200   3.13566  4.60326  4.16111  3.80106  3.12930  3.95960  4.46234  2.33260  3.56897  0.89722  3.15809  4.07823  4.39812  3.94153  3.74785  3.52867  3.43079  2.36532  5.00200  3.72119    206 l - - -
          2.68618  4.42225  2.77519  2.73123  3.46354  2.40513  3.72494  3.29354  2.67741  2.69355  4.24690  2.90347  2.73739  3.18146  2.89801  2.37887  2.77519  2.98518  4.58477  3.61503
          0.03197  3.85484  4.57718  0.61958  0.77255  0.48576  0.95510
    201   2.72863  4.48872  3.33392  3.17055  4.16694  3.17724  4.24932  3.70797  3.22637  3.33667  4.38588  3.47894  0.86107  3.61569  3.47376  2.89560  3.16884  3.35534  5.35818  4.28742    207 p - - -
          2.68618  4.42225  2.77519  2.73123  3.46354  2.40513  3.72494  3.29354  2.67741  2.69355  4.24690  2.90347  2.73739  3.18146  2.89801  2.37887  2.77519  2.98518  4.58477  3.61503
          0.03197  3.85484  4.57718  0.61958  0.77255  0.48576  0.95510
    202   1.03948  4.18356  3.44495  3.23564  4.03507  3.00853  4.25973  3.15796  3.25145  3.04036  4.07428  3.38963  3.74610  3.59427  3.50308  2.53408  2.81023  2.81542  5.46399  4.26232    208 a - - -
          2.68618  4.42225  2.77519  2.73123  3.46354  2.40513  3.72494  3.29354  2.67741  2.69355  4.24690  2.90347  2.73739  3.18146  2.89801  2.37887  2.77519  2.98518  4.58477  3.61503
          0.03197  3.85484  4.57718  0.61958  0.77255  0.48576  0.95510
    203   2.64345  4.42042  3.31359  3.21086  4.35310  0.75684  4.33205  3.94859  3.38972  3.60490  4.58064  3.47794  3.81099  3.71530  3.62753  2.81489  3.12332  3.48033  5.45274  4.45447    209 g - - -
          2.68618  4.42225  2.77519  2.73123  3.46354  2.40513  3.72494  3.29354  2.67741  2.69355  4.24690  2.90347  2.73739  3.18146  2.89801  2.37887  2.77519  2.98518  4.58477  3.61503
          0.03197  3.85484  4.57718  0.61958  0.77255  0.48576  0.95510
    204   2.63232  4.63465  3.10106  2.67924  4.09469  3.30152  3.74612  3.53930  2.37581  3.13202  4.02447  3.09911  1.98455  2.94402  2.06141  2.71888  2.93783  3.20427  5.30845  4.05921    210 p - - -
          2.68618  4.42225  2.77519  2.73123  3.46354  2.40513  3.72494  3.29354  2.67741  2.69355  4.24690  2.90347  2.73739  3.18146  2.89801  2.37887  2.77519  2.98518  4.58477  3.61503
          0.03197  3.85484  4.57718  0.61958  0.77255  0.48576  0.95510
    205   3.22195  4.71807  3.81235  3.53858  2.29417  3.80971  3.61079  3.23365  3.39661  2.69209  3.91056  3.70197  4.28404  3.70688  3.58387  3.36034  3.50858  3.10340  3.93720  0.99562    211 y - - -
          2.68618  4.42225  2.77519  2.73123  3.46354  2.40513  3.72494  3.29354  2.67741  2.69355  4.24690  2.90347  2.73739  3.18146  2.89801  2.37887  2.77519  2.98518  4.58477  3.61503
          0.03197  3.85484  4.57718  0.61958  0.77255  0.48576  0.95510
    206   2.86714  4.85198  2.89167  2.64634  4.01815  3.35460  3.80442  3.64639  2.46840  3.15048  4.17904  3.10584  3.90793  1.26573  2.75283  2.91573  3.16422  3.37723  5.29339  3.98604    212 q - - -
          2.68618  4.42225  2.77519  2.73123  3.46354  2.40513  3.72494  3.29354  2.67741  2.69355  4.24690  2.90347  2.73739  3.18146  2.89801  2.37887  2.77519  2.98518  4.58477  3.61503
          0.03197  3.85484  4.57718  0.61958  0.77255  0.48576  0.95510
    207   2.98589  4.82591  3.47478  2.98976  4.17603  3.47704  3.81203  3.71667  2.23104  3.23582  4.23663  3.35075  3.98063  3.03338  1.00567  3.07101  3.25315  3.44142  5.26632  4.10739    213 r - - -
          2.68618  4.42225  2.77519  2.73123  3.46354  2.40513  3.72494  3.29354  2.67741  2.69355  4.24690  2.90347  2.73739  3.18146  2.89801  2.37887  2.77519  2.98518  4.58477  3.61503
          0.03197  3.85484  4.57718  0.61958  0.77255  0.48576  0.95510
    208   2.97095  5.09604  0.94367  2.32451  4.47076  3.19757  3.91596  4.05498  2.99681  3.66653  4.64442  2.87992  3.84914  3.15520  3.51050  2.93542  3.30921  3.69611  5.64278  4.34680    214 d - - -
          2.68618  4.42225  2.77519  2.73123  3.46354  2.40513  3.72494  3.29354  2.67741  2.69355  4.24690  2.90347  2.73739  3.18146  2.89801  2.37887  2.77519  2.98518  4.58477  3.61503
          0.03197  3.85484  4.57718  0.61958  0.77255  0.48576  0.95510
    209   2.98589  4.82591  3.47478  2.98976  4.17603  3.47704  3.81203  3.71667  2.23104  3.23582  4.23663  3.35075  3.98063  3.03338  1.00567  3.07101  3.25315  3.44142  5.26632  4.10739    215 r - - -
          2.68618  4.42225  2.77519  2.73123  3.46354  2.40513  3.72494  3.29354  2.67741  2.69355  4.24690  2.90347  2.73739  3.18146  2.89801  2.37887  2.77519  2.98518  4.58477  3.61503
          0.03197  3.85484  4.57718  0.61958  0.77255  0.48576  0.95510
    210   2.64345  4.42042  3.31359  3.21086  4.35310  0.75684  4.33205  3.94859  3.38972  3.60490  4.58064  3.47794  3.81099  3.71530  3.62753  2.81489  3.12332  3.48033  5.45274  4.45447    216 g - - -
          2.68618  4.42225  2.77519  2.73123  3.46354  2.40513  3.72494  3.29354  2.67741  2.69355  4.24690  2.90347  2.73739  3.18146  2.89801  2.37887  2.77519  2.98518  4.58477  3.61503
          0.03197  3.85484  4.57718  0.61958  0.77255  0.48576  0.95510
    211   2.72863  4.48872  3.33392  3.17055  4.16694  3.17724  4.24932  3.70797  3.22637  3.33667  4.38588  3.47894  0.86107  3.61569  3.47376  2.89560  3.16884  3.35534  5.35818  4.28742    217 p - - -
          2.68618  4.42225  2.77519  2.73123  3.46354  2.40513  3.72494  3.29354  2.67741  2.69355  4.24690  2.90347  2.73739  3.18146  2.89801  2.37887  2.77519  2.98518  4.58477  3.61503
          0.03197  3.85484  4.57718  0.61958  0.77255  0.48576  0.95510
    212   2.30662  4.22669  3.19138  3.00652  4.05882  2.95691  4.11677  3.57913  3.07909  3.30079  4.22847  3.23400  3.69430  3.42982  3.36555  1.11795  2.78546  3.11810  5.43276  4.14230    218 s - - -
          2.68618  4.42225  2.77519  2.73123  3.46354  2.40513  3.72494  3.29354  2.67741  2.69355  4.24690  2.90347  2.73739  3.18146  2.89801  2.37887  2.77519  2.98518  4.58477  3.61503
          0.03197  3.85484  4.57718  0.61958  0.77255  0.48576  0.95510
    213   2.86714  4.85198  2.89167  2.64634  4.01815  3.35460  3.80442  3.64639  2.46840  3.15048  4.17904  3.10584  3.90793  1.26573  2.75283  2.91573  3.16422  3.37723  5.29339  3.98604    219 q - - -
          2.68618  4.42225  2.77519  2.73123  3.46354  2.40513  3.72494  3.29354  2.67741  2.69355  4.24690  2.90347  2.73739  3.18146  2.89801  2.37887  2.77519  2.98518  4.58477  3.61503
          0.03197  3.85484  4.57718  0.61958  0.77255  0.48576  0.95510
    214   3.30681  4.68768  4.06453  3.76638  2.64895  3.71066  3.87872  3.32982  3.48904  2.72768  3.96442  3.91904  4.22697  3.87758  3.62044  3.51066  3.60635  3.21966  0.92162  2.65200    220 w - - -
          2.68618  4.42225  2.77519  2.73123  3.46354  2.40513  3.72494  3.29354  2.67741  2.69355  4.24690  2.90347  2.73739  3.18146  2.89801  2.37887  2.77519  2.98518  4.58477  3.61503
          0.03197  3.85484  4.57718  0.61958  0.77255  0.48576  0.95510
    215   3.13566  4.60326  4.16111  3.80106  3.12930  3.95960  4.46234  2.33260  3.56897  0.89722  3.15809  4.07823  4.39812  3.94153  3.74785  3.52867  3.43079  2.36532  5.00200  3.72119    221 l - - -
          2.68618  4.42225  2.77519  2.73123  3.46354  2.40513  3.72494  3.29354  2.67741  2.69355  4.24690  2.90347  2.73739  3.18146  2.89801  2.37887  2.77519  2.98518  4.58477  3.61503
          0.03197  3.85484  4.57718  0.61958  0.77255  0.48576  0.95510
    216   3.13566  4.60326  4.16111  3.80106  3.12930  3.95960  4.46234  2.33260  3.56897  0.89722  3.15809  4.07823  4.39812  3.94153  3.74785  3.52867  3.43079  2.36532  5.00200  3.72119    222 l - - -
          2.68618  4.42225  2.77519  2.73123  3.46354  2.40513  3.72494  3.29354  2.67741  2.69355  4.24690  2.90347  2.73739  3.18146  2.89801  2.37887  2.77519  2.98518  4.58477  3.61503
          0.03197  3.85484  4.57718  0.61958  0.77255  0.48576  0.95510
    217   2.98589  4.82591  3.47478  2.98976  4.17603  3.47704  3.81203  3.71667  2.23104  3.23582  4.23663  3.35075  3.98063  3.03338  1.00567  3.07101  3.25315  3.44142  5.26632  4.10739    223 r - - -
          2.68618  4.42225  2.77519  2.73123  3.46354  2.40513  3.72494  3.29354  2.67741  2.69355  4.24690  2.90347  2.73739  3.18146  2.89801  2.37887  2.77519  2.98518  4.58477  3.61503
          0.03197  3.85484  4.57718  0.61958  0.77255  0.48576  0.95510
    218   3.07976  4.53258  4.33471  3.80196  3.05582  4.17869  4.48098  2.18217  3.59317  1.30922  1.87429  4.11033  4.46958  3.87748  3.79757  3.52810  3.32132  2.24495  5.02393  3.84633    224 l - - -
          2.68618  4.42225  2.77519  2.73123  3.46354  2.40513  3.72494  3.29354  2.67741  2.69355  4.24690  2.90347  2.73739  3.18146  2.89801  2.37887  2.77519  2.98518  4.58477  3.61503
          0.03197  3.85484  4.57718  0.61958  0.77255  0.48576  0.95510
    219   3.13566  4.60326  4.16111  3.80106  3.12930  3.95960  4.46234  2.33260  3.56897  0.89722  3.15809  4.07823  4.39812  3.94153  3.74785  3.52867  3.43079  2.36532  5.00200  3.72119    225 l - - -
          2.68618  4.42225  2.77519  2.73123  3.46354  2.40513  3.72494  3.29354  2.67741  2.69355  4.24690  2.90347  2.73739  3.18146  2.89801  2.37887  2.77519  2.98518  4.58477  3.61503
          0.03197  3.85484  4.57718  0.61958  0.77255  0.48576  0.95510
    220   1.03948  4.18356  3.44495  3.23564  4.03507  3.00853  4.25973  3.15796  3.25145  3.04036  4.07428  3.38963  3.74610  3.59427  3.50308  2.53408  2.81023  2.81542  5.46399  4.26232    226 a - - -
          2.68618  4.42225  2.77519  2.73123  3.46354  2.40513  3.72494  3.29354  2.67741  2.69355  4.24690  2.90347  2.73739  3.18146  2.89801  2.37887  2.77519  2.98518  4.58477  3.61503
          0.03197  3.85484  4.57718  0.61958  0.77255  0.48576  0.95510
    221   2.22638  4.15369  3.28585  2.98442  4.06660  2.95488  4.05624  3.37717  2.98495  3.14691  4.02682  3.20565  3.66543  3.32866  3.29470  1.87129  1.65284  2.94576  5.44231  4.20010    227 t - - -
          2.68618  4.42225  2.77519  2.73123  3.46354  2.40513  3.72494  3.29354  2.67741  2.69355  4.24690  2.90347  2.73739  3.18146  2.89801  2.37887  2.77519  2.98518  4.58477  3.61503
          0.03197  3.85484  4.57718  0.61958  0.77255  0.48576  0.95510
    222   2.86714  4.85198  2.89167  2.64634  4.01815  3.35460  3.80442  3.64639  2.46840  3.15048  4.17904  3.10584  3.90793  1.26573  2.75283  2.91573  3.16422  3.37723  5.29339  3.98604    228 q - - -
          2.68618  4.42225  2.77519  2.73123  3.46354  2.40513  3.72494  3.29354  2.67741  2.69355  4.24690  2.90347  2.73739  3.18146  2.89801  2.37887  2.77519  2.98518  4.58477  3.61503
          0.03197  3.85484  4.57718  0.61958  0.77255  0.48576  0.95510
    223   2.40354  4.24852  3.41275  3.16415  3.95361  3.08833  4.18277  3.07860  3.10677  2.94271  3.99451  3.37623  3.79076  3.50252  3.36620  2.60463  1.20215  2.77546  5.39297  4.17029    229 t - - -
          2.68618  4.42225  2.77519  2.73123  3.46354  2.40513  3.72494  3.29354  2.67741  2.69355  4.24690  2.90347  2.73739  3.18146  2.89801  2.37887  2.77519  2.98518  4.58477  3.61503
          0.03197  3.85484  4.57718  0.61958  0.77255  0.48576  0.95510
    224   2.93748  5.04443  2.48072  1.05072  4.38849  3.26295  3.84846  3.83890  2.72679  3.45894  4.43394  2.92344  3.86675  3.06461  3.13366  2.92179  3.24165  3.52464  5.56340  4.28585    230 e - - -
          2.68618  4.42225  2.77519  2.73123  3.46354  2.40513  3.72494  3.29354  2.67741  2.69355  4.24690  2.90347  2.73739  3.18146  2.89801  2.37887  2.77519  2.98518  4.58477  3.61503
          0.03197  3.85484  4.57718  0.61958  0.77255  0.48576  0.95510
    225   2.98589  4.82591  3.47478  2.98976  4.17603  3.47704  3.81203  3.71667  2.23104  3.23582  4.23663  3.35075  3.98063  3.03338  1.00567  3.07101  3.25315  3.44142  5.26632  4.10739    231 r - - -
          2.68618  4.42225  2.77519  2.73123  3.46354  2.40513  3.72494  3.29354  2.67741  2.69355  4.24690  2.90347  2.73739  3.18146  2.89801  2.37887  2.77519  2.98518  4.58477  3.61503
          0.03197  3.85484  4.57718  0.61958  0.77255  0.48576  0.95510
    226   2.40354  4.24852  3.41275  3.16415  3.95361  3.08833  4.18277  3.07860  3.10677  2.94271  3.99451  3.37623  3.79076  3.50252  3.36620  2.60463  1.20215  2.77546  5.39297  4.17029    232 t - - -
          2.68618  4.42225  2.77519  2.73123  3.46354  2.40513  3.72494  3.29354  2.67741  2.69355  4.24690  2.90347  2.73739  3.18146  2.89801  2.37887  2.77519  2.98518  4.58477  3.61503
          0.03197  3.85484  4.57718  0.61958  0.77255  0.48576  0.95510
    227   2.67074  4.67334  2.93307  1.85773  3.80863  3.42243  3.72450  3.06927  2.52136  2.72209  2.76397  3.03445  3.87244  2.92769  2.90380  2.75771  2.92109  2.85267  5.21568  3.91189    233 e - - -
          2.68618  4.42225  2.77519  2.73123  3.46354  2.40513  3.72494  3.29354  2.67741  2.69355  4.24690  2.90347  2.73739  3.18146  2.89801  2.37887  2.77519  2.98518  4.58477  3.61503
          0.03197  3.85484  4.57718  0.61958  0.77255  0.48576  0.95510
    228   3.13566  4.60326  4.16111  3.80106  3.12930  3.95960  4.46234  2.33260  3.56897  0.89722  3.15809  4.07823  4.39812  3.94153  3.74785  3.52867  3.43079  2.36532  5.00200  3.72119    234 l - - -
          2.68618  4.42225  2.77519  2.73123  3.46354  2.40513  3.72494  3.29354  2.67741  2.69355  4.24690  2.90347  2.73739  3.18146  2.89801  2.37887  2.77519  2.98518  4.58477  3.61503
          0.03197  3.85484  4.57718  0.61958  0.77255  0.48576  0.95510
    229   2.79422  4.34189  4.10077  3.76353  3.53739  3.70547  4.56836  2.05175  3.63103  2.22761  3.50539  3.95614  4.26708  3.99219  3.84521  3.20803  3.15627  1.04744  5.31879  4.04924    235 v - - -
          2.68618  4.42225  2.77519  2.73123  3.46354  2.40513  3.72494  3.29354  2.67741  2.69355  4.24690  2.90347  2.73739  3.18146  2.89801  2.37887  2.77519  2.98518  4.58477  3.61503
          0.03197  3.85484  4.57718  0.61958  0.77255  0.48576  0.95510
    230   2.72863  4.48872  3.33392  3.17055  4.16694  3.17724  4.24932  3.70797  3.22637  3.33667  4.38588  3.47894  0.86107  3.61569  3.47376  2.89560  3.16884  3.35534  5.35818  4.28742    236 p - - -
          2.68618  4.42225  2.77519  2.73123  3.46354  2.40513  3.72494  3.29354  2.67741  2.69355  4.24690  2.90347  2.73739  3.18146  2.89801  2.37887  2.77519  2.98518  4.58477  3.61503
          0.03197  3.85484  4.57718  0.61958  0.77255  0.48576  0.95510
    231   3.13566  4.60326  4.16111  3.80106  3.12930  3.95960  4.46234  2.33260  3.56897  0.89722  3.15809  4.07823  4.39812  3.94153  3.74785  3.52867  3.43079  2.36532  5.00200  3.72119    237 l - - -
          2.68618  4.42225  2.77519  2.73123  3.46354  2.40513  3.72494  3.29354  2.67741  2.69355  4.24690  2.90347  2.73739  3.18146  2.89801  2.37887  2.77519  2.98518  4.58477  3.61503
          0.03197  3.85484  4.57718  0.61958  0.77255  0.48576  0.95510
    232   3.09901  4.46752  4.54023  4.02959  3.20602  4.32006  4.69750  1.38879  3.85154  1.44039  3.06788  4.30487  4.60375  4.12332  4.04660  3.69190  3.34881  1.85398  5.18994  3.98243    238 i - - -
          2.68618  4.42225  2.77519  2.73123  3.46354  2.40513  3.72494  3.29354  2.67741  2.69355  4.24690  2.90347  2.73739  3.18146  2.89801  2.37887  2.77519  2.98518  4.58477  3.61503
          0.03197  3.85484  4.57718  0.61958  0.77255  0.48576  0.95510
    233   2.97095  5.09604  0.94367  2.32451  4.47076  3.19757  3.91596  4.05498  2.99681  3.66653  4.64442  2.87992  3.84914  3.15520  3.51050  2.93542  3.30921  3.69611  5.64278  4.34680    239 d - - -
          2.68618  4.42225  2.77519  2.73123  3.46354  2.40513  3.72494  3.29354  2.67741  2.69355  4.24690  2.90347  2.73739  3.18146  2.89801  2.37887  2.77519  2.98518  4.58477  3.61503
          0.03197  3.85484  4.57718  0.61958  0.77255  0.48576  0.95510
    234   1.03948  4.18356  3.44495  3.23564  4.03507  3.00853  4.25973  3.15796  3.25145  3.04036  4.07428  3.38963  3.74610  3.59427  3.50308  2.53408  2.81023  2.81542  5.46399  4.26232    240 a - - -
          2.68618  4.42225  2.77519  2.73123  3.46354  2.40513  3.72494  3.29354  2.67741  2.69355  4.24690  2.90347  2.73739  3.18146  2.89801  2.37887  2.77519  2.98518  4.58477  3.61503
          0.03197  3.85484  4.57718  0.61958  0.77255  0.48576  0.95510
    235   3.13566  4.60326  4.16111  3.80106  3.12930  3.95960  4.46234  2.33260  3.56897  0.89722  3.15809  4.07823  4.39812  3.94153  3.74785  3.52867  3.43079  2.36532  5.00200  3.72119    241 l - - -
          2.68618  4.42225  2.77519  2.73123  3.46354  2.40513  3.72494  3.29354  2.67741  2.69355  4.24690  2.90347  2.73739  3.18146  2.89801  2.37887  2.77519  2.98518  4.58477  3.61503
          0.03197  3.85484  4.57718  0.61958  0.77255  0.48576  0.95510
    236   2.74546  4.87731  2.68620  2.42739  3.73875  3.32478  2.09250  3.67749  2.44511  3.23219  4.11916  2.26398  3.84449  2.89131  2.80792  2.76002  3.01834  3.34581  5.11587  3.63780    242 h - - -
          2.68618  4.42225  2.77519  2.73123  3.46354  2.40513  3.72494  3.29354  2.67741  2.69355  4.24690  2.90347  2.73739  3.18146  2.89801  2.37887  2.77519  2.98518  4.58477  3.61503
          0.03197  3.85484  4.57718  0.61958  0.77255  0.48576  0.95510
    237   2.68767  5.03877  2.20908  2.27540  4.33941  3.31657  3.58666  3.79725  2.30808  3.32390  4.13460  2.81291  3.78129  2.29277  2.28610  2.65950  2.92732  3.42513  5.48391  4.11597    243 d - - -
          2.68618  4.42225  2.77519  2.73123  3.46354  2.40513  3.72494  3.29354  2.67741  2.69355  4.24690  2.90347  2.73739  3.18146  2.89801  2.37887  2.77519  2.98518  4.58477  3.61503
          0.03197  3.85484  4.57718  0.61958  0.77255  0.48576  0.95510
    238   2.98589  4.82591  3.47478  2.98976  4.17603  3.47704  3.81203  3.71667  2.23104  3.23582  4.23663  3.35075  3.98063  3.03338  1.00567  3.07101  3.25315  3.44142  5.26632  4.10739    244 r - - -
          2.68618  4.42225  2.77519  2.73123  3.46354  2.40513  3.72494  3.29354  2.67741  2.69355  4.24690  2.90347  2.73739  3.18146  2.89801  2.37887  2.77519  2.98518  4.58477  3.61503
          0.03197  3.85484  4.57718  0.61958  0.77255  0.48576  0.95510
    239   2.95557  4.50718  4.03058  3.62286  3.20037  3.82093  4.36209  2.37422  3.39184  1.79783  1.41214  3.90248  4.28157  3.77496  3.59920  3.30277  3.26059  2.37825  5.03875  3.79889    245 m - - -
          2.68618  4.42225  2.77519  2.73123  3.46354  2.40513  3.72494  3.29354  2.67741  2.69355  4.24690  2.90347  2.73739  3.18146  2.89801  2.37887  2.77519  2.98518  4.58477  3.61503
          0.03197  3.85484  4.57718  0.61958  0.77255  0.48576  0.95510
    240   2.98589  4.82591  3.47478  2.98976  4.17603  3.47704  3.81203  3.71667  2.23104  3.23582  4.23663  3.35075  3.98063  3.03338  1.00567  3.07101  3.25315  3.44142  5.26632  4.10739    246 r - - -
          2.68618  4.42225  2.77519  2.73123  3.46354  2.40513  3.72494  3.29354  2.67741  2.69355  4.24690  2.90347  2.73739  3.18146  2.89801  2.37887  2.77519  2.98518  4.58477  3.61503
          0.03197  3.85484  4.57718  0.61958  0.77255  0.48576  0.95510
    241   1.73715  4.64669  2.68547  1.99576  4.13226  3.20561  3.78377  3.40256  2.63856  3.13851  4.03752  2.93819  3.78486  2.98492  3.04454  2.65315  2.91031  3.07744  5.44368  4.12868    247 a - - -
          2.68618  4.42225  2.77519  2.73123  3.46354  2.40513  3.72494  3.29354  2.67741  2.69355  4.24690  2.90347  2.73739  3.18146  2.89801  2.37887  2.77519  2.98518  4.58477  3.61503
          0.03197  3.85484  4.57718  0.61958  0.77255  0.48576  0.95510
    242   2.11203  4.81421  2.54096  1.63856  4.24747  3.21915  3.74154  3.54842  2.59254  3.24530  4.13721  2.86085  3.79016  2.92564  3.02350  2.68509  2.96607  3.21560  5.52132  4.17422    248 e - - -
          2.68618  4.42225  2.77519  2.73123  3.46354  2.40513  3.72494  3.29354  2.67741  2.69355  4.24690  2.90347  2.73739  3.18146  2.89801  2.37887  2.77519  2.98518  4.58477  3.61503
          0.03197  3.85484  4.57718  0.61958  0.77255  0.48576  0.95510
    243   2.94540  5.03945  3.31015  2.70739  4.45229  3.56657  3.57260  3.81790  1.38928  3.29716  4.17441  3.12037  3.95652  2.71638  1.76679  2.95334  3.12927  3.50619  5.36929  4.18106    249 k - - -
          2.68618  4.42225  2.77519  2.73123  3.46354  2.40513  3.72494  3.29354  2.67741  2.69355  4.24690  2.90347  2.73739  3.18146  2.89801  2.37887  2.77519  2.98518  4.58477  3.61503
          0.03197  3.85484  4.57718  0.61958  0.77255  0.48576  0.95510
    244   2.79422  4.34189  4.10077  3.76353  3.53739  3.70547  4.56836  2.05175  3.63103  2.22761  3.50539  3.95614  4.26708  3.99219  3.84521  3.20803  3.15627  1.04744  5.31879  4.04924    250 v - - -
          2.68618  4.42225  2.77519  2.73123  3.46354  2.40513  3.72494  3.29354  2.67741  2.69355  4.24690  2.90347  2.73739  3.18146  2.89801  2.37887  2.77519  2.98518  4.58477  3.61503
          0.03197  3.85484  4.57718  0.61958  0.77255  0.48576  0.95510
    245   2.95557  4.50718  4.03058  3.62286  3.20037  3.82093  4.36209  2.37422  3.39184  1.79783  1.41214  3.90248  4.28157  3.77496  3.59920  3.30277  3.26059  2.37825  5.03875  3.79889    251 m - - -
          2.68618  4.42225  2.77519  2.73123  3.46354  2.40513  3.72494  3.29354  2.67741  2.69355  4.24690  2.90347  2.73739  3.18146  2.89801  2.37887  2.77519  2.98518  4.58477  3.61503
          0.03197  3.85484  4.57718  0.61958  0.77255  0.48576  0.95510
    246   2.97095  5.09604  0.94367  2.32451  4.47076  3.19757  3.91596  4.05498  2.99681  3.66653  4.64442  2.87992  3.84914  3.15520  3.51050  2.93542  3.30921  3.69611  5.64278  4.34680    252 d - - -
          2.68618  4.42225  2.77519  2.73123  3.46354  2.40513  3.72494  3.29354  2.67741  2.69355  4.24690  2.90347  2.73739  3.18146  2.89801  2.37887  2.77519  2.98518  4.58477  3.61503
          0.03197  3.85484  4.57718  0.61958  0.77255  0.48576  0.95510
    247   3.23618  4.64319  4.21450  3.92579  1.04102  3.92978  3.86985  2.76220  3.83330  2.13641  3.49508  3.99942  4.38888  4.00618  3.95737  3.50692  3.53736  2.75158  4.12442  2.49376    253 f - - -
          2.68618  4.42225  2.77519  2.73123  3.46354  2.40513  3.72494  3.29354  2.67741  2.69355  4.24690  2.90347  2.73739  3.18146  2.89801  2.37887  2.77519  2.98518  4.58477  3.61503
          0.03197  3.85484  4.57718  0.61958  0.77255  0.48576  0.95510
    248   2.64345  4.42042  3.31359  3.21086  4.35310  0.75684  4.33205  3.94859  3.38972  3.60490  4.58064  3.47794  3.81099  3.71530  3.62753  2.81489  3.12332  3.48033  5.45274  4.45447    254 g - - -
          2.68618  4.42225  2.77519  2.73123  3.46354  2.40513  3.72494  3.29354  2.67741  2.69355  4.24690  2.90347  2.73739  3.18146  2.89801  2.37887  2.77519  2.98518  4.58477  3.61503
          0.03197  3.85484  4.57718  0.61958  0.77255  0.48576  0.95510
    249   2.95557  4.50718  4.03058  3.62286  3.20037  3.82093  4.36209  2.37422  3.39184  1.79783  1.41214  3.90248  4.28157  3.77496  3.59920  3.30277  3.26059  2.37825  5.03875  3.79889    255 m - - -
          2.68618  4.42225  2.77519  2.73123  3.46354  2.40513  3.72494  3.29354  2.67741  2.69355  4.24690  2.90347  2.73739  3.18146  2.89801  2.37887  2.77519  2.98518  4.58477  3.61503
          0.03197  3.85484  4.57718  0.61958  0.77255  0.48576  0.95510
    250   2.86714  4.85198  2.89167  2.64634  4.01815  3.35460  3.80442  3.64639  2.46840  3.15048  4.17904  3.10584  3.90793  1.26573  2.75283  2.91573  3.16422  3.37723  5.29339  3.98604    256 q - - -
          2.68618  4.42225  2.77519  2.73123  3.46354  2.40513  3.72494  3.29354  2.67741  2.69355  4.24690  2.90347  2.73739  3.18146  2.89801  2.37887  2.77519  2.98518  4.58477  3.61503
          0.03197  3.85484  4.57718  0.61958  0.77255  0.48576  0.95510
    251   2.95557  4.50718  4.03058  3.62286  3.20037  3.82093  4.36209  2.37422  3.39184  1.79783  1.41214  3.90248  4.28157  3.77496  3.59920  3.30277  3.26059  2.37825  5.03875  3.79889    257 m - - -
          2.68618  4.42225  2.77519  2.73123  3.46354  2.40513  3.72494  3.29354  2.67741  2.69355  4.24690  2.90347  2.73739  3.18146  2.89801  2.37887  2.77519  2.98518  4.58477  3.61503
          0.03197  3.85484  4.57718  0.61958  0.77255  0.48576  0.95510
    252   1.03948  4.18356  3.44495  3.23564  4.03507  3.00853  4.25973  3.15796  3.25145  3.04036  4.07428  3.38963  3.74610  3.59427  3.50308  2.53408  2.81023  2.81542  5.46399  4.26232    258 a - - -
          2.68618  4.42225  2.77519  2.73123  3.46354  2.40513  3.72494  3.29354  2.67741  2.69355  4.24690  2.90347  2.73739  3.18146  2.89801  2.37887  2.77519  2.98518  4.58477  3.61503
          0.03197  3.85484  4.57718  0.61958  0.77255  0.48576  0.95510
    253   1.72498  4.11595  3.28324  3.02293  4.15545  2.89339  4.11443  3.49452  3.07915  3.25263  4.11861  3.20839  3.63376  3.39107  3.38658  1.47290  2.65898  3.00984  5.52375  4.28744    259 s - - -
          2.68618  4.42225  2.77519  2.73123  3.46354  2.40513  3.72494  3.29354  2.67741  2.69355  4.24690  2.90347  2.73739  3.18146  2.89801  2.37887  2.77519  2.98518  4.58477  3.61503
          0.03197  3.85484  4.57718  0.61958  0.77255  0.48576  0.95510
    254   1.03948  4.18356  3.44495  3.23564  4.03507  3.00853  4.25973  3.15796  3.25145  3.04036  4.07428  3.38963  3.74610  3.59427  3.50308  2.53408  2.81023  2.81542  5.46399  4.26232    260 a - - -
          2.68618  4.42225  2.77519  2.73123  3.46354  2.40513  3.72494  3.29354  2.67741  2.69355  4.24690  2.90347  2.73739  3.18146  2.89801  2.37887  2.77519  2.98518  4.58477  3.61503
          0.03197  3.85484  4.57718  0.61958  0.77255  0.48576  0.95510
    255   1.03948  4.18356  3.44495  3.23564  4.03507  3.00853  4.25973  3.15796  3.25145  3.04036  4.07428  3.38963  3.74610  3.59427  3.50308  2.53408  2.81023  2.81542  5.46399  4.26232    261 a - - -
          2.68618  4.42225  2.77519  2.73123  3.46354  2.40513  3.72494  3.29354  2.67741  2.69355  4.24690  2.90347  2.73739  3.18146  2.89801  2.37887  2.77519  2.98518  4.58477  3.61503
          0.03197  3.85484  4.57718  0.61958  0.77255  0.48576  0.95510
    256   2.98589  4.82591  3.47478  2.98976  4.17603  3.47704  3.81203  3.71667  2.23104  3.23582  4.23663  3.35075  3.98063  3.03338  1.00567  3.07101  3.25315  3.44142  5.26632  4.10739    262 r - - -
          2.68618  4.42225  2.77519  2.73123  3.46354  2.40513  3.72494  3.29354  2.67741  2.69355  4.24690  2.90347  2.73739  3.18146  2.89801  2.37887  2.77519  2.98518  4.58477  3.61503
          0.03197  3.85484  4.57718  0.61958  0.77255  0.48576  0.95510
    257   3.13566  4.60326  4.16111  3.80106  3.12930  3.95960  4.46234  2.33260  3.56897  0.89722  3.15809  4.07823  4.39812  3.94153  3.74785  3.52867  3.43079  2.36532  5.00200  3.72119    263 l - - -
          2.68618  4.42225  2.77519  2.73123  3.46354  2.40513  3.72494  3.29354  2.67741  2.69355  4.24690  2.90347  2.73739  3.18146  2.89801  2.37887  2.77519  2.98518  4.58477  3.61503
          0.03197  3.85484  4.57718  0.61958  0.77255  0.48576  0.95510
    258   1.03948  4.18356  3.44495  3.23564  4.03507  3.00853  4.25973  3.15796  3.25145  3.04036  4.07428  3.38963  3.74610  3.59427  3.50308  2.53408  2.81023  2.81542  5.46399  4.26232    264 a - - -
          2.68618  4.42225  2.77519  2.73123  3.46354  2.40513  3.72494  3.29354  2.67741  2.69355  4.24690  2.90347  2.73739  3.18146  2.89801  2.37887  2.77519  2.98518  4.58477  3.61503
          0.03197  3.85484  4.57718  0.61958  0.77255  0.48576  0.95510
    259   1.39743  4.09803  3.32769  3.06266  4.13290  2.89250  4.13182  3.44654  3.10799  3.22389  4.09501  3.22919  3.63494  3.41698  3.40724  1.82220  2.65325  2.97346  5.51079  4.28199    265 a - - -
          2.68618  4.42225  2.77519  2.73123  3.46354  2.40513  3.72494  3.29354  2.67741  2.69355  4.24690  2.90347  2.73739  3.18146  2.89801  2.37887  2.77519  2.98518  4.58477  3.61503
          0.03197  3.85484  4.57718  0.61958  0.77255  0.48576  0.95510
    260   2.54617  4.50347  3.21619  2.75031  3.97828  3.28714  3.76498  3.30251  2.40888  2.97916  3.88865  3.13492  3.81941  2.97394  2.16370  2.66772  1.86399  2.99304  5.26572  4.01391    266 t - - -
          2.68618  4.42225  2.77519  2.73123  3.46354  2.40513  3.72494  3.29354  2.67741  2.69355  4.24690  2.90347  2.73739  3.18146  2.89801  2.37887  2.77519  2.98518  4.58477  3.61503
          0.03197  3.85484  4.57718  0.61958  0.77255  0.48576  0.95510
    261   3.04164  4.60761  3.76182  3.35327  1.49198  3.84115  2.41250  3.10367  3.23802  2.57073  3.69738  3.56559  4.23539  3.50984  3.48268  3.19247  3.28703  2.95471  3.89599  2.22152    267 f - - -
          2.68618  4.42225  2.77519  2.73123  3.46354  2.40513  3.72494  3.29354  2.67741  2.69355  4.24690  2.90347  2.73739  3.18146  2.89801  2.37887  2.77519  2.98518  4.58477  3.61503
          0.03197  3.85484  4.57718  0.61958  0.77255  0.48576  0.95510
    262   2.72863  4.48872  3.33392  3.17055  4.16694  3.17724  4.24932  3.70797  3.22637  3.33667  4.38588  3.47894  0.86107  3.61569  3.47376  2.89560  3.16884  3.35534  5.35818  4.28742    268 p - - -
          2.68618  4.42225  2.77519  2.73123  3.46354  2.40513  3.72494  3.29354  2.67741  2.69355  4.24690  2.90347  2.73739  3.18146  2.89801  2.37887  2.77519  2.98518  4.58477  3.61503
          0.03197  3.85484  4.57718  0.61958  0.77255  0.48576  0.95510
    263   2.08906  4.64166  2.86006  2.54463  4.07332  3.24994  3.74710  3.45122  2.47712  3.08134  3.99825  2.99756  3.80118  1.89965  2.82166  2.66361  2.90499  3.12965  5.36776  4.06043    269 q - - -
          2.68618  4.42225  2.77519  2.73123  3.46354  2.40513  3.72494  3.29354  2.67741  2.69355  4.24690  2.90347  2.73739  3.18146  2.89801  2.37887  2.77519  2.98518  4.58477  3.61503
          0.03197  3.85484  4.57718  0.61958  0.77255  0.48576  0.95510
    264   2.79422  4.34189  4.10077  3.76353  3.53739  3.70547  4.56836  2.05175  3.63103  2.22761  3.50539  3.95614  4.26708  3.99219  3.84521  3.20803  3.15627  1.04744  5.31879  4.04924    270 v - - -
          2.68618  4.42225  2.77519  2.73123  3.46354  2.40513  3.72494  3.29354  2.67741  2.69355  4.24690  2.90347  2.73739  3.18146  2.89801  2.37887  2.77519  2.98518  4.58477  3.61503
          0.03197  3.85484  4.57718  0.61958  0.77255  0.48576  0.95510
    265   2.64345  4.42042  3.31359  3.21086  4.35310  0.75684  4.33205  3.94859  3.38972  3.60490  4.58064  3.47794  3.81099  3.71530  3.62753  2.81489  3.12332  3.48033  5.45274  4.45447    271 g - - -
          2.68618  4.42225  2.77519  2.73123  3.46354  2.40513  3.72494  3.29354  2.67741  2.69355  4.24690  2.90347  2.73739  3.18146  2.89801  2.37887  2.77519  2.98518  4.58477  3.61503
          0.03197  3.85484  4.57718  0.61958  0.77255  0.48576  0.95510
    266   2.93748  5.04443  2.48072  1.05072  4.38849  3.26295  3.84846  3.83890  2.72679  3.45894  4.43394  2.92344  3.86675  3.06461  3.13366  2.92179  3.24165  3.52464  5.56340  4.28585    272 e - - -
          2.68618  4.42225  2.77519  2.73123  3.46354  2.40513  3.72494  3.29354  2.67741  2.69355  4.24690  2.90347  2.73739  3.18146  2.89801  2.37887  2.77519  2.98518  4.58477  3.61503
          0.03197  3.85484  4.57718  0.61958  0.77255  0.48576  0.95510
    267   2.77296  5.14133  1.92413  2.18285  4.40773  3.22987  3.66877  3.92276  2.53860  3.46102  4.31468  2.74095  3.78726  1.86228  3.01916  2.72099  3.04599  3.54735  5.61625  4.19706    273 q - - -
          2.68618  4.42225  2.77519  2.73123  3.46354  2.40513  3.72494  3.29354  2.67741  2.69355  4.24690  2.90347  2.73739  3.18146  2.89801  2.37887  2.77519  2.98518  4.58477  3.61503
          0.03197  3.85484  4.57718  0.61958  0.77255  0.48576  0.95510
    268   3.13566  4.60326  4.16111  3.80106  3.12930  3.95960  4.46234  2.33260  3.56897  0.89722  3.15809  4.07823  4.39812  3.94153  3.74785  3.52867  3.43079  2.36532  5.00200  3.72119    274 l - - -
          2.68618  4.42225  2.77519  2.73123  3.46354  2.40513  3.72494  3.29354  2.67741  2.69355  4.24690  2.90347  2.73739  3.18146  2.89801  2.37887  2.77519  2.98518  4.58477  3.61503
          0.03197  3.85484  4.57718  0.61958  0.77255  0.48576  0.95510
    269   2.98589  4.82591  3.47478  2.98976  4.17603  3.47704  3.81203  3.71667  2.23104  3.23582  4.23663  3.35075  3.98063  3.03338  1.00567  3.07101  3.25315  3.44142  5.26632  4.10739    275 r - - -
          2.68618  4.42225  2.77519  2.73123  3.46354  2.40513  3.72494  3.29354  2.67741  2.69355  4.24690  2.90347  2.73739  3.18146  2.89801  2.37887  2.77519  2.98518  4.58477  3.61503
          0.03197  3.85484  4.57718  0.61958  0.77255  0.48576  0.95510
    270   2.64045  4.74761  2.71319  2.46133  4.21383  2.33832  3.74054  3.70301  2.49132  3.28485  4.15612  2.94021  3.79258  1.81192  2.85319  2.68545  2.95777  3.33175  5.43903  4.12422    276 q - - -
          2.68618  4.42225  2.77519  2.73123  3.46354  2.40513  3.72494  3.29354  2.67741  2.69355  4.24690  2.90347  2.73739  3.18146  2.89801  2.37887  2.77519  2.98518  4.58477  3.61503
          0.03197  3.85484  4.57718  0.61958  0.77255  0.48576  0.95510
    271   2.98589  4.82591  3.47478  2.98976  4.17603  3.47704  3.81203  3.71667  2.23104  3.23582  4.23663  3.35075  3.98063  3.03338  1.00567  3.07101  3.25315  3.44142  5.26632  4.10739    277 r - - -
          2.68618  4.42225  2.77519  2.73123  3.46354  2.40513  3.72494  3.29354  2.67741  2.69355  4.24690  2.90347  2.73739  3.18146  2.89801  2.37887  2.77519  2.98518  4.58477  3.61503
          0.03197  3.85484  4.57718  0.61958  0.77255  0.48576  0.95510
    272   3.35296  4.69918  4.29761  3.92306  1.57033  4.15275  3.43713  3.09642  3.79133  2.48169  3.71912  3.86516  4.48596  3.87342  3.91285  3.50867  3.58363  3.01031  3.62947  1.25691    278 y - - -
          2.68618  4.42225  2.77519  2.73123  3.46354  2.40513  3.72494  3.29354  2.67741  2.69355  4.24690  2.90347  2.73739  3.18146  2.89801  2.37887  2.77519  2.98518  4.58477  3.61503
          0.03197  3.85484  4.57718  0.61958  0.77255  0.48576  0.95510
    273   2.98589  4.82591  3.47478  2.98976  4.17603  3.47704  3.81203  3.71667  2.23104  3.23582  4.23663  3.35075  3.98063  3.03338  1.00567  3.07101  3.25315  3.44142  5.26632  4.10739    279 r - - -
          2.68618  4.42225  2.77519  2.73123  3.46354  2.40513  3.72494  3.29354  2.67741  2.69355  4.24690  2.90347  2.73739  3.18146  2.89801  2.37887  2.77519  2.98518  4.58477  3.61503
          0.03197  3.85484  4.57718  0.61958  0.77255  0.48576  0.95510
    274   2.79422  4.34189  4.10077  3.76353  3.53739  3.70547  4.56836  2.05175  3.63103  2.22761  3.50539  3.95614  4.26708  3.99219  3.84521  3.20803  3.15627  1.04744  5.31879  4.04924    280 v - - -
          2.68618  4.42225  2.77519  2.73123  3.46354  2.40513  3.72494  3.29354  2.67741  2.69355  4.24690  2.90347  2.73739  3.18146  2.89801  2.37887  2.77519  2.98518  4.58477  3.61503
          0.03197  3.85484  4.57718  0.61958  0.77255  0.48576  0.95510
    275   2.79422  4.34189  4.10077  3.76353  3.53739  3.70547  4.56836  2.05175  3.63103  2.22761  3.50539  3.95614  4.26708  3.99219  3.84521  3.20803  3.15627  1.04744  5.31879  4.04924    281 v - - -
          2.68618  4.42225  2.77519  2.73123  3.46354  2.40513  3.72494  3.29354  2.67741  2.69355  4.24690  2.90347  2.73739  3.18146  2.89801  2.37887  2.77519  2.98518  4.58477  3.61503
          0.03197  3.85484  4.57718  0.61958  0.77255  0.48576  0.95510
    276   3.13566  4.60326  4.16111  3.80106  3.12930  3.95960  4.46234  2.33260  3.56897  0.89722  3.15809  4.07823  4.39812  3.94153  3.74785  3.52867  3.43079  2.36532  5.00200  3.72119    282 l - - -
          2.68618  4.42225  2.77519  2.73123  3.46354  2.40513  3.72494  3.29354  2.67741  2.69355  4.24690  2.90347  2.73739  3.18146  2.89801  2.37887  2.77519  2.98518  4.58477  3.61503
          0.03197  3.85484  4.57718  0.61958  0.77255  0.48576  0.95510
    277   3.13566  4.60326  4.16111  3.80106  3.12930  3.95960  4.46234  2.33260  3.56897  0.89722  3.15809  4.07823  4.39812  3.94153  3.74785  3.52867  3.43079  2.36532  5.00200  3.72119    283 l - - -
          2.68618  4.42225  2.77519  2.73123  3.46354  2.40513  3.72494  3.29354  2.67741  2.69355  4.24690  2.90347  2.73739  3.18146  2.89801  2.37887  2.77519  2.98518  4.58477  3.61503
          0.03197  3.85484  4.57718  0.61958  0.77255  0.48576  0.95510
    278   2.97095  5.09604  0.94367  2.32451  4.47076  3.19757  3.91596  4.05498  2.99681  3.66653  4.64442  2.87992  3.84914  3.15520  3.51050  2.93542  3.30921  3.69611  5.64278  4.34680    284 d - - -
          2.68618  4.42225  2.77519  2.73123  3.46354  2.40513  3.72494  3.29354  2.67741  2.69355  4.24690  2.90347  2.73739  3.18146  2.89801  2.37887  2.77519  2.98518  4.58477  3.61503
          0.03197  3.85484  4.57718  0.61958  0.77255  0.48576  0.95510
    279   2.93748  5.04443  2.48072  1.05072  4.38849  3.26295  3.84846  3.83890  2.72679  3.45894  4.43394  2.92344  3.86675  3.06461  3.13366  2.92179  3.24165  3.52464  5.56340  4.28585    285 e - - -
          2.68618  4.42225  2.77519  2.73123  3.46354  2.40513  3.72494  3.29354  2.67741  2.69355  4.24690  2.90347  2.73739  3.18146  2.89801  2.37887  2.77519  2.98518  4.58477  3.61503
          0.03197  3.85484  4.57718  0.61958  0.77255  0.48576  0.95510
    280   3.22195  4.71807  3.81235  3.53858  2.29417  3.80971  3.61079  3.23365  3.39661  2.69209  3.91056  3.70197  4.28404  3.70688  3.58387  3.36034  3.50858  3.10340  3.93720  0.99562    286 y - - -
          2.68618  4.42225  2.77519  2.73123  3.46354  2.40513  3.72494  3.29354  2.67741  2.69355  4.24690  2.90347  2.73739  3.18146  2.89801  2.37887  2.77519  2.98518  4.58477  3.61503
          0.03197  3.85484  4.57718  0.61958  0.77255  0.48576  0.95510
    281   2.86714  4.85198  2.89167  2.64634  4.01815  3.35460  3.80442  3.64639  2.46840  3.15048  4.17904  3.10584  3.90793  1.26573  2.75283  2.91573  3.16422  3.37723  5.29339  3.98604    287 q - - -
          2.68618  4.42225  2.77519  2.73123  3.46354  2.40513  3.72494  3.29354  2.67741  2.69355  4.24690  2.90347  2.73739  3.18146  2.89801  2.37887  2.77519  2.98518  4.58477  3.61503
          0.03197  3.85484  4.57718  0.61958  0.77255  0.48576  0.95510
    282   2.97095  5.09604  0.94367  2.32451  4.47076  3.19757  3.91596  4.05498  2.99681  3.66653  4.64442  2.87992  3.84914  3.15520  3.51050  2.93542  3.30921  3.69611  5.64278  4.34680    288 d - - -
          2.68618  4.42225  2.77519  2.73123  3.46354  2.40513  3.72494  3.29354  2.67741  2.69355  4.24690  2.90347  2.73739  3.18146  2.89801  2.37887  2.77519  2.98518  4.58477  3.61503
          0.03197  3.85484  4.57718  0.61958  0.77255  0.48576  0.95510
    283   2.40354  4.24852  3.41275  3.16415  3.95361  3.08833  4.18277  3.07860  3.10677  2.94271  3.99451  3.37623  3.79076  3.50252  3.36620  2.60463  1.20215  2.77546  5.39297  4.17029    289 t - - -
          2.68618  4.42225  2.77519  2.73123  3.46354  2.40513  3.72494  3.29354  2.67741  2.69355  4.24690  2.90347  2.73739  3.18146  2.89801  2.37887  2.77519  2.98518  4.58477  3.61503
          0.03197  3.85484  4.57718  0.61958  0.77255  0.48576  0.95510
    284   2.64345  4.42042  3.31359  3.21086  4.35310  0.75684  4.33205  3.94859  3.38972  3.60490  4.58064  3.47794  3.81099  3.71530  3.62753  2.81489  3.12332  3.48033  5.45274  4.45447    290 g - - -
          2.68618  4.42225  2.77519  2.73123  3.46354  2.40513  3.72494  3.29354  2.67741  2.69355  4.24690  2.90347  2.73739  3.18146  2.89801  2.37887  2.77519  2.98518  4.58477  3.61503
          0.03197  3.85484  4.57718  0.61958  0.77255  0.48576  0.95510
    285   2.97609  4.79636  3.10900  2.86733  3.27277  3.43294  1.18024  3.67626  2.71088  3.17238  4.21408  3.27731  3.98458  3.23339  2.97757  3.04698  3.27892  3.41174  4.73802  3.22416    291 h - - -
          2.68618  4.42225  2.77519  2.73123  3.46354  2.40513  3.72494  3.29354  2.67741  2.69355  4.24690  2.90347  2.73739  3.18146  2.89801  2.37887  2.77519  2.98518  4.58477  3.61503
          0.03197  3.85484  4.57718  0.61958  0.77255  0.48576  0.95510
    286   1.03948  4.18356  3.44495  3.23564  4.03507  3.00853  4.25973  3.15796  3.25145  3.04036  4.07428  3.38963  3.74610  3.59427  3.50308  2.53408  2.81023  2.81542  5.46399  4.26232    292 a - - -
          2.68618  4.42225  2.77519  2.73123  3.46354  2.40513  3.72494  3.29354  2.67741  2.69355  4.24690  2.90347  2.73739  3.18146  2.89801  2.37887  2.77519  2.98518  4.58477  3.61503
          0.03197  3.85484  4.57718  0.61958  0.77255  0.48576  0.95510
    287   2.86714  4.85198  2.89167  2.64634  4.01815  3.35460  3.80442  3.64639  2.46840  3.15048  4.17904  3.10584  3.90793  1.26573  2.75283  2.91573  3.16422  3.37723  5.29339  3.98604    293 q - - -
          2.68618  4.42225  2.77519  2.73123  3.46354  2.40513  3.72494  3.29354  2.67741  2.69355  4.24690  2.90347  2.73739  3.18146  2.89801  2.37887  2.77519  2.98518  4.58477  3.61503
          0.03197  3.85484  4.57718  0.61958  0.77255  0.48576  0.95510
    288   2.98589  4.82591  3.47478  2.98976  4.17603  3.47704  3.81203  3.71667  2.23104  3.23582  4.23663  3.35075  3.98063  3.03338  1.00567  3.07101  3.25315  3.44142  5.26632  4.10739    294 r - - -
          2.68618  4.42225  2.77519  2.73123  3.46354  2.40513  3.72494  3.29354  2.67741  2.69355  4.24690  2.90347  2.73739  3.18146  2.89801  2.37887  2.77519  2.98518  4.58477  3.61503
          0.03197  3.85484  4.57718  0.61958  0.77255  0.48576  0.95510
    289   2.99456  4.36852  4.53950  4.04754  3.43104  4.24017  4.79092  1.30791  3.91821  1.94679  3.26253  4.29469  4.58785  4.20371  4.13602  3.62313  3.26808  1.41459  5.37285  4.16086    295 i - - -
          2.68618  4.42225  2.77519  2.73123  3.46354  2.40513  3.72494  3.29354  2.67741  2.69355  4.24690  2.90347  2.73739  3.18146  2.89801  2.37887  2.77519  2.98518  4.58477  3.61503
          0.03197  3.85484  4.57718  0.61958  0.77255  0.48576  0.95510
    290   1.03948  4.18356  3.44495  3.23564  4.03507  3.00853  4.25973  3.15796  3.25145  3.04036  4.07428  3.38963  3.74610  3.59427  3.50308  2.53408  2.81023  2.81542  5.46399  4.26232    296 a - - -
          2.68618  4.42225  2.77519  2.73123  3.46354  2.40513  3.72494  3.29354  2.67741  2.69355  4.24690  2.90347  2.73739  3.18146  2.89801  2.37887  2.77519  2.98518  4.58477  3.61503
          0.03197  3.85484  4.57718  0.61958  0.77255  0.48576  0.95510
    291   3.13566  4.60326  4.16111  3.80106  3.12930  3.95960  4.46234  2.33260  3.56897  0.89722  3.15809  4.07823  4.39812  3.94153  3.74785  3.52867  3.43079  2.36532  5.00200  3.72119    297 l - - -
          2.68618  4.42225  2.77519  2.73123  3.46354  2.40513  3.72494  3.29354  2.67741  2.69355  4.24690  2.90347  2.73739  3.18146  2.89801  2.37887  2.77519  2.98518  4.58477  3.61503
          0.03197  3.85484  4.57718  0.61958  0.77255  0.48576  0.95510
    292   2.30662  4.22669  3.19138  3.00652  4.05882  2.95691  4.11677  3.57913  3.07909  3.30079  4.22847  3.23400  3.69430  3.42982  3.36555  1.11795  2.78546  3.11810  5.43276  4.14230    298 s - - -
          2.68618  4.42225  2.77519  2.73123  3.46354  2.40513  3.72494  3.29354  2.67741  2.69355  4.24690  2.90347  2.73739  3.18146  2.89801  2.37887  2.77519  2.98518  4.58477  3.61503
          0.03197  3.85484  4.57718  0.61958  0.77255  0.48576  0.95510
    293   1.70864  4.11485  3.28602  3.02449  4.15458  2.89323  4.11473  3.49289  3.08002  3.25126  4.11693  3.20914  3.63352  3.39151  3.38744  1.48583  2.65817  3.00842  5.52300  4.28730    299 s - - -
          2.68618  4.42225  2.77519  2.73123  3.46354  2.40513  3.72494  3.29354  2.67741  2.69355  4.24690  2.90347  2.73739  3.18146  2.89801  2.37887  2.77519  2.98518  4.58477  3.61503
          0.03197  3.85484  4.57718  0.61958  0.77255  0.48576  0.95510
    294   3.13566  4.60326  4.16111  3.80106  3.12930  3.95960  4.46234  2.33260  3.56897  0.89722  3.15809  4.07823  4.39812  3.94153  3.74785  3.52867  3.43079  2.36532  5.00200  3.72119    300 l - - -
          2.68618  4.42225  2.77519  2.73123  3.46354  2.40513  3.72494  3.29354  2.67741  2.69355  4.24690  2.90347  2.73739  3.18146  2.89801  2.37887  2.77519  2.98518  4.58477  3.61503
          0.03197  3.85484  4.57718  0.61958  0.77255  0.48576  0.95510
    295   3.23618  4.64319  4.21450  3.92579  1.04102  3.92978  3.86985  2.76220  3.83330  2.13641  3.49508  3.99942  4.38888  4.00618  3.95737  3.50692  3.53736  2.75158  4.12442  2.49376    301 f - - -
          2.68618  4.42225  2.77519  2.73123  3.46354  2.40513  3.72494  3.29354  2.67741  2.69355  4.24690  2.90347  2.73739  3.18146  2.89801  2.37887  2.77519  2.98518  4.58477  3.61503
          0.03197  3.85484  4.57718  0.61958  0.77255  0.48576  0.95510
    296   2.64345  4.42042  3.31359  3.21086  4.35310  0.75684  4.33205  3.94859  3.38972  3.60490  4.58064  3.47794  3.81099  3.71530  3.62753  2.81489  3.12332  3.48033  5.45274  4.45447    302 g - - -
          2.68618  4.42225  2.77519  2.73123  3.46354  2.40513  3.72494  3.29354  2.67741  2.69355  4.24690  2.90347  2.73739  3.18146  2.89801  2.37887  2.77519  2.98518  4.58477  3.61503
          0.03197  3.85484  4.57718  0.61958  0.77255  0.48576  0.95510
    297   2.64345  4.42042  3.31359  3.21086  4.35310  0.75684  4.33205  3.94859  3.38972  3.60490  4.58064  3.47794  3.81099  3.71530  3.62753  2.81489  3.12332  3.48033  5.45274  4.45447    303 g - - -
          2.68618  4.42225  2.77519  2.73123  3.46354  2.40513  3.72494  3.29354  2.67741  2.69355  4.24690  2.90347  2.73739  3.18146  2.89801  2.37887  2.77519  2.98518  4.58477  3.61503
          0.03197  3.85484  4.57718  0.61958  0.77255  0.48576  0.95510
    298   2.64345  4.42042  3.31359  3.21086  4.35310  0.75684  4.33205  3.94859  3.38972  3.60490  4.58064  3.47794  3.81099  3.71530  3.62753  2.81489  3.12332  3.48033  5.45274  4.45447    304 g - - -
          2.68618  4.42225  2.77519  2.73123  3.46354  2.40513  3.72494  3.29354  2.67741  2.69355  4.24690  2.90347  2.73739  3.18146  2.89801  2.37887  2.77519  2.98518  4.58477  3.61503
          0.03197  3.85484  4.57718  0.61958  0.77255  0.48576  0.95510
    299   1.59461  4.16506  3.70660  3.32058  3.74744  3.23454  4.24438  2.49183  3.24917  2.58657  3.66977  3.50164  3.88530  3.57586  3.52606  2.66165  2.81112  1.82175  5.33217  4.10336    305 a - - -
          2.68618  4.42225  2.77519  2.73123  3.46354  2.40513  3.72494  3.29354  2.67741  2.69355  4.24690  2.90347  2.73739  3.18146  2.89801  2.37887  2.77519  2.98518  4.58477  3.61503
          0.03197  3.85484  4.57718  0.61958  0.77255  0.48576  0.95510
    300   2.97095  5.09604  0.94367  2.32451  4.47076  3.19757  3.91596  4.05498  2.99681  3.66653  4.64442  2.87992  3.84914  3.15520  3.51050  2.93542  3.30921  3.69611  5.64278  4.34680    306 d - - -
          2.68618  4.42225  2.77519  2.73123  3.46354  2.40513  3.72494  3.29354  2.67741  2.69355  4.24690  2.90347  2.73739  3.18146  2.89801  2.37887  2.77519  2.98518  4.58477  3.61503
          0.03197  3.85484  4.57718  0.61958  0.77255  0.48576  0.95510
    301   2.97095  5.09604  0.94367  2.32451  4.47076  3.19757  3.91596  4.05498  2.99681  3.66653  4.64442  2.87992  3.84914  3.15520  3.51050  2.93542  3.30921  3.69611  5.64278  4.34680    307 d - - -
          2.68618  4.42225  2.77519  2.73123  3.46354  2.40513  3.72494  3.29354  2.67741  2.69355  4.24690  2.90347  2.73739  3.18146  2.89801  2.37887  2.77519  2.98518  4.58477  3.61503
          0.03197  3.85484  4.57718  0.61958  0.77255  0.48576  0.95510
    302   2.64345  4.42042  3.31359  3.21086  4.35310  0.75684  4.33205  3.94859  3.38972  3.60490  4.58064  3.47794  3.81099  3.71530  3.62753  2.81489  3.12332  3.48033  5.45274  4.45447    308 g - - -
          2.68618  4.42225  2.77519  2.73123  3.46354  2.40513  3.72494  3.29354  2.67741  2.69355  4.24690  2.90347  2.73739  3.18146  2.89801  2.37887  2.77519  2.98518  4.58477  3.61503
          0.03197  3.85484  4.57718  0.61958  0.77255  0.48576  0.95510
    303   3.13566  4.60326  4.16111  3.80106  3.12930  3.95960  4.46234  2.33260  3.56897  0.89722  3.15809  4.07823  4.39812  3.94153  3.74785  3.52867  3.43079  2.36532  5.00200  3.72119    309 l - - -
          2.68618  4.42225  2.77519  2.73123  3.46354  2.40513  3.72494  3.29354  2.67741  2.69355  4.24690  2.90347  2.73739  3.18146  2.89801  2.37887  2.77519  2.98518  4.58477  3.61503
          0.03197  3.85484  4.57718  0.61958  0.77255  0.48576  0.95510
    304   1.03948  4.18356  3.44495  3.23564  4.03507  3.00853  4.25973  3.15796  3.25145  3.04036  4.07428  3.38963  3.74610  3.59427  3.50308  2.53408  2.81023  2.81542  5.46399  4.26232    310 a - - -
          2.68618  4.42225  2.77519  2.73123  3.46354  2.40513  3.72494  3.29354  2.67741  2.69355  4.24690  2.90347  2.73739  3.18146  2.89801  2.37887  2.77519  2.98518  4.58477  3.61503
          0.03197  3.85484  4.57718  0.61958  0.77255  0.48576  0.95510
    305   3.13566  4.60326  4.16111  3.80106  3.12930  3.95960  4.46234  2.33260  3.56897  0.89722  3.15809  4.07823  4.39812  3.94153  3.74785  3.52867  3.43079  2.36532  5.00200  3.72119    311 l - - -
          2.68618  4.42225  2.77519  2.73123  3.46354  2.40513  3.72494  3.29354  2.67741  2.69355  4.24690  2.90347  2.73739  3.18146  2.89801  2.37887  2.77519  2.98518  4.58477  3.61503
          0.03197  3.85484  4.57718  0.61958  0.77255  0.48576  0.95510
    306   2.40354  4.24852  3.41275  3.16415  3.95361  3.08833  4.18277  3.07860  3.10677  2.94271  3.99451  3.37623  3.79076  3.50252  3.36620  2.60463  1.20215  2.77546  5.39297  4.17029    312 t - - -
          2.68618  4.42225  2.77519  2.73123  3.46354  2.40513  3.72494  3.29354  2.67741  2.69355  4.24690  2.90347  2.73739  3.18146  2.89801  2.37887  2.77519  2.98518  4.58477  3.61503
          0.03197  3.85484  4.57718  0.61958  0.77255  0.48576  0.95510
    307   1.03948  4.18356  3.44495  3.23564  4.03507  3.00853  4.25973  3.15796  3.25145  3.04036  4.07428  3.38963  3.74610  3.59427  3.50308  2.53408  2.81023  2.81542  5.46399  4.26232    313 a - - -
          2.68618  4.42225  2.77519  2.73123  3.46354  2.40513  3.72494  3.29354  2.67741  2.69355  4.24690  2.90347  2.73739  3.18146  2.89801  2.37887  2.77519  2.98518  4.58477  3.61503
          0.03197  3.85484  4.57718  0.61958  0.77255  0.48576  0.95510
    308   2.79422  4.34189  4.10077  3.76353  3.53739  3.70547  4.56836  2.05175  3.63103  2.22761  3.50539  3.95614  4.26708  3.99219  3.84521  3.20803  3.15627  1.04744  5.31879  4.04924    314 v - - -
          2.68618  4.42225  2.77519  2.73123  3.46354  2.40513  3.72494  3.29354  2.67741  2.69355  4.24690  2.90347  2.73739  3.18146  2.89801  2.37887  2.77519  2.98518  4.58477  3.61503
          0.03197  3.85484  4.57718  0.61958  0.77255  0.48576  0.95510
    309   2.64345  4.42042  3.31359  3.21086  4.35310  0.75684  4.33205  3.94859  3.38972  3.60490  4.58064  3.47794  3.81099  3.71530  3.62753  2.81489  3.12332  3.48033  5.45274  4.45447    315 g - - -
          2.68618  4.42225  2.77519  2.73123  3.46354  2.40513  3.72494  3.29354  2.67741  2.69355  4.24690  2.90347  2.73739  3.18146  2.89801  2.37887  2.77519  2.98518  4.58477  3.61503
          0.03197  3.85484  4.57718  0.61958  0.77255  0.48576  0.95510
    310   2.97095  5.09604  0.94367  2.32451  4.47076  3.19757  3.91596  4.05498  2.99681  3.66653  4.64442  2.87992  3.84914  3.15520  3.51050  2.93542  3.30921  3.69611  5.64278  4.34680    316 d - - -
          2.68618  4.42225  2.77519  2.73123  3.46354  2.40513  3.72494  3.29354  2.67741  2.69355  4.24690  2.90347  2.73739  3.18146  2.89801  2.37887  2.77519  2.98518  4.58477  3.61503
          0.03197  3.85484  4.57718  0.61958  0.77255  0.48576  0.95510
    311   2.72863  4.48872  3.33392  3.17055  4.16694  3.17724  4.24932  3.70797  3.22637  3.33667  4.38588  3.47894  0.86107  3.61569  3.47376  2.89560  3.16884  3.35534  5.35818  4.28742    317 p - - -
          2.68618  4.42225  2.77519  2.73123  3.46354  2.40513  3.72494  3.29354  2.67741  2.69355  4.24690  2.90347  2.73739  3.18146  2.89801  2.37887  2.77519  2.98518  4.58477  3.61503
          0.03197  3.85484  4.57718  0.61958  0.77255  0.48576  0.95510
    312   3.01740  4.44126  4.31029  3.92556  3.36249  4.04722  4.65708  1.10001  3.75334  1.95234  3.30080  4.17339  4.48028  4.10356  3.95194  3.54096  3.31694  1.84590  5.24955  3.98621    318 i - - -
          2.68618  4.42225  2.77519  2.73123  3.46354  2.40513  3.72494  3.29354  2.67741  2.69355  4.24690  2.90347  2.73739  3.18146  2.89801  2.37887  2.77519  2.98518  4.58477  3.61503
          0.03197  3.85484  4.57718  0.61958  0.77255  0.48576  0.95510
    313   2.86714  4.85198  2.89167  2.64634  4.01815  3.35460  3.80442  3.64639  2.46840  3.15048  4.17904  3.10584  3.90793  1.26573  2.75283  2.91573  3.16422  3.37723  5.29339  3.98604    319 q - - -
          2.68618  4.42225  2.77519  2.73123  3.46354  2.40513  3.72494  3.29354  2.67741  2.69355  4.24690  2.90347  2.73739  3.18146  2.89801  2.37887  2.77519  2.98518  4.58477  3.61503
          0.03197  3.85484  4.57718  0.61958  0.77255  0.48576  0.95510
    314   2.30662  4.22669  3.19138  3.00652  4.05882  2.95691  4.11677  3.57913  3.07909  3.30079  4.22847  3.23400  3.69430  3.42982  3.36555  1.11795  2.78546  3.11810  5.43276  4.14230    320 s - - -
          2.68618  4.42225  2.77519  2.73123  3.46354  2.40513  3.72494  3.29354  2.67741  2.69355  4.24690  2.90347  2.73739  3.18146  2.89801  2.37887  2.77519  2.98518  4.58477  3.61503
          0.03197  3.85484  4.57718  0.61958  0.77255  0.48576  0.95510
    315   3.01740  4.44126  4.31029  3.92556  3.36249  4.04722  4.65708  1.10001  3.75334  1.95234  3.30080  4.17339  4.48028  4.10356  3.95194  3.54096  3.31694  1.84590  5.24955  3.98621    321 i - - -
          2.68618  4.42225  2.77519  2.73123  3.46354  2.40513  3.72494  3.29354  2.67741  2.69355  4.24690  2.90347  2.73739  3.18146  2.89801  2.37887  2.77519  2.98518  4.58477  3.61503
          0.03197  3.85484  4.57718  0.61958  0.77255  0.48576  0.95510
    316   3.22195  4.71807  3.81235  3.53858  2.29417  3.80971  3.61079  3.23365  3.39661  2.69209  3.91056  3.70197  4.28404  3.70688  3.58387  3.36034  3.50858  3.10340  3.93720  0.99562    322 y - - -
          2.68618  4.42225  2.77519  2.73123  3.46354  2.40513  3.72494  3.29354  2.67741  2.69355  4.24690  2.90347  2.73739  3.18146  2.89801  2.37887  2.77519  2.98518  4.58477  3.61503
          0.03197  3.85484  4.57718  0.61958  0.77255  0.48576  0.95510
    317   2.64345  4.42042  3.31359  3.21086  4.35310  0.75684  4.33205  3.94859  3.38972  3.60490  4.58064  3.47794  3.81099  3.71530  3.62753  2.81489  3.12332  3.48033  5.45274  4.45447    323 g - - -
          2.68618  4.42225  2.77519  2.73123  3.46354  2.40513  3.72494  3.29354  2.67741  2.69355  4.24690  2.90347  2.73739  3.18146  2.89801  2.37887  2.77519  2.98518  4.58477  3.61503
          0.03197  3.85484  4.57718  0.61958  0.77255  0.48576  0.95510
    318   3.30681  4.68768  4.06453  3.76638  2.64895  3.71066  3.87872  3.32982  3.48904  2.72768  3.96442  3.91904  4.22697  3.87758  3.62044  3.51066  3.60635  3.21966  0.92162  2.65200    324 w - - -
          2.68618  4.42225  2.77519  2.73123  3.46354  2.40513  3.72494  3.29354  2.67741  2.69355  4.24690  2.90347  2.73739  3.18146  2.89801  2.37887  2.77519  2.98518  4.58477  3.61503
          0.03197  3.85484  4.57718  0.61958  0.77255  0.48576  0.95510
    319   2.98589  4.82591  3.47478  2.98976  4.17603  3.47704  3.81203  3.71667  2.23104  3.23582  4.23663  3.35075  3.98063  3.03338  1.00567  3.07101  3.25315  3.44142  5.26632  4.10739    325 r - - -
          2.68618  4.42225  2.77519  2.73123  3.46354  2.40513  3.72494  3.29354  2.67741  2.69355  4.24690  2.90347  2.73739  3.18146  2.89801  2.37887  2.77519  2.98518  4.58477  3.61503
          0.03197  3.85484  4.57718  0.61958  0.77255  0.48576  0.95510
    320   2.64345  4.42042  3.31359  3.21086  4.35310  0.75684  4.33205  3.94859  3.38972  3.60490  4.58064  3.47794  3.81099  3.71530  3.62753  2.81489  3.12332  3.48033  5.45274  4.45447    326 g - - -
          2.68618  4.42225  2.77519  2.73123  3.46354  2.40513  3.72494  3.29354  2.67741  2.69355  4.24690  2.90347  2.73739  3.18146  2.89801  2.37887  2.77519  2.98518  4.58477  3.61503
          0.03197  3.85484  4.57718  0.61958  0.77255  0.48576  0.95510
    321   1.03948  4.18356  3.44495  3.23564  4.03507  3.00853  4.25973  3.15796  3.25145  3.04036  4.07428  3.38963  3.74610  3.59427  3.50308  2.53408  2.81023  2.81542  5.46399  4.26232    327 a - - -
          2.68618  4.42225  2.77519  2.73123  3.46354  2.40513  3.72494  3.29354  2.67741  2.69355  4.24690  2.90347  2.73739  3.18146  2.89801  2.37887  2.77519  2.98518  4.58477  3.61503
          0.03197  3.85484  4.57718  0.61958  0.77255  0.48576  0.95510
    322   2.30662  4.22669  3.19138  3.00652  4.05882  2.95691  4.11677  3.57913  3.07909  3.30079  4.22847  3.23400  3.69430  3.42982  3.36555  1.11795  2.78546  3.11810  5.43276  4.14230    328 s - - -
          2.68618  4.42225  2.77519  2.73123  3.46354  2.40513  3.72494  3.29354  2.67741  2.69355  4.24690  2.90347  2.73739  3.18146  2.89801  2.37887  2.77519  2.98518  4.58477  3.61503
          0.03197  3.85484  4.57718  0.61958  0.77255  0.48576  0.95510
    323   1.03948  4.18356  3.44495  3.23564  4.03507  3.00853  4.25973  3.15796  3.25145  3.04036  4.07428  3.38963  3.74610  3.59427  3.50308  2.53408  2.81023  2.81542  5.46399  4.26232    329 a - - -
          2.68618  4.42225  2.77519  2.73123  3.46354  2.40513  3.72494  3.29354  2.67741  2.69355  4.24690  2.90347  2.73739  3.18146  2.89801  2.37887  2.77519  2.98518  4.58477  3.61503
          0.03197  3.85484  4.57718  0.61958  0.77255  0.48576  0.95510
    324   2.40354  4.24852  3.41275  3.16415  3.95361  3.08833  4.18277  3.07860  3.10677  2.94271  3.99451  3.37623  3.79076  3.50252  3.36620  2.60463  1.20215  2.77546  5.39297  4.17029    330 t - - -
          2.68618  4.42225  2.77519  2.73123  3.46354  2.40513  3.72494  3.29354  2.67741  2.69355  4.24690  2.90347  2.73739  3.18146  2.89801  2.37887  2.77519  2.98518  4.58477  3.61503
          0.03197  3.85484  4.57718  0.61958  0.77255  0.48576  0.95510
    325   2.70911  4.70480  2.69908  2.58286  4.06559  3.17237  3.90725  3.77234  2.80957  3.42126  4.37675  1.18966  3.82345  3.18012  3.16350  2.77706  3.09048  3.39633  5.37355  4.01530    331 n - - -
          2.68618  4.42225  2.77519  2.73123  3.46354  2.40513  3.72494  3.29354  2.67741  2.69355  4.24690  2.90347  2.73739  3.18146  2.89801  2.37887  2.77519  2.98518  4.58477  3.61503
          0.03197  3.85484  4.57718  0.61958  0.77255  0.48576  0.95510
    326   3.13566  4.60326  4.16111  3.80106  3.12930  3.95960  4.46234  2.33260  3.56897  0.89722  3.15809  4.07823  4.39812  3.94153  3.74785  3.52867  3.43079  2.36532  5.00200  3.72119    332 l - - -
          2.68618  4.42225  2.77519  2.73123  3.46354  2.40513  3.72494  3.29354  2.67741  2.69355  4.24690  2.90347  2.73739  3.18146  2.89801  2.37887  2.77519  2.98518  4.58477  3.61503
          0.03197  3.85484  4.57718  0.61958  0.77255  0.48576  0.95510
    327   2.72863  4.48872  3.33392  3.17055  4.16694  3.17724  4.24932  3.70797  3.22637  3.33667  4.38588  3.47894  0.86107  3.61569  3.47376  2.89560  3.16884  3.35534  5.35818  4.28742    333 p - - -
          2.68618  4.42225  2.77519  2.73123  3.46354  2.40513  3.72494  3.29354  2.67741  2.69355  4.24690  2.90347  2.73739  3.18146  2.89801  2.37887  2.77519  2.98518  4.58477  3.61503
          0.03197  3.85484  4.57718  0.61958  0.77255  0.48576  0.95510
    328   2.98589  4.82591  3.47478  2.98976  4.17603  3.47704  3.81203  3.71667  2.23104  3.23582  4.23663  3.35075  3.98063  3.03338  1.00567  3.07101  3.25315  3.44142  5.26632  4.10739    334 r - - -
          2.68618  4.42225  2.77519  2.73123  3.46354  2.40513  3.72494  3.29354  2.67741  2.69355  4.24690  2.90347  2.73739  3.18146  2.89801  2.37887  2.77519  2.98518  4.58477  3.61503
          0.03197  3.85484  4.57718  0.61958  0.77255  0.48576  0.95510
    329   3.23618  4.64319  4.21450  3.92579  1.04102  3.92978  3.86985  2.76220  3.83330  2.13641  3.49508  3.99942  4.38888  4.00618  3.95737  3.50692  3.53736  2.75158  4.12442  2.49376    335 f - - -
          2.68618  4.42225  2.77519  2.73123  3.46354  2.40513  3.72494  3.29354  2.67741  2.69355  4.24690  2.90347  2.73739  3.18146  2.89801  2.37887  2.77519  2.98518  4.58477  3.61503
          0.03197  3.85484  4.57718  0.61958  0.77255  0.48576  0.95510
    330   2.40354  4.24852  3.41275  3.16415  3.95361  3.08833  4.18277  3.07860  3.10677  2.94271  3.99451  3.37623  3.79076  3.50252  3.36620  2.60463  1.20215  2.77546  5.39297  4.17029    336 t - - -
          2.68618  4.42225  2.77519  2.73123  3.46354  2.40513  3.72494  3.29354  2.67741  2.69355  4.24690  2.90347  2.73739  3.18146  2.89801  2.37887  2.77519  2.98518  4.58477  3.61503
          0.03197  3.85484  4.57718  0.61958  0.77255  0.48576  0.95510
    331   2.40354  4.24852  3.41275  3.16415  3.95361  3.08833  4.18277  3.07860  3.10677  2.94271  3.99451  3.37623  3.79076  3.50252  3.36620  2.60463  1.20215  2.77546  5.39297  4.17029    337 t - - -
          2.68618  4.42225  2.77519  2.73123  3.46354  2.40513  3.72494  3.29354  2.67741  2.69355  4.24690  2.90347  2.73739  3.18146  2.89801  2.37887  2.77519  2.98518  4.58477  3.61503
          0.03197  3.85484  4.57718  0.61958  0.77255  0.48576  0.95510
    332   2.97095  5.09604  0.94367  2.32451  4.47076  3.19757  3.91596  4.05498  2.99681  3.66653  4.64442  2.87992  3.84914  3.15520  3.51050  2.93542  3.30921  3.69611  5.64278  4.34680    338 d - - -
          2.68618  4.42225  2.77519  2.73123  3.46354  2.40513  3.72494  3.29354  2.67741  2.69355  4.24690  2.90347  2.73739  3.18146  2.89801  2.37887  2.77519  2.98518  4.58477  3.61503
          0.03197  3.85484  4.57718  0.61958  0.77255  0.48576  0.95510
    333   3.23618  4.64319  4.21450  3.92579  1.04102  3.92978  3.86985  2.76220  3.83330  2.13641  3.49508  3.99942  4.38888  4.00618  3.95737  3.50692  3.53736  2.75158  4.12442  2.49376    339 f - - -
          2.68618  4.42225  2.77519  2.73123  3.46354  2.40513  3.72494  3.29354  2.67741  2.69355  4.24690  2.90347  2.73739  3.18146  2.89801  2.37887  2.77519  2.98518  4.58477  3.61503
          0.03197  3.85484  4.57718  0.61958  0.77255  0.48576  0.95510
    334   2.72863  4.48872  3.33392  3.17055  4.16694  3.17724  4.24932  3.70797  3.22637  3.33667  4.38588  3.47894  0.86107  3.61569  3.47376  2.89560  3.16884  3.35534  5.35818  4.28742    340 p - - -
          2.68618  4.42225  2.77519  2.73123  3.46354  2.40513  3.72494  3.29354  2.67741  2.69355  4.24690  2.90347  2.73739  3.18146  2.89801  2.37887  2.77519  2.98518  4.58477  3.61503
          0.03197  3.85484  4.57718  0.61958  0.77255  0.48576  0.95510
    335   2.69252  4.46061  3.44160  2.87518  3.18149  3.58464  3.68555  2.91012  2.57131  2.13956  3.50730  3.26762  3.96404  3.05429  2.35636  2.86459  2.91893  2.71578  4.69018  2.60325    341 l - - -
          2.68618  4.42225  2.77519  2.73123  3.46354  2.40513  3.72494  3.29354  2.67741  2.69355  4.24690  2.90347  2.73739  3.18146  2.89801  2.37887  2.77519  2.98518  4.58477  3.61503
          0.03197  3.85484  4.57718  0.61958  0.77255  0.48576  0.95510
    336   2.30662  4.22669  3.19138  3.00652  4.05882  2.95691  4.11677  3.57913  3.07909  3.30079  4.22847  3.23400  3.69430  3.42982  3.36555  1.11795  2.78546  3.11810  5.43276  4.14230    342 s - - -
          2.68618  4.42225  2.77519  2.73123  3.46354  2.40513  3.72494  3.29354  2.67741  2.69355  4.24690  2.90347  2.73739  3.18146  2.89801  2.37887  2.77519  2.98518  4.58477  3.61503
          0.03197  3.85484  4.57718  0.61958  0.77255  0.48576  0.95510
    337   2.97095  5.09604  0.94367  2.32451  4.47076  3.19757  3.91596  4.05498  2.99681  3.66653  4.64442  2.87992  3.84914  3.15520  3.51050  2.93542  3.30921  3.69611  5.64278  4.34680    343 d - - -
          2.68618  4.42225  2.77519  2.73123  3.46354  2.40513  3.72494  3.29354  2.67741  2.69355  4.24690  2.90347  2.73739  3.18146  2.89801  2.37887  2.77519  2.98518  4.58477  3.61503
          0.03197  3.85484  4.57718  0.61958  0.77255  0.48576  0.95510
    338   2.64345  4.42042  3.31359  3.21086  4.35310  0.75684  4.33205  3.94859  3.38972  3.60490  4.58064  3.47794  3.81099  3.71530  3.62753  2.81489  3.12332  3.48033  5.45274  4.45447    344 g - - -
          2.68618  4.42225  2.77519  2.73123  3.46354  2.40513  3.72494  3.29354  2.67741  2.69355  4.24690  2.90347  2.73739  3.18146  2.89801  2.37887  2.77519  2.98518  4.58477  3.61503
          0.03197  3.85484  4.57718  0.61958  0.77255  0.48576  0.95510
    339   2.40354  4.24852  3.41275  3.16415  3.95361  3.08833  4.18277  3.07860  3.10677  2.94271  3.99451  3.37623  3.79076  3.50252  3.36620  2.60463  1.20215  2.77546  5.39297  4.17029    345 t - - -
          2.68618  4.42225  2.77519  2.73123  3.46354  2.40513  3.72494  3.29354  2.67741  2.69355  4.24690  2.90347  2.73739  3.18146  2.89801  2.37887  2.77519  2.98518  4.58477  3.61503
          0.03197  3.85484  4.57718  0.61958  0.77255  0.48576  0.95510
    340   2.72863  4.48872  3.33392  3.17055  4.16694  3.17724  4.24932  3.70797  3.22637  3.33667  4.38588  3.47894  0.86107  3.61569  3.47376  2.89560  3.16884  3.35534  5.35818  4.28742    346 p - - -
          2.68618  4.42225  2.77519  2.73123  3.46354  2.40513  3.72494  3.29354  2.67741  2.69355  4.24690  2.90347  2.73739  3.18146  2.89801  2.37887  2.77519  2.98518  4.58477  3.61503
          0.03197  3.85484  4.57718  0.61958  0.77255  0.48576  0.95510
    341   1.03948  4.18356  3.44495  3.23564  4.03507  3.00853  4.25973  3.15796  3.25145  3.04036  4.07428  3.38963  3.74610  3.59427  3.50308  2.53408  2.81023  2.81542  5.46399  4.26232    347 a - - -
          2.68618  4.42225  2.77519  2.73123  3.46354  2.40513  3.72494  3.29354  2.67741  2.69355  4.24690  2.90347  2.73739  3.18146  2.89801  2.37887  2.77519  2.98518  4.58477  3.61503
          0.03197  3.85484  4.57718  0.61958  0.77255  0.48576  0.95510
    342   2.72863  4.48872  3.33392  3.17055  4.16694  3.17724  4.24932  3.70797  3.22637  3.33667  4.38588  3.47894  0.86107  3.61569  3.47376  2.89560  3.16884  3.35534  5.35818  4.28742    348 p - - -
          2.68618  4.42225  2.77519  2.73123  3.46354  2.40513  3.72494  3.29354  2.67741  2.69355  4.24690  2.90347  2.73739  3.18146  2.89801  2.37887  2.77519  2.98518  4.58477  3.61503
          0.03197  3.85484  4.57718  0.61958  0.77255  0.48576  0.95510
    343   2.56495  4.29533  3.60009  3.11738  3.49260  3.45959  4.03120  2.53941  2.97538  2.29818  2.54278  3.43910  3.96817  3.34901  3.27280  2.81702  1.93078  2.37496  5.08709  3.85519    349 t - - -
          2.68618  4.42225  2.77519  2.73123  3.46354  2.40513  3.72494  3.29354  2.67741  2.69355  4.24690  2.90347  2.73739  3.18146  2.89801  2.37887  2.77519  2.98518  4.58477  3.61503
          0.03197  3.85484  4.57718  0.61958  0.77255  0.48576  0.95510
    344   2.70651  2.70244  4.14768  3.64207  3.24788  3.69739  4.28200  2.23042  3.45395  1.44393  3.23374  3.83529  4.17221  3.75875  3.65800  3.08840  3.01557  2.11693  4.96879  3.72293    350 l - - -
          2.68618  4.42225  2.77519  2.73123  3.46354  2.40513  3.72494  3.29354  2.67741  2.69355  4.24690  2.90347  2.73739  3.18146  2.89801  2.37887  2.77519  2.98518  4.58477  3.61503
          0.03197  3.85484  4.57718  0.61958  0.77255  0.48576  0.95510
    345   2.93748  5.04443  2.48072  1.05072  4.38849  3.26295  3.84846  3.83890  2.72679  3.45894  4.43394  2.92344  3.86675  3.06461  3.13366  2.92179  3.24165  3.52464  5.56340  4.28585    351 e - - -
          2.68618  4.42225  2.77519  2.73123  3.46354  2.40513  3.72494  3.29354  2.67741  2.69355  4.24690  2.90347  2.73739  3.18146  2.89801  2.37887  2.77519  2.98518  4.58477  3.61503
          0.03197  3.85484  4.57718  0.61958  0.77255  0.48576  0.95510
    346   3.13566  4.60326  4.16111  3.80106  3.12930  3.95960  4.46234  2.33260  3.56897  0.89722  3.15809  4.07823  4.39812  3.94153  3.74785  3.52867  3.43079  2.36532  5.00200  3.72119    352 l - - -
          2.68618  4.42225  2.77519  2.73123  3.46354  2.40513  3.72494  3.29354  2.67741  2.69355  4.24690  2.90347  2.73739  3.18146  2.89801  2.37887  2.77519  2.98518  4.58477  3.61503
          0.03197  3.85484  4.57718  0.61958  0.77255  0.48576  0.95510
    347   2.98589  4.82591  3.47478  2.98976  4.17603  3.47704  3.81203  3.71667  2.23104  3.23582  4.23663  3.35075  3.98063  3.03338  1.00567  3.07101  3.25315  3.44142  5.26632  4.10739    353 r - - -
          2.68618  4.42225  2.77519  2.73123  3.46354  2.40513  3.72494  3.29354  2.67741  2.69355  4.24690  2.90347  2.73739  3.18146  2.89801  2.37887  2.77519  2.98518  4.58477  3.61503
          0.03197  3.85484  4.57718  0.61958  0.77255  0.48576  0.95510
    348   2.40354  4.24852  3.41275  3.16415  3.95361  3.08833  4.18277  3.07860  3.10677  2.94271  3.99451  3.37623  3.79076  3.50252  3.36620  2.60463  1.20215  2.77546  5.39297  4.17029    354 t - - -
          2.68618  4.42225  2.77519  2.73123  3.46354  2.40513  3.72494  3.29354  2.67741  2.69355  4.24690  2.90347  2.73739  3.18146  2.89801  2.37887  2.77519  2.98518  4.58477  3.61503
          0.03197  3.85484  4.57718  0.61958  0.77255  0.48576  0.95510
    349   2.30662  4.22669  3.19138  3.00652  4.05882  2.95691  4.11677  3.57913  3.07909  3.30079  4.22847  3.23400  3.69430  3.42982  3.36555  1.11795  2.78546  3.11810  5.43276  4.14230    355 s - - -
          2.68618  4.42225  2.77519  2.73123  3.46354  2.40513  3.72494  3.29354  2.67741  2.69355  4.24690  2.90347  2.73739  3.18146  2.89801  2.37887  2.77519  2.98518  4.58477  3.61503
          0.03197  3.85484  4.57718  0.61958  0.77255  0.48576  0.95510
    350   3.30681  4.68768  4.06453  3.76638  2.64895  3.71066  3.87872  3.32982  3.48904  2.72768  3.96442  3.91904  4.22697  3.87758  3.62044  3.51066  3.60635  3.21966  0.92162  2.65200    356 w - - -
          2.68618  4.42225  2.77519  2.73123  3.46354  2.40513  3.72494  3.29354  2.67741  2.69355  4.24690  2.90347  2.73739  3.18146  2.89801  2.37887  2.77519  2.98518  4.58477  3.61503
          0.03197  3.85484  4.57718  0.61958  0.77255  0.48576  0.95510
    351   2.98589  4.82591  3.47478  2.98976  4.17603  3.47704  3.81203  3.71667  2.23104  3.23582  4.23663  3.35075  3.98063  3.03338  1.00567  3.07101  3.25315  3.44142  5.26632  4.10739    357 r - - -
          2.68618  4.42225  2.77519  2.73123  3.46354  2.40513  3.72494  3.29354  2.67741  2.69355  4.24690  2.90347  2.73739  3.18146  2.89801  2.37887  2.77519  2.98518  4.58477  3.61503
          0.03197  3.85484  4.57718  0.61958  0.77255  0.48576  0.95510
    352   2.70911  4.70480  2.69908  2.58286  4.06559  3.17237  3.90725  3.77234  2.80957  3.42126  4.37675  1.18966  3.82345  3.18012  3.16350  2.77706  3.09048  3.39633  5.37355  4.01530    358 n - - -
          2.68618  4.42225  2.77519  2.73123  3.46354  2.40513  3.72494  3.29354  2.67741  2.69355  4.24690  2.90347  2.73739  3.18146  2.89801  2.37887  2.77519  2.98518  4.58477  3.61503
          0.03197  3.85484  4.57718  0.61958  0.77255  0.48576  0.95510
    353   2.72863  4.48872  3.33392  3.17055  4.16694  3.17724  4.24932  3.70797  3.22637  3.33667  4.38588  3.47894  0.86107  3.61569  3.47376  2.89560  3.16884  3.35534  5.35818  4.28742    359 p - - -
          2.68618  4.42225  2.77519  2.73123  3.46354  2.40513  3.72494  3.29354  2.67741  2.69355  4.24690  2.90347  2.73739  3.18146  2.89801  2.37887  2.77519  2.98518  4.58477  3.61503
          0.03197  3.85484  4.57718  0.61958  0.77255  0.48576  0.95510
    354   2.72863  4.48872  3.33392  3.17055  4.16694  3.17724  4.24932  3.70797  3.22637  3.33667  4.38588  3.47894  0.86107  3.61569  3.47376  2.89560  3.16884  3.35534  5.35818  4.28742    360 p - - -
          2.68618  4.42225  2.77519  2.73123  3.46354  2.40513  3.72494  3.29354  2.67741  2.69355  4.24690  2.90347  2.73739  3.18146  2.89801  2.37887  2.77519  2.98518  4.58477  3.61503
          0.03197  3.85484  4.57718  0.61958  0.77255  0.48576  0.95510
    355   2.66827  4.88256  2.78040  2.04582  4.22788  3.33991  3.60951  3.64550  2.27687  3.21143  4.04177  2.89638  3.80195  2.76173  2.21228  2.25054  2.91558  3.29932  5.39616  4.07717    361 e - - -
          2.68618  4.42225  2.77519  2.73123  3.46354  2.40513  3.72494  3.29354  2.67741  2.69355  4.24690  2.90347  2.73739  3.18146  2.89801  2.37887  2.77519  2.98518  4.58477  3.61503
          0.03197  3.85484  4.57718  0.61958  0.77255  0.48576  0.95510
    356   2.45028  4.20485  3.67715  3.26154  3.69635  3.30449  4.18803  2.46525  3.15841  2.53271  3.61957  3.48948  3.91851  3.51097  3.44273  2.71519  1.80193  1.84056  5.27904  4.04408    362 t - - -
          2.68618  4.42225  2.77519  2.73123  3.46354  2.40513  3.72494  3.29354  2.67741  2.69355  4.24690  2.90347  2.73739  3.18146  2.89801  2.37887  2.77519  2.98518  4.58477  3.61503
          0.03197  3.85484  4.57718  0.61958  0.77255  0.48576  0.95510
    357   3.13566  4.60326  4.16111  3.80106  3.12930  3.95960  4.46234  2.33260  3.56897  0.89722  3.15809  4.07823  4.39812  3.94153  3.74785  3.52867  3.43079  2.36532  5.00200  3.72119    363 l - - -
          2.68618  4.42225  2.77519  2.73123  3.46354  2.40513  3.72494  3.29354  2.67741  2.69355  4.24690  2.90347  2.73739  3.18146  2.89801  2.37887  2.77519  2.98518  4.58477  3.61503
          0.03197  3.85484  4.57718  0.61958  0.77255  0.48576  0.95510
    358   2.82241  4.87276  3.13569  2.64155  3.86462  3.48748  2.10267  3.61269  2.12865  3.14217  4.03408  3.08165  3.91313  2.80892  1.96205  2.85795  3.04362  3.31464  5.11594  3.74986    364 r - - -
          2.68618  4.42225  2.77519  2.73123  3.46354  2.40513  3.72494  3.29354  2.67741  2.69355  4.24690  2.90347  2.73739  3.18146  2.89801  2.37887  2.77519  2.98518  4.58477  3.61503
          0.03197  3.85484  4.57718  0.61958  0.77255  0.48576  0.95510
    359   2.95001  4.39607  4.32589  3.83888  3.31231  4.07856  4.57459  1.92936  3.67342  1.59257  3.20351  4.10482  4.45940  3.98754  3.89861  3.45942  3.22934  1.34722  5.20758  3.96740    365 v - - -
          2.68618  4.42225  2.77519  2.73123  3.46354  2.40513  3.72494  3.29354  2.67741  2.69355  4.24690  2.90347  2.73739  3.18146  2.89801  2.37887  2.77519  2.98518  4.58477  3.61503
          0.03197  3.85484  4.57718  0.61958  0.77255  0.48576  0.95510
    360   1.03948  4.18356  3.44495  3.23564  4.03507  3.00853  4.25973  3.15796  3.25145  3.04036  4.07428  3.38963  3.74610  3.59427  3.50308  2.53408  2.81023  2.81542  5.46399  4.26232    366 a - - -
          2.68618  4.42225  2.77519  2.73123  3.46354  2.40513  3.72494  3.29354  2.67741  2.69355  4.24690  2.90347  2.73739  3.18146  2.89801  2.37887  2.77519  2.98518  4.58477  3.61503
          0.03197  3.85484  4.57718  0.61958  0.77255  0.48576  0.95510
    361   2.70911  4.70480  2.69908  2.58286  4.06559  3.17237  3.90725  3.77234  2.80957  3.42126  4.37675  1.18966  3.82345  3.18012  3.16350  2.77706  3.09048  3.39633  5.37355  4.01530    367 n - - -
          2.68618  4.42225  2.77519  2.73123  3.46354  2.40513  3.72494  3.29354  2.67741  2.69355  4.24690  2.90347  2.73739  3.18146  2.89801  2.37887  2.77519  2.98518  4.58477  3.61503
          0.03197  3.85484  4.57718  0.61958  0.77255  0.48576  0.95510
    362   1.03948  4.18356  3.44495  3.23564  4.03507  3.00853  4.25973  3.15796  3.25145  3.04036  4.07428  3.38963  3.74610  3.59427  3.50308  2.53408  2.81023  2.81542  5.46399  4.26232    368 a - - -
          2.68618  4.42225  2.77519  2.73123  3.46354  2.40513  3.72494  3.29354  2.67741  2.69355  4.24690  2.90347  2.73739  3.18146  2.89801  2.37887  2.77519  2.98518  4.58477  3.61503
          0.03197  3.85484  4.57718  0.61958  0.77255  0.48576  0.95510
    363   1.99605  4.19572  3.84952  3.45550  3.67665  3.40333  4.34364  2.23925  3.37142  2.44886  3.58064  3.64275  4.01567  3.69837  3.63434  2.82676  2.89706  1.43392  5.33058  4.10202    369 v - - -
          2.68618  4.42225  2.77519  2.73123  3.46354  2.40513  3.72494  3.29354  2.67741  2.69355  4.24690  2.90347  2.73739  3.18146  2.89801  2.37887  2.77519  2.98518  4.58477  3.61503
          0.03197  3.85484  4.57718  0.61958  0.77255  0.48576  0.95510
    364   2.30662  4.22669  3.19138  3.00652  4.05882  2.95691  4.11677  3.57913  3.07909  3.30079  4.22847  3.23400  3.69430  3.42982  3.36555  1.11795  2.78546  3.11810  5.43276  4.14230    370 s - - -
          2.68618  4.42225  2.77519  2.73123  3.46354  2.40513  3.72494  3.29354  2.67741  2.69355  4.24690  2.90347  2.73739  3.18146  2.89801  2.37887  2.77519  2.98518  4.58477  3.61503
          0.03197  3.85484  4.57718  0.61958  0.77255  0.48576  0.95510
    365   2.14348  4.47748  3.03521  2.21609  3.81500  3.34800  3.79262  2.90403  2.66077  2.78339  3.71479  3.08783  3.84167  3.01709  3.05180  2.68631  2.83890  2.21755  5.21841  3.93784    371 a - - -
          2.68618  4.42225  2.77519  2.73123  3.46354  2.40513  3.72494  3.29354  2.67741  2.69355  4.24690  2.90347  2.73739  3.18146  2.89801  2.37887  2.77519  2.98518  4.58477  3.61503
          0.03197  3.85484  4.57718  0.61958  0.77255  0.48576  0.95510
    366   2.86305  5.35788  1.75354  1.44536  4.64607  3.17449  3.70331  4.13937  2.69314  3.67312  4.53216  2.65300  3.78459  2.87250  3.25923  2.76431  3.14913  3.73659  5.83301  4.36176    372 e - - -
          2.68618  4.42225  2.77519  2.73123  3.46354  2.40513  3.72494  3.29354  2.67741  2.69355  4.24690  2.90347  2.73739  3.18146  2.89801  2.37887  2.77519  2.98518  4.58477  3.61503
          0.03197  3.85484  4.57718  0.61958  0.77255  0.48576  0.95510
    367   1.03948  4.18356  3.44495  3.23564  4.03507  3.00853  4.25973  3.15796  3.25145  3.04036  4.07428  3.38963  3.74610  3.59427  3.50308  2.53408  2.81023  2.81542  5.46399  4.26232    373 a - - -
          2.68618  4.42225  2.77519  2.73123  3.46354  2.40513  3.72494  3.29354  2.67741  2.69355  4.24690  2.90347  2.73739  3.18146  2.89801  2.37887  2.77519  2.98518  4.58477  3.61503
          0.03197  3.85484  4.57718  0.61958  0.77255  0.48576  0.95510
    368   2.98589  4.82591  3.47478  2.98976  4.17603  3.47704  3.81203  3.71667  2.23104  3.23582  4.23663  3.35075  3.98063  3.03338  1.00567  3.07101  3.25315  3.44142  5.26632  4.10739    374 r - - -
          2.68618  4.42225  2.77519  2.73123  3.46354  2.40513  3.72494  3.29354  2.67741  2.69355  4.24690  2.90347  2.73739  3.18146  2.89801  2.37887  2.77519  2.98518  4.58477  3.61503
          0.03197  3.85484  4.57718  0.61958  0.77255  0.48576  0.95510
    369   2.98589  4.82591  3.47478  2.98976  4.17603  3.47704  3.81203  3.71667  2.23104  3.23582  4.23663  3.35075  3.98063  3.03338  1.00567  3.07101  3.25315  3.44142  5.26632  4.10739    375 r - - -
          2.68618  4.42225  2.77519  2.73123  3.46354  2.40513  3.72494  3.29354  2.67741  2.69355  4.24690  2.90347  2.73739  3.18146  2.89801  2.37887  2.77519  2.98518  4.58477  3.61503
          0.03197  3.85484  4.57718  0.61958  0.77255  0.48576  0.95510
    370   2.98589  4.82591  3.47478  2.98976  4.17603  3.47704  3.81203  3.71667  2.23104  3.23582  4.23663  3.35075  3.98063  3.03338  1.00567  3.07101  3.25315  3.44142  5.26632  4.10739    376 r - - -
          2.68618  4.42225  2.77519  2.73123  3.46354  2.40513  3.72494  3.29354  2.67741  2.69355  4.24690  2.90347  2.73739  3.18146  2.89801  2.37887  2.77519  2.98518  4.58477  3.61503
          0.03197  3.85484  4.57718  0.61958  0.77255  0.48576  0.95510
    371   2.30662  4.22669  3.19138  3.00652  4.05882  2.95691  4.11677  3.57913  3.07909  3.30079  4.22847  3.23400  3.69430  3.42982  3.36555  1.11795  2.78546  3.11810  5.43276  4.14230    377 s - - -
          2.68618  4.42225  2.77519  2.73123  3.46354  2.40513  3.72494  3.29354  2.67741  2.69355  4.24690  2.90347  2.73739  3.18146  2.89801  2.37887  2.77519  2.98518  4.58477  3.61503
          0.03197  3.85484  4.57718  0.61958  0.77255  0.48576  0.95510
    372   2.79422  4.34189  4.10077  3.76353  3.53739  3.70547  4.56836  2.05175  3.63103  2.22761  3.50539  3.95614  4.26708  3.99219  3.84521  3.20803  3.15627  1.04744  5.31879  4.04924    378 v - - -
          2.68618  4.42225  2.77519  2.73123  3.46354  2.40513  3.72494  3.29354  2.67741  2.69355  4.24690  2.90347  2.73739  3.18146  2.89801  2.37887  2.77519  2.98518  4.58477  3.61503
          0.03197  3.85484  4.57718  0.61958  0.77255  0.48576  0.95510
    373   1.73715  4.64669  2.68547  1.99576  4.13226  3.20561  3.78377  3.40256  2.63856  3.13851  4.03752  2.93819  3.78486  2.98492  3.04454  2.65315  2.91031  3.07744  5.44368  4.12868    379 a - - -
          2.68618  4.42225  2.77519  2.73123  3.46354  2.40513  3.72494  3.29354  2.67741  2.69355  4.24690  2.90347  2.73739  3.18146  2.89801  2.37887  2.77519  2.98518  4.58477  3.61503
          0.03197  3.85484  4.57718  0.61958  0.77255  0.48576  0.95510
    374   2.79422  4.34189  4.10077  3.76353  3.53739  3.70547  4.56836  2.05175  3.63103  2.22761  3.50539  3.95614  4.26708  3.99219  3.84521  3.20803  3.15627  1.04744  5.31879  4.04924    380 v - - -
          2.68618  4.42225  2.77519  2.73123  3.46354  2.40513  3.72494  3.29354  2.67741  2.69355  4.24690  2.90347  2.73739  3.18146  2.89801  2.37887  2.77519  2.98518  4.58477  3.61503
          0.03197  3.85484  4.57718  0.61958  0.77255  0.48576  0.95510
    375   2.85257  4.91371  3.20551  2.66539  3.99569  3.51495  2.57361  3.66308  2.04769  3.17746  4.06339  3.09636  3.92527  2.77663  1.63343  2.88177  3.06192  3.36173  5.17617  3.85081    381 r - - -
          2.68618  4.42225  2.77519  2.73123  3.46354  2.40513  3.72494  3.29354  2.67741  2.69355  4.24690  2.90347  2.73739  3.18146  2.89801  2.37887  2.77519  2.98518  4.58477  3.61503
          0.03197  3.85484  4.57718  0.61958  0.77255  0.48576  0.95510
    376   1.39743  4.09803  3.32769  3.06266  4.13290  2.89250  4.13182  3.44654  3.10799  3.22389  4.09501  3.22919  3.63494  3.41698  3.40724  1.82220  2.65325  2.97346  5.51079  4.28199    382 a - - -
          2.68618  4.42225  2.77519  2.73123  3.46354  2.40513  3.72494  3.29354  2.67741  2.69355  4.24690  2.90347  2.73739  3.18146  2.89801  2.37887  2.77519  2.98518  4.58477  3.61503
          0.03197  3.85484  4.57718  0.61958  0.77255  0.48576  0.95510
    377   3.13566  4.60326  4.16111  3.80106  3.12930  3.95960  4.46234  2.33260  3.56897  0.89722  3.15809  4.07823  4.39812  3.94153  3.74785  3.52867  3.43079  2.36532  5.00200  3.72119    383 l - - -
          2.68618  4.42225  2.77519  2.73123  3.46354  2.40513  3.72494  3.29354  2.67741  2.69355  4.24690  2.90347  2.73739  3.18146  2.89801  2.37887  2.77519  2.98518  4.58477  3.61503
          0.03197  3.85484  4.57718  0.61958  0.77255  0.48576  0.95510
    378   2.87937  4.97579  3.18986  2.65354  4.30456  3.51513  3.59059  3.73919  1.97969  3.22956  4.11794  3.08487  3.92761  2.18825  1.58678  2.89654  3.08384  3.43237  5.33620  4.10246    384 r - - -
          2.68618  4.42225  2.77519  2.73123  3.46354  2.40513  3.72494  3.29354  2.67741  2.69355  4.24690  2.90347  2.73739  3.18146  2.89801  2.37887  2.77519  2.98518  4.58477  3.61503
          0.03197  3.85484  4.57718  0.61958  0.77255  0.48576  0.95510
    379   2.72863  4.48872  3.33392  3.17055  4.16694  3.17724  4.24932  3.70797  3.22637  3.33667  4.38588  3.47894  0.86107  3.61569  3.47376  2.89560  3.16884  3.35534  5.35818  4.28742    385 p - - -
          2.68618  4.42225  2.77519  2.73123  3.46354  2.40513  3.72494  3.29354  2.67741  2.69355  4.24690  2.90347  2.73739  3.18146  2.89801  2.37887  2.77519  2.98518  4.58477  3.61503
          0.03197  3.85484  4.57718  0.61958  0.77255  0.48576  0.95510
    380   2.98589  4.82591  3.47478  2.98976  4.17603  3.47704  3.81203  3.71667  2.23104  3.23582  4.23663  3.35075  3.98063  3.03338  1.00567  3.07101  3.25315  3.44142  5.26632  4.10739    386 r - - -
          2.68618  4.42225  2.77519  2.73123  3.46354  2.40513  3.72494  3.29354  2.67741  2.69355  4.24690  2.90347  2.73739  3.18146  2.89801  2.37887  2.77519  2.98518  4.58477  3.61503
          0.03197  3.85484  4.57718  0.61958  0.77255  0.48576  0.95510
    381   2.72863  4.48872  3.33392  3.17055  4.16694  3.17724  4.24932  3.70797  3.22637  3.33667  4.38588  3.47894  0.86107  3.61569  3.47376  2.89560  3.16884  3.35534  5.35818  4.28742    387 p - - -
          2.68618  4.42225  2.77519  2.73123  3.46354  2.40513  3.72494  3.29354  2.67741  2.69355  4.24690  2.90347  2.73739  3.18146  2.89801  2.37887  2.77519  2.98518  4.58477  3.61503
          0.03197  3.85484  4.57718  0.61958  0.77255  0.48576  0.95510
    382   2.81918  5.24438  1.48306  2.09909  4.56230  3.15416  3.72166  4.11335  2.72713  3.65879  4.51971  2.07850  3.77726  2.90069  3.28875  2.74231  3.12499  3.69903  5.78949  4.31393    388 d - - -
          2.68618  4.42225  2.77519  2.73123  3.46354  2.40513  3.72494  3.29354  2.67741  2.69355  4.24690  2.90347  2.73739  3.18146  2.89801  2.37887  2.77519  2.98518  4.58477  3.61503
          0.03197  3.85484  4.57718  0.61958  0.77255  0.48576  0.95510
    383   1.03948  4.18356  3.44495  3.23564  4.03507  3.00853  4.25973  3.15796  3.25145  3.04036  4.07428  3.38963  3.74610  3.59427  3.50308  2.53408  2.81023  2.81542  5.46399  4.26232    389 a - - -
          2.68618  4.42225  2.77519  2.73123  3.46354  2.40513  3.72494  3.29354  2.67741  2.69355  4.24690  2.90347  2.73739  3.18146  2.89801  2.37887  2.77519  2.98518  4.58477  3.61503
          0.03197  3.85484  4.57718  0.61958  0.77255  0.48576  0.95510
    384   2.72195  4.94402  2.48634  1.57586  4.32982  3.23444  3.71338  3.76031  2.55533  3.35292  4.22146  2.82928  2.55986  2.88970  2.99497  2.71684  3.01218  3.40302  5.54295  4.19451    390 e - - -
          2.68618  4.42225  2.77519  2.73123  3.46354  2.40513  3.72494  3.29354  2.67741  2.69355  4.24690  2.90347  2.73739  3.18146  2.89801  2.37887  2.77519  2.98518  4.58477  3.61503
          0.03197  3.85484  4.57718  0.61958  0.77255  0.48576  0.95510
    385   2.72863  4.48872  3.33392  3.17055  4.16694  3.17724  4.24932  3.70797  3.22637  3.33667  4.38588  3.47894  0.86107  3.61569  3.47376  2.89560  3.16884  3.35534  5.35818  4.28742    391 p - - -
          2.68618  4.42225  2.77519  2.73123  3.46354  2.40513  3.72494  3.29354  2.67741  2.69355  4.24690  2.90347  2.73739  3.18146  2.89801  2.37887  2.77519  2.98518  4.58477  3.61503
          0.03197  3.85484  4.57718  0.61958  0.77255  0.48576  0.95510
    386   2.64345  4.42042  3.31359  3.21086  4.35310  0.75684  4.33205  3.94859  3.38972  3.60490  4.58064  3.47794  3.81099  3.71530  3.62753  2.81489  3.12332  3.48033  5.45274  4.45447    392 g - - -
          2.68618  4.42225  2.77519  2.73123  3.46354  2.40513  3.72494  3.29354  2.67741  2.69355  4.24690  2.90347  2.73739  3.18146  2.89801  2.37887  2.77519  2.98518  4.58477  3.61503
          0.03197  3.85484  4.57718  0.61958  0.77255  0.48576  0.95510
    387   2.22669  4.15368  3.28619  2.98504  4.06588  2.95519  4.05656  3.37562  2.98525  3.14608  4.02641  3.20610  3.66575  3.32921  3.29470  1.87908  1.64667  2.94473  5.44194  4.19970    393 t - - -
          2.68618  4.42225  2.77519  2.73123  3.46354  2.40513  3.72494  3.29354  2.67741  2.69355  4.24690  2.90347  2.73739  3.18146  2.89801  2.37887  2.77519  2.98518  4.58477  3.61503
          0.03197  3.85484  4.57718  0.61958  0.77255  0.48576  0.95510
    388   2.97007  4.35550  4.50016  4.00821  3.45585  4.20306  4.76432  1.51542  3.88196  1.99243  3.29275  4.25700  4.56373  4.17498  4.10762  3.58442  3.24671  1.22297  5.37653  4.15618    394 v - - -
          2.68618  4.42225  2.77519  2.73123  3.46354  2.40513  3.72494  3.29354  2.67741  2.69355  4.24690  2.90347  2.73739  3.18146  2.89801  2.37887  2.77519  2.98518  4.58477  3.61503
          0.03197  3.85484  4.57718  0.61958  0.77255  0.48576  0.95510
    389   2.98589  4.82591  3.47478  2.98976  4.17603  3.47704  3.81203  3.71667  2.23104  3.23582  4.23663  3.35075  3.98063  3.03338  1.00567  3.07101  3.25315  3.44142  5.26632  4.10739    395 r - - -
          2.68618  4.42225  2.77519  2.73123  3.46354  2.40513  3.72494  3.29354  2.67741  2.69355  4.24690  2.90347  2.73739  3.18146  2.89801  2.37887  2.77519  2.98518  4.58477  3.61503
          0.03197  3.85484  4.57718  0.61958  0.77255  0.48576  0.95510
    390   1.73302  1.87927  3.91610  3.54565  3.80434  3.00981  4.30202  2.82229  3.41336  2.79988  3.78428  3.51503  3.73703  3.70545  3.61544  2.46753  2.68257  2.51059  5.30756  4.11657    396 a - - -
          2.68618  4.42225  2.77519  2.73123  3.46354  2.40513  3.72494  3.29354  2.67741  2.69355  4.24690  2.90347  2.73739  3.18146  2.89801  2.37887  2.77519  2.98518  4.58477  3.61503
          0.03197  3.85484  4.57718  0.61958  0.77255  0.48576  0.95510
    391   1.03948  4.18356  3.44495  3.23564  4.03507  3.00853  4.25973  3.15796  3.25145  3.04036  4.07428  3.38963  3.74610  3.59427  3.50308  2.53408  2.81023  2.81542  5.46399  4.26232    397 a - - -
          2.68618  4.42225  2.77519  2.73123  3.46354  2.40513  3.72494  3.29354  2.67741  2.69355  4.24690  2.90347  2.73739  3.18146  2.89801  2.37887  2.77519  2.98518  4.58477  3.61503
          0.03197  3.85484  4.57718  0.61958  0.77255  0.48576  0.95510
    392   3.13566  4.60326  4.16111  3.80106  3.12930  3.95960  4.46234  2.33260  3.56897  0.89722  3.15809  4.07823  4.39812  3.94153  3.74785  3.52867  3.43079  2.36532  5.00200  3.72119    398 l - - -
          2.68618  4.42225  2.77519  2.73123  3.46354  2.40513  3.72494  3.29354  2.67741  2.69355  4.24690  2.90347  2.73739  3.18146  2.89801  2.37887  2.77519  2.98518  4.58477  3.61503
          0.03197  3.85484  4.57718  0.61958  0.77255  0.48576  0.95510
    393   3.13566  4.60326  4.16111  3.80106  3.12930  3.95960  4.46234  2.33260  3.56897  0.89722  3.15809  4.07823  4.39812  3.94153  3.74785  3.52867  3.43079  2.36532  5.00200  3.72119    399 l - - -
          2.68618  4.42225  2.77519  2.73123  3.46354  2.40513  3.72494  3.29354  2.67741  2.69355  4.24690  2.90347  2.73739  3.18146  2.89801  2.37887  2.77519  2.98518  4.58477  3.61503
          0.03197  3.85484  4.57718  0.61958  0.77255  0.48576  0.95510
    394   2.43322  4.52034  2.78094  2.50041  4.19014  3.10078  3.78761  3.64468  2.64954  3.26233  4.09142  2.29838  2.59966  2.98012  3.06561  2.04303  2.79959  3.21712  5.46902  4.14746    400 s - - -
          2.68618  4.42225  2.77519  2.73123  3.46354  2.40513  3.72494  3.29354  2.67741  2.69355  4.24690  2.90347  2.73739  3.18146  2.89801  2.37887  2.77519  2.98518  4.58477  3.61503
          0.03197  3.85484  4.57718  0.61958  0.77255  0.48576  0.95510
    395   2.81980  5.24490  1.47583  2.09888  4.56277  3.15384  3.72217  4.11417  2.72841  3.65979  4.52107  2.08887  3.77739  2.90140  3.29032  2.74281  3.12584  3.69982  5.79024  4.31445    401 d - - -
          2.68618  4.42225  2.77519  2.73123  3.46354  2.40513  3.72494  3.29354  2.67741  2.69355  4.24690  2.90347  2.73739  3.18146  2.89801  2.37887  2.77519  2.98518  4.58477  3.61503
          0.03197  3.85484  4.57718  0.61958  0.77255  0.48576  0.95510
    396   2.79422  4.34189  4.10077  3.76353  3.53739  3.70547  4.56836  2.05175  3.63103  2.22761  3.50539  3.95614  4.26708  3.99219  3.84521  3.20803  3.15627  1.04744  5.31879  4.04924    402 v - - -
          2.68618  4.42225  2.77519  2.73123  3.46354  2.40513  3.72494  3.29354  2.67741  2.69355  4.24690  2.90347  2.73739  3.18146  2.89801  2.37887  2.77519  2.98518  4.58477  3.61503
          0.03197  3.85484  4.57718  0.61958  0.77255  0.48576  0.95510
    397   1.73715  4.64669  2.68547  1.99576  4.13226  3.20561  3.78377  3.40256  2.63856  3.13851  4.03752  2.93819  3.78486  2.98492  3.04454  2.65315  2.91031  3.07744  5.44368  4.12868    403 a - - -
          2.68618  4.42225  2.77519  2.73123  3.46354  2.40513  3.72494  3.29354  2.67741  2.69355  4.24690  2.90347  2.73739  3.18146  2.89801  2.37887  2.77519  2.98518  4.58477  3.61503
          0.03197  3.85484  4.57718  0.61958  0.77255  0.48576  0.95510
    398   1.03948  4.18356  3.44495  3.23564  4.03507  3.00853  4.25973  3.15796  3.25145  3.04036  4.07428  3.38963  3.74610  3.59427  3.50308  2.53408  2.81023  2.81542  5.46399  4.26232    404 a - - -
          2.68618  4.42225  2.77519  2.73123  3.46354  2.40513  3.72494  3.29354  2.67741  2.69355  4.24690  2.90347  2.73739  3.18146  2.89801  2.37887  2.77519  2.98518  4.58477  3.61503
          0.03197  3.85484  4.57718  0.61958  0.77255  0.48576  0.95510
    399   2.93748  5.04443  2.48072  1.05072  4.38849  3.26295  3.84846  3.83890  2.72679  3.45894  4.43394  2.92344  3.86675  3.06461  3.13366  2.92179  3.24165  3.52464  5.56340  4.28585    405 e - - -
          2.68618  4.42225  2.77519  2.73123  3.46354  2.40513  3.72494  3.29354  2.67741  2.69355  4.24690  2.90347  2.73739  3.18146  2.89801  2.37887  2.77519  2.98518  4.58477  3.61503
          0.03197  3.85484  4.57718  0.61958  0.77255  0.48576  0.95510
    400   2.98589  4.82591  3.47478  2.98976  4.17603  3.47704  3.81203  3.71667  2.23104  3.23582  4.23663  3.35075  3.98063  3.03338  1.00567  3.07101  3.25315  3.44142  5.26632  4.10739    406 r - - -
          2.68618  4.42225  2.77519  2.73123  3.46354  2.40513  3.72494  3.29354  2.67741  2.69355  4.24690  2.90347  2.73739  3.18146  2.89801  2.37887  2.77519  2.98518  4.58477  3.61503
          0.03197  3.85484  4.57718  0.61958  0.77255  0.48576  0.95510
    401   2.88136  5.39037  1.45471  1.68541  4.67656  3.16464  3.71311  4.17607  2.72653  3.70825  4.57401  2.64170  3.78603  2.88553  3.30677  2.77568  3.17196  3.76991  5.86704  4.38500    407 d - - -
          2.68618  4.42225  2.77519  2.73123  3.46354  2.40513  3.72494  3.29354  2.67741  2.69355  4.24690  2.90347  2.73739  3.18146  2.89801  2.37887  2.77519  2.98518  4.58477  3.61503
          0.03197  3.85484  4.57718  0.61958  0.77255  0.48576  0.95510
    402   3.30681  4.68768  4.06453  3.76638  2.64895  3.71066  3.87872  3.32982  3.48904  2.72768  3.96442  3.91904  4.22697  3.87758  3.62044  3.51066  3.60635  3.21966  0.92162  2.65200    408 w - - -
          2.68618  4.42225  2.77519  2.73123  3.46354  2.40513  3.72494  3.29354  2.67741  2.69355  4.24690  2.90347  2.73739  3.18146  2.89801  2.37887  2.77519  2.98518  4.58477  3.61503
          0.03197  3.85484  4.57718  0.61958  0.77255  0.48576  0.95510
    403   2.97197  4.35572  4.50477  4.01231  3.45535  4.20753  4.76746  1.50458  3.88647  1.99055  3.29133  4.26102  4.56650  4.17851  4.11163  3.58863  3.24808  1.22946  5.37729  4.15784    409 v - - -
          2.68618  4.42225  2.77519  2.73123  3.46354  2.40513  3.72494  3.29354  2.67741  2.69355  4.24690  2.90347  2.73739  3.18146  2.89801  2.37887  2.77519  2.98518  4.58477  3.61503
          0.03197  3.85484  4.57718  0.61958  0.77255  0.48576  0.95510
    404   1.03948  4.18356  3.44495  3.23564  4.03507  3.00853  4.25973  3.15796  3.25145  3.04036  4.07428  3.38963  3.74610  3.59427  3.50308  2.53408  2.81023  2.81542  5.46399  4.26232    410 a - - -
          2.68618  4.42225  2.77519  2.73123  3.46354  2.40513  3.72494  3.29354  2.67741  2.69355  4.24690  2.90347  2.73739  3.18146  2.89801  2.37887  2.77519  2.98518  4.58477  3.61503
          0.03197  3.85484  4.57718  0.61958  0.77255  0.48576  0.95510
    405   2.97095  5.09604  0.94367  2.32451  4.47076  3.19757  3.91596  4.05498  2.99681  3.66653  4.64442  2.87992  3.84914  3.15520  3.51050  2.93542  3.30921  3.69611  5.64278  4.34680    411 d - - -
          2.68618  4.42225  2.77519  2.73123  3.46354  2.40513  3.72494  3.29354  2.67741  2.69355  4.24690  2.90347  2.73739  3.18146  2.89801  2.37887  2.77519  2.98518  4.58477  3.61503
          0.03197  3.85484  4.57718  0.61958  0.77255  0.48576  0.95510
    406   2.79711  4.91858  2.83167  2.48730  3.80500  3.41040  2.12224  3.64396  2.27660  3.17113  4.06782  2.97185  3.87798  2.25016  2.59117  2.80977  3.03531  3.33834  5.12644  3.69579    412 h - - -
          2.68618  4.42225  2.77519  2.73123  3.46354  2.40513  3.72494  3.29354  2.67741  2.69355  4.24690  2.90347  2.73739  3.18146  2.89801  2.37887  2.77519  2.98518  4.58477  3.61503
          0.03197  3.85484  4.57718  0.61958  0.77255  0.48576  0.95510
    407   2.99981  4.44941  4.34182  3.84785  3.20648  4.11190  4.55928  2.01444  3.67206  1.27048  3.08901  4.12275  4.46913  3.96834  3.88633  3.48914  3.27152  1.65743  5.14290  3.92492    413 l - - -
          2.68618  4.42225  2.77519  2.73123  3.46354  2.40513  3.72494  3.29354  2.67741  2.69355  4.24690  2.90347  2.73739  3.18146  2.89801  2.37887  2.77519  2.98518  4.58477  3.61503
          0.03197  3.85484  4.57718  0.61958  0.77255  0.48576  0.95510
    408   1.69173  4.66051  2.03287  2.39628  4.22825  3.13514  3.80747  3.54906  2.75219  3.27252  4.15263  2.88594  3.75018  3.00649  3.21866  2.60861  2.90350  3.18121  5.53761  4.19004    414 a - - -
          2.68618  4.42225  2.77519  2.73123  3.46354  2.40513  3.72494  3.29354  2.67741  2.69355  4.24690  2.90347  2.73739  3.18146  2.89801  2.37887  2.77519  2.98518  4.58477  3.61503
          0.03197  3.85484  4.57718  0.61958  0.77255  0.48576  0.95510
    409   2.21985  4.71421  3.04567  2.54545  3.97191  3.39551  2.75744  3.42975  2.26140  3.02842  3.88391  3.01031  3.83059  2.80260  2.19742  2.70178  2.88687  3.12139  5.21657  3.91426    415 r - - -
          2.68618  4.42225  2.77519  2.73123  3.46354  2.40513  3.72494  3.29354  2.67741  2.69355  4.24690  2.90347  2.73739  3.18146  2.89801  2.37887  2.77519  2.98518  4.58477  3.61503
          0.03197  3.85484  4.57718  0.61958  0.77255  0.48576  0.95510
    410   2.08751  4.57990  3.21858  2.74303  4.07948  3.30909  3.73962  3.41459  2.30801  3.06199  3.96971  3.12988  3.83438  2.93293  1.72395  2.70064  2.90740  3.09498  5.30929  4.06453    416 r - - -
          2.68618  4.42225  2.77519  2.73123  3.46354  2.40513  3.72494  3.29354  2.67741  2.69355  4.24690  2.90347  2.73739  3.18146  2.89801  2.37887  2.77519  2.98518  4.58477  3.61503
          0.03197  3.85484  4.57718  0.61958  0.77255  0.48576  0.95510
    411   3.34619  4.70025  4.27063  3.87313  1.93654  4.12018  3.39475  3.23487  3.66359  2.63842  3.81823  3.82136  4.45650  3.81233  3.79171  3.47862  3.57080  3.10828  2.33701  1.23770    417 y - - -
          2.68618  4.42225  2.77519  2.73123  3.46354  2.40513  3.72494  3.29354  2.67741  2.69355  4.24690  2.90347  2.73739  3.18146  2.89801  2.37887  2.77519  2.98518  4.58477  3.61503
          0.03197  3.85484  4.57718  0.61958  0.77255  0.48576  0.95510
    412   2.82241  4.87276  3.13569  2.64155  3.86462  3.48748  2.10267  3.61269  2.12865  3.14217  4.03408  3.08165  3.91313  2.80892  1.96205  2.85795  3.04362  3.31464  5.11594  3.74986    418 r - - -
          2.68618  4.42225  2.77519  2.73123  3.46354  2.40513  3.72494  3.29354  2.67741  2.69355  4.24690  2.90347  2.73739  3.18146  2.89801  2.37887  2.77519  2.98518  4.58477  3.61503
          0.03197  3.85484  4.57718  0.61958  0.77255  0.48576  0.95510
    413   2.59895  4.67267  2.71682  2.49142  4.19812  1.84774  3.78271  3.68880  2.57405  3.28536  4.16059  2.95629  3.77877  2.20386  2.93949  2.66107  2.94013  3.30627  5.44648  4.13734    419 g - - -
          2.68618  4.42225  2.77519  2.73123  3.46354  2.40513  3.72494  3.29354  2.67741  2.69355  4.24690  2.90347  2.73739  3.18146  2.89801  2.37887  2.77519  2.98518  4.58477  3.61503
          0.03197  3.85484  4.57718  0.61958  0.77255  0.48576  0.95510
    414   1.36537  4.12018  3.27248  3.03956  4.19247  2.05976  4.14558  3.52229  3.13509  3.28274  4.14925  3.22305  3.63793  3.43004  3.43927  2.37185  2.67679  3.03200  5.54246  4.33475    420 a - - -
          2.68618  4.42225  2.77519  2.73123  3.46354  2.40513  3.72494  3.29354  2.67741  2.69355  4.24690  2.90347  2.73739  3.18146  2.89801  2.37887  2.77519  2.98518  4.58477  3.61503
          0.03197  3.85484  4.57718  0.61958  0.77255  0.48576  0.95510
    415   2.72265  4.39376  3.64548  3.06606  3.36679  3.69094  3.91345  2.13872  2.76064  1.89259  3.30933  3.44553  4.05957  3.22711  2.45007  2.98036  2.95559  2.38464  4.95236  3.71243    421 l - - -
          2.68618  4.42225  2.77519  2.73123  3.46354  2.40513  3.72494  3.29354  2.67741  2.69355  4.24690  2.90347  2.73739  3.18146  2.89801  2.37887  2.77519  2.98518  4.58477  3.61503
          0.03197  3.85484  4.57718  0.61958  0.77255  0.48576  0.95510
    416   2.04926  4.70491  2.03788  2.33444  4.31183  2.38147  3.76166  3.73131  2.69496  3.35562  4.18916  2.83542  3.72507  2.94323  3.18154  2.57285  2.87985  3.31515  5.57776  4.21758    422 d - - -
          2.68618  4.42225  2.77519  2.73123  3.46354  2.40513  3.72494  3.29354  2.67741  2.69355  4.24690  2.90347  2.73739  3.18146  2.89801  2.37887  2.77519  2.98518  4.58477  3.61503
          0.03197  3.85484  4.57718  0.61958  0.77255  0.48576  0.95510
    417   2.22777  4.82233  2.82926  2.06630  4.16228  3.34681  3.62129  3.54594  2.29857  3.14387  3.98590  2.92100  3.80541  2.77976  2.24477  2.67805  2.90065  3.21634  5.35978  4.05137    423 e - - -
          2.68618  4.42225  2.77519  2.73123  3.46354  2.40513  3.72494  3.29354  2.67741  2.69355  4.24690  2.90347  2.73739  3.18146  2.89801  2.37887  2.77519  2.98518  4.58477  3.61503
          0.03197  3.85484  4.57718  0.61958  0.77255  0.48576  0.95510
    418   2.21845  4.18244  3.08294  2.89326  4.25861  1.62265  4.08786  3.72711  3.06040  3.40424  4.24309  3.13986  3.63287  3.35390  3.39011  1.80876  2.70012  3.17926  5.58184  4.33475    424 g - - -
          2.68618  4.42225  2.77519  2.73123  3.46354  2.40513  3.72494  3.29354  2.67741  2.69355  4.24690  2.90347  2.73739  3.18146  2.89801  2.37887  2.77519  2.98518  4.58477  3.61503
          0.03197  3.85484  4.57718  0.61958  0.77255  0.48576  0.95510
    419   2.54938  4.56812  2.85391  2.11926  3.92463  2.56418  3.73049  3.21649  2.59019  2.95030  3.82928  2.98118  3.79323  2.93750  3.00062  2.64168  2.84058  2.36307  5.26662  3.96569    425 e - - -
          2.68618  4.42225  2.77519  2.73123  3.46354  2.40513  3.72494  3.29354  2.67741  2.69355  4.24690  2.90347  2.73739  3.18146  2.89801  2.37887  2.77519  2.98518  4.58477  3.61503
          0.03197  3.85484  4.57718  0.61958  0.77255  0.48576  0.95510
    420   1.75174  4.11624  3.31458  2.99572  4.11975  2.14292  4.07240  3.43997  3.03660  3.18843  4.03781  3.20018  3.63582  3.33889  3.36227  2.35851  2.01669  2.97338  5.47879  4.25961    426 a - - -
          2.68618  4.42225  2.77519  2.73123  3.46354  2.40513  3.72494  3.29354  2.67741  2.69355  4.24690  2.90347  2.73739  3.18146  2.89801  2.37887  2.77519  2.98518  4.58477  3.61503
          0.03197  3.85484  4.57718  0.61958  0.77255  0.48576  0.95510
    421   1.45725  4.18848  3.24740  2.95486  4.07978  2.97728  4.05523  3.37375  2.99241  3.12748  4.02834  3.20217  2.39101  3.32263  3.31461  2.43311  2.71099  2.95829  5.44974  4.21959    427 a - - -
          2.68618  4.42225  2.77519  2.73123  3.46354  2.40513  3.72494  3.29354  2.67741  2.69355  4.24690  2.90347  2.73739  3.18146  2.89801  2.37887  2.77519  2.98518  4.58477  3.61503
          0.03197  3.85484  4.57718  0.61958  0.77255  0.48576  0.95510
    422   2.72863  4.48872  3.33392  3.17055  4.16694  3.17724  4.24932  3.70797  3.22637  3.33667  4.38588  3.47894  0.86107  3.61569  3.47376  2.89560  3.16884  3.35534  5.35818  4.28742    428 p - - -
          2.68618  4.42225  2.77519  2.73123  3.46354  2.40513  3.72494  3.29354  2.67741  2.69355  4.24690  2.90347  2.73739  3.18146  2.89801  2.37887  2.77519  2.98518  4.58477  3.61503
          0.03197  3.85484  4.57718  0.61958  0.77255  0.48576  0.95510
    423   2.40354  4.24852  3.41275  3.16415  3.95361  3.08833  4.18277  3.07860  3.10677  2.94271  3.99451  3.37623  3.79076  3.50252  3.36620  2.60463  1.20215  2.77546  5.39297  4.17029    429 t - - -
          2.68618  4.42225  2.77519  2.73123  3.46354  2.40513  3.72494  3.29354  2.67741  2.69355  4.24690  2.90347  2.73739  3.18146  2.89801  2.37887  2.77519  2.98518  4.58477  3.61503
          0.03197  3.85484  4.57718  0.61958  0.77255  0.48576  0.95510
    424   1.03948  4.18356  3.44495  3.23564  4.03507  3.00853  4.25973  3.15796  3.25145  3.04036  4.07428  3.38963  3.74610  3.59427  3.50308  2.53408  2.81023  2.81542  5.46399  4.26232    430 a - - -
          2.68618  4.42225  2.77519  2.73123  3.46354  2.40513  3.72494  3.29354  2.67741  2.69355  4.24690  2.90347  2.73739  3.18146  2.89801  2.37887  2.77519  2.98518  4.58477  3.61503
          0.03197  3.85484  4.57718  0.61958  0.77255  0.48576  0.95510
    425   1.03948  4.18356  3.44495  3.23564  4.03507  3.00853  4.25973  3.15796  3.25145  3.04036  4.07428  3.38963  3.74610  3.59427  3.50308  2.53408  2.81023  2.81542  5.46399  4.26232    431 a - - -
          2.68618  4.42225  2.77519  2.73123  3.46354  2.40513  3.72494  3.29354  2.67741  2.69355  4.24690  2.90347  2.73739  3.18146  2.89801  2.37887  2.77519  2.98518  4.58477  3.61503
          0.03197  3.85484  4.57718  0.61958  0.77255  0.48576  0.95510
    426   2.79422  4.34189  4.10077  3.76353  3.53739  3.70547  4.56836  2.05175  3.63103  2.22761  3.50539  3.95614  4.26708  3.99219  3.84521  3.20803  3.15627  1.04744  5.31879  4.04924    432 v - - -
          2.68618  4.42225  2.77519  2.73123  3.46354  2.40513  3.72494  3.29354  2.67741  2.69355  4.24690  2.90347  2.73739  3.18146  2.89801  2.37887  2.77519  2.98518  4.58477  3.61503
          0.03197  3.85484  4.57718  0.61958  0.77255  0.48576  0.95510
    427   3.13566  4.60326  4.16111  3.80106  3.12930  3.95960  4.46234  2.33260  3.56897  0.89722  3.15809  4.07823  4.39812  3.94153  3.74785  3.52867  3.43079  2.36532  5.00200  3.72119    433 l - - -
          2.68618  4.42225  2.77519  2.73123  3.46354  2.40513  3.72494  3.29354  2.67741  2.69355  4.24690  2.90347  2.73739  3.18146  2.89801  2.37887  2.77519  2.98518  4.58477  3.61503
          0.03197  3.85484  4.57718  0.61958  0.77255  0.48576  0.95510
    428   2.79422  4.34189  4.10077  3.76353  3.53739  3.70547  4.56836  2.05175  3.63103  2.22761  3.50539  3.95614  4.26708  3.99219  3.84521  3.20803  3.15627  1.04744  5.31879  4.04924    434 v - - -
          2.68618  4.42225  2.77519  2.73123  3.46354  2.40513  3.72494  3.29354  2.67741  2.69355  4.24690  2.90347  2.73739  3.18146  2.89801  2.37887  2.77519  2.98518  4.58477  3.61503
          0.03197  3.85484  4.57718  0.61958  0.77255  0.48576  0.95510
    429   2.98589  4.82591  3.47478  2.98976  4.17603  3.47704  3.81203  3.71667  2.23104  3.23582  4.23663  3.35075  3.98063  3.03338  1.00567  3.07101  3.25315  3.44142  5.26632  4.10739    435 r - - -
          2.68618  4.42225  2.77519  2.73123  3.46354  2.40513  3.72494  3.29354  2.67741  2.69355  4.24690  2.90347  2.73739  3.18146  2.89801  2.37887  2.77519  2.98518  4.58477  3.61503
          0.03197  3.85484  4.57718  0.61958  0.77255  0.48576  0.95510
    430   2.98589  4.82591  3.47478  2.98976  4.17603  3.47704  3.81203  3.71667  2.23104  3.23582  4.23663  3.35075  3.98063  3.03338  1.00567  3.07101  3.25315  3.44142  5.26632  4.10739    436 r - - -
          2.68618  4.42225  2.77519  2.73123  3.46354  2.40513  3.72494  3.29354  2.67741  2.69355  4.24690  2.90347  2.73739  3.18146  2.89801  2.37887  2.77519  2.98518  4.58477  3.61503
          0.03197  3.85484  4.57718  0.61958  0.77255  0.48576  0.95510
    431   2.70911  4.70480  2.69908  2.58286  4.06559  3.17237  3.90725  3.77234  2.80957  3.42126  4.37675  1.18966  3.82345  3.18012  3.16350  2.77706  3.09048  3.39633  5.37355  4.01530    437 n - - -
          2.68618  4.42225  2.77519  2.73123  3.46354  2.40513  3.72494  3.29354  2.67741  2.69355  4.24690  2.90347  2.73739  3.18146  2.89801  2.37887  2.77519  2.98518  4.58477  3.61503
          0.03197  3.85484  4.57718  0.61958  0.77255  0.48576  0.95510
    432   1.03948  4.18356  3.44495  3.23564  4.03507  3.00853  4.25973  3.15796  3.25145  3.04036  4.07428  3.38963  3.74610  3.59427  3.50308  2.53408  2.81023  2.81542  5.46399  4.26232    438 a - - -
          2.68618  4.42225  2.77519  2.73123  3.46354  2.40513  3.72494  3.29354  2.67741  2.69355  4.24690  2.90347  2.73739  3.18146  2.89801  2.37887  2.77519  2.98518  4.58477  3.61503
          0.03197  3.85484  4.57718  0.61958  0.77255  0.48576  0.95510
    433   2.97095  5.09604  0.94367  2.32451  4.47076  3.19757  3.91596  4.05498  2.99681  3.66653  4.64442  2.87992  3.84914  3.15520  3.51050  2.93542  3.30921  3.69611  5.64278  4.34680    439 d - - -
          2.68618  4.42225  2.77519  2.73123  3.46354  2.40513  3.72494  3.29354  2.67741  2.69355  4.24690  2.90347  2.73739  3.18146  2.89801  2.37887  2.77519  2.98518  4.58477  3.61503
          0.03197  3.85484  4.57718  0.61958  0.77255  0.48576  0.95510
    434   1.03948  4.18356  3.44495  3.23564  4.03507  3.00853  4.25973  3.15796  3.25145  3.04036  4.07428  3.38963  3.74610  3.59427  3.50308  2.53408  2.81023  2.81542  5.46399  4.26232    440 a - - -
          2.68618  4.42225  2.77519  2.73123  3.46354  2.40513  3.72494  3.29354  2.67741  2.69355  4.24690  2.90347  2.73739  3.18146  2.89801  2.37887  2.77519  2.98518  4.58477  3.61503
          0.03197  3.85484  4.57718  0.61958  0.77255  0.48576  0.95510
    435   1.03948  4.18356  3.44495  3.23564  4.03507  3.00853  4.25973  3.15796  3.25145  3.04036  4.07428  3.38963  3.74610  3.59427  3.50308  2.53408  2.81023  2.81542  5.46399  4.26232    441 a - - -
          2.68618  4.42225  2.77519  2.73123  3.46354  2.40513  3.72494  3.29354  2.67741  2.69355  4.24690  2.90347  2.73739  3.18146  2.89801  2.37887  2.77519  2.98518  4.58477  3.61503
          0.03197  3.85484  4.57718  0.61958  0.77255  0.48576  0.95510
    436   2.72863  4.48872  3.33392  3.17055  4.16694  3.17724  4.24932  3.70797  3.22637  3.33667  4.38588  3.47894  0.86107  3.61569  3.47376  2.89560  3.16884  3.35534  5.35818  4.28742    442 p - - -
          2.68618  4.42225  2.77519  2.73123  3.46354  2.40513  3.72494  3.29354  2.67741  2.69355  4.24690  2.90347  2.73739  3.18146  2.89801  2.37887  2.77519  2.98518  4.58477  3.61503
          0.03197  3.85484  4.57718  0.61958  0.77255  0.48576  0.95510
    437   3.02408  4.44900  4.38742  3.85054  3.14428  4.17874  4.53618  1.72865  3.68333  1.61839  1.92464  4.14045  4.47698  3.94231  3.88805  3.52253  3.26943  2.04354  5.09000  3.93142    443 l - - -
          2.68618  4.42225  2.77519  2.73123  3.46354  2.40513  3.72494  3.29354  2.67741  2.69355  4.24690  2.90347  2.73739  3.18146  2.89801  2.37887  2.77519  2.98518  4.58477  3.61503
          0.03197  3.85484  4.57718  0.61958  0.77255  0.48576  0.95510
    438   1.03948  4.18356  3.44495  3.23564  4.03507  3.00853  4.25973  3.15796  3.25145  3.04036  4.07428  3.38963  3.74610  3.59427  3.50308  2.53408  2.81023  2.81542  5.46399  4.26232    444 a - - -
          2.68618  4.42225  2.77519  2.73123  3.46354  2.40513  3.72494  3.29354  2.67741  2.69355  4.24690  2.90347  2.73739  3.18146  2.89801  2.37887  2.77519  2.98518  4.58477  3.61503
          0.03197  3.85484  4.57718  0.61958  0.77255  0.48576  0.95510
    439   2.86305  5.35788  1.75354  1.44536  4.64607  3.17449  3.70331  4.13937  2.69314  3.67312  4.53216  2.65300  3.78459  2.87250  3.25923  2.76431  3.14913  3.73659  5.83301  4.36176    445 e - - -
          2.68618  4.42225  2.77519  2.73123  3.46354  2.40513  3.72494  3.29354  2.67741  2.69355  4.24690  2.90347  2.73739  3.18146  2.89801  2.37887  2.77519  2.98518  4.58477  3.61503
          0.03197  3.85484  4.57718  0.61958  0.77255  0.48576  0.95510
    440   1.03948  4.18356  3.44495  3.23564  4.03507  3.00853  4.25973  3.15796  3.25145  3.04036  4.07428  3.38963  3.74610  3.59427  3.50308  2.53408  2.81023  2.81542  5.46399  4.26232    446 a - - -
          2.68618  4.42225  2.77519  2.73123  3.46354  2.40513  3.72494  3.29354  2.67741  2.69355  4.24690  2.90347  2.73739  3.18146  2.89801  2.37887  2.77519  2.98518  4.58477  3.61503
          0.03197  3.85484  4.57718  0.61958  0.77255  0.48576  0.95510
    441   3.13566  4.60326  4.16111  3.80106  3.12930  3.95960  4.46234  2.33260  3.56897  0.89722  3.15809  4.07823  4.39812  3.94153  3.74785  3.52867  3.43079  2.36532  5.00200  3.72119    447 l - - -
          2.68618  4.42225  2.77519  2.73123  3.46354  2.40513  3.72494  3.29354  2.67741  2.69355  4.24690  2.90347  2.73739  3.18146  2.89801  2.37887  2.77519  2.98518  4.58477  3.61503
          0.03197  3.85484  4.57718  0.61958  0.77255  0.48576  0.95510
    442   2.47223  4.48673  3.12002  2.64974  4.02026  3.23050  3.73367  3.40293  2.44582  3.04731  3.89828  3.05812  3.76425  2.92804  2.24979  2.13338  2.27660  3.05003  5.29176  4.02339    448 s - - -
          2.68618  4.42225  2.77519  2.73123  3.46354  2.40513  3.72494  3.29354  2.67741  2.69355  4.24690  2.90347  2.73739  3.18146  2.89801  2.37887  2.77519  2.98518  4.58477  3.61503
          0.03197  3.85484  4.57718  0.61958  0.77255  0.48576  0.95510
    443   1.68685  4.44782  3.20415  2.77066  3.99657  3.22635  3.80676  3.32006  2.49148  3.00869  3.91508  3.13910  3.79304  3.02271  2.17982  2.62296  2.83777  2.99180  5.29644  4.04460    449 a - - -
          2.68618  4.42225  2.77519  2.73123  3.46354  2.40513  3.72494  3.29354  2.67741  2.69355  4.24690  2.90347  2.73739  3.18146  2.89801  2.37887  2.77519  2.98518  4.58477  3.61503
          0.03197  3.85484  4.57718  0.61958  0.77255  0.48576  0.95510
    444   2.98589  4.82591  3.47478  2.98976  4.17603  3.47704  3.81203  3.71667  2.23104  3.23582  4.23663  3.35075  3.98063  3.03338  1.00567  3.07101  3.25315  3.44142  5.26632  4.10739    450 r - - -
          2.68618  4.42225  2.77519  2.73123  3.46354  2.40513  3.72494  3.29354  2.67741  2.69355  4.24690  2.90347  2.73739  3.18146  2.89801  2.37887  2.77519  2.98518  4.58477  3.61503
          0.03197  3.85484  4.57718  0.61958  0.77255  0.48576  0.95510
    445   2.64345  4.42042  3.31359  3.21086  4.35310  0.75684  4.33205  3.94859  3.38972  3.60490  4.58064  3.47794  3.81099  3.71530  3.62753  2.81489  3.12332  3.48033  5.45274  4.45447    451 g - - -
          2.68618  4.42225  2.77519  2.73123  3.46354  2.40513  3.72494  3.29354  2.67741  2.69355  4.24690  2.90347  2.73739  3.18146  2.89801  2.37887  2.77519  2.98518  4.58477  3.61503
          0.03197  3.85484  4.57718  0.61958  0.77255  0.48576  0.95510
    446   2.97197  4.35572  4.50477  4.01231  3.45535  4.20753  4.76746  1.50458  3.88647  1.99055  3.29133  4.26102  4.56650  4.17851  4.11163  3.58863  3.24808  1.22946  5.37729  4.15784    452 v - - -
          2.68618  4.42225  2.77519  2.73123  3.46354  2.40513  3.72494  3.29354  2.67741  2.69355  4.24690  2.90347  2.73739  3.18146  2.89801  2.37887  2.77519  2.98518  4.58477  3.61503
          0.03197  3.85484  4.57718  0.61958  0.77255  0.48576  0.95510
    447   2.72863  4.48872  3.33392  3.17055  4.16694  3.17724  4.24932  3.70797  3.22637  3.33667  4.38588  3.47894  0.86107  3.61569  3.47376  2.89560  3.16884  3.35534  5.35818  4.28742    453 p - - -
          2.68618  4.42225  2.77519  2.73123  3.46354  2.40513  3.72494  3.29354  2.67741  2.69355  4.24690  2.90347  2.73739  3.18146  2.89801  2.37887  2.77519  2.98518  4.58477  3.61503
          0.03197  3.85484  4.57718  0.61958  0.77255  0.48576  0.95510
    448   2.79422  4.34189  4.10077  3.76353  3.53739  3.70547  4.56836  2.05175  3.63103  2.22761  3.50539  3.95614  4.26708  3.99219  3.84521  3.20803  3.15627  1.04744  5.31879  4.04924    454 v - - -
          2.68618  4.42225  2.77519  2.73123  3.46354  2.40513  3.72494  3.29354  2.67741  2.69355  4.24690  2.90347  2.73739  3.18146  2.89801  2.37887  2.77519  2.98518  4.58477  3.61503
          0.03197  3.85484  4.57718  0.61958  0.77255  0.48576  0.95510
    449   2.93748  5.04443  2.48072  1.05072  4.38849  3.26295  3.84846  3.83890  2.72679  3.45894  4.43394  2.92344  3.86675  3.06461  3.13366  2.92179  3.24165  3.52464  5.56340  4.28585    455 e - - -
          2.68618  4.42225  2.77519  2.73123  3.46354  2.40513  3.72494  3.29354  2.67741  2.69355  4.24690  2.90347  2.73739  3.18146  2.89801  2.37887  2.77519  2.98518  4.58477  3.61503
          0.03197  3.85484  4.57718  0.61958  0.77255  0.48576  0.95510
    450   2.79422  4.34189  4.10077  3.76353  3.53739  3.70547  4.56836  2.05175  3.63103  2.22761  3.50539  3.95614  4.26708  3.99219  3.84521  3.20803  3.15627  1.04744  5.31879  4.04924    456 v - - -
          2.68618  4.42225  2.77519  2.73123  3.46354  2.40513  3.72494  3.29354  2.67741  2.69355  4.24690  2.90347  2.73739  3.18146  2.89801  2.37887  2.77519  2.98518  4.58477  3.61503
          0.03197  3.85484  4.57718  0.61958  0.77255  0.48576  0.95510
    451   2.79422  4.34189  4.10077  3.76353  3.53739  3.70547  4.56836  2.05175  3.63103  2.22761  3.50539  3.95614  4.26708  3.99219  3.84521  3.20803  3.15627  1.04744  5.31879  4.04924    457 v - - -
          2.68618  4.42225  2.77519  2.73123  3.46354  2.40513  3.72494  3.29354  2.67741  2.69355  4.24690  2.90347  2.73739  3.18146  2.89801  2.37887  2.77519  2.98518  4.58477  3.61503
          0.03197  3.85484  4.57718  0.61958  0.77255  0.48576  0.95510
    452   2.64345  4.42042  3.31359  3.21086  4.35310  0.75684  4.33205  3.94859  3.38972  3.60490  4.58064  3.47794  3.81099  3.71530  3.62753  2.81489  3.12332  3.48033  5.45274  4.45447    458 g - - -
          2.68618  4.42225  2.77519  2.73123  3.46354  2.40513  3.72494  3.29354  2.67741  2.69355  4.24690  2.90347  2.73739  3.18146  2.89801  2.37887  2.77519  2.98518  4.58477  3.61503
          0.03197  3.85484  4.57718  0.61958  0.77255  0.48576  0.95510
    453   3.00113  4.45124  4.34148  3.84778  3.20383  4.11200  4.55869  2.01727  3.67132  1.26333  3.08660  4.12282  4.46913  3.96763  3.88530  3.48950  3.27288  1.66696  5.14126  3.92332    459 l - - -
          2.68618  4.42225  2.77519  2.73123  3.46354  2.40513  3.72494  3.29354  2.67741  2.69355  4.24690  2.90347  2.73739  3.18146  2.89801  2.37887  2.77519  2.98518  4.58477  3.61503
          0.03197  3.85484  4.57718  0.61958  0.77255  0.48576  0.95510
    454   1.03948  4.18356  3.44495  3.23564  4.03507  3.00853  4.25973  3.15796  3.25145  3.04036  4.07428  3.38963  3.74610  3.59427  3.50308  2.53408  2.81023  2.81542  5.46399  4.26232    460 a - - -
          2.68618  4.42225  2.77519  2.73123  3.46354  2.40513  3.72494  3.29354  2.67741  2.69355  4.24690  2.90347  2.73739  3.18146  2.89801  2.37887  2.77519  2.98518  4.58477  3.61503
          0.03197  3.85484  4.57718  0.61958  0.77255  0.48576  0.95510
    455   2.64345  4.42042  3.31359  3.21086  4.35310  0.75684  4.33205  3.94859  3.38972  3.60490  4.58064  3.47794  3.81099  3.71530  3.62753  2.81489  3.12332  3.48033  5.45274  4.45447    461 g - - -
          2.68618  4.42225  2.77519  2.73123  3.46354  2.40513  3.72494  3.29354  2.67741  2.69355  4.24690  2.90347  2.73739  3.18146  2.89801  2.37887  2.77519  2.98518  4.58477  3.61503
          0.03197  3.85484  4.57718  0.61958  0.77255  0.48576  0.95510
    456   3.13566  4.60326  4.16111  3.80106  3.12930  3.95960  4.46234  2.33260  3.56897  0.89722  3.15809  4.07823  4.39812  3.94153  3.74785  3.52867  3.43079  2.36532  5.00200  3.72119    462 l - - -
          2.68618  4.42225  2.77519  2.73123  3.46354  2.40513  3.72494  3.29354  2.67741  2.69355  4.24690  2.90347  2.73739  3.18146  2.89801  2.37887  2.77519  2.98518  4.58477  3.61503
          0.03197  3.85484  4.57718  0.61958  0.77255  0.48576  0.95510
    457   3.13566  4.60326  4.16111  3.80106  3.12930  3.95960  4.46234  2.33260  3.56897  0.89722  3.15809  4.07823  4.39812  3.94153  3.74785  3.52867  3.43079  2.36532  5.00200  3.72119    463 l - - -
          2.68618  4.42225  2.77519  2.73123  3.46354  2.40513  3.72494  3.29354  2.67741  2.69355  4.24690  2.90347  2.73739  3.18146  2.89801  2.37887  2.77519  2.98518  4.58477  3.61503
          0.03197  3.85484  4.57718  0.61958  0.77255  0.48576  0.95510
    458   1.03948  4.18356  3.44495  3.23564  4.03507  3.00853  4.25973  3.15796  3.25145  3.04036  4.07428  3.38963  3.74610  3.59427  3.50308  2.53408  2.81023  2.81542  5.46399  4.26232    464 a - - -
          2.68618  4.42225  2.77519  2.73123  3.46354  2.40513  3.72494  3.29354  2.67741  2.69355  4.24690  2.90347  2.73739  3.18146  2.89801  2.37887  2.77519  2.98518  4.58477  3.61503
          0.03197  3.85484  4.57718  0.61958  0.77255  0.48576  0.95510
    459   2.97197  4.35572  4.50477  4.01231  3.45535  4.20753  4.76746  1.50458  3.88647  1.99055  3.29133  4.26102  4.56650  4.17851  4.11163  3.58863  3.24808  1.22946  5.37729  4.15784    465 v - - -
          2.68618  4.42225  2.77519  2.73123  3.46354  2.40513  3.72494  3.29354  2.67741  2.69355  4.24690  2.90347  2.73739  3.18146  2.89801  2.37887  2.77519  2.98518  4.58477  3.61503
          0.03197  3.85484  4.57718  0.61958  0.77255  0.48576  0.95510
    460   2.72863  4.48872  3.33392  3.17055  4.16694  3.17724  4.24932  3.70797  3.22637  3.33667  4.38588  3.47894  0.86107  3.61569  3.47376  2.89560  3.16884  3.35534  5.35818  4.28742    466 p - - -
          2.68618  4.42225  2.77519  2.73123  3.46354  2.40513  3.72494  3.29354  2.67741  2.69355  4.24690  2.90347  2.73739  3.18146  2.89801  2.37887  2.77519  2.98518  4.58477  3.61503
          0.03197  3.85484  4.57718  0.61958  0.77255  0.48576  0.95510
    461   2.93748  5.04443  2.48072  1.05072  4.38849  3.26295  3.84846  3.83890  2.72679  3.45894  4.43394  2.92344  3.86675  3.06461  3.13366  2.92179  3.24165  3.52464  5.56340  4.28585    467 e - - -
          2.68618  4.42225  2.77519  2.73123  3.46354  2.40513  3.72494  3.29354  2.67741  2.69355  4.24690  2.90347  2.73739  3.18146  2.89801  2.37887  2.77519  2.98518  4.58477  3.61503
          0.03197  3.85484  4.57718  0.61958  0.77255  0.48576  0.95510
    462   2.79422  4.34189  4.10077  3.76353  3.53739  3.70547  4.56836  2.05175  3.63103  2.22761  3.50539  3.95614  4.26708  3.99219  3.84521  3.20803  3.15627  1.04744  5.31879  4.04924    468 v - - -
          2.68618  4.42225  2.77519  2.73123  3.46354  2.40513  3.72494  3.29354  2.67741  2.69355  4.24690  2.90347  2.73739  3.18146  2.89801  2.37887  2.77519  2.98518  4.58477  3.61503
          0.03197  3.85484  4.57718  0.61958  0.77255  0.48576  0.95510
    463   1.03948  4.18356  3.44495  3.23564  4.03507  3.00853  4.25973  3.15796  3.25145  3.04036  4.07428  3.38963  3.74610  3.59427  3.50308  2.53408  2.81023  2.81542  5.46399  4.26232    469 a - - -
          2.68618  4.42225  2.77519  2.73123  3.46354  2.40513  3.72494  3.29354  2.67741  2.69355  4.24690  2.90347  2.73739  3.18146  2.89801  2.37887  2.77519  2.98518  4.58477  3.61503
          0.03197  3.85484  4.57718  0.61958  0.77255  0.48576  0.95510
    464   2.88136  5.39037  1.45471  1.68541  4.67656  3.16464  3.71311  4.17607  2.72653  3.70825  4.57401  2.64170  3.78603  2.88553  3.30677  2.77568  3.17196  3.76991  5.86704  4.38500    470 d - - -
          2.68618  4.42225  2.77519  2.73123  3.46354  2.40513  3.72494  3.29354  2.67741  2.69355  4.24690  2.90347  2.73739  3.18146  2.89801  2.37887  2.77519  2.98518  4.58477  3.61503
          0.03197  3.85484  4.57718  0.61958  0.77255  0.48576  0.95510
    465   2.94864  4.39509  4.32466  3.83830  3.31510  4.07671  4.57480  1.92793  3.67278  1.60190  3.20692  4.10388  4.45875  3.98776  3.89823  3.45803  3.22843  1.34077  5.20932  3.96817    471 v - - -
          2.68618  4.42225  2.77519  2.73123  3.46354  2.40513  3.72494  3.29354  2.67741  2.69355  4.24690  2.90347  2.73739  3.18146  2.89801  2.37887  2.77519  2.98518  4.58477  3.61503
          0.03197  3.85484  4.57718  0.61958  0.77255  0.48576  0.95510
    466   2.79422  4.34189  4.10077  3.76353  3.53739  3.70547  4.56836  2.05175  3.63103  2.22761  3.50539  3.95614  4.26708  3.99219  3.84521  3.20803  3.15627  1.04744  5.31879  4.04924    472 v - - -
          2.68618  4.42225  2.77519  2.73123  3.46354  2.40513  3.72494  3.29354  2.67741  2.69355  4.24690  2.90347  2.73739  3.18146  2.89801  2.37887  2.77519  2.98518  4.58477  3.61503
          0.03197  3.85484  4.57718  0.61958  0.77255  0.48576  0.95510
    467   1.03948  4.18356  3.44495  3.23564  4.03507  3.00853  4.25973  3.15796  3.25145  3.04036  4.07428  3.38963  3.74610  3.59427  3.50308  2.53408  2.81023  2.81542  5.46399  4.26232    473 a - - -
          2.68618  4.42225  2.77519  2.73123  3.46354  2.40513  3.72494  3.29354  2.67741  2.69355  4.24690  2.90347  2.73739  3.18146  2.89801  2.37887  2.77519  2.98518  4.58477  3.61503
          0.03197  3.85484  4.57718  0.61958  0.77255  0.48576  0.95510
    468   2.95557  4.50718  4.03058  3.62286  3.20037  3.82093  4.36209  2.37422  3.39184  1.79783  1.41214  3.90248  4.28157  3.77496  3.59920  3.30277  3.26059  2.37825  5.03875  3.79889    474 m - - -
          2.68618  4.42225  2.77519  2.73123  3.46354  2.40513  3.72494  3.29354  2.67741  2.69355  4.24690  2.90347  2.73739  3.18146  2.89801  2.37887  2.77519  2.98518  4.58477  3.61503
          0.03197  3.85484  4.57718  0.61958  0.77255  0.48576  0.95510
    469   3.13566  4.60326  4.16111  3.80106  3.12930  3.95960  4.46234  2.33260  3.56897  0.89722  3.15809  4.07823  4.39812  3.94153  3.74785  3.52867  3.43079  2.36532  5.00200  3.72119    475 l - - -
          2.68618  4.42225  2.77519  2.73123  3.46354  2.40513  3.72494  3.29354  2.67741  2.69355  4.24690  2.90347  2.73739  3.18146  2.89801  2.37887  2.77519  2.98518  4.58477  3.61503
          0.03197  3.85484  4.57718  0.61958  0.77255  0.48576  0.95510
    470   2.98589  4.82591  3.47478  2.98976  4.17603  3.47704  3.81203  3.71667  2.23104  3.23582  4.23663  3.35075  3.98063  3.03338  1.00567  3.07101  3.25315  3.44142  5.26632  4.10739    476 r - - -
          2.68618  4.42225  2.77519  2.73123  3.46354  2.40513  3.72494  3.29354  2.67741  2.69355  4.24690  2.90347  2.73739  3.18146  2.89801  2.37887  2.77519  2.98518  4.58477  3.61503
          0.03197  3.85484  4.57718  0.61958  0.77255  0.48576  0.95510
    471   2.99981  4.44941  4.34182  3.84785  3.20648  4.11190  4.55928  2.01444  3.67206  1.27048  3.08901  4.12275  4.46913  3.96834  3.88633  3.48914  3.27152  1.65743  5.14290  3.92492    477 l - - -
          2.68618  4.42225  2.77519  2.73123  3.46354  2.40513  3.72494  3.29354  2.67741  2.69355  4.24690  2.90347  2.73739  3.18146  2.89801  2.37887  2.77519  2.98518  4.58477  3.61503
          0.03197  3.85484  4.57718  0.61958  0.77255  0.48576  0.95510
    472   2.21140  4.25769  4.08462  3.57546  3.50416  3.81993  4.39829  1.68853  3.48056  2.20024  3.37065  3.84933  4.26096  3.78197  3.75157  3.17199  3.02828  1.55542  5.23031  4.01692    478 v - - -
          2.68618  4.42225  2.77519  2.73123  3.46354  2.40513  3.72494  3.29354  2.67741  2.69355  4.24690  2.90347  2.73739  3.18146  2.89801  2.37887  2.77519  2.98518  4.58477  3.61503
          0.03197  3.85484  4.57718  0.61958  0.77255  0.48576  0.95510
    473   1.58749  4.16452  3.70390  3.31853  3.74953  3.23106  4.24314  2.49771  3.24733  2.58988  3.67232  3.49919  3.88280  3.57416  3.52434  2.65848  2.80962  1.83105  5.33305  4.10415    479 a - - -
          2.68618  4.42225  2.77519  2.73123  3.46354  2.40513  3.72494  3.29354  2.67741  2.69355  4.24690  2.90347  2.73739  3.18146  2.89801  2.37887  2.77519  2.98518  4.58477  3.61503
          0.03197  3.85484  4.57718  0.61958  0.77255  0.48576  0.95510
    474   2.97095  5.09604  0.94367  2.32451  4.47076  3.19757  3.91596  4.05498  2.99681  3.66653  4.64442  2.87992  3.84914  3.15520  3.51050  2.93542  3.30921  3.69611  5.64278  4.34680    480 d - - -
          2.68618  4.42225  2.77519  2.73123  3.46354  2.40513  3.72494  3.29354  2.67741  2.69355  4.24690  2.90347  2.73739  3.18146  2.89801  2.37887  2.77519  2.98518  4.58477  3.61503
          0.03197  3.85484  4.57718  0.61958  0.77255  0.48576  0.95510
    475   2.72863  4.48872  3.33392  3.17055  4.16694  3.17724  4.24932  3.70797  3.22637  3.33667  4.38588  3.47894  0.86107  3.61569  3.47376  2.89560  3.16884  3.35534  5.35818  4.28742    481 p - - -
          2.68618  4.42225  2.77519  2.73123  3.46354  2.40513  3.72494  3.29354  2.67741  2.69355  4.24690  2.90347  2.73739  3.18146  2.89801  2.37887  2.77519  2.98518  4.58477  3.61503
          0.03197  3.85484  4.57718  0.61958  0.77255  0.48576  0.95510
    476   2.40354  4.24852  3.41275  3.16415  3.95361  3.08833  4.18277  3.07860  3.10677  2.94271  3.99451  3.37623  3.79076  3.50252  3.36620  2.60463  1.20215  2.77546  5.39297  4.17029    482 t - - -
          2.68618  4.42225  2.77519  2.73123  3.46354  2.40513  3.72494  3.29354  2.67741  2.69355  4.24690  2.90347  2.73739  3.18146  2.89801  2.37887  2.77519  2.98518  4.58477  3.61503
          0.03197  3.85484  4.57718  0.61958  0.77255  0.48576  0.95510
    477   1.03948  4.18356  3.44495  3.23564  4.03507  3.00853  4.25973  3.15796  3.25145  3.04036  4.07428  3.38963  3.74610  3.59427  3.50308  2.53408  2.81023  2.81542  5.46399  4.26232    483 a - - -
          2.68618  4.42225  2.77519  2.73123  3.46354  2.40513  3.72494  3.29354  2.67741  2.69355  4.24690  2.90347  2.73739  3.18146  2.89801  2.37887  2.77519  2.98518  4.58477  3.61503
          0.03197  3.85484  4.57718  0.61958  0.77255  0.48576  0.95510
    478   2.64345  4.42042  3.31359  3.21086  4.35310  0.75684  4.33205  3.94859  3.38972  3.60490  4.58064  3.47794  3.81099  3.71530  3.62753  2.81489  3.12332  3.48033  5.45274  4.45447    484 g - - -
          2.68618  4.42225  2.77519  2.73123  3.46354  2.40513  3.72494  3.29354  2.67741  2.69355  4.24690  2.90347  2.73739  3.18146  2.89801  2.37887  2.77519  2.98518  4.58477  3.61503
          0.03197  3.85484  4.57718  0.61958  0.77255  0.48576  0.95510
    479   1.39051  4.09776  3.32841  3.06385  4.13229  2.89257  4.13259  3.44481  3.10899  3.22316  4.09477  3.22987  3.63517  3.41811  3.40782  1.83238  2.65345  2.97226  5.51063  4.28187    485 a - - -
          2.68618  4.42225  2.77519  2.73123  3.46354  2.40513  3.72494  3.29354  2.67741  2.69355  4.24690  2.90347  2.73739  3.18146  2.89801  2.37887  2.77519  2.98518  4.58477  3.61503
          0.03197  3.85484  4.57718  0.61958  0.77255  0.48576  0.95510
    480   1.03948  4.18356  3.44495  3.23564  4.03507  3.00853  4.25973  3.15796  3.25145  3.04036  4.07428  3.38963  3.74610  3.59427  3.50308  2.53408  2.81023  2.81542  5.46399  4.26232    486 a - - -
          2.68618  4.42225  2.77519  2.73123  3.46354  2.40513  3.72494  3.29354  2.67741  2.69355  4.24690  2.90347  2.73739  3.18146  2.89801  2.37887  2.77519  2.98518  4.58477  3.61503
          0.03197  3.85484  4.57718  0.61958  0.77255  0.48576  0.95510
    481   1.57812  4.16379  3.70035  3.31587  3.75234  3.22644  4.24155  2.50555  3.24494  2.59429  3.67575  3.49597  3.87951  3.57197  3.52209  2.65429  2.80764  1.84344  5.33427  4.10524    487 a - - -
          2.68618  4.42225  2.77519  2.73123  3.46354  2.40513  3.72494  3.29354  2.67741  2.69355  4.24690  2.90347  2.73739  3.18146  2.89801  2.37887  2.77519  2.98518  4.58477  3.61503
          0.03197  3.85484  4.57718  0.61958  0.77255  0.48576  0.95510
    482   2.89900  4.39146  4.21651  3.69928  3.22271  3.98122  4.43584  2.09649  3.53847  1.75890  1.95644  3.98038  4.35709  3.83111  3.76620  3.33595  3.17050  1.73040  5.09825  3.91457    488 v - - -
          2.68618  4.42225  2.77519  2.73123  3.46354  2.40513  3.72494  3.29354  2.67741  2.69355  4.24690  2.90347  2.73739  3.18146  2.89801  2.37887  2.77519  2.98518  4.58477  3.61503
          0.03197  3.85484  4.57718  0.61958  0.77255  0.48576  0.95510
    483   2.98589  4.82591  3.47478  2.98976  4.17603  3.47704  3.81203  3.71667  2.23104  3.23582  4.23663  3.35075  3.98063  3.03338  1.00567  3.07101  3.25315  3.44142  5.26632  4.10739    489 r - - -
          2.68618  4.42225  2.77519  2.73123  3.46354  2.40513  3.72494  3.29354  2.67741  2.69355  4.24690  2.90347  2.73739  3.18146  2.89801  2.37887  2.77519  2.98518  4.58477  3.61503
          0.03197  3.85484  4.57718  0.61958  0.77255  0.48576  0.95510
    484   2.97007  4.35550  4.50016  4.00821  3.45585  4.20306  4.76432  1.51542  3.88196  1.99243  3.29275  4.25700  4.56373  4.17498  4.10762  3.58442  3.24671  1.22297  5.37653  4.15618    490 v - - -
          2.68618  4.42225  2.77519  2.73123  3.46354  2.40513  3.72494  3.29354  2.67741  2.69355  4.24690  2.90347  2.73739  3.18146  2.89801  2.37887  2.77519  2.98518  4.58477  3.61503
          0.03197  3.85484  4.57718  0.61958  0.77255  0.48576  0.95510
    485   3.13566  4.60326  4.16111  3.80106  3.12930  3.95960  4.46234  2.33260  3.56897  0.89722  3.15809  4.07823  4.39812  3.94153  3.74785  3.52867  3.43079  2.36532  5.00200  3.72119    491 l - - -
          2.68618  4.42225  2.77519  2.73123  3.46354  2.40513  3.72494  3.29354  2.67741  2.69355  4.24690  2.90347  2.73739  3.18146  2.89801  2.37887  2.77519  2.98518  4.58477  3.61503
          0.03197  3.85484  4.57718  0.61958  0.77255  0.48576  0.95510
    486   2.40354  4.24852  3.41275  3.16415  3.95361  3.08833  4.18277  3.07860  3.10677  2.94271  3.99451  3.37623  3.79076  3.50252  3.36620  2.60463  1.20215  2.77546  5.39297  4.17029    492 t - - -
          2.68618  4.42225  2.77519  2.73123  3.46354  2.40513  3.72494  3.29354  2.67741  2.69355  4.24690  2.90347  2.73739  3.18146  2.89801  2.37887  2.77519  2.98518  4.58477  3.61503
          0.03197  3.85484  4.57718  0.61958  0.77255  0.48576  0.95510
    487   2.64345  4.42042  3.31359  3.21086  4.35310  0.75684  4.33205  3.94859  3.38972  3.60490  4.58064  3.47794  3.81099  3.71530  3.62753  2.81489  3.12332  3.48033  5.45274  4.45447    493 g - - -
          2.68618  4.42225  2.77519  2.73123  3.46354  2.40513  3.72494  3.29354  2.67741  2.69355  4.24690  2.90347  2.73739  3.18146  2.89801  2.37887  2.77519  2.98518  4.58477  3.61503
          0.03197  3.85484  4.57718  0.61958  0.77255  0.48576  0.95510
    488   2.29400  4.26401  3.06900  2.81331  4.13333  2.97931  3.98442  3.58234  2.89320  3.25750  4.12063  3.11727  1.88612  3.23456  3.23416  1.88271  2.73659  3.11797  5.46747  4.19537    494 s - - -
          2.68618  4.42225  2.77519  2.73123  3.46354  2.40513  3.72494  3.29354  2.67741  2.69355  4.24690  2.90347  2.73739  3.18146  2.89801  2.37887  2.77519  2.98518  4.58477  3.61503
          0.03197  3.85484  4.57718  0.61958  0.77255  0.48576  0.95510
    489   2.98589  4.82591  3.47478  2.98976  4.17603  3.47704  3.81203  3.71667  2.23104  3.23582  4.23663  3.35075  3.98063  3.03338  1.00567  3.07101  3.25315  3.44142  5.26632  4.10739    495 r - - -
          2.68618  4.42225  2.77519  2.73123  3.46354  2.40513  3.72494  3.29354  2.67741  2.69355  4.24690  2.90347  2.73739  3.18146  2.89801  2.37887  2.77519  2.98518  4.58477  3.61503
          0.03197  3.85484  4.57718  0.61958  0.77255  0.48576  0.95510
    490   3.30681  4.68768  4.06453  3.76638  2.64895  3.71066  3.87872  3.32982  3.48904  2.72768  3.96442  3.91904  4.22697  3.87758  3.62044  3.51066  3.60635  3.21966  0.92162  2.65200    496 w - - -
          2.68618  4.42225  2.77519  2.73123  3.46354  2.40513  3.72494  3.29354  2.67741  2.69355  4.24690  2.90347  2.73739  3.18146  2.89801  2.37887  2.77519  2.98518  4.58477  3.61503
          0.03197  3.85484  4.57718  0.61958  0.77255  0.48576  0.95510
    491   2.98589  4.82591  3.47478  2.98976  4.17603  3.47704  3.81203  3.71667  2.23104  3.23582  4.23663  3.35075  3.98063  3.03338  1.00567  3.07101  3.25315  3.44142  5.26632  4.10739    497 r - - -
          2.68618  4.42225  2.77519  2.73123  3.46354  2.40513  3.72494  3.29354  2.67741  2.69355  4.24690  2.90347  2.73739  3.18146  2.89801  2.37887  2.77519  2.98518  4.58477  3.61503
          0.03197  3.85484  4.57718  0.61958  0.77255  0.48576  0.95510
    492   3.16973  4.56585  4.45270  3.96056  2.12574  4.24495  4.26428  2.27330  3.82006  1.13775  2.96887  4.17227  4.52370  3.98953  3.98315  3.60709  3.40731  2.35038  4.59138  3.14173    498 l - - -
          2.68618  4.42225  2.77519  2.73123  3.46354  2.40513  3.72494  3.29354  2.67741  2.69355  4.24690  2.90347  2.73739  3.18146  2.89801  2.37887  2.77519  2.98518  4.58477  3.61503
          0.03197  3.85484  4.57718  0.61958  0.77255  0.48576  0.95510
    493   2.64345  4.42042  3.31359  3.21086  4.35310  0.75684  4.33205  3.94859  3.38972  3.60490  4.58064  3.47794  3.81099  3.71530  3.62753  2.81489  3.12332  3.48033  5.45274  4.45447    499 g - - -
          2.68618  4.42225  2.77519  2.73123  3.46354  2.40513  3.72494  3.29354  2.67741  2.69355  4.24690  2.90347  2.73739  3.18146  2.89801  2.37887  2.77519  2.98518  4.58477  3.61503
          0.03197  3.85484  4.57718  0.61958  0.77255  0.48576  0.95510
    494   1.03948  4.18356  3.44495  3.23564  4.03507  3.00853  4.25973  3.15796  3.25145  3.04036  4.07428  3.38963  3.74610  3.59427  3.50308  2.53408  2.81023  2.81542  5.46399  4.26232    500 a - - -
          2.68618  4.42225  2.77519  2.73123  3.46354  2.40513  3.72494  3.29354  2.67741  2.69355  4.24690  2.90347  2.73739  3.18146  2.89801  2.37887  2.77519  2.98518  4.58477  3.61503
          0.03197  3.85484  4.57718  0.61958  0.77255  0.48576  0.95510
    495   2.98589  4.82591  3.47478  2.98976  4.17603  3.47704  3.81203  3.71667  2.23104  3.23582  4.23663  3.35075  3.98063  3.03338  1.00567  3.07101  3.25315  3.44142  5.26632  4.10739    501 r - - -
          2.68618  4.42225  2.77519  2.73123  3.46354  2.40513  3.72494  3.29354  2.67741  2.69355  4.24690  2.90347  2.73739  3.18146  2.89801  2.37887  2.77519  2.98518  4.58477  3.61503
          0.03197  3.85484  4.57718  0.61958  0.77255  0.48576  0.95510
    496   2.97095  5.09604  0.94367  2.32451  4.47076  3.19757  3.91596  4.05498  2.99681  3.66653  4.64442  2.87992  3.84914  3.15520  3.51050  2.93542  3.30921  3.69611  5.64278  4.34680    502 d - - -
          2.68618  4.42225  2.77519  2.73123  3.46354  2.40513  3.72494  3.29354  2.67741  2.69355  4.24690  2.90347  2.73739  3.18146  2.89801  2.37887  2.77519  2.98518  4.58477  3.61503
          0.03197  3.85484  4.57718  0.61958  0.77255  0.48576  0.95510
    497   3.12993  4.51205  4.52393  4.00645  3.12729  4.32091  4.66204  1.67590  3.82232  1.17389  2.98650  4.29211  4.59150  4.07948  4.01234  3.68789  3.37483  1.98313  5.13200  3.94073    503 l - - -
          2.68618  4.42225  2.77519  2.73123  3.46354  2.40513  3.72494  3.29354  2.67741  2.69355  4.24690  2.90347  2.73739  3.18146  2.89801  2.37887  2.77519  2.98518  4.58477  3.61503
          0.03197  3.85484  4.57718  0.61958  0.77255  0.48576  0.95510
    498   1.44442  4.11060  3.44360  3.13077  4.03317  2.96969  4.15023  3.11881  3.11125  3.02343  3.96227  3.29522  3.68985  3.44064  3.40120  2.42093  2.02437  2.74893  5.46127  4.24702    504 a - - -
          2.68618  4.42225  2.77519  2.73123  3.46354  2.40513  3.72494  3.29354  2.67741  2.69355  4.24690  2.90347  2.73739  3.18146  2.89801  2.37887  2.77519  2.98518  4.58477  3.61503
          0.03197  3.85484  4.57718  0.61958  0.77255  0.48576  0.95510
    499   1.03948  4.18356  3.44495  3.23564  4.03507  3.00853  4.25973  3.15796  3.25145  3.04036  4.07428  3.38963  3.74610  3.59427  3.50308  2.53408  2.81023  2.81542  5.46399  4.26232    505 a - - -
          2.68618  4.42225  2.77519  2.73123  3.46354  2.40513  3.72494  3.29354  2.67741  2.69355  4.24690  2.90347  2.73739  3.18146  2.89801  2.37887  2.77519  2.98518  4.58477  3.61503
          0.03197  3.85484  4.57718  0.61958  0.77255  0.48576  0.95510
    500   3.13566  4.60326  4.16111  3.80106  3.12930  3.95960  4.46234  2.33260  3.56897  0.89722  3.15809  4.07823  4.39812  3.94153  3.74785  3.52867  3.43079  2.36532  5.00200  3.72119    506 l - - -
          2.68618  4.42225  2.77519  2.73123  3.46354  2.40513  3.72494  3.29354  2.67741  2.69355  4.24690  2.90347  2.73739  3.18146  2.89801  2.37887  2.77519  2.98518  4.58477  3.61503
          0.03197  3.85484  4.57718  0.61958  0.77255  0.48576  0.95510
    501   3.30681  4.68768  4.06453  3.76638  2.64895  3.71066  3.87872  3.32982  3.48904  2.72768  3.96442  3.91904  4.22697  3.87758  3.62044  3.51066  3.60635  3.21966  0.92162  2.65200    507 w - - -
          2.68618  4.42225  2.77519  2.73123  3.46354  2.40513  3.72494  3.29354  2.67741  2.69355  4.24690  2.90347  2.73739  3.18146  2.89801  2.37887  2.77519  2.98518  4.58477  3.61503
          0.03197  3.85484  4.57718  0.61958  0.77255  0.48576  0.95510
    502   2.87854  4.97595  3.18803  2.65211  4.30464  3.51458  3.59042  3.73924  1.98038  3.22970  4.11774  3.08390  3.92707  2.18068  1.59240  2.89552  3.08307  3.43220  5.33653  4.10242    508 r - - -
          2.68618  4.42225  2.77519  2.73123  3.46354  2.40513  3.72494  3.29354  2.67741  2.69355  4.24690  2.90347  2.73739  3.18146  2.89801  2.37887  2.77519  2.98518  4.58477  3.61503
          0.03197  3.85484  4.57718  0.61958  0.77255  0.48576  0.95510
    503   2.98589  4.82591  3.47478  2.98976  4.17603  3.47704  3.81203  3.71667  2.23104  3.23582  4.23663  3.35075  3.98063  3.03338  1.00567  3.07101  3.25315  3.44142  5.26632  4.10739    509 r - - -
          2.68618  4.42225  2.77519  2.73123  3.46354  2.40513  3.72494  3.29354  2.67741  2.69355  4.24690  2.90347  2.73739  3.18146  2.89801  2.37887  2.77519  2.98518  4.58477  3.61503
          0.03197  3.85484  4.57718  0.61958  0.77255  0.48576  0.95510
    504   1.03948  4.18356  3.44495  3.23564  4.03507  3.00853  4.25973  3.15796  3.25145  3.04036  4.07428  3.38963  3.74610  3.59427  3.50308  2.53408  2.81023  2.81542  5.46399  4.26232    510 a - - -
          2.68618  4.42225  2.77519  2.73123  3.46354  2.40513  3.72494  3.29354  2.67741  2.69355  4.24690  2.90347  2.73739  3.18146  2.89801  2.37887  2.77519  2.98518  4.58477  3.61503
          0.03197  3.85484  4.57718  0.61958  0.77255  0.48576  0.95510
    505   2.63657  4.40785  3.50056  2.98332  3.61484  3.48866  3.88175  2.69816  2.62154  2.54021  3.58124  3.34159  3.96051  3.15857  2.28291  2.84553  2.92205  1.76054  5.08918  3.83192    511 v - - -
          2.68618  4.42225  2.77519  2.73123  3.46354  2.40513  3.72494  3.29354  2.67741  2.69355  4.24690  2.90347  2.73739  3.18146  2.89801  2.37887  2.77519  2.98518  4.58477  3.61503
          0.03197  3.85484  4.57718  0.61958  0.77255  0.48576  0.95510
    506   2.09834  4.58715  2.80648  2.08464  4.05022  3.22945  3.74044  3.33545  2.58289  3.05888  3.92679  2.95509  3.76943  2.93318  2.99636  2.60686  2.29836  3.00977  5.36185  4.05549    512 e - - -
          2.68618  4.42225  2.77519  2.73123  3.46354  2.40513  3.72494  3.29354  2.67741  2.69355  4.24690  2.90347  2.73739  3.18146  2.89801  2.37887  2.77519  2.98518  4.58477  3.61503
          0.03197  3.85484  4.57718  0.61958  0.77255  0.48576  0.95510
    507   3.13566  4.60326  4.16111  3.80106  3.12930  3.95960  4.46234  2.33260  3.56897  0.89722  3.15809  4.07823  4.39812  3.94153  3.74785  3.52867  3.43079  2.36532  5.00200  3.72119    513 l - - -
          2.68619  4.42226  2.77521  2.73125  3.46355  2.40514  3.72496  3.29355  2.67742  2.69356  4.24691  2.90348  2.73741  3.18148  2.89802  2.37888  2.77521  2.98488  4.58478  3.61504
          0.32398  1.94719  2.00944  0.35283  1.21301  0.48576  0.95510
    508   2.83769  4.92264  1.16057  2.26593  4.28231  3.10512  3.81573  3.83849  2.87437  3.47740  4.45903  2.81152  3.74838  3.05996  3.36395  2.82238  3.17572  3.49629  5.47994  4.18897    515 d - - -
          2.68618  4.42225  2.77519  2.73123  3.46354  2.40513  3.72494  3.29354  2.67741  2.69355  4.24690  2.90347  2.73739  3.18146  2.89801  2.37887  2.77519  2.98518  4.58477  3.61503
          0.03657  3.72270  4.44504  0.61958  0.77255  0.42513  1.06041
    509   2.53832  4.71245  2.09694  2.33933  4.27008  2.40005  3.73918  3.68601  2.64993  3.30976  4.14212  2.84235  3.73087  2.91711  3.12909  2.57706  2.26934  3.28499  5.53543  4.17898    516 d - - -
          2.68618  4.42225  2.77519  2.73123  3.46354  2.40513  3.72494  3.29354  2.67741  2.69355  4.24690  2.90347  2.73739  3.18146  2.89801  2.37887  2.77519  2.98518  4.58477  3.61503
          0.16247  3.85484  2.04966  0.61958  0.77255  0.48576  0.95510
    510   2.50351  4.28588  3.14682  3.03164  4.16281  0.99058  4.15504  3.73237  3.19225  3.40389  4.38355  3.31278  3.67240  3.52917  3.43858  2.67246  2.97386  3.28946  5.29048  4.26193    517 g - - -
          2.68618  4.42225  2.77519  2.73123  3.46354  2.40513  3.72494  3.29354  2.67741  2.69355  4.24690  2.90347  2.73739  3.18146  2.89801  2.37887  2.77519  2.98518  4.58477  3.61503
          0.03634  3.72871  4.45106  0.61958  0.77255  0.58679  0.81217
    511   2.39969  4.21566  3.37908  2.99758  3.64284  3.19392  3.99073  2.70942  2.92722  2.56971  3.62658  3.29022  2.50336  3.29507  3.23296  2.61331  2.77958  1.93350  5.16115  3.89957    518 v - - -
          2.68618  4.42225  2.77519  2.73123  3.46354  2.40513  3.72494  3.29354  2.67741  2.69355  4.24690  2.90347  2.73739  3.18146  2.89801  2.37887  2.77519  2.98518  4.58477  3.61503
          0.03634  3.72871  4.45106  0.61958  0.77255  0.58679  0.81217
    512   1.66104  4.06699  3.19631  2.94886  4.04719  2.85203  4.04218  3.34829  3.00029  3.13757  4.02446  3.14667  3.58676  3.32477  3.30182  1.77644  2.61415  2.89756  5.43062  4.18693    519 a - - -
          2.68618  4.42225  2.77519  2.73123  3.46354  2.40513  3.72494  3.29354  2.67741  2.69355  4.24690  2.90347  2.73739  3.18146  2.89801  2.37887  2.77519  2.98518  4.58477  3.61503
          0.03634  3.72871  4.45106  0.61958  0.77255  0.42740  1.05613
    513   2.22666  4.77525  3.01661  2.52848  4.12647  3.38925  3.61851  3.51890  2.20957  3.09873  3.95350  2.99589  3.83121  2.29334  2.14277  2.70937  2.90944  3.19909  5.30709  4.02940    520 r - - -
          2.68618  4.42225  2.77519  2.73123  3.46354  2.40513  3.72494  3.29354  2.67741  2.69355  4.24690  2.90347  2.73739  3.18146  2.89801  2.37887  2.77519  2.98518  4.58477  3.61503
          0.03197  3.85484  4.57718  0.61958  0.77255  0.48576  0.95510
    514   2.29450  4.26425  3.06863  2.81364  4.13301  2.97945  3.98482  3.58213  2.89358  3.25753  4.12106  3.11755  1.87733  3.23520  3.23422  1.89046  2.73716  3.11800  5.46733  4.19515    521 p - - -
          2.68618  4.42225  2.77519  2.73123  3.46354  2.40513  3.72494  3.29354  2.67741  2.69355  4.24690  2.90347  2.73739  3.18146  2.89801  2.37887  2.77519  2.98518  4.58477  3.61503
          0.03197  3.85484  4.57718  0.61958  0.77255  0.48576  0.95510
    515   2.20357  4.94391  2.12983  2.25911  4.29092  3.25653  3.63929  3.70429  2.09243  3.29557  4.12148  2.79776  3.76680  2.79331  2.92820  2.64290  2.92057  3.34054  5.50504  4.13003    522 k - - -
          2.68618  4.42225  2.77519  2.73123  3.46354  2.40513  3.72494  3.29354  2.67741  2.69355  4.24690  2.90347  2.73739  3.18146  2.89801  2.37887  2.77519  2.98518  4.58477  3.61503
          0.03197  3.85484  4.57718  0.61958  0.77255  0.48576  0.95510
    516   2.08645  4.68969  2.61201  1.96594  4.20994  2.44152  3.73799  3.60032  2.61285  3.24011  4.08492  2.87255  3.74870  2.92269  3.05648  2.60229  2.87858  3.22546  5.48191  4.14723    523 e - - -
          2.68618  4.42225  2.77519  2.73123  3.46354  2.40513  3.72494  3.29354  2.67741  2.69355  4.24690  2.90347  2.73739  3.18146  2.89801  2.37887  2.77519  2.98518  4.58477  3.61503
          0.03197  3.85484  4.57718  0.61958  0.77255  0.48576  0.95510
    517   2.56559  4.58554  2.90761  2.14900  3.88585  3.32914  3.70818  3.16462  2.54599  2.89143  3.78258  2.99263  2.82512  2.90963  2.95349  2.65643  2.83890  2.38331  5.23329  3.93333    524 e - - -
          2.68618  4.42225  2.77519  2.73123  3.46354  2.40513  3.72494  3.29354  2.67741  2.69355  4.24690  2.90347  2.73739  3.18146  2.89801  2.37887  2.77519  2.98518  4.58477  3.61503
          0.03197  3.85484  4.57718  0.61958  0.77255  0.48576  0.95510
    518   2.46302  4.31176  3.32586  2.93745  3.59759  3.24842  3.92350  2.94341  2.84435  2.13669  3.70247  3.26108  3.83476  3.23652  3.15575  1.74547  2.82588  2.69071  5.09279  3.76120    525 s - - -
          2.68618  4.42225  2.77519  2.73123  3.46354  2.40513  3.72494  3.29354  2.67741  2.69355  4.24690  2.90347  2.73739  3.18146  2.89801  2.37887  2.77519  2.98518  4.58477  3.61503
          0.03197  3.85484  4.57718  0.61958  0.77255  0.48576  0.95510
    519   1.71367  4.11567  3.23880  2.96434  4.21404  2.12360  4.08671  3.61979  3.06285  3.30971  4.13516  3.16980  3.61178  3.34688  3.39627  1.81166  2.63689  3.08667  5.55113  4.32642    526 a - - -
          2.68618  4.42225  2.77519  2.73123  3.46354  2.40513  3.72494  3.29354  2.67741  2.69355  4.24690  2.90347  2.73739  3.18146  2.89801  2.37887  2.77519  2.98518  4.58477  3.61503
          0.03197  3.85484  4.57718  0.61958  0.77255  0.48576  0.95510
    520   2.31496  4.24471  3.21758  2.89052  4.02025  3.04100  3.98765  3.31272  2.88223  3.05704  3.96526  3.18124  2.45186  3.24394  3.21020  2.47992  1.69176  2.93265  5.38942  4.14750    527 t - - -
          2.68618  4.42225  2.77519  2.73123  3.46354  2.40513  3.72494  3.29354  2.67741  2.69355  4.24690  2.90347  2.73739  3.18146  2.89801  2.37887  2.77519  2.98518  4.58477  3.61503
          0.03197  3.85484  4.57718  0.61958  0.77255  0.48576  0.95510
    521   1.74412  4.65068  2.68192  1.98739  4.13464  3.20622  3.78217  3.40595  2.63675  3.14074  4.03930  2.93602  3.78491  2.98275  3.04354  2.65372  2.91131  3.08065  5.44508  4.12929    528 a - - -
          2.68618  4.42225  2.77519  2.73123  3.46354  2.40513  3.72494  3.29354  2.67741  2.69355  4.24690  2.90347  2.73739  3.18146  2.89801  2.37887  2.77519  2.98518  4.58477  3.61503
          0.03197  3.85484  4.57718  0.61958  0.77255  0.48576  0.95510
    522   2.75411  5.18409  1.90017  1.79567  4.50523  3.19548  3.66515  3.98039  2.59817  3.52130  4.34955  2.68902  3.76518  2.82340  3.13774  2.16551  3.03214  3.58225  5.70634  4.26348    529 e - - -
          2.68618  4.42225  2.77519  2.73123  3.46354  2.40513  3.72494  3.29354  2.67741  2.69355  4.24690  2.90347  2.73739  3.18146  2.89801  2.37887  2.77519  2.98518  4.58477  3.61503
          0.03197  3.85484  4.57718  0.61958  0.77255  0.48576  0.95510
    523   3.01740  4.44126  4.31029  3.92556  3.36249  4.04722  4.65708  1.10001  3.75334  1.95234  3.30080  4.17339  4.48028  4.10356  3.95194  3.54096  3.31694  1.84590  5.24955  3.98621    530 i - - -
          2.68618  4.42225  2.77519  2.73123  3.46354  2.40513  3.72494  3.29354  2.67741  2.69355  4.24690  2.90347  2.73739  3.18146  2.89801  2.37887  2.77519  2.98518  4.58477  3.61503
          0.03197  3.85484  4.57718  0.61958  0.77255  0.48576  0.95510
    524   1.98708  4.19491  3.84652  3.45228  3.67759  3.39992  4.34099  2.24365  3.36853  2.45137  3.58189  3.63956  4.01287  3.69530  3.63184  2.82321  2.89505  1.44031  5.32988  4.10143    531 v - - -
          2.68618  4.42225  2.77519  2.73123  3.46354  2.40513  3.72494  3.29354  2.67741  2.69355  4.24690  2.90347  2.73739  3.18146  2.89801  2.37887  2.77519  2.98518  4.58477  3.61503
          0.03197  3.85484  4.57718  0.61958  0.77255  0.48576  0.95510
    525   1.40272  4.09825  3.32713  3.06176  4.13336  2.89246  4.13125  3.44782  3.10723  3.22444  4.09521  3.22869  3.63478  3.41615  3.40679  1.81452  2.65312  2.97435  5.51092  4.28208    532 a - - -
          2.68618  4.42225  2.77519  2.73123  3.46354  2.40513  3.72494  3.29354  2.67741  2.69355  4.24690  2.90347  2.73739  3.18146  2.89801  2.37887  2.77519  2.98518  4.58477  3.61503
          0.03197  3.85484  4.57718  0.61958  0.77255  0.48576  0.95510
    526   2.22945  4.84539  2.87411  2.45550  4.19157  3.37111  3.61591  3.57958  1.92599  3.15871  4.00702  2.94443  3.82479  2.30067  2.56885  2.71189  2.92978  3.25243  5.36013  4.06643    533 k - - -
          2.68618  4.42225  2.77519  2.73123  3.46354  2.40513  3.72494  3.29354  2.67741  2.69355  4.24690  2.90347  2.73739  3.18146  2.89801  2.37887  2.77519  2.98518  4.58477  3.61503
          0.03197  3.85484  4.57718  0.61958  0.77255  0.48576  0.95510
    527   1.69686  4.28937  3.59786  3.18674  3.55057  3.39357  4.11647  2.52502  3.07284  1.92558  3.51829  3.47160  3.96279  3.44477  3.35999  2.79749  2.90168  2.34893  5.16623  3.90416    534 a - - -
          2.68618  4.42225  2.77519  2.73123  3.46354  2.40513  3.72494  3.29354  2.67741  2.69355  4.24690  2.90347  2.73739  3.18146  2.89801  2.37887  2.77519  2.98518  4.58477  3.61503
          0.03197  3.85484  4.57718  0.61958  0.77255  0.48576  0.95510
    528   2.09428  4.68786  2.61224  1.97206  4.21041  2.41682  3.73915  3.60096  2.61446  3.24083  4.08575  2.87308  3.74841  2.92413  3.05783  2.60182  2.87838  3.22562  5.48260  4.14818    535 e - - -
          2.68618  4.42225  2.77519  2.73123  3.46354  2.40513  3.72494  3.29354  2.67741  2.69355  4.24690  2.90347  2.73739  3.18146  2.89801  2.37887  2.77519  2.98518  4.58477  3.61503
          0.03197  3.85484  4.57718  0.61958  0.77255  0.48576  0.95510
    529   2.72863  4.48872  3.33392  3.17055  4.16694  3.17724  4.24932  3.70797  3.22637  3.33667  4.38588  3.47894  0.86107  3.61569  3.47376  2.89560  3.16884  3.35534  5.35818  4.28742    536 p - - -
          2.68618  4.42225  2.77519  2.73123  3.46354  2.40513  3.72494  3.29354  2.67741  2.69355  4.24690  2.90347  2.73739  3.18146  2.89801  2.37887  2.77519  2.98518  4.58477  3.61503
          0.03197  3.85484  4.57718  0.61958  0.77255  0.48576  0.95510
    530   2.97095  5.09604  0.94367  2.32451  4.47076  3.19757  3.91596  4.05498  2.99681  3.66653  4.64442  2.87992  3.84914  3.15520  3.51050  2.93542  3.30921  3.69611  5.64278  4.34680    537 d - - -
          2.68618  4.42225  2.77519  2.73123  3.46354  2.40513  3.72494  3.29354  2.67741  2.69355  4.24690  2.90347  2.73739  3.18146  2.89801  2.37887  2.77519  2.98518  4.58477  3.61503
          0.03197  3.85484  4.57718  0.61958  0.77255  0.48576  0.95510
    531   1.03948  4.18356  3.44495  3.23564  4.03507  3.00853  4.25973  3.15796  3.25145  3.04036  4.07428  3.38963  3.74610  3.59427  3.50308  2.53408  2.81023  2.81542  5.46399  4.26232    538 a - - -
          2.68618  4.42225  2.77519  2.73123  3.46354  2.40513  3.72494  3.29354  2.67741  2.69355  4.24690  2.90347  2.73739  3.18146  2.89801  2.37887  2.77519  2.98518  4.58477  3.61503
          0.03197  3.85484  4.57718  0.61958  0.77255  0.48576  0.95510
    532   2.97095  5.09604  0.94367  2.32451  4.47076  3.19757  3.91596  4.05498  2.99681  3.66653  4.64442  2.87992  3.84914  3.15520  3.51050  2.93542  3.30921  3.69611  5.64278  4.34680    539 d - - -
          2.68618  4.42225  2.77519  2.73123  3.46354  2.40513  3.72494  3.29354  2.67741  2.69355  4.24690  2.90347  2.73739  3.18146  2.89801  2.37887  2.77519  2.98518  4.58477  3.61503
          0.03197  3.85484  4.57718  0.61958  0.77255  0.48576  0.95510
    533   2.56995  4.68705  2.08197  2.39183  4.18165  3.17332  3.77563  3.50392  2.69101  3.22057  4.10081  2.88802  3.76195  2.96989  3.14925  2.62399  1.86207  3.15418  5.49017  4.14295    540 t - - -
          2.68618  4.42225  2.77519  2.73123  3.46354  2.40513  3.72494  3.29354  2.67741  2.69355  4.24690  2.90347  2.73739  3.18146  2.89801  2.37887  2.77519  2.98518  4.58477  3.61503
          0.03197  3.85484  4.57718  0.61958  0.77255  0.48576  0.95510
    534   1.03948  4.18356  3.44495  3.23564  4.03507  3.00853  4.25973  3.15796  3.25145  3.04036  4.07428  3.38963  3.74610  3.59427  3.50308  2.53408  2.81023  2.81542  5.46399  4.26232    541 a - - -
          2.68618  4.42225  2.77519  2.73123  3.46354  2.40513  3.72494  3.29354  2.67741  2.69355  4.24690  2.90347  2.73739  3.18146  2.89801  2.37887  2.77519  2.98518  4.58477  3.61503
          0.03197  3.85484  4.57718  0.61958  0.77255  0.48576  0.95510
    535   2.56678  0.97693  4.08138  3.81713  3.81271  3.19331  4.46812  2.95386  3.64403  2.87005  3.99083  3.80883  3.89886  3.99087  3.77147  2.83836  3.03208  2.69958  5.23236  4.10047    542 c - - -
          2.68618  4.42225  2.77519  2.73123  3.46354  2.40513  3.72494  3.29354  2.67741  2.69355  4.24690  2.90347  2.73739  3.18146  2.89801  2.37887  2.77519  2.98518  4.58477  3.61503
          0.03197  3.85484  4.57718  0.61958  0.77255  0.48576  0.95510
    536   3.00113  4.45124  4.34148  3.84778  3.20383  4.11200  4.55869  2.01727  3.67132  1.26333  3.08660  4.12282  4.46913  3.96763  3.88530  3.48950  3.27288  1.66696  5.14126  3.92332    543 l - - -
          2.68618  4.42225  2.77519  2.73123  3.46354  2.40513  3.72494  3.29354  2.67741  2.69355  4.24690  2.90347  2.73739  3.18146  2.89801  2.37887  2.77519  2.98518  4.58477  3.61503
          0.03197  3.85484  4.57718  0.61958  0.77255  0.48576  0.95510
    537   1.03948  4.18356  3.44495  3.23564  4.03507  3.00853  4.25973  3.15796  3.25145  3.04036  4.07428  3.38963  3.74610  3.59427  3.50308  2.53408  2.81023  2.81542  5.46399  4.26232    544 a - - -
          2.68618  4.42225  2.77519  2.73123  3.46354  2.40513  3.72494  3.29354  2.67741  2.69355  4.24690  2.90347  2.73739  3.18146  2.89801  2.37887  2.77519  2.98518  4.58477  3.61503
          0.03197  3.85484  4.57718  0.61958  0.77255  0.48576  0.95510
    538   2.97095  5.09604  0.94367  2.32451  4.47076  3.19757  3.91596  4.05498  2.99681  3.66653  4.64442  2.87992  3.84914  3.15520  3.51050  2.93542  3.30921  3.69611  5.64278  4.34680    545 d - - -
          2.68618  4.42225  2.77519  2.73123  3.46354  2.40513  3.72494  3.29354  2.67741  2.69355  4.24690  2.90347  2.73739  3.18146  2.89801  2.37887  2.77519  2.98518  4.58477  3.61503
          0.03197  3.85484  4.57718  0.61958  0.77255  0.48576  0.95510
    539   1.03948  4.18356  3.44495  3.23564  4.03507  3.00853  4.25973  3.15796  3.25145  3.04036  4.07428  3.38963  3.74610  3.59427  3.50308  2.53408  2.81023  2.81542  5.46399  4.26232    546 a - - -
          2.68618  4.42225  2.77519  2.73123  3.46354  2.40513  3.72494  3.29354  2.67741  2.69355  4.24690  2.90347  2.73739  3.18146  2.89801  2.37887  2.77519  2.98518  4.58477  3.61503
          0.03197  3.85484  4.57718  0.61958  0.77255  0.48576  0.95510
    540   2.99456  4.36852  4.53950  4.04754  3.43104  4.24017  4.79092  1.30791  3.91821  1.94679  3.26253  4.29469  4.58785  4.20371  4.13602  3.62313  3.26808  1.41459  5.37285  4.16086    547 i - - -
          2.68618  4.42225  2.77519  2.73123  3.46354  2.40513  3.72494  3.29354  2.67741  2.69355  4.24690  2.90347  2.73739  3.18146  2.89801  2.37887  2.77519  2.98518  4.58477  3.61503
          0.03197  3.85484  4.57718  0.61958  0.77255  0.48576  0.95510
    541   1.72590  1.88845  3.91510  3.54413  3.80467  3.00933  4.30110  2.82356  3.41237  2.80059  3.78426  3.51405  3.73647  3.70416  3.61487  2.46679  2.68192  2.51147  5.30746  4.11657    548 a - - -
          2.68618  4.42225  2.77519  2.73123  3.46354  2.40513  3.72494  3.29354  2.67741  2.69355  4.24690  2.90347  2.73739  3.18146  2.89801  2.37887  2.77519  2.98518  4.58477  3.61503
          0.03197  3.85484  4.57718  0.61958  0.77255  0.48576  0.95510
    542   2.97095  5.09604  0.94367  2.32451  4.47076  3.19757  3.91596  4.05498  2.99681  3.66653  4.64442  2.87992  3.84914  3.15520  3.51050  2.93542  3.30921  3.69611  5.64278  4.34680    549 d - - -
          2.68618  4.42225  2.77519  2.73123  3.46354  2.40513  3.72494  3.29354  2.67741  2.69355  4.24690  2.90347  2.73739  3.18146  2.89801  2.37887  2.77519  2.98518  4.58477  3.61503
          0.03197  3.85484  4.57718  0.61958  0.77255  0.48576  0.95510
    543   2.72863  4.48872  3.33392  3.17055  4.16694  3.17724  4.24932  3.70797  3.22637  3.33667  4.38588  3.47894  0.86107  3.61569  3.47376  2.89560  3.16884  3.35534  5.35818  4.28742    550 p - - -
          2.68618  4.42225  2.77519  2.73123  3.46354  2.40513  3.72494  3.29354  2.67741  2.69355  4.24690  2.90347  2.73739  3.18146  2.89801  2.37887  2.77519  2.98518  4.58477  3.61503
          0.03197  3.85484  4.57718  0.61958  0.77255  0.48576  0.95510
    544   2.64345  4.42042  3.31359  3.21086  4.35310  0.75684  4.33205  3.94859  3.38972  3.60490  4.58064  3.47794  3.81099  3.71530  3.62753  2.81489  3.12332  3.48033  5.45274  4.45447    551 g - - -
          2.68618  4.42225  2.77519  2.73123  3.46354  2.40513  3.72494  3.29354  2.67741  2.69355  4.24690  2.90347  2.73739  3.18146  2.89801  2.37887  2.77519  2.98518  4.58477  3.61503
          0.03197  3.85484  4.57718  0.61958  0.77255  0.48576  0.95510
    545   2.08853  4.72143  2.13661  2.34286  4.23477  3.16943  3.72043  3.63911  2.61485  3.26748  4.10227  2.84844  2.68483  2.89443  3.09133  2.58020  2.86385  3.25306  5.50208  4.14680    552 a - - -
          2.68618  4.42225  2.77519  2.73123  3.46354  2.40513  3.72494  3.29354  2.67741  2.69355  4.24690  2.90347  2.73739  3.18146  2.89801  2.37887  2.77519  2.98518  4.58477  3.61503
          0.03197  3.85484  4.57718  0.61958  0.77255  0.48576  0.95510
    546   1.03948  4.18356  3.44495  3.23564  4.03507  3.00853  4.25973  3.15796  3.25145  3.04036  4.07428  3.38963  3.74610  3.59427  3.50308  2.53408  2.81023  2.81542  5.46399  4.26232    553 a - - -
          2.68618  4.42225  2.77519  2.73123  3.46354  2.40513  3.72494  3.29354  2.67741  2.69355  4.24690  2.90347  2.73739  3.18146  2.89801  2.37887  2.77519  2.98518  4.58477  3.61503
          0.03197  3.85484  4.57718  0.61958  0.77255  0.48576  0.95510
    547   1.72795  4.64135  2.69024  2.00693  4.12912  3.20477  3.78595  3.39804  2.64102  3.13557  4.03519  2.94110  3.78480  2.98787  3.04593  2.65238  2.90899  3.07317  5.44185  4.12791    554 a - - -
          2.68618  4.42225  2.77519  2.73123  3.46354  2.40513  3.72494  3.29354  2.67741  2.69355  4.24690  2.90347  2.73739  3.18146  2.89801  2.37887  2.77519  2.98518  4.58477  3.61503
          0.03197  3.85484  4.57718  0.61958  0.77255  0.48576  0.95510
    548   1.67745  4.44400  3.20459  2.77284  3.99483  3.22379  3.80951  3.31777  2.49727  3.00765  3.91443  3.14017  3.79209  3.02633  2.19334  2.62117  2.83635  2.98926  5.29654  4.04472    555 a - - -
          2.68618  4.42225  2.77519  2.73123  3.46354  2.40513  3.72494  3.29354  2.67741  2.69355  4.24690  2.90347  2.73739  3.18146  2.89801  2.37887  2.77519  2.98518  4.58477  3.61503
          0.03197  3.85484  4.57718  0.61958  0.77255  0.48576  0.95510
    549   3.22195  4.71807  3.81235  3.53858  2.29417  3.80971  3.61079  3.23365  3.39661  2.69209  3.91056  3.70197  4.28404  3.70688  3.58387  3.36034  3.50858  3.10340  3.93720  0.99562    556 y - - -
          2.68618  4.42225  2.77519  2.73123  3.46354  2.40513  3.72494  3.29354  2.67741  2.69355  4.24690  2.90347  2.73739  3.18146  2.89801  2.37887  2.77519  2.98518  4.58477  3.61503
          0.03197  3.85484  4.57718  0.61958  0.77255  0.48576  0.95510
    550   2.30662  4.22669  3.19138  3.00652  4.05882  2.95691  4.11677  3.57913  3.07909  3.30079  4.22847  3.23400  3.69430  3.42982  3.36555  1.11795  2.78546  3.11810  5.43276  4.14230    557 s - - -
          2.68618  4.42225  2.77519  2.73123  3.46354  2.40513  3.72494  3.29354  2.67741  2.69355  4.24690  2.90347  2.73739  3.18146  2.89801  2.37887  2.77519  2.98518  4.58477  3.61503
          0.03197  3.85484  4.57718  0.61958  0.77255  0.48576  0.95510
    551   1.77780  4.22145  3.19590  2.92104  4.09303  2.99114  4.04413  3.39371  2.96759  3.13886  4.04957  3.18851  1.85867  3.30736  3.29148  2.45461  2.73502  2.98305  5.45764  4.22168    558 a - - -
          2.68618  4.42225  2.77519  2.73123  3.46354  2.40513  3.72494  3.29354  2.67741  2.69355  4.24690  2.90347  2.73739  3.18146  2.89801  2.37887  2.77519  2.98518  4.58477  3.61503
          0.03197  3.85484  4.57718  0.61958  0.77255  0.48576  0.95510
    552   1.44442  4.11060  3.44360  3.13077  4.03317  2.96969  4.15023  3.11881  3.11125  3.02343  3.96227  3.29522  3.68985  3.44064  3.40120  2.42093  2.02437  2.74893  5.46127  4.24702    559 a - - -
          2.68618  4.42225  2.77519  2.73123  3.46354  2.40513  3.72494  3.29354  2.67741  2.69355  4.24690  2.90347  2.73739  3.18146  2.89801  2.37887  2.77519  2.98518  4.58477  3.61503
          0.03197  3.85484  4.57718  0.61958  0.77255  0.48576  0.95510
    553   2.64345  4.42042  3.31359  3.21086  4.35310  0.75684  4.33205  3.94859  3.38972  3.60490  4.58064  3.47794  3.81099  3.71530  3.62753  2.81489  3.12332  3.48033  5.45274  4.45447    560 g - - -
          2.68618  4.42225  2.77519  2.73123  3.46354  2.40513  3.72494  3.29354  2.67741  2.69355  4.24690  2.90347  2.73739  3.18146  2.89801  2.37887  2.77519  2.98518  4.58477  3.61503
          0.03197  3.85484  4.57718  0.61958  0.77255  0.48576  0.95510
    554   3.22195  4.71807  3.81235  3.53858  2.29417  3.80971  3.61079  3.23365  3.39661  2.69209  3.91056  3.70197  4.28404  3.70688  3.58387  3.36034  3.50858  3.10340  3.93720  0.99562    561 y - - -
          2.68618  4.42225  2.77519  2.73123  3.46354  2.40513  3.72494  3.29354  2.67741  2.69355  4.24690  2.90347  2.73739  3.18146  2.89801  2.37887  2.77519  2.98518  4.58477  3.61503
          0.03197  3.85484  4.57718  0.61958  0.77255  0.48576  0.95510
    555   2.22349  4.91858  2.59337  1.97894  4.23667  3.29279  3.63807  3.64341  2.40864  3.23078  4.07423  2.83531  3.79052  2.29007  2.82703  2.67917  2.93756  3.30261  5.45190  4.10362    562 e - - -
          2.68618  4.42225  2.77519  2.73123  3.46354  2.40513  3.72494  3.29354  2.67741  2.69355  4.24690  2.90347  2.73739  3.18146  2.89801  2.37887  2.77519  2.98518  4.58477  3.61503
          0.03197  3.85484  4.57718  0.61958  0.77255  0.48576  0.95510
    556   2.98589  4.82591  3.47478  2.98976  4.17603  3.47704  3.81203  3.71667  2.23104  3.23582  4.23663  3.35075  3.98063  3.03338  1.00567  3.07101  3.25315  3.44142  5.26632  4.10739    563 r - - -
          2.68618  4.42225  2.77519  2.73123  3.46354  2.40513  3.72494  3.29354  2.67741  2.69355  4.24690  2.90347  2.73739  3.18146  2.89801  2.37887  2.77519  2.98518  4.58477  3.61503
          0.03197  3.85484  4.57718  0.61958  0.77255  0.48576  0.95510
    557   3.01740  4.44126  4.31029  3.92556  3.36249  4.04722  4.65708  1.10001  3.75334  1.95234  3.30080  4.17339  4.48028  4.10356  3.95194  3.54096  3.31694  1.84590  5.24955  3.98621    564 i - - -
          2.68618  4.42225  2.77519  2.73123  3.46354  2.40513  3.72494  3.29354  2.67741  2.69355  4.24690  2.90347  2.73739  3.18146  2.89801  2.37887  2.77519  2.98518  4.58477  3.61503
          0.03197  3.85484  4.57718  0.61958  0.77255  0.48576  0.95510
    558   2.53788  4.21523  3.83108  3.41160  3.64340  3.44614  4.29736  2.23697  3.30130  2.42094  3.54893  3.62922  4.03167  3.64651  3.56917  2.85616  2.22716  1.45889  5.28911  4.05877    565 v - - -
          2.68618  4.42225  2.77519  2.73123  3.46354  2.40513  3.72494  3.29354  2.67741  2.69355  4.24690  2.90347  2.73739  3.18146  2.89801  2.37887  2.77519  2.98518  4.58477  3.61503
          0.03197  3.85484  4.57718  0.61958  0.77255  0.48576  0.95510
    559   1.03948  4.18356  3.44495  3.23564  4.03507  3.00853  4.25973  3.15796  3.25145  3.04036  4.07428  3.38963  3.74610  3.59427  3.50308  2.53408  2.81023  2.81542  5.46399  4.26232    566 a - - -
          2.68618  4.42225  2.77519  2.73123  3.46354  2.40513  3.72494  3.29354  2.67741  2.69355  4.24690  2.90347  2.73739  3.18146  2.89801  2.37887  2.77519  2.98518  4.58477  3.61503
          0.03197  3.85484  4.57718  0.61958  0.77255  0.48576  0.95510
    560   3.13566  4.60326  4.16111  3.80106  3.12930  3.95960  4.46234  2.33260  3.56897  0.89722  3.15809  4.07823  4.39812  3.94153  3.74785  3.52867  3.43079  2.36532  5.00200  3.72119    567 l - - -
          2.68618  4.42225  2.77519  2.73123  3.46354  2.40513  3.72494  3.29354  2.67741  2.69355  4.24690  2.90347  2.73739  3.18146  2.89801  2.37887  2.77519  2.98518  4.58477  3.61503
          0.03197  3.85484  4.57718  0.61958  0.77255  0.48576  0.95510
    561   1.68623  4.14062  3.21363  3.00470  4.22825  1.60505  4.14272  3.57508  3.12919  3.32423  4.19066  3.20553  3.63942  3.42314  3.43784  2.37957  2.69142  3.07260  5.56758  4.35658    568 g - - -
          2.68618  4.42225  2.77519  2.73123  3.46354  2.40513  3.72494  3.29354  2.67741  2.69355  4.24690  2.90347  2.73739  3.18146  2.89801  2.37887  2.77519  2.98518  4.58477  3.61503
          0.03197  3.85484  4.57718  0.61958  0.77255  0.48576  0.95510
    562   2.06789  4.57427  3.21657  2.74214  4.07546  3.30559  3.74144  3.41016  2.31529  3.05935  3.96629  3.12899  3.83210  2.93536  1.74172  2.69634  2.90338  3.09005  5.30845  4.06305    569 r - - -
          2.68618  4.42225  2.77519  2.73123  3.46354  2.40513  3.72494  3.29354  2.67741  2.69355  4.24690  2.90347  2.73739  3.18146  2.89801  2.37887  2.77519  2.98518  4.58477  3.61503
          0.03197  3.85484  4.57718  0.61958  0.77255  0.48576  0.95510
    563   2.93748  5.04443  2.48072  1.05072  4.38849  3.26295  3.84846  3.83890  2.72679  3.45894  4.43394  2.92344  3.86675  3.06461  3.13366  2.92179  3.24165  3.52464  5.56340  4.28585    570 e - - -
          2.68618  4.42225  2.77519  2.73123  3.46354  2.40513  3.72494  3.29354  2.67741  2.69355  4.24690  2.90347  2.73739  3.18146  2.89801  2.37887  2.77519  2.98518  4.58477  3.61503
          0.03197  3.85484  4.57718  0.61958  0.77255  0.48576  0.95510
    564   3.13566  4.60326  4.16111  3.80106  3.12930  3.95960  4.46234  2.33260  3.56897  0.89722  3.15809  4.07823  4.39812  3.94153  3.74785  3.52867  3.43079  2.36532  5.00200  3.72119    571 l - - -
          2.68618  4.42225  2.77519  2.73123  3.46354  2.40513  3.72494  3.29354  2.67741  2.69355  4.24690  2.90347  2.73739  3.18146  2.89801  2.37887  2.77519  2.98518  4.58477  3.61503
          0.03197  3.85484  4.57718  0.61958  0.77255  0.48576  0.95510
    565   2.42471  4.42178  2.92027  2.64910  4.06539  3.10594  3.86244  3.42667  2.71531  3.15239  4.03210  2.27400  3.73623  3.08932  3.07665  2.54475  1.78799  3.04869  5.40012  4.09764    572 t - - -
          2.68618  4.42225  2.77519  2.73123  3.46354  2.40513  3.72494  3.29354  2.67741  2.69355  4.24690  2.90347  2.73739  3.18146  2.89801  2.37887  2.77519  2.98518  4.58477  3.61503
          0.03197  3.85484  4.57718  0.61958  0.77255  0.48576  0.95510
    566   1.73437  4.26430  3.60729  3.14735  3.52891  3.39768  4.06688  2.55539  3.03515  2.34040  2.55211  3.44342  3.94188  3.38924  3.33230  2.77242  2.86236  2.37871  5.12338  3.89225    573 a - - -
          2.68618  4.42225  2.77519  2.73123  3.46354  2.40513  3.72494  3.29354  2.67741  2.69355  4.24690  2.90347  2.73739  3.18146  2.89801  2.37887  2.77519  2.98518  4.58477  3.61503
          0.03197  3.85484  4.57718  0.61958  0.77255  0.48576  0.95510
    567   3.13566  4.60326  4.16111  3.80106  3.12930  3.95960  4.46234  2.33260  3.56897  0.89722  3.15809  4.07823  4.39812  3.94153  3.74785  3.52867  3.43079  2.36532  5.00200  3.72119    574 l - - -
          2.68618  4.42225  2.77519  2.73123  3.46354  2.40513  3.72494  3.29354  2.67741  2.69355  4.24690  2.90347  2.73739  3.18146  2.89801  2.37887  2.77519  2.98518  4.58477  3.61503
          0.03197  3.85484  4.57718  0.61958  0.77255  0.48576  0.95510
    568   2.98589  4.82591  3.47478  2.98976  4.17603  3.47704  3.81203  3.71667  2.23104  3.23582  4.23663  3.35075  3.98063  3.03338  1.00567  3.07101  3.25315  3.44142  5.26632  4.10739    575 r - - -
          2.68618  4.42225  2.77519  2.73123  3.46354  2.40513  3.72494  3.29354  2.67741  2.69355  4.24690  2.90347  2.73739  3.18146  2.89801  2.37887  2.77519  2.98518  4.58477  3.61503
          0.03197  3.85484  4.57718  0.61958  0.77255  0.48576  0.95510
    569   1.03948  4.18356  3.44495  3.23564  4.03507  3.00853  4.25973  3.15796  3.25145  3.04036  4.07428  3.38963  3.74610  3.59427  3.50308  2.53408  2.81023  2.81542  5.46399  4.26232    576 a - - -
          2.68618  4.42225  2.77519  2.73123  3.46354  2.40513  3.72494  3.29354  2.67741  2.69355  4.24690  2.90347  2.73739  3.18146  2.89801  2.37887  2.77519  2.98518  4.58477  3.61503
          0.03197  3.85484  4.57718  0.61958  0.77255  0.48576  0.95510
    570   2.97609  4.79636  3.10900  2.86733  3.27277  3.43294  1.18024  3.67626  2.71088  3.17238  4.21408  3.27731  3.98458  3.23339  2.97757  3.04698  3.27892  3.41174  4.73802  3.22416    577 h - - -
          2.68618  4.42225  2.77519  2.73123  3.46354  2.40513  3.72494  3.29354  2.67741  2.69355  4.24690  2.90347  2.73739  3.18146  2.89801  2.37887  2.77519  2.98518  4.58477  3.61503
          0.03197  3.85484  4.57718  0.61958  0.77255  0.48576  0.95510
    571   3.13566  4.60326  4.16111  3.80106  3.12930  3.95960  4.46234  2.33260  3.56897  0.89722  3.15809  4.07823  4.39812  3.94153  3.74785  3.52867  3.43079  2.36532  5.00200  3.72119    578 l - - -
          2.68618  4.42225  2.77519  2.73123  3.46354  2.40513  3.72494  3.29354  2.67741  2.69355  4.24690  2.90347  2.73739  3.18146  2.89801  2.37887  2.77519  2.98518  4.58477  3.61503
          0.03197  3.85484  4.57718  0.61958  0.77255  0.48576  0.95510
    572   2.21845  4.18244  3.08294  2.89326  4.25861  1.62265  4.08786  3.72711  3.06040  3.40424  4.24309  3.13986  3.63287  3.35390  3.39011  1.80876  2.70012  3.17926  5.58184  4.33475    579 g - - -
          2.68618  4.42225  2.77519  2.73123  3.46354  2.40513  3.72494  3.29354  2.67741  2.69355  4.24690  2.90347  2.73739  3.18146  2.89801  2.37887  2.77519  2.98518  4.58477  3.61503
          0.03197  3.85484  4.57718  0.61958  0.77255  0.48576  0.95510
    573   2.60685  4.63665  2.87232  2.56228  3.68646  3.27054  2.10067  3.51526  2.52535  3.11406  4.00235  3.00865  3.81519  2.96529  2.87405  2.14116  2.91933  3.17814  5.08374  3.64168    580 h - - -
          2.68618  4.42225  2.77519  2.73123  3.46354  2.40513  3.72494  3.29354  2.67741  2.69355  4.24690  2.90347  2.73739  3.18146  2.89801  2.37887  2.77519  2.98518  4.58477  3.61503
          0.03197  3.85484  4.57718  0.61958  0.77255  0.48576  0.95510
    574   2.72863  4.48872  3.33392  3.17055  4.16694  3.17724  4.24932  3.70797  3.22637  3.33667  4.38588  3.47894  0.86107  3.61569  3.47376  2.89560  3.16884  3.35534  5.35818  4.28742    581 p - - -
          2.68618  4.42225  2.77519  2.73123  3.46354  2.40513  3.72494  3.29354  2.67741  2.69355  4.24690  2.90347  2.73739  3.18146  2.89801  2.37887  2.77519  2.98518  4.58477  3.61503
          0.03197  3.85484  4.57718  0.61958  0.77255  0.48576  0.95510
    575   3.13566  4.60326  4.16111  3.80106  3.12930  3.95960  4.46234  2.33260  3.56897  0.89722  3.15809  4.07823  4.39812  3.94153  3.74785  3.52867  3.43079  2.36532  5.00200  3.72119    582 l - - -
          2.68618  4.42225  2.77519  2.73123  3.46354  2.40513  3.72494  3.29354  2.67741  2.69355  4.24690  2.90347  2.73739  3.18146  2.89801  2.37887  2.77519  2.98518  4.58477  3.61503
          0.03197  3.85484  4.57718  0.61958  0.77255  0.48576  0.95510
    576   2.72863  4.48872  3.33392  3.17055  4.16694  3.17724  4.24932  3.70797  3.22637  3.33667  4.38588  3.47894  0.86107  3.61569  3.47376  2.89560  3.16884  3.35534  5.35818  4.28742    583 p - - -
          2.68618  4.42225  2.77519  2.73123  3.46354  2.40513  3.72494  3.29354  2.67741  2.69355  4.24690  2.90347  2.73739  3.18146  2.89801  2.37887  2.77519  2.98518  4.58477  3.61503
          0.03197  3.85484  4.57718  0.61958  0.77255  0.48576  0.95510
    577   2.88227  5.39004  1.44263  1.69810  4.67637  3.16433  3.71407  4.17579  2.72853  3.70873  4.57524  2.64187  3.78633  2.88686  3.30894  2.77661  3.17321  3.76997  5.86744  4.38556    584 d - - -
          2.68618  4.42225  2.77519  2.73123  3.46354  2.40513  3.72494  3.29354  2.67741  2.69355  4.24690  2.90347  2.73739  3.18146  2.89801  2.37887  2.77519  2.98518  4.58477  3.61503
          0.03197  3.85484  4.57718  0.61958  0.77255  0.48576  0.95510
    578   3.13566  4.60326  4.16111  3.80106  3.12930  3.95960  4.46234  2.33260  3.56897  0.89722  3.15809  4.07823  4.39812  3.94153  3.74785  3.52867  3.43079  2.36532  5.00200  3.72119    585 l - - -
          2.68618  4.42225  2.77519  2.73123  3.46354  2.40513  3.72494  3.29354  2.67741  2.69355  4.24690  2.90347  2.73739  3.18146  2.89801  2.37887  2.77519  2.98518  4.58477  3.61503
          0.03197  3.85484  4.57718  0.61958  0.77255  0.48576  0.95510
    579   2.79422  4.34189  4.10077  3.76353  3.53739  3.70547  4.56836  2.05175  3.63103  2.22761  3.50539  3.95614  4.26708  3.99219  3.84521  3.20803  3.15627  1.04744  5.31879  4.04924    586 v - - -
          2.68618  4.42225  2.77519  2.73123  3.46354  2.40513  3.72494  3.29354  2.67741  2.69355  4.24690  2.90347  2.73739  3.18146  2.89801  2.37887  2.77519  2.98518  4.58477  3.61503
          0.03197  3.85484  4.57718  0.61958  0.77255  0.48576  0.95510
    580   1.03948  4.18356  3.44495  3.23564  4.03507  3.00853  4.25973  3.15796  3.25145  3.04036  4.07428  3.38963  3.74610  3.59427  3.50308  2.53408  2.81023  2.81542  5.46399  4.26232    587 a - - -
          2.68618  4.42225  2.77519  2.73123  3.46354  2.40513  3.72494  3.29354  2.67741  2.69355  4.24690  2.90347  2.73739  3.18146  2.89801  2.37887  2.77519  2.98518  4.58477  3.61503
          0.03197  3.85484  4.57718  0.61958  0.77255  0.48576  0.95510
    581   2.93748  5.04443  2.48072  1.05072  4.38849  3.26295  3.84846  3.83890  2.72679  3.45894  4.43394  2.92344  3.86675  3.06461  3.13366  2.92179  3.24165  3.52464  5.56340  4.28585    588 e - - -
          2.68618  4.42225  2.77519  2.73123  3.46354  2.40513  3.72494  3.29354  2.67741  2.69355  4.24690  2.90347  2.73739  3.18146  2.89801  2.37887  2.77519  2.98518  4.58477  3.61503
          0.03197  3.85484  4.57718  0.61958  0.77255  0.48576  0.95510
    582   2.97116  4.35562  4.50282  4.01057  3.45557  4.20564  4.76613  1.50923  3.88456  1.99136  3.29194  4.25931  4.56533  4.17702  4.10994  3.58685  3.24750  1.22664  5.37697  4.15714    589 v - - -
          2.68618  4.42225  2.77519  2.73123  3.46354  2.40513  3.72494  3.29354  2.67741  2.69355  4.24690  2.90347  2.73739  3.18146  2.89801  2.37887  2.77519  2.98518  4.58477  3.61503
          0.03197  3.85484  4.57718  0.61958  0.77255  0.48576  0.95510
    583   2.98589  4.82591  3.47478  2.98976  4.17603  3.47704  3.81203  3.71667  2.23104  3.23582  4.23663  3.35075  3.98063  3.03338  1.00567  3.07101  3.25315  3.44142  5.26632  4.10739    590 r - - -
          2.68618  4.42225  2.77519  2.73123  3.46354  2.40513  3.72494  3.29354  2.67741  2.69355  4.24690  2.90347  2.73739  3.18146  2.89801  2.37887  2.77519  2.98518  4.58477  3.61503
          0.03197  3.85484  4.57718  0.61958  0.77255  0.48576  0.95510
    584   2.98589  4.82591  3.47478  2.98976  4.17603  3.47704  3.81203  3.71667  2.23104  3.23582  4.23663  3.35075  3.98063  3.03338  1.00567  3.07101  3.25315  3.44142  5.26632  4.10739    591 r - - -
          2.68618  4.42225  2.77519  2.73123  3.46354  2.40513  3.72494  3.29354  2.67741  2.69355  4.24690  2.90347  2.73739  3.18146  2.89801  2.37887  2.77519  2.98518  4.58477  3.61503
          0.03197  3.85484  4.57718  0.61958  0.77255  0.48576  0.95510
    585   2.53971  4.21564  3.83433  3.41521  3.64289  3.44887  4.30027  2.23296  3.30464  2.41896  3.54810  3.63239  4.03409  3.64989  3.57205  2.85913  2.23698  1.45250  5.29014  4.05977    592 v - - -
          2.68618  4.42225  2.77519  2.73123  3.46354  2.40513  3.72494  3.29354  2.67741  2.69355  4.24690  2.90347  2.73739  3.18146  2.89801  2.37887  2.77519  2.98518  4.58477  3.61503
          0.03197  3.85484  4.57718  0.61958  0.77255  0.48576  0.95510
    586   3.13566  4.60326  4.16111  3.80106  3.12930  3.95960  4.46234  2.33260  3.56897  0.89722  3.15809  4.07823  4.39812  3.94153  3.74785  3.52867  3.43079  2.36532  5.00200  3.72119    593 l - - -
          2.68618  4.42225  2.77519  2.73123  3.46354  2.40513  3.72494  3.29354  2.67741  2.69355  4.24690  2.90347  2.73739  3.18146  2.89801  2.37887  2.77519  2.98518  4.58477  3.61503
          0.03197  3.85484  4.57718  0.61958  0.77255  0.48576  0.95510
    587   2.64345  4.42042  3.31359  3.21086  4.35310  0.75684  4.33205  3.94859  3.38972  3.60490  4.58064  3.47794  3.81099  3.71530  3.62753  2.81489  3.12332  3.48033  5.45274  4.45447    594 g - - -
          2.68618  4.42225  2.77519  2.73123  3.46354  2.40513  3.72494  3.29354  2.67741  2.69355  4.24690  2.90347  2.73739  3.18146  2.89801  2.37887  2.77519  2.98518  4.58477  3.61503
          0.03197  3.85484  4.57718  0.61958  0.77255  0.48576  0.95510
    588   3.09739  4.46603  4.53865  4.02894  3.20977  4.31839  4.69791  1.37814  3.85048  1.45428  3.07261  4.30387  4.60356  4.12405  4.04604  3.69088  3.34768  1.84919  5.19231  3.98301    595 i - - -
          2.68618  4.42225  2.77519  2.73123  3.46354  2.40513  3.72494  3.29354  2.67741  2.69355  4.24690  2.90347  2.73739  3.18146  2.89801  2.37887  2.77519  2.98518  4.58477  3.61503
          0.03197  3.85484  4.57718  0.61958  0.77255  0.48576  0.95510
    589   2.97095  5.09604  0.94367  2.32451  4.47076  3.19757  3.91596  4.05498  2.99681  3.66653  4.64442  2.87992  3.84914  3.15520  3.51050  2.93542  3.30921  3.69611  5.64278  4.34680    596 d - - -
          2.68618  4.42225  2.77519  2.73123  3.46354  2.40513  3.72494  3.29354  2.67741  2.69355  4.24690  2.90347  2.73739  3.18146  2.89801  2.37887  2.77519  2.98518  4.58477  3.61503
          0.03197  3.85484  4.57718  0.61958  0.77255  0.48576  0.95510
    590   1.42106  2.46087  3.86374  3.47812  3.83412  2.99092  4.26964  2.88331  3.36451  2.83998  3.80298  3.47456  3.71675  3.65245  3.58622  2.44110  2.66452  2.55580  5.32041  4.13011    597 a - - -
          2.68618  4.42225  2.77519  2.73123  3.46354  2.40513  3.72494  3.29354  2.67741  2.69355  4.24690  2.90347  2.73739  3.18146  2.89801  2.37887  2.77519  2.98518  4.58477  3.61503
          0.03197  3.85484  4.57718  0.61958  0.77255  0.48576  0.95510
    591   2.93748  5.04443  2.48072  1.05072  4.38849  3.26295  3.84846  3.83890  2.72679  3.45894  4.43394  2.92344  3.86675  3.06461  3.13366  2.92179  3.24165  3.52464  5.56340  4.28585    598 e - - -
          2.68618  4.42225  2.77519  2.73123  3.46354  2.40513  3.72494  3.29354  2.67741  2.69355  4.24690  2.90347  2.73739  3.18146  2.89801  2.37887  2.77519  2.98518  4.58477  3.61503
          0.03197  3.85484  4.57718  0.61958  0.77255  0.48576  0.95510
    592   2.00795  4.19681  3.85348  3.45980  3.67542  3.40787  4.34717  2.23345  3.37526  2.44555  3.57900  3.64699  4.01940  3.70245  3.63766  2.83148  2.89974  1.42556  5.33155  4.10284    599 v - - -
          2.68618  4.42225  2.77519  2.73123  3.46354  2.40513  3.72494  3.29354  2.67741  2.69355  4.24690  2.90347  2.73739  3.18146  2.89801  2.37887  2.77519  2.98518  4.58477  3.61503
          0.03197  3.85484  4.57718  0.61958  0.77255  0.48576  0.95510
    593   2.98589  4.82591  3.47478  2.98976  4.17603  3.47704  3.81203  3.71667  2.23104  3.23582  4.23663  3.35075  3.98063  3.03338  1.00567  3.07101  3.25315  3.44142  5.26632  4.10739    600 r - - -
          2.68618  4.42225  2.77519  2.73123  3.46354  2.40513  3.72494  3.29354  2.67741  2.69355  4.24690  2.90347  2.73739  3.18146  2.89801  2.37887  2.77519  2.98518  4.58477  3.61503
          0.03197  3.85484  4.57718  0.61958  0.77255  0.48576  0.95510
    594   1.03948  4.18356  3.44495  3.23564  4.03507  3.00853  4.25973  3.15796  3.25145  3.04036  4.07428  3.38963  3.74610  3.59427  3.50308  2.53408  2.81023  2.81542  5.46399  4.26232    601 a - - -
          2.68618  4.42225  2.77519  2.73123  3.46354  2.40513  3.72494  3.29354  2.67741  2.69355  4.24690  2.90347  2.73739  3.18146  2.89801  2.37887  2.77519  2.98518  4.58477  3.61503
          0.03197  3.85484  4.57718  0.61958  0.77255  0.48576  0.95510
    595   1.03948  4.18356  3.44495  3.23564  4.03507  3.00853  4.25973  3.15796  3.25145  3.04036  4.07428  3.38963  3.74610  3.59427  3.50308  2.53408  2.81023  2.81542  5.46399  4.26232    602 a - - -
          2.68618  4.42225  2.77519  2.73123  3.46354  2.40513  3.72494  3.29354  2.67741  2.69355  4.24690  2.90347  2.73739  3.18146  2.89801  2.37887  2.77519  2.98518  4.58477  3.61503
          0.03197  3.85484  4.57718  0.61958  0.77255  0.48576  0.95510
    596   2.21923  4.77265  3.01698  2.52905  4.12407  3.38848  3.61922  3.51632  2.21161  3.09695  3.95184  2.99626  3.83085  2.30121  2.14443  2.70861  2.90850  3.19666  5.30610  4.02842    603 r - - -
          2.68618  4.42225  2.77519  2.73123  3.46354  2.40513  3.72494  3.29354  2.67741  2.69355  4.24690  2.90347  2.73739  3.18146  2.89801  2.37887  2.77519  2.98518  4.58477  3.61503
          0.03197  3.85484  4.57718  0.61958  0.77255  0.48576  0.95510
    597   2.38369  4.32634  3.06126  2.84537  4.24519  2.00794  4.04632  3.71354  2.98479  3.36794  4.23723  3.16617  1.66554  3.30836  3.32346  2.52773  2.82841  3.23677  5.49711  4.30472    604 p - - -
          2.68618  4.42225  2.77519  2.73123  3.46354  2.40513  3.72494  3.29354  2.67741  2.69355  4.24690  2.90347  2.73739  3.18146  2.89801  2.37887  2.77519  2.98518  4.58477  3.61503
          0.03197  3.85484  4.57718  0.61958  0.77255  0.48576  0.95510
    598   2.97116  4.35562  4.50282  4.01057  3.45557  4.20564  4.76613  1.50923  3.88456  1.99136  3.29194  4.25931  4.56533  4.17702  4.10994  3.58685  3.24750  1.22664  5.37697  4.15714    605 v - - -
          2.68618  4.42225  2.77519  2.73123  3.46354  2.40513  3.72494  3.29354  2.67741  2.69355  4.24690  2.90347  2.73739  3.18146  2.89801  2.37887  2.77519  2.98518  4.58477  3.61503
          0.03197  3.85484  4.57718  0.61958  0.77255  0.48576  0.95510
    599   1.72253  4.11625  3.23635  2.96310  4.21562  2.09986  4.08677  3.62170  3.06293  3.31139  4.13676  3.16908  3.61174  3.34680  3.39652  1.81893  2.63728  3.08800  5.55242  4.32753    606 a - - -
          2.68618  4.42225  2.77519  2.73123  3.46354  2.40513  3.72494  3.29354  2.67741  2.69355  4.24690  2.90347  2.73739  3.18146  2.89801  2.37887  2.77519  2.98518  4.58477  3.61503
          0.03197  3.85484  4.57718  0.61958  0.77255  0.48576  0.95510
    600   1.03948  4.18356  3.44495  3.23564  4.03507  3.00853  4.25973  3.15796  3.25145  3.04036  4.07428  3.38963  3.74610  3.59427  3.50308  2.53408  2.81023  2.81542  5.46399  4.26232    607 a - - -
          2.68618  4.42225  2.77519  2.73123  3.46354  2.40513  3.72494  3.29354  2.67741  2.69355  4.24690  2.90347  2.73739  3.18146  2.89801  2.37887  2.77519  2.98518  4.58477  3.61503
          0.03197  3.85484  4.57718  0.61958  0.77255  0.48576  0.95510
    601   2.64345  4.42042  3.31359  3.21086  4.35310  0.75684  4.33205  3.94859  3.38972  3.60490  4.58064  3.47794  3.81099  3.71530  3.62753  2.81489  3.12332  3.48033  5.45274  4.45447    608 g - - -
          2.68618  4.42225  2.77519  2.73123  3.46354  2.40513  3.72494  3.29354  2.67741  2.69355  4.24690  2.90347  2.73739  3.18146  2.89801  2.37887  2.77519  2.98518  4.58477  3.61503
          0.03197  3.85484  4.57718  0.61958  0.77255  0.48576  0.95510
    602   3.30681  4.68768  4.06453  3.76638  2.64895  3.71066  3.87872  3.32982  3.48904  2.72768  3.96442  3.91904  4.22697  3.87758  3.62044  3.51066  3.60635  3.21966  0.92162  2.65200    609 w - - -
          2.68618  4.42225  2.77519  2.73123  3.46354  2.40513  3.72494  3.29354  2.67741  2.69355  4.24690  2.90347  2.73739  3.18146  2.89801  2.37887  2.77519  2.98518  4.58477  3.61503
          0.03197  3.85484  4.57718  0.61958  0.77255  0.48576  0.95510
    603   1.39743  4.09803  3.32769  3.06266  4.13290  2.89250  4.13182  3.44654  3.10799  3.22389  4.09501  3.22919  3.63494  3.41698  3.40724  1.82220  2.65325  2.97346  5.51079  4.28199    610 a - - -
          2.68618  4.42225  2.77519  2.73123  3.46354  2.40513  3.72494  3.29354  2.67741  2.69355  4.24690  2.90347  2.73739  3.18146  2.89801  2.37887  2.77519  2.98518  4.58477  3.61503
          0.03197  3.85484  4.57718  0.61958  0.77255  0.48576  0.95510
    604   2.64345  4.42042  3.31359  3.21086  4.35310  0.75684  4.33205  3.94859  3.38972  3.60490  4.58064  3.47794  3.81099  3.71530  3.62753  2.81489  3.12332  3.48033  5.45274  4.45447    611 g - - -
          2.68618  4.42225  2.77519  2.73123  3.46354  2.40513  3.72494  3.29354  2.67741  2.69355  4.24690  2.90347  2.73739  3.18146  2.89801  2.37887  2.77519  2.98518  4.58477  3.61503
          0.03197  3.85484  4.57718  0.61958  0.77255  0.48576  0.95510
    605   2.40354  4.24852  3.41275  3.16415  3.95361  3.08833  4.18277  3.07860  3.10677  2.94271  3.99451  3.37623  3.79076  3.50252  3.36620  2.60463  1.20215  2.77546  5.39297  4.17029    612 t - - -
          2.68618  4.42225  2.77519  2.73123  3.46354  2.40513  3.72494  3.29354  2.67741  2.69355  4.24690  2.90347  2.73739  3.18146  2.89801  2.37887  2.77519  2.98518  4.58477  3.61503
          0.03197  3.85484  4.57718  0.61958  0.77255  0.48576  0.95510
    606   2.93748  5.04443  2.48072  1.05072  4.38849  3.26295  3.84846  3.83890  2.72679  3.45894  4.43394  2.92344  3.86675  3.06461  3.13366  2.92179  3.24165  3.52464  5.56340  4.28585    613 e - - -
          2.68618  4.42225  2.77519  2.73123  3.46354  2.40513  3.72494  3.29354  2.67741  2.69355  4.24690  2.90347  2.73739  3.18146  2.89801  2.37887  2.77519  2.98518  4.58477  3.61503
          0.03197  3.85484  4.57718  0.61958  0.77255  0.48576  0.95510
    607   2.74647  4.87508  2.68977  2.43095  3.73091  3.32584  2.07270  3.67547  2.44555  3.23029  4.11835  2.28461  3.84575  2.89342  2.80692  2.76177  3.01958  3.34447  5.11003  3.63089    614 h - - -
          2.68618  4.42225  2.77519  2.73123  3.46354  2.40513  3.72494  3.29354  2.67741  2.69355  4.24690  2.90347  2.73739  3.18146  2.89801  2.37887  2.77519  2.98518  4.58477  3.61503
          0.03197  3.85484  4.57718  0.61958  0.77255  0.48576  0.95510
    608   3.13566  4.60326  4.16111  3.80106  3.12930  3.95960  4.46234  2.33260  3.56897  0.89722  3.15809  4.07823  4.39812  3.94153  3.74785  3.52867  3.43079  2.36532  5.00200  3.72119    615 l - - -
          2.68618  4.42225  2.77519  2.73123  3.46354  2.40513  3.72494  3.29354  2.67741  2.69355  4.24690  2.90347  2.73739  3.18146  2.89801  2.37887  2.77519  2.98518  4.58477  3.61503
          0.03197  3.85484  4.57718  0.61958  0.77255  0.48576  0.95510
    609   2.97095  5.09604  0.94367  2.32451  4.47076  3.19757  3.91596  4.05498  2.99681  3.66653  4.64442  2.87992  3.84914  3.15520  3.51050  2.93542  3.30921  3.69611  5.64278  4.34680    616 d - - -
          2.68618  4.42225  2.77519  2.73123  3.46354  2.40513  3.72494  3.29354  2.67741  2.69355  4.24690  2.90347  2.73739  3.18146  2.89801  2.37887  2.77519  2.98518  4.58477  3.61503
          0.03197  3.85484  4.57718  0.61958  0.77255  0.48576  0.95510
    610   2.06789  4.57427  3.21657  2.74214  4.07546  3.30559  3.74144  3.41016  2.31529  3.05935  3.96629  3.12899  3.83210  2.93536  1.74172  2.69634  2.90338  3.09005  5.30845  4.06305    617 r - - -
          2.68618  4.42225  2.77519  2.73123  3.46354  2.40513  3.72494  3.29354  2.67741  2.69355  4.24690  2.90347  2.73739  3.18146  2.89801  2.37887  2.77519  2.98518  4.58477  3.61503
          0.03197  3.85484  4.57718  0.61958  0.77255  0.48576  0.95510
    611   3.23618  4.64319  4.21450  3.92579  1.04102  3.92978  3.86985  2.76220  3.83330  2.13641  3.49508  3.99942  4.38888  4.00618  3.95737  3.50692  3.53736  2.75158  4.12442  2.49376    618 f - - -
          2.68618  4.42225  2.77519  2.73123  3.46354  2.40513  3.72494  3.29354  2.67741  2.69355  4.24690  2.90347  2.73739  3.18146  2.89801  2.37887  2.77519  2.98518  4.58477  3.61503
          0.03197  3.85484  4.57718  0.61958  0.77255  0.48576  0.95510
    612   1.70657  4.11517  3.23923  2.96526  4.21393  2.10986  4.08743  3.61933  3.06402  3.30964  4.13522  3.17022  3.61173  3.34787  3.39717  1.82876  2.63682  3.08625  5.55125  4.32673    619 a - - -
          2.68618  4.42225  2.77519  2.73123  3.46354  2.40513  3.72494  3.29354  2.67741  2.69355  4.24690  2.90347  2.73739  3.18146  2.89801  2.37887  2.77519  2.98518  4.58477  3.61503
          0.03197  3.85484  4.57718  0.61958  0.77255  0.48576  0.95510
    613   2.97095  5.09604  0.94367  2.32451  4.47076  3.19757  3.91596  4.05498  2.99681  3.66653  4.64442  2.87992  3.84914  3.15520  3.51050  2.93542  3.30921  3.69611  5.64278  4.34680    620 d - - -
          2.68618  4.42225  2.77519  2.73123  3.46354  2.40513  3.72494  3.29354  2.67741  2.69355  4.24690  2.90347  2.73739  3.18146  2.89801  2.37887  2.77519  2.98518  4.58477  3.61503
          0.03197  3.85484  4.57718  0.61958  0.77255  0.48576  0.95510
    614   2.94864  4.39509  4.32466  3.83830  3.31510  4.07671  4.57480  1.92793  3.67278  1.60190  3.20692  4.10388  4.45875  3.98776  3.89823  3.45803  3.22843  1.34077  5.20932  3.96817    621 v - - -
          2.68618  4.42225  2.77519  2.73123  3.46354  2.40513  3.72494  3.29354  2.67741  2.69355  4.24690  2.90347  2.73739  3.18146  2.89801  2.37887  2.77519  2.98518  4.58477  3.61503
          0.03197  3.85484  4.57718  0.61958  0.77255  0.48576  0.95510
    615   2.79422  4.34189  4.10077  3.76353  3.53739  3.70547  4.56836  2.05175  3.63103  2.22761  3.50539  3.95614  4.26708  3.99219  3.84521  3.20803  3.15627  1.04744  5.31879  4.04924    622 v - - -
          2.68618  4.42225  2.77519  2.73123  3.46354  2.40513  3.72494  3.29354  2.67741  2.69355  4.24690  2.90347  2.73739  3.18146  2.89801  2.37887  2.77519  2.98518  4.58477  3.61503
          0.03197  3.85484  4.57718  0.61958  0.77255  0.48576  0.95510
    616   1.39051  4.09776  3.32841  3.06385  4.13229  2.89257  4.13259  3.44481  3.10899  3.22316  4.09477  3.22987  3.63517  3.41811  3.40782  1.83238  2.65345  2.97226  5.51063  4.28187    623 a - - -
          2.68618  4.42225  2.77519  2.73123  3.46354  2.40513  3.72494  3.29354  2.67741  2.69355  4.24690  2.90347  2.73739  3.18146  2.89801  2.37887  2.77519  2.98518  4.58477  3.61503
          0.03197  3.85484  4.57718  0.61958  0.77255  0.48576  0.95510
    617   2.79007  5.24747  1.83877  1.75787  4.57221  2.38800  3.68070  4.05794  2.64332  3.58849  4.42324  2.66951  3.76898  2.84265  3.19994  2.71320  3.07325  3.65148  5.76626  4.31086    624 e - - -
          2.68618  4.42225  2.77519  2.73123  3.46354  2.40513  3.72494  3.29354  2.67741  2.69355  4.24690  2.90347  2.73739  3.18146  2.89801  2.37887  2.77519  2.98518  4.58477  3.61503
          0.03197  3.85484  4.57718  0.61958  0.77255  0.48576  0.95510
    618   3.33971  4.67829  4.32961  3.95335  1.30072  4.15855  3.45973  3.04235  3.81914  2.41843  3.66478  3.88685  4.48849  3.89290  3.93050  3.51522  3.57015  2.96798  3.64993  1.55075    625 f - - -
          2.68618  4.42225  2.77519  2.73123  3.46354  2.40513  3.72494  3.29354  2.67741  2.69355  4.24690  2.90347  2.73739  3.18146  2.89801  2.37887  2.77519  2.98518  4.58477  3.61503
          0.03197  3.85484  4.57718  0.61958  0.77255  0.48576  0.95510
    619   1.03948  4.18356  3.44495  3.23564  4.03507  3.00853  4.25973  3.15796  3.25145  3.04036  4.07428  3.38963  3.74610  3.59427  3.50308  2.53408  2.81023  2.81542  5.46399  4.26232    626 a - - -
          2.68564  4.42243  2.77511  2.73116  3.46372  2.40494  3.72512  3.29372  2.67758  2.69373  4.24707  2.90364  2.73732  3.18164  2.89789  2.37904  2.77485  2.98536  4.58495  3.61521
          0.16870  1.93131  4.57718  1.87724  0.16607  0.48576  0.95510
    620   2.21845  4.18244  3.08294  2.89326  4.25861  1.62265  4.08786  3.72711  3.06040  3.40424  4.24309  3.13986  3.63287  3.35390  3.39011  1.80876  2.70012  3.17926  5.58184  4.33475    638 g - - -
          2.68618  4.42225  2.77519  2.73123  3.46354  2.40513  3.72494  3.29354  2.67741  2.69355  4.24690  2.90347  2.73739  3.18146  2.89801  2.37887  2.77519  2.98518  4.58477  3.61503
          0.03197  3.85484  4.57718  0.61958  0.77255  0.48576  0.95510
    621   2.65951  4.77432  3.00152  2.51365  4.01488  3.39258  2.76001  3.51827  2.23302  3.09537  3.94094  2.98649  3.82821  2.78007  2.16864  2.25566  2.90148  3.19622  5.24017  3.91966    639 r - - -
          2.68618  4.42225  2.77519  2.73123  3.46354  2.40513  3.72494  3.29354  2.67741  2.69355  4.24690  2.90347  2.73739  3.18146  2.89801  2.37887  2.77519  2.98518  4.58477  3.61503
          0.03197  3.85484  4.57718  0.61958  0.77255  0.48576  0.95510
    622   1.36537  4.12018  3.27248  3.03956  4.19247  2.05976  4.14558  3.52229  3.13509  3.28274  4.14925  3.22305  3.63793  3.43004  3.43927  2.37185  2.67679  3.03200  5.54246  4.33475    640 a - - -
          2.68618  4.42225  2.77519  2.73123  3.46354  2.40513  3.72494  3.29354  2.67741  2.69355  4.24690  2.90347  2.73739  3.18146  2.89801  2.37887  2.77519  2.98518  4.58477  3.61503
          0.03197  3.85484  4.57718  0.61958  0.77255  0.48576  0.95510
    623   1.73635  4.11534  3.31770  2.99764  4.11754  2.16668  4.07270  3.43699  3.03732  3.18614  4.03573  3.20130  3.63597  3.33958  3.36269  2.35855  2.01677  2.97120  5.47712  4.25821    641 a - - -
          2.68618  4.42225  2.77519  2.73123  3.46354  2.40513  3.72494  3.29354  2.67741  2.69355  4.24690  2.90347  2.73739  3.18146  2.89801  2.37887  2.77519  2.98518  4.58477  3.61503
          0.03197  3.85484  4.57718  0.61958  0.77255  0.48576  0.95510
    624   1.45153  4.18778  3.24849  2.95609  4.07965  2.97691  4.05599  3.37327  2.99351  3.12736  4.02832  3.20276  2.40406  3.32363  3.31545  2.43285  2.71076  2.95777  5.44983  4.21986    642 a - - -
          2.68618  4.42225  2.77519  2.73123  3.46354  2.40513  3.72494  3.29354  2.67741  2.69355  4.24690  2.90347  2.73739  3.18146  2.89801  2.37887  2.77519  2.98518  4.58477  3.61503
          0.03197  3.85484  4.57718  0.61958  0.77255  0.48576  0.95510
    625   2.21572  4.15419  3.26439  2.97152  4.10638  2.93758  4.05893  3.44218  2.98748  3.19392  4.06504  3.19319  3.65446  3.32587  3.30176  1.52451  2.02557  2.98858  5.47214  4.22764    643 s - - -
          2.68618  4.42225  2.77519  2.73123  3.46354  2.40513  3.72494  3.29354  2.67741  2.69355  4.24690  2.90347  2.73739  3.18146  2.89801  2.37887  2.77519  2.98518  4.58477  3.61503
          0.03197  3.85484  4.57718  0.61958  0.77255  0.48576  0.95510
    626   1.99605  4.19572  3.84952  3.45550  3.67665  3.40333  4.34364  2.23925  3.37142  2.44886  3.58064  3.64275  4.01567  3.69837  3.63434  2.82676  2.89706  1.43392  5.33058  4.10202    644 v - - -
          2.68618  4.42225  2.77519  2.73123  3.46354  2.40513  3.72494  3.29354  2.67741  2.69355  4.24690  2.90347  2.73739  3.18146  2.89801  2.37887  2.77519  2.98518  4.58477  3.61503
          0.03197  3.85484  4.57718  0.61958  0.77255  0.48576  0.95510
    627   2.21586  4.15420  3.26499  2.97146  4.10551  2.93801  4.05851  3.44096  2.98705  3.19280  4.06389  3.19327  3.65460  3.32544  3.30144  1.53052  2.01696  2.98778  5.47133  4.22695    645 s - - -
          2.68618  4.42225  2.77519  2.73123  3.46354  2.40513  3.72494  3.29354  2.67741  2.69355  4.24690  2.90347  2.73739  3.18146  2.89801  2.37887  2.77519  2.98518  4.58477  3.61503
          0.03197  3.85484  4.57718  0.61958  0.77255  0.48576  0.95510
    628   1.70350  4.14219  3.21015  3.00327  4.23002  1.58738  4.14313  3.57745  3.12947  3.32650  4.19348  3.20505  3.63995  3.42365  3.43800  2.38081  2.69305  3.07474  5.56880  4.35773    646 g - - -
          2.68618  4.42225  2.77519  2.73123  3.46354  2.40513  3.72494  3.29354  2.67741  2.69355  4.24690  2.90347  2.73739  3.18146  2.89801  2.37887  2.77519  2.98518  4.58477  3.61503
          0.03197  3.85484  4.57718  0.61958  0.77255  0.48576  0.95510
    629   3.13566  4.60326  4.16111  3.80106  3.12930  3.95960  4.46234  2.33260  3.56897  0.89722  3.15809  4.07823  4.39812  3.94153  3.74785  3.52867  3.43079  2.36532  5.00200  3.72119    647 l - - -
          2.68618  4.42225  2.77519  2.73123  3.46354  2.40513  3.72494  3.29354  2.67741  2.69355  4.24690  2.90347  2.73739  3.18146  2.89801  2.37887  2.77519  2.98518  4.58477  3.61503
          0.03197  3.85484  4.57718  0.61958  0.77255  0.48576  0.95510
    630   3.13566  4.60326  4.16111  3.80106  3.12930  3.95960  4.46234  2.33260  3.56897  0.89722  3.15809  4.07823  4.39812  3.94153  3.74785  3.52867  3.43079  2.36532  5.00200  3.72119    648 l - - -
          2.68618  4.42225  2.77519  2.73123  3.46354  2.40513  3.72494  3.29354  2.67741  2.69355  4.24690  2.90347  2.73739  3.18146  2.89801  2.37887  2.77519  2.98518  4.58477  3.61503
          0.03197  3.85484  4.57718  0.61958  0.77255  0.48576  0.95510
    631   1.03948  4.18356  3.44495  3.23564  4.03507  3.00853  4.25973  3.15796  3.25145  3.04036  4.07428  3.38963  3.74610  3.59427  3.50308  2.53408  2.81023  2.81542  5.46399  4.26232    649 a - - -
          2.68618  4.42225  2.77519  2.73123  3.46354  2.40513  3.72494  3.29354  2.67741  2.69355  4.24690  2.90347  2.73739  3.18146  2.89801  2.37887  2.77519  2.98518  4.58477  3.61503
          0.03197  3.85484  4.57718  0.61958  0.77255  0.48576  0.95510
    632   3.22195  4.71807  3.81235  3.53858  2.29417  3.80971  3.61079  3.23365  3.39661  2.69209  3.91056  3.70197  4.28404  3.70688  3.58387  3.36034  3.50858  3.10340  3.93720  0.99562    650 y - - -
          2.68618  4.42225  2.77519  2.73123  3.46354  2.40513  3.72494  3.29354  2.67741  2.69355  4.24690  2.90347  2.73739  3.18146  2.89801  2.37887  2.77519  2.98518  4.58477  3.61503
          0.03197  3.85484  4.57718  0.61958  0.77255  0.48576  0.95510
    633   3.13566  4.60326  4.16111  3.80106  3.12930  3.95960  4.46234  2.33260  3.56897  0.89722  3.15809  4.07823  4.39812  3.94153  3.74785  3.52867  3.43079  2.36532  5.00200  3.72119    651 l - - -
          2.68618  4.42225  2.77519  2.73123  3.46354  2.40513  3.72494  3.29354  2.67741  2.69355  4.24690  2.90347  2.73739  3.18146  2.89801  2.37887  2.77519  2.98518  4.58477  3.61503
          0.03197  3.85484  4.57718  0.61958  0.77255  0.48576  0.95510
    634   2.97095  5.09604  0.94367  2.32451  4.47076  3.19757  3.91596  4.05498  2.99681  3.66653  4.64442  2.87992  3.84914  3.15520  3.51050  2.93542  3.30921  3.69611  5.64278  4.34680    652 d - - -
          2.68618  4.42225  2.77519  2.73123  3.46354  2.40513  3.72494  3.29354  2.67741  2.69355  4.24690  2.90347  2.73739  3.18146  2.89801  2.37887  2.77519  2.98518  4.58477  3.61503
          0.03197  3.85484  4.57718  0.61958  0.77255  0.48576  0.95510
    635   1.94149  4.15116  3.64344  3.20239  3.74586  3.22211  4.13453  2.57030  3.13319  2.65187  3.65544  3.42291  3.84601  3.45318  3.43337  2.62029  2.16855  1.89499  5.26500  4.04779    653 v - - -
          2.68618  4.42225  2.77519  2.73123  3.46354  2.40513  3.72494  3.29354  2.67741  2.69355  4.24690  2.90347  2.73739  3.18146  2.89801  2.37887  2.77519  2.98518  4.58477  3.61503
          0.03197  3.85484  4.57718  0.61958  0.77255  0.48576  0.95510
    636   1.03948  4.18356  3.44495  3.23564  4.03507  3.00853  4.25973  3.15796  3.25145  3.04036  4.07428  3.38963  3.74610  3.59427  3.50308  2.53408  2.81023  2.81542  5.46399  4.26232    654 a - - -
          2.68618  4.42225  2.77519  2.73123  3.46354  2.40513  3.72494  3.29354  2.67741  2.69355  4.24690  2.90347  2.73739  3.18146  2.89801  2.37887  2.77519  2.98518  4.58477  3.61503
          0.03197  3.85484  4.57718  0.61958  0.77255  0.48576  0.95510
    637   2.66480  4.67139  2.83475  1.78096  3.92504  3.36578  3.77455  3.02061  2.59973  2.86268  3.84308  3.01698  3.86719  2.97855  2.99474  2.75449  2.94280  2.25712  5.31978  4.00089    655 e - - -
          2.68618  4.42225  2.77519  2.73123  3.46354  2.40513  3.72494  3.29354  2.67741  2.69355  4.24690  2.90347  2.73739  3.18146  2.89801  2.37887  2.77519  2.98518  4.58477  3.61503
          0.03197  3.85484  4.57718  0.61958  0.77255  0.48576  0.95510
    638   2.69891  4.98591  2.53199  1.94534  4.30732  3.27906  3.63216  3.74981  2.40607  3.30929  4.14111  2.80621  3.78620  2.28133  2.83213  2.20891  2.95748  3.39031  5.49905  4.13469    656 e - - -
          2.68618  4.42225  2.77519  2.73123  3.46354  2.40513  3.72494  3.29354  2.67741  2.69355  4.24690  2.90347  2.73739  3.18146  2.89801  2.37887  2.77519  2.98518  4.58477  3.61503
          0.03197  3.85484  4.57718  0.61958  0.77255  0.48576  0.95510
    639   2.79422  4.34189  4.10077  3.76353  3.53739  3.70547  4.56836  2.05175  3.63103  2.22761  3.50539  3.95614  4.26708  3.99219  3.84521  3.20803  3.15627  1.04744  5.31879  4.04924    657 v - - -
          2.68618  4.42225  2.77519  2.73123  3.46354  2.40513  3.72494  3.29354  2.67741  2.69355  4.24690  2.90347  2.73739  3.18146  2.89801  2.37887  2.77519  2.98518  4.58477  3.61503
          0.03197  3.85484  4.57718  0.61958  0.77255  0.48576  0.95510
    640   2.93748  5.04443  2.48072  1.05072  4.38849  3.26295  3.84846  3.83890  2.72679  3.45894  4.43394  2.92344  3.86675  3.06461  3.13366  2.92179  3.24165  3.52464  5.56340  4.28585    658 e - - -
          2.68618  4.42225  2.77519  2.73123  3.46354  2.40513  3.72494  3.29354  2.67741  2.69355  4.24690  2.90347  2.73739  3.18146  2.89801  2.37887  2.77519  2.98518  4.58477  3.61503
          0.03197  3.85484  4.57718  0.61958  0.77255  0.48576  0.95510
    641   2.70911  4.70480  2.69908  2.58286  4.06559  3.17237  3.90725  3.77234  2.80957  3.42126  4.37675  1.18966  3.82345  3.18012  3.16350  2.77706  3.09048  3.39633  5.37355  4.01530    659 n - - -
          2.68618  4.42225  2.77519  2.73123  3.46354  2.40513  3.72494  3.29354  2.67741  2.69355  4.24690  2.90347  2.73739  3.18146  2.89801  2.37887  2.77519  2.98518  4.58477  3.61503
          0.03197  3.85484  4.57718  0.61958  0.77255  0.48576  0.95510
    642   2.64345  4.42042  3.31359  3.21086  4.35310  0.75684  4.33205  3.94859  3.38972  3.60490  4.58064  3.47794  3.81099  3.71530  3.62753  2.81489  3.12332  3.48033  5.45274  4.45447    660 g - - -
          2.68618  4.42225  2.77519  2.73123  3.46354  2.40513  3.72494  3.29354  2.67741  2.69355  4.24690  2.90347  2.73739  3.18146  2.89801  2.37887  2.77519  2.98518  4.58477  3.61503
          0.03197  3.85484  4.57718  0.61958  0.77255  0.48576  0.95510
    643   3.13566  4.60326  4.16111  3.80106  3.12930  3.95960  4.46234  2.33260  3.56897  0.89722  3.15809  4.07823  4.39812  3.94153  3.74785  3.52867  3.43079  2.36532  5.00200  3.72119    661 l - - -
          2.68618  4.42225  2.77519  2.73123  3.46354  2.40513  3.72494  3.29354  2.67741  2.69355  4.24690  2.90347  2.73739  3.18146  2.89801  2.37887  2.77519  2.98518  4.58477  3.61503
          0.03197  3.85484  4.57718  0.61958  0.77255  0.48576  0.95510
    644   1.03948  4.18356  3.44495  3.23564  4.03507  3.00853  4.25973  3.15796  3.25145  3.04036  4.07428  3.38963  3.74610  3.59427  3.50308  2.53408  2.81023  2.81542  5.46399  4.26232    662 a - - -
          2.68618  4.42225  2.77519  2.73123  3.46354  2.40513  3.72494  3.29354  2.67741  2.69355  4.24690  2.90347  2.73739  3.18146  2.89801  2.37887  2.77519  2.98518  4.58477  3.61503
          0.03197  3.85484  4.57718  0.61958  0.77255  0.48576  0.95510
    645   2.72863  4.48872  3.33392  3.17055  4.16694  3.17724  4.24932  3.70797  3.22637  3.33667  4.38588  3.47894  0.86107  3.61569  3.47376  2.89560  3.16884  3.35534  5.35818  4.28742    663 p - - -
          2.68618  4.42225  2.77519  2.73123  3.46354  2.40513  3.72494  3.29354  2.67741  2.69355  4.24690  2.90347  2.73739  3.18146  2.89801  2.37887  2.77519  2.98518  4.58477  3.61503
          0.03197  3.85484  4.57718  0.61958  0.77255  0.48576  0.95510
    646   1.03948  4.18356  3.44495  3.23564  4.03507  3.00853  4.25973  3.15796  3.25145  3.04036  4.07428  3.38963  3.74610  3.59427  3.50308  2.53408  2.81023  2.81542  5.46399  4.26232    664 a - - -
          2.68618  4.42225  2.77519  2.73123  3.46354  2.40513  3.72494  3.29354  2.67741  2.69355  4.24690  2.90347  2.73739  3.18146  2.89801  2.37887  2.77519  2.98518  4.58477  3.61503
          0.03197  3.85484  4.57718  0.61958  0.77255  0.48576  0.95510
    647   2.72195  4.94402  2.48634  1.57586  4.32982  3.23444  3.71338  3.76031  2.55533  3.35292  4.22146  2.82928  2.55986  2.88970  2.99497  2.71684  3.01218  3.40302  5.54295  4.19451    665 e - - -
          2.68618  4.42225  2.77519  2.73123  3.46354  2.40513  3.72494  3.29354  2.67741  2.69355  4.24690  2.90347  2.73739  3.18146  2.89801  2.37887  2.77519  2.98518  4.58477  3.61503
          0.03197  3.85484  4.57718  0.61958  0.77255  0.48576  0.95510
    648   2.99981  4.44941  4.34182  3.84785  3.20648  4.11190  4.55928  2.01444  3.67206  1.27048  3.08901  4.12275  4.46913  3.96834  3.88633  3.48914  3.27152  1.65743  5.14290  3.92492    666 l - - -
          2.68618  4.42225  2.77519  2.73123  3.46354  2.40513  3.72494  3.29354  2.67741  2.69355  4.24690  2.90347  2.73739  3.18146  2.89801  2.37887  2.77519  2.98518  4.58477  3.61503
          0.03197  3.85484  4.57718  0.61958  0.77255  0.48576  0.95510
    649   1.76804  4.12700  3.42582  3.10795  4.01585  2.98907  4.13245  3.09713  3.08243  3.00169  3.94531  3.28965  3.70058  3.41986  3.37557  2.43761  1.65228  2.73767  5.44529  4.22705    667 t - - -
          2.68618  4.42225  2.77519  2.73123  3.46354  2.40513  3.72494  3.29354  2.67741  2.69355  4.24690  2.90347  2.73739  3.18146  2.89801  2.37887  2.77519  2.98518  4.58477  3.61503
          0.03197  3.85484  4.57718  0.61958  0.77255  0.48576  0.95510
    650   2.79422  4.34189  4.10077  3.76353  3.53739  3.70547  4.56836  2.05175  3.63103  2.22761  3.50539  3.95614  4.26708  3.99219  3.84521  3.20803  3.15627  1.04744  5.31879  4.04924    668 v - - -
          2.68618  4.42225  2.77519  2.73123  3.46354  2.40513  3.72494  3.29354  2.67741  2.69355  4.24690  2.90347  2.73739  3.18146  2.89801  2.37887  2.77519  2.98518  4.58477  3.61503
          0.03197  3.85484  4.57718  0.61958  0.77255  0.48576  0.95510
    651   1.70864  4.11485  3.28602  3.02449  4.15458  2.89323  4.11473  3.49289  3.08002  3.25126  4.11693  3.20914  3.63352  3.39151  3.38744  1.48583  2.65817  3.00842  5.52300  4.28730    669 s - - -
          2.68618  4.42225  2.77519  2.73123  3.46354  2.40513  3.72494  3.29354  2.67741  2.69355  4.24690  2.90347  2.73739  3.18146  2.89801  2.37887  2.77519  2.98518  4.58477  3.61503
          0.03197  3.85484  4.57718  0.61958  0.77255  0.48576  0.95510
    652   2.66099  4.77608  3.00321  2.51438  4.01653  3.39380  2.75937  3.51982  2.23032  3.09636  3.94197  2.98704  3.82890  2.77927  2.15996  2.26285  2.90252  3.19783  5.24054  3.92042    670 r - - -
          2.68618  4.42225  2.77519  2.73123  3.46354  2.40513  3.72494  3.29354  2.67741  2.69355  4.24690  2.90347  2.73739  3.18146  2.89801  2.37887  2.77519  2.98518  4.58477  3.61503
          0.03197  3.85484  4.57718  0.61958  0.77255  0.48576  0.95510
    653   2.97095  5.09604  0.94367  2.32451  4.47076  3.19757  3.91596  4.05498  2.99681  3.66653  4.64442  2.87992  3.84914  3.15520  3.51050  2.93542  3.30921  3.69611  5.64278  4.34680    671 d - - -
          2.68618  4.42225  2.77519  2.73123  3.46354  2.40513  3.72494  3.29354  2.67741  2.69355  4.24690  2.90347  2.73739  3.18146  2.89801  2.37887  2.77519  2.98518  4.58477  3.61503
          0.03197  3.85484  4.57718  0.61958  0.77255  0.48576  0.95510
    654   2.98589  4.82591  3.47478  2.98976  4.17603  3.47704  3.81203  3.71667  2.23104  3.23582  4.23663  3.35075  3.98063  3.03338  1.00567  3.07101  3.25315  3.44142  5.26632  4.10739    672 r - - -
          2.68618  4.42225  2.77519  2.73123  3.46354  2.40513  3.72494  3.29354  2.67741  2.69355  4.24690  2.90347  2.73739  3.18146  2.89801  2.37887  2.77519  2.98518  4.58477  3.61503
          0.03197  3.85484  4.57718  0.61958  0.77255  0.48576  0.95510
    655   2.79422  4.34189  4.10077  3.76353  3.53739  3.70547  4.56836  2.05175  3.63103  2.22761  3.50539  3.95614  4.26708  3.99219  3.84521  3.20803  3.15627  1.04744  5.31879  4.04924    673 v - - -
          2.68618  4.42225  2.77519  2.73123  3.46354  2.40513  3.72494  3.29354  2.67741  2.69355  4.24690  2.90347  2.73739  3.18146  2.89801  2.37887  2.77519  2.98518  4.58477  3.61503
          0.03197  3.85484  4.57718  0.61958  0.77255  0.48576  0.95510
    656   2.86714  4.85198  2.89167  2.64634  4.01815  3.35460  3.80442  3.64639  2.46840  3.15048  4.17904  3.10584  3.90793  1.26573  2.75283  2.91573  3.16422  3.37723  5.29339  3.98604    674 q - - -
          2.68618  4.42225  2.77519  2.73123  3.46354  2.40513  3.72494  3.29354  2.67741  2.69355  4.24690  2.90347  2.73739  3.18146  2.89801  2.37887  2.77519  2.98518  4.58477  3.61503
          0.03197  3.85484  4.57718  0.61958  0.77255  0.48576  0.95510
    657   2.99437  4.36808  4.53994  4.04776  3.43182  4.24055  4.79123  1.31107  3.91874  1.94780  3.26313  4.29492  4.58805  4.20410  4.13664  3.62335  3.26780  1.41013  5.37335  4.16143    675 i - - -
          2.68618  4.42225  2.77519  2.73123  3.46354  2.40513  3.72494  3.29354  2.67741  2.69355  4.24690  2.90347  2.73739  3.18146  2.89801  2.37887  2.77519  2.98518  4.58477  3.61503
          0.03197  3.85484  4.57718  0.61958  0.77255  0.48576  0.95510
    658   3.13566  4.60326  4.16111  3.80106  3.12930  3.95960  4.46234  2.33260  3.56897  0.89722  3.15809  4.07823  4.39812  3.94153  3.74785  3.52867  3.43079  2.36532  5.00200  3.72119    676 l - - -
          2.68618  4.42225  2.77519  2.73123  3.46354  2.40513  3.72494  3.29354  2.67741  2.69355  4.24690  2.90347  2.73739  3.18146  2.89801  2.37887  2.77519  2.98518  4.58477  3.61503
          0.03197  3.85484  4.57718  0.61958  0.77255  0.48576  0.95510
    659   2.40354  4.24852  3.41275  3.16415  3.95361  3.08833  4.18277  3.07860  3.10677  2.94271  3.99451  3.37623  3.79076  3.50252  3.36620  2.60463  1.20215  2.77546  5.39297  4.17029    677 t - - -
          2.68618  4.42225  2.77519  2.73123  3.46354  2.40513  3.72494  3.29354  2.67741  2.69355  4.24690  2.90347  2.73739  3.18146  2.89801  2.37887  2.77519  2.98518  4.58477  3.61503
          0.03197  3.85484  4.57718  0.61958  0.77255  0.48576  0.95510
    660   2.79422  4.34189  4.10077  3.76353  3.53739  3.70547  4.56836  2.05175  3.63103  2.22761  3.50539  3.95614  4.26708  3.99219  3.84521  3.20803  3.15627  1.04744  5.31879  4.04924    678 v - - -
          2.68618  4.42225  2.77519  2.73123  3.46354  2.40513  3.72494  3.29354  2.67741  2.69355  4.24690  2.90347  2.73739  3.18146  2.89801  2.37887  2.77519  2.98518  4.58477  3.61503
          0.03197  3.85484  4.57718  0.61958  0.77255  0.48576  0.95510
    661   2.97609  4.79636  3.10900  2.86733  3.27277  3.43294  1.18024  3.67626  2.71088  3.17238  4.21408  3.27731  3.98458  3.23339  2.97757  3.04698  3.27892  3.41174  4.73802  3.22416    679 h - - -
          2.68618  4.42225  2.77519  2.73123  3.46354  2.40513  3.72494  3.29354  2.67741  2.69355  4.24690  2.90347  2.73739  3.18146  2.89801  2.37887  2.77519  2.98518  4.58477  3.61503
          0.03197  3.85484  4.57718  0.61958  0.77255  0.48576  0.95510
    662   1.40272  4.09825  3.32713  3.06176  4.13336  2.89246  4.13125  3.44782  3.10723  3.22444  4.09521  3.22869  3.63478  3.41615  3.40679  1.81452  2.65312  2.97435  5.51092  4.28208    680 a - - -
          2.68618  4.42225  2.77519  2.73123  3.46354  2.40513  3.72494  3.29354  2.67741  2.69355  4.24690  2.90347  2.73739  3.18146  2.89801  2.37887  2.77519  2.98518  4.58477  3.61503
          0.03197  3.85484  4.57718  0.61958  0.77255  0.48576  0.95510
    663   1.03948  4.18356  3.44495  3.23564  4.03507  3.00853  4.25973  3.15796  3.25145  3.04036  4.07428  3.38963  3.74610  3.59427  3.50308  2.53408  2.81023  2.81542  5.46399  4.26232    681 a - - -
          2.68618  4.42225  2.77519  2.73123  3.46354  2.40513  3.72494  3.29354  2.67741  2.69355  4.24690  2.90347  2.73739  3.18146  2.89801  2.37887  2.77519  2.98518  4.58477  3.61503
          0.03197  3.85484  4.57718  0.61958  0.77255  0.48576  0.95510
    664   2.95627  4.91900  3.13107  2.75606  4.30139  3.44744  3.74989  3.72960  1.06266  3.29862  4.26118  3.18125  3.94916  2.94249  2.42892  2.99951  3.21094  3.43844  5.36343  4.17372    682 k - - -
          2.68618  4.42225  2.77519  2.73123  3.46354  2.40513  3.72494  3.29354  2.67741  2.69355  4.24690  2.90347  2.73739  3.18146  2.89801  2.37887  2.77519  2.98518  4.58477  3.61503
          0.03197  3.85484  4.57718  0.61958  0.77255  0.48576  0.95510
    665   2.64345  4.42042  3.31359  3.21086  4.35310  0.75684  4.33205  3.94859  3.38972  3.60490  4.58064  3.47794  3.81099  3.71530  3.62753  2.81489  3.12332  3.48033  5.45274  4.45447    683 g - - -
          2.68618  4.42225  2.77519  2.73123  3.46354  2.40513  3.72494  3.29354  2.67741  2.69355  4.24690  2.90347  2.73739  3.18146  2.89801  2.37887  2.77519  2.98518  4.58477  3.61503
          0.03197  3.85484  4.57718  0.61958  0.77255  0.48576  0.95510
    666   3.13566  4.60326  4.16111  3.80106  3.12930  3.95960  4.46234  2.33260  3.56897  0.89722  3.15809  4.07823  4.39812  3.94153  3.74785  3.52867  3.43079  2.36532  5.00200  3.72119    684 l - - -
          2.68618  4.42225  2.77519  2.73123  3.46354  2.40513  3.72494  3.29354  2.67741  2.69355  4.24690  2.90347  2.73739  3.18146  2.89801  2.37887  2.77519  2.98518  4.58477  3.61503
          0.03197  3.85484  4.57718  0.61958  0.77255  0.48576  0.95510
    667   2.93748  5.04443  2.48072  1.05072  4.38849  3.26295  3.84846  3.83890  2.72679  3.45894  4.43394  2.92344  3.86675  3.06461  3.13366  2.92179  3.24165  3.52464  5.56340  4.28585    685 e - - -
          2.68618  4.42225  2.77519  2.73123  3.46354  2.40513  3.72494  3.29354  2.67741  2.69355  4.24690  2.90347  2.73739  3.18146  2.89801  2.37887  2.77519  2.98518  4.58477  3.61503
          0.03197  3.85484  4.57718  0.61958  0.77255  0.48576  0.95510
    668   3.30681  4.68768  4.06453  3.76638  2.64895  3.71066  3.87872  3.32982  3.48904  2.72768  3.96442  3.91904  4.22697  3.87758  3.62044  3.51066  3.60635  3.21966  0.92162  2.65200    686 w - - -
          2.68618  4.42225  2.77519  2.73123  3.46354  2.40513  3.72494  3.29354  2.67741  2.69355  4.24690  2.90347  2.73739  3.18146  2.89801  2.37887  2.77519  2.98518  4.58477  3.61503
          0.03197  3.85484  4.57718  0.61958  0.77255  0.48576  0.95510
    669   2.86714  4.85198  2.89167  2.64634  4.01815  3.35460  3.80442  3.64639  2.46840  3.15048  4.17904  3.10584  3.90793  1.26573  2.75283  2.91573  3.16422  3.37723  5.29339  3.98604    687 q - - -
          2.68618  4.42225  2.77519  2.73123  3.46354  2.40513  3.72494  3.29354  2.67741  2.69355  4.24690  2.90347  2.73739  3.18146  2.89801  2.37887  2.77519  2.98518  4.58477  3.61503
          0.03197  3.85484  4.57718  0.61958  0.77255  0.48576  0.95510
    670   2.97116  4.35562  4.50282  4.01057  3.45557  4.20564  4.76613  1.50923  3.88456  1.99136  3.29194  4.25931  4.56533  4.17702  4.10994  3.58685  3.24750  1.22664  5.37697  4.15714    688 v - - -
          2.68618  4.42225  2.77519  2.73123  3.46354  2.40513  3.72494  3.29354  2.67741  2.69355  4.24690  2.90347  2.73739  3.18146  2.89801  2.37887  2.77519  2.98518  4.58477  3.61503
          0.03197  3.85484  4.57718  0.61958  0.77255  0.48576  0.95510
    671   2.79422  4.34189  4.10077  3.76353  3.53739  3.70547  4.56836  2.05175  3.63103  2.22761  3.50539  3.95614  4.26708  3.99219  3.84521  3.20803  3.15627  1.04744  5.31879  4.04924    689 v - - -
          2.68618  4.42225  2.77519  2.73123  3.46354  2.40513  3.72494  3.29354  2.67741  2.69355  4.24690  2.90347  2.73739  3.18146  2.89801  2.37887  2.77519  2.98518  4.58477  3.61503
          0.03197  3.85484  4.57718  0.61958  0.77255  0.48576  0.95510
    672   1.03948  4.18356  3.44495  3.23564  4.03507  3.00853  4.25973  3.15796  3.25145  3.04036  4.07428  3.38963  3.74610  3.59427  3.50308  2.53408  2.81023  2.81542  5.46399  4.26232    690 a - - -
          2.68618  4.42225  2.77519  2.73123  3.46354  2.40513  3.72494  3.29354  2.67741  2.69355  4.24690  2.90347  2.73739  3.18146  2.89801  2.37887  2.77519  2.98518  4.58477  3.61503
          0.03197  3.85484  4.57718  0.61958  0.77255  0.48576  0.95510
    673   2.79422  4.34189  4.10077  3.76353  3.53739  3.70547  4.56836  2.05175  3.63103  2.22761  3.50539  3.95614  4.26708  3.99219  3.84521  3.20803  3.15627  1.04744  5.31879  4.04924    691 v - - -
          2.68618  4.42225  2.77519  2.73123  3.46354  2.40513  3.72494  3.29354  2.67741  2.69355  4.24690  2.90347  2.73739  3.18146  2.89801  2.37887  2.77519  2.98518  4.58477  3.61503
          0.03197  3.85484  4.57718  0.61958  0.77255  0.48576  0.95510
    674   1.77780  4.22145  3.19590  2.92104  4.09303  2.99114  4.04413  3.39371  2.96759  3.13886  4.04957  3.18851  1.85867  3.30736  3.29148  2.45461  2.73502  2.98305  5.45764  4.22168    692 a - - -
          2.68618  4.42225  2.77519  2.73123  3.46354  2.40513  3.72494  3.29354  2.67741  2.69355  4.24690  2.90347  2.73739  3.18146  2.89801  2.37887  2.77519  2.98518  4.58477  3.61503
          0.03197  3.85484  4.57718  0.61958  0.77255  0.48576  0.95510
    675   2.97609  4.79636  3.10900  2.86733  3.27277  3.43294  1.18024  3.67626  2.71088  3.17238  4.21408  3.27731  3.98458  3.23339  2.97757  3.04698  3.27892  3.41174  4.73802  3.22416    693 h - - -
          2.68618  4.42225  2.77519  2.73123  3.46354  2.40513  3.72494  3.29354  2.67741  2.69355  4.24690  2.90347  2.73739  3.18146  2.89801  2.37887  2.77519  2.98518  4.58477  3.61503
          0.03197  3.85484  4.57718  0.61958  0.77255  0.48576  0.95510
    676   3.13566  4.60326  4.16111  3.80106  3.12930  3.95960  4.46234  2.33260  3.56897  0.89722  3.15809  4.07823  4.39812  3.94153  3.74785  3.52867  3.43079  2.36532  5.00200  3.72119    694 l - - -
          2.68618  4.42225  2.77519  2.73123  3.46354  2.40513  3.72494  3.29354  2.67741  2.69355  4.24690  2.90347  2.73739  3.18146  2.89801  2.37887  2.77519  2.98518  4.58477  3.61503
          0.03197  3.85484  4.57718  0.61958  0.77255  0.48576  0.95510
    677   2.31185  4.17034  3.44032  3.07230  3.79970  3.09259  4.05748  2.95194  3.02378  2.84303  3.80810  3.30110  3.75643  3.36642  3.32675  1.64068  2.73311  2.05756  5.26891  3.99835    695 s - - -
          2.68618  4.42225  2.77519  2.73123  3.46354  2.40513  3.72494  3.29354  2.67741  2.69355  4.24690  2.90347  2.73739  3.18146  2.89801  2.37887  2.77519  2.98518  4.58477  3.61503
          0.03197  3.85484  4.57718  0.61958  0.77255  0.48576  0.95510
    678   1.70350  4.14219  3.21015  3.00327  4.23002  1.58738  4.14313  3.57745  3.12947  3.32650  4.19348  3.20505  3.63995  3.42365  3.43800  2.38081  2.69305  3.07474  5.56880  4.35773    696 g - - -
          2.68618  4.42225  2.77519  2.73123  3.46354  2.40513  3.72494  3.29354  2.67741  2.69355  4.24690  2.90347  2.73739  3.18146  2.89801  2.37887  2.77519  2.98518  4.58477  3.61503
          0.03197  3.85484  4.57718  0.61958  0.77255  0.48576  0.95510
    679   2.64950  4.65766  3.11791  2.69752  4.20122  2.30503  3.74658  3.64868  2.32623  3.23261  4.10488  3.10762  3.83002  2.93737  1.63176  2.73111  2.95998  3.28699  5.35240  4.12512    697 r - - -
          2.68618  4.42225  2.77519  2.73123  3.46354  2.40513  3.72494  3.29354  2.67741  2.69355  4.24690  2.90347  2.73739  3.18146  2.89801  2.37887  2.77519  2.98518  4.58477  3.61503
          0.03197  3.85484  4.57718  0.61958  0.77255  0.48576  0.95510
    680   2.53788  4.21523  3.83108  3.41160  3.64340  3.44614  4.29736  2.23697  3.30130  2.42094  3.54893  3.62922  4.03167  3.64651  3.56917  2.85616  2.22716  1.45889  5.28911  4.05877    698 v - - -
          2.68618  4.42225  2.77519  2.73123  3.46354  2.40513  3.72494  3.29354  2.67741  2.69355  4.24690  2.90347  2.73739  3.18146  2.89801  2.37887  2.77519  2.98518  4.58477  3.61503
          0.03197  3.85484  4.57718  0.61958  0.77255  0.48576  0.95510
    681   3.23618  4.64319  4.21450  3.92579  1.04102  3.92978  3.86985  2.76220  3.83330  2.13641  3.49508  3.99942  4.38888  4.00618  3.95737  3.50692  3.53736  2.75158  4.12442  2.49376    699 f - - -
          2.68618  4.42225  2.77519  2.73123  3.46354  2.40513  3.72494  3.29354  2.67741  2.69355  4.24690  2.90347  2.73739  3.18146  2.89801  2.37887  2.77519  2.98518  4.58477  3.61503
          0.03197  3.85484  4.57718  0.61958  0.77255  0.48576  0.95510
    682   2.72863  4.48872  3.33392  3.17055  4.16694  3.17724  4.24932  3.70797  3.22637  3.33667  4.38588  3.47894  0.86107  3.61569  3.47376  2.89560  3.16884  3.35534  5.35818  4.28742    700 p - - -
          2.68618  4.42225  2.77519  2.73123  3.46354  2.40513  3.72494  3.29354  2.67741  2.69355  4.24690  2.90347  2.73739  3.18146  2.89801  2.37887  2.77519  2.98518  4.58477  3.61503
          0.03197  3.85484  4.57718  0.61958  0.77255  0.48576  0.95510
    683   2.30662  4.22669  3.19138  3.00652  4.05882  2.95691  4.11677  3.57913  3.07909  3.30079  4.22847  3.23400  3.69430  3.42982  3.36555  1.11795  2.78546  3.11810  5.43276  4.14230    701 s - - -
          2.68618  4.42225  2.77519  2.73123  3.46354  2.40513  3.72494  3.29354  2.67741  2.69355  4.24690  2.90347  2.73739  3.18146  2.89801  2.37887  2.77519  2.98518  4.58477  3.61503
          0.03197  3.85484  4.57718  0.61958  0.77255  0.48576  0.95510
    684   2.40354  4.24852  3.41275  3.16415  3.95361  3.08833  4.18277  3.07860  3.10677  2.94271  3.99451  3.37623  3.79076  3.50252  3.36620  2.60463  1.20215  2.77546  5.39297  4.17029    702 t - - -
          2.68618  4.42225  2.77519  2.73123  3.46354  2.40513  3.72494  3.29354  2.67741  2.69355  4.24690  2.90347  2.73739  3.18146  2.89801  2.37887  2.77519  2.98518  4.58477  3.61503
          0.03197  3.85484  4.57718  0.61958  0.77255  0.48576  0.95510
    685   1.43703  4.11030  3.44381  3.13178  4.03393  2.96917  4.15126  3.11900  3.11247  3.02398  3.96317  3.29562  3.68974  3.44184  3.40210  2.42072  2.03587  2.74900  5.46223  4.24806    703 a - - -
          2.68618  4.42225  2.77519  2.73123  3.46354  2.40513  3.72494  3.29354  2.67741  2.69355  4.24690  2.90347  2.73739  3.18146  2.89801  2.37887  2.77519  2.98518  4.58477  3.61503
          0.03197  3.85484  4.57718  0.61958  0.77255  0.48576  0.95510
    686   2.54455  4.61699  2.79863  2.51423  4.09882  3.19212  3.74965  3.58794  2.51933  3.19624  4.06614  2.96529  3.76893  2.29718  2.87937  1.75563  2.88028  3.21564  5.38339  4.05211    704 s - - -
          2.68618  4.42225  2.77519  2.73123  3.46354  2.40513  3.72494  3.29354  2.67741  2.69355  4.24690  2.90347  2.73739  3.18146  2.89801  2.37887  2.77519  2.98518  4.58477  3.61503
          0.03197  3.85484  4.57718  0.61958  0.77255  0.48576  0.95510
    687   2.12771  4.61424  2.92468  2.52018  4.08503  3.25861  3.69709  3.45541  2.04341  3.09377  3.94328  2.97918  2.74997  2.87660  2.79940  2.61022  2.83643  3.11053  5.33992  4.04819    705 k - - -
          2.68618  4.42225  2.77519  2.73123  3.46354  2.40513  3.72494  3.29354  2.67741  2.69355  4.24690  2.90347  2.73739  3.18146  2.89801  2.37887  2.77519  2.98518  4.58477  3.61503
          0.03197  3.85484  4.57718  0.61958  0.77255  0.48576  0.95510
    688   2.60540  4.63297  3.14052  2.68118  4.12562  3.30010  3.70250  3.56929  2.26190  3.16406  4.03471  3.08344  3.82239  2.88840  1.73462  2.13639  2.91131  3.21600  5.32031  4.05191    706 r - - -
          2.68618  4.42225  2.77519  2.73123  3.46354  2.40513  3.72494  3.29354  2.67741  2.69355  4.24690  2.90347  2.73739  3.18146  2.89801  2.37887  2.77519  2.98518  4.58477  3.61503
          0.03197  3.85484  4.57718  0.61958  0.77255  0.48576  0.95510
    689   2.40354  4.24852  3.41275  3.16415  3.95361  3.08833  4.18277  3.07860  3.10677  2.94271  3.99451  3.37623  3.79076  3.50252  3.36620  2.60463  1.20215  2.77546  5.39297  4.17029    707 t - - -
          2.68618  4.42225  2.77519  2.73123  3.46354  2.40513  3.72494  3.29354  2.67741  2.69355  4.24690  2.90347  2.73739  3.18146  2.89801  2.37887  2.77519  2.98518  4.58477  3.61503
          0.03197  3.85484  4.57718  0.61958  0.77255  0.48576  0.95510
    690   3.30681  4.68768  4.06453  3.76638  2.64895  3.71066  3.87872  3.32982  3.48904  2.72768  3.96442  3.91904  4.22697  3.87758  3.62044  3.51066  3.60635  3.21966  0.92162  2.65200    708 w - - -
          2.68618  4.42225  2.77519  2.73123  3.46354  2.40513  3.72494  3.29354  2.67741  2.69355  4.24690  2.90347  2.73739  3.18146  2.89801  2.37887  2.77519  2.98518  4.58477  3.61503
          0.03197  3.85484  4.57718  0.61958  0.77255  0.48576  0.95510
    691   3.13566  4.60326  4.16111  3.80106  3.12930  3.95960  4.46234  2.33260  3.56897  0.89722  3.15809  4.07823  4.39812  3.94153  3.74785  3.52867  3.43079  2.36532  5.00200  3.72119    709 l - - -
          2.68618  4.42225  2.77519  2.73123  3.46354  2.40513  3.72494  3.29354  2.67741  2.69355  4.24690  2.90347  2.73739  3.18146  2.89801  2.37887  2.77519  2.98518  4.58477  3.61503
          0.03197  3.85484  4.57718  0.61958  0.77255  0.48576  0.95510
    692   2.40354  4.24852  3.41275  3.16415  3.95361  3.08833  4.18277  3.07860  3.10677  2.94271  3.99451  3.37623  3.79076  3.50252  3.36620  2.60463  1.20215  2.77546  5.39297  4.17029    710 t - - -
          2.68618  4.42225  2.77519  2.73123  3.46354  2.40513  3.72494  3.29354  2.67741  2.69355  4.24690  2.90347  2.73739  3.18146  2.89801  2.37887  2.77519  2.98518  4.58477  3.61503
          0.03197  3.85484  4.57718  0.61958  0.77255  0.48576  0.95510
    693   2.97095  5.09604  0.94367  2.32451  4.47076  3.19757  3.91596  4.05498  2.99681  3.66653  4.64442  2.87992  3.84914  3.15520  3.51050  2.93542  3.30921  3.69611  5.64278  4.34680    711 d - - -
          2.68618  4.42225  2.77519  2.73123  3.46354  2.40513  3.72494  3.29354  2.67741  2.69355  4.24690  2.90347  2.73739  3.18146  2.89801  2.37887  2.77519  2.98518  4.58477  3.61503
          0.03197  3.85484  4.57718  0.61958  0.77255  0.48576  0.95510
    694   1.03948  4.18356  3.44495  3.23564  4.03507  3.00853  4.25973  3.15796  3.25145  3.04036  4.07428  3.38963  3.74610  3.59427  3.50308  2.53408  2.81023  2.81542  5.46399  4.26232    712 a - - -
          2.68618  4.42225  2.77519  2.73123  3.46354  2.40513  3.72494  3.29354  2.67741  2.69355  4.24690  2.90347  2.73739  3.18146  2.89801  2.37887  2.77519  2.98518  4.58477  3.61503
          0.03197  3.85484  4.57718  0.61958  0.77255  0.48576  0.95510
    695   1.39051  4.09776  3.32841  3.06385  4.13229  2.89257  4.13259  3.44481  3.10899  3.22316  4.09477  3.22987  3.63517  3.41811  3.40782  1.83238  2.65345  2.97226  5.51063  4.28187    713 a - - -
          2.68618  4.42225  2.77519  2.73123  3.46354  2.40513  3.72494  3.29354  2.67741  2.69355  4.24690  2.90347  2.73739  3.18146  2.89801  2.37887  2.77519  2.98518  4.58477  3.61503
          0.03197  3.85484  4.57718  0.61958  0.77255  0.48576  0.95510
    696   2.88136  5.39037  1.45471  1.68541  4.67656  3.16464  3.71311  4.17607  2.72653  3.70825  4.57401  2.64170  3.78603  2.88553  3.30677  2.77568  3.17196  3.76991  5.86704  4.38500    714 d - - -
          2.68618  4.42225  2.77519  2.73123  3.46354  2.40513  3.72494  3.29354  2.67741  2.69355  4.24690  2.90347  2.73739  3.18146  2.89801  2.37887  2.77519  2.98518  4.58477  3.61503
          0.03197  3.85484  4.57718  0.61958  0.77255  0.48576  0.95510
    697   3.13566  4.60326  4.16111  3.80106  3.12930  3.95960  4.46234  2.33260  3.56897  0.89722  3.15809  4.07823  4.39812  3.94153  3.74785  3.52867  3.43079  2.36532  5.00200  3.72119    715 l - - -
          2.68618  4.42225  2.77519  2.73123  3.46354  2.40513  3.72494  3.29354  2.67741  2.69355  4.24690  2.90347  2.73739  3.18146  2.89801  2.37887  2.77519  2.98518  4.58477  3.61503
          0.03197  3.85484  4.57718  0.61958  0.77255  0.48576  0.95510
    698   2.72863  4.48872  3.33392  3.17055  4.16694  3.17724  4.24932  3.70797  3.22637  3.33667  4.38588  3.47894  0.86107  3.61569  3.47376  2.89560  3.16884  3.35534  5.35818  4.28742    716 p - - -
          2.68618  4.42225  2.77519  2.73123  3.46354  2.40513  3.72494  3.29354  2.67741  2.69355  4.24690  2.90347  2.73739  3.18146  2.89801  2.37887  2.77519  2.98518  4.58477  3.61503
          0.03197  3.85484  4.57718  0.61958  0.77255  0.48576  0.95510
    699   2.72863  4.48872  3.33392  3.17055  4.16694  3.17724  4.24932  3.70797  3.22637  3.33667  4.38588  3.47894  0.86107  3.61569  3.47376  2.89560  3.16884  3.35534  5.35818  4.28742    717 p - - -
          2.68618  4.42225  2.77519  2.73123  3.46354  2.40513  3.72494  3.29354  2.67741  2.69355  4.24690  2.90347  2.73739  3.18146  2.89801  2.37887  2.77519  2.98518  4.58477  3.61503
          0.03197  3.85484  4.57718  0.61958  0.77255  0.48576  0.95510
    700   3.13566  4.60326  4.16111  3.80106  3.12930  3.95960  4.46234  2.33260  3.56897  0.89722  3.15809  4.07823  4.39812  3.94153  3.74785  3.52867  3.43079  2.36532  5.00200  3.72119    718 l - - -
          2.68618  4.42225  2.77519  2.73123  3.46354  2.40513  3.72494  3.29354  2.67741  2.69355  4.24690  2.90347  2.73739  3.18146  2.89801  2.37887  2.77519  2.98518  4.58477  3.61503
          0.03197  3.85484  4.57718  0.61958  0.77255  0.48576  0.95510
    701   3.13566  4.60326  4.16111  3.80106  3.12930  3.95960  4.46234  2.33260  3.56897  0.89722  3.15809  4.07823  4.39812  3.94153  3.74785  3.52867  3.43079  2.36532  5.00200  3.72119    719 l - - -
          2.68618  4.42225  2.77519  2.73123  3.46354  2.40513  3.72494  3.29354  2.67741  2.69355  4.24690  2.90347  2.73739  3.18146  2.89801  2.37887  2.77519  2.98518  4.58477  3.61503
          0.03197  3.85484  4.57718  0.61958  0.77255  0.48576  0.95510
    702   2.98589  4.82591  3.47478  2.98976  4.17603  3.47704  3.81203  3.71667  2.23104  3.23582  4.23663  3.35075  3.98063  3.03338  1.00567  3.07101  3.25315  3.44142  5.26632  4.10739    720 r - - -
          2.68618  4.42225  2.77519  2.73123  3.46354  2.40513  3.72494  3.29354  2.67741  2.69355  4.24690  2.90347  2.73739  3.18146  2.89801  2.37887  2.77519  2.98518  4.58477  3.61503
          0.03197  3.85484  4.57718  0.61958  0.77255  0.48576  0.95510
    703   2.64345  4.42042  3.31359  3.21086  4.35310  0.75684  4.33205  3.94859  3.38972  3.60490  4.58064  3.47794  3.81099  3.71530  3.62753  2.81489  3.12332  3.48033  5.45274  4.45447    721 g - - -
          2.68618  4.42225  2.77519  2.73123  3.46354  2.40513  3.72494  3.29354  2.67741  2.69355  4.24690  2.90347  2.73739  3.18146  2.89801  2.37887  2.77519  2.98518  4.58477  3.61503
          0.03197  3.85484  4.57718  0.61958  0.77255  0.48576  0.95510
    704   2.97095  5.09604  0.94367  2.32451  4.47076  3.19757  3.91596  4.05498  2.99681  3.66653  4.64442  2.87992  3.84914  3.15520  3.51050  2.93542  3.30921  3.69611  5.64278  4.34680    722 d - - -
          2.68618  4.42225  2.77519  2.73123  3.46354  2.40513  3.72494  3.29354  2.67741  2.69355  4.24690  2.90347  2.73739  3.18146  2.89801  2.37887  2.77519  2.98518  4.58477  3.61503
          0.03197  3.85484  4.57718  0.61958  0.77255  0.48576  0.95510
    705   2.55238  2.71430  3.50156  2.94829  3.76592  3.33889  3.82445  3.09933  2.51127  2.81173  3.74653  3.27790  3.85811  3.08550  1.77135  2.72392  2.86746  2.82727  5.11473  3.88214    723 r - - -
          2.68618  4.42225  2.77519  2.73123  3.46354  2.40513  3.72494  3.29354  2.67741  2.69355  4.24690  2.90347  2.73739  3.18146  2.89801  2.37887  2.77519  2.98518  4.58477  3.61503
          0.03197  3.85484  4.57718  0.61958  0.77255  0.48576  0.95510
    706   1.03948  4.18356  3.44495  3.23564  4.03507  3.00853  4.25973  3.15796  3.25145  3.04036  4.07428  3.38963  3.74610  3.59427  3.50308  2.53408  2.81023  2.81542  5.46399  4.26232    724 a - - -
          2.68618  4.42225  2.77519  2.73123  3.46354  2.40513  3.72494  3.29354  2.67741  2.69355  4.24690  2.90347  2.73739  3.18146  2.89801  2.37887  2.77519  2.98518  4.58477  3.61503
          0.03197  3.85484  4.57718  0.61958  0.77255  0.48576  0.95510
    707   1.76804  4.12700  3.42582  3.10795  4.01585  2.98907  4.13245  3.09713  3.08243  3.00169  3.94531  3.28965  3.70058  3.41986  3.37557  2.43761  1.65228  2.73767  5.44529  4.22705    725 t - - -
          2.68618  4.42225  2.77519  2.73123  3.46354  2.40513  3.72494  3.29354  2.67741  2.69355  4.24690  2.90347  2.73739  3.18146  2.89801  2.37887  2.77519  2.98518  4.58477  3.61503
          0.03197  3.85484  4.57718  0.61958  0.77255  0.48576  0.95510
    708   2.66306  4.48677  3.11120  2.24212  3.72488  3.46347  3.90060  2.63243  2.77016  2.62466  3.65673  3.20980  3.95200  3.15535  3.12399  2.84483  2.94541  1.72713  5.21411  3.93322    726 v - - -
          2.68618  4.42225  2.77519  2.73123  3.46354  2.40513  3.72494  3.29354  2.67741  2.69355  4.24690  2.90347  2.73739  3.18146  2.89801  2.37887  2.77519  2.98518  4.58477  3.61503
          0.03197  3.85484  4.57718  0.61958  0.77255  0.48576  0.95510
    709   2.21379  4.17950  3.10506  2.89460  4.24635  2.06924  4.07643  3.71138  3.04135  3.38591  4.22161  3.14075  3.63147  3.33837  3.37423  1.46723  2.69185  3.16781  5.56972  4.32226    727 s - - -
          2.68618  4.42225  2.77519  2.73123  3.46354  2.40513  3.72494  3.29354  2.67741  2.69355  4.24690  2.90347  2.73739  3.18146  2.89801  2.37887  2.77519  2.98518  4.58477  3.61503
          0.03197  3.85484  4.57718  0.61958  0.77255  0.48576  0.95510
    710   1.72795  4.64135  2.69024  2.00693  4.12912  3.20477  3.78595  3.39804  2.64102  3.13557  4.03519  2.94110  3.78480  2.98787  3.04593  2.65238  2.90899  3.07317  5.44185  4.12791    728 a - - -
          2.68618  4.42225  2.77519  2.73123  3.46354  2.40513  3.72494  3.29354  2.67741  2.69355  4.24690  2.90347  2.73739  3.18146  2.89801  2.37887  2.77519  2.98518  4.58477  3.61503
          0.03197  3.85484  4.57718  0.61958  0.77255  0.48576  0.95510
    711   2.68820  4.35250  3.57909  3.03616  3.14194  3.65085  2.83897  2.21109  2.85735  1.94063  3.32242  3.40658  4.02685  3.23775  3.15285  2.93463  2.92278  2.46182  4.72145  3.35860    729 l - - -
          2.68618  4.42225  2.77519  2.73123  3.46354  2.40513  3.72494  3.29354  2.67741  2.69355  4.24690  2.90347  2.73739  3.18146  2.89801  2.37887  2.77519  2.98518  4.58477  3.61503
          0.03197  3.85484  4.57718  0.61958  0.77255  0.48576  0.95510
    712   2.64345  4.42042  3.31359  3.21086  4.35310  0.75684  4.33205  3.94859  3.38972  3.60490  4.58064  3.47794  3.81099  3.71530  3.62753  2.81489  3.12332  3.48033  5.45274  4.45447    730 g - - -
          2.68618  4.42225  2.77519  2.73123  3.46354  2.40513  3.72494  3.29354  2.67741  2.69355  4.24690  2.90347  2.73739  3.18146  2.89801  2.37887  2.77519  2.98518  4.58477  3.61503
          0.03197  3.85484  4.57718  0.61958  0.77255  0.48576  0.95510
    713   2.97197  4.35572  4.50477  4.01231  3.45535  4.20753  4.76746  1.50458  3.88647  1.99055  3.29133  4.26102  4.56650  4.17851  4.11163  3.58863  3.24808  1.22946  5.37729  4.15784    731 v - - -
          2.68618  4.42225  2.77519  2.73123  3.46354  2.40513  3.72494  3.29354  2.67741  2.69355  4.24690  2.90347  2.73739  3.18146  2.89801  2.37887  2.77519  2.98518  4.58477  3.61503
          0.03197  3.85484  4.57718  0.61958  0.77255  0.48576  0.95510
    714   2.72863  4.48872  3.33392  3.17055  4.16694  3.17724  4.24932  3.70797  3.22637  3.33667  4.38588  3.47894  0.86107  3.61569  3.47376  2.89560  3.16884  3.35534  5.35818  4.28742    732 p - - -
          2.68618  4.42225  2.77519  2.73123  3.46354  2.40513  3.72494  3.29354  2.67741  2.69355  4.24690  2.90347  2.73739  3.18146  2.89801  2.37887  2.77519  2.98518  4.58477  3.61503
          0.03197  3.85484  4.57718  0.61958  0.77255  0.48576  0.95510
    715   2.79422  4.34189  4.10077  3.76353  3.53739  3.70547  4.56836  2.05175  3.63103  2.22761  3.50539  3.95614  4.26708  3.99219  3.84521  3.20803  3.15627  1.04744  5.31879  4.04924    733 v - - -
          2.68618  4.42225  2.77519  2.73123  3.46354  2.40513  3.72494  3.29354  2.67741  2.69355  4.24690  2.90347  2.73739  3.18146  2.89801  2.37887  2.77519  2.98518  4.58477  3.61503
          0.03197  3.85484  4.57718  0.61958  0.77255  0.48576  0.95510
    716   3.12557  4.55551  4.41425  3.87691  3.03858  4.24916  4.54193  2.16168  3.67406  1.10877  2.23008  4.18467  4.51624  3.93562  3.86890  3.59848  3.36234  2.24195  5.04028  3.88133    734 l - - -
          2.68618  4.42225  2.77519  2.73123  3.46354  2.40513  3.72494  3.29354  2.67741  2.69355  4.24690  2.90347  2.73739  3.18146  2.89801  2.37887  2.77519  2.98518  4.58477  3.61503
          0.03197  3.85484  4.57718  0.61958  0.77255  0.48576  0.95510
    717   2.97095  5.09604  0.94367  2.32451  4.47076  3.19757  3.91596  4.05498  2.99681  3.66653  4.64442  2.87992  3.84914  3.15520  3.51050  2.93542  3.30921  3.69611  5.64278  4.34680    735 d - - -
          2.68618  4.42225  2.77519  2.73123  3.46354  2.40513  3.72494  3.29354  2.67741  2.69355  4.24690  2.90347  2.73739  3.18146  2.89801  2.37887  2.77519  2.98518  4.58477  3.61503
          0.03197  3.85484  4.57718  0.61958  0.77255  0.48576  0.95510
    718   2.40354  4.24852  3.41275  3.16415  3.95361  3.08833  4.18277  3.07860  3.10677  2.94271  3.99451  3.37623  3.79076  3.50252  3.36620  2.60463  1.20215  2.77546  5.39297  4.17029    736 t - - -
          2.68618  4.42225  2.77519  2.73123  3.46354  2.40513  3.72494  3.29354  2.67741  2.69355  4.24690  2.90347  2.73739  3.18146  2.89801  2.37887  2.77519  2.98518  4.58477  3.61503
          0.03197  3.85484  4.57718  0.61958  0.77255  0.48576  0.95510
    719   2.30662  4.22669  3.19138  3.00652  4.05882  2.95691  4.11677  3.57913  3.07909  3.30079  4.22847  3.23400  3.69430  3.42982  3.36555  1.11795  2.78546  3.11810  5.43276  4.14230    737 s - - -
          2.68618  4.42225  2.77519  2.73123  3.46354  2.40513  3.72494  3.29354  2.67741  2.69355  4.24690  2.90347  2.73739  3.18146  2.89801  2.37887  2.77519  2.98518  4.58477  3.61503
          0.03197  3.85484  4.57718  0.61958  0.77255  0.48576  0.95510
    720   2.97095  5.09604  0.94367  2.32451  4.47076  3.19757  3.91596  4.05498  2.99681  3.66653  4.64442  2.87992  3.84914  3.15520  3.51050  2.93542  3.30921  3.69611  5.64278  4.34680    738 d - - -
          2.68618  4.42225  2.77519  2.73123  3.46354  2.40513  3.72494  3.29354  2.67741  2.69355  4.24690  2.90347  2.73739  3.18146  2.89801  2.37887  2.77519  2.98518  4.58477  3.61503
          0.03197  3.85484  4.57718  0.61958  0.77255  0.48576  0.95510
    721   2.97007  4.35550  4.50016  4.00821  3.45585  4.20306  4.76432  1.51542  3.88196  1.99243  3.29275  4.25700  4.56373  4.17498  4.10762  3.58442  3.24671  1.22297  5.37653  4.15618    739 v - - -
          2.68618  4.42225  2.77519  2.73123  3.46354  2.40513  3.72494  3.29354  2.67741  2.69355  4.24690  2.90347  2.73739  3.18146  2.89801  2.37887  2.77519  2.98518  4.58477  3.61503
          0.03197  3.85484  4.57718  0.61958  0.77255  0.48576  0.95510
    722   2.47982  4.34227  3.21419  2.75792  3.52443  3.31413  3.76747  3.02222  2.71440  2.72697  3.62410  3.15159  3.81588  3.06746  3.07150  2.21031  2.29072  2.74811  4.96344  2.74793    740 s - - -
          2.68618  4.42225  2.77519  2.73123  3.46354  2.40513  3.72494  3.29354  2.67741  2.69355  4.24690  2.90347  2.73739  3.18146  2.89801  2.37887  2.77519  2.98518  4.58477  3.61503
          0.03197  3.85484  4.57718  0.61958  0.77255  0.48576  0.95510
    723   2.81870  5.24395  1.48856  2.09927  4.56191  3.15439  3.72129  4.11271  2.72617  3.65802  4.51867  2.07070  3.77717  2.90017  3.28757  2.74193  3.12435  3.69841  5.78890  4.31352    741 d - - -
          2.68618  4.42225  2.77519  2.73123  3.46354  2.40513  3.72494  3.29354  2.67741  2.69355  4.24690  2.90347  2.73739  3.18146  2.89801  2.37887  2.77519  2.98518  4.58477  3.61503
          0.03197  3.85484  4.57718  0.61958  0.77255  0.48576  0.95510
    724   2.98589  4.82591  3.47478  2.98976  4.17603  3.47704  3.81203  3.71667  2.23104  3.23582  4.23663  3.35075  3.98063  3.03338  1.00567  3.07101  3.25315  3.44142  5.26632  4.10739    742 r - - -
          2.68618  4.42225  2.77519  2.73123  3.46354  2.40513  3.72494  3.29354  2.67741  2.69355  4.24690  2.90347  2.73739  3.18146  2.89801  2.37887  2.77519  2.98518  4.58477  3.61503
          0.03197  3.85484  4.57718  0.61958  0.77255  0.48576  0.95510
    725   2.95627  4.91900  3.13107  2.75606  4.30139  3.44744  3.74989  3.72960  1.06266  3.29862  4.26118  3.18125  3.94916  2.94249  2.42892  2.99951  3.21094  3.43844  5.36343  4.17372    743 k - - -
          2.68618  4.42225  2.77519  2.73123  3.46354  2.40513  3.72494  3.29354  2.67741  2.69355  4.24690  2.90347  2.73739  3.18146  2.89801  2.37887  2.77519  2.98518  4.58477  3.61503
          0.03197  3.85484  4.57718  0.61958  0.77255  0.48576  0.95510
    726   2.56133  4.49626  3.07086  2.62128  3.73494  2.65636  3.71879  2.51118  2.54464  2.76808  3.67524  3.07201  3.83112  2.42033  2.91038  2.68464  2.82903  2.81360  5.11330  3.82884    744 q - - -
          2.68618  4.42225  2.77519  2.73123  3.46354  2.40513  3.72494  3.29354  2.67741  2.69355  4.24690  2.90347  2.73739  3.18146  2.89801  2.37887  2.77519  2.98518  4.58477  3.61503
          0.03197  3.85484  4.57718  0.61958  0.77255  0.48576  0.95510
    727   3.13566  4.60326  4.16111  3.80106  3.12930  3.95960  4.46234  2.33260  3.56897  0.89722  3.15809  4.07823  4.39812  3.94153  3.74785  3.52867  3.43079  2.36532  5.00200  3.72119    745 l - - -
          2.68618  4.42225  2.77519  2.73123  3.46354  2.40513  3.72494  3.29354  2.67741  2.69355  4.24690  2.90347  2.73739  3.18146  2.89801  2.37887  2.77519  2.98518  4.58477  3.61503
          0.03197  3.85484  4.57718  0.61958  0.77255  0.48576  0.95510
    728   2.30662  4.22669  3.19138  3.00652  4.05882  2.95691  4.11677  3.57913  3.07909  3.30079  4.22847  3.23400  3.69430  3.42982  3.36555  1.11795  2.78546  3.11810  5.43276  4.14230    746 s - - -
          2.68618  4.42225  2.77519  2.73123  3.46354  2.40513  3.72494  3.29354  2.67741  2.69355  4.24690  2.90347  2.73739  3.18146  2.89801  2.37887  2.77519  2.98518  4.58477  3.61503
          0.03197  3.85484  4.57718  0.61958  0.77255  0.48576  0.95510
    729   2.97095  5.09604  0.94367  2.32451  4.47076  3.19757  3.91596  4.05498  2.99681  3.66653  4.64442  2.87992  3.84914  3.15520  3.51050  2.93542  3.30921  3.69611  5.64278  4.34680    747 d - - -
          2.68618  4.42225  2.77519  2.73123  3.46354  2.40513  3.72494  3.29354  2.67741  2.69355  4.24690  2.90347  2.73739  3.18146  2.89801  2.37887  2.77519  2.98518  4.58477  3.61503
          0.03197  3.85484  4.57718  0.61958  0.77255  0.48576  0.95510
    730   2.95627  4.91900  3.13107  2.75606  4.30139  3.44744  3.74989  3.72960  1.06266  3.29862  4.26118  3.18125  3.94916  2.94249  2.42892  2.99951  3.21094  3.43844  5.36343  4.17372    748 k - - -
          2.68618  4.42225  2.77519  2.73123  3.46354  2.40513  3.72494  3.29354  2.67741  2.69355  4.24690  2.90347  2.73739  3.18146  2.89801  2.37887  2.77519  2.98518  4.58477  3.61503
          0.03197  3.85484  4.57718  0.61958  0.77255  0.48576  0.95510
    731   3.01740  4.44126  4.31029  3.92556  3.36249  4.04722  4.65708  1.10001  3.75334  1.95234  3.30080  4.17339  4.48028  4.10356  3.95194  3.54096  3.31694  1.84590  5.24955  3.98621    749 i - - -
          2.68618  4.42225  2.77519  2.73123  3.46354  2.40513  3.72494  3.29354  2.67741  2.69355  4.24690  2.90347  2.73739  3.18146  2.89801  2.37887  2.77519  2.98518  4.58477  3.61503
          0.03197  3.85484  4.57718  0.61958  0.77255  0.48576  0.95510
    732   1.71567  4.11532  3.28483  3.02382  4.15496  2.89330  4.11460  3.49360  3.07964  3.25185  4.11765  3.20882  3.63362  3.39131  3.38707  1.48023  2.65851  3.00903  5.52333  4.28737    750 s - - -
          2.68618  4.42225  2.77519  2.73123  3.46354  2.40513  3.72494  3.29354  2.67741  2.69355  4.24690  2.90347  2.73739  3.18146  2.89801  2.37887  2.77519  2.98518  4.58477  3.61503
          0.03197  3.85484  4.57718  0.61958  0.77255  0.48576  0.95510
    733   2.20863  5.11140  1.94631  1.82124  4.43623  3.20866  3.66527  3.86889  2.58563  3.44651  4.27998  2.71404  3.76682  2.82468  3.11319  2.68149  3.00576  3.48973  5.65317  4.22937    751 e - - -
          2.68618  4.42225  2.77519  2.73123  3.46354  2.40513  3.72494  3.29354  2.67741  2.69355  4.24690  2.90347  2.73739  3.18146  2.89801  2.37887  2.77519  2.98518  4.58477  3.61503
          0.03197  3.85484  4.57718  0.61958  0.77255  0.48576  0.95510
    734   2.97609  4.79636  3.10900  2.86733  3.27277  3.43294  1.18024  3.67626  2.71088  3.17238  4.21408  3.27731  3.98458  3.23339  2.97757  3.04698  3.27892  3.41174  4.73802  3.22416    752 h - - -
          2.68618  4.42225  2.77519  2.73123  3.46354  2.40513  3.72494  3.29354  2.67741  2.69355  4.24690  2.90347  2.73739  3.18146  2.89801  2.37887  2.77519  2.98518  4.58477  3.61503
          0.03197  3.85484  4.57718  0.61958  0.77255  0.48576  0.95510
    735   2.94578  5.03984  3.31160  2.70786  4.45294  3.56711  3.57233  3.81830  1.39267  3.29730  4.17447  3.12067  3.95673  2.71603  1.76086  2.95367  3.12944  3.50660  5.36926  4.18127    753 k - - -
          2.68618  4.42225  2.77519  2.73123  3.46354  2.40513  3.72494  3.29354  2.67741  2.69355  4.24690  2.90347  2.73739  3.18146  2.89801  2.37887  2.77519  2.98518  4.58477  3.61503
          0.03197  3.85484  4.57718  0.61958  0.77255  0.48576  0.95510
    736   2.72801  4.86924  3.06938  2.54781  4.25247  3.43022  3.59082  3.64552  1.82116  3.19153  4.03351  3.00828  3.85486  2.74062  2.01806  2.26991  2.95681  3.31307  5.34414  4.08435    754 k - - -
          2.68618  4.42225  2.77519  2.73123  3.46354  2.40513  3.72494  3.29354  2.67741  2.69355  4.24690  2.90347  2.73739  3.18146  2.89801  2.37887  2.77519  2.98518  4.58477  3.61503
          0.03197  3.85484  4.57718  0.61958  0.77255  0.48576  0.95510
    737   2.54771  4.62274  2.79669  2.51087  4.10095  3.19504  3.74660  3.58965  2.51408  3.19689  4.06632  2.96342  3.76983  2.27596  2.87437  1.77129  2.88174  3.21799  5.38366  4.05214    755 s - - -
          2.68618  4.42225  2.77519  2.73123  3.46354  2.40513  3.72494  3.29354  2.67741  2.69355  4.24690  2.90347  2.73739  3.18146  2.89801  2.37887  2.77519  2.98518  4.58477  3.61503
          0.03197  3.85484  4.57718  0.61958  0.77255  0.48576  0.95510
    738   3.13566  4.60326  4.16111  3.80106  3.12930  3.95960  4.46234  2.33260  3.56897  0.89722  3.15809  4.07823  4.39812  3.94153  3.74785  3.52867  3.43079  2.36532  5.00200  3.72119    756 l - - -
          2.68618  4.42225  2.77519  2.73123  3.46354  2.40513  3.72494  3.29354  2.67741  2.69355  4.24690  2.90347  2.73739  3.18146  2.89801  2.37887  2.77519  2.98518  4.58477  3.61503
          0.03197  3.85484  4.57718  0.61958  0.77255  0.48576  0.95510
    739   2.88136  5.39037  1.45471  1.68541  4.67656  3.16464  3.71311  4.17607  2.72653  3.70825  4.57401  2.64170  3.78603  2.88553  3.30677  2.77568  3.17196  3.76991  5.86704  4.38500    757 d - - -
          2.68618  4.42225  2.77519  2.73123  3.46354  2.40513  3.72494  3.29354  2.67741  2.69355  4.24690  2.90347  2.73739  3.18146  2.89801  2.37887  2.77519  2.98518  4.58477  3.61503
          0.03197  3.85484  4.57718  0.61958  0.77255  0.48576  0.95510
    740   2.86714  4.85198  2.89167  2.64634  4.01815  3.35460  3.80442  3.64639  2.46840  3.15048  4.17904  3.10584  3.90793  1.26573  2.75283  2.91573  3.16422  3.37723  5.29339  3.98604    758 q - - -
          2.68618  4.42225  2.77519  2.73123  3.46354  2.40513  3.72494  3.29354  2.67741  2.69355  4.24690  2.90347  2.73739  3.18146  2.89801  2.37887  2.77519  2.98518  4.58477  3.61503
          0.03197  3.85484  4.57718  0.61958  0.77255  0.48576  0.95510
    741   2.98589  4.82591  3.47478  2.98976  4.17603  3.47704  3.81203  3.71667  2.23104  3.23582  4.23663  3.35075  3.98063  3.03338  1.00567  3.07101  3.25315  3.44142  5.26632  4.10739    759 r - - -
          2.68618  4.42225  2.77519  2.73123  3.46354  2.40513  3.72494  3.29354  2.67741  2.69355  4.24690  2.90347  2.73739  3.18146  2.89801  2.37887  2.77519  2.98518  4.58477  3.61503
          0.03197  3.85484  4.57718  0.61958  0.77255  0.48576  0.95510
    742   2.98589  4.82591  3.47478  2.98976  4.17603  3.47704  3.81203  3.71667  2.23104  3.23582  4.23663  3.35075  3.98063  3.03338  1.00567  3.07101  3.25315  3.44142  5.26632  4.10739    760 r - - -
          2.68618  4.42225  2.77519  2.73123  3.46354  2.40513  3.72494  3.29354  2.67741  2.69355  4.24690  2.90347  2.73739  3.18146  2.89801  2.37887  2.77519  2.98518  4.58477  3.61503
          0.03197  3.85484  4.57718  0.61958  0.77255  0.48576  0.95510
    743   2.53971  4.21564  3.83433  3.41521  3.64289  3.44887  4.30027  2.23296  3.30464  2.41896  3.54810  3.63239  4.03409  3.64989  3.57205  2.85913  2.23698  1.45250  5.29014  4.05977    761 v - - -
          2.68618  4.42225  2.77519  2.73123  3.46354  2.40513  3.72494  3.29354  2.67741  2.69355  4.24690  2.90347  2.73739  3.18146  2.89801  2.37887  2.77519  2.98518  4.58477  3.61503
          0.03197  3.85484  4.57718  0.61958  0.77255  0.48576  0.95510
    744   2.97095  5.09604  0.94367  2.32451  4.47076  3.19757  3.91596  4.05498  2.99681  3.66653  4.64442  2.87992  3.84914  3.15520  3.51050  2.93542  3.30921  3.69611  5.64278  4.34680    762 d - - -
          2.68618  4.42225  2.77519  2.73123  3.46354  2.40513  3.72494  3.29354  2.67741  2.69355  4.24690  2.90347  2.73739  3.18146  2.89801  2.37887  2.77519  2.98518  4.58477  3.61503
          0.03197  3.85484  4.57718  0.61958  0.77255  0.48576  0.95510
    745   2.93748  5.04443  2.48072  1.05072  4.38849  3.26295  3.84846  3.83890  2.72679  3.45894  4.43394  2.92344  3.86675  3.06461  3.13366  2.92179  3.24165  3.52464  5.56340  4.28585    763 e - - -
          2.68618  4.42225  2.77519  2.73123  3.46354  2.40513  3.72494  3.29354  2.67741  2.69355  4.24690  2.90347  2.73739  3.18146  2.89801  2.37887  2.77519  2.98518  4.58477  3.61503
          0.03197  3.85484  4.57718  0.61958  0.77255  0.48576  0.95510
    746   2.93748  5.04443  2.48072  1.05072  4.38849  3.26295  3.84846  3.83890  2.72679  3.45894  4.43394  2.92344  3.86675  3.06461  3.13366  2.92179  3.24165  3.52464  5.56340  4.28585    764 e - - -
          2.68618  4.42225  2.77519  2.73123  3.46354  2.40513  3.72494  3.29354  2.67741  2.69355  4.24690  2.90347  2.73739  3.18146  2.89801  2.37887  2.77519  2.98518  4.58477  3.61503
          0.03197  3.85484  4.57718  0.61958  0.77255  0.48576  0.95510
    747   2.98589  4.82591  3.47478  2.98976  4.17603  3.47704  3.81203  3.71667  2.23104  3.23582  4.23663  3.35075  3.98063  3.03338  1.00567  3.07101  3.25315  3.44142  5.26632  4.10739    765 r - - -
          2.68618  4.42225  2.77519  2.73123  3.46354  2.40513  3.72494  3.29354  2.67741  2.69355  4.24690  2.90347  2.73739  3.18146  2.89801  2.37887  2.77519  2.98518  4.58477  3.61503
          0.03197  3.85484  4.57718  0.61958  0.77255  0.48576  0.95510
    748   2.98589  4.82591  3.47478  2.98976  4.17603  3.47704  3.81203  3.71667  2.23104  3.23582  4.23663  3.35075  3.98063  3.03338  1.00567  3.07101  3.25315  3.44142  5.26632  4.10739    766 r - - -
          2.68618  4.42225  2.77519  2.73123  3.46354  2.40513  3.72494  3.29354  2.67741  2.69355  4.24690  2.90347  2.73739  3.18146  2.89801  2.37887  2.77519  2.98518  4.58477  3.61503
          0.03197  3.85484  4.57718  0.61958  0.77255  0.48576  0.95510
    749   3.13566  4.60326  4.16111  3.80106  3.12930  3.95960  4.46234  2.33260  3.56897  0.89722  3.15809  4.07823  4.39812  3.94153  3.74785  3.52867  3.43079  2.36532  5.00200  3.72119    767 l - - -
          2.68618  4.42225  2.77519  2.73123  3.46354  2.40513  3.72494  3.29354  2.67741  2.69355  4.24690  2.90347  2.73739  3.18146  2.89801  2.37887  2.77519  2.98518  4.58477  3.61503
          0.03197  3.85484  4.57718  0.61958  0.77255  0.48576  0.95510
    750   3.13566  4.60326  4.16111  3.80106  3.12930  3.95960  4.46234  2.33260  3.56897  0.89722  3.15809  4.07823  4.39812  3.94153  3.74785  3.52867  3.43079  2.36532  5.00200  3.72119    768 l - - -
          2.68618  4.42225  2.77519  2.73123  3.46354  2.40513  3.72494  3.29354  2.67741  2.69355  4.24690  2.90347  2.73739  3.18146  2.89801  2.37887  2.77519  2.98518  4.58477  3.61503
          0.03197  3.85484  4.57718  0.61958  0.77255  0.48576  0.95510
    751   3.22195  4.71807  3.81235  3.53858  2.29417  3.80971  3.61079  3.23365  3.39661  2.69209  3.91056  3.70197  4.28404  3.70688  3.58387  3.36034  3.50858  3.10340  3.93720  0.99562    769 y - - -
          2.68618  4.42225  2.77519  2.73123  3.46354  2.40513  3.72494  3.29354  2.67741  2.69355  4.24690  2.90347  2.73739  3.18146  2.89801  2.37887  2.77519  2.98518  4.58477  3.61503
          0.03197  3.85484  4.57718  0.61958  0.77255  0.48576  0.95510
    752   2.79422  4.34189  4.10077  3.76353  3.53739  3.70547  4.56836  2.05175  3.63103  2.22761  3.50539  3.95614  4.26708  3.99219  3.84521  3.20803  3.15627  1.04744  5.31879  4.04924    770 v - - -
          2.68618  4.42225  2.77519  2.73123  3.46354  2.40513  3.72494  3.29354  2.67741  2.69355  4.24690  2.90347  2.73739  3.18146  2.89801  2.37887  2.77519  2.98518  4.58477  3.61503
          0.03197  3.85484  4.57718  0.61958  0.77255  0.48576  0.95510
    753   1.03948  4.18356  3.44495  3.23564  4.03507  3.00853  4.25973  3.15796  3.25145  3.04036  4.07428  3.38963  3.74610  3.59427  3.50308  2.53408  2.81023  2.81542  5.46399  4.26232    771 a - - -
          2.68618  4.42225  2.77519  2.73123  3.46354  2.40513  3.72494  3.29354  2.67741  2.69355  4.24690  2.90347  2.73739  3.18146  2.89801  2.37887  2.77519  2.98518  4.58477  3.61503
          0.03197  3.85484  4.57718  0.61958  0.77255  0.48576  0.95510
    754   3.01740  4.44126  4.31029  3.92556  3.36249  4.04722  4.65708  1.10001  3.75334  1.95234  3.30080  4.17339  4.48028  4.10356  3.95194  3.54096  3.31694  1.84590  5.24955  3.98621    772 i - - -
          2.68618  4.42225  2.77519  2.73123  3.46354  2.40513  3.72494  3.29354  2.67741  2.69355  4.24690  2.90347  2.73739  3.18146  2.89801  2.37887  2.77519  2.98518  4.58477  3.61503
          0.03197  3.85484  4.57718  0.61958  0.77255  0.48576  0.95510
    755   2.40354  4.24852  3.41275  3.16415  3.95361  3.08833  4.18277  3.07860  3.10677  2.94271  3.99451  3.37623  3.79076  3.50252  3.36620  2.60463  1.20215  2.77546  5.39297  4.17029    773 t - - -
          2.68618  4.42225  2.77519  2.73123  3.46354  2.40513  3.72494  3.29354  2.67741  2.69355  4.24690  2.90347  2.73739  3.18146  2.89801  2.37887  2.77519  2.98518  4.58477  3.61503
          0.03197  3.85484  4.57718  0.61958  0.77255  0.48576  0.95510
    756   2.98589  4.82591  3.47478  2.98976  4.17603  3.47704  3.81203  3.71667  2.23104  3.23582  4.23663  3.35075  3.98063  3.03338  1.00567  3.07101  3.25315  3.44142  5.26632  4.10739    774 r - - -
          2.68618  4.42225  2.77519  2.73123  3.46354  2.40513  3.72494  3.29354  2.67741  2.69355  4.24690  2.90347  2.73739  3.18146  2.89801  2.37887  2.77519  2.98518  4.58477  3.61503
          0.03197  3.85484  4.57718  0.61958  0.77255  0.48576  0.95510
    757   1.03948  4.18356  3.44495  3.23564  4.03507  3.00853  4.25973  3.15796  3.25145  3.04036  4.07428  3.38963  3.74610  3.59427  3.50308  2.53408  2.81023  2.81542  5.46399  4.26232    775 a - - -
          2.68618  4.42225  2.77519  2.73123  3.46354  2.40513  3.72494  3.29354  2.67741  2.69355  4.24690  2.90347  2.73739  3.18146  2.89801  2.37887  2.77519  2.98518  4.58477  3.61503
          0.03197  3.85484  4.57718  0.61958  0.77255  0.48576  0.95510
    758   2.93748  5.04443  2.48072  1.05072  4.38849  3.26295  3.84846  3.83890  2.72679  3.45894  4.43394  2.92344  3.86675  3.06461  3.13366  2.92179  3.24165  3.52464  5.56340  4.28585    776 e - - -
          2.68618  4.42225  2.77519  2.73123  3.46354  2.40513  3.72494  3.29354  2.67741  2.69355  4.24690  2.90347  2.73739  3.18146  2.89801  2.37887  2.77519  2.98518  4.58477  3.61503
          0.03197  3.85484  4.57718  0.61958  0.77255  0.48576  0.95510
    759   2.78856  5.14133  1.61211  2.18181  4.20814  3.23010  2.57156  3.92660  2.60334  3.46258  4.32163  2.74168  3.79365  2.86015  3.10680  2.73461  3.06358  3.55413  5.49866  4.02783    777 d - - -
          2.68618  4.42225  2.77519  2.73123  3.46354  2.40513  3.72494  3.29354  2.67741  2.69355  4.24690  2.90347  2.73739  3.18146  2.89801  2.37887  2.77519  2.98518  4.58477  3.61503
          0.03197  3.85484  4.57718  0.61958  0.77255  0.48576  0.95510
    760   2.40354  4.24852  3.41275  3.16415  3.95361  3.08833  4.18277  3.07860  3.10677  2.94271  3.99451  3.37623  3.79076  3.50252  3.36620  2.60463  1.20215  2.77546  5.39297  4.17029    778 t - - -
          2.68618  4.42225  2.77519  2.73123  3.46354  2.40513  3.72494  3.29354  2.67741  2.69355  4.24690  2.90347  2.73739  3.18146  2.89801  2.37887  2.77519  2.98518  4.58477  3.61503
          0.03197  3.85484  4.57718  0.61958  0.77255  0.48576  0.95510
    761   3.13566  4.60326  4.16111  3.80106  3.12930  3.95960  4.46234  2.33260  3.56897  0.89722  3.15809  4.07823  4.39812  3.94153  3.74785  3.52867  3.43079  2.36532  5.00200  3.72119    779 l - - -
          2.68618  4.42225  2.77519  2.73123  3.46354  2.40513  3.72494  3.29354  2.67741  2.69355  4.24690  2.90347  2.73739  3.18146  2.89801  2.37887  2.77519  2.98518  4.58477  3.61503
          0.03197  3.85484  4.57718  0.61958  0.77255  0.48576  0.95510
    762   3.13566  4.60326  4.16111  3.80106  3.12930  3.95960  4.46234  2.33260  3.56897  0.89722  3.15809  4.07823  4.39812  3.94153  3.74785  3.52867  3.43079  2.36532  5.00200  3.72119    780 l - - -
          2.68618  4.42225  2.77519  2.73123  3.46354  2.40513  3.72494  3.29354  2.67741  2.69355  4.24690  2.90347  2.73739  3.18146  2.89801  2.37887  2.77519  2.98518  4.58477  3.61503
          0.03197  3.85484  4.57718  0.61958  0.77255  0.48576  0.95510
    763   2.94864  4.39509  4.32466  3.83830  3.31510  4.07671  4.57480  1.92793  3.67278  1.60190  3.20692  4.10388  4.45875  3.98776  3.89823  3.45803  3.22843  1.34077  5.20932  3.96817    781 v - - -
          2.68618  4.42225  2.77519  2.73123  3.46354  2.40513  3.72494  3.29354  2.67741  2.69355  4.24690  2.90347  2.73739  3.18146  2.89801  2.37887  2.77519  2.98518  4.58477  3.61503
          0.03197  3.85484  4.57718  0.61958  0.77255  0.48576  0.95510
    764   2.30662  4.22669  3.19138  3.00652  4.05882  2.95691  4.11677  3.57913  3.07909  3.30079  4.22847  3.23400  3.69430  3.42982  3.36555  1.11795  2.78546  3.11810  5.43276  4.14230    782 s - - -
          2.68618  4.42225  2.77519  2.73123  3.46354  2.40513  3.72494  3.29354  2.67741  2.69355  4.24690  2.90347  2.73739  3.18146  2.89801  2.37887  2.77519  2.98518  4.58477  3.61503
          0.03197  3.85484  4.57718  0.61958  0.77255  0.48576  0.95510
    765   2.64345  4.42042  3.31359  3.21086  4.35310  0.75684  4.33205  3.94859  3.38972  3.60490  4.58064  3.47794  3.81099  3.71530  3.62753  2.81489  3.12332  3.48033  5.45274  4.45447    783 g - - -
          2.68618  4.42225  2.77519  2.73123  3.46354  2.40513  3.72494  3.29354  2.67741  2.69355  4.24690  2.90347  2.73739  3.18146  2.89801  2.37887  2.77519  2.98518  4.58477  3.61503
          0.03197  3.85484  4.57718  0.61958  0.77255  0.48576  0.95510
    766   2.97609  4.79636  3.10900  2.86733  3.27277  3.43294  1.18024  3.67626  2.71088  3.17238  4.21408  3.27731  3.98458  3.23339  2.97757  3.04698  3.27892  3.41174  4.73802  3.22416    784 h - - -
          2.68618  4.42225  2.77519  2.73123  3.46354  2.40513  3.72494  3.29354  2.67741  2.69355  4.24690  2.90347  2.73739  3.18146  2.89801  2.37887  2.77519  2.98518  4.58477  3.61503
          0.03197  3.85484  4.57718  0.61958  0.77255  0.48576  0.95510
    767   2.97609  4.79636  3.10900  2.86733  3.27277  3.43294  1.18024  3.67626  2.71088  3.17238  4.21408  3.27731  3.98458  3.23339  2.97757  3.04698  3.27892  3.41174  4.73802  3.22416    785 h - - -
          2.68618  4.42225  2.77519  2.73123  3.46354  2.40513  3.72494  3.29354  2.67741  2.69355  4.24690  2.90347  2.73739  3.18146  2.89801  2.37887  2.77519  2.98518  4.58477  3.61503
          0.03197  3.85484  4.57718  0.61958  0.77255  0.48576  0.95510
    768   3.30681  4.68768  4.06453  3.76638  2.64895  3.71066  3.87872  3.32982  3.48904  2.72768  3.96442  3.91904  4.22697  3.87758  3.62044  3.51066  3.60635  3.21966  0.92162  2.65200    786 w - - -
          2.68618  4.42225  2.77519  2.73123  3.46354  2.40513  3.72494  3.29354  2.67741  2.69355  4.24690  2.90347  2.73739  3.18146  2.89801  2.37887  2.77519  2.98518  4.58477  3.61503
          0.03197  3.85484  4.57718  0.61958  0.77255  0.48576  0.95510
    769   1.68623  4.14062  3.21363  3.00470  4.22825  1.60505  4.14272  3.57508  3.12919  3.32423  4.19066  3.20553  3.63942  3.42314  3.43784  2.37957  2.69142  3.07260  5.56758  4.35658    787 g - - -
          2.68618  4.42225  2.77519  2.73123  3.46354  2.40513  3.72494  3.29354  2.67741  2.69355  4.24690  2.90347  2.73739  3.18146  2.89801  2.37887  2.77519  2.98518  4.58477  3.61503
          0.03197  3.85484  4.57718  0.61958  0.77255  0.48576  0.95510
    770   1.03948  4.18356  3.44495  3.23564  4.03507  3.00853  4.25973  3.15796  3.25145  3.04036  4.07428  3.38963  3.74610  3.59427  3.50308  2.53408  2.81023  2.81542  5.46399  4.26232    788 a - - -
          2.68618  4.42225  2.77519  2.73123  3.46354  2.40513  3.72494  3.29354  2.67741  2.69355  4.24690  2.90347  2.73739  3.18146  2.89801  2.37887  2.77519  2.98518  4.58477  3.61503
          0.03197  3.85484  4.57718  0.61958  0.77255  0.48576  0.95510
    771   2.40354  4.24852  3.41275  3.16415  3.95361  3.08833  4.18277  3.07860  3.10677  2.94271  3.99451  3.37623  3.79076  3.50252  3.36620  2.60463  1.20215  2.77546  5.39297  4.17029    789 t - - -
          2.68618  4.42225  2.77519  2.73123  3.46354  2.40513  3.72494  3.29354  2.67741  2.69355  4.24690  2.90347  2.73739  3.18146  2.89801  2.37887  2.77519  2.98518  4.58477  3.61503
          0.03197  3.85484  4.57718  0.61958  0.77255  0.48576  0.95510
    772   2.73708  4.95925  2.40747  1.50934  4.41531  2.28307  3.74983  3.86620  2.64029  3.45812  4.32325  2.80910  3.78761  2.93437  3.09714  2.72702  3.04794  3.48342  5.61584  4.26481    790 e - - -
          2.68618  4.42225  2.77519  2.73123  3.46354  2.40513  3.72494  3.29354  2.67741  2.69355  4.24690  2.90347  2.73739  3.18146  2.89801  2.37887  2.77519  2.98518  4.58477  3.61503
          0.03197  3.85484  4.57718  0.61958  0.77255  0.48576  0.95510
    773   2.45816  4.25638  3.43729  3.01860  3.60071  3.29141  3.98120  2.16155  2.94088  2.61112  3.62253  3.32671  3.86458  3.30157  3.25302  1.80609  2.81344  2.48439  5.11169  3.82355    791 s - - -
          2.68618  4.42225  2.77519  2.73123  3.46354  2.40513  3.72494  3.29354  2.67741  2.69355  4.24690  2.90347  2.73739  3.18146  2.89801  2.37887  2.77519  2.98518  4.58477  3.61503
          0.03197  3.85484  4.57718  0.61958  0.77255  0.48576  0.95510
    774   2.95627  4.91900  3.13107  2.75606  4.30139  3.44744  3.74989  3.72960  1.06266  3.29862  4.26118  3.18125  3.94916  2.94249  2.42892  2.99951  3.21094  3.43844  5.36343  4.17372    792 k - - -
          2.68618  4.42225  2.77519  2.73123  3.46354  2.40513  3.72494  3.29354  2.67741  2.69355  4.24690  2.90347  2.73739  3.18146  2.89801  2.37887  2.77519  2.98518  4.58477  3.61503
          0.03197  3.85484  4.57718  0.61958  0.77255  0.48576  0.95510
    775   2.72863  4.48872  3.33392  3.17055  4.16694  3.17724  4.24932  3.70797  3.22637  3.33667  4.38588  3.47894  0.86107  3.61569  3.47376  2.89560  3.16884  3.35534  5.35818  4.28742    793 p - - -
          2.68618  4.42225  2.77519  2.73123  3.46354  2.40513  3.72494  3.29354  2.67741  2.69355  4.24690  2.90347  2.73739  3.18146  2.89801  2.37887  2.77519  2.98518  4.58477  3.61503
          0.03197  3.85484  4.57718  0.61958  0.77255  0.48576  0.95510
    776   2.98589  4.82591  3.47478  2.98976  4.17603  3.47704  3.81203  3.71667  2.23104  3.23582  4.23663  3.35075  3.98063  3.03338  1.00567  3.07101  3.25315  3.44142  5.26632  4.10739    794 r - - -
          2.68618  4.42225  2.77519  2.73123  3.46354  2.40513  3.72494  3.29354  2.67741  2.69355  4.24690  2.90347  2.73739  3.18146  2.89801  2.37887  2.77519  2.98518  4.58477  3.61503
          0.03197  3.85484  4.57718  0.61958  0.77255  0.48576  0.95510
    777   2.64345  4.42042  3.31359  3.21086  4.35310  0.75684  4.33205  3.94859  3.38972  3.60490  4.58064  3.47794  3.81099  3.71530  3.62753  2.81489  3.12332  3.48033  5.45274  4.45447    795 g - - -
          2.68618  4.42225  2.77519  2.73123  3.46354  2.40513  3.72494  3.29354  2.67741  2.69355  4.24690  2.90347  2.73739  3.18146  2.89801  2.37887  2.77519  2.98518  4.58477  3.61503
          0.03197  3.85484  4.57718  0.61958  0.77255  0.48576  0.95510
    778   2.72863  4.48872  3.33392  3.17055  4.16694  3.17724  4.24932  3.70797  3.22637  3.33667  4.38588  3.47894  0.86107  3.61569  3.47376  2.89560  3.16884  3.35534  5.35818  4.28742    796 p - - -
          2.68618  4.42225  2.77519  2.73123  3.46354  2.40513  3.72494  3.29354  2.67741  2.69355  4.24690  2.90347  2.73739  3.18146  2.89801  2.37887  2.77519  2.98518  4.58477  3.61503
          0.03197  3.85484  4.57718  0.61958  0.77255  0.48576  0.95510
    779   2.30662  4.22669  3.19138  3.00652  4.05882  2.95691  4.11677  3.57913  3.07909  3.30079  4.22847  3.23400  3.69430  3.42982  3.36555  1.11795  2.78546  3.11810  5.43276  4.14230    797 s - - -
          2.68618  4.42225  2.77519  2.73123  3.46354  2.40513  3.72494  3.29354  2.67741  2.69355  4.24690  2.90347  2.73739  3.18146  2.89801  2.37887  2.77519  2.98518  4.58477  3.61503
          0.03197  3.85484  4.57718  0.61958  0.77255  0.48576  0.95510
    780   2.71443  5.08740  1.97607  1.85715  4.40219  3.22377  3.65277  3.83243  2.55106  3.40986  4.23912  2.72756  3.76637  2.80900  3.06746  2.67187  2.37284  3.45797  5.61669  4.20177    798 e - - -
          2.68618  4.42225  2.77519  2.73123  3.46354  2.40513  3.72494  3.29354  2.67741  2.69355  4.24690  2.90347  2.73739  3.18146  2.89801  2.37887  2.77519  2.98518  4.58477  3.61503
          0.03197  3.85484  4.57718  0.61958  0.77255  0.48576  0.95510
    781   3.23618  4.64319  4.21450  3.92579  1.04102  3.92978  3.86985  2.76220  3.83330  2.13641  3.49508  3.99942  4.38888  4.00618  3.95737  3.50692  3.53736  2.75158  4.12442  2.49376    799 f - - -
          2.68618  4.42225  2.77519  2.73123  3.46354  2.40513  3.72494  3.29354  2.67741  2.69355  4.24690  2.90347  2.73739  3.18146  2.89801  2.37887  2.77519  2.98518  4.58477  3.61503
          0.03197  3.85484  4.57718  0.61958  0.77255  0.48576  0.95510
    782   3.13566  4.60326  4.16111  3.80106  3.12930  3.95960  4.46234  2.33260  3.56897  0.89722  3.15809  4.07823  4.39812  3.94153  3.74785  3.52867  3.43079  2.36532  5.00200  3.72119    800 l - - -
          2.68618  4.42225  2.77519  2.73123  3.46354  2.40513  3.72494  3.29354  2.67741  2.69355  4.24690  2.90347  2.73739  3.18146  2.89801  2.37887  2.77519  2.98518  4.58477  3.61503
          0.03197  3.85484  4.57718  0.61958  0.77255  0.48576  0.95510
    783   2.25099  1.93155  3.88228  3.48219  3.74718  3.06075  4.24843  2.77533  3.33021  2.73915  3.72661  3.50496  3.76326  3.64447  3.54510  2.50699  2.03310  2.48167  5.25271  4.05331    801 c - - -
          2.68618  4.42225  2.77519  2.73123  3.46354  2.40513  3.72494  3.29354  2.67741  2.69355  4.24690  2.90347  2.73739  3.18146  2.89801  2.37887  2.77519  2.98518  4.58477  3.61503
          0.03197  3.85484  4.57718  0.61958  0.77255  0.48576  0.95510
    784   2.93748  5.04443  2.48072  1.05072  4.38849  3.26295  3.84846  3.83890  2.72679  3.45894  4.43394  2.92344  3.86675  3.06461  3.13366  2.92179  3.24165  3.52464  5.56340  4.28585    802 e - - -
          2.68618  4.42225  2.77519  2.73123  3.46354  2.40513  3.72494  3.29354  2.67741  2.69355  4.24690  2.90347  2.73739  3.18146  2.89801  2.37887  2.77519  2.98518  4.58477  3.61503
          0.03197  3.85484  4.57718  0.61958  0.77255  0.48576  0.95510
    785   3.09739  4.46603  4.53865  4.02894  3.20977  4.31839  4.69791  1.37814  3.85048  1.45428  3.07261  4.30387  4.60356  4.12405  4.04604  3.69088  3.34768  1.84919  5.19231  3.98301    803 i - - -
          2.68618  4.42225  2.77519  2.73123  3.46354  2.40513  3.72494  3.29354  2.67741  2.69355  4.24690  2.90347  2.73739  3.18146  2.89801  2.37887  2.77519  2.98518  4.58477  3.61503
          0.03197  3.85484  4.57718  0.61958  0.77255  0.48576  0.95510
    786   2.95627  4.91900  3.13107  2.75606  4.30139  3.44744  3.74989  3.72960  1.06266  3.29862  4.26118  3.18125  3.94916  2.94249  2.42892  2.99951  3.21094  3.43844  5.36343  4.17372    804 k - - -
          2.68618  4.42225  2.77519  2.73123  3.46354  2.40513  3.72494  3.29354  2.67741  2.69355  4.24690  2.90347  2.73739  3.18146  2.89801  2.37887  2.77519  2.98518  4.58477  3.61503
          0.03197  3.85484  4.57718  0.61958  0.77255  0.48576  0.95510
    787   2.05909  4.60377  2.19852  2.42874  4.15084  3.16520  3.75609  3.46615  2.65154  3.17393  4.02541  2.90871  3.73772  2.94134  3.10803  2.56399  2.28043  3.10317  5.45263  4.12109    805 a - - -
          2.68618  4.42225  2.77519  2.73123  3.46354  2.40513  3.72494  3.29354  2.67741  2.69355  4.24690  2.90347  2.73739  3.18146  2.89801  2.37887  2.77519  2.98518  4.58477  3.61503
          0.03197  3.85484  4.57718  0.61958  0.77255  0.48576  0.95510
    788   2.97007  4.35550  4.50016  4.00821  3.45585  4.20306  4.76432  1.51542  3.88196  1.99243  3.29275  4.25700  4.56373  4.17498  4.10762  3.58442  3.24671  1.22297  5.37653  4.15618    806 v - - -
          2.68618  4.42225  2.77519  2.73123  3.46354  2.40513  3.72494  3.29354  2.67741  2.69355  4.24690  2.90347  2.73739  3.18146  2.89801  2.37887  2.77519  2.98518  4.58477  3.61503
          0.03197  3.85484  4.57718  0.61958  0.77255  0.48576  0.95510
    789   3.09739  4.46603  4.53865  4.02894  3.20977  4.31839  4.69791  1.37814  3.85048  1.45428  3.07261  4.30387  4.60356  4.12405  4.04604  3.69088  3.34768  1.84919  5.19231  3.98301    807 i - - -
          2.68618  4.42225  2.77519  2.73123  3.46354  2.40513  3.72494  3.29354  2.67741  2.69355  4.24690  2.90347  2.73739  3.18146  2.89801  2.37887  2.77519  2.98518  4.58477  3.61503
          0.03197  3.85484  4.57718  0.61958  0.77255  0.48576  0.95510
    790   2.88227  5.39004  1.44263  1.69810  4.67637  3.16433  3.71407  4.17579  2.72853  3.70873  4.57524  2.64187  3.78633  2.88686  3.30894  2.77661  3.17321  3.76997  5.86744  4.38556    808 d - - -
          2.68618  4.42225  2.77519  2.73123  3.46354  2.40513  3.72494  3.29354  2.67741  2.69355  4.24690  2.90347  2.73739  3.18146  2.89801  2.37887  2.77519  2.98518  4.58477  3.61503
          0.03197  3.85484  4.57718  0.61958  0.77255  0.48576  0.95510
    791   2.20834  5.11284  1.93087  1.83218  4.43793  3.20802  3.66576  3.87074  2.58716  3.44832  4.28198  2.71334  3.76684  2.82529  3.11531  2.68194  3.00676  3.49136  5.65494  4.23064    809 e - - -
          2.68618  4.42225  2.77519  2.73123  3.46354  2.40513  3.72494  3.29354  2.67741  2.69355  4.24690  2.90347  2.73739  3.18146  2.89801  2.37887  2.77519  2.98518  4.58477  3.61503
          0.03197  3.85484  4.57718  0.61958  0.77255  0.48576  0.95510
    792   1.72498  4.11595  3.28324  3.02293  4.15545  2.89339  4.11443  3.49452  3.07915  3.25263  4.11861  3.20839  3.63376  3.39107  3.38658  1.47290  2.65898  3.00984  5.52375  4.28744    810 s - - -
          2.68618  4.42225  2.77519  2.73123  3.46354  2.40513  3.72494  3.29354  2.67741  2.69355  4.24690  2.90347  2.73739  3.18146  2.89801  2.37887  2.77519  2.98518  4.58477  3.61503
          0.03197  3.85484  4.57718  0.61958  0.77255  0.48576  0.95510
    793   2.06691  4.21616  3.65550  3.17473  3.59576  3.42756  4.09266  1.99343  3.09199  2.46536  3.50576  3.46884  3.95995  3.42214  3.39934  2.78748  2.28677  2.18142  5.15223  3.92817    811 i - - -
          2.68618  4.42225  2.77519  2.73123  3.46354  2.40513  3.72494  3.29354  2.67741  2.69355  4.24690  2.90347  2.73739  3.18146  2.89801  2.37887  2.77519  2.98518  4.58477  3.61503
          0.03197  3.85484  4.57718  0.61958  0.77255  0.48576  0.95510
    794   1.73715  4.64669  2.68547  1.99576  4.13226  3.20561  3.78377  3.40256  2.63856  3.13851  4.03752  2.93819  3.78486  2.98492  3.04454  2.65315  2.91031  3.07744  5.44368  4.12868    812 a - - -
          2.68618  4.42225  2.77519  2.73123  3.46354  2.40513  3.72494  3.29354  2.67741  2.69355  4.24690  2.90347  2.73739  3.18146  2.89801  2.37887  2.77519  2.98518  4.58477  3.61503
          0.03197  3.85484  4.57718  0.61958  0.77255  0.48576  0.95510
    795   1.73715  4.64669  2.68547  1.99576  4.13226  3.20561  3.78377  3.40256  2.63856  3.13851  4.03752  2.93819  3.78486  2.98492  3.04454  2.65315  2.91031  3.07744  5.44368  4.12868    813 a - - -
          2.68618  4.42225  2.77519  2.73123  3.46354  2.40513  3.72494  3.29354  2.67741  2.69355  4.24690  2.90347  2.73739  3.18146  2.89801  2.37887  2.77519  2.98518  4.58477  3.61503
          0.03197  3.85484  4.57718  0.61958  0.77255  0.48576  0.95510
    796   2.64345  4.42042  3.31359  3.21086  4.35310  0.75684  4.33205  3.94859  3.38972  3.60490  4.58064  3.47794  3.81099  3.71530  3.62753  2.81489  3.12332  3.48033  5.45274  4.45447    814 g - - -
          2.68618  4.42225  2.77519  2.73123  3.46354  2.40513  3.72494  3.29354  2.67741  2.69355  4.24690  2.90347  2.73739  3.18146  2.89801  2.37887  2.77519  2.98518  4.58477  3.61503
          0.03197  3.85484  4.57718  0.61958  0.77255  0.48576  0.95510
    797   2.60348  4.83704  2.28432  2.34238  4.18016  3.29416  3.62123  3.59335  2.39281  3.18710  4.01129  2.86134  3.76761  2.77363  2.35819  2.61829  2.39191  3.24148  5.40087  4.05356    815 d - - -
          2.68618  4.42225  2.77519  2.73123  3.46354  2.40513  3.72494  3.29354  2.67741  2.69355  4.24690  2.90347  2.73739  3.18146  2.89801  2.37887  2.77519  2.98518  4.58477  3.61503
          0.03197  3.85484  4.57718  0.61958  0.77255  0.48576  0.95510
    798   2.72863  4.48872  3.33392  3.17055  4.16694  3.17724  4.24932  3.70797  3.22637  3.33667  4.38588  3.47894  0.86107  3.61569  3.47376  2.89560  3.16884  3.35534  5.35818  4.28742    816 p - - -
          2.68618  4.42225  2.77519  2.73123  3.46354  2.40513  3.72494  3.29354  2.67741  2.69355  4.24690  2.90347  2.73739  3.18146  2.89801  2.37887  2.77519  2.98518  4.58477  3.61503
          0.03197  3.85484  4.57718  0.61958  0.77255  0.48576  0.95510
    799   2.56678  0.97693  4.08138  3.81713  3.81271  3.19331  4.46812  2.95386  3.64403  2.87005  3.99083  3.80883  3.89886  3.99087  3.77147  2.83836  3.03208  2.69958  5.23236  4.10047    817 c - - -
          2.68618  4.42225  2.77519  2.73123  3.46354  2.40513  3.72494  3.29354  2.67741  2.69355  4.24690  2.90347  2.73739  3.18146  2.89801  2.37887  2.77519  2.98518  4.58477  3.61503
          0.03197  3.85484  4.57718  0.61958  0.77255  0.48576  0.95510
    800   2.64345  4.42042  3.31359  3.21086  4.35310  0.75684  4.33205  3.94859  3.38972  3.60490  4.58064  3.47794  3.81099  3.71530  3.62753  2.81489  3.12332  3.48033  5.45274  4.45447    818 g - - -
          2.68618  4.42225  2.77519  2.73123  3.46354  2.40513  3.72494  3.29354  2.67741  2.69355  4.24690  2.90347  2.73739  3.18146  2.89801  2.37887  2.77519  2.98518  4.58477  3.61503
          0.03197  3.85484  4.57718  0.61958  0.77255  0.48576  0.95510
    801   2.54316  4.65921  2.71895  2.03937  4.12479  3.21466  3.71234  3.50394  2.54791  3.15208  3.99734  2.90564  3.75717  2.89505  2.97196  2.15211  2.29697  3.14965  5.40323  4.07970    819 e - - -
          2.68618  4.42225  2.77519  2.73123  3.46354  2.40513  3.72494  3.29354  2.67741  2.69355  4.24690  2.90347  2.73739  3.18146  2.89801  2.37887  2.77519  2.98518  4.58477  3.61503
          0.03197  3.85484  4.57718  0.61958  0.77255  0.48576  0.95510
    802   2.99437  4.36808  4.53994  4.04776  3.43182  4.24055  4.79123  1.31107  3.91874  1.94780  3.26313  4.29492  4.58805  4.20410  4.13664  3.62335  3.26780  1.41013  5.37335  4.16143    820 i - - -
          2.68618  4.42225  2.77519  2.73123  3.46354  2.40513  3.72494  3.29354  2.67741  2.69355  4.24690  2.90347  2.73739  3.18146  2.89801  2.37887  2.77519  2.98518  4.58477  3.61503
          0.03197  3.85484  4.57718  0.61958  0.77255  0.48576  0.95510
    803   2.12028  4.81721  2.53837  1.63240  4.24971  3.21921  3.74129  3.55099  2.59234  3.24739  4.13948  2.85973  3.79039  2.92526  3.02353  2.68597  2.96749  3.21811  5.52301  4.17538    821 e - - -
          2.68618  4.42225  2.77519  2.73123  3.46354  2.40513  3.72494  3.29354  2.67741  2.69355  4.24690  2.90347  2.73739  3.18146  2.89801  2.37887  2.77519  2.98518  4.58477  3.61503
          0.03197  3.85484  4.57718  0.61958  0.77255  0.48576  0.95510
    804   2.65295  4.50129  3.23786  2.80546  3.31062  3.44497  2.16906  3.01034  2.63821  2.68672  3.68196  3.20622  3.91885  3.08525  2.95330  2.79822  2.93179  2.23466  4.81551  3.36972    822 h - - -
          2.68618  4.42225  2.77519  2.73123  3.46354  2.40513  3.72494  3.29354  2.67741  2.69355  4.24690  2.90347  2.73739  3.18146  2.89801  2.37887  2.77519  2.98518  4.58477  3.61503
          0.03197  3.85484  4.57718  0.61958  0.77255  0.48576  0.95510
    805   3.30681  4.68768  4.06453  3.76638  2.64895  3.71066  3.87872  3.32982  3.48904  2.72768  3.96442  3.91904  4.22697  3.87758  3.62044  3.51066  3.60635  3.21966  0.92162  2.65200    823 w - - -
          2.68618  4.42225  2.77519  2.73123  3.46354  2.40513  3.72494  3.29354  2.67741  2.69355  4.24690  2.90347  2.73739  3.18146  2.89801  2.37887  2.77519  2.98518  4.58477  3.61503
          0.03197  3.85484  4.57718  0.61958  0.77255  0.48576  0.95510
    806   1.03948  4.18356  3.44495  3.23564  4.03507  3.00853  4.25973  3.15796  3.25145  3.04036  4.07428  3.38963  3.74610  3.59427  3.50308  2.53408  2.81023  2.81542  5.46399  4.26232    824 a - - -
          2.68618  4.42225  2.77519  2.73123  3.46354  2.40513  3.72494  3.29354  2.67741  2.69355  4.24690  2.90347  2.73739  3.18146  2.89801  2.37887  2.77519  2.98518  4.58477  3.61503
          0.03197  3.85484  4.57718  0.61958  0.77255  0.48576  0.95510
    807   2.68199  4.86784  1.91789  2.31029  4.33469  3.17399  3.77417  3.81001  2.71581  3.41508  4.28389  2.83703  1.92604  2.96584  3.20010  2.69175  3.00702  3.42418  5.57158  4.22047    825 d - - -
          2.68618  4.42225  2.77519  2.73123  3.46354  2.40513  3.72494  3.29354  2.67741  2.69355  4.24690  2.90347  2.73739  3.18146  2.89801  2.37887  2.77519  2.98518  4.58477  3.61503
          0.03197  3.85484  4.57718  0.61958  0.77255  0.48576  0.95510
    808   2.09555  4.72267  2.13566  2.34211  4.23566  3.16949  3.72030  3.64021  2.61478  3.26835  4.10317  2.84792  2.67244  2.89425  3.09142  2.58057  2.86441  3.25410  5.50276  4.14723    826 a - - -
          2.68618  4.42225  2.77519  2.73123  3.46354  2.40513  3.72494  3.29354  2.67741  2.69355  4.24690  2.90347  2.73739  3.18146  2.89801  2.37887  2.77519  2.98518  4.58477  3.61503
          0.03197  3.85484  4.57718  0.61958  0.77255  0.48576  0.95510
    809   2.72863  4.48872  3.33392  3.17055  4.16694  3.17724  4.24932  3.70797  3.22637  3.33667  4.38588  3.47894  0.86107  3.61569  3.47376  2.89560  3.16884  3.35534  5.35818  4.28742    827 p - - -
          2.68618  4.42225  2.77519  2.73123  3.46354  2.40513  3.72494  3.29354  2.67741  2.69355  4.24690  2.90347  2.73739  3.18146  2.89801  2.37887  2.77519  2.98518  4.58477  3.61503
          0.03197  3.85484  4.57718  0.61958  0.77255  0.48576  0.95510
    810   1.59461  4.16506  3.70660  3.32058  3.74744  3.23454  4.24438  2.49183  3.24917  2.58657  3.66977  3.50164  3.88530  3.57586  3.52606  2.66165  2.81112  1.82175  5.33217  4.10336    828 a - - -
          2.68618  4.42225  2.77519  2.73123  3.46354  2.40513  3.72494  3.29354  2.67741  2.69355  4.24690  2.90347  2.73739  3.18146  2.89801  2.37887  2.77519  2.98518  4.58477  3.61503
          0.03197  3.85484  4.57718  0.61958  0.77255  0.48576  0.95510
    811   2.72979  4.99705  1.53201  2.22960  4.43054  3.17127  3.75180  3.91850  2.71193  3.50050  4.36408  2.77618  2.50891  2.93440  3.22689  2.70809  3.04524  3.52247  5.65041  4.26532    829 d - - -
          2.68618  4.42225  2.77519  2.73123  3.46354  2.40513  3.72494  3.29354  2.67741  2.69355  4.24690  2.90347  2.73739  3.18146  2.89801  2.37887  2.77519  2.98518  4.58477  3.61503
          0.03197  3.85484  4.57718  0.61958  0.77255  0.48576  0.95510
    812   2.64345  4.42042  3.31359  3.21086  4.35310  0.75684  4.33205  3.94859  3.38972  3.60490  4.58064  3.47794  3.81099  3.71530  3.62753  2.81489  3.12332  3.48033  5.45274  4.45447    830 g - - -
          2.68618  4.42225  2.77519  2.73123  3.46354  2.40513  3.72494  3.29354  2.67741  2.69355  4.24690  2.90347  2.73739  3.18146  2.89801  2.37887  2.77519  2.98518  4.58477  3.61503
          0.03197  3.85484  4.57718  0.61958  0.77255  0.48576  0.95510
    813   2.93748  5.04443  2.48072  1.05072  4.38849  3.26295  3.84846  3.83890  2.72679  3.45894  4.43394  2.92344  3.86675  3.06461  3.13366  2.92179  3.24165  3.52464  5.56340  4.28585    831 e - - -
          2.68618  4.42225  2.77519  2.73123  3.46354  2.40513  3.72494  3.29354  2.67741  2.69355  4.24690  2.90347  2.73739  3.18146  2.89801  2.37887  2.77519  2.98518  4.58477  3.61503
          0.03197  3.85484  4.57718  0.61958  0.77255  0.48576  0.95510
    814   2.55010  4.50959  3.21616  2.74743  3.98237  3.29080  3.76100  3.30749  2.40010  2.98201  3.89067  3.13336  3.82067  2.96856  2.14152  2.67018  1.88068  2.99804  5.26637  4.01474    832 t - - -
          2.68618  4.42225  2.77519  2.73123  3.46354  2.40513  3.72494  3.29354  2.67741  2.69355  4.24690  2.90347  2.73739  3.18146  2.89801  2.37887  2.77519  2.98518  4.58477  3.61503
          0.03197  3.85484  4.57718  0.61958  0.77255  0.48576  0.95510
    815   2.70911  4.70480  2.69908  2.58286  4.06559  3.17237  3.90725  3.77234  2.80957  3.42126  4.37675  1.18966  3.82345  3.18012  3.16350  2.77706  3.09048  3.39633  5.37355  4.01530    833 n - - -
          2.68618  4.42225  2.77519  2.73123  3.46354  2.40513  3.72494  3.29354  2.67741  2.69355  4.24690  2.90347  2.73739  3.18146  2.89801  2.37887  2.77519  2.98518  4.58477  3.61503
          0.03197  3.85484  4.57718  0.61958  0.77255  0.48576  0.95510
    816   2.72863  4.48872  3.33392  3.17055  4.16694  3.17724  4.24932  3.70797  3.22637  3.33667  4.38588  3.47894  0.86107  3.61569  3.47376  2.89560  3.16884  3.35534  5.35818  4.28742    834 p - - -
          2.68618  4.42225  2.77519  2.73123  3.46354  2.40513  3.72494  3.29354  2.67741  2.69355  4.24690  2.90347  2.73739  3.18146  2.89801  2.37887  2.77519  2.98518  4.58477  3.61503
          0.03197  3.85484  4.57718  0.61958  0.77255  0.48576  0.95510
    817   3.12932  4.51067  4.52569  4.00806  3.12915  4.32183  4.66370  1.66744  3.82451  1.17952  2.98789  4.29340  4.59224  4.08134  4.01448  3.68871  3.37419  1.97936  5.13364  3.94266    835 l - - -
          2.68618  4.42225  2.77519  2.73123  3.46354  2.40513  3.72494  3.29354  2.67741  2.69355  4.24690  2.90347  2.73739  3.18146  2.89801  2.37887  2.77519  2.98518  4.58477  3.61503
          0.03197  3.85484  4.57718  0.61958  0.77255  0.48576  0.95510
    818   2.98589  4.82591  3.47478  2.98976  4.17603  3.47704  3.81203  3.71667  2.23104  3.23582  4.23663  3.35075  3.98063  3.03338  1.00567  3.07101  3.25315  3.44142  5.26632  4.10739    836 r - - -
          2.68618  4.42225  2.77519  2.73123  3.46354  2.40513  3.72494  3.29354  2.67741  2.69355  4.24690  2.90347  2.73739  3.18146  2.89801  2.37887  2.77519  2.98518  4.58477  3.61503
          0.03197  3.85484  4.57718  0.61958  0.77255  0.48576  0.95510
    819   2.97095  5.09604  0.94367  2.32451  4.47076  3.19757  3.91596  4.05498  2.99681  3.66653  4.64442  2.87992  3.84914  3.15520  3.51050  2.93542  3.30921  3.69611  5.64278  4.34680    837 d - - -
          2.68618  4.42225  2.77519  2.73123  3.46354  2.40513  3.72494  3.29354  2.67741  2.69355  4.24690  2.90347  2.73739  3.18146  2.89801  2.37887  2.77519  2.98518  4.58477  3.61503
          0.03197  3.85484  4.57718  0.61958  0.77255  0.48576  0.95510
    820   2.75145  4.97777  2.88383  2.44424  4.30690  3.40839  3.58010  3.74309  2.12872  3.26479  4.09898  2.37300  3.84222  2.26333  2.06862  2.74842  2.97517  3.39858  5.39522  4.09723    838 r - - -
          2.68618  4.42225  2.77519  2.73123  3.46354  2.40513  3.72494  3.29354  2.67741  2.69355  4.24690  2.90347  2.73739  3.18146  2.89801  2.37887  2.77519  2.98518  4.58477  3.61503
          0.03197  3.85484  4.57718  0.61958  0.77255  0.48576  0.95510
    821   1.98708  4.19491  3.84652  3.45228  3.67759  3.39992  4.34099  2.24365  3.36853  2.45137  3.58189  3.63956  4.01287  3.69530  3.63184  2.82321  2.89505  1.44031  5.32988  4.10143    839 v - - -
          2.68618  4.42225  2.77519  2.73123  3.46354  2.40513  3.72494  3.29354  2.67741  2.69355  4.24690  2.90347  2.73739  3.18146  2.89801  2.37887  2.77519  2.98518  4.58477  3.61503
          0.03197  3.85484  4.57718  0.61958  0.77255  0.48576  0.95510
    822   2.97197  4.35572  4.50477  4.01231  3.45535  4.20753  4.76746  1.50458  3.88647  1.99055  3.29133  4.26102  4.56650  4.17851  4.11163  3.58863  3.24808  1.22946  5.37729  4.15784    840 v - - -
          2.68618  4.42225  2.77519  2.73123  3.46354  2.40513  3.72494  3.29354  2.67741  2.69355  4.24690  2.90347  2.73739  3.18146  2.89801  2.37887  2.77519  2.98518  4.58477  3.61503
          0.03197  3.85484  4.57718  0.61958  0.77255  0.48576  0.95510
    823   2.93748  5.04443  2.48072  1.05072  4.38849  3.26295  3.84846  3.83890  2.72679  3.45894  4.43394  2.92344  3.86675  3.06461  3.13366  2.92179  3.24165  3.52464  5.56340  4.28585    841 e - - -
          2.68618  4.42225  2.77519  2.73123  3.46354  2.40513  3.72494  3.29354  2.67741  2.69355  4.24690  2.90347  2.73739  3.18146  2.89801  2.37887  2.77519  2.98518  4.58477  3.61503
          0.03197  3.85484  4.57718  0.61958  0.77255  0.48576  0.95510
    824   1.03948  4.18356  3.44495  3.23564  4.03507  3.00853  4.25973  3.15796  3.25145  3.04036  4.07428  3.38963  3.74610  3.59427  3.50308  2.53408  2.81023  2.81542  5.46399  4.26232    842 a - - -
          2.68618  4.42225  2.77519  2.73123  3.46354  2.40513  3.72494  3.29354  2.67741  2.69355  4.24690  2.90347  2.73739  3.18146  2.89801  2.37887  2.77519  2.98518  4.58477  3.61503
          0.03197  3.85484  4.57718  0.61958  0.77255  0.48576  0.95510
    825   2.94864  4.39509  4.32466  3.83830  3.31510  4.07671  4.57480  1.92793  3.67278  1.60190  3.20692  4.10388  4.45875  3.98776  3.89823  3.45803  3.22843  1.34077  5.20932  3.96817    843 v - - -
          2.68618  4.42225  2.77519  2.73123  3.46354  2.40513  3.72494  3.29354  2.67741  2.69355  4.24690  2.90347  2.73739  3.18146  2.89801  2.37887  2.77519  2.98518  4.58477  3.61503
          0.03197  3.85484  4.57718  0.61958  0.77255  0.48576  0.95510
    826   3.30681  4.68768  4.06453  3.76638  2.64895  3.71066  3.87872  3.32982  3.48904  2.72768  3.96442  3.91904  4.22697  3.87758  3.62044  3.51066  3.60635  3.21966  0.92162  2.65200    844 w - - -
          2.68618  4.42225  2.77519  2.73123  3.46354  2.40513  3.72494  3.29354  2.67741  2.69355  4.24690  2.90347  2.73739  3.18146  2.89801  2.37887  2.77519  2.98518  4.58477  3.61503
          0.03197  3.85484  4.57718  0.61958  0.77255  0.48576  0.95510
    827   2.72863  4.48872  3.33392  3.17055  4.16694  3.17724  4.24932  3.70797  3.22637  3.33667  4.38588  3.47894  0.86107  3.61569  3.47376  2.89560  3.16884  3.35534  5.35818  4.28742    845 p - - -
          2.68618  4.42225  2.77519  2.73123  3.46354  2.40513  3.72494  3.29354  2.67741  2.69355  4.24690  2.90347  2.73739  3.18146  2.89801  2.37887  2.77519  2.98518  4.58477  3.61503
          0.16247  3.85484  2.04966  0.61958  0.77255  0.48576  0.95510
    828   2.39848  4.21622  3.37558  2.99463  3.64521  3.19149  3.98917  2.71571  2.92467  2.57336  3.62945  3.28766  2.48833  3.29281  3.23078  2.61114  2.77879  1.94385  5.16224  3.90032    846 v - - -
          2.68618  4.42225  2.77519  2.73123  3.46354  2.40513  3.72494  3.29354  2.67741  2.69355  4.24690  2.90347  2.73739  3.18146  2.89801  2.37887  2.77519  2.98518  4.58477  3.61503
          0.03634  3.72871  4.45106  0.61958  0.77255  0.58679  0.81217
    829   2.84360  4.93108  1.14956  2.26779  4.29136  3.10920  3.81983  3.84878  2.87940  3.48628  4.46751  2.81396  3.75279  3.06363  3.37032  2.82717  3.18154  3.50572  5.48781  4.19632    847 d - - -
          2.68618  4.42225  2.77519  2.73123  3.46354  2.40513  3.72494  3.29354  2.67741  2.69355  4.24690  2.90347  2.73739  3.18146  2.89801  2.37887  2.77519  2.98518  4.58477  3.61503
          0.03634  3.72871  4.45106  0.61958  0.77255  0.42740  1.05613
    830   2.72863  4.48872  3.33392  3.17055  4.16694  3.17724  4.24932  3.70797  3.22637  3.33667  4.38588  3.47894  0.86107  3.61569  3.47376  2.89560  3.16884  3.35534  5.35818  4.28742    848 p - - -
          2.68618  4.42225  2.77519  2.73123  3.46354  2.40513  3.72494  3.29354  2.67741  2.69355  4.24690  2.90347  2.73739  3.18146  2.89801  2.37887  2.77519  2.98518  4.58477  3.61503
          0.03197  3.85484  4.57718  0.61958  0.77255  0.48576  0.95510
    831   2.95103  4.39682  4.32678  3.83931  3.31020  4.07990  4.57442  1.93048  3.67388  1.58554  3.20094  4.10551  4.45987  3.98736  3.89887  3.46043  3.23003  1.35215  5.20626  3.96681    849 v - - -
          2.68618  4.42225  2.77519  2.73123  3.46354  2.40513  3.72494  3.29354  2.67741  2.69355  4.24690  2.90347  2.73739  3.18146  2.89801  2.37887  2.77519  2.98518  4.58477  3.61503
          0.03197  3.85484  4.57718  0.61958  0.77255  0.48576  0.95510
    832   1.03948  4.18356  3.44495  3.23564  4.03507  3.00853  4.25973  3.15796  3.25145  3.04036  4.07428  3.38963  3.74610  3.59427  3.50308  2.53408  2.81023  2.81542  5.46399  4.26232    850 a - - -
          2.68618  4.42225  2.77519  2.73123  3.46354  2.40513  3.72494  3.29354  2.67741  2.69355  4.24690  2.90347  2.73739  3.18146  2.89801  2.37887  2.77519  2.98518  4.58477  3.61503
          0.03197  3.85484  4.57718  0.61958  0.77255  0.48576  0.95510
    833   1.70657  4.11517  3.23923  2.96526  4.21393  2.10986  4.08743  3.61933  3.06402  3.30964  4.13522  3.17022  3.61173  3.34787  3.39717  1.82876  2.63682  3.08625  5.55125  4.32673    851 a - - -
          2.68618  4.42225  2.77519  2.73123  3.46354  2.40513  3.72494  3.29354  2.67741  2.69355  4.24690  2.90347  2.73739  3.18146  2.89801  2.37887  2.77519  2.98518  4.58477  3.61503
          0.03197  3.85484  4.57718  0.61958  0.77255  0.48576  0.95510
    834   2.08751  4.57990  3.21858  2.74303  4.07948  3.30909  3.73962  3.41459  2.30801  3.06199  3.96971  3.12988  3.83438  2.93293  1.72395  2.70064  2.90740  3.09498  5.30929  4.06453    852 r - - -
          2.68618  4.42225  2.77519  2.73123  3.46354  2.40513  3.72494  3.29354  2.67741  2.69355  4.24690  2.90347  2.73739  3.18146  2.89801  2.37887  2.77519  2.98518  4.58477  3.61503
          0.03197  3.85484  4.57718  0.61958  0.77255  0.48576  0.95510
    835   2.72200  4.95925  2.16047  2.36017  4.27871  3.31463  3.64497  3.74979  2.35523  3.30668  4.15314  2.87961  3.80847  2.80433  1.83033  2.71628  2.97861  3.39585  5.44501  4.10887    853 r - - -
          2.68618  4.42225  2.77519  2.73123  3.46354  2.40513  3.72494  3.29354  2.67741  2.69355  4.24690  2.90347  2.73739  3.18146  2.89801  2.37887  2.77519  2.98518  4.58477  3.61503
          0.03197  3.85484  4.57718  0.61958  0.77255  0.48576  0.95510
    836   2.74741  5.00759  1.45551  2.21556  4.52566  2.20979  3.79189  4.03556  2.80253  3.61161  4.47646  2.76312  3.77076  2.98371  3.33651  2.72242  3.08477  3.60952  5.72949  4.34575    854 d - - -
          2.68618  4.42225  2.77519  2.73123  3.46354  2.40513  3.72494  3.29354  2.67741  2.69355  4.24690  2.90347  2.73739  3.18146  2.89801  2.37887  2.77519  2.98518  4.58477  3.61503
          0.03197  3.85484  4.57718  0.61958  0.77255  0.48576  0.95510
    837   2.66661  4.98464  2.10589  2.23461  4.22863  3.26133  2.73902  3.74772  2.48032  3.30599  4.12786  2.78110  2.77853  2.78516  2.96535  2.64586  2.92726  3.38056  5.46764  4.06353    855 d - - -
          2.68618  4.42225  2.77519  2.73123  3.46354  2.40513  3.72494  3.29354  2.67741  2.69355  4.24690  2.90347  2.73739  3.18146  2.89801  2.37887  2.77519  2.98518  4.58477  3.61503
          0.03197  3.85484  4.57718  0.61958  0.77255  0.48576  0.95510
    838   2.79422  4.34189  4.10077  3.76353  3.53739  3.70547  4.56836  2.05175  3.63103  2.22761  3.50539  3.95614  4.26708  3.99219  3.84521  3.20803  3.15627  1.04744  5.31879  4.04924    856 v - - -
          2.68618  4.42225  2.77519  2.73123  3.46354  2.40513  3.72494  3.29354  2.67741  2.69355  4.24690  2.90347  2.73739  3.18146  2.89801  2.37887  2.77519  2.98518  4.58477  3.61503
          0.03197  3.85484  4.57718  0.61958  0.77255  0.48576  0.95510
    839   2.75822  5.21284  1.94393  1.81505  4.46003  3.22878  2.68098  3.97104  2.52388  3.49270  4.31289  2.69948  3.77009  2.78682  3.04240  2.68982  3.01832  3.57885  5.65018  4.20820    857 e - - -
          2.68618  4.42225  2.77519  2.73123  3.46354  2.40513  3.72494  3.29354  2.67741  2.69355  4.24690  2.90347  2.73739  3.18146  2.89801  2.37887  2.77519  2.98518  4.58477  3.61503
          0.03197  3.85484  4.57718  0.61958  0.77255  0.48576  0.95510
    840   2.85257  4.91371  3.20551  2.66539  3.99569  3.51495  2.57361  3.66308  2.04769  3.17746  4.06339  3.09636  3.92527  2.77663  1.63343  2.88177  3.06192  3.36173  5.17617  3.85081    858 r - - -
          2.68618  4.42225  2.77519  2.73123  3.46354  2.40513  3.72494  3.29354  2.67741  2.69355  4.24690  2.90347  2.73739  3.18146  2.89801  2.37887  2.77519  2.98518  4.58477  3.61503
          0.03197  3.85484  4.57718  0.61958  0.77255  0.48576  0.95510
    841   2.64345  4.42042  3.31359  3.21086  4.35310  0.75684  4.33205  3.94859  3.38972  3.60490  4.58064  3.47794  3.81099  3.71530  3.62753  2.81489  3.12332  3.48033  5.45274  4.45447    859 g - - -
          2.68618  4.42225  2.77519  2.73123  3.46354  2.40513  3.72494  3.29354  2.67741  2.69355  4.24690  2.90347  2.73739  3.18146  2.89801  2.37887  2.77519  2.98518  4.58477  3.61503
          0.03197  3.85484  4.57718  0.61958  0.77255  0.48576  0.95510
    842   1.03948  4.18356  3.44495  3.23564  4.03507  3.00853  4.25973  3.15796  3.25145  3.04036  4.07428  3.38963  3.74610  3.59427  3.50308  2.53408  2.81023  2.81542  5.46399  4.26232    860 a - - -
          2.68618  4.42225  2.77519  2.73123  3.46354  2.40513  3.72494  3.29354  2.67741  2.69355  4.24690  2.90347  2.73739  3.18146  2.89801  2.37887  2.77519  2.98518  4.58477  3.61503
          0.03197  3.85484  4.57718  0.61958  0.77255  0.48576  0.95510
    843   2.21712  4.76496  2.84301  2.44327  3.98910  3.35047  2.75688  3.47793  2.35242  3.07194  3.92580  2.93745  3.81022  2.34101  2.72315  2.68164  2.89251  3.16187  5.25905  3.92155    861 a - - -
          2.68618  4.42225  2.77519  2.73123  3.46354  2.40513  3.72494  3.29354  2.67741  2.69355  4.24690  2.90347  2.73739  3.18146  2.89801  2.37887  2.77519  2.98518  4.58477  3.61503
          0.03197  3.85484  4.57718  0.61958  0.77255  0.48576  0.95510
    844   3.13566  4.60326  4.16111  3.80106  3.12930  3.95960  4.46234  2.33260  3.56897  0.89722  3.15809  4.07823  4.39812  3.94153  3.74785  3.52867  3.43079  2.36532  5.00200  3.72119    862 l - - -
          2.68618  4.42225  2.77519  2.73123  3.46354  2.40513  3.72494  3.29354  2.67741  2.69355  4.24690  2.90347  2.73739  3.18146  2.89801  2.37887  2.77519  2.98518  4.58477  3.61503
          0.03197  3.85484  4.57718  0.61958  0.77255  0.48576  0.95510
    845   2.79422  4.34189  4.10077  3.76353  3.53739  3.70547  4.56836  2.05175  3.63103  2.22761  3.50539  3.95614  4.26708  3.99219  3.84521  3.20803  3.15627  1.04744  5.31879  4.04924    863 v - - -
          2.68618  4.42225  2.77519  2.73123  3.46354  2.40513  3.72494  3.29354  2.67741  2.69355  4.24690  2.90347  2.73739  3.18146  2.89801  2.37887  2.77519  2.98518  4.58477  3.61503
          0.03197  3.85484  4.57718  0.61958  0.77255  0.48576  0.95510
    846   1.03948  4.18356  3.44495  3.23564  4.03507  3.00853  4.25973  3.15796  3.25145  3.04036  4.07428  3.38963  3.74610  3.59427  3.50308  2.53408  2.81023  2.81542  5.46399  4.26232    864 a - - -
          2.68618  4.42225  2.77519  2.73123  3.46354  2.40513  3.72494  3.29354  2.67741  2.69355  4.24690  2.90347  2.73739  3.18146  2.89801  2.37887  2.77519  2.98518  4.58477  3.61503
          0.03197  3.85484  4.57718  0.61958  0.77255  0.48576  0.95510
    847   2.23317  4.92296  2.58985  1.97000  4.24070  3.29246  3.63760  3.64812  2.40824  3.23443  4.07759  2.83362  3.79045  2.28922  2.82713  2.67958  2.93882  3.30673  5.45467  4.10555    865 e - - -
          2.68618  4.42225  2.77519  2.73123  3.46354  2.40513  3.72494  3.29354  2.67741  2.69355  4.24690  2.90347  2.73739  3.18146  2.89801  2.37887  2.77519  2.98518  4.58477  3.61503
          0.03197  3.85484  4.57718  0.61958  0.77255  0.48576  0.95510
    848   1.03948  4.18356  3.44495  3.23564  4.03507  3.00853  4.25973  3.15796  3.25145  3.04036  4.07428  3.38963  3.74610  3.59427  3.50308  2.53408  2.81023  2.81542  5.46399  4.26232    866 a - - -
          2.68618  4.42225  2.77519  2.73123  3.46354  2.40513  3.72494  3.29354  2.67741  2.69355  4.24690  2.90347  2.73739  3.18146  2.89801  2.37887  2.77519  2.98518  4.58477  3.61503
          0.03197  3.85484  4.57718  0.61958  0.77255  0.48576  0.95510
    849   3.12712  4.55676  4.41568  3.87866  3.03841  4.25076  4.54353  2.16102  3.67524  1.10137  2.25039  4.18644  4.51765  3.93708  3.86994  3.60049  3.36397  2.24150  5.04102  3.88169    867 l - - -
          2.68618  4.42225  2.77519  2.73123  3.46354  2.40513  3.72494  3.29354  2.67741  2.69355  4.24690  2.90347  2.73739  3.18146  2.89801  2.37887  2.77519  2.98518  4.58477  3.61503
          0.03197  3.85484  4.57718  0.61958  0.77255  0.48576  0.95510
    850   2.03337  4.44729  3.11510  2.66778  4.03584  3.18911  3.76303  3.42059  2.49913  3.07019  3.91969  3.06331  3.74791  2.96208  2.26236  2.09864  2.77954  3.05284  5.31542  4.04741    868 a - - -
          2.68618  4.42225  2.77519  2.73123  3.46354  2.40513  3.72494  3.29354  2.67741  2.69355  4.24690  2.90347  2.73739  3.18146  2.89801  2.37887  2.77519  2.98518  4.58477  3.61503
          0.03197  3.85484  4.57718  0.61958  0.77255  0.48576  0.95510
    851   1.68623  4.14062  3.21363  3.00470  4.22825  1.60505  4.14272  3.57508  3.12919  3.32423  4.19066  3.20553  3.63942  3.42314  3.43784  2.37957  2.69142  3.07260  5.56758  4.35658    869 g - - -
          2.68618  4.42225  2.77519  2.73123  3.46354  2.40513  3.72494  3.29354  2.67741  2.69355  4.24690  2.90347  2.73739  3.18146  2.89801  2.37887  2.77519  2.98518  4.58477  3.61503
          0.03197  3.85484  4.57718  0.61958  0.77255  0.48576  0.95510
    852   2.86336  5.35925  1.74698  1.44943  4.64733  3.17422  3.70330  4.14092  2.69364  3.67430  4.53328  2.65248  3.78451  2.87246  3.26024  2.76434  3.14948  3.73786  5.83416  4.36242    870 e - - -
          2.68618  4.42225  2.77519  2.73123  3.46354  2.40513  3.72494  3.29354  2.67741  2.69355  4.24690  2.90347  2.73739  3.18146  2.89801  2.37887  2.77519  2.98518  4.58477  3.61503
          0.03197  3.85484  4.57718  0.61958  0.77255  0.48576  0.95510
    853   1.93195  2.68465  3.96816  3.49218  3.58220  3.28283  4.23844  2.39366  3.38313  2.50344  3.52009  3.59721  3.90164  3.65682  3.61719  2.68478  2.76607  1.80468  5.14458  3.94450    871 v - - -
          2.68618  4.42225  2.77519  2.73123  3.46354  2.40513  3.72494  3.29354  2.67741  2.69355  4.24690  2.90347  2.73739  3.18146  2.89801  2.37887  2.77519  2.98518  4.58477  3.61503
          0.03197  3.85484  4.57718  0.61958  0.77255  0.48576  0.95510
    854   2.26189  4.23039  3.17690  2.81805  4.07713  3.00077  3.93938  3.46006  2.84202  3.14647  3.98958  3.12115  2.52233  3.17502  3.20061  1.94646  2.08758  3.02142  5.41317  4.16128    872 s - - -
          2.68618  4.42225  2.77519  2.73123  3.46354  2.40513  3.72494  3.29354  2.67741  2.69355  4.24690  2.90347  2.73739  3.18146  2.89801  2.37887  2.77519  2.98518  4.58477  3.61503
          0.16247  3.85484  2.04966  0.61958  0.77255  0.48576  0.95510
    855   2.83852  4.90236  2.44702  1.25103  4.23237  3.18807  3.77105  3.65758  2.63393  3.30130  4.28850  2.87000  3.78783  2.99427  3.02238  2.84028  3.14403  3.35898  5.43210  4.16148    873 e - - -
          2.68618  4.42225  2.77519  2.73123  3.46354  2.40513  3.72494  3.29354  2.67741  2.69355  4.24690  2.90347  2.73739  3.18146  2.89801  2.37887  2.77519  2.98518  4.58477  3.61503
          0.03634  3.72871  4.45106  0.61958  0.77255  0.42740  1.05613
    856   1.58749  4.16452  3.70390  3.31853  3.74953  3.23106  4.24314  2.49771  3.24733  2.58988  3.67232  3.49919  3.88280  3.57416  3.52434  2.65848  2.80962  1.83105  5.33305  4.10415    874 a - - -
          2.68618  4.42225  2.77519  2.73123  3.46354  2.40513  3.72494  3.29354  2.67741  2.69355  4.24690  2.90347  2.73739  3.18146  2.89801  2.37887  2.77519  2.98518  4.58477  3.61503
          0.03197  3.85484  4.57718  0.61958  0.77255  0.48576  0.95510
    857   2.45065  2.88421  3.07567  2.19393  3.83500  2.49809  3.78610  3.18541  2.67388  2.89167  3.75999  3.07775  3.76780  3.02163  3.05684  2.58588  2.77291  2.87179  5.19261  3.92715    875 e - - -
          2.68618  4.42225  2.77519  2.73123  3.46354  2.40513  3.72494  3.29354  2.67741  2.69355  4.24690  2.90347  2.73739  3.18146  2.89801  2.37887  2.77519  2.98518  4.58477  3.61503
          0.03197  3.85484  4.57718  0.61958  0.77255  0.48576  0.95510
    858   1.86191  4.12483  3.49757  3.08745  3.82495  3.07747  4.05650  2.93619  3.04725  2.84363  3.76737  3.30326  3.73605  3.36204  3.35750  1.98698  2.69214  2.05678  5.27017  4.04386    876 a - - -
          2.68618  4.42225  2.77519  2.73123  3.46354  2.40513  3.72494  3.29354  2.67741  2.69355  4.24690  2.90347  2.73739  3.18146  2.89801  2.37887  2.77519  2.98518  4.58477  3.61503
          0.03197  3.85484  4.57718  0.61958  0.77255  0.48576  0.95510
[truncated: 106,954 more chars]
