# Supplementary material for: A matter of background: DNA repair pathways as a possible cause for the sparse distribution of CRISPR-Cas systems in bacteria
Source: Philos Trans R Soc Lond B Biol Sci. 2019 Mar 25;374(1772):20180088. doi: 10.1098/rstb.2018.0088 (PMC6452273; doi:10.1098/rstb.2018.0088)
Supplement: Macsy_finder_DNA_repair.zip [file rstb20180088supp3.zip › Macsy_finder_DNA_repair/DNA_repair_profiles/ku.hmm]

HMMER3/b [3.0 | March 2010]
NAME  TIGR02772
ACC   TIGR02772
DESC  Ku_bact: Ku protein
LENG  259
ALPH  amino
RF    no
CS    no
MAP   yes
DATE  Sun Apr 11 22:20:20 2010
NSEQ  15
EFFN  1.519775
CKSUM 4074042930
GA    204.30 204.30;
TC    204.30 204.30;
NC    89.95 89.95;
STATS LOCAL MSV      -10.6218  0.70257
STATS LOCAL VITERBI  -11.4480  0.70257
STATS LOCAL FORWARD   -5.1830  0.70257
HMM          A        C        D        E        F        G        H        I        K        L        M        N        P        Q        R        S        T        V        W        Y   
            m->m     m->i     m->d     i->m     i->i     d->m     d->d
  COMPO   2.50880  4.66576  2.86495  2.50567  3.44303  3.10922  3.75827  2.77866  2.58247  2.42067  3.61732  3.17230  3.47105  3.03380  2.86363  2.72163  2.89925  2.56292  4.68929  3.44291
          2.68618  4.42225  2.77519  2.73123  3.46354  2.40513  3.72494  3.29354  2.67741  2.69355  4.24690  2.90347  2.73739  3.18146  2.89801  2.37887  2.77519  2.98518  4.58477  3.61503
          0.01769  4.43925  5.16160  0.61958  0.77255  0.00000        *
      1   1.95569  4.36807  3.62793  3.05934  3.50187  3.67307  3.94321  2.84125  2.99552  2.23591  2.56220  3.44475  2.85277  3.29823  2.95575  2.92703  2.91703  2.43038  4.96332  3.73719      1 - -
          2.68618  4.42225  2.77519  2.73123  3.46354  2.40513  3.72494  3.29354  2.67741  2.69355  4.24690  2.90347  2.73739  3.18146  2.89801  2.37887  2.77519  2.98518  4.58477  3.61503
          0.01769  4.43925  5.16160  0.61958  0.77255  0.48576  0.95510
      2   3.40764  5.41796  3.85528  3.18566  4.61776  3.96322  3.01198  4.27582  2.14806  3.68628  4.59368  3.54604  4.34648  3.06274  0.75300  3.41338  3.57256  3.97221  5.58219  4.34641      2 - -
          2.68618  4.42225  2.77519  2.73123  3.46354  2.40513  3.72494  3.29354  2.67741  2.69355  4.24690  2.90347  2.73739  3.18146  2.89801  2.37887  2.77519  2.98518  4.58477  3.61503
          0.01769  4.43925  5.16160  0.61958  0.77255  0.48576  0.95510
      3   1.72218  4.47456  3.48046  2.92841  3.72153  3.55839  3.92794  2.77986  2.89088  2.78276  3.22306  3.33997  2.45126  3.20813  3.27054  2.57524  2.63960  2.81154  5.13741  3.88924      3 - -
          2.68618  4.42225  2.77519  2.73123  3.46354  2.40513  3.72494  3.29354  2.67741  2.69355  4.24690  2.90347  2.73739  3.18146  2.89801  2.37887  2.77519  2.98518  4.58477  3.61503
          0.01769  4.43925  5.16160  0.61958  0.77255  0.48576  0.95510
      4   2.48191  4.14919  4.16815  3.58123  3.25446  3.78747  4.09681  1.86724  3.45710  2.33623  2.67534  3.77969  4.15744  3.67476  3.63058  2.57136  2.67739  2.22417  4.76864  2.58183      4 - -
          2.68618  4.42225  2.77519  2.73123  3.46354  2.40513  3.72494  3.29354  2.67741  2.69355  4.24690  2.90347  2.73739  3.18146  2.89801  2.37887  2.77519  2.98518  4.58477  3.61503
          0.01769  4.43925  5.16160  0.61958  0.77255  0.48576  0.95510
      5   4.43337  5.57186  5.04838  4.91687  3.47427  4.45073  4.77169  4.53600  4.66302  3.81566  5.13333  4.97192  5.01877  5.01553  4.67765  4.63254  4.77006  4.43711  0.24817  3.45322      5 - -
          2.68618  4.42225  2.77519  2.73123  3.46354  2.40513  3.72494  3.29354  2.67741  2.69355  4.24690  2.90347  2.73739  3.18146  2.89801  2.37887  2.77519  2.98518  4.58477  3.61503
          0.01769  4.43925  5.16160  0.61958  0.77255  0.48576  0.95510
      6   2.82664  5.11193  3.07357  2.59383  4.53960  3.53659  3.78238  3.96718  1.27236  3.49176  4.29059  2.74536  3.98101  2.91210  2.78715  2.53717  2.46225  3.57942  5.64160  4.31588      6 - -
          2.68618  4.42225  2.77519  2.73123  3.46354  2.40513  3.72494  3.29354  2.67741  2.69355  4.24690  2.90347  2.73739  3.18146  2.89801  2.37887  2.77519  2.98518  4.58477  3.61503
          0.01769  4.43925  5.16160  0.61958  0.77255  0.48576  0.95510
      7   3.51831  5.20012  4.30256  4.28731  5.34901  0.22155  5.33276  5.12509  4.54188  4.68868  5.69451  4.46989  4.60312  4.82209  4.67990  3.71149  4.04060  4.54349  6.25713  5.48227      7 - -
          2.68618  4.42225  2.77519  2.73123  3.46354  2.40513  3.72494  3.29354  2.67741  2.69355  4.24690  2.90347  2.73739  3.18146  2.89801  2.37887  2.77519  2.98518  4.58477  3.61503
          0.01769  4.43925  5.16160  0.61958  0.77255  0.48576  0.95510
      8   2.11438  4.75448  3.16285  2.61357  3.96635  3.53682  3.26311  3.36875  2.59795  3.00815  3.84628  3.11298  3.93173  2.69108  3.03922  2.24284  2.37100  3.07684  5.28729  2.83495      8 - -
          2.68618  4.42225  2.77519  2.73123  3.46354  2.40513  3.72494  3.29354  2.67741  2.69355  4.24690  2.90347  2.73739  3.18146  2.89801  2.37887  2.77519  2.98518  4.58477  3.61503
          0.01769  4.43925  5.16160  0.61958  0.77255  0.48576  0.95510
      9   3.59157  4.83403  5.42166  4.89963  3.44292  4.99319  5.40673  1.08180  4.74782  1.12211  3.22013  5.10363  5.14631  4.83796  4.82148  4.39656  3.82589  2.12513  5.59182  4.50580      9 - -
          2.68618  4.42225  2.77519  2.73123  3.46354  2.40513  3.72494  3.29354  2.67741  2.69355  4.24690  2.90347  2.73739  3.18146  2.89801  2.37887  2.77519  2.98518  4.58477  3.61503
          0.01769  4.43925  5.16160  0.61958  0.77255  0.48576  0.95510
     10   2.33752  5.03887  3.12597  2.58263  4.42488  3.52894  3.74976  3.85041  1.97825  3.39210  4.18877  3.08575  3.95016  2.87942  2.37164  1.65325  3.01226  3.47636  5.56311  4.23649     10 - -
          2.68618  4.42225  2.77519  2.73123  3.46354  2.40513  3.72494  3.29354  2.67741  2.69355  4.24690  2.90347  2.73739  3.18146  2.89801  2.37887  2.77519  2.98518  4.58477  3.61503
          0.01769  4.43925  5.16160  0.61958  0.77255  0.48576  0.95510
     11   3.58918  4.86559  5.28079  4.74503  1.19048  4.81512  4.79810  2.18660  4.59350  1.26112  3.11501  4.84296  4.98500  4.58485  4.61617  4.17294  3.80471  2.61014  4.96758  3.59886     11 - -
          2.68618  4.42225  2.77519  2.73123  3.46354  2.40513  3.72494  3.29354  2.67741  2.69355  4.24690  2.90347  2.73739  3.18146  2.89801  2.37887  2.77519  2.98518  4.58477  3.61503
          0.01769  4.43925  5.16160  0.61958  0.77255  0.48576  0.95510
     12   2.10906  4.40730  3.76813  3.54294  4.80908  1.11979  4.63645  4.26758  3.67137  3.93222  4.72081  3.61858  3.94590  3.91118  3.97018  1.47449  2.97237  3.58235  6.12529  4.93943     12 - -
          2.68618  4.42225  2.77519  2.73123  3.46354  2.40513  3.72494  3.29354  2.67741  2.69355  4.24690  2.90347  2.73739  3.18146  2.89801  2.37887  2.77519  2.98518  4.58477  3.61503
          0.01769  4.43925  5.16160  0.61958  0.77255  0.48576  0.95510
     13   3.19583  4.84128  2.88608  3.41234  3.62905  3.97845  4.44223  2.89139  3.53574  0.74554  3.64198  3.82402  4.45430  3.82078  3.84066  3.45144  3.47456  2.83754  5.33914  4.06474     13 - -
          2.68618  4.42225  2.77519  2.73123  3.46354  2.40513  3.72494  3.29354  2.67741  2.69355  4.24690  2.90347  2.73739  3.18146  2.89801  2.37887  2.77519  2.98518  4.58477  3.61503
          0.01769  4.43925  5.16160  0.61958  0.77255  0.48576  0.95510
     14   3.30527  4.61064  5.06953  4.54824  2.87595  4.62315  5.00162  2.05903  4.42554  1.92798  3.42896  4.70441  4.90559  4.60094  4.55652  3.99040  3.55517  0.81845  5.38598  4.10994     14 - -
          2.68618  4.42225  2.77519  2.73123  3.46354  2.40513  3.72494  3.29354  2.67741  2.69355  4.24690  2.90347  2.73739  3.18146  2.89801  2.37887  2.77519  2.98518  4.58477  3.61503
          0.01769  4.43925  5.16160  0.61958  0.77255  0.48576  0.95510
     15   2.72102  4.99993  2.96954  2.51152  4.36478  3.46411  2.69528  3.81740  2.55267  3.37986  4.17422  2.01642  3.91648  2.90895  3.01502  2.05438  2.31686  3.43804  5.57244  4.21053     15 - -
          2.68618  4.42225  2.77519  2.73123  3.46354  2.40513  3.72494  3.29354  2.67741  2.69355  4.24690  2.90347  2.73739  3.18146  2.89801  2.37887  2.77519  2.98518  4.58477  3.61503
          0.01769  4.43925  5.16160  0.61958  0.77255  0.48576  0.95510
     16   3.01504  2.18140  4.91621  4.34902  2.93763  4.29530  4.70995  1.48639  4.19661  2.29152  3.41284  4.42601  4.62341  4.36685  4.27647  3.63247  3.25820  1.47038  5.19289  4.00441     16 - -
          2.68618  4.42225  2.77519  2.73123  3.46354  2.40513  3.72494  3.29354  2.67741  2.69355  4.24690  2.90347  2.73739  3.18146  2.89801  2.37887  2.77519  2.98518  4.58477  3.61503
          0.01769  4.43925  5.16160  0.61958  0.77255  0.48576  0.95510
     17   2.45614  4.89893  2.91041  2.36137  4.55478  2.81274  4.05058  3.98228  2.93851  3.59249  4.42249  3.16073  1.21216  3.23540  3.38359  2.82952  3.12466  3.55910  5.81546  4.48415     17 - -
          2.68618  4.42225  2.77519  2.73123  3.46354  2.40513  3.72494  3.29354  2.67741  2.69355  4.24690  2.90347  2.73739  3.18146  2.89801  2.37887  2.77519  2.98518  4.58477  3.61503
          0.01769  4.43925  5.16160  0.61958  0.77255  0.48576  0.95510
     18   3.40577  4.63627  5.38324  4.91704  3.94992  4.93296  5.64830  1.22636  4.83663  2.39647  3.70492  5.08604  5.19375  5.09556  5.01003  4.36025  3.67196  0.85575  6.02447  4.80647     18 - -
          2.68618  4.42225  2.77519  2.73123  3.46354  2.40513  3.72494  3.29354  2.67741  2.69355  4.24690  2.90347  2.73739  3.18146  2.89801  2.37887  2.77519  2.98518  4.58477  3.61503
          0.01769  4.43925  5.16160  0.61958  0.77255  0.48576  0.95510
     19   2.70993  5.12042  2.98637  2.29637  4.43705  3.09662  3.66975  3.89321  1.83614  3.40795  4.17324  2.97127  3.88105  2.42695  2.66842  2.21614  2.93896  2.89908  5.56642  4.18848     19 - -
          2.68618  4.42225  2.77519  2.73123  3.46354  2.40513  3.72494  3.29354  2.67741  2.69355  4.24690  2.90347  2.73739  3.18146  2.89801  2.37887  2.77519  2.98518  4.58477  3.61503
          0.01769  4.43925  5.16160  0.61958  0.77255  0.48576  0.95510
     20   3.54495  4.82916  5.29654  4.73093  3.31064  4.85780  5.20144  2.28909  4.58602  0.77572  2.62298  4.94278  5.01600  4.63625  4.65076  4.22152  3.76752  1.78723  5.42430  4.38996     20 - -
          2.68618  4.42225  2.77519  2.73123  3.46354  2.40513  3.72494  3.29354  2.67741  2.69355  4.24690  2.90347  2.73739  3.18146  2.89801  2.37887  2.77519  2.98518  4.58477  3.61503
          0.01769  4.43925  5.16160  0.61958  0.77255  0.48576  0.95510
     21   2.67686  4.21394  3.94319  3.36448  3.30967  3.74282  3.42867  2.45269  3.26801  2.40856  2.68203  3.64470  4.11560  3.52165  3.50947  2.76925  2.67086  2.29618  4.80709  1.93320     21 - -
          2.68618  4.42225  2.77519  2.73123  3.46354  2.40513  3.72494  3.29354  2.67741  2.69355  4.24690  2.90347  2.73739  3.18146  2.89801  2.37887  2.77519  2.98518  4.58477  3.61503
          0.01769  4.43925  5.16160  0.61958  0.77255  0.48576  0.95510
     22   2.02780  4.94103  3.01738  2.54327  4.37696  3.44052  3.79213  3.81784  2.39439  3.38468  4.17577  2.51812  2.30619  2.92981  3.04203  2.11877  2.96198  3.42601  5.58542  4.23255     22 - -
          2.68618  4.42225  2.77519  2.73123  3.46354  2.40513  3.72494  3.29354  2.67741  2.69355  4.24690  2.90347  2.73739  3.18146  2.89801  2.37887  2.77519  2.98518  4.58477  3.61503
          0.01769  4.43925  5.16160  0.61958  0.77255  0.48576  0.95510
     23   0.74806  4.35619  4.01728  3.69111  4.43834  2.63334  4.60999  3.67403  3.67187  3.50686  4.38093  3.71118  3.98474  3.93862  3.92902  2.67961  2.96510  2.66773  5.84836  4.66604     23 - -
          2.68618  4.42225  2.77519  2.73123  3.46354  2.40513  3.72494  3.29354  2.67741  2.69355  4.24690  2.90347  2.73739  3.18146  2.89801  2.37887  2.77519  2.98518  4.58477  3.61503
          0.01769  4.43925  5.16160  0.61958  0.77255  0.48576  0.95510
     24   2.68707  4.57348  3.36663  2.58537  3.82116  3.56781  3.90412  3.12525  2.80768  2.59188  3.74501  3.28664  4.00273  3.15106  3.19813  2.60100  1.47870  2.62278  5.21601  3.95252     24 - -
          2.68618  4.42225  2.77519  2.73123  3.46354  2.40513  3.72494  3.29354  2.67741  2.69355  4.24690  2.90347  2.73739  3.18146  2.89801  2.37887  2.77519  2.98518  4.58477  3.61503
          0.01769  4.43925  5.16160  0.61958  0.77255  0.48576  0.95510
     25   2.49660  5.06060  2.98398  1.93876  4.39025  3.47837  3.70202  3.83740  2.44863  3.37644  4.15384  2.99123  3.88996  2.82244  2.35059  2.23030  2.23147  3.45232  5.55575  4.18589     25 - -
          2.68598  4.42231  2.77525  2.73112  3.46360  2.40519  3.72459  3.29360  2.67747  2.69361  4.24696  2.90353  2.73746  3.18152  2.89807  2.37868  2.77525  2.98524  4.58483  3.61509
          0.32543  1.30178  5.16160  0.15983  1.91248  0.48576  0.95510
     26   2.36689  5.13658  2.49655  2.40122  4.46125  3.46251  3.67012  3.92892  2.14182  3.43786  4.19489  2.94520  3.39009  2.59699  2.91064  2.01631  2.55180  3.51878  5.59409  4.19896     27 - -
          2.68618  4.42225  2.77519  2.73123  3.46354  2.40513  3.72494  3.29354  2.67741  2.69355  4.24690  2.90347  2.73739  3.18146  2.89801  2.37887  2.77519  2.98518  4.58477  3.61503
          0.01769  4.43925  5.16160  0.61958  0.77255  0.48576  0.95510
     27   2.71143  5.13351  2.95756  1.86661  4.44918  3.48087  2.91019  3.90924  2.04331  3.42187  4.18533  2.96209  3.87906  2.60193  2.87206  2.34518  2.94169  2.88109  5.57946  4.19546     28 - -
          2.68618  4.42225  2.77519  2.73123  3.46354  2.40513  3.72494  3.29354  2.67741  2.69355  4.24690  2.90347  2.73739  3.18146  2.89801  2.37887  2.77519  2.98518  4.58477  3.61503
          0.01769  4.43925  5.16160  0.61958  0.77255  0.48576  0.95510
     28   2.73958  5.24030  2.15062  2.10784  4.57884  3.11773  3.68101  4.06095  1.93198  3.53972  4.28806  2.93159  3.88112  2.78503  2.36110  2.49609  2.97329  3.62852  5.67147  4.26160     29 - -
          2.68618  4.42225  2.77519  2.73123  3.46354  2.40513  3.72494  3.29354  2.67741  2.69355  4.24690  2.90347  2.73739  3.18146  2.89801  2.37887  2.77519  2.98518  4.58477  3.61503
          0.01769  4.43925  5.16160  0.61958  0.77255  0.48576  0.95510
     29   2.93503  4.32024  4.60679  4.03557  3.45798  4.14736  4.52526  1.38481  3.90289  1.85041  3.38576  4.19807  3.56579  4.11087  4.04794  3.46465  2.83112  1.64473  5.10996  3.92604     30 - -
          2.68618  4.42225  2.77519  2.73123  3.46354  2.40513  3.72494  3.29354  2.67741  2.69355  4.24690  2.90347  2.73739  3.18146  2.89801  2.37887  2.77519  2.98518  4.58477  3.61503
          0.01769  4.43925  5.16160  0.61958  0.77255  0.48576  0.95510
     30   2.72175  5.18645  2.54549  2.40919  4.52094  3.47867  2.89866  3.99137  2.23822  3.48103  4.23418  2.95205  3.87873  2.58690  2.18811  2.00813  2.95158  3.57250  5.61877  4.22595     31 - -
          2.68618  4.42225  2.77519  2.73123  3.46354  2.40513  3.72494  3.29354  2.67741  2.69355  4.24690  2.90347  2.73739  3.18146  2.89801  2.37887  2.77519  2.98518  4.58477  3.61503
          0.01769  4.43925  5.16160  0.61958  0.77255  0.48576  0.95510
     31   3.85197  5.11087  5.11368  4.78228  0.68639  4.74785  4.17735  2.97795  4.59913  1.93731  3.62190  4.63374  5.04119  4.59129  4.61118  4.18217  4.09754  3.06985  4.30827  2.64317     32 - -
          2.68618  4.42225  2.77519  2.73123  3.46354  2.40513  3.72494  3.29354  2.67741  2.69355  4.24690  2.90347  2.73739  3.18146  2.89801  2.37887  2.77519  2.98518  4.58477  3.61503
          0.01769  4.43925  5.16160  0.61958  0.77255  0.48576  0.95510
     32   2.79582  5.24958  2.44728  2.42176  4.57022  3.49277  2.25530  4.04932  2.43773  3.54047  4.30856  2.33710  3.92075  2.82908  2.00558  2.75711  3.02894  3.63736  5.67367  4.27958     33 - -
          2.68618  4.42225  2.77519  2.73123  3.46354  2.40513  3.72494  3.29354  2.67741  2.69355  4.24690  2.90347  2.73739  3.18146  2.89801  2.37887  2.77519  2.98518  4.58477  3.61503
          0.01769  4.43925  5.16160  0.61958  0.77255  0.48576  0.95510
     33   2.67311  4.32057  3.68046  2.80068  3.44562  3.68455  3.94930  2.39883  3.04626  2.12143  2.79814  3.47677  4.06128  2.52991  3.36408  2.68172  2.65140  2.58662  3.36206  3.69068     34 - -
          2.68618  4.42225  2.77519  2.73123  3.46354  2.40513  3.72494  3.29354  2.67741  2.69355  4.24690  2.90347  2.73739  3.18146  2.89801  2.37887  2.77519  2.98518  4.58477  3.61503
          0.01769  4.43925  5.16160  0.61958  0.77255  0.48576  0.95510
     34   3.50498  4.75096  5.39747  4.85618  3.47920  4.92446  5.35906  1.50051  4.73733  0.98865  3.24530  5.03956  5.09344  4.81404  4.80964  4.30666  3.73841  1.70076  5.58617  4.51555     35 - -
          2.68618  4.42225  2.77519  2.73123  3.46354  2.40513  3.72494  3.29354  2.67741  2.69355  4.24690  2.90347  2.73739  3.18146  2.89801  2.37887  2.77519  2.98518  4.58477  3.61503
          0.01769  4.43925  5.16160  0.61958  0.77255  0.48576  0.95510
     35   3.03053  5.57081  1.65278  2.34468  4.81406  3.45959  1.88610  4.38442  2.80772  3.86927  4.67882  1.94392  4.01759  3.03992  3.35572  2.94211  3.29729  3.95584  5.98690  4.50446     36 - -
          2.68618  4.42225  2.77519  2.73123  3.46354  2.40513  3.72494  3.29354  2.67741  2.69355  4.24690  2.90347  2.73739  3.18146  2.89801  2.37887  2.77519  2.98518  4.58477  3.61503
          0.01769  4.43925  5.16160  0.61958  0.77255  0.48576  0.95510
     36   2.53294  5.16753  3.03116  2.32654  4.50455  3.51888  3.67740  3.95596  1.99263  3.45295  4.22020  3.00003  3.90923  2.59504  1.89560  2.36792  2.71927  3.55597  5.59174  4.22767     37 - -
          2.68618  4.42225  2.77519  2.73123  3.46354  2.40513  3.72494  3.29354  2.67741  2.69355  4.24690  2.90347  2.73739  3.18146  2.89801  2.37887  2.77519  2.98518  4.58477  3.61503
          0.01769  4.43925  5.16160  0.61958  0.77255  0.48576  0.95510
     37   2.54139  5.20414  2.72961  1.92065  4.54609  3.47019  3.66019  4.02390  2.00324  3.50311  4.24872  2.93961  3.40845  2.55417  2.21941  2.67722  2.94461  3.59376  5.63314  4.23204     38 - -
          2.68618  4.42225  2.77519  2.73123  3.46354  2.40513  3.72494  3.29354  2.67741  2.69355  4.24690  2.90347  2.73739  3.18146  2.89801  2.37887  2.77519  2.98518  4.58477  3.61503
          0.01769  4.43925  5.16160  0.61958  0.77255  0.48576  0.95510
     38   2.64188  3.68587  1.85520  2.66999  4.28929  3.41020  3.88653  3.69925  2.72081  3.32075  4.13256  3.14140  3.92090  3.05000  3.17434  2.30988  1.82033  3.31801  5.55897  4.23524     39 - -
          2.68618  4.42225  2.77519  2.73123  3.46354  2.40513  3.72494  3.29354  2.67741  2.69355  4.24690  2.90347  2.73739  3.18146  2.89801  2.37887  2.77519  2.98518  4.58477  3.61503
          0.01769  4.43925  5.16160  0.61958  0.77255  0.48576  0.95510
     39   2.69981  5.03136  3.01289  2.46221  4.31423  2.20080  2.98105  3.75472  2.28439  3.02891  3.54712  2.55639  3.88765  2.44460  2.89572  2.69844  2.92983  3.38922  5.49939  4.13715     40 - -
          2.68618  4.42225  2.77519  2.73123  3.46354  2.40513  3.72494  3.29354  2.67741  2.69355  4.24690  2.90347  2.73739  3.18146  2.89801  2.37887  2.77519  2.98518  4.58477  3.61503
          0.01769  4.43925  5.16160  0.61958  0.77255  0.48576  0.95510
     40   2.36533  5.18986  2.69851  2.25715  4.51980  2.62018  3.21369  3.99804  2.26853  3.48848  4.23666  2.26066  3.86495  2.55749  2.90919  2.67098  2.73211  3.57277  5.63005  4.22330     41 - -
          2.68618  4.42225  2.77519  2.73123  3.46354  2.40513  3.72494  3.29354  2.67741  2.69355  4.24690  2.90347  2.73739  3.18146  2.89801  2.37887  2.77519  2.98518  4.58477  3.61503
          0.01769  4.43925  5.16160  0.61958  0.77255  0.48576  0.95510
     41   2.85579  4.95866  3.39358  2.85953  4.50007  3.57585  3.89569  3.89173  2.43282  3.45223  4.29280  3.28772  1.95114  3.05084  1.42473  2.91494  2.74515  3.52351  5.62035  4.36572     42 - -
          2.68618  4.42225  2.77519  2.73123  3.46354  2.40513  3.72494  3.29354  2.67741  2.69355  4.24690  2.90347  2.73739  3.18146  2.89801  2.37887  2.77519  2.98518  4.58477  3.61503
          0.01769  4.43925  5.16160  0.61958  0.77255  0.48576  0.95510
     42   3.41404  4.63499  5.40297  4.91254  3.87755  4.96068  5.59321  1.17653  4.83130  2.12239  3.63478  5.08614  5.18669  5.05720  4.98732  4.37141  3.66910  0.97481  5.94227  4.74959     43 - -
          2.68618  4.42225  2.77519  2.73123  3.46354  2.40513  3.72494  3.29354  2.67741  2.69355  4.24690  2.90347  2.73739  3.18146  2.89801  2.37887  2.77519  2.98518  4.58477  3.61503
          0.01769  4.43925  5.16160  0.61958  0.77255  0.48576  0.95510
     43   2.74755  5.17413  3.01300  2.29066  4.51101  2.67664  3.67367  3.96672  1.98839  3.46067  4.22428  2.77244  3.90231  2.59236  1.99262  2.72094  2.97249  3.13075  5.59790  4.22767     44 - -
          2.68618  4.42225  2.77519  2.73123  3.46354  2.40513  3.72494  3.29354  2.67741  2.69355  4.24690  2.90347  2.73739  3.18146  2.89801  2.37887  2.77519  2.98518  4.58477  3.61503
          0.01769  4.43925  5.16160  0.61958  0.77255  0.48576  0.95510
     44   2.70093  4.53467  3.41425  2.84965  3.15033  3.62985  3.28166  3.06503  2.79376  2.75101  3.24395  3.29322  4.01133  2.87005  2.63567  2.61992  2.93152  2.82313  5.02534  1.98053     45 - -
          2.68618  4.42225  2.77519  2.73123  3.46354  2.40513  3.72494  3.29354  2.67741  2.69355  4.24690  2.90347  2.73739  3.18146  2.89801  2.37887  2.77519  2.98518  4.58477  3.61503
          0.01769  4.43925  5.16160  0.61958  0.77255  0.48576  0.95510
     45   2.78654  5.20928  3.07187  2.17089  4.56397  3.54332  3.18560  3.42792  1.94488  3.49133  4.25778  3.01977  3.92811  2.10440  2.09217  2.75755  3.00571  3.60749  5.61097  4.25682     46 - -
          2.68618  4.42225  2.77519  2.73123  3.46354  2.40513  3.72494  3.29354  2.67741  2.69355  4.24690  2.90347  2.73739  3.18146  2.89801  2.37887  2.77519  2.98518  4.58477  3.61503
          0.01769  4.43925  5.16160  0.61958  0.77255  0.48576  0.95510
     46   2.76737  5.03720  3.13530  2.55469  4.32350  3.55910  3.70690  3.74573  1.78267  3.29882  3.51849  3.06708  3.43887  2.63762  2.09978  2.77554  2.98844  3.39916  5.48478  2.78184     47 - -
          2.68618  4.42225  2.77519  2.73123  3.46354  2.40513  3.72494  3.29354  2.67741  2.69355  4.24690  2.90347  2.73739  3.18146  2.89801  2.37887  2.77519  2.98518  4.58477  3.61503
          0.01769  4.43925  5.16160  0.61958  0.77255  0.48576  0.95510
     47   3.12699  4.46704  4.83649  4.29690  3.53881  4.40506  4.79076  1.77808  4.15915  2.30608  3.49361  4.46085  4.72583  4.38428  4.31009  3.74857  3.37427  0.88544  5.30260  3.28874     48 - -
          2.68618  4.42225  2.77519  2.73123  3.46354  2.40513  3.72494  3.29354  2.67741  2.69355  4.24690  2.90347  2.73739  3.18146  2.89801  2.37887  2.77519  2.98518  4.58477  3.61503
          0.01769  4.43925  5.16160  0.61958  0.77255  0.48576  0.95510
     48   2.72068  2.42675  2.06825  2.57329  4.13995  3.49888  3.80088  3.54204  2.63803  2.82780  4.01293  2.23954  3.94128  2.97019  3.09664  2.76889  2.97501  3.22306  5.43528  4.09997     49 - -
          2.68618  4.42225  2.77519  2.73123  3.46354  2.40513  3.72494  3.29354  2.67741  2.69355  4.24690  2.90347  2.73739  3.18146  2.89801  2.37887  2.77519  2.98518  4.58477  3.61503
          0.01769  4.43925  5.16160  0.61958  0.77255  0.48576  0.95510
     49   2.35630  5.10966  2.94286  2.03345  4.43579  3.46782  3.68291  3.89588  2.07836  3.41646  4.18139  2.96120  2.81378  2.79568  2.91543  2.20586  2.69508  3.49540  5.58171  4.19552     50 - -
          2.68618  4.42225  2.77519  2.73123  3.46354  2.40513  3.72494  3.29354  2.67741  2.69355  4.24690  2.90347  2.73739  3.18146  2.89801  2.37887  2.77519  2.98518  4.58477  3.61503
          0.01769  4.43925  5.16160  0.61958  0.77255  0.48576  0.95510
     50   2.49650  5.12078  2.53054  1.97170  4.43644  3.46562  3.65782  3.90182  2.28146  3.07151  4.16980  2.71561  3.85998  2.76497  2.53817  2.66017  2.72091  2.88779  5.57118  4.17891     51 - -
          2.68618  4.42225  2.77519  2.73123  3.46354  2.40513  3.72494  3.29354  2.67741  2.69355  4.24690  2.90347  2.73739  3.18146  2.89801  2.37887  2.77519  2.98518  4.58477  3.61503
          0.01769  4.43925  5.16160  0.61958  0.77255  0.48576  0.95510
     51   2.64892  2.52767  3.57291  2.71830  3.67001  3.57112  3.97856  3.00560  2.97626  2.53446  3.62743  3.41171  4.02354  3.29385  3.32592  2.57652  1.68026  2.75775  5.10404  3.86905     52 - -
          2.68618  4.42225  2.77519  2.73123  3.46354  2.40513  3.72494  3.29354  2.67741  2.69355  4.24690  2.90347  2.73739  3.18146  2.89801  2.37887  2.77519  2.98518  4.58477  3.61503
          0.01769  4.43925  5.16160  0.61958  0.77255  0.48576  0.95510
     52   3.14772  5.62459  2.14977  1.93159  5.01589  1.06887  4.03592  4.52861  3.06117  4.04202  4.89392  2.95479  4.08374  3.20854  3.64772  3.05651  3.45529  4.09249  6.20450  4.72334     53 - -
          2.68618  4.42225  2.77519  2.73123  3.46354  2.40513  3.72494  3.29354  2.67741  2.69355  4.24690  2.90347  2.73739  3.18146  2.89801  2.37887  2.77519  2.98518  4.58477  3.61503
          0.05650  4.43925  3.14368  0.61958  0.77255  0.48576  0.95510
     53   2.79496  5.27614  2.43166  1.94870  4.62664  3.48970  3.69298  4.09688  1.68203  3.56641  4.32737  2.95689  3.91158  2.80098  2.24011  2.74987  3.02426  3.67226  5.68558  4.29657     54 - -
          2.68618  4.42225  2.77519  2.73123  3.46354  2.40513  3.72494  3.29354  2.67741  2.69355  4.24690  2.90347  2.73739  3.18146  2.89801  2.37887  2.77519  2.98518  4.58477  3.61503
          0.01839  4.40114  5.12349  0.61958  0.77255  0.45088  1.01354
     54   2.21350  4.82226  3.11478  1.83935  4.07188  3.51657  3.75186  3.45237  2.56805  2.86008  3.92268  3.08091  3.02692  2.91567  3.02189  2.73660  2.67910  2.64827  5.36352  4.04178     55 - -
          2.68618  4.42225  2.77519  2.73123  3.46354  2.40513  3.72494  3.29354  2.67741  2.69355  4.24690  2.90347  2.73739  3.18146  2.89801  2.37887  2.77519  2.98518  4.58477  3.61503
          0.01769  4.43925  5.16160  0.61958  0.77255  0.48576  0.95510
     55   3.39802  4.63743  5.32828  4.82220  3.78134  4.89018  5.45971  1.61666  4.72591  1.85562  3.55411  5.00128  5.12181  4.93218  4.87276  4.28654  3.64968  0.82749  5.82041  4.64598     56 - -
          2.68618  4.42225  2.77519  2.73123  3.46354  2.40513  3.72494  3.29354  2.67741  2.69355  4.24690  2.90347  2.73739  3.18146  2.89801  2.37887  2.77519  2.98518  4.58477  3.61503
          0.01769  4.43925  5.16160  0.61958  0.77255  0.48576  0.95510
     56   2.69922  5.15166  2.35969  1.87579  3.65364  3.46220  3.66750  3.94081  2.27194  3.44641  4.20180  2.93907  3.06523  2.77471  2.91255  2.34738  2.69988  3.52884  5.60036  4.20182     57 - -
          2.68618  4.42225  2.77519  2.73123  3.46354  2.40513  3.72494  3.29354  2.67741  2.69355  4.24690  2.90347  2.73739  3.18146  2.89801  2.37887  2.77519  2.98518  4.58477  3.61503
          0.01769  4.43925  5.16160  0.61958  0.77255  0.48576  0.95510
     57   2.68107  5.13130  2.57281  2.25655  4.45186  3.13497  3.65343  3.92083  2.39816  3.42592  4.17864  2.70583  3.36346  2.56784  2.27168  2.37478  2.91228  3.50875  4.06453  3.53361     58 - -
          2.68618  4.42225  2.77519  2.73123  3.46354  2.40513  3.72494  3.29354  2.67741  2.69355  4.24690  2.90347  2.73739  3.18146  2.89801  2.37887  2.77519  2.98518  4.58477  3.61503
          0.01769  4.43925  5.16160  0.61958  0.77255  0.48576  0.95510
     58   2.52360  5.22249  2.30203  1.92012  4.55621  2.64827  3.67778  4.03819  2.27661  3.52286  4.27106  2.92671  3.87381  2.78212  2.47203  2.52344  2.96106  3.60800  5.66028  4.24859     59 - -
          2.68618  4.42225  2.77519  2.73123  3.46354  2.40513  3.72494  3.29354  2.67741  2.69355  4.24690  2.90347  2.73739  3.18146  2.89801  2.37887  2.77519  2.98518  4.58477  3.61503
          0.01769  4.43925  5.16160  0.61958  0.77255  0.48576  0.95510
     59   3.00381  5.59887  1.55842  1.47549  4.90411  3.44977  3.18305  4.42105  2.76513  3.88692  4.67737  2.59872  3.99586  2.67736  3.32209  2.90930  3.26511  3.97377  6.02525  4.54433     60 - -
          2.68618  4.42225  2.77519  2.73123  3.46354  2.40513  3.72494  3.29354  2.67741  2.69355  4.24690  2.90347  2.73739  3.18146  2.89801  2.37887  2.77519  2.98518  4.58477  3.61503
          0.01769  4.43925  5.16160  0.61958  0.77255  0.48576  0.95510
     60   2.73651  4.53278  3.45365  2.45147  3.68354  3.66289  3.88948  1.68054  2.58369  2.34153  3.62203  3.34060  4.04678  2.83206  3.13135  2.91783  2.96527  2.77374  5.09948  3.85560     61 - -
          2.68618  4.42225  2.77519  2.73123  3.46354  2.40513  3.72494  3.29354  2.67741  2.69355  4.24690  2.90347  2.73739  3.18146  2.89801  2.37887  2.77519  2.98518  4.58477  3.61503
          0.01769  4.43925  5.16160  0.61958  0.77255  0.48576  0.95510
     61   2.47124  4.34366  4.27242  3.76400  3.67309  2.76897  4.46555  2.17110  3.67167  2.59111  3.60944  3.95689  4.31868  3.93386  3.89955  3.18558  3.10224  1.06953  5.25837  4.05451     62 - -
          2.68618  4.42225  2.77519  2.73123  3.46354  2.40513  3.72494  3.29354  2.67741  2.69355  4.24690  2.90347  2.73739  3.18146  2.89801  2.37887  2.77519  2.98518  4.58477  3.61503
          0.01769  4.43925  5.16160  0.61958  0.77255  0.48576  0.95510
     62   3.44817  5.52937  3.95237  3.16453  5.09233  4.00073  3.83630  4.39194  0.81936  3.75359  4.63752  3.51906  4.34113  2.96394  1.68400  3.42483  3.57560  4.07530  5.72246  4.62011     63 - -
          2.68618  4.42225  2.77519  2.73123  3.46354  2.40513  3.72494  3.29354  2.67741  2.69355  4.24690  2.90347  2.73739  3.18146  2.89801  2.37887  2.77519  2.98518  4.58477  3.61503
          0.01769  4.43925  5.16160  0.61958  0.77255  0.48576  0.95510
     63   1.64620  4.44640  3.84834  3.70542  4.85413  0.80446  4.77911  4.26787  3.86429  3.99086  4.81698  3.72865  4.00977  4.09703  4.11131  2.70975  3.05592  3.61017  6.17208  5.02658     64 - -
          2.68618  4.42225  2.77519  2.73123  3.46354  2.40513  3.72494  3.29354  2.67741  2.69355  4.24690  2.90347  2.73739  3.18146  2.89801  2.37887  2.77519  2.98518  4.58477  3.61503
          0.01769  4.43925  5.16160  0.61958  0.77255  0.48576  0.95510
     64   3.76356  5.04294  4.88274  4.52607  2.00928  4.59424  3.80402  3.40213  4.36558  2.81967  4.06392  4.33182  4.91252  4.36700  4.41423  3.95009  3.99330  2.75288  3.96110  0.69940     65 - -
          2.68618  4.42225  2.77519  2.73123  3.46354  2.40513  3.72494  3.29354  2.67741  2.69355  4.24690  2.90347  2.73739  3.18146  2.89801  2.37887  2.77519  2.98518  4.58477  3.61503
          0.01769  4.43925  5.16160  0.61958  0.77255  0.48576  0.95510
     65   3.19722  5.65625  2.53079  0.80483  4.95671  3.52377  3.99626  4.47595  2.84631  3.96068  4.83207  3.00974  4.11696  2.65027  3.30687  3.10374  3.47307  4.07713  6.08754  4.65534     66 - -
          2.68618  4.42225  2.77519  2.73123  3.46354  2.40513  3.72494  3.29354  2.67741  2.69355  4.24690  2.90347  2.73739  3.18146  2.89801  2.37887  2.77519  2.98518  4.58477  3.61503
          0.01769  4.43925  5.16160  0.61958  0.77255  0.48576  0.95510
     66   2.68357  4.34350  3.18760  3.09281  3.08133  3.68680  3.93778  2.61723  3.03402  2.10343  3.44878  3.46639  4.06398  3.32416  2.98010  2.67139  2.91533  2.61068  4.90001  2.06213     67 - -
          2.68618  4.42225  2.77519  2.73123  3.46354  2.40513  3.72494  3.29354  2.67741  2.69355  4.24690  2.90347  2.73739  3.18146  2.89801  2.37887  2.77519  2.98518  4.58477  3.61503
          0.01769  4.43925  5.16160  0.61958  0.77255  0.48576  0.95510
     67   2.51463  5.16700  2.20160  1.95947  4.49177  2.79211  3.67734  3.96355  2.43618  3.46713  4.22296  2.93823  3.87127  2.78540  2.72448  2.33943  2.94544  3.13898  5.61968  4.21839     68 - -
          2.68618  4.42225  2.77519  2.73123  3.46354  2.40513  3.72494  3.29354  2.67741  2.69355  4.24690  2.90347  2.73739  3.18146  2.89801  2.37887  2.77519  2.98518  4.58477  3.61503
          0.01769  4.43925  5.16160  0.61958  0.77255  0.48576  0.95510
     68   2.82465  5.33022  2.05788  2.21246  4.66945  3.48051  3.72990  4.15073  1.54531  3.62308  4.38484  2.64967  3.92630  2.84156  2.69166  2.77184  3.06090  3.72031  5.74974  4.33926     69 - -
          2.68618  4.42225  2.77519  2.73123  3.46354  2.40513  3.72494  3.29354  2.67741  2.69355  4.24690  2.90347  2.73739  3.18146  2.89801  2.37887  2.77519  2.98518  4.58477  3.61503
          0.01769  4.43925  5.16160  0.61958  0.77255  0.48576  0.95510
     69   2.92858  5.30760  2.71707  2.26195  4.61537  1.39267  3.14664  4.07188  2.40061  3.59982  4.41040  2.68243  3.99807  2.97053  3.05804  2.88896  3.17655  3.69230  5.77060  4.38470     70 - -
          2.68618  4.42225  2.77519  2.73123  3.46354  2.40513  3.72494  3.29354  2.67741  2.69355  4.24690  2.90347  2.73739  3.18146  2.89801  2.37887  2.77519  2.98518  4.58477  3.61503
          0.01769  4.43925  5.16160  0.61958  0.77255  0.48576  0.95510
     70   2.72537  5.22332  2.48409  2.01971  4.56624  3.46869  3.66735  4.04655  1.92908  3.52277  4.26837  2.93648  3.87485  2.55198  2.36639  2.33019  2.95673  3.61360  5.65097  4.24625     71 - -
          2.68618  4.42225  2.77519  2.73123  3.46354  2.40513  3.72494  3.29354  2.67741  2.69355  4.24690  2.90347  2.73739  3.18146  2.89801  2.37887  2.77519  2.98518  4.58477  3.61503
          0.01769  4.43925  5.16160  0.61958  0.77255  0.48576  0.95510
     71   3.34926  4.75523  4.50512  4.02914  2.17562  4.28367  2.97857  3.24384  3.89441  2.78080  2.55431  4.06438  4.62047  4.02764  4.04451  3.59293  3.57364  3.08866  4.07728  0.99507     72 - -
          2.68618  4.42225  2.77519  2.73123  3.46354  2.40513  3.72494  3.29354  2.67741  2.69355  4.24690  2.90347  2.73739  3.18146  2.89801  2.37887  2.77519  2.98518  4.58477  3.61503
          0.01769  4.43925  5.16160  0.61958  0.77255  0.48576  0.95510
     72   3.40078  4.63586  5.36650  4.90069  3.94595  4.91638  5.63138  1.33094  4.81744  2.39596  3.70394  5.07015  5.18335  5.07843  4.99215  4.34323  3.66809  0.79310  6.01552  4.79622     73 - -
          2.68618  4.42225  2.77519  2.73123  3.46354  2.40513  3.72494  3.29354  2.67741  2.69355  4.24690  2.90347  2.73739  3.18146  2.89801  2.37887  2.77519  2.98518  4.58477  3.61503
          0.01769  4.43925  5.16160  0.61958  0.77255  0.48576  0.95510
     73   2.46461  4.33702  3.65193  2.83358  3.46647  3.67848  3.94213  2.03956  3.02293  2.54373  3.44398  3.45880  3.02046  3.31535  3.01114  2.93181  2.68888  2.12823  4.92824  3.25341     74 - -
          2.68618  4.42225  2.77519  2.73123  3.46354  2.40513  3.72494  3.29354  2.67741  2.69355  4.24690  2.90347  2.73739  3.18146  2.89801  2.37887  2.77519  2.98518  4.58477  3.61503
          0.01769  4.43925  5.16160  0.61958  0.77255  0.48576  0.95510
     74   3.44121  4.69862  5.34823  4.79236  3.44176  4.83151  5.23963  1.33068  4.66897  1.20692  2.76416  4.95103  5.01687  4.73590  4.72583  4.19926  3.67123  1.73255  5.49569  4.42467     75 - -
          2.68618  4.42225  2.77519  2.73123  3.46354  2.40513  3.72494  3.29354  2.67741  2.69355  4.24690  2.90347  2.73739  3.18146  2.89801  2.37887  2.77519  2.98518  4.58477  3.61503
          0.01769  4.43925  5.16160  0.61958  0.77255  0.48576  0.95510
     75   2.76005  5.14891  2.88283  1.62629  4.47749  3.47848  3.72749  3.93286  2.48493  3.45928  4.23756  2.72072  3.91144  2.84907  2.71511  2.54254  2.05844  3.53949  5.62895  4.24657     76 - -
          2.68618  4.42225  2.77519  2.73123  3.46354  2.40513  3.72494  3.29354  2.67741  2.69355  4.24690  2.90347  2.73739  3.18146  2.89801  2.37887  2.77519  2.98518  4.58477  3.61503
          0.01769  4.43925  5.16160  0.61958  0.77255  0.48576  0.95510
     76   3.07471  5.66678  1.22518  1.79226  4.97817  2.86055  3.92553  4.49920  2.88562  3.97369  4.78564  2.90236  2.74809  3.07298  3.46878  2.97051  3.35016  4.05277  6.12329  4.62526     77 - -
          2.68618  4.42225  2.77519  2.73123  3.46354  2.40513  3.72494  3.29354  2.67741  2.69355  4.24690  2.90347  2.73739  3.18146  2.89801  2.37887  2.77519  2.98518  4.58477  3.61503
          0.01769  4.43925  5.16160  0.61958  0.77255  0.48576  0.95510
     77   3.06575  5.66963  1.83658  1.13521  4.96897  3.44937  3.90851  4.49019  2.84844  3.95885  4.76588  2.89984  4.02306  2.64020  3.42097  2.63964  3.33545  4.04409  6.10320  4.60795     78 - -
          2.68618  4.42225  2.77519  2.73123  3.46354  2.40513  3.72494  3.29354  2.67741  2.69355  4.24690  2.90347  2.73739  3.18146  2.89801  2.37887  2.77519  2.98518  4.58477  3.61503
          0.01769  4.43925  5.16160  0.61958  0.77255  0.48576  0.95510
     78   3.30913  5.99739  1.04032  1.33909  5.27224  3.45678  4.06945  4.84050  3.17677  4.29855  5.17886  2.90674  4.12097  3.24536  3.83826  3.15190  3.61379  4.37786  6.43347  4.86657     79 - -
          2.68618  4.42225  2.77519  2.73123  3.46354  2.40513  3.72494  3.29354  2.67741  2.69355  4.24690  2.90347  2.73739  3.18146  2.89801  2.37887  2.77519  2.98518  4.58477  3.61503
          0.01769  4.43925  5.16160  0.61958  0.77255  0.48576  0.95510
     79   3.50974  4.77722  5.35698  4.79190  2.22432  4.82548  5.07961  1.29063  4.64924  1.17350  3.09431  4.93067  4.98928  4.65353  4.66794  4.18583  3.72916  2.36900  5.27505  4.12540     80 - -
          2.68618  4.42225  2.77519  2.73123  3.46354  2.40513  3.72494  3.29354  2.67741  2.69355  4.24690  2.90347  2.73739  3.18146  2.89801  2.37887  2.77519  2.98518  4.58477  3.61503
          0.01769  4.43925  5.16160  0.61958  0.77255  0.48576  0.95510
     80   2.21532  5.17884  2.96018  1.78793  4.51172  3.49233  3.67650  3.97403  2.23013  3.46987  4.23046  2.96957  3.89246  2.55977  2.31323  2.50800  2.96649  3.56454  5.61134  4.22899     81 - -
          2.68618  4.42225  2.77519  2.73123  3.46354  2.40513  3.72494  3.29354  2.67741  2.69355  4.24690  2.90347  2.73739  3.18146  2.89801  2.37887  2.77519  2.98518  4.58477  3.61503
          0.01769  4.43925  5.16160  0.61958  0.77255  0.48576  0.95510
     81   2.15049  5.11850  2.97798  2.44214  4.44181  3.48769  3.68228  3.89644  2.13443  3.41425  4.18289  2.51098  3.88858  2.58142  2.65305  1.99212  2.95085  3.50126  5.57504  4.19917     82 - -
          2.68618  4.42225  2.77519  2.73123  3.46354  2.40513  3.72494  3.29354  2.67741  2.69355  4.24690  2.90347  2.73739  3.18146  2.89801  2.37887  2.77519  2.98518  4.58477  3.61503
          0.01769  4.43925  5.16160  0.61958  0.77255  0.48576  0.95510
     82   2.06849  4.42038  4.75274  4.19232  3.52533  4.30908  4.71967  1.83083  4.07084  1.51125  3.40596  4.36679  4.63435  4.27387  4.22141  3.63876  3.30221  1.51845  5.27123  4.09765     83 - -
          2.68618  4.42225  2.77519  2.73123  3.46354  2.40513  3.72494  3.29354  2.67741  2.69355  4.24690  2.90347  2.73739  3.18146  2.89801  2.37887  2.77519  2.98518  4.58477  3.61503
          0.01769  4.43925  5.16160  0.61958  0.77255  0.48576  0.95510
     83   2.34889  5.09449  2.98607  2.42873  4.40188  3.48072  3.28645  3.85698  2.25974  3.38039  3.50594  2.58413  2.62023  2.45018  2.49960  2.67731  2.92359  3.46510  5.54756  4.16858     84 - -
          2.68618  4.42225  2.77519  2.73123  3.46354  2.40513  3.72494  3.29354  2.67741  2.69355  4.24690  2.90347  2.73739  3.18146  2.89801  2.37887  2.77519  2.98518  4.58477  3.61503
          0.01769  4.43925  5.16160  0.61958  0.77255  0.48576  0.95510
     84   2.69144  4.36821  3.63411  2.76665  3.49606  3.68846  3.94945  2.15434  3.00574  2.10795  3.46445  3.45442  2.58192  2.94859  3.33797  2.94160  2.92351  2.25495  4.96169  3.73594     85 - -
          2.68618  4.42225  2.77519  2.73123  3.46354  2.40513  3.72494  3.29354  2.67741  2.69355  4.24690  2.90347  2.73739  3.18146  2.89801  2.37887  2.77519  2.98518  4.58477  3.61503
          0.01769  4.43925  5.16160  0.61958  0.77255  0.48576  0.95510
     85   2.21687  5.27943  2.51541  1.51524  4.60338  3.45975  3.73002  4.08358  2.20639  3.57785  4.34137  2.92989  3.29942  2.84472  3.01995  2.74602  3.03320  3.66144  5.72557  4.30803     86 - -
          2.68618  4.42225  2.77519  2.73123  3.46354  2.40513  3.72494  3.29354  2.67741  2.69355  4.24690  2.90347  2.73739  3.18146  2.89801  2.37887  2.77519  2.98518  4.58477  3.61503
          0.01769  4.43925  5.16160  0.61958  0.77255  0.48576  0.95510
     86   2.31368  4.83444  3.14800  2.62597  4.21396  3.47626  3.22896  3.63248  2.58094  3.23527  4.05065  3.11470  3.92756  2.96184  2.69987  1.49740  2.66804  3.28327  5.46856  4.14917     87 - -
          2.68618  4.42225  2.77519  2.73123  3.46354  2.40513  3.72494  3.29354  2.67741  2.69355  4.24690  2.90347  2.73739  3.18146  2.89801  2.37887  2.77519  2.98518  4.58477  3.61503
          0.01769  4.43925  5.16160  0.61958  0.77255  0.48576  0.95510
     87   2.50904  5.13922  2.68984  2.25495  4.45730  3.46402  3.23181  3.92496  2.41748  3.43360  4.19031  2.58118  3.86504  2.77357  2.70835  2.19813  2.15367  3.51595  5.58982  4.19432     88 - -
          2.68619  4.42226  2.77520  2.73107  3.46355  2.40514  3.72495  3.29355  2.67742  2.69356  4.24691  2.90348  2.73740  3.18147  2.89802  2.37888  2.77520  2.98519  4.58478  3.61504
          0.06591  2.84648  5.16160  0.40824  1.09309  0.48576  0.95510
     88   2.94821  5.32606  3.24830  2.40436  4.73730  3.65923  2.61833  4.15275  1.57732  3.58828  4.37686  3.13383  4.03233  2.21962  1.98821  2.91338  3.14738  3.75823  5.65895  4.36626     90 - -
          2.68618  4.42225  2.77519  2.73123  3.46354  2.40513  3.72494  3.29354  2.67741  2.69355  4.24690  2.90347  2.73739  3.18146  2.89801  2.37887  2.77519  2.98518  4.58477  3.61503
          0.01769  4.43925  5.16160  0.61958  0.77255  0.48576  0.95510
     89   2.39900  4.60719  3.32299  2.54078  4.01744  3.46588  3.95454  3.35635  2.84238  3.06302  3.92095  3.26937  3.97039  3.17631  3.24800  2.52994  1.38541  2.69241  5.37662  4.10327     91 - -
          2.68618  4.42225  2.77519  2.73123  3.46354  2.40513  3.72494  3.29354  2.67741  2.69355  4.24690  2.90347  2.73739  3.18146  2.89801  2.37887  2.77519  2.98518  4.58477  3.61503
          0.01769  4.43925  5.16160  0.61958  0.77255  0.48576  0.95510
     90   3.35248  4.60744  5.28520  4.74927  3.62382  4.78456  5.26438  1.10360  4.63814  1.92929  2.58124  4.90034  5.01352  4.78583  4.73892  4.15745  3.59386  1.38852  5.61015  4.47594     92 - -
          2.68618  4.42225  2.77519  2.73123  3.46354  2.40513  3.72494  3.29354  2.67741  2.69355  4.24690  2.90347  2.73739  3.18146  2.89801  2.37887  2.77519  2.98518  4.58477  3.61503
          0.01769  4.43925  5.16160  0.61958  0.77255  0.48576  0.95510
     91   2.97733  5.55507  1.81427  1.33411  4.86214  3.44973  3.12552  4.37394  2.73999  3.84580  4.63284  2.62105  3.98565  2.98260  3.29199  2.58164  3.23650  3.93112  5.98700  4.51440     93 - -
          2.68618  4.42225  2.77519  2.73123  3.46354  2.40513  3.72494  3.29354  2.67741  2.69355  4.24690  2.90347  2.73739  3.18146  2.89801  2.37887  2.77519  2.98518  4.58477  3.61503
          0.01769  4.43925  5.16160  0.61958  0.77255  0.48576  0.95510
     92   3.43097  4.65838  5.39627  4.89073  3.75728  4.94416  5.51439  0.96057  4.79827  1.81001  3.51977  5.06530  5.15549  4.98102  4.92957  4.34541  3.68021  1.38314  5.82873  4.67322     94 - -
          2.68618  4.42225  2.77519  2.73123  3.46354  2.40513  3.72494  3.29354  2.67741  2.69355  4.24690  2.90347  2.73739  3.18146  2.89801  2.37887  2.77519  2.98518  4.58477  3.61503
          0.01769  4.43925  5.16160  0.61958  0.77255  0.48576  0.95510
     93   2.67965  4.84866  2.84770  2.03699  3.54369  3.51670  3.72316  3.48917  2.36503  2.47991  3.92214  3.05586  3.90664  2.88061  2.77190  2.52642  2.91100  2.50472  5.35728  4.02958     95 - -
          2.68618  4.42225  2.77519  2.73123  3.46354  2.40513  3.72494  3.29354  2.67741  2.69355  4.24690  2.90347  2.73739  3.18146  2.89801  2.37887  2.77519  2.98518  4.58477  3.61503
          0.01769  4.43925  5.16160  0.61958  0.77255  0.48576  0.95510
     94   2.14684  5.15370  2.50644  2.24386  4.47332  3.11768  3.21782  3.94326  2.42484  3.44902  4.20491  2.93938  3.86716  2.41536  2.91603  2.51488  2.37060  3.53137  5.60324  4.20455     96 - -
          2.68618  4.42225  2.77519  2.73123  3.46354  2.40513  3.72494  3.29354  2.67741  2.69355  4.24690  2.90347  2.73739  3.18146  2.89801  2.37887  2.77519  2.98518  4.58477  3.61503
          0.01769  4.43925  5.16160  0.61958  0.77255  0.48576  0.95510
     95   4.08190  5.32278  5.03363  4.88453  0.40462  4.56803  4.26734  3.58029  4.78961  2.82946  4.23981  4.71452  5.03568  4.80651  4.76703  4.29790  4.39415  3.60722  4.40597  2.72605     97 - -
          2.68618  4.42225  2.77519  2.73123  3.46354  2.40513  3.72494  3.29354  2.67741  2.69355  4.24690  2.90347  2.73739  3.18146  2.89801  2.37887  2.77519  2.98518  4.58477  3.61503
          0.01769  4.43925  5.16160  0.61958  0.77255  0.48576  0.95510
     96   3.07763  4.44514  4.75678  4.20969  3.02018  4.32043  4.74645  2.09381  4.08765  2.06501  3.45229  4.38470  4.65864  4.30304  4.24758  3.65903  2.83112  0.93332  5.29744  4.08819     98 - -
          2.68618  4.42225  2.77519  2.73123  3.46354  2.40513  3.72494  3.29354  2.67741  2.69355  4.24690  2.90347  2.73739  3.18146  2.89801  2.37887  2.77519  2.98518  4.58477  3.61503
          0.01769  4.43925  5.16160  0.61958  0.77255  0.48576  0.95510
     97   2.74499  5.20490  1.97545  2.39632  4.52958  3.46947  3.69446  4.00084  2.29688  3.50035  4.26059  2.94445  2.33956  2.57678  2.70850  2.71017  2.70487  3.58652  5.64918  4.24876     99 - -
          2.68618  4.42225  2.77519  2.73123  3.46354  2.40513  3.72494  3.29354  2.67741  2.69355  4.24690  2.90347  2.73739  3.18146  2.89801  2.37887  2.77519  2.98518  4.58477  3.61503
          0.01769  4.43925  5.16160  0.61958  0.77255  0.48576  0.95510
     98   2.11227  3.81354  2.86360  2.37215  4.09265  3.51297  3.71871  3.50628  2.37715  2.65576  3.93210  3.04931  3.43035  2.87313  2.73781  2.41251  2.90908  2.88746  5.36614  4.03549    100 - -
          2.68618  4.42225  2.77519  2.73123  3.46354  2.40513  3.72494  3.29354  2.67741  2.69355  4.24690  2.90347  2.73739  3.18146  2.89801  2.37887  2.77519  2.98518  4.58477  3.61503
          0.01769  4.43925  5.16160  0.61958  0.77255  0.48576  0.95510
     99   2.03816  5.38594  1.79844  1.93069  4.70490  3.05304  3.78219  4.19639  2.61488  3.68422  4.45671  2.91728  3.94092  2.40296  3.13927  2.80480  3.11576  3.76689  5.83158  4.39258    101 - -
          2.68618  4.42225  2.77519  2.73123  3.46354  2.40513  3.72494  3.29354  2.67741  2.69355  4.24690  2.90347  2.73739  3.18146  2.89801  2.37887  2.77519  2.98518  4.58477  3.61503
          0.01769  4.43925  5.16160  0.61958  0.77255  0.48576  0.95510
    100   2.58790  5.29162  2.30661  1.50705  4.61967  3.45726  3.73742  4.10235  2.53077  3.59476  4.35855  2.92826  3.91249  2.85283  2.73101  2.19606  3.04290  3.67734  5.74144  4.32066    102 - -
          2.68618  4.42225  2.77519  2.73123  3.46354  2.40513  3.72494  3.29354  2.67741  2.69355  4.24690  2.90347  2.73739  3.18146  2.89801  2.37887  2.77519  2.98518  4.58477  3.61503
          0.01769  4.43925  5.16160  0.61958  0.77255  0.48576  0.95510
    101   3.42783  4.65086  5.40266  4.90958  3.83736  4.96388  5.58081  0.90745  4.82323  2.06745  3.59516  5.08752  5.18445  5.03754  4.97389  4.37395  3.68181  1.29538  5.91459  4.73410    103 - -
          2.68618  4.42225  2.77519  2.73123  3.46354  2.40513  3.72494  3.29354  2.67741  2.69355  4.24690  2.90347  2.73739  3.18146  2.89801  2.37887  2.77519  2.98518  4.58477  3.61503
          0.01769  4.43925  5.16160  0.61958  0.77255  0.48576  0.95510
    102   2.93606  5.47734  1.35111  2.13728  4.79165  2.99152  3.83015  4.29157  2.70252  3.77576  4.55987  2.91131  2.88209  2.64493  3.24405  2.59361  3.19279  3.85798  5.92453  4.46798    104 - -
          2.68618  4.42225  2.77519  2.73123  3.46354  2.40513  3.72494  3.29354  2.67741  2.69355  4.24690  2.90347  2.73739  3.18146  2.89801  2.37887  2.77519  2.98518  4.58477  3.61503
          0.01769  4.43925  5.16160  0.61958  0.77255  0.48576  0.95510
    103   2.68075  4.43451  3.50660  2.93950  3.19542  3.64482  3.88852  2.93810  2.63819  2.19293  3.53259  3.35836  2.22246  2.69812  3.24873  2.88638  2.91210  2.53958  3.80485  3.75846    105 - -
          2.68618  4.42225  2.77519  2.73123  3.46354  2.40513  3.72494  3.29354  2.67741  2.69355  4.24690  2.90347  2.73739  3.18146  2.89801  2.37887  2.77519  2.98518  4.58477  3.61503
          0.01769  4.43925  5.16160  0.61958  0.77255  0.48576  0.95510
    104   2.46365  4.21982  3.95232  3.37106  3.32228  3.75135  4.03605  1.84279  3.26330  1.98312  2.93800  3.65232  4.12207  3.13970  2.81743  3.02588  2.91541  2.46710  4.82291  3.18511    106 - -
          2.68618  4.42225  2.77519  2.73123  3.46354  2.40513  3.72494  3.29354  2.67741  2.69355  4.24690  2.90347  2.73739  3.18146  2.89801  2.37887  2.77519  2.98518  4.58477  3.61503
          0.01769  4.43925  5.16160  0.61958  0.77255  0.48576  0.95510
    105   2.75215  3.42755  4.01440  3.44216  3.11580  3.80677  3.38640  2.74071  3.33065  2.46171  2.95182  3.69719  4.17559  3.08887  3.56087  3.08455  2.98316  2.54264  3.58598  1.61649    107 - -
          2.68618  4.42225  2.77519  2.73123  3.46354  2.40513  3.72494  3.29354  2.67741  2.69355  4.24690  2.90347  2.73739  3.18146  2.89801  2.37887  2.77519  2.98518  4.58477  3.61503
          0.01769  4.43925  5.16160  0.61958  0.77255  0.48576  0.95510
    106   2.90807  4.32914  4.44808  3.87761  1.66167  4.01345  4.13162  2.65822  3.73062  1.68194  2.84712  4.00438  4.35596  3.29630  3.85673  3.31411  3.13662  2.54388  4.59458  2.52412    108 - -
          2.68618  4.42225  2.77519  2.73123  3.46354  2.40513  3.72494  3.29354  2.67741  2.69355  4.24690  2.90347  2.73739  3.18146  2.89801  2.37887  2.77519  2.98518  4.58477  3.61503
          0.01769  4.43925  5.16160  0.61958  0.77255  0.48576  0.95510
    107   3.12273  5.74873  1.12413  1.88480  5.04895  2.85916  3.95152  4.58089  2.94322  4.04706  4.86874  2.51322  4.04533  3.10379  3.54514  2.63177  3.40315  4.12799  6.19588  4.67781    109 - -
          2.68618  4.42225  2.77519  2.73123  3.46354  2.40513  3.72494  3.29354  2.67741  2.69355  4.24690  2.90347  2.73739  3.18146  2.89801  2.37887  2.77519  2.98518  4.58477  3.61503
          0.01769  4.43925  5.16160  0.61958  0.77255  0.48576  0.95510
    108   2.56253  5.07879  3.05179  2.49001  4.39106  3.51629  3.28308  3.82999  1.89031  3.36307  4.14530  3.01559  3.90857  2.81007  2.40123  2.37086  2.12389  3.45536  5.53441  4.18089    110 - -
          2.68618  4.42225  2.77519  2.73123  3.46354  2.40513  3.72494  3.29354  2.67741  2.69355  4.24690  2.90347  2.73739  3.18146  2.89801  2.37887  2.77519  2.98518  4.58477  3.61503
          0.01769  4.43925  5.16160  0.61958  0.77255  0.48576  0.95510
    109   2.32969  4.50867  3.48966  2.99134  3.29864  3.40325  4.05028  3.40778  2.97823  3.09319  3.94921  3.35757  1.62106  3.29553  3.36590  2.02750  2.62819  3.07193  5.40067  4.14246    111 - -
          2.68618  4.42225  2.77519  2.73123  3.46354  2.40513  3.72494  3.29354  2.67741  2.69355  4.24690  2.90347  2.73739  3.18146  2.89801  2.37887  2.77519  2.98518  4.58477  3.61503
          0.01769  4.43925  5.16160  0.61958  0.77255  0.48576  0.95510
    110   4.16236  5.41689  4.72565  4.58944  2.54917  4.52992  4.03483  4.11095  4.43776  3.40972  4.72739  4.48952  5.00315  4.59433  4.48953  4.22753  4.45861  4.01099  4.20358  0.37727    112 - -
          2.68618  4.42225  2.77519  2.73123  3.46354  2.40513  3.72494  3.29354  2.67741  2.69355  4.24690  2.90347  2.73739  3.18146  2.89801  2.37887  2.77519  2.98518  4.58477  3.61503
          0.01769  4.43925  5.16160  0.61958  0.77255  0.48576  0.95510
    111   3.07910  3.31300  4.65832  4.13625  1.92822  4.14724  3.98150  2.47735  3.97019  2.46709  3.51788  4.11791  4.49270  4.07517  4.03837  3.46422  3.30996  2.66759  4.28657  1.26636    113 - -
          2.68618  4.42225  2.77519  2.73123  3.46354  2.40513  3.72494  3.29354  2.67741  2.69355  4.24690  2.90347  2.73739  3.18146  2.89801  2.37887  2.77519  2.98518  4.58477  3.61503
          0.01769  4.43925  5.16160  0.61958  0.77255  0.48576  0.95510
    112   3.50765  4.76254  5.36576  4.82095  3.45077  4.90476  5.32358  1.79904  4.69759  0.89686  3.21971  5.01188  5.07556  4.77405  4.77275  4.28328  3.74004  1.60991  5.55648  4.48927    114 - -
          2.68618  4.42225  2.77519  2.73123  3.46354  2.40513  3.72494  3.29354  2.67741  2.69355  4.24690  2.90347  2.73739  3.18146  2.89801  2.37887  2.77519  2.98518  4.58477  3.61503
          0.01769  4.43925  5.16160  0.61958  0.77255  0.48576  0.95510
    113   1.86482  4.64235  3.25765  2.34633  3.87301  3.10973  3.82366  3.24627  2.70498  2.65786  3.77766  3.18983  3.95651  3.03862  3.12900  2.39200  2.91850  2.37277  5.23401  3.95107    115 - -
          2.68618  4.42225  2.77519  2.73123  3.46354  2.40513  3.72494  3.29354  2.67741  2.69355  4.24690  2.90347  2.73739  3.18146  2.89801  2.37887  2.77519  2.98518  4.58477  3.61503
          0.01769  4.43925  5.16160  0.61958  0.77255  0.48576  0.95510
    114   2.24333  4.59175  3.73179  3.58424  4.72951  3.33125  4.69633  4.09846  3.68539  3.82431  4.74720  3.73165  0.67612  4.00630  3.94479  2.86181  3.18867  3.58449  6.05867  4.88325    116 - -
          2.68618  4.42225  2.77519  2.73123  3.46354  2.40513  3.72494  3.29354  2.67741  2.69355  4.24690  2.90347  2.73739  3.18146  2.89801  2.37887  2.77519  2.98518  4.58477  3.61503
          0.01769  4.43925  5.16160  0.61958  0.77255  0.48576  0.95510
    115   2.57881  5.31803  1.70627  2.18010  4.65254  2.47051  3.76916  4.13784  2.59087  3.63426  4.40475  2.62587  3.92786  2.89022  3.10895  2.52044  2.73368  3.71188  5.78650  4.35848    117 - -
          2.68625  4.42232  2.77493  2.73130  3.46361  2.40476  3.72502  3.29361  2.67748  2.69362  4.24697  2.90333  2.73747  3.18153  2.89808  2.37894  2.77527  2.98525  4.58484  3.61510
          0.39076  1.14657  5.16160  0.14152  2.02525  0.48576  0.95510
    116   2.23650  5.17583  2.69542  2.13847  4.50955  3.46341  3.65716  3.98542  1.95447  3.47487  4.22214  2.93591  3.34741  2.75939  2.38313  2.47647  2.92945  3.56091  5.61427  4.21276    119 - -
          2.68618  4.42225  2.77519  2.73123  3.46354  2.40513  3.72494  3.29354  2.67741  2.69355  4.24690  2.90347  2.73739  3.18146  2.89801  2.37887  2.77519  2.98518  4.58477  3.61503
          0.01769  4.43925  5.16160  0.61958  0.77255  0.48576  0.95510
    117   2.52737  5.07248  2.73554  2.42158  4.37237  2.72257  3.66554  3.82702  2.15081  3.35853  3.60789  2.72806  3.37091  2.77927  2.54294  2.48214  2.91134  2.84400  5.53417  4.15307    120 - -
          2.68618  4.42225  2.77519  2.73123  3.46354  2.40513  3.72494  3.29354  2.67741  2.69355  4.24690  2.90347  2.73739  3.18146  2.89801  2.37887  2.77519  2.98518  4.58477  3.61503
          0.01769  4.43925  5.16160  0.61958  0.77255  0.48576  0.95510
    118   1.79725  4.65956  3.25382  2.88582  4.47182  1.50761  4.10273  3.90623  2.97195  3.52412  4.33404  3.27849  3.94406  2.75937  3.38856  2.15632  2.98853  3.44230  5.74838  4.45655    121 - -
          2.68618  4.42225  2.77519  2.73123  3.46354  2.40513  3.72494  3.29354  2.67741  2.69355  4.24690  2.90347  2.73739  3.18146  2.89801  2.37887  2.77519  2.98518  4.58477  3.61503
          0.01769  4.43925  5.16160  0.61958  0.77255  0.48576  0.95510
    119   2.21470  5.01971  2.98435  1.80780  4.31276  2.88139  3.69576  3.34119  2.46801  3.31110  4.09545  2.98762  3.88293  2.60225  2.94539  2.49295  2.68927  3.38583  5.50929  4.14228    122 - -
          2.68618  4.42225  2.77519  2.73123  3.46354  2.40513  3.72494  3.29354  2.67741  2.69355  4.24690  2.90347  2.73739  3.18146  2.89801  2.37887  2.77519  2.98518  4.58477  3.61503
          0.01769  4.43925  5.16160  0.61958  0.77255  0.48576  0.95510
    120   2.85814  5.36301  2.50849  1.70395  4.69496  3.47584  3.75966  4.17760  1.52095  3.65660  4.42664  2.94037  3.31637  2.87730  3.01235  2.80103  3.09941  3.75038  5.79060  4.37247    123 - -
          2.68618  4.42225  2.77519  2.73123  3.46354  2.40513  3.72494  3.29354  2.67741  2.69355  4.24690  2.90347  2.73739  3.18146  2.89801  2.37887  2.77519  2.98518  4.58477  3.61503
          0.01769  4.43925  5.16160  0.61958  0.77255  0.48576  0.95510
    121   1.32834  4.45285  3.62798  3.13258  4.14263  2.49800  4.16416  3.53277  3.11100  3.21534  4.05905  3.43145  3.13556  3.41640  3.48321  2.37468  2.60464  2.47605  5.51189  4.27151    124 - -
          2.68618  4.42225  2.77519  2.73123  3.46354  2.40513  3.72494  3.29354  2.67741  2.69355  4.24690  2.90347  2.73739  3.18146  2.89801  2.37887  2.77519  2.98518  4.58477  3.61503
          0.01769  4.43925  5.16160  0.61958  0.77255  0.48576  0.95510
    122   4.08638  5.21776  5.16347  4.91119  1.29775  4.81471  3.73936  3.66174  4.71905  2.42716  4.23703  4.46711  5.08947  4.55861  4.64905  4.18729  4.29532  3.61352  3.84542  0.89776    125 - -
          2.68618  4.42225  2.77519  2.73123  3.46354  2.40513  3.72494  3.29354  2.67741  2.69355  4.24690  2.90347  2.73739  3.18146  2.89801  2.37887  2.77519  2.98518  4.58477  3.61503
          0.01769  4.43925  5.16160  0.61958  0.77255  0.48576  0.95510
    123   1.79878  4.39957  3.58392  3.03425  3.63475  3.14466  3.96968  2.98976  2.99106  2.70849  3.59620  3.41187  4.01781  3.29331  3.34361  2.58409  2.23210  2.17055  5.07268  3.30146    126 - -
          2.68618  4.42225  2.77519  2.73123  3.46354  2.40513  3.72494  3.29354  2.67741  2.69355  4.24690  2.90347  2.73739  3.18146  2.89801  2.37887  2.77519  2.98518  4.58477  3.61503
          0.01769  4.43925  5.16160  0.61958  0.77255  0.48576  0.95510
    124   3.47047  4.77452  5.20599  4.69379  3.44473  4.76203  5.22458  2.17725  4.53323  0.89134  3.24616  4.88551  5.00540  4.67687  4.63688  4.15808  3.72099  1.43734  5.52094  4.40760    127 - -
          2.68618  4.42225  2.77519  2.73123  3.46354  2.40513  3.72494  3.29354  2.67741  2.69355  4.24690  2.90347  2.73739  3.18146  2.89801  2.37887  2.77519  2.98518  4.58477  3.61503
          0.01769  4.43925  5.16160  0.61958  0.77255  0.48576  0.95510
    125   3.59200  4.83956  5.43227  4.88399  3.39007  4.98409  5.37452  1.67607  4.75435  0.79158  3.15007  5.09135  5.11899  4.79345  4.81188  4.36820  3.81893  1.98320  5.54575  4.50821    128 - -
          2.68618  4.42225  2.77519  2.73123  3.46354  2.40513  3.72494  3.29354  2.67741  2.69355  4.24690  2.90347  2.73739  3.18146  2.89801  2.37887  2.77519  2.98518  4.58477  3.61503
          0.01769  4.43925  5.16160  0.61958  0.77255  0.48576  0.95510
    126   2.38943  5.23309  3.43271  2.80748  4.61707  3.74265  3.16454  3.99936  2.02971  3.48997  4.32391  3.26100  4.11731  2.90445  1.19623  3.04203  3.23411  3.66373  5.59313  4.35632    129 - -
          2.68618  4.42225  2.77519  2.73123  3.46354  2.40513  3.72494  3.29354  2.67741  2.69355  4.24690  2.90347  2.73739  3.18146  2.89801  2.37887  2.77519  2.98518  4.58477  3.61503
          0.01769  4.43925  5.16160  0.61958  0.77255  0.48576  0.95510
    127   2.77746  5.28510  2.13621  1.78412  4.62411  3.47028  3.25494  4.10753  1.88863  3.58173  4.33483  2.93499  3.90060  2.80954  2.68479  2.72961  3.01238  3.67414  5.71000  4.29803    130 - -
          2.68618  4.42225  2.77519  2.73123  3.46354  2.40513  3.72494  3.29354  2.67741  2.69355  4.24690  2.90347  2.73739  3.18146  2.89801  2.37887  2.77519  2.98518  4.58477  3.61503
          0.01769  4.43925  5.16160  0.61958  0.77255  0.48576  0.95510
    128   0.78859  4.37177  4.02834  3.74019  4.54641  3.21553  4.67351  3.73913  3.71690  3.59358  4.47987  3.73440  3.99287  3.99561  3.96162  2.68338  1.91799  3.26148  5.95119  4.77878    131 - -
          2.68618  4.42225  2.77519  2.73123  3.46354  2.40513  3.72494  3.29354  2.67741  2.69355  4.24690  2.90347  2.73739  3.18146  2.89801  2.37887  2.77519  2.98518  4.58477  3.61503
          0.01769  4.43925  5.16160  0.61958  0.77255  0.48576  0.95510
    129   3.72452  5.00473  5.37165  4.81443  3.22147  4.98864  5.26566  2.44125  4.61650  0.85033  1.46677  5.06217  5.09479  4.65440  4.66498  4.37437  3.93768  2.67045  5.40516  4.38643    132 - -
          2.68618  4.42225  2.77519  2.73123  3.46354  2.40513  3.72494  3.29354  2.67741  2.69355  4.24690  2.90347  2.73739  3.18146  2.89801  2.37887  2.77519  2.98518  4.58477  3.61503
          0.01769  4.43925  5.16160  0.61958  0.77255  0.48576  0.95510
    130   2.36543  5.21994  2.65417  1.82838  4.55860  3.47863  3.67898  4.03198  2.03267  3.51556  4.26883  2.94939  3.88793  2.78407  2.17926  2.70495  2.97354  3.60840  5.64880  4.25171    133 - -
          2.68618  4.42225  2.77519  2.73123  3.46354  2.40513  3.72494  3.29354  2.67741  2.69355  4.24690  2.90347  2.73739  3.18146  2.89801  2.37887  2.77519  2.98518  4.58477  3.61503
          0.01769  4.43925  5.16160  0.61958  0.77255  0.48576  0.95510
    131   2.50815  5.16809  2.22074  2.01185  4.49493  3.11481  3.66952  3.96800  2.42127  3.46736  4.22022  2.93687  3.86720  2.77553  2.26278  2.48511  2.93824  3.19565  5.61595  4.21447    134 - -
          2.68618  4.42225  2.77519  2.73123  3.46354  2.40513  3.72494  3.29354  2.67741  2.69355  4.24690  2.90347  2.73739  3.18146  2.89801  2.37887  2.77519  2.98518  4.58477  3.61503
          0.01769  4.43925  5.16160  0.61958  0.77255  0.48576  0.95510
    132   2.74664  5.08718  2.95128  2.29079  4.39316  3.49570  3.71909  3.83500  2.30697  3.37946  4.16703  2.99957  3.91293  2.43618  2.91801  2.11432  1.85586  3.46228  5.56435  4.19975    135 - -
          2.68618  4.42225  2.77519  2.73123  3.46354  2.40513  3.72494  3.29354  2.67741  2.69355  4.24690  2.90347  2.73739  3.18146  2.89801  2.37887  2.77519  2.98518  4.58477  3.61503
          0.01769  4.43925  5.16160  0.61958  0.77255  0.48576  0.95510
    133   2.97302  5.50701  2.28112  2.16741  4.81741  1.64731  3.85521  4.31528  2.46787  3.80366  4.59817  1.96324  3.99013  2.99149  3.27761  2.89402  3.23294  3.88708  5.95647  4.49912    136 - -
          2.68618  4.42225  2.77519  2.73123  3.46354  2.40513  3.72494  3.29354  2.67741  2.69355  4.24690  2.90347  2.73739  3.18146  2.89801  2.37887  2.77519  2.98518  4.58477  3.61503
          0.01769  4.43925  5.16160  0.61958  0.77255  0.48576  0.95510
    134   2.79882  4.97595  3.22910  2.63686  4.25052  3.59960  3.73752  3.64684  1.68785  3.22708  3.00778  3.13119  3.98037  2.88406  1.95444  2.60958  3.01760  2.93886  5.43790  4.14053    137 - -
          2.68618  4.42225  2.77519  2.73123  3.46354  2.40513  3.72494  3.29354  2.67741  2.69355  4.24690  2.90347  2.73739  3.18146  2.89801  2.37887  2.77519  2.98518  4.58477  3.61503
          0.01769  4.43925  5.16160  0.61958  0.77255  0.48576  0.95510
    135   2.41039  4.39539  4.85174  4.28854  3.54252  4.34920  4.75768  1.66574  4.15914  2.11442  2.59650  4.42914  4.66414  4.35125  4.28316  3.68149  3.30192  1.22336  5.27656  4.09811    138 - -
          2.68618  4.42225  2.77519  2.73123  3.46354  2.40513  3.72494  3.29354  2.67741  2.69355  4.24690  2.90347  2.73739  3.18146  2.89801  2.37887  2.77519  2.98518  4.58477  3.61503
          0.01769  4.43925  5.16160  0.61958  0.77255  0.48576  0.95510
    136   1.15572  4.42213  3.88553  3.70240  4.80577  1.15367  4.74716  4.21514  3.82323  3.93459  4.75523  3.71785  3.99262  4.05957  4.07716  2.68579  3.02600  3.56940  6.13239  4.98084    139 - -
          2.68618  4.42225  2.77519  2.73123  3.46354  2.40513  3.72494  3.29354  2.67741  2.69355  4.24690  2.90347  2.73739  3.18146  2.89801  2.37887  2.77519  2.98518  4.58477  3.61503
          0.01769  4.43925  5.16160  0.61958  0.77255  0.48576  0.95510
    137   3.55227  4.79642  5.38396  4.87489  3.51294  4.96644  5.41590  0.90611  4.72266  1.38405  3.29864  5.07558  5.14529  4.85726  4.81851  4.37512  3.79344  2.02723  5.64134  4.52099    140 - -
          2.68618  4.42225  2.77519  2.73123  3.46354  2.40513  3.72494  3.29354  2.67741  2.69355  4.24690  2.90347  2.73739  3.18146  2.89801  2.37887  2.77519  2.98518  4.58477  3.61503
          0.01769  4.43925  5.16160  0.61958  0.77255  0.48576  0.95510
    138   1.02537  4.37244  3.88935  3.49601  4.41361  2.04524  4.46902  3.79125  3.48593  3.50579  4.33881  3.60864  3.95001  3.75891  3.79426  2.28651  2.93219  2.68170  5.78575  4.58711    141 - -
          2.68618  4.42225  2.77519  2.73123  3.46354  2.40513  3.72494  3.29354  2.67741  2.69355  4.24690  2.90347  2.73739  3.18146  2.89801  2.37887  2.77519  2.98518  4.58477  3.61503
          0.01769  4.43925  5.16160  0.61958  0.77255  0.48576  0.95510
    139   2.80241  5.23176  3.08178  2.31936  4.59607  3.55258  3.17117  4.04465  1.72531  3.14281  4.27944  2.54602  3.93687  2.57284  2.06462  2.77059  3.01988  3.63548  5.62413  4.27335    142 - -
          2.68618  4.42225  2.77519  2.73123  3.46354  2.40513  3.72494  3.29354  2.67741  2.69355  4.24690  2.90347  2.73739  3.18146  2.89801  2.37887  2.77519  2.98518  4.58477  3.61503
          0.01769  4.43925  5.16160  0.61958  0.77255  0.48576  0.95510
    140   2.61077  4.30359  4.81292  4.22208  2.54196  4.17605  4.52757  1.82313  4.05382  1.81169  2.54413  4.29550  4.49709  4.19123  4.11116  3.49710  3.18485  1.56851  4.99712  3.84120    143 - -
          2.68618  4.42225  2.77519  2.73123  3.46354  2.40513  3.72494  3.29354  2.67741  2.69355  4.24690  2.90347  2.73739  3.18146  2.89801  2.37887  2.77519  2.98518  4.58477  3.61503
          0.01769  4.43925  5.16160  0.61958  0.77255  0.48576  0.95510
    141   2.14683  4.37222  4.31434  3.85795  3.88970  3.68371  4.61189  2.47340  3.77011  2.76593  3.80088  3.97551  4.28028  4.03925  4.00007  3.08650  2.12557  1.08930  5.48560  4.28691    144 - -
          2.68618  4.42225  2.77519  2.73123  3.46354  2.40513  3.72494  3.29354  2.67741  2.69355  4.24690  2.90347  2.73739  3.18146  2.89801  2.37887  2.77519  2.98518  4.58477  3.61503
          0.01769  4.43925  5.16160  0.61958  0.77255  0.48576  0.95510
    142   3.68676  4.93024  5.50864  4.93325  3.26157  5.04323  5.34919  1.72089  4.79358  0.76708  2.35147  5.14968  5.12252  4.75195  4.80391  4.41831  3.89645  2.48439  5.44875  4.46483    145 - -
          2.68618  4.42225  2.77519  2.73123  3.46354  2.40513  3.72494  3.29354  2.67741  2.69355  4.24690  2.90347  2.73739  3.18146  2.89801  2.37887  2.77519  2.98518  4.58477  3.61503
          0.01769  4.43925  5.16160  0.61958  0.77255  0.48576  0.95510
    143   2.48758  4.76995  3.16678  2.60681  3.39126  3.54238  3.01819  3.38077  2.57424  3.01588  3.85226  3.10801  3.93092  2.93079  1.93617  2.40847  2.71650  3.08791  5.28696  3.44534    146 - -
          2.68618  4.42225  2.77519  2.73123  3.46354  2.40513  3.72494  3.29354  2.67741  2.69355  4.24690  2.90347  2.73739  3.18146  2.89801  2.37887  2.77519  2.98518  4.58477  3.61503
          0.01769  4.43925  5.16160  0.61958  0.77255  0.48576  0.95510
    144   2.52881  5.13013  2.73946  2.40285  4.45494  2.63266  3.66682  3.92210  2.41679  3.43139  4.18803  2.54223  3.86436  2.58917  2.48461  2.35622  2.38456  3.51237  5.58772  4.19368    147 - -
          2.68618  4.42225  2.77519  2.73123  3.46354  2.40513  3.72494  3.29354  2.67741  2.69355  4.24690  2.90347  2.73739  3.18146  2.89801  2.37887  2.77519  2.98518  4.58477  3.61503
          0.01769  4.43925  5.16160  0.61958  0.77255  0.48576  0.95510
    145   3.49628  5.54625  4.05604  3.22001  5.12594  4.03581  3.84039  4.40961  1.42293  3.76268  4.65401  3.55530  4.36748  2.96874  0.92278  3.47418  3.61220  4.10111  5.72307  4.63903    148 - -
          2.68618  4.42225  2.77519  2.73123  3.46354  2.40513  3.72494  3.29354  2.67741  2.69355  4.24690  2.90347  2.73739  3.18146  2.89801  2.37887  2.77519  2.98518  4.58477  3.61503
          0.01769  4.43925  5.16160  0.61958  0.77255  0.48576  0.95510
    146   2.88412  5.36095  2.69786  1.36904  4.68793  3.47834  3.78648  4.16483  2.57114  3.65817  4.44046  2.62504  3.95949  2.08249  3.05274  2.82929  2.74854  3.74893  5.80366  4.38886    149 - -
          2.68618  4.42225  2.77519  2.73123  3.46354  2.40513  3.72494  3.29354  2.67741  2.69355  4.24690  2.90347  2.73739  3.18146  2.89801  2.37887  2.77519  2.98518  4.58477  3.61503
          0.01769  4.43925  5.16160  0.61958  0.77255  0.48576  0.95510
    147   2.77410  5.10441  3.08381  2.52139  4.39329  3.54627  2.35125  3.84639  2.35879  3.37477  4.16438  2.78734  3.93490  2.58579  1.86678  2.57162  2.99632  3.47881  5.52898  3.47347    150 - -
          2.68618  4.42225  2.77519  2.73123  3.46354  2.40513  3.72494  3.29354  2.67741  2.69355  4.24690  2.90347  2.73739  3.18146  2.89801  2.37887  2.77519  2.98518  4.58477  3.61503
          0.01769  4.43925  5.16160  0.61958  0.77255  0.48576  0.95510
    148   2.57521  4.33684  4.38730  3.81579  3.37099  4.02353  4.38145  2.18044  3.69333  1.19718  3.29783  4.02960  3.48010  3.91307  3.87459  3.33035  3.12981  1.98055  5.02295  3.85017    151 - -
          2.68618  4.42225  2.77519  2.73123  3.46354  2.40513  3.72494  3.29354  2.67741  2.69355  4.24690  2.90347  2.73739  3.18146  2.89801  2.37887  2.77519  2.98518  4.58477  3.61503
          0.01769  4.43925  5.16160  0.61958  0.77255  0.48576  0.95510
    149   1.78003  4.29066  3.92318  3.36153  3.46536  2.87109  4.11231  2.62998  3.27990  2.29383  3.05636  3.65883  4.14579  3.55068  3.55232  3.02498  2.95990  1.76107  4.97297  3.76492    152 - -
          2.68618  4.42225  2.77519  2.73123  3.46354  2.40513  3.72494  3.29354  2.67741  2.69355  4.24690  2.90347  2.73739  3.18146  2.89801  2.37887  2.77519  2.98518  4.58477  3.61503
          0.01769  4.43925  5.16160  0.61958  0.77255  0.48576  0.95510
    150   1.62500  4.27918  4.20402  3.62786  3.37607  3.91680  4.24389  2.23806  3.52363  2.00663  2.62129  3.87380  4.27971  3.75906  3.73570  3.20791  2.76604  2.11526  4.95391  3.76433    153 - -
          2.68618  4.42225  2.77519  2.73123  3.46354  2.40513  3.72494  3.29354  2.67741  2.69355  4.24690  2.90347  2.73739  3.18146  2.89801  2.37887  2.77519  2.98518  4.58477  3.61503
          0.01769  4.43925  5.16160  0.61958  0.77255  0.48576  0.95510
    151   3.46537  4.70831  5.38576  4.85143  3.54531  4.90540  5.37055  1.37990  4.73849  1.14931  3.31436  5.02447  5.09147  4.84153  4.82237  4.28939  3.70297  1.55365  5.62785  4.53455    154 - -
          2.68618  4.42225  2.77519  2.73123  3.46354  2.40513  3.72494  3.29354  2.67741  2.69355  4.24690  2.90347  2.73739  3.18146  2.89801  2.37887  2.77519  2.98518  4.58477  3.61503
          0.01769  4.43925  5.16160  0.61958  0.77255  0.48576  0.95510
    152   2.68885  3.72002  3.21986  2.20147  3.90970  3.21130  3.77381  3.01158  2.61059  2.94912  2.98992  3.14725  3.94773  2.96969  1.92778  2.77888  2.91994  3.01710  5.24555  3.95325    155 - -
          2.68618  4.42225  2.77519  2.73123  3.46354  2.40513  3.72494  3.29354  2.67741  2.69355  4.24690  2.90347  2.73739  3.18146  2.89801  2.37887  2.77519  2.98518  4.58477  3.61503
          0.01769  4.43925  5.16160  0.61958  0.77255  0.48576  0.95510
    153   2.28493  4.41721  3.89962  3.49737  4.06472  3.43400  4.42505  3.05549  3.45023  3.02792  4.00017  3.68728  1.32947  3.75720  3.73932  2.84870  3.02614  1.78036  5.55533  4.34152    156 - -
          2.68618  4.42225  2.77519  2.73123  3.46354  2.40513  3.72494  3.29354  2.67741  2.69355  4.24690  2.90347  2.73739  3.18146  2.89801  2.37887  2.77519  2.98518  4.58477  3.61503
          0.01769  4.43925  5.16160  0.61958  0.77255  0.48576  0.95510
    154   2.67534  4.48184  3.42925  2.86410  3.23726  3.62040  3.86023  3.00143  2.59218  2.24306  3.58019  3.30291  3.38638  2.84708  2.69125  2.61833  2.90680  2.26505  5.05090  2.98667    157 - -
          2.68618  4.42225  2.77519  2.73123  3.46354  2.40513  3.72494  3.29354  2.67741  2.69355  4.24690  2.90347  2.73739  3.18146  2.89801  2.37887  2.77519  2.98518  4.58477  3.61503
          0.01769  4.43925  5.16160  0.61958  0.77255  0.48576  0.95510
    155   2.89216  5.39458  2.21221  2.03948  4.70879  1.60433  3.79735  4.19472  2.62507  3.68780  4.46894  2.92818  3.95666  2.64967  2.80698  2.83032  3.14135  3.77377  5.83871  4.40618    158 - -
          2.68618  4.42225  2.77519  2.73123  3.46354  2.40513  3.72494  3.29354  2.67741  2.69355  4.24690  2.90347  2.73739  3.18146  2.89801  2.37887  2.77519  2.98518  4.58477  3.61503
          0.01769  4.43925  5.16160  0.61958  0.77255  0.48576  0.95510
    156   2.69677  5.17722  2.36296  2.14672  3.67002  3.13111  3.65940  3.98465  1.94572  3.47611  4.22336  2.50326  3.42310  2.76221  2.89934  2.66297  2.73770  3.56005  5.61818  4.21300    159 - -
          2.68628  4.42235  2.77529  2.73116  3.46364  2.40500  3.72504  3.29364  2.67734  2.69331  4.24699  2.90356  2.73732  3.18156  2.89770  2.37897  2.77529  2.98528  4.58487  3.61513
          0.16594  1.91618  5.16160  0.99682  0.46053  0.48576  0.95510
    157   1.86246  3.35293  3.95749  3.42252  3.61964  1.93250  4.18937  2.84946  3.34453  2.45209  3.59699  3.65297  4.07711  3.61050  3.61502  2.89427  2.93430  2.01799  5.10375  3.89949    164 - -
          2.68618  4.42225  2.77519  2.73123  3.46354  2.40513  3.72494  3.29354  2.67741  2.69355  4.24690  2.90347  2.73739  3.18146  2.89801  2.37887  2.77519  2.98518  4.58477  3.61503
          0.01769  4.43925  5.16160  0.61958  0.77255  0.48576  0.95510
    158   3.63931  4.88951  5.47445  4.89818  3.26825  4.98875  5.30301  1.59741  4.75789  0.90283  2.10082  5.09941  5.08874  4.72824  4.77031  4.35918  3.85128  2.45305  5.42972  4.43428    165 - -
          2.68618  4.42225  2.77519  2.73123  3.46354  2.40513  3.72494  3.29354  2.67741  2.69355  4.24690  2.90347  2.73739  3.18146  2.89801  2.37887  2.77519  2.98518  4.58477  3.61503
          0.01769  4.43925  5.16160  0.61958  0.77255  0.48576  0.95510
    159   2.22054  4.27532  4.63371  4.04788  2.95789  4.09492  4.44145  2.10086  3.89957  2.03614  2.32964  4.17048  4.43107  4.07176  4.00353  3.40756  3.12968  1.46560  4.97768  3.80728    166 - -
          2.68618  4.42225  2.77519  2.73123  3.46354  2.40513  3.72494  3.29354  2.67741  2.69355  4.24690  2.90347  2.73739  3.18146  2.89801  2.37887  2.77519  2.98518  4.58477  3.61503
          0.01769  4.43925  5.16160  0.61958  0.77255  0.48576  0.95510
    160   2.28980  4.22197  4.22098  3.64222  3.30859  3.31691  4.19082  2.51431  3.51972  1.52872  2.42350  3.85058  4.22635  3.74347  3.70262  3.14876  2.98711  2.04935  4.86690  3.68128    167 - -
          2.68618  4.42225  2.77519  2.73123  3.46354  2.40513  3.72494  3.29354  2.67741  2.69355  4.24690  2.90347  2.73739  3.18146  2.89801  2.37887  2.77519  2.98518  4.58477  3.61503
          0.01769  4.43925  5.16160  0.61958  0.77255  0.48576  0.95510
    161   2.49956  3.74649  3.11526  2.47649  3.61597  3.62350  2.97072  2.75841  2.84303  2.48685  3.56647  3.31332  4.00502  3.15692  3.22431  2.85910  2.34096  2.55606  3.83024  3.26677    168 - -
          2.68618  4.42225  2.77519  2.73123  3.46354  2.40513  3.72494  3.29354  2.67741  2.69355  4.24690  2.90347  2.73739  3.18146  2.89801  2.37887  2.77519  2.98518  4.58477  3.61503
          0.01769  4.43925  5.16160  0.61958  0.77255  0.48576  0.95510
    162   2.66414  4.64610  3.28776  2.79721  4.01517  3.00545  3.91167  3.40206  2.76802  2.72418  3.91728  3.23959  3.96819  2.80429  3.16812  2.51281  1.40837  3.09286  5.35892  4.08074    169 - -
          2.68618  4.42225  2.77519  2.73123  3.46354  2.40513  3.72494  3.29354  2.67741  2.69355  4.24690  2.90347  2.73739  3.18146  2.89801  2.37887  2.77519  2.98518  4.58477  3.61503
          0.01769  4.43925  5.16160  0.61958  0.77255  0.48576  0.95510
    163   3.76110  5.00354  5.52430  4.94774  3.23282  5.10523  5.38230  2.12112  4.79996  0.62954  2.31081  5.19422  5.15580  4.75076  4.81368  4.48409  3.96575  2.59329  5.45208  4.48226    170 - -
          2.68618  4.42225  2.77519  2.73123  3.46354  2.40513  3.72494  3.29354  2.67741  2.69355  4.24690  2.90347  2.73739  3.18146  2.89801  2.37887  2.77519  2.98518  4.58477  3.61503
          0.01769  4.43925  5.16160  0.61958  0.77255  0.48576  0.95510
    164   2.92279  5.08736  3.33166  2.73165  4.31810  3.67901  2.58224  3.78600  2.28949  2.59640  4.16659  2.81000  4.05638  2.90853  1.46320  2.94375  3.12924  3.46760  5.46112  4.16423    171 - -
          2.68618  4.42225  2.77519  2.73123  3.46354  2.40513  3.72494  3.29354  2.67741  2.69355  4.24690  2.90347  2.73739  3.18146  2.89801  2.37887  2.77519  2.98518  4.58477  3.61503
          0.01769  4.43925  5.16160  0.61958  0.77255  0.48576  0.95510
    165   4.01018  5.17421  5.07171  4.79113  1.52836  4.74101  3.69567  3.77337  4.61425  3.13260  4.34778  3.21986  5.03204  4.48737  4.57475  4.10095  4.22037  3.65338  1.90728  1.05533    172 - -
          2.68618  4.42225  2.77519  2.73123  3.46354  2.40513  3.72494  3.29354  2.67741  2.69355  4.24690  2.90347  2.73739  3.18146  2.89801  2.37887  2.77519  2.98518  4.58477  3.61503
          0.01769  4.43925  5.16160  0.61958  0.77255  0.48576  0.95510
    166   2.33893  4.98686  2.75805  2.47317  4.28318  3.08354  3.71135  3.29422  2.49375  3.28783  4.07899  3.00228  2.16897  2.46427  2.96931  2.49649  2.93007  3.35865  5.49634  4.13613    173 - -
          2.68618  4.42225  2.77519  2.73123  3.46354  2.40513  3.72494  3.29354  2.67741  2.69355  4.24690  2.90347  2.73739  3.18146  2.89801  2.37887  2.77519  2.98518  4.58477  3.61503
          0.01769  4.43925  5.16160  0.61958  0.77255  0.48576  0.95510
    167   2.82838  5.32029  1.59554  2.18158  4.62783  3.45849  3.75586  4.11247  2.56983  3.61050  4.38165  2.46838  3.92554  2.59931  3.08392  2.55518  3.07217  3.69413  5.76306  3.06446    174 - -
          2.68618  4.42225  2.77519  2.73123  3.46354  2.40513  3.72494  3.29354  2.67741  2.69355  4.24690  2.90347  2.73739  3.18146  2.89801  2.37887  2.77519  2.98518  4.58477  3.61503
          0.01769  4.43925  5.16160  0.61958  0.77255  0.48576  0.95510
    168   3.01839  5.43853  2.61174  0.97638  4.77803  3.49352  3.89792  4.23698  2.71466  3.75663  4.58674  2.98686  4.03702  2.69284  3.17870  2.95874  2.83070  3.84236  5.92432  4.51161    175 - -
          2.68618  4.42225  2.77519  2.73123  3.46354  2.40513  3.72494  3.29354  2.67741  2.69355  4.24690  2.90347  2.73739  3.18146  2.89801  2.37887  2.77519  2.98518  4.58477  3.61503
          0.01769  4.43925  5.16160  0.61958  0.77255  0.48576  0.95510
    169   3.34164  4.60207  5.24942  4.71302  3.63101  4.76641  5.24343  1.66549  4.60318  1.81269  2.84167  4.87241  5.00086  4.76091  4.71423  4.13671  3.58348  0.94517  5.60773  4.46808    176 - -
          2.68618  4.42225  2.77519  2.73123  3.46354  2.40513  3.72494  3.29354  2.67741  2.69355  4.24690  2.90347  2.73739  3.18146  2.89801  2.37887  2.77519  2.98518  4.58477  3.61503
          0.01769  4.43925  5.16160  0.61958  0.77255  0.48576  0.95510
    170   3.07965  4.97774  3.85164  3.22293  4.29925  3.80205  4.01808  3.52772  2.42850  3.20268  4.20441  3.56933  4.25641  3.21274  0.92958  3.19769  3.33932  2.42945  5.53535  4.31433    177 - -
          2.68618  4.42225  2.77519  2.73123  3.46354  2.40513  3.72494  3.29354  2.67741  2.69355  4.24690  2.90347  2.73739  3.18146  2.89801  2.37887  2.77519  2.98518  4.58477  3.61503
          0.01769  4.43925  5.16160  0.61958  0.77255  0.48576  0.95510
    171   2.51979  5.17870  2.07544  2.40754  4.54331  3.08969  3.74064  4.01535  2.53243  3.52830  4.29587  2.95388  2.74784  2.62104  3.03191  1.91924  3.00458  3.59726  5.68923  4.28572    178 - -
          2.68618  4.42225  2.77519  2.73123  3.46354  2.40513  3.72494  3.29354  2.67741  2.69355  4.24690  2.90347  2.73739  3.18146  2.89801  2.37887  2.77519  2.98518  4.58477  3.61503
          0.01769  4.43925  5.16160  0.61958  0.77255  0.48576  0.95510
    172   2.18279  4.75638  3.16415  2.15418  3.99257  3.53033  3.77570  3.36650  2.61190  2.60446  3.86466  3.11902  2.38768  2.95679  3.05472  2.75637  2.71835  2.82783  5.31266  4.00620    179 - -
          2.68618  4.42225  2.77519  2.73123  3.46354  2.40513  3.72494  3.29354  2.67741  2.69355  4.24690  2.90347  2.73739  3.18146  2.89801  2.37887  2.77519  2.98518  4.58477  3.61503
          0.11776  4.43925  2.30980  0.61958  0.77255  0.48576  0.95510
    173   2.08396  5.10595  2.11580  1.95613  4.40925  3.43653  3.69526  3.85407  2.48775  3.03657  4.18247  2.92932  3.87157  2.81959  2.98056  2.69907  2.67361  3.47029  5.58594  4.19662    180 - -
          2.68618  4.42225  2.77519  2.73123  3.46354  2.40513  3.72494  3.29354  2.67741  2.69355  4.24690  2.90347  2.73739  3.18146  2.89801  2.37887  2.77519  2.98518  4.58477  3.61503
          0.01954  4.34103  5.06338  0.61958  0.77255  0.40710  1.09535
    174   2.58231  5.31313  2.17028  1.85487  4.64131  3.07167  3.73230  4.13023  2.52805  3.61388  4.37256  2.91892  3.90825  2.22896  3.03985  2.16291  3.04148  3.69751  5.75446  4.32672    181 - -
          2.68618  4.42225  2.77519  2.73123  3.46354  2.40513  3.72494  3.29354  2.67741  2.69355  4.24690  2.90347  2.73739  3.18146  2.89801  2.37887  2.77519  2.98518  4.58477  3.61503
          0.01769  4.43925  5.16160  0.61958  0.77255  0.48576  0.95510
    175   2.71972  4.13140  4.43033  3.83575  2.21579  3.26074  4.14913  2.35335  3.67228  1.89915  3.22142  3.93169  4.22201  3.84377  3.76581  3.16237  2.95171  1.91499  4.69377  2.50875    182 - -
          2.68618  4.42225  2.77519  2.73123  3.46354  2.40513  3.72494  3.29354  2.67741  2.69355  4.24690  2.90347  2.73739  3.18146  2.89801  2.37887  2.77519  2.98518  4.58477  3.61503
          0.01769  4.43925  5.16160  0.61958  0.77255  0.48576  0.95510
    176   2.68277  4.76162  2.90030  2.44668  2.30076  3.16613  3.75603  3.36817  2.42021  3.00745  3.84468  3.10331  2.78566  2.93745  3.04322  2.75347  2.70999  2.80709  5.28946  3.98152    183 - -
          2.68618  4.42225  2.77519  2.73123  3.46354  2.40513  3.72494  3.29354  2.67741  2.69355  4.24690  2.90347  2.73739  3.18146  2.89801  2.37887  2.77519  2.98518  4.58477  3.61503
          0.01769  4.43925  5.16160  0.61958  0.77255  0.48576  0.95510
    177   2.21660  4.88175  2.83417  2.35760  4.12194  2.36671  3.72502  3.53536  2.36007  2.49281  3.95834  3.04448  3.90667  2.87791  2.99205  2.72398  2.92175  2.89903  5.39000  4.05598    184 - -
          2.68618  4.42225  2.77519  2.73123  3.46354  2.40513  3.72494  3.29354  2.67741  2.69355  4.24690  2.90347  2.73739  3.18146  2.89801  2.37887  2.77519  2.98518  4.58477  3.61503
          0.01769  4.43925  5.16160  0.61958  0.77255  0.48576  0.95510
    178   2.49148  4.90145  2.49355  2.36301  4.14611  3.11321  3.70676  3.21646  2.50126  2.87079  3.97046  2.82056  2.82512  2.85190  2.96794  2.51301  2.90925  2.93472  4.09712  4.05922    185 - -
          2.68558  4.42237  2.77501  2.73120  3.46365  2.40512  3.72506  3.29366  2.67752  2.69366  4.24701  2.90358  2.73751  3.18158  2.89812  2.37877  2.77531  2.98511  4.58488  3.61515
          0.20205  1.73040  5.16160  0.98388  0.46817  0.48576  0.95510
    179   2.36899  4.63358  2.92227  2.50780  3.81974  3.19126  3.80268  2.08657  2.69147  2.87083  3.72964  3.18424  3.38540  3.02282  3.11575  2.79353  2.52183  2.68744  5.18830  3.90719    189 - -
          2.68618  4.42225  2.77519  2.73123  3.46354  2.40513  3.72494  3.29354  2.67741  2.69355  4.24690  2.90347  2.73739  3.18146  2.89801  2.37887  2.77519  2.98518  4.58477  3.61503
          0.01769  4.43925  5.16160  0.61958  0.77255  0.48576  0.95510
    180   2.53084  5.19235  2.67903  2.12792  4.52913  2.82374  3.25966  4.01086  2.06701  3.49383  4.23649  2.92578  3.06614  2.40987  2.89120  2.47931  2.92855  3.57879  5.62883  4.22010    190 - -
          2.68618  4.42225  2.77519  2.73123  3.46354  2.40513  3.72494  3.29354  2.67741  2.69355  4.24690  2.90347  2.73739  3.18146  2.89801  2.37887  2.77519  2.98518  4.58477  3.61503
          0.01769  4.43925  5.16160  0.61958  0.77255  0.48576  0.95510
    181   2.24005  5.14435  2.36479  2.25372  4.46575  3.10138  3.65996  3.93601  2.15755  3.43986  4.19306  2.93882  3.41605  2.56750  2.89852  2.50988  2.92224  2.94289  5.59198  4.19417    191 - -
          2.68618  4.42225  2.77519  2.73123  3.46354  2.40513  3.72494  3.29354  2.67741  2.69355  4.24690  2.90347  2.73739  3.18146  2.89801  2.37887  2.77519  2.98518  4.58477  3.61503
          0.05876  4.43925  3.09529  0.61958  0.77255  0.48576  0.95510
    182   2.36189  4.70931  3.17433  2.43197  3.90827  2.88408  3.74989  2.96352  2.44560  2.94988  3.79259  3.11174  3.44588  2.94037  2.79807  2.54375  2.89610  2.39380  5.24138  3.38710    192 - -
          2.68618  4.42225  2.77519  2.73123  3.46354  2.40513  3.72494  3.29354  2.67741  2.69355  4.24690  2.90347  2.73739  3.18146  2.89801  2.37887  2.77519  2.98518  4.58477  3.61503
          0.10845  4.39892  2.40260  0.61958  0.77255  0.44904  1.01678
    183   2.71366  5.18147  2.91595  1.89818  4.52269  3.12041  3.64616  3.99201  1.89181  3.47510  4.22922  2.67901  3.86287  2.53151  2.57849  2.67865  2.68881  3.57134  5.60634  4.21693    193 - -
          2.68618  4.42225  2.77519  2.73123  3.46354  2.40513  3.72494  3.29354  2.67741  2.69355  4.24690  2.90347  2.73739  3.18146  2.89801  2.37887  2.77519  2.98518  4.58477  3.61503
          0.01927  4.35459  5.07694  0.61958  0.77255  0.41599  1.07789
    184   2.49505  4.16791  4.35695  3.76857  2.88737  3.88511  4.21251  1.86581  3.62967  2.04276  3.27424  3.92268  3.11235  3.82879  3.76733  3.18400  2.70143  1.74695  4.82652  3.64011    194 - -
          2.68618  4.42225  2.77519  2.73123  3.46354  2.40513  3.72494  3.29354  2.67741  2.69355  4.24690  2.90347  2.73739  3.18146  2.89801  2.37887  2.77519  2.98518  4.58477  3.61503
          0.01769  4.43925  5.16160  0.61958  0.77255  0.48576  0.95510
    185   2.71922  5.18841  1.97033  2.38880  4.51835  3.10740  3.67858  3.99314  2.27121  3.48926  4.24284  2.69114  3.87444  2.78536  2.51263  2.52050  2.38573  3.57295  5.63538  4.23183    195 - -
          2.68618  4.42225  2.77519  2.73123  3.46354  2.40513  3.72494  3.29354  2.67741  2.69355  4.24690  2.90347  2.73739  3.18146  2.89801  2.37887  2.77519  2.98518  4.58477  3.61503
          0.01769  4.43925  5.16160  0.61958  0.77255  0.48576  0.95510
    186   2.24761  5.18238  2.32186  2.25797  4.51089  3.46028  3.66635  3.98705  2.28775  3.48036  4.23022  2.93274  2.60078  2.58273  2.70980  2.48186  2.93905  3.56465  5.62406  4.21971    196 - -
          2.68618  4.42225  2.77519  2.73123  3.46354  2.40513  3.72494  3.29354  2.67741  2.69355  4.24690  2.90347  2.73739  3.18146  2.89801  2.37887  2.77519  2.98518  4.58477  3.61503
          0.01769  4.43925  5.16160  0.61958  0.77255  0.48576  0.95510
    187   2.52130  5.22412  2.70136  1.74020  4.56634  3.47519  3.67203  4.04330  2.10998  3.52136  4.27030  2.94394  3.88188  2.40956  2.34655  2.69574  2.96555  3.61422  5.65033  4.25005    197 - -
          2.68618  4.42225  2.77519  2.73123  3.46354  2.40513  3.72494  3.29354  2.67741  2.69355  4.24690  2.90347  2.73739  3.18146  2.89801  2.37887  2.77519  2.98518  4.58477  3.61503
          0.01769  4.43925  5.16160  0.61958  0.77255  0.48576  0.95510
    188   2.82503  5.02628  2.97240  1.47650  4.24455  3.55181  3.79837  3.64831  2.56033  3.21526  2.30281  3.07876  3.98536  2.64761  2.98241  2.84514  3.06095  3.34711  5.50972  4.17602    198 - -
          2.68618  4.42225  2.77519  2.73123  3.46354  2.40513  3.72494  3.29354  2.67741  2.69355  4.24690  2.90347  2.73739  3.18146  2.89801  2.37887  2.77519  2.98518  4.58477  3.61503
          0.01769  4.43925  5.16160  0.61958  0.77255  0.48576  0.95510
    189   2.85155  4.28494  4.40758  3.81813  2.89549  3.98775  4.29362  2.32907  3.68516  1.22959  2.79176  4.00258  4.32586  3.22188  3.82985  3.28463  2.75979  2.25404  4.88037  3.72013    199 - -
          2.68618  4.42225  2.77519  2.73123  3.46354  2.40513  3.72494  3.29354  2.67741  2.69355  4.24690  2.90347  2.73739  3.18146  2.89801  2.37887  2.77519  2.98518  4.58477  3.61503
          0.01769  4.43925  5.16160  0.61958  0.77255  0.48576  0.95510
    190   2.72925  5.23525  2.45472  1.67855  4.57251  3.45834  3.67621  4.05694  2.26531  3.53580  4.28163  2.92503  3.32605  2.41813  2.69690  2.48198  2.96342  3.62241  5.66835  4.25492    200 - -
          2.68618  4.42225  2.77519  2.73123  3.46354  2.40513  3.72494  3.29354  2.67741  2.69355  4.24690  2.90347  2.73739  3.18146  2.89801  2.37887  2.77519  2.98518  4.58477  3.61503
          0.01769  4.43925  5.16160  0.61958  0.77255  0.48576  0.95510
    191   3.28193  4.67100  4.83221  4.26514  3.27953  4.45310  4.79209  2.43763  4.09229  1.01738  1.71905  4.48757  4.72192  4.26000  4.22202  3.78806  2.91298  2.50766  5.22797  4.14007    201 - -
          2.68618  4.42225  2.77519  2.73123  3.46354  2.40513  3.72494  3.29354  2.67741  2.69355  4.24690  2.90347  2.73739  3.18146  2.89801  2.37887  2.77519  2.98518  4.58477  3.61503
          0.01769  4.43925  5.16160  0.61958  0.77255  0.48576  0.95510
    192   0.69680  4.40134  4.17870  3.87363  4.32066  3.34125  4.73608  3.21302  3.80748  3.23639  4.26679  3.85601  4.09517  4.09431  4.02953  2.80838  3.05863  2.42659  5.85202  4.65498    202 - -
          2.68618  4.42225  2.77519  2.73123  3.46354  2.40513  3.72494  3.29354  2.67741  2.69355  4.24690  2.90347  2.73739  3.18146  2.89801  2.37887  2.77519  2.98518  4.58477  3.61503
          0.01769  4.43925  5.16160  0.61958  0.77255  0.48576  0.95510
    193   2.53000  5.11472  2.73040  2.17581  4.42932  2.65504  3.65658  3.38539  2.06240  3.40660  3.58499  2.94657  3.85915  2.56719  2.66440  2.65861  2.71968  3.48891  5.56577  4.17466    203 - -
          2.68618  4.42225  2.77519  2.73123  3.46354  2.40513  3.72494  3.29354  2.67741  2.69355  4.24690  2.90347  2.73739  3.18146  2.89801  2.37887  2.77519  2.98518  4.58477  3.61503
          0.01769  4.43925  5.16160  0.61958  0.77255  0.48576  0.95510
    194   2.38199  5.13150  2.97099  2.26533  4.45266  3.15222  2.96745  3.91650  2.15971  3.09759  4.18007  2.95449  3.86753  2.25370  2.50727  2.67056  2.69555  3.50957  5.57537  4.18778    204 - -
          2.68618  4.42225  2.77519  2.73123  3.46354  2.40513  3.72494  3.29354  2.67741  2.69355  4.24690  2.90347  2.73739  3.18146  2.89801  2.37887  2.77519  2.98518  4.58477  3.61503
          0.01769  4.43925  5.16160  0.61958  0.77255  0.48576  0.95510
    195   3.59192  4.83945  5.43236  4.88411  3.39022  4.98412  5.37463  1.67459  4.75448  0.79213  3.15022  5.09141  5.11903  4.79360  4.81200  4.36824  3.81886  1.98332  5.54588  4.50830    205 - -
          2.68618  4.42225  2.77519  2.73123  3.46354  2.40513  3.72494  3.29354  2.67741  2.69355  4.24690  2.90347  2.73739  3.18146  2.89801  2.37887  2.77519  2.98518  4.58477  3.61503
          0.01769  4.43925  5.16160  0.61958  0.77255  0.48576  0.95510
    196   3.40513  4.65557  5.32464  4.78680  3.57869  4.83903  5.30551  0.98699  4.67631  1.71680  2.81592  4.95147  5.04617  4.80128  4.77032  4.21464  3.64369  1.63017  5.61185  4.50067    206 - -
          2.68618  4.42225  2.77519  2.73123  3.46354  2.40513  3.72494  3.29354  2.67741  2.69355  4.24690  2.90347  2.73739  3.18146  2.89801  2.37887  2.77519  2.98518  4.58477  3.61503
          0.01769  4.43925  5.16160  0.61958  0.77255  0.48576  0.95510
    197   2.77617  5.27973  1.86658  1.78469  4.60731  3.46060  3.26676  4.09171  2.30043  3.16244  4.33163  2.92621  3.89863  2.56944  2.98042  2.72871  3.01389  3.66249  5.71401  4.29594    207 - -
          2.68618  4.42225  2.77519  2.73123  3.46354  2.40513  3.72494  3.29354  2.67741  2.69355  4.24690  2.90347  2.73739  3.18146  2.89801  2.37887  2.77519  2.98518  4.58477  3.61503
          0.01769  4.43925  5.16160  0.61958  0.77255  0.48576  0.95510
    198   2.53017  5.17866  2.41125  2.24445  4.51258  3.46007  3.65535  3.99048  2.02500  3.47839  4.22389  2.93149  3.85915  2.59444  2.65521  2.20872  2.54082  3.56363  5.61695  4.21270    208 - -
          2.68618  4.42225  2.77519  2.73123  3.46354  2.40513  3.72494  3.29354  2.67741  2.69355  4.24690  2.90347  2.73739  3.18146  2.89801  2.37887  2.77519  2.98518  4.58477  3.61503
          0.01769  4.43925  5.16160  0.61958  0.77255  0.48576  0.95510
    199   2.79846  4.74013  3.41125  2.81145  3.93213  3.66200  3.81230  3.30288  1.94706  2.28607  2.15630  3.26556  4.03605  2.71558  2.57334  2.90828  3.01653  3.04771  5.24732  3.99463    209 - -
          2.68618  4.42225  2.77519  2.73123  3.46354  2.40513  3.72494  3.29354  2.67741  2.69355  4.24690  2.90347  2.73739  3.18146  2.89801  2.37887  2.77519  2.98518  4.58477  3.61503
          0.01769  4.43925  5.16160  0.61958  0.77255  0.48576  0.95510
    200   1.94415  4.76226  3.19392  2.68348  4.27063  2.96475  3.86862  3.69262  2.27898  3.29902  4.10721  3.14916  3.91448  3.02947  3.11977  2.10871  1.96659  3.31036  5.53196  4.21510    210 - -
          2.68618  4.42225  2.77519  2.73123  3.46354  2.40513  3.72494  3.29354  2.67741  2.69355  4.24690  2.90347  2.73739  3.18146  2.89801  2.37887  2.77519  2.98518  4.58477  3.61503
          0.06530  4.43925  2.96795  0.61958  0.77255  0.48576  0.95510
    201   2.21162  3.87303  2.79072  2.51457  4.11441  2.63596  3.70770  3.53169  2.21954  3.13485  3.45283  3.03138  3.88502  2.85789  2.97123  2.35659  2.70451  3.20445  5.37792  4.04325    211 - -
          2.68618  4.42225  2.77519  2.73123  3.46354  2.40513  3.72494  3.29354  2.67741  2.69355  4.24690  2.90347  2.73739  3.18146  2.89801  2.37887  2.77519  2.98518  4.58477  3.61503
          0.01855  4.39250  5.11484  0.61958  0.77255  0.44383  1.02604
    202   2.69163  5.17959  2.37162  2.24548  4.51507  3.45900  3.01413  3.99416  2.03913  3.48001  4.22385  2.92976  3.10396  2.75298  2.66257  2.47216  2.53894  3.56529  5.61686  4.21166    212 - -
          2.68618  4.42225  2.77519  2.73123  3.46354  2.40513  3.72494  3.29354  2.67741  2.69355  4.24690  2.90347  2.73739  3.18146  2.89801  2.37887  2.77519  2.98518  4.58477  3.61503
          0.01769  4.43925  5.16160  0.61958  0.77255  0.48576  0.95510
    203   3.41663  4.71969  4.95481  4.48458  1.23766  4.45486  4.02687  2.50820  4.30261  2.06644  3.52903  4.36579  4.74892  4.31867  4.31711  3.78914  3.63804  2.89550  1.94275  2.60402    213 - -
          2.68618  4.42225  2.77519  2.73123  3.46354  2.40513  3.72494  3.29354  2.67741  2.69355  4.24690  2.90347  2.73739  3.18146  2.89801  2.37887  2.77519  2.98518  4.58477  3.61503
          0.01769  4.43925  5.16160  0.61958  0.77255  0.48576  0.95510
    204   2.80802  5.33122  1.71902  2.06247  4.65758  3.45420  3.73474  4.14857  2.35603  3.62844  4.38676  2.62893  3.91127  2.58618  3.04317  2.37445  2.73247  3.71367  5.76638  4.33599    214 - -
          2.68618  4.42225  2.77519  2.73123  3.46354  2.40513  3.72494  3.29354  2.67741  2.69355  4.24690  2.90347  2.73739  3.18146  2.89801  2.37887  2.77519  2.98518  4.58477  3.61503
          0.01769  4.43925  5.16160  0.61958  0.77255  0.48576  0.95510
    205   3.02003  4.76822  3.89930  3.54920  3.87365  3.76136  4.46623  3.20681  3.41796  1.83596  3.94631  3.85040  0.97180  3.82408  3.68239  3.24057  3.37965  3.06150  5.46139  4.18748    215 - -
          2.68618  4.42225  2.77519  2.73123  3.46354  2.40513  3.72494  3.29354  2.67741  2.69355  4.24690  2.90347  2.73739  3.18146  2.89801  2.37887  2.77519  2.98518  4.58477  3.61503
          0.01769  4.43925  5.16160  0.61958  0.77255  0.48576  0.95510
    206   2.36364  5.29966  2.06432  1.84967  4.62822  3.45607  3.72598  4.11465  2.04315  3.59947  4.35778  2.92238  3.90558  2.83814  3.01986  2.36374  3.03260  3.68385  5.74003  4.31630    216 - -
          2.68618  4.42225  2.77519  2.73123  3.46354  2.40513  3.72494  3.29354  2.67741  2.69355  4.24690  2.90347  2.73739  3.18146  2.89801  2.37887  2.77519  2.98518  4.58477  3.61503
          0.01769  4.43925  5.16160  0.61958  0.77255  0.48576  0.95510
    207   2.70698  5.19089  2.23383  2.15906  4.53055  3.47001  3.65667  4.00677  1.92421  3.48926  3.54757  2.94061  3.86718  2.43530  2.47352  2.67191  2.93704  3.57913  5.62187  4.22242    217 - -
          2.68618  4.42225  2.77519  2.73123  3.46354  2.40513  3.72494  3.29354  2.67741  2.69355  4.24690  2.90347  2.73739  3.18146  2.89801  2.37887  2.77519  2.98518  4.58477  3.61503
          0.01769  4.43925  5.16160  0.61958  0.77255  0.48576  0.95510
    208   3.49726  4.79863  4.88322  4.44935  1.50048  4.46664  3.89064  3.11079  4.28365  2.24343  3.75957  4.30454  4.77550  4.29884  4.31798  3.80110  3.71992  2.54692  4.07871  1.17491    218 - -
          2.68618  4.42225  2.77519  2.73123  3.46354  2.40513  3.72494  3.29354  2.67741  2.69355  4.24690  2.90347  2.73739  3.18146  2.89801  2.37887  2.77519  2.98518  4.58477  3.61503
          0.01769  4.43925  5.16160  0.61958  0.77255  0.48576  0.95510
    209   2.51179  5.18891  2.70828  2.04646  4.52486  3.46661  2.52351  4.00127  2.03931  3.48716  4.23441  2.93769  3.86679  2.76208  2.50388  2.48140  2.93797  3.57517  5.62329  4.22198    219 - -
          2.68618  4.42225  2.77519  2.73123  3.46354  2.40513  3.72494  3.29354  2.67741  2.69355  4.24690  2.90347  2.73739  3.18146  2.89801  2.37887  2.77519  2.98518  4.58477  3.61503
          0.01769  4.43925  5.16160  0.61958  0.77255  0.48576  0.95510
    210   3.32437  5.87363  0.66505  2.37345  5.20580  3.46395  4.14583  4.84588  3.29535  4.33705  5.24678  2.53953  4.15367  3.34202  3.95224  3.19130  3.65990  4.37823  6.41785  4.86770    220 - -
          2.68618  4.42225  2.77519  2.73123  3.46354  2.40513  3.72494  3.29354  2.67741  2.69355  4.24690  2.90347  2.73739  3.18146  2.89801  2.37887  2.77519  2.98518  4.58477  3.61503
          0.01769  4.43925  5.16160  0.61958  0.77255  0.48576  0.95510
    211   2.52559  5.13731  2.95457  1.93690  4.45917  3.47167  3.66191  3.92467  2.26699  3.43071  4.18742  2.95073  3.35083  2.59894  2.50131  2.51283  2.25075  3.51611  5.58336  4.19289    221 - -
          2.68618  4.42225  2.77519  2.73123  3.46354  2.40513  3.72494  3.29354  2.67741  2.69355  4.24690  2.90347  2.73739  3.18146  2.89801  2.37887  2.77519  2.98518  4.58477  3.61503
          0.01769  4.43925  5.16160  0.61958  0.77255  0.48576  0.95510
    212   3.77050  5.02145  4.95962  4.60886  1.65970  4.61598  3.79468  3.40553  4.44229  2.81761  4.04968  4.35881  4.92337  4.40336  4.45621  3.96970  3.99414  2.67449  3.94125  0.82304    222 - -
          2.68618  4.42225  2.77519  2.73123  3.46354  2.40513  3.72494  3.29354  2.67741  2.69355  4.24690  2.90347  2.73739  3.18146  2.89801  2.37887  2.77519  2.98518  4.58477  3.61503
          0.01769  4.43925  5.16160  0.61958  0.77255  0.48576  0.95510
    213   2.80089  5.25187  2.99482  1.94260  4.61027  3.52979  3.68947  4.06804  2.19355  3.53783  4.30111  2.71077  3.92959  2.35787  1.86085  2.56408  3.02353  3.65233  5.65265  4.28562    223 - -
          2.68618  4.42225  2.77519  2.73123  3.46354  2.40513  3.72494  3.29354  2.67741  2.69355  4.24690  2.90347  2.73739  3.18146  2.89801  2.37887  2.77519  2.98518  4.58477  3.61503
          0.01769  4.43925  5.16160  0.61958  0.77255  0.48576  0.95510
    214   2.76291  5.24144  2.00918  1.77171  4.56270  3.04575  3.71145  4.04041  2.49298  3.53865  4.29913  2.92989  3.89486  2.58296  2.99552  2.72179  2.52632  3.22308  5.68902  4.27571    224 - -
          2.68618  4.42225  2.77519  2.73123  3.46354  2.40513  3.72494  3.29354  2.67741  2.69355  4.24690  2.90347  2.73739  3.18146  2.89801  2.37887  2.77519  2.98518  4.58477  3.61503
          0.01769  4.43925  5.16160  0.61958  0.77255  0.48576  0.95510
    215   1.64070  5.15325  2.51639  2.43395  4.47020  3.48810  3.69999  3.92601  2.15008  3.44373  4.21623  2.97385  3.90175  2.57741  2.64364  2.72426  2.98037  3.53167  5.60544  4.22514    225 - -
          2.68618  4.42225  2.77519  2.73123  3.46354  2.40513  3.72494  3.29354  2.67741  2.69355  4.24690  2.90347  2.73739  3.18146  2.89801  2.37887  2.77519  2.98518  4.58477  3.61503
          0.01769  4.43925  5.16160  0.61958  0.77255  0.48576  0.95510
    216   3.62551  4.87797  5.42838  4.87843  3.35681  4.99824  5.37049  1.87169  4.74177  0.70457  3.11670  5.09864  5.12378  4.77423  4.79884  4.38294  3.85049  2.05031  5.52791  4.49880    226 - -
          2.68618  4.42225  2.77519  2.73123  3.46354  2.40513  3.72494  3.29354  2.67741  2.69355  4.24690  2.90347  2.73739  3.18146  2.89801  2.37887  2.77519  2.98518  4.58477  3.61503
          0.01769  4.43925  5.16160  0.61958  0.77255  0.48576  0.95510
    217   2.49512  4.71439  3.23161  2.31387  3.91054  3.56994  3.77570  3.29834  2.44511  2.00677  2.81140  3.15582  3.95540  2.70964  2.73974  2.79087  2.92878  3.02212  5.24390  3.95533    227 - -
          2.68618  4.42225  2.77519  2.73123  3.46354  2.40513  3.72494  3.29354  2.67741  2.69355  4.24690  2.90347  2.73739  3.18146  2.89801  2.37887  2.77519  2.98518  4.58477  3.61503
          0.01769  4.43925  5.16160  0.61958  0.77255  0.48576  0.95510
    218   2.25515  5.27212  2.81503  1.55509  4.60053  3.49264  3.74253  4.06397  2.31328  3.56319  4.33995  2.96874  3.93804  2.09788  2.93777  2.78708  3.06449  3.65764  5.70985  4.31749    228 - -
          2.68618  4.42225  2.77519  2.73123  3.46354  2.40513  3.72494  3.29354  2.67741  2.69355  4.24690  2.90347  2.73739  3.18146  2.89801  2.37887  2.77519  2.98518  4.58477  3.61503
          0.01769  4.43925  5.16160  0.61958  0.77255  0.48576  0.95510
    219   2.58658  4.28341  4.38378  3.79676  3.28447  3.98698  4.30037  2.08335  3.65738  1.28446  2.89872  3.99161  4.33033  3.86510  3.19081  3.28456  3.07830  2.15381  4.91427  3.74607    229 - -
          2.68618  4.42225  2.77519  2.73123  3.46354  2.40513  3.72494  3.29354  2.67741  2.69355  4.24690  2.90347  2.73739  3.18146  2.89801  2.37887  2.77519  2.98518  4.58477  3.61503
          0.01769  4.43925  5.16160  0.61958  0.77255  0.48576  0.95510
    220   3.41536  4.63636  5.40481  4.91225  3.86317  4.95971  5.58392  1.12321  4.83024  2.07532  3.62095  5.08494  5.18321  5.04989  4.98231  4.36905  3.66948  1.03930  5.92769  4.74007    230 - -
          2.68618  4.42225  2.77519  2.73123  3.46354  2.40513  3.72494  3.29354  2.67741  2.69355  4.24690  2.90347  2.73739  3.18146  2.89801  2.37887  2.77519  2.98518  4.58477  3.61503
          0.01769  4.43925  5.16160  0.61958  0.77255  0.48576  0.95510
    221   2.35259  5.22067  2.19397  2.13888  4.55978  3.46117  3.66781  4.04229  2.14503  3.52113  4.26592  2.68762  3.87004  2.58827  2.35653  2.67922  2.95216  3.60871  5.65272  4.24324    231 - -
          2.68618  4.42225  2.77519  2.73123  3.46354  2.40513  3.72494  3.29354  2.67741  2.69355  4.24690  2.90347  2.73739  3.18146  2.89801  2.37887  2.77519  2.98518  4.58477  3.61503
          0.01769  4.43925  5.16160  0.61958  0.77255  0.48576  0.95510
    222   1.80834  5.13387  2.69205  2.17685  4.44864  3.47558  3.67953  3.90887  2.27224  3.42516  4.19013  2.95871  3.88012  2.79152  2.38165  2.69109  2.69393  3.50943  5.58681  4.20012    232 - -
          2.68618  4.42225  2.77519  2.73123  3.46354  2.40513  3.72494  3.29354  2.67741  2.69355  4.24690  2.90347  2.73739  3.18146  2.89801  2.37887  2.77519  2.98518  4.58477  3.61503
          0.01769  4.43925  5.16160  0.61958  0.77255  0.48576  0.95510
    223   3.44214  5.52164  3.92654  3.15910  5.07796  3.99301  3.84226  4.38460  0.77923  3.75181  4.63676  3.51660  4.33919  2.97119  1.79383  3.42054  3.57386  4.06778  5.72346  4.61735    233 - -
          2.68618  4.42225  2.77519  2.73123  3.46354  2.40513  3.72494  3.29354  2.67741  2.69355  4.24690  2.90347  2.73739  3.18146  2.89801  2.37887  2.77519  2.98518  4.58477  3.61503
          0.01769  4.43925  5.16160  0.61958  0.77255  0.48576  0.95510
    224   2.20561  4.28517  4.06507  3.48943  3.40390  3.86449  4.16876  2.00428  2.68372  1.73159  3.37062  3.77196  4.22981  3.64661  3.62095  3.14660  3.00634  2.03472  4.94790  3.74844    234 - -
          2.68618  4.42225  2.77519  2.73123  3.46354  2.40513  3.72494  3.29354  2.67741  2.69355  4.24690  2.90347  2.73739  3.18146  2.89801  2.37887  2.77519  2.98518  4.58477  3.61503
          0.01769  4.43925  5.16160  0.61958  0.77255  0.48576  0.95510
    225   2.26591  5.17419  2.96494  2.01532  4.50874  3.48657  3.66765  3.97405  2.00412  3.46721  4.22359  2.96263  3.88316  2.56452  2.47561  2.23621  2.95268  3.56044  5.60683  4.22104    235 - -
          2.68618  4.42225  2.77519  2.73123  3.46354  2.40513  3.72494  3.29354  2.67741  2.69355  4.24690  2.90347  2.73739  3.18146  2.89801  2.37887  2.77519  2.98518  4.58477  3.61503
          0.01769  4.43925  5.16160  0.61958  0.77255  0.48576  0.95510
    226   2.19487  5.13227  2.86471  2.29263  4.43572  1.87491  3.19104  3.88496  2.35291  3.42682  4.21502  2.69620  3.91992  2.86809  2.98882  2.75450  3.01095  3.50697  5.61213  4.23422    236 - -
          2.68618  4.42225  2.77519  2.73123  3.46354  2.40513  3.72494  3.29354  2.67741  2.69355  4.24690  2.90347  2.73739  3.18146  2.89801  2.37887  2.77519  2.98518  4.58477  3.61503
          0.01769  4.43925  5.16160  0.61958  0.77255  0.48576  0.95510
    227   2.53359  5.05168  3.01151  2.30373  4.34391  2.51032  3.00811  3.78799  2.04887  2.99501  4.10881  2.98629  3.88271  2.79695  2.49135  2.69116  2.92695  3.04772  5.51396  4.14746    237 - -
          2.68618  4.42225  2.77519  2.73123  3.46354  2.40513  3.72494  3.29354  2.67741  2.69355  4.24690  2.90347  2.73739  3.18146  2.89801  2.37887  2.77519  2.98518  4.58477  3.61503
          0.01769  4.43925  5.16160  0.61958  0.77255  0.48576  0.95510
    228   2.50700  5.17454  2.94651  2.03032  4.50996  3.10057  3.65738  3.98269  1.84903  3.47172  4.22083  2.94466  3.41398  2.41024  2.67102  2.67161  2.73502  3.56064  5.60960  4.21354    238 - -
          2.68618  4.42225  2.77519  2.73123  3.46354  2.40513  3.72494  3.29354  2.67741  2.69355  4.24690  2.90347  2.73739  3.18146  2.89801  2.37887  2.77519  2.98518  4.58477  3.61503
          0.10905  4.43925  2.39136  0.61958  0.77255  0.48576  0.95510
    229   2.26406  4.27515  3.72511  3.15795  3.42357  3.15594  3.97092  2.18613  3.09188  2.16389  3.40378  3.50221  2.73204  3.37321  3.39604  2.92939  2.64511  2.34736  4.90103  3.68466    239 - -
          2.68618  4.42225  2.77519  2.73123  3.46354  2.40513  3.72494  3.29354  2.67741  2.69355  4.24690  2.90347  2.73739  3.18146  2.89801  2.37887  2.77519  2.98518  4.58477  3.61503
          0.01937  4.34957  5.07192  0.61958  0.77255  0.50088  0.93140
    230   2.47369  4.76693  3.13080  2.30125  3.39528  3.51956  3.01355  3.08775  2.56073  3.01355  3.84584  3.07866  2.77908  2.66960  3.01061  2.72904  2.47960  2.84245  5.28869  3.97615    240 - -
          2.68618  4.42225  2.77519  2.73123  3.46354  2.40513  3.72494  3.29354  2.67741  2.69355  4.24690  2.90347  2.73739  3.18146  2.89801  2.37887  2.77519  2.98518  4.58477  3.61503
          0.01843  4.39892  5.12126  0.61958  0.77255  0.44904  1.01678
    231   2.36414  4.96821  3.03249  2.10624  4.23315  3.49371  3.69066  3.30259  2.07328  2.98085  4.03173  3.00373  3.43092  2.82279  2.69594  2.69285  2.49675  3.02818  5.45211  4.09761    241 - -
          2.68618  4.42225  2.77519  2.73123  3.46354  2.40513  3.72494  3.29354  2.67741  2.69355  4.24690  2.90347  2.73739  3.18146  2.89801  2.37887  2.77519  2.98518  4.58477  3.61503
          0.01769  4.43925  5.16160  0.61958  0.77255  0.48576  0.95510
    232   1.87096  4.54461  3.36213  2.80184  3.72064  3.59290  3.84334  2.84112  2.77014  2.57914  3.65177  3.25635  3.06246  2.57747  3.17099  2.62497  2.91106  2.44319  5.11947  3.85699    242 - -
          2.68618  4.42225  2.77519  2.73123  3.46354  2.40513  3.72494  3.29354  2.67741  2.69355  4.24690  2.90347  2.73739  3.18146  2.89801  2.37887  2.77519  2.98518  4.58477  3.61503
          0.01769  4.43925  5.16160  0.61958  0.77255  0.48576  0.95510
    233   2.38949  5.11847  2.96207  1.80020  4.43383  3.47166  3.66182  3.89620  2.27276  3.40953  4.16913  2.95303  3.35045  2.43290  2.66402  2.66870  2.69371  3.12136  5.56862  4.18069    243 - -
          2.68618  4.42225  2.77519  2.73123  3.46354  2.40513  3.72494  3.29354  2.67741  2.69355  4.24690  2.90347  2.73739  3.18146  2.89801  2.37887  2.77519  2.98518  4.58477  3.61503
          0.26243  4.43925  1.51860  0.61958  0.77255  0.48576  0.95510
    234   2.79299  5.30885  2.08186  1.80201  4.62251  2.57511  3.70253  4.11349  2.54706  3.60480  4.38333  2.82236  2.78439  2.56122  3.07426  2.72868  3.04404  3.68754  5.75607  4.31511    244 - -
          2.68624  4.42231  2.77491  2.73113  3.46360  2.40509  3.72501  3.29360  2.67731  2.69361  4.24696  2.90353  2.73746  3.18125  2.89807  2.37893  2.77526  2.98525  4.58483  3.61509
          0.54416  1.01870  2.83693  0.15457  1.94337  0.78088  0.61250
    235   2.42938  4.97880  2.82379  1.95171  4.29395  3.39182  3.64990  3.72966  2.22993  3.28747  4.08212  2.90976  2.61491  2.78256  2.87850  2.65690  2.61025  3.36081  5.48332  4.11900    246 - -
          2.68618  4.42225  2.77519  2.73123  3.46354  2.40513  3.72494  3.29354  2.67741  2.69355  4.24690  2.90347  2.73739  3.18146  2.89801  2.37887  2.77519  2.98518  4.58477  3.61503
          0.08850  4.14668  2.67538  0.61958  0.77255  0.82812  0.57425
    236   2.09293  4.97786  2.57424  2.18767  4.28553  2.98369  3.61787  3.73340  2.40122  3.28122  4.06653  2.87164  3.21467  2.74520  2.59843  2.61709  2.86828  3.35578  5.47194  4.09532    247 - -
          2.68582  4.42233  2.77527  2.73102  3.46362  2.40521  3.72502  3.29362  2.67749  2.69346  4.24698  2.90354  2.73731  3.18154  2.89809  2.37895  2.77513  2.98526  4.58485  3.61511
          0.60120  1.13555  2.03563  0.50308  0.92802  0.58921  0.80915
    237   2.22983  4.42088  3.33092  2.78232  3.60358  3.50625  3.21128  2.95528  2.73260  2.42732  3.55091  3.21652  2.69024  3.06694  3.11283  2.75968  2.83488  2.30006  5.01891  3.76144    250 - -
          2.68618  4.42225  2.77519  2.73123  3.46354  2.40513  3.72494  3.29354  2.67741  2.69355  4.24690  2.90347  2.73739  3.18146  2.89801  2.37887  2.77519  2.98518  4.58477  3.61503
          0.09210  4.14271  2.62956  0.61958  0.77255  0.63114  0.75925
    238   1.76705  4.79502  2.88663  2.10029  4.25627  3.33478  3.77518  3.67870  2.60677  3.28006  4.09416  2.99684  2.75009  2.93556  3.06449  2.38267  2.91167  3.30157  5.50875  4.17060    251 - -
          2.68618  4.42225  2.77519  2.73123  3.46354  2.40513  3.72494  3.29354  2.67741  2.69355  4.24690  2.90347  2.73739  3.18146  2.89801  2.37887  2.77519  2.98518  4.58477  3.61503
          0.02273  4.19118  4.91353  0.61958  0.77255  0.48870  0.95043
    239   2.68378  5.13048  2.44121  2.24459  4.45546  3.10046  3.65186  3.92468  2.40773  3.43130  4.18939  2.91616  2.58958  2.76100  2.33688  2.45884  2.66518  3.51299  5.58601  4.18825    252 - -
          2.68618  4.42225  2.77519  2.73123  3.46354  2.40513  3.72494  3.29354  2.67741  2.69355  4.24690  2.90347  2.73739  3.18146  2.89801  2.37887  2.77519  2.98518  4.58477  3.61503
          0.01938  4.34927  5.07162  0.61958  0.77255  0.50260  0.92876
    240   2.08203  5.12603  2.95388  2.04778  4.45085  3.47074  3.66079  3.91078  2.01552  3.41959  4.18227  2.95393  3.33616  2.77039  2.49488  2.48263  2.93338  3.50786  5.57312  4.19085    253 - -
          2.68618  4.42225  2.77519  2.73123  3.46354  2.40513  3.72494  3.29354  2.67741  2.69355  4.24690  2.90347  2.73739  3.18146  2.89801  2.37887  2.77519  2.98518  4.58477  3.61503
          0.01844  4.39804  5.12039  0.61958  0.77255  0.44831  1.01806
    241   2.68999  5.03904  2.99895  2.29514  4.33308  3.15421  3.68176  3.77777  2.43626  3.32446  4.10351  2.98307  2.43310  2.62216  2.35872  2.51512  2.53354  3.09016  5.51287  4.14421    254 - -
          2.68618  4.42225  2.77519  2.73123  3.46354  2.40513  3.72494  3.29354  2.67741  2.69355  4.24690  2.90347  2.73739  3.18146  2.89801  2.37887  2.77519  2.98518  4.58477  3.61503
          0.01769  4.43925  5.16160  0.61958  0.77255  0.48576  0.95510
    242   2.23311  5.14505  2.59483  1.98732  4.50013  2.38268  3.73104  3.96622  2.51823  3.48748  4.25711  2.95968  3.89572  2.85000  3.01397  2.19375  2.70595  3.55658  5.65493  4.25843    255 - -
          2.68618  4.42225  2.77519  2.73123  3.46354  2.40513  3.72494  3.29354  2.67741  2.69355  4.24690  2.90347  2.73739  3.18146  2.89801  2.37887  2.77519  2.98518  4.58477  3.61503
          0.01769  4.43925  5.16160  0.61958  0.77255  0.48576  0.95510
    243   2.82973  5.34984  2.02694  2.21504  4.68204  3.46667  3.74116  4.17007  2.01579  3.64456  4.40609  1.87455  3.92464  2.85462  2.73883  2.77290  3.06998  3.73601  5.77617  4.35247    256 - -
          2.68618  4.42225  2.77519  2.73123  3.46354  2.40513  3.72494  3.29354  2.67741  2.69355  4.24690  2.90347  2.73739  3.18146  2.89801  2.37887  2.77519  2.98518  4.58477  3.61503
          0.01769  4.43925  5.16160  0.61958  0.77255  0.48576  0.95510
    244   3.39231  4.63633  5.33595  4.87155  3.93705  4.88532  5.60117  1.45810  4.78259  2.39243  3.70079  5.04153  5.16416  5.04724  4.95931  4.31195  3.66201  0.73259  5.99874  4.77728    257 - -
          2.68618  4.42225  2.77519  2.73123  3.46354  2.40513  3.72494  3.29354  2.67741  2.69355  4.24690  2.90347  2.73739  3.18146  2.89801  2.37887  2.77519  2.98518  4.58477  3.61503
          0.01769  4.43925  5.16160  0.61958  0.77255  0.48576  0.95510
    245   2.81145  4.26222  4.28752  3.71267  3.41582  3.95297  4.28843  1.67406  3.11636  2.20837  3.38448  3.93298  4.31573  3.82838  3.76963  2.84549  3.04936  1.45499  4.97960  3.78247    258 - -
          2.68618  4.42225  2.77519  2.73123  3.46354  2.40513  3.72494  3.29354  2.67741  2.69355  4.24690  2.90347  2.73739  3.18146  2.89801  2.37887  2.77519  2.98518  4.58477  3.61503
          0.01769  4.43925  5.16160  0.61958  0.77255  0.48576  0.95510
    246   3.08934  5.60351  1.07447  2.35253  5.00719  3.43031  3.99299  4.54043  2.99654  4.03292  4.86323  2.31286  4.05058  3.15464  3.58682  2.10288  3.39404  4.08112  6.18470  4.68491    259 - -
          2.68618  4.42225  2.77519  2.73123  3.46354  2.40513  3.72494  3.29354  2.67741  2.69355  4.24690  2.90347  2.73739  3.18146  2.89801  2.37887  2.77519  2.98518  4.58477  3.61503
          0.01769  4.43925  5.16160  0.61958  0.77255  0.48576  0.95510
    247   3.75010  4.99386  5.49913  4.93845  2.67020  5.06953  5.25272  2.13377  4.80219  0.59961  3.00402  5.14672  5.13928  4.74007  4.80939  4.44776  3.95683  2.60974  5.33245  4.22061    260 - -
          2.68618  4.42225  2.77519  2.73123  3.46354  2.40513  3.72494  3.29354  2.67741  2.69355  4.24690  2.90347  2.73739  3.18146  2.89801  2.37887  2.77519  2.98518  4.58477  3.61503
          0.01769  4.43925  5.16160  0.61958  0.77255  0.48576  0.95510
    248   2.49537  4.17909  4.12781  3.54298  2.93845  3.79891  4.10153  2.39454  3.00451  2.16449  1.91881  3.76613  4.16594  3.65392  3.61979  3.08396  2.50768  2.21702  4.79742  3.60582    261 - -
          2.68618  4.42225  2.77519  2.73123  3.46354  2.40513  3.72494  3.29354  2.67741  2.69355  4.24690  2.90347  2.73739  3.18146  2.89801  2.37887  2.77519  2.98518  4.58477  3.61503
          0.01769  4.43925  5.16160  0.61958  0.77255  0.48576  0.95510
    249   2.15230  5.42587  1.55481  1.87940  4.76335  3.44712  3.84159  4.25462  2.71841  3.75336  4.54205  2.92411  3.97227  2.97544  3.25715  2.30300  3.18673  3.82587  5.91094  4.46296    262 - -
          2.68618  4.42225  2.77519  2.73123  3.46354  2.40513  3.72494  3.29354  2.67741  2.69355  4.24690  2.90347  2.73739  3.18146  2.89801  2.37887  2.77519  2.98518  4.58477  3.61503
          0.01769  4.43925  5.16160  0.61958  0.77255  0.48576  0.95510
    250   1.47929  4.45856  3.62577  3.06697  3.60138  3.69468  3.98491  2.85935  2.65424  2.10608  3.11097  3.46142  4.09270  3.30418  3.28113  2.96288  2.97867  2.65650  5.07429  3.84476    263 - -
          2.68618  4.42225  2.77519  2.73123  3.46354  2.40513  3.72494  3.29354  2.67741  2.69355  4.24690  2.90347  2.73739  3.18146  2.89801  2.37887  2.77519  2.98518  4.58477  3.61503
          0.01769  4.43925  5.16160  0.61958  0.77255  0.48576  0.95510
    251   3.86412  5.17785  5.10256  4.77908  3.46224  4.69999  5.26668  2.72429  4.54817  0.39883  3.36626  5.00586  5.05949  4.77098  4.61707  4.39665  4.14314  2.90183  5.50691  4.35053    264 - -
          2.68618  4.42225  2.77519  2.73123  3.46354  2.40513  3.72494  3.29354  2.67741  2.69355  4.24690  2.90347  2.73739  3.18146  2.89801  2.37887  2.77519  2.98518  4.58477  3.61503
          0.01769  4.43925  5.16160  0.61958  0.77255  0.48576  0.95510
    252   3.02451  5.37608  3.31142  2.22139  4.81142  3.70766  3.73247  4.20935  1.51225  3.62864  4.42961  3.18225  4.07911  2.14180  1.78561  2.98708  3.21465  3.82263  5.68118  4.41547    265 - -
          2.68618  4.42225  2.77519  2.73123  3.46354  2.40513  3.72494  3.29354  2.67741  2.69355  4.24690  2.90347  2.73739  3.18146  2.89801  2.37887  2.77519  2.98518  4.58477  3.61503
          0.01769  4.43925  5.16160  0.61958  0.77255  0.48576  0.95510
    253   1.99251  5.16333  3.11604  2.54359  4.51026  3.56500  3.70195  3.94235  1.91223  3.44525  4.22965  3.05840  3.95348  2.42320  2.03884  2.55554  3.02892  3.56065  5.58319  4.24984    266 - -
          2.68618  4.42225  2.77519  2.73123  3.46354  2.40513  3.72494  3.29354  2.67741  2.69355  4.24690  2.90347  2.73739  3.18146  2.89801  2.37887  2.77519  2.98518  4.58477  3.61503
          0.01769  4.43925  5.16160  0.61958  0.77255  0.48576  0.95510
    254   2.70196  4.61116  3.82676  3.70869  4.72123  3.33661  4.77798  4.34380  3.82590  4.02896  4.92578  3.80518  4.12802  4.13003  4.06318  0.48022  3.23015  3.74143  6.04879  4.82116    267 - -
          2.68618  4.42225  2.77519  2.73123  3.46354  2.40513  3.72494  3.29354  2.67741  2.69355  4.24690  2.90347  2.73739  3.18146  2.89801  2.37887  2.77519  2.98518  4.58477  3.61503
          0.01769  4.43925  5.16160  0.61958  0.77255  0.48576  0.95510
    255   2.73638  4.51836  5.01255  4.46088  3.55334  4.52952  4.96573  1.75080  4.33661  1.25232  3.38740  4.61874  4.81343  4.51143  4.45856  3.87779  3.44876  1.41937  5.41864  4.26777    268 - -
          2.68618  4.42225  2.77519  2.73123  3.46354  2.40513  3.72494  3.29354  2.67741  2.69355  4.24690  2.90347  2.73739  3.18146  2.89801  2.37887  2.77519  2.98518  4.58477  3.61503
          0.01769  4.43925  5.16160  0.61958  0.77255  0.48576  0.95510
    256   2.50860  5.18596  2.68244  2.14522  4.52021  2.63117  3.65925  3.99821  2.25046  3.48545  4.23174  2.93231  3.86268  2.56165  2.25060  2.36849  2.93333  3.57124  5.62350  4.21904    269 - -
          2.68618  4.42225  2.77519  2.73123  3.46354  2.40513  3.72494  3.29354  2.67741  2.69355  4.24690  2.90347  2.73739  3.18146  2.89801  2.37887  2.77519  2.98518  4.58477  3.61503
          0.01769  4.43925  5.16160  0.61958  0.77255  0.48576  0.95510
    257   1.77548  5.04974  2.99065  2.29984  4.36432  3.14113  3.70772  3.80643  2.45308  3.35320  4.13748  3.00114  3.89885  2.64250  2.34352  2.37437  2.95378  3.43202  5.54001  4.17701    270 - -
          2.68618  4.42225  2.77519  2.73123  3.46354  2.40513  3.72494  3.29354  2.67741  2.69355  4.24690  2.90347  2.73739  3.18146  2.89801  2.37887  2.77519  2.98518  4.58477  3.61503
          0.01769  4.43925  5.16160  0.61958  0.77255  0.48576  0.95510
    258   2.15363  5.11544  2.73293  2.13289  4.43041  2.84960  3.66474  3.89393  2.41611  3.40956  4.16921  2.71615  3.86388  2.77390  2.38098  2.66600  2.69232  3.15750  5.57139  4.18069    271 - -
          2.68618  4.42225  2.77519  2.73123  3.46354  2.40513  3.72494  3.29354  2.67741  2.69355  4.24690  2.90347  2.73739  3.18146  2.89801  2.37887  2.77519  2.98518  4.58477  3.61503
          0.01769  4.43925  5.16160  0.61958  0.77255  0.48576  0.95510
    259   2.36893  5.14268  2.95846  2.28559  4.46997  3.15346  3.66210  3.93621  1.87430  3.43896  4.19459  2.70686  3.86880  2.76817  2.46812  2.34051  2.69809  3.52514  5.58836  4.19818    272 - -
          2.68618  4.42225  2.77519  2.73123  3.46354  2.40513  3.72494  3.29354  2.67741  2.69355  4.24690  2.90347  2.73739  3.18146  2.89801  2.37887  2.77519  2.98518  4.58477  3.61503
          0.01194  4.43350        *  0.61958  0.77255  0.00000        *
//
