# Supplementary material for: A matter of background: DNA repair pathways as a possible cause for the sparse distribution of CRISPR-Cas systems in bacteria
Source: Philos Trans R Soc Lond B Biol Sci. 2019 Mar 25;374(1772):20180088. doi: 10.1098/rstb.2018.0088 (PMC6452273; doi:10.1098/rstb.2018.0088)
Supplement: Macsy_finder_DNA_repair.zip [file rstb20180088supp3.zip › Macsy_finder_DNA_repair/DNA_repair_profiles/lexA.hmm]

HMMER3/b [3.0 | March 2010]
NAME  TIGR00498
ACC   TIGR00498
DESC  lexA: repressor LexA
LENG  203
ALPH  amino
RF    no
CS    no
MAP   yes
DATE  Sun Apr 11 22:01:20 2010
NSEQ  6
EFFN  1.004883
CKSUM 242885487
GA    110.95 110.95;
TC    110.95 110.95;
NC    96.00 96.00;
STATS LOCAL MSV      -10.2410  0.70516
STATS LOCAL VITERBI  -11.2134  0.70516
STATS LOCAL FORWARD   -5.0269  0.70516
HMM          A        C        D        E        F        G        H        I        K        L        M        N        P        Q        R        S        T        V        W        Y   
            m->m     m->i     m->d     i->m     i->i     d->m     d->d
  COMPO   2.54823  4.66543  2.92500  2.60329  3.55174  2.79029  3.84248  2.64738  2.62376  2.42220  3.60963  3.11484  3.40418  3.05778  2.83370  2.73253  2.89998  2.47858  5.11371  3.88077
          2.68618  4.42225  2.77519  2.73123  3.46354  2.40513  3.72494  3.29354  2.67741  2.69355  4.24690  2.90347  2.73739  3.18146  2.89801  2.37887  2.77519  2.98518  4.58477  3.61503
          0.02270  4.19253  4.91488  0.61958  0.77255  0.00000        *
      1   2.80139  4.68304  2.35468  2.78935  3.75604  3.55805  3.96814  3.03853  2.91749  2.67825  1.51711  3.25939  4.04217  3.22999  3.31331  2.93955  3.07464  2.85464  5.26080  3.95969      1 - -
          2.68618  4.42225  2.77519  2.73123  3.46354  2.40513  3.72494  3.29354  2.67741  2.69355  4.24690  2.90347  2.73739  3.18146  2.89801  2.37887  2.77519  2.98518  4.58477  3.61503
          0.02270  4.19253  4.91488  0.61958  0.77255  0.48576  0.95510
      2   2.69107  5.06467  2.93776  2.09386  4.39072  3.44461  3.62131  3.83364  1.92860  3.34969  4.12908  2.93544  3.84506  2.73825  2.41925  2.28820  2.53597  3.44872  5.50486  4.14785      2 - -
          2.68618  4.42225  2.77519  2.73123  3.46354  2.40513  3.72494  3.29354  2.67741  2.69355  4.24690  2.90347  2.73739  3.18146  2.89801  2.37887  2.77519  2.98518  4.58477  3.61503
          0.02270  4.19253  4.91488  0.61958  0.77255  0.48576  0.95510
      3   2.38017  5.04205  2.41278  2.35226  4.39329  2.65806  3.67447  3.84949  2.18763  3.38763  4.17090  2.89284  2.48034  2.80250  2.95973  2.65971  2.92817  3.45425  5.56905  4.18225      3 - -
          2.68618  4.42225  2.77519  2.73123  3.46354  2.40513  3.72494  3.29354  2.67741  2.69355  4.24690  2.90347  2.73739  3.18146  2.89801  2.37887  2.77519  2.98518  4.58477  3.61503
          0.02270  4.19253  4.91488  0.61958  0.77255  0.48576  0.95510
      4   3.53556  4.90975  4.70304  4.35622  3.29090  4.38524  4.91326  2.52344  4.12164  0.56174  3.23463  4.60128  4.77301  4.41141  4.24037  4.01246  3.81926  2.64166  5.27345  4.06674      4 - -
          2.68618  4.42225  2.77519  2.73123  3.46354  2.40513  3.72494  3.29354  2.67741  2.69355  4.24690  2.90347  2.73739  3.18146  2.89801  2.37887  2.77519  2.98518  4.58477  3.61503
          0.02270  4.19253  4.91488  0.61958  0.77255  0.48576  0.95510
      5   2.36830  4.29074  3.56986  3.28274  4.31490  3.09508  4.32358  3.64670  3.28294  3.40842  4.27616  3.43889  3.83409  3.60989  3.57407  2.02402  1.05900  3.17314  5.68872  4.46488      5 - -
          2.68618  4.42225  2.77519  2.73123  3.46354  2.40513  3.72494  3.29354  2.67741  2.69355  4.24690  2.90347  2.73739  3.18146  2.89801  2.37887  2.77519  2.98518  4.58477  3.61503
          0.02270  4.19253  4.91488  0.61958  0.77255  0.48576  0.95510
      6   2.17754  5.08843  2.93683  1.90603  4.42011  3.46315  3.63798  3.85341  2.04787  3.36891  4.15857  2.95604  3.87101  2.75922  2.25881  2.71712  2.95994  3.47578  5.52010  4.17606      6 - -
          2.68618  4.42225  2.77519  2.73123  3.46354  2.40513  3.72494  3.29354  2.67741  2.69355  4.24690  2.90347  2.73739  3.18146  2.89801  2.37887  2.77519  2.98518  4.58477  3.61503
          0.02270  4.19253  4.91488  0.61958  0.77255  0.48576  0.95510
      7   2.12446  4.80725  3.45039  2.92630  4.37463  3.49373  3.86849  3.72199  2.34460  3.32477  4.21763  3.30121  4.00864  3.04450  1.21214  2.89063  3.10360  3.38054  5.51306  4.29181      7 - -
          2.68618  4.42225  2.77519  2.73123  3.46354  2.40513  3.72494  3.29354  2.67741  2.69355  4.24690  2.90347  2.73739  3.18146  2.89801  2.37887  2.77519  2.98518  4.58477  3.61503
          0.02270  4.19253  4.91488  0.61958  0.77255  0.48576  0.95510
      8   3.18360  5.15178  3.16201  2.93524  4.36188  3.60977  4.09158  4.05610  2.73622  3.52448  4.55610  3.39301  4.17590  0.75596  3.00835  3.22372  3.48635  3.76926  5.58103  4.30273      8 - -
          2.68618  4.42225  2.77519  2.73123  3.46354  2.40513  3.72494  3.29354  2.67741  2.69355  4.24690  2.90347  2.73739  3.18146  2.89801  2.37887  2.77519  2.98518  4.58477  3.61503
          0.02270  4.19253  4.91488  0.61958  0.77255  0.48576  0.95510
      9   2.91856  5.13287  3.32815  2.67968  4.49911  3.63719  3.65104  3.87936  1.77278  2.69312  4.19800  3.13997  3.99950  2.11342  1.77097  2.91579  3.10738  3.54440  5.47836  4.23535      9 - -
          2.68618  4.42225  2.77519  2.73123  3.46354  2.40513  3.72494  3.29354  2.67741  2.69355  4.24690  2.90347  2.73739  3.18146  2.89801  2.37887  2.77519  2.98518  4.58477  3.61503
          0.02270  4.19253  4.91488  0.61958  0.77255  0.48576  0.95510
     10   2.76691  5.24701  2.24720  1.62580  4.56015  3.37168  3.68439  4.03634  2.19867  3.53922  4.31891  2.84102  3.85069  2.80913  3.00111  2.71356  2.42321  3.62286  5.69501  4.27317     10 - -
          2.68618  4.42225  2.77519  2.73123  3.46354  2.40513  3.72494  3.29354  2.67741  2.69355  4.24690  2.90347  2.73739  3.18146  2.89801  2.37887  2.77519  2.98518  4.58477  3.61503
          0.02270  4.19253  4.91488  0.61958  0.77255  0.48576  0.95510
     11   3.24032  4.50663  5.07650  4.55185  3.55839  4.66812  5.16775  1.35221  4.44745  1.67042  3.34553  4.74842  4.90751  4.64128  4.59663  4.04439  3.48696  1.21837  5.56234  4.40527     11 - -
          2.68618  4.42225  2.77519  2.73123  3.46354  2.40513  3.72494  3.29354  2.67741  2.69355  4.24690  2.90347  2.73739  3.18146  2.89801  2.37887  2.77519  2.98518  4.58477  3.61503
          0.02270  4.19253  4.91488  0.61958  0.77255  0.48576  0.95510
     12   3.48943  4.79571  4.98410  4.48748  1.81201  4.63066  4.55669  2.43071  4.33595  0.90531  3.02293  4.61421  4.83298  4.37899  4.40275  4.00593  3.71222  2.58909  4.74716  3.31423     12 - -
          2.68618  4.42225  2.77519  2.73123  3.46354  2.40513  3.72494  3.29354  2.67741  2.69355  4.24690  2.90347  2.73739  3.18146  2.89801  2.37887  2.77519  2.98518  4.58477  3.61503
          0.02270  4.19253  4.91488  0.61958  0.77255  0.48576  0.95510
     13   2.70040  5.07882  1.92398  2.35059  4.36752  3.40275  3.65622  3.82763  2.42944  2.81821  4.15404  2.40675  3.84080  2.78402  2.50329  2.67867  2.93924  3.44732  5.54036  4.15438     13 - -
          2.68618  4.42225  2.77519  2.73123  3.46354  2.40513  3.72494  3.29354  2.67741  2.69355  4.24690  2.90347  2.73739  3.18146  2.89801  2.37887  2.77519  2.98518  4.58477  3.61503
          0.02270  4.19253  4.91488  0.61958  0.77255  0.48576  0.95510
     14   2.91861  4.29998  4.55815  3.99335  2.03494  4.04674  4.12316  2.49601  3.83274  1.58363  3.14300  4.06812  4.36866  3.95854  3.91563  3.35912  3.14614  1.99895  2.82200  3.09774     14 - -
          2.68618  4.42225  2.77519  2.73123  3.46354  2.40513  3.72494  3.29354  2.67741  2.69355  4.24690  2.90347  2.73739  3.18146  2.89801  2.37887  2.77519  2.98518  4.58477  3.61503
          0.02270  4.19253  4.91488  0.61958  0.77255  0.48576  0.95510
     15   3.36153  4.64478  5.06408  4.54446  3.34240  4.70458  5.11025  1.14855  4.38409  1.29073  3.14793  4.76877  4.91429  4.55447  4.50963  4.09230  3.60190  1.95754  5.42034  4.28440     15 - -
          2.68618  4.42225  2.77519  2.73123  3.46354  2.40513  3.72494  3.29354  2.67741  2.69355  4.24690  2.90347  2.73739  3.18146  2.89801  2.37887  2.77519  2.98518  4.58477  3.61503
          0.02270  4.19253  4.91488  0.61958  0.77255  0.48576  0.95510
     16   2.78245  5.03456  3.12851  2.25308  4.35596  3.53645  3.64522  3.75402  1.80185  3.29001  4.10372  3.04363  3.91913  2.77581  1.96584  2.78542  2.99418  2.64700  5.44995  4.15379     16 - -
          2.68618  4.42225  2.77519  2.73123  3.46354  2.40513  3.72494  3.29354  2.67741  2.69355  4.24690  2.90347  2.73739  3.18146  2.89801  2.37887  2.77519  2.98518  4.58477  3.61503
          0.02270  4.19253  4.91488  0.61958  0.77255  0.48576  0.95510
     17   2.05876  5.05272  2.49113  2.12447  4.36709  3.39193  3.64281  3.82250  2.42056  3.35603  4.13421  2.88836  3.82262  2.76511  2.55102  2.26041  2.90614  3.43301  5.53395  4.14791     17 - -
          2.68618  4.42225  2.77519  2.73123  3.46354  2.40513  3.72494  3.29354  2.67741  2.69355  4.24690  2.90347  2.73739  3.18146  2.89801  2.37887  2.77519  2.98518  4.58477  3.61503
          0.02270  4.19253  4.91488  0.61958  0.77255  0.48576  0.95510
     18   2.64880  4.62635  3.17353  2.33639  2.97812  3.51871  2.67721  3.20361  2.61800  2.85220  3.71728  3.11441  3.90881  2.95564  3.04093  2.34044  2.88062  2.93543  5.00610  2.82033     18 - -
          2.68618  4.42225  2.77519  2.73123  3.46354  2.40513  3.72494  3.29354  2.67741  2.69355  4.24690  2.90347  2.73739  3.18146  2.89801  2.37887  2.77519  2.98518  4.58477  3.61503
          0.02270  4.19253  4.91488  0.61958  0.77255  0.48576  0.95510
     19   3.24580  4.50768  5.09079  4.57164  3.59192  4.68724  5.20552  1.21520  4.46933  1.78807  3.37589  4.76964  4.92772  4.67348  4.62468  4.06819  3.49445  1.25925  5.60298  4.43773     19 - -
          2.68618  4.42225  2.77519  2.73123  3.46354  2.40513  3.72494  3.29354  2.67741  2.69355  4.24690  2.90347  2.73739  3.18146  2.89801  2.37887  2.77519  2.98518  4.58477  3.61503
          0.02270  4.19253  4.91488  0.61958  0.77255  0.48576  0.95510
     20   2.71181  5.17997  2.25335  1.88714  4.49712  3.37782  3.65206  3.97199  2.16943  3.47569  4.24497  2.85099  3.82920  2.76998  2.94456  2.37843  2.43545  3.55844  5.63118  4.21833     20 - -
          2.68618  4.42225  2.77519  2.73123  3.46354  2.40513  3.72494  3.29354  2.67741  2.69355  4.24690  2.90347  2.73739  3.18146  2.89801  2.37887  2.77519  2.98518  4.58477  3.61503
          0.02270  4.19253  4.91488  0.61958  0.77255  0.48576  0.95510
     21   2.68648  5.06878  2.83609  2.05987  4.38191  3.41564  3.63705  3.83173  2.14298  3.35810  4.13885  2.90644  3.83630  2.46186  2.82622  2.05351  2.55804  3.44619  5.52697  4.15305     21 - -
          2.68618  4.42225  2.77519  2.73123  3.46354  2.40513  3.72494  3.29354  2.67741  2.69355  4.24690  2.90347  2.73739  3.18146  2.89801  2.37887  2.77519  2.98518  4.58477  3.61503
          0.02270  4.19253  4.91488  0.61958  0.77255  0.48576  0.95510
     22   2.74822  4.99688  3.06430  2.52399  4.33282  3.49645  3.66007  3.74448  2.02373  3.28762  4.09829  2.58374  3.90048  2.79427  2.21220  2.75607  1.96643  3.39421  5.45724  4.14880     22 - -
          2.68618  4.42225  2.77519  2.73123  3.46354  2.40513  3.72494  3.29354  2.67741  2.69355  4.24690  2.90347  2.73739  3.18146  2.89801  2.37887  2.77519  2.98518  4.58477  3.61503
          0.02270  4.19253  4.91488  0.61958  0.77255  0.48576  0.95510
     23   2.77843  4.85677  2.88021  2.68690  4.48181  1.20629  4.00761  3.99642  2.81106  3.57654  4.44601  3.14616  3.95818  2.20849  3.17761  2.84048  3.14102  3.57648  5.70451  4.40230     23 - -
          2.68618  4.42225  2.77519  2.73123  3.46354  2.40513  3.72494  3.29354  2.67741  2.69355  4.24690  2.90347  2.73739  3.18146  2.89801  2.37887  2.77519  2.98518  4.58477  3.61503
          0.02270  4.19253  4.91488  0.61958  0.77255  0.48576  0.95510
     24   2.89587  4.50733  3.80517  3.27642  2.72792  3.83243  2.62519  2.99324  3.13273  2.60147  2.37533  3.57144  4.20084  3.44518  3.40957  3.11332  3.12499  2.80464  4.32571  1.69720     24 - -
          2.68618  4.42225  2.77519  2.73123  3.46354  2.40513  3.72494  3.29354  2.67741  2.69355  4.24690  2.90347  2.73739  3.18146  2.89801  2.37887  2.77519  2.98518  4.58477  3.61503
          0.02270  4.19253  4.91488  0.61958  0.77255  0.48576  0.95510
     25   1.80583  4.37285  3.47670  3.23688  4.39870  3.13526  4.34533  3.72926  3.30097  3.46521  4.36193  3.44023  1.15775  3.62292  3.60397  2.61833  2.92140  3.26000  5.74945  4.53771     25 - -
          2.68618  4.42225  2.77519  2.73123  3.46354  2.40513  3.72494  3.29354  2.67741  2.69355  4.24690  2.90347  2.73739  3.18146  2.89801  2.37887  2.77519  2.98518  4.58477  3.61503
          0.02270  4.19253  4.91488  0.61958  0.77255  0.48576  0.95510
     26   3.23521  4.92569  3.87865  3.77237  4.72044  3.59573  4.81255  4.36255  3.85998  3.94824  5.01953  4.04134  0.40197  4.23826  4.05837  3.41530  3.70385  3.96860  5.80562  4.84916     26 - -
          2.68618  4.42225  2.77519  2.73123  3.46354  2.40513  3.72494  3.29354  2.67741  2.69355  4.24690  2.90347  2.73739  3.18146  2.89801  2.37887  2.77519  2.98518  4.58477  3.61503
          0.02270  4.19253  4.91488  0.61958  0.77255  0.48576  0.95510
     27   2.35222  4.29852  3.53652  3.23221  4.38029  3.07639  4.30132  3.75539  3.25160  3.47770  4.32181  3.40557  3.81478  3.56733  3.56397  1.12478  1.86911  3.24151  5.72950  4.50210     27 - -
          2.68618  4.42225  2.77519  2.73123  3.46354  2.40513  3.72494  3.29354  2.67741  2.69355  4.24690  2.90347  2.73739  3.18146  2.89801  2.37887  2.77519  2.98518  4.58477  3.61503
          0.02270  4.19253  4.91488  0.61958  0.77255  0.48576  0.95510
     28   2.80367  4.34854  3.99068  3.41649  3.47727  3.87352  4.18311  1.69183  3.19394  2.32893  3.40176  3.73737  4.24360  3.57475  2.41226  3.17103  3.04541  1.71695  5.06950  3.85873     28 - -
          2.68618  4.42225  2.77519  2.73123  3.46354  2.40513  3.72494  3.29354  2.67741  2.69355  4.24690  2.90347  2.73739  3.18146  2.89801  2.37887  2.77519  2.98518  4.58477  3.61503
          0.02270  4.19253  4.91488  0.61958  0.77255  0.48576  0.95510
     29   1.96483  4.77217  3.42264  2.90481  4.34120  3.46848  3.87107  3.68994  2.38219  3.30292  4.18898  3.28454  3.98836  3.04917  1.31237  2.85597  3.07109  3.34514  5.50327  4.27396     29 - -
          2.68618  4.42225  2.77519  2.73123  3.46354  2.40513  3.72494  3.29354  2.67741  2.69355  4.24690  2.90347  2.73739  3.18146  2.89801  2.37887  2.77519  2.98518  4.58477  3.61503
          0.02270  4.19253  4.91488  0.61958  0.77255  0.48576  0.95510
     30   2.96942  5.39679  2.48767  1.18245  4.69702  3.39982  3.79657  4.18473  2.58808  3.68276  4.52944  2.88420  3.94893  2.23075  3.02813  2.89767  3.22922  3.79690  5.82523  4.41747     30 - -
          2.68618  4.42225  2.77519  2.73123  3.46354  2.40513  3.72494  3.29354  2.67741  2.69355  4.24690  2.90347  2.73739  3.18146  2.89801  2.37887  2.77519  2.98518  4.58477  3.61503
          0.02270  4.19253  4.91488  0.61958  0.77255  0.48576  0.95510
     31   3.25876  4.57560  4.92606  4.39516  3.36394  4.55837  4.97895  1.05534  4.23541  1.79651  2.32204  4.61571  4.80974  4.43212  4.37796  3.92861  3.50277  1.95243  5.37564  4.24130     31 - -
          2.68618  4.42225  2.77519  2.73123  3.46354  2.40513  3.72494  3.29354  2.67741  2.69355  4.24690  2.90347  2.73739  3.18146  2.89801  2.37887  2.77519  2.98518  4.58477  3.61503
          0.02270  4.19253  4.91488  0.61958  0.77255  0.48576  0.95510
     32   1.63249  4.34445  3.46560  2.96961  3.83106  2.62380  3.97718  3.19001  2.93953  2.89840  2.65003  3.30733  3.87186  3.25424  3.30181  2.26751  2.81973  2.87574  5.23223  3.99207     32 - -
          2.68618  4.42225  2.77519  2.73123  3.46354  2.40513  3.72494  3.29354  2.67741  2.69355  4.24690  2.90347  2.73739  3.18146  2.89801  2.37887  2.77519  2.98518  4.58477  3.61503
          0.02270  4.19253  4.91488  0.61958  0.77255  0.48576  0.95510
     33   2.75615  5.21885  2.27096  2.07082  4.55004  3.40997  3.65319  4.01809  2.37648  3.50453  4.27924  2.87964  3.85561  2.43839  1.89048  2.70971  2.99066  3.60591  5.63982  4.24641     33 - -
          2.68618  4.42225  2.77519  2.73123  3.46354  2.40513  3.72494  3.29354  2.67741  2.69355  4.24690  2.90347  2.73739  3.18146  2.89801  2.37887  2.77519  2.98518  4.58477  3.61503
          0.02270  4.19253  4.91488  0.61958  0.77255  0.48576  0.95510
     34   1.72825  4.90707  2.99885  2.22961  4.26268  3.45309  3.71602  3.65847  2.39487  3.24622  4.07423  3.03335  3.89874  2.86781  2.13644  2.75178  2.97246  3.31827  5.45491  4.14457     34 - -
          2.68618  4.42225  2.77519  2.73123  3.46354  2.40513  3.72494  3.29354  2.67741  2.69355  4.24690  2.90347  2.73739  3.18146  2.89801  2.37887  2.77519  2.98518  4.58477  3.61503
          0.02270  4.19253  4.91488  0.61958  0.77255  0.48576  0.95510
     35   3.12171  4.46621  4.82362  4.24295  2.52924  4.35235  4.65979  2.22769  4.10704  1.34744  2.28721  4.41326  4.60428  4.21130  4.19665  3.67899  3.34652  1.63127  5.04756  3.92653     35 - -
          2.68618  4.42225  2.77519  2.73123  3.46354  2.40513  3.72494  3.29354  2.67741  2.69355  4.24690  2.90347  2.73739  3.18146  2.89801  2.37887  2.77519  2.98518  4.58477  3.61503
          0.02270  4.19253  4.91488  0.61958  0.77255  0.48576  0.95510
     36   2.70764  4.88370  2.89759  2.55885  4.41389  1.65759  3.81429  3.86680  2.53729  3.43171  4.25370  2.31915  3.89535  2.97564  2.40952  2.74397  3.01266  3.46616  5.59927  4.27585     36 - -
          2.68618  4.42225  2.77519  2.73123  3.46354  2.40513  3.72494  3.29354  2.67741  2.69355  4.24690  2.90347  2.73739  3.18146  2.89801  2.37887  2.77519  2.98518  4.58477  3.61503
          0.02270  4.19253  4.91488  0.61958  0.77255  0.48576  0.95510
     37   3.38637  4.68512  5.06867  4.50733  2.06915  4.63913  4.81113  1.93743  4.37068  0.97049  2.94086  4.68285  4.81265  4.40260  4.42907  3.98760  3.60299  2.39172  5.03801  3.82618     37 - -
          2.68618  4.42225  2.77519  2.73123  3.46354  2.40513  3.72494  3.29354  2.67741  2.69355  4.24690  2.90347  2.73739  3.18146  2.89801  2.37887  2.77519  2.98518  4.58477  3.61503
          0.02270  4.19253  4.91488  0.61958  0.77255  0.48576  0.95510
     38   2.35383  4.88538  3.14535  2.58086  4.22700  3.49297  3.68398  3.61984  2.07241  3.19901  4.02295  3.06495  3.90287  2.83128  2.01993  2.75150  2.14929  3.28680  5.40026  4.10763     38 - -
          2.68618  4.42225  2.77519  2.73123  3.46354  2.40513  3.72494  3.29354  2.67741  2.69355  4.24690  2.90347  2.73739  3.18146  2.89801  2.37887  2.77519  2.98518  4.58477  3.61503
          0.10903  4.19253  2.42824  0.61958  0.77255  0.48576  0.95510
     39   2.44750  4.36753  3.42980  3.26341  4.32112  3.09395  4.36316  3.87914  3.35349  3.58328  4.49358  3.44503  3.85362  3.68513  3.62735  0.78392  2.94652  3.36142  5.67570  4.40789     39 - -
          2.68618  4.42225  2.77519  2.73123  3.46354  2.40513  3.72494  3.29354  2.67741  2.69355  4.24690  2.90347  2.73739  3.18146  2.89801  2.37887  2.77519  2.98518  4.58477  3.61503
          0.02472  4.10822  4.83056  0.61958  0.77255  0.42964  1.05194
     40   2.00244  4.35100  3.44037  3.02518  4.26255  3.13340  4.11850  3.66204  3.03771  3.33281  4.15678  3.30195  1.80223  3.34888  3.40779  2.07670  2.12330  3.19463  5.59167  4.34823     40 - -
          2.68618  4.42225  2.77519  2.73123  3.46354  2.40513  3.72494  3.29354  2.67741  2.69355  4.24690  2.90347  2.73739  3.18146  2.89801  2.37887  2.77519  2.98518  4.58477  3.61503
          0.02270  4.19253  4.91488  0.61958  0.77255  0.48576  0.95510
     41   2.17264  4.80402  2.99059  2.52019  4.27151  3.35603  3.73851  3.70294  2.50292  3.28268  4.08583  2.27360  3.83849  2.88638  2.50654  1.96326  2.89105  3.31743  5.48822  4.15569     41 - -
          2.68618  4.42225  2.77519  2.73123  3.46354  2.40513  3.72494  3.29354  2.67741  2.69355  4.24690  2.90347  2.73739  3.18146  2.89801  2.37887  2.77519  2.98518  4.58477  3.61503
          0.02270  4.19253  4.91488  0.61958  0.77255  0.48576  0.95510
     42   1.77723  4.38843  3.39328  2.94032  4.27278  2.48166  4.05463  3.69667  2.95331  3.33903  4.15002  3.25365  2.52934  3.26417  3.34828  1.99429  2.26086  3.22358  5.58210  4.32265     42 - -
          2.68618  4.42225  2.77519  2.73123  3.46354  2.40513  3.72494  3.29354  2.67741  2.69355  4.24690  2.90347  2.73739  3.18146  2.89801  2.37887  2.77519  2.98518  4.58477  3.61503
          0.02270  4.19253  4.91488  0.61958  0.77255  0.48576  0.95510
     43   1.83972  4.34050  4.38613  3.86381  3.62211  4.02867  4.59700  1.68920  3.77203  2.35905  3.49560  4.09386  4.44742  4.04232  4.00946  3.37896  3.16341  1.40171  5.33523  4.12827     43 - -
          2.68618  4.42225  2.77519  2.73123  3.46354  2.40513  3.72494  3.29354  2.67741  2.69355  4.24690  2.90347  2.73739  3.18146  2.89801  2.37887  2.77519  2.98518  4.58477  3.61503
          0.02270  4.19253  4.91488  0.61958  0.77255  0.48576  0.95510
     44   2.29088  4.94614  2.92278  2.02400  4.21352  3.43389  2.99010  3.64730  2.39441  2.77001  4.01361  2.94127  3.83831  2.36390  2.84557  2.66270  2.88839  3.29751  5.41965  4.06671     44 - -
          2.68618  4.42225  2.77519  2.73123  3.46354  2.40513  3.72494  3.29354  2.67741  2.69355  4.24690  2.90347  2.73739  3.18146  2.89801  2.37887  2.77519  2.98518  4.58477  3.61503
          0.02270  4.19253  4.91488  0.61958  0.77255  0.48576  0.95510
     45   2.65296  4.91951  2.89518  2.01598  4.18463  2.86027  2.85357  3.61884  2.43989  2.75054  4.00160  2.94132  3.83862  2.79706  2.90259  2.28163  2.88954  3.27367  5.41301  4.05946     45 - -
          2.68618  4.42225  2.77519  2.73123  3.46354  2.40513  3.72494  3.29354  2.67741  2.69355  4.24690  2.90347  2.73739  3.18146  2.89801  2.37887  2.77519  2.98518  4.58477  3.61503
          0.02270  4.19253  4.91488  0.61958  0.77255  0.48576  0.95510
     46   2.92843  5.14396  3.20812  2.65080  4.41028  3.61267  1.87230  3.89938  2.12730  3.38907  4.22590  3.12058  4.00087  2.25470  1.99591  2.92201  3.12657  3.56266  5.45891  4.17025     46 - -
          2.68618  4.42225  2.77519  2.73123  3.46354  2.40513  3.72494  3.29354  2.67741  2.69355  4.24690  2.90347  2.73739  3.18146  2.89801  2.37887  2.77519  2.98518  4.58477  3.61503
          0.02270  4.19253  4.91488  0.61958  0.77255  0.48576  0.95510
     47   3.53556  4.90975  4.70304  4.35622  3.29090  4.38524  4.91326  2.52344  4.12164  0.56174  3.23463  4.60128  4.77301  4.41141  4.24037  4.01246  3.81926  2.64166  5.27345  4.06674     47 - -
          2.68618  4.42225  2.77519  2.73123  3.46354  2.40513  3.72494  3.29354  2.67741  2.69355  4.24690  2.90347  2.73739  3.18146  2.89801  2.37887  2.77519  2.98518  4.58477  3.61503
          0.02270  4.19253  4.91488  0.61958  0.77255  0.48576  0.95510
     48   2.37295  4.95063  3.01944  2.13879  4.23543  3.46731  3.63445  3.01823  1.95618  3.21528  4.01743  2.97705  3.85713  2.76675  2.33615  2.68740  2.90338  3.30623  5.41122  4.07839     48 - -
          2.68618  4.42225  2.77519  2.73123  3.46354  2.40513  3.72494  3.29354  2.67741  2.69355  4.24690  2.90347  2.73739  3.18146  2.89801  2.37887  2.77519  2.98518  4.58477  3.61503
          0.02270  4.19253  4.91488  0.61958  0.77255  0.48576  0.95510
     49   1.76532  4.60171  3.29164  2.77316  4.12807  3.36505  3.84852  3.48180  2.57194  3.14020  3.98931  3.18492  3.88389  3.03726  1.99662  2.68915  2.29597  3.13538  5.40392  4.13715     49 - -
          2.68618  4.42225  2.77519  2.73123  3.46354  2.40513  3.72494  3.29354  2.67741  2.69355  4.24690  2.90347  2.73739  3.18146  2.89801  2.37887  2.77519  2.98518  4.58477  3.61503
          0.02270  4.19253  4.91488  0.61958  0.77255  0.48576  0.95510
     50   3.53556  4.90975  4.70304  4.35622  3.29090  4.38524  4.91326  2.52344  4.12164  0.56174  3.23463  4.60128  4.77301  4.41141  4.24037  4.01246  3.81926  2.64166  5.27345  4.06674     50 - -
          2.68618  4.42225  2.77519  2.73123  3.46354  2.40513  3.72494  3.29354  2.67741  2.69355  4.24690  2.90347  2.73739  3.18146  2.89801  2.37887  2.77519  2.98518  4.58477  3.61503
          0.02270  4.19253  4.91488  0.61958  0.77255  0.48576  0.95510
     51   2.39506  5.03054  2.84755  1.71332  4.37499  3.41206  3.66659  3.81496  2.39681  3.35498  4.14675  2.93207  3.85088  2.79550  2.34975  2.36858  2.94027  3.43454  5.53125  4.16971     51 - -
          2.68618  4.42225  2.77519  2.73123  3.46354  2.40513  3.72494  3.29354  2.67741  2.69355  4.24690  2.90347  2.73739  3.18146  2.89801  2.37887  2.77519  2.98518  4.58477  3.61503
          0.02270  4.19253  4.91488  0.61958  0.77255  0.48576  0.95510
     52   2.81464  5.09339  3.11769  2.55578  4.46111  3.53774  3.65125  3.86835  1.95499  3.37330  4.18202  2.43211  3.93153  2.77700  1.74015  2.80738  2.53794  3.50770  5.50293  4.21054     52 - -
          2.68618  4.42225  2.77519  2.73123  3.46354  2.40513  3.72494  3.29354  2.67741  2.69355  4.24690  2.90347  2.73739  3.18146  2.89801  2.37887  2.77519  2.98518  4.58477  3.61503
          0.02270  4.19253  4.91488  0.61958  0.77255  0.48576  0.95510
     53   3.29871  5.24694  3.49418  3.07076  4.70820  3.73860  3.98249  4.16145  0.66993  3.66209  4.61783  3.47636  4.22578  3.16405  2.55065  3.32659  3.53359  3.85547  5.63886  4.50444     53 - -
          2.68618  4.42225  2.77519  2.73123  3.46354  2.40513  3.72494  3.29354  2.67741  2.69355  4.24690  2.90347  2.73739  3.18146  2.89801  2.37887  2.77519  2.98518  4.58477  3.61503
          0.02270  4.19253  4.91488  0.61958  0.77255  0.48576  0.95510
     54   3.11362  4.84473  3.85185  3.79765  4.91028  0.37098  4.88609  4.59993  4.02175  4.20904  5.19599  4.01767  4.24492  4.32118  4.21105  3.29657  3.61947  4.06614  5.90853  5.02716     54 - -
          2.68618  4.42225  2.77519  2.73123  3.46354  2.40513  3.72494  3.29354  2.67741  2.69355  4.24690  2.90347  2.73739  3.18146  2.89801  2.37887  2.77519  2.98518  4.58477  3.61503
          0.02270  4.19253  4.91488  0.61958  0.77255  0.48576  0.95510
     55   2.35934  4.26625  3.93083  3.37597  3.16985  3.76340  4.01686  2.54114  3.26606  2.03304  3.32587  3.65829  4.14563  3.53858  3.51610  3.05436  2.96246  2.12277  4.74344  1.94489     55 - -
          2.68618  4.42225  2.77519  2.73123  3.46354  2.40513  3.72494  3.29354  2.67741  2.69355  4.24690  2.90347  2.73739  3.18146  2.89801  2.37887  2.77519  2.98518  4.58477  3.61503
          0.02270  4.19253  4.91488  0.61958  0.77255  0.48576  0.95510
     56   3.26403  4.53024  5.08849  4.56329  3.52617  4.68708  5.17767  1.15283  4.45491  1.63502  3.31002  4.76574  4.91787  4.64012  4.60045  4.06486  3.50963  1.45842  5.55268  4.40588     56 - -
          2.68618  4.42225  2.77519  2.73123  3.46354  2.40513  3.72494  3.29354  2.67741  2.69355  4.24690  2.90347  2.73739  3.18146  2.89801  2.37887  2.77519  2.98518  4.58477  3.61503
          0.02270  4.19253  4.91488  0.61958  0.77255  0.48576  0.95510
     57   2.80001  5.28236  2.14645  1.67375  4.60441  3.38566  3.69189  4.08272  2.47182  3.57307  4.35689  2.85406  3.86777  2.81716  2.07202  2.74230  3.04422  3.66711  5.71408  4.29962     57 - -
          2.68618  4.42225  2.77519  2.73123  3.46354  2.40513  3.72494  3.29354  2.67741  2.69355  4.24690  2.90347  2.73739  3.18146  2.89801  2.37887  2.77519  2.98518  4.58477  3.61503
          0.02270  4.19253  4.91488  0.61958  0.77255  0.48576  0.95510
     58   2.74468  4.41704  3.70161  3.09839  3.36290  3.70140  3.86133  2.18854  2.75097  2.50761  3.47825  3.45465  4.07199  3.23250  1.91162  2.98087  2.96954  2.65755  3.03286  3.54362     58 - -
          2.68618  4.42225  2.77519  2.73123  3.46354  2.40513  3.72494  3.29354  2.67741  2.69355  4.24690  2.90347  2.73739  3.18146  2.89801  2.37887  2.77519  2.98518  4.58477  3.61503
          0.02270  4.19253  4.91488  0.61958  0.77255  0.48576  0.95510
     59   2.62708  4.76462  2.28359  2.49778  4.00115  3.45793  3.68292  2.86773  2.26170  3.01582  3.85115  3.00984  3.85704  2.84679  2.95032  2.67982  2.43040  2.69373  5.29668  3.97378     59 - -
          2.68618  4.42225  2.77519  2.73123  3.46354  2.40513  3.72494  3.29354  2.67741  2.69355  4.24690  2.90347  2.73739  3.18146  2.89801  2.37887  2.77519  2.98518  4.58477  3.61503
          0.02270  4.19253  4.91488  0.61958  0.77255  0.48576  0.95510
     60   2.76647  5.15118  2.07973  2.31309  4.55886  3.32871  3.76383  4.03652  2.63924  3.56784  4.36703  2.40614  2.00451  2.90757  3.15747  2.35221  3.04759  3.61764  5.74397  4.32698     60 - -
          2.68618  4.42225  2.77519  2.73123  3.46354  2.40513  3.72494  3.29354  2.67741  2.69355  4.24690  2.90347  2.73739  3.18146  2.89801  2.37887  2.77519  2.98518  4.58477  3.61503
          0.02270  4.19253  4.91488  0.61958  0.77255  0.48576  0.95510
     61   2.51290  4.56839  3.00440  2.75389  4.44078  1.47422  4.04261  3.87834  2.94070  3.50900  4.33068  2.27334  3.84021  3.24505  3.34949  2.61970  2.29997  3.39472  5.72019  4.42195     61 - -
          2.68618  4.42225  2.77519  2.73123  3.46354  2.40513  3.72494  3.29354  2.67741  2.69355  4.24690  2.90347  2.73739  3.18146  2.89801  2.37887  2.77519  2.98518  4.58477  3.61503
          0.02270  4.19253  4.91488  0.61958  0.77255  0.48576  0.95510
     62   2.14906  5.06496  3.24899  2.65927  4.46704  3.57927  3.67808  3.84631  1.48390  3.36213  4.19147  3.12309  3.97608  2.81175  2.02758  2.87427  3.07883  3.50201  5.49140  4.23549     62 - -
          2.68618  4.42225  2.77519  2.73123  3.46354  2.40513  3.72494  3.29354  2.67741  2.69355  4.24690  2.90347  2.73739  3.18146  2.89801  2.37887  2.77519  2.98518  4.58477  3.61503
          0.02270  4.19253  4.91488  0.61958  0.77255  0.48576  0.95510
     63   1.83044  4.33641  3.42951  3.08542  4.37391  3.09241  4.20104  3.78703  3.13705  3.45650  4.27667  3.32797  1.69267  3.43892  3.49243  1.77762  2.82019  3.27006  5.69711  4.45938     63 - -
          2.68618  4.42225  2.77519  2.73123  3.46354  2.40513  3.72494  3.29354  2.67741  2.69355  4.24690  2.90347  2.73739  3.18146  2.89801  2.37887  2.77519  2.98518  4.58477  3.61503
          0.02270  4.19253  4.91488  0.61958  0.77255  0.48576  0.95510
     64   3.40556  5.19758  3.93244  3.39094  4.63588  3.81552  4.11026  4.21098  2.43818  3.66871  4.67074  3.72062  4.31184  3.32368  0.58333  3.48081  3.65557  3.92347  5.59412  4.50520     64 - -
          2.68618  4.42225  2.77519  2.73123  3.46354  2.40513  3.72494  3.29354  2.67741  2.69355  4.24690  2.90347  2.73739  3.18146  2.89801  2.37887  2.77519  2.98518  4.58477  3.61503
          0.02270  4.19253  4.91488  0.61958  0.77255  0.48576  0.95510
     65   1.30996  4.25210  3.62406  3.27851  4.35628  1.95986  4.31385  3.72556  3.30392  3.44162  4.26983  3.42213  3.79574  3.58539  3.62228  2.49784  2.03284  3.20684  5.70837  4.50363     65 - -
          2.68618  4.42225  2.77519  2.73123  3.46354  2.40513  3.72494  3.29354  2.67741  2.69355  4.24690  2.90347  2.73739  3.18146  2.89801  2.37887  2.77519  2.98518  4.58477  3.61503
          0.02270  4.19253  4.91488  0.61958  0.77255  0.48576  0.95510
     66   3.27454  4.54691  5.08283  4.54770  3.44783  4.67262  5.12762  1.31735  4.43434  1.38865  3.23270  4.74968  4.89369  4.59248  4.56424  4.04394  3.51552  1.52255  5.48005  4.35590     66 - -
          2.68618  4.42225  2.77519  2.73123  3.46354  2.40513  3.72494  3.29354  2.67741  2.69355  4.24690  2.90347  2.73739  3.18146  2.89801  2.37887  2.77519  2.98518  4.58477  3.61503
          0.02270  4.19253  4.91488  0.61958  0.77255  0.48576  0.95510
     67   2.88525  5.20581  2.92723  2.15368  4.57366  3.51678  3.68497  3.99839  2.23524  3.48523  4.30087  2.36954  3.95109  2.81493  1.53525  2.85632  3.10462  3.62723  5.59593  4.28653     67 - -
          2.68618  4.42225  2.77519  2.73123  3.46354  2.40513  3.72494  3.29354  2.67741  2.69355  4.24690  2.90347  2.73739  3.18146  2.89801  2.37887  2.77519  2.98518  4.58477  3.61503
          0.02270  4.19253  4.91488  0.61958  0.77255  0.48576  0.95510
     68   3.26195  4.52649  5.08762  4.56862  3.56647  4.69463  5.20567  1.07997  4.46128  1.77085  3.34971  4.77356  4.93143  4.66292  4.61674  4.07670  3.51043  1.43728  5.59359  4.43385     68 - -
          2.68618  4.42225  2.77519  2.73123  3.46354  2.40513  3.72494  3.29354  2.67741  2.69355  4.24690  2.90347  2.73739  3.18146  2.89801  2.37887  2.77519  2.98518  4.58477  3.61503
          0.02270  4.19253  4.91488  0.61958  0.77255  0.48576  0.95510
     69   2.70853  4.50428  3.50157  2.95138  3.66242  3.58528  3.86092  3.02336  2.63440  1.60870  3.63182  3.34149  4.01014  3.13889  2.34909  2.45698  2.96037  2.80218  5.07991  3.82905     69 - -
          2.68618  4.42225  2.77519  2.73123  3.46354  2.40513  3.72494  3.29354  2.67741  2.69355  4.24690  2.90347  2.73739  3.18146  2.89801  2.37887  2.77519  2.98518  4.58477  3.61503
          0.02270  4.19253  4.91488  0.61958  0.77255  0.48576  0.95510
     70   2.71805  5.19158  2.11445  2.30032  4.50876  2.66932  2.77731  3.98556  2.16966  3.48283  4.25116  2.85486  3.83242  2.44910  2.91443  2.67340  2.95711  3.57045  5.63147  4.22093     70 - -
          2.68619  4.42226  2.77521  2.73125  3.46355  2.40514  3.72496  3.29355  2.67742  2.69356  4.24691  2.90321  2.73741  3.18148  2.89802  2.37888  2.77521  2.98520  4.58478  3.61504
          0.46270  2.35929  1.28761  0.36600  1.18255  0.48576  0.95510
     71   2.54888  4.52813  2.95012  2.17130  3.85549  3.32043  3.74424  3.11572  2.60462  2.88046  3.76879  3.02881  3.81449  2.96082  3.00417  2.26292  2.83443  2.23938  5.21890  3.92555     72 - -
          2.68618  4.42225  2.77519  2.73123  3.46354  2.40513  3.72494  3.29354  2.67741  2.69355  4.24690  2.90347  2.73739  3.18146  2.89801  2.37887  2.77519  2.98518  4.58477  3.61503
          0.03117  3.87974  4.60209  0.61958  0.77255  0.77677  0.61598
     72   2.70071  4.94041  2.44067  1.53449  4.35652  3.20913  3.72213  3.79425  2.58144  3.39903  4.25812  2.80768  3.78842  2.89943  3.02964  2.18278  3.00562  3.41934  5.59172  4.21012     73 - -
          2.68618  4.42225  2.77519  2.73123  3.46354  2.40513  3.72494  3.29354  2.67741  2.69355  4.24690  2.90347  2.73739  3.18146  2.89801  2.37887  2.77519  2.98518  4.58477  3.61503
          0.03117  3.87974  4.60209  0.61958  0.77255  0.77677  0.61598
     73   2.63228  4.77133  2.71258  1.97064  4.05086  3.31938  3.66890  3.39197  2.49016  3.07557  3.93550  2.42359  3.80257  2.84741  2.92039  2.67113  2.89356  2.49871  5.34333  4.00576     74 - -
          2.68618  4.42225  2.77519  2.73123  3.46354  2.40513  3.72494  3.29354  2.67741  2.69355  4.24690  2.90347  2.73739  3.18146  2.89801  2.37887  2.77519  2.98518  4.58477  3.61503
          0.03117  3.87974  4.60209  0.61958  0.77255  0.33915  1.24611
     74   2.72647  5.19302  2.07336  2.07478  4.50703  3.37310  3.66463  3.98259  2.47075  3.48927  4.26283  2.84681  3.83502  2.31086  2.97728  2.35339  2.43043  3.57078  5.64849  4.23241     75 - -
          2.68618  4.42225  2.77519  2.73123  3.46354  2.40513  3.72494  3.29354  2.67741  2.69355  4.24690  2.90347  2.73739  3.18146  2.89801  2.37887  2.77519  2.98518  4.58477  3.61503
          0.02270  4.19253  4.91488  0.61958  0.77255  0.48576  0.95510
     75   2.70386  4.94619  2.97988  2.03272  4.21590  3.47160  3.65643  2.56044  2.04665  3.19950  4.01543  2.98511  3.87360  2.35707  2.76232  2.71676  2.92983  3.28930  5.41122  4.08293     76 - -
          2.68618  4.42225  2.77519  2.73123  3.46354  2.40513  3.72494  3.29354  2.67741  2.69355  4.24690  2.90347  2.73739  3.18146  2.89801  2.37887  2.77519  2.98518  4.58477  3.61503
          0.02270  4.19253  4.91488  0.61958  0.77255  0.48576  0.95510
     76   2.27040  4.71969  3.06606  2.30257  3.19116  3.46017  3.68820  3.34660  2.50527  2.97892  3.81480  3.03083  2.57603  2.86411  2.59159  2.68659  2.85832  3.04825  5.25126  3.94015     77 - -
          2.68618  4.42225  2.77519  2.73123  3.46354  2.40513  3.72494  3.29354  2.67741  2.69355  4.24690  2.90347  2.73739  3.18146  2.89801  2.37887  2.77519  2.98518  4.58477  3.61503
          0.02270  4.19253  4.91488  0.61958  0.77255  0.48576  0.95510
     77   2.29065  5.19064  2.39334  2.09295  4.51431  3.38137  3.63565  3.99446  2.08280  3.48489  4.24536  2.49465  3.82184  2.40342  2.90606  2.65467  2.93843  3.57134  5.62876  4.21405     78 - -
          2.68618  4.42225  2.77519  2.73123  3.46354  2.40513  3.72494  3.29354  2.67741  2.69355  4.24690  2.90347  2.73739  3.18146  2.89801  2.37887  2.77519  2.98518  4.58477  3.61503
          0.10903  4.19253  2.42824  0.61958  0.77255  0.48576  0.95510
     78   2.33892  4.29840  3.29076  3.13490  4.50642  1.10454  4.32771  3.99664  3.33484  3.66704  4.49454  3.33272  3.77438  3.60541  3.64814  1.92433  2.84367  3.38713  5.82123  4.59418     79 - -
          2.68579  4.42246  2.77541  2.73113  3.46375  2.40534  3.72516  3.29375  2.67762  2.69346  4.24711  2.90368  2.73729  3.18129  2.89822  2.37908  2.77508  2.98395  4.58498  3.61524
          0.75630  1.46102  1.20866  1.53384  0.24297  0.42964  1.05194
     79   2.65926  4.87955  2.63349  2.35304  4.31339  2.36732  3.66950  3.75463  2.04187  3.32032  4.15092  2.30289  3.78890  2.83082  2.80806  2.66927  2.94225  3.37725  5.49818  4.15829     88 - -
          2.68636  4.42243  2.77505  2.73110  3.46307  2.40531  3.72513  3.29372  2.67759  2.69343  4.24708  2.90365  2.73694  3.18165  2.89819  2.37883  2.77505  2.98496  4.58495  3.61521
          0.20209  1.75467  4.60410  1.77965  0.18476  0.33971  1.24472
     80   3.23034  4.51270  5.01364  4.48351  3.51359  4.62308  5.09759  1.63183  4.37224  1.54845  3.30868  4.69021  4.86895  4.56635  4.52569  3.99270  3.47607  1.12666  5.50771  4.35429     98 - -
          2.68618  4.42225  2.77519  2.73123  3.46354  2.40513  3.72494  3.29354  2.67741  2.69355  4.24690  2.90347  2.73739  3.18146  2.89801  2.37887  2.77519  2.98518  4.58477  3.61503
          0.02270  4.19253  4.91488  0.61958  0.77255  0.48576  0.95510
     81   2.44552  4.40991  3.32335  3.10324  4.43010  3.12102  4.27126  3.90719  3.20861  3.57338  4.42442  3.35588  1.18730  3.53261  3.53366  1.90386  2.91861  3.37973  5.75397  4.49995     99 - -
          2.68618  4.42225  2.77519  2.73123  3.46354  2.40513  3.72494  3.29354  2.67741  2.69355  4.24690  2.90347  2.73739  3.18146  2.89801  2.37887  2.77519  2.98518  4.58477  3.61503
          0.02270  4.19253  4.91488  0.61958  0.77255  0.48576  0.95510
     82   3.25546  4.53727  5.04067  4.50230  3.43603  4.63552  5.08052  1.59554  4.38754  1.31801  3.22665  4.70627  4.86463  4.54946  4.52114  4.00189  3.49619  1.35418  5.45106  4.32459    100 - -
          2.68618  4.42225  2.77519  2.73123  3.46354  2.40513  3.72494  3.29354  2.67741  2.69355  4.24690  2.90347  2.73739  3.18146  2.89801  2.37887  2.77519  2.98518  4.58477  3.61503
          0.02270  4.19253  4.91488  0.61958  0.77255  0.48576  0.95510
     83   3.25407  4.51903  5.08866  4.56393  3.54277  4.68195  5.17819  1.21047  4.45804  1.65470  3.32734  4.76263  4.91585  4.64629  4.60437  4.05944  3.50011  1.36869  5.56006  4.40899    101 - -
          2.68618  4.42225  2.77519  2.73123  3.46354  2.40513  3.72494  3.29354  2.67741  2.69355  4.24690  2.90347  2.73739  3.18146  2.89801  2.37887  2.77519  2.98518  4.58477  3.61503
          0.02270  4.19253  4.91488  0.61958  0.77255  0.48576  0.95510
     84   3.11362  4.84473  3.85185  3.79765  4.91028  0.37098  4.88609  4.59993  4.02175  4.20904  5.19599  4.01767  4.24492  4.32118  4.21105  3.29657  3.61947  4.06614  5.90853  5.02716    102 - -
          2.68618  4.42225  2.77519  2.73123  3.46354  2.40513  3.72494  3.29354  2.67741  2.69355  4.24690  2.90347  2.73739  3.18146  2.89801  2.37887  2.77519  2.98518  4.58477  3.61503
          0.02270  4.19253  4.91488  0.61958  0.77255  0.48576  0.95510
     85   2.94163  5.25027  3.11444  1.87576  4.65461  3.59183  3.66074  4.05010  1.85578  3.50225  4.31970  3.07681  3.98807  2.78247  1.62095  2.91014  3.13861  3.68272  5.58057  4.31296    103 - -
          2.68618  4.42225  2.77519  2.73123  3.46354  2.40513  3.72494  3.29354  2.67741  2.69355  4.24690  2.90347  2.73739  3.18146  2.89801  2.37887  2.77519  2.98518  4.58477  3.61503
          0.02270  4.19253  4.91488  0.61958  0.77255  0.48576  0.95510
     86   3.23956  4.50614  5.07498  4.55033  3.55899  4.66698  5.16662  1.36274  4.44592  1.67141  3.34635  4.74703  4.90677  4.64022  4.59544  4.04314  3.48625  1.20910  5.56220  4.40476    104 - -
          2.68618  4.42225  2.77519  2.73123  3.46354  2.40513  3.72494  3.29354  2.67741  2.69355  4.24690  2.90347  2.73739  3.18146  2.89801  2.37887  2.77519  2.98518  4.58477  3.61503
          0.02270  4.19253  4.91488  0.61958  0.77255  0.48576  0.95510
     87   2.06041  4.90268  3.12761  2.56299  4.24574  3.48801  3.67639  3.64340  1.98509  3.21569  4.03481  3.05167  3.89634  2.81973  2.09894  2.74214  2.51387  3.30481  5.41127  4.11276    105 - -
          2.68618  4.42225  2.77519  2.73123  3.46354  2.40513  3.72494  3.29354  2.67741  2.69355  4.24690  2.90347  2.73739  3.18146  2.89801  2.37887  2.77519  2.98518  4.58477  3.61503
          0.02270  4.19253  4.91488  0.61958  0.77255  0.48576  0.95510
     88   0.91610  4.26741  3.62651  3.40270  4.49305  2.05770  4.46044  3.86079  3.49496  3.60138  4.44409  3.49256  3.82264  3.76095  3.77351  2.53127  2.85254  3.29973  5.83560  4.65721    106 - -
          2.68618  4.42225  2.77519  2.73123  3.46354  2.40513  3.72494  3.29354  2.67741  2.69355  4.24690  2.90347  2.73739  3.18146  2.89801  2.37887  2.77519  2.98518  4.58477  3.61503
          0.02270  4.19253  4.91488  0.61958  0.77255  0.48576  0.95510
     89   3.11362  4.84473  3.85185  3.79765  4.91028  0.37098  4.88609  4.59993  4.02175  4.20904  5.19599  4.01767  4.24492  4.32118  4.21105  3.29657  3.61947  4.06614  5.90853  5.02716    107 - -
          2.68618  4.42225  2.77519  2.73123  3.46354  2.40513  3.72494  3.29354  2.67741  2.69355  4.24690  2.90347  2.73739  3.18146  2.89801  2.37887  2.77519  2.98518  4.58477  3.61503
          0.02270  4.19253  4.91488  0.61958  0.77255  0.48576  0.95510
     90   2.82141  5.12624  2.55237  1.35026  4.57660  3.33259  3.83879  4.04139  2.70729  3.60645  4.44027  2.91450  3.90685  3.00199  3.18373  1.86237  3.12438  3.63442  5.78006  4.38046    108 - -
          2.68618  4.42225  2.77519  2.73123  3.46354  2.40513  3.72494  3.29354  2.67741  2.69355  4.24690  2.90347  2.73739  3.18146  2.89801  2.37887  2.77519  2.98518  4.58477  3.61503
          0.14673  4.19253  2.10896  0.61958  0.77255  0.48576  0.95510
     91   2.77835  4.82757  2.99466  2.68335  4.32420  3.38365  3.86179  3.74893  2.04111  3.34914  4.23510  3.13545  1.44703  3.05343  2.83601  2.84095  3.08819  3.39871  5.51310  4.25173    109 - -
          2.68618  4.42225  2.77519  2.73123  3.46354  2.40513  3.72494  3.29354  2.67741  2.69355  4.24690  2.90347  2.73739  3.18146  2.89801  2.37887  2.77519  2.98518  4.58477  3.61503
          0.02566  4.07146  4.79381  0.61958  0.77255  0.61977  0.77234
     92   2.82613  4.37246  3.97912  3.40035  3.35287  3.87824  4.14034  1.55763  3.10893  1.89763  3.28343  3.72335  4.23236  3.52672  2.67712  3.18098  3.06076  2.23388  4.99945  3.78554    110 - -
          2.68618  4.42225  2.77519  2.73123  3.46354  2.40513  3.72494  3.29354  2.67741  2.69355  4.24690  2.90347  2.73739  3.18146  2.89801  2.37887  2.77519  2.98518  4.58477  3.61503
          0.02566  4.07146  4.79381  0.61958  0.77255  0.41025  1.08911
     93   2.67419  4.30619  3.66428  2.65520  2.64403  3.68174  3.95273  2.65501  3.04842  1.69894  3.33760  3.48266  4.05975  3.34397  3.35614  2.95257  2.49637  2.48217  4.87873  3.64365    111 - -
          2.68618  4.42225  2.77519  2.73123  3.46354  2.40513  3.72494  3.29354  2.67741  2.69355  4.24690  2.90347  2.73739  3.18146  2.89801  2.37887  2.77519  2.98518  4.58477  3.61503
          0.02270  4.19253  4.91488  0.61958  0.77255  0.48576  0.95510
     94   1.11119  4.28183  3.96455  3.58395  3.96454  3.33332  4.46539  2.72833  3.51516  2.83408  3.88858  3.69411  4.01599  3.81626  3.77341  2.76972  2.94167  1.90249  5.53139  4.31916    112 - -
          2.68618  4.42225  2.77519  2.73123  3.46354  2.40513  3.72494  3.29354  2.67741  2.69355  4.24690  2.90347  2.73739  3.18146  2.89801  2.37887  2.77519  2.98518  4.58477  3.61503
          0.02270  4.19253  4.91488  0.61958  0.77255  0.48576  0.95510
     95   2.66290  4.76102  3.04690  1.78443  3.97300  3.48543  3.71078  2.79749  2.51406  2.96309  3.83301  3.04347  3.88791  2.55913  2.94514  2.72523  2.89653  2.59622  5.29085  3.97836    113 - -
          2.68618  4.42225  2.77519  2.73123  3.46354  2.40513  3.72494  3.29354  2.67741  2.69355  4.24690  2.90347  2.73739  3.18146  2.89801  2.37887  2.77519  2.98518  4.58477  3.61503
          0.02270  4.19253  4.91488  0.61958  0.77255  0.48576  0.95510
     96   2.25550  5.09889  2.69900  1.87392  4.43284  2.62521  3.69045  3.88672  2.48357  3.42288  4.21512  2.88926  3.85127  2.18778  2.96115  2.70111  2.97578  3.49740  5.60258  4.21506    114 - -
          2.68618  4.42225  2.77519  2.73123  3.46354  2.40513  3.72494  3.29354  2.67741  2.69355  4.24690  2.90347  2.73739  3.18146  2.89801  2.37887  2.77519  2.98518  4.58477  3.61503
          0.02270  4.19253  4.91488  0.61958  0.77255  0.48576  0.95510
     97   2.65335  4.97846  2.41370  2.37548  4.22345  3.41233  2.67405  3.69461  2.42871  3.25379  4.04641  2.54526  3.82766  2.77346  2.90791  2.64961  2.44409  3.33320  5.43955  3.22416    115 - -
          2.68618  4.42225  2.77519  2.73123  3.46354  2.40513  3.72494  3.29354  2.67741  2.69355  4.24690  2.90347  2.73739  3.18146  2.89801  2.37887  2.77519  2.98518  4.58477  3.61503
          0.02270  4.19253  4.91488  0.61958  0.77255  0.48576  0.95510
     98   2.31031  4.36160  4.63576  4.08920  3.53227  4.27432  4.71853  1.38135  3.98407  1.92229  3.38862  4.30440  4.59929  4.21945  4.17522  3.61048  3.25011  1.51840  5.31338  4.12570    116 - -
          2.68618  4.42225  2.77519  2.73123  3.46354  2.40513  3.72494  3.29354  2.67741  2.69355  4.24690  2.90347  2.73739  3.18146  2.89801  2.37887  2.77519  2.98518  4.58477  3.61503
          0.02270  4.19253  4.91488  0.61958  0.77255  0.48576  0.95510
     99   3.27113  5.41065  2.67611  0.64269  4.80377  3.51246  4.14393  4.32482  3.06887  3.89513  4.86858  3.16854  4.13630  3.36140  3.50171  3.22809  3.58216  3.98025  5.91339  4.65298    117 - -
          2.68618  4.42225  2.77519  2.73123  3.46354  2.40513  3.72494  3.29354  2.67741  2.69355  4.24690  2.90347  2.73739  3.18146  2.89801  2.37887  2.77519  2.98518  4.58477  3.61503
          0.02270  4.19253  4.91488  0.61958  0.77255  0.48576  0.95510
    100   2.39659  5.38435  1.75177  1.64097  4.70951  2.69654  3.76494  4.20413  2.67517  3.70424  4.50540  2.80630  3.88349  2.90637  3.22745  2.79195  3.13655  3.77706  5.86588  4.40518    118 - -
          2.68618  4.42225  2.77519  2.73123  3.46354  2.40513  3.72494  3.29354  2.67741  2.69355  4.24690  2.90347  2.73739  3.18146  2.89801  2.37887  2.77519  2.98518  4.58477  3.61503
          0.02270  4.19253  4.91488  0.61958  0.77255  0.48576  0.95510
    101   2.61697  4.19000  3.77940  3.20708  3.25586  3.66070  3.17042  2.24445  3.11562  2.37370  3.29687  3.52000  4.03550  3.38942  3.38515  2.93079  2.50304  2.09706  4.75488  2.52191    119 - -
          2.68618  4.42225  2.77519  2.73123  3.46354  2.40513  3.72494  3.29354  2.67741  2.69355  4.24690  2.90347  2.73739  3.18146  2.89801  2.37887  2.77519  2.98518  4.58477  3.61503
          0.02270  4.19253  4.91488  0.61958  0.77255  0.48576  0.95510
    102   2.72102  4.30165  3.79215  2.53831  2.13508  3.73573  3.87123  2.36606  3.16501  2.40979  3.37938  3.55165  4.10522  3.42913  3.44323  3.00773  2.95222  2.53822  4.57705  2.34602    120 - -
          2.68618  4.42225  2.77519  2.73123  3.46354  2.40513  3.72494  3.29354  2.67741  2.69355  4.24690  2.90347  2.73739  3.18146  2.89801  2.37887  2.77519  2.98518  4.58477  3.61503
          0.02270  4.19253  4.91488  0.61958  0.77255  0.48576  0.95510
    103   2.74888  5.13755  2.96317  2.17956  4.48451  3.47626  3.62378  3.92352  1.94785  3.41287  4.19416  2.95730  2.48584  2.43098  2.32650  2.72202  2.96825  3.53289  5.54061  4.19755    121 - -
          2.68618  4.42225  2.77519  2.73123  3.46354  2.40513  3.72494  3.29354  2.67741  2.69355  4.24690  2.90347  2.73739  3.18146  2.89801  2.37887  2.77519  2.98518  4.58477  3.61503
          0.02270  4.19253  4.91488  0.61958  0.77255  0.48576  0.95510
    104   3.26144  4.53469  5.07356  4.53842  3.45996  4.66007  5.11835  1.39884  4.42651  1.39789  3.24690  4.73759  4.88599  4.58881  4.55816  4.03031  3.50294  1.42558  5.48084  4.35206    122 - -
          2.68618  4.42225  2.77519  2.73123  3.46354  2.40513  3.72494  3.29354  2.67741  2.69355  4.24690  2.90347  2.73739  3.18146  2.89801  2.37887  2.77519  2.98518  4.58477  3.61503
          0.02270  4.19253  4.91488  0.61958  0.77255  0.48576  0.95510
    105   2.94605  5.25372  1.41001  2.38423  4.72384  3.34227  3.94902  4.24122  2.93252  3.79314  4.65180  2.93835  1.67898  3.12961  3.46800  2.90814  3.26736  3.81807  5.91489  4.51839    123 - -
          2.68618  4.42225  2.77519  2.73123  3.46354  2.40513  3.72494  3.29354  2.67741  2.69355  4.24690  2.90347  2.73739  3.18146  2.89801  2.37887  2.77519  2.98518  4.58477  3.61503
          0.02270  4.19253  4.91488  0.61958  0.77255  0.48576  0.95510
    106   2.37510  4.92049  2.57834  2.19042  3.10824  3.42044  3.62974  3.62223  2.40936  3.19313  3.98678  2.92885  3.19410  2.76209  2.46684  2.63209  2.85739  3.26959  5.40481  4.04604    124 - -
          2.68618  4.42225  2.77519  2.73123  3.46354  2.40513  3.72494  3.29354  2.67741  2.69355  4.24690  2.90347  2.73739  3.18146  2.89801  2.37887  2.77519  2.98518  4.58477  3.61503
          0.02270  4.19253  4.91488  0.61958  0.77255  0.48576  0.95510
    107   2.27715  5.08704  2.45947  2.04156  4.40518  3.38908  3.63649  3.86756  2.41066  3.38867  4.16034  2.87693  3.81948  2.75462  2.52150  2.15195  2.90895  3.46805  5.55626  4.16229    125 - -
          2.68618  4.42225  2.77519  2.73123  3.46354  2.40513  3.72494  3.29354  2.67741  2.69355  4.24690  2.90347  2.73739  3.18146  2.89801  2.37887  2.77519  2.98518  4.58477  3.61503
          0.02270  4.19253  4.91488  0.61958  0.77255  0.48576  0.95510
    108   2.83159  4.31186  4.18770  3.61192  2.61150  3.93220  4.20974  2.47439  3.50195  1.51765  2.22562  3.87129  2.86089  3.71691  3.70583  3.22322  3.06170  2.42100  4.84793  3.65799    126 - -
          2.68618  4.42225  2.77519  2.73123  3.46354  2.40513  3.72494  3.29354  2.67741  2.69355  4.24690  2.90347  2.73739  3.18146  2.89801  2.37887  2.77519  2.98518  4.58477  3.61503
          0.02270  4.19253  4.91488  0.61958  0.77255  0.48576  0.95510
    109   3.16660  4.50746  4.82901  4.27122  2.14930  4.39337  4.64361  2.19682  4.13770  1.30810  3.06947  4.43691  4.65231  4.25487  4.24145  3.72993  3.39746  1.58401  5.00538  3.76511    127 - -
          2.68618  4.42225  2.77519  2.73123  3.46354  2.40513  3.72494  3.29354  2.67741  2.69355  4.24690  2.90347  2.73739  3.18146  2.89801  2.37887  2.77519  2.98518  4.58477  3.61503
          0.02270  4.19253  4.91488  0.61958  0.77255  0.48576  0.95510
    110   2.61781  4.76439  3.04812  2.50960  4.03952  2.75271  3.68286  3.44789  2.05821  3.06197  2.94074  3.01330  3.08404  2.84442  2.91018  2.38326  2.86113  3.12819  5.31325  3.99439    128 - -
          2.68618  4.42225  2.77519  2.73123  3.46354  2.40513  3.72494  3.29354  2.67741  2.69355  4.24690  2.90347  2.73739  3.18146  2.89801  2.37887  2.77519  2.98518  4.58477  3.61503
          0.33854  4.19253  1.30165  0.61958  0.77255  0.48576  0.95510
    111   2.57886  4.71915  2.87060  2.47114  4.17972  3.27962  3.67139  3.59476  1.93304  3.18737  4.01891  2.94807  2.77668  2.83608  2.75030  2.21468  2.86681  3.23083  5.39101  4.08351    129 - -
          2.68618  4.42225  2.77519  2.73123  3.46354  2.40513  3.72494  3.29354  2.67741  2.69355  4.24690  2.90347  2.73739  3.18146  2.89801  2.37887  2.77519  2.98518  4.58477  3.61503
          0.03100  3.88499  4.60734  0.61958  0.77255  0.34061  1.24249
    112   2.73600  5.22440  2.29147  1.97090  4.54325  2.79272  3.66433  4.02445  2.09688  3.52038  4.29044  2.84074  2.62342  2.78352  2.97302  2.68546  2.97967  3.60447  5.67101  4.24939    130 - -
          2.68618  4.42225  2.77519  2.73123  3.46354  2.40513  3.72494  3.29354  2.67741  2.69355  4.24690  2.90347  2.73739  3.18146  2.89801  2.37887  2.77519  2.98518  4.58477  3.61503
          0.02270  4.19253  4.91488  0.61958  0.77255  0.48576  0.95510
    113   2.65702  5.00865  2.83489  2.13320  4.29280  2.74097  3.63732  3.74065  2.41525  3.28981  4.07578  2.58241  3.82448  2.46137  2.89433  2.27402  2.89255  3.36934  5.48138  3.23970    131 - -
          2.68618  4.42225  2.77519  2.73123  3.46354  2.40513  3.72494  3.29354  2.67741  2.69355  4.24690  2.90347  2.73739  3.18146  2.89801  2.37887  2.77519  2.98518  4.58477  3.61503
          0.02270  4.19253  4.91488  0.61958  0.77255  0.48576  0.95510
    114   2.13932  4.89269  2.53129  2.41827  4.21944  3.38990  2.97513  3.65443  2.47482  3.23147  4.03028  2.94239  3.82738  2.81454  2.94893  2.25389  2.41562  3.29253  5.44636  4.08986    132 - -
          2.68618  4.42225  2.77519  2.73123  3.46354  2.40513  3.72494  3.29354  2.67741  2.69355  4.24690  2.90347  2.73739  3.18146  2.89801  2.37887  2.77519  2.98518  4.58477  3.61503
          0.02270  4.19253  4.91488  0.61958  0.77255  0.48576  0.95510
    115   2.64380  4.60974  2.42974  2.62902  3.75133  3.50657  3.05427  3.12858  2.63340  2.38382  3.69860  3.11311  3.90820  2.96933  3.05579  2.75243  2.87946  2.16248  5.13569  3.82999    133 - -
          2.68618  4.42225  2.77519  2.73123  3.46354  2.40513  3.72494  3.29354  2.67741  2.69355  4.24690  2.90347  2.73739  3.18146  2.89801  2.37887  2.77519  2.98518  4.58477  3.61503
          0.02270  4.19253  4.91488  0.61958  0.77255  0.48576  0.95510
    116   3.69715  5.00793  4.68151  4.46738  0.60451  4.28883  4.06291  3.19456  4.36976  2.49494  3.88312  4.39666  4.74807  4.45142  4.40956  3.94268  4.00242  3.20704  4.23688  2.57194    134 - -
          2.68618  4.42225  2.77519  2.73123  3.46354  2.40513  3.72494  3.29354  2.67741  2.69355  4.24690  2.90347  2.73739  3.18146  2.89801  2.37887  2.77519  2.98518  4.58477  3.61503
          0.02270  4.19253  4.91488  0.61958  0.77255  0.48576  0.95510
    117   2.29238  4.44433  4.31119  3.75787  3.26353  4.06157  4.43025  2.34758  3.62043  1.17720  2.50983  4.03131  4.40540  3.86639  3.83189  3.38117  3.21014  2.31861  5.07330  3.92691    135 - -
          2.68618  4.42225  2.77519  2.73123  3.46354  2.40513  3.72494  3.29354  2.67741  2.69355  4.24690  2.90347  2.73739  3.18146  2.89801  2.37887  2.77519  2.98518  4.58477  3.61503
          0.02270  4.19253  4.91488  0.61958  0.77255  0.48576  0.95510
    118   3.53556  4.90975  4.70304  4.35622  3.29090  4.38524  4.91326  2.52344  4.12164  0.56174  3.23463  4.60128  4.77301  4.41141  4.24037  4.01246  3.81926  2.64166  5.27345  4.06674    136 - -
          2.68618  4.42225  2.77519  2.73123  3.46354  2.40513  3.72494  3.29354  2.67741  2.69355  4.24690  2.90347  2.73739  3.18146  2.89801  2.37887  2.77519  2.98518  4.58477  3.61503
          0.02270  4.19253  4.91488  0.61958  0.77255  0.48576  0.95510
    119   3.01671  5.28275  3.28705  2.25834  4.72422  3.66171  3.65889  4.09369  1.39614  3.52198  4.35076  3.14797  4.03594  2.77961  1.70122  2.98676  3.19628  3.73642  5.57291  4.34717    137 - -
          2.68618  4.42225  2.77519  2.73123  3.46354  2.40513  3.72494  3.29354  2.67741  2.69355  4.24690  2.90347  2.73739  3.18146  2.89801  2.37887  2.77519  2.98518  4.58477  3.61503
          0.02270  4.19253  4.91488  0.61958  0.77255  0.48576  0.95510
    120   3.19334  4.49638  4.96322  4.48567  3.71431  4.55996  5.20558  1.54831  4.37255  2.21452  3.51512  4.68205  4.88492  4.64751  4.56593  3.96600  3.46765  0.85933  5.70113  4.48069    138 - -
          2.68618  4.42225  2.77519  2.73123  3.46354  2.40513  3.72494  3.29354  2.67741  2.69355  4.24690  2.90347  2.73739  3.18146  2.89801  2.37887  2.77519  2.98518  4.58477  3.61503
          0.02270  4.19253  4.91488  0.61958  0.77255  0.48576  0.95510
    121   2.61323  4.42183  3.36209  2.80132  3.57612  3.54863  3.79211  2.94441  2.42995  2.64259  2.44969  3.23652  3.93568  3.07395  3.10314  2.49791  2.41103  2.70624  4.99133  3.07287    139 - -
          2.68618  4.42225  2.77519  2.73123  3.46354  2.40513  3.72494  3.29354  2.67741  2.69355  4.24690  2.90347  2.73739  3.18146  2.89801  2.37887  2.77519  2.98518  4.58477  3.61503
          0.02270  4.19253  4.91488  0.61958  0.77255  0.48576  0.95510
    122   2.37878  4.33814  3.37820  3.22401  4.59305  1.04103  4.40964  4.08728  3.42699  3.75354  4.57388  3.40226  3.82413  3.68892  3.73639  1.83953  2.88975  3.45546  5.90520  4.68606    140 - -
          2.68618  4.42225  2.77519  2.73123  3.46354  2.40513  3.72494  3.29354  2.67741  2.69355  4.24690  2.90347  2.73739  3.18146  2.89801  2.37887  2.77519  2.98518  4.58477  3.61503
          0.02270  4.19253  4.91488  0.61958  0.77255  0.48576  0.95510
    123   2.65122  4.98370  2.18300  2.15555  4.25634  3.41046  3.63876  3.69411  2.42424  2.80560  3.27454  2.45247  3.82503  2.76853  2.90515  2.64626  2.88605  3.33229  5.45967  4.08834    141 - -
          2.68618  4.42225  2.77519  2.73123  3.46354  2.40513  3.72494  3.29354  2.67741  2.69355  4.24690  2.90347  2.73739  3.18146  2.89801  2.37887  2.77519  2.98518  4.58477  3.61503
          0.02270  4.19253  4.91488  0.61958  0.77255  0.48576  0.95510
    124   2.73758  4.95149  2.00101  2.45299  4.57083  3.26142  3.93843  4.06864  2.89345  3.65883  4.49437  2.96501  3.89147  3.12137  3.39447  1.22851  3.09524  3.61717  5.82340  4.42732    142 - -
          2.68618  4.42225  2.77519  2.73123  3.46354  2.40513  3.72494  3.29354  2.67741  2.69355  4.24690  2.90347  2.73739  3.18146  2.89801  2.37887  2.77519  2.98518  4.58477  3.61503
          0.02270  4.19253  4.91488  0.61958  0.77255  0.48576  0.95510
    125   3.35570  4.73832  4.77448  4.23849  3.15015  4.50782  4.81288  2.31556  4.01644  1.30269  1.29169  4.50812  4.74776  4.23059  4.16362  3.87610  3.59067  2.43678  5.19770  4.06888    143 - -
          2.68618  4.42225  2.77519  2.73123  3.46354  2.40513  3.72494  3.29354  2.67741  2.69355  4.24690  2.90347  2.73739  3.18146  2.89801  2.37887  2.77519  2.98518  4.58477  3.61503
          0.02270  4.19253  4.91488  0.61958  0.77255  0.48576  0.95510
    126   2.81285  4.38255  3.90108  3.34152  3.56116  3.87518  4.18047  1.80147  2.30004  2.41626  3.47193  3.69520  4.24567  3.53722  3.43801  3.16756  3.05400  1.57784  5.14048  3.91921    144 - -
          2.68618  4.42225  2.77519  2.73123  3.46354  2.40513  3.72494  3.29354  2.67741  2.69355  4.24690  2.90347  2.73739  3.18146  2.89801  2.37887  2.77519  2.98518  4.58477  3.61503
          0.02270  4.19253  4.91488  0.61958  0.77255  0.48576  0.95510
    127   3.04555  5.69176  1.37943  1.53903  4.97277  3.31136  3.84860  4.51293  2.87105  3.97892  4.81760  2.25757  3.93279  3.00838  3.48561  2.91529  3.33153  4.06135  6.12757  4.59401    145 - -
          2.68618  4.42225  2.77519  2.73123  3.46354  2.40513  3.72494  3.29354  2.67741  2.69355  4.24690  2.90347  2.73739  3.18146  2.89801  2.37887  2.77519  2.98518  4.58477  3.61503
          0.02270  4.19253  4.91488  0.61958  0.77255  0.48576  0.95510
    128   2.06396  4.73823  2.52491  2.26899  3.97002  3.46104  3.69997  2.85536  2.53341  2.98814  3.83106  3.02283  3.86569  2.87243  2.98700  2.69271  2.86776  2.63612  5.28252  3.96454    146 - -
          2.68618  4.42225  2.77519  2.73123  3.46354  2.40513  3.72494  3.29354  2.67741  2.69355  4.24690  2.90347  2.73739  3.18146  2.89801  2.37887  2.77519  2.98518  4.58477  3.61503
          0.02270  4.19253  4.91488  0.61958  0.77255  0.48576  0.95510
    129   2.19972  4.47161  3.28697  2.78239  2.73620  2.20886  3.02040  3.08891  2.76895  2.77104  3.65153  3.21386  3.92100  3.09408  3.15745  2.75753  2.86788  2.82709  5.02990  3.71473    147 - -
          2.68618  4.42225  2.77519  2.73123  3.46354  2.40513  3.72494  3.29354  2.67741  2.69355  4.24690  2.90347  2.73739  3.18146  2.89801  2.37887  2.77519  2.98518  4.58477  3.61503
          0.02270  4.19253  4.91488  0.61958  0.77255  0.48576  0.95510
    130   3.28976  4.63563  4.76804  4.40579  3.61158  4.39602  5.08625  0.75075  4.24082  2.14439  3.50983  4.60856  4.80749  4.56357  4.40272  3.93323  3.58761  1.90950  5.56027  4.31881    148 - -
          2.68618  4.42225  2.77519  2.73123  3.46354  2.40513  3.72494  3.29354  2.67741  2.69355  4.24690  2.90347  2.73739  3.18146  2.89801  2.37887  2.77519  2.98518  4.58477  3.61503
          0.02270  4.19253  4.91488  0.61958  0.77255  0.48576  0.95510
    131   2.85559  2.40312  4.53072  3.95313  3.25734  4.04283  4.41105  2.18116  3.80984  1.61175  2.64423  4.10747  4.38082  3.99542  3.93839  3.36124  3.09546  1.76099  4.95753  3.79245    149 - -
          2.68618  4.42225  2.77519  2.73123  3.46354  2.40513  3.72494  3.29354  2.67741  2.69355  4.24690  2.90347  2.73739  3.18146  2.89801  2.37887  2.77519  2.98518  4.58477  3.61503
          0.02270  4.19253  4.91488  0.61958  0.77255  0.48576  0.95510
    132   3.13095  5.75092  1.01208  1.71961  5.03285  3.31533  3.91405  4.57754  2.99537  4.06483  4.94324  2.77576  3.96909  3.09041  3.62971  2.99022  3.43271  4.13648  6.20544  4.66971    150 - -
          2.68618  4.42225  2.77519  2.73123  3.46354  2.40513  3.72494  3.29354  2.67741  2.69355  4.24690  2.90347  2.73739  3.18146  2.89801  2.37887  2.77519  2.98518  4.58477  3.61503
          0.02270  4.19253  4.91488  0.61958  0.77255  0.48576  0.95510
    133   2.81321  4.85427  3.00268  2.77953  4.54329  1.10331  4.03326  3.99978  2.12616  3.59745  4.46594  3.21872  3.98930  3.23623  3.08415  2.88586  3.17365  3.58448  5.71031  4.46330    151 - -
          2.68618  4.42225  2.77519  2.73123  3.46354  2.40513  3.72494  3.29354  2.67741  2.69355  4.24690  2.90347  2.73739  3.18146  2.89801  2.37887  2.77519  2.98518  4.58477  3.61503
          0.02270  4.19253  4.91488  0.61958  0.77255  0.48576  0.95510
    134   3.36979  5.50928  0.54939  2.59561  4.93777  3.48626  4.25991  4.60667  3.41141  4.16142  5.15841  3.16382  4.16226  3.50768  3.96235  3.30386  3.71907  4.21521  6.03949  4.77297    152 - -
          2.68618  4.42225  2.77519  2.73123  3.46354  2.40513  3.72494  3.29354  2.67741  2.69355  4.24690  2.90347  2.73739  3.18146  2.89801  2.37887  2.77519  2.98518  4.58477  3.61503
          0.02270  4.19253  4.91488  0.61958  0.77255  0.48576  0.95510
    135   2.82199  4.24272  4.35674  3.78496  2.86442  3.92721  4.04232  2.55159  3.62829  1.52029  2.44551  3.91505  4.26680  3.80404  3.75565  3.22861  3.05016  2.44675  2.90072  2.54669    153 - -
          2.68618  4.42225  2.77519  2.73123  3.46354  2.40513  3.72494  3.29354  2.67741  2.69355  4.24690  2.90347  2.73739  3.18146  2.89801  2.37887  2.77519  2.98518  4.58477  3.61503
          0.02270  4.19253  4.91488  0.61958  0.77255  0.48576  0.95510
    136   3.21773  4.56395  4.83857  4.33055  3.39779  4.46932  4.94388  2.00753  4.17516  1.24302  3.23020  4.54739  4.76910  4.39824  4.33538  3.85187  3.47680  1.26335  5.38492  4.21599    154 - -
          2.68618  4.42225  2.77519  2.73123  3.46354  2.40513  3.72494  3.29354  2.67741  2.69355  4.24690  2.90347  2.73739  3.18146  2.89801  2.37887  2.77519  2.98518  4.58477  3.61503
          0.02270  4.19253  4.91488  0.61958  0.77255  0.48576  0.95510
    137   2.14775  4.34525  4.54851  3.99870  3.51296  4.20777  4.63943  1.48297  3.89536  1.93580  3.38117  4.22404  4.54312  4.13505  4.09599  3.53741  3.21278  1.55129  5.26443  4.07476    155 - -
          2.68618  4.42225  2.77519  2.73123  3.46354  2.40513  3.72494  3.29354  2.67741  2.69355  4.24690  2.90347  2.73739  3.18146  2.89801  2.37887  2.77519  2.98518  4.58477  3.61503
          0.02270  4.19253  4.91488  0.61958  0.77255  0.48576  0.95510
    138   3.17289  4.52402  4.79917  4.31273  3.52985  4.42982  4.97510  1.92179  4.15793  1.68384  3.37913  4.52363  4.76894  4.43030  4.34138  3.82555  3.44520  0.96871  5.48043  4.26385    156 - -
          2.68618  4.42225  2.77519  2.73123  3.46354  2.40513  3.72494  3.29354  2.67741  2.69355  4.24690  2.90347  2.73739  3.18146  2.89801  2.37887  2.77519  2.98518  4.58477  3.61503
          0.02270  4.19253  4.91488  0.61958  0.77255  0.48576  0.95510
    139   3.06671  5.24436  3.46575  2.79527  4.64266  3.72113  2.37521  4.03164  1.73916  3.47265  4.32009  3.22239  4.07798  2.79644  1.40801  3.05341  3.23455  3.70056  5.51425  4.30890    157 - -
          2.68618  4.42225  2.77519  2.73123  3.46354  2.40513  3.72494  3.29354  2.67741  2.69355  4.24690  2.90347  2.73739  3.18146  2.89801  2.37887  2.77519  2.98518  4.58477  3.61503
          0.02270  4.19253  4.91488  0.61958  0.77255  0.48576  0.95510
    140   2.78514  5.10024  3.05293  2.50729  4.45443  3.51181  3.64198  3.87520  2.00497  3.37804  4.17761  3.01196  3.90805  2.03996  2.25498  2.05592  3.00185  3.50569  5.51080  4.19850    158 - -
          2.68618  4.42225  2.77519  2.73123  3.46354  2.40513  3.72494  3.29354  2.67741  2.69355  4.24690  2.90347  2.73739  3.18146  2.89801  2.37887  2.77519  2.98518  4.58477  3.61503
          0.02270  4.19253  4.91488  0.61958  0.77255  0.48576  0.95510
    141   2.64334  4.62274  3.21579  2.71384  3.92134  3.46705  3.81724  3.18769  2.61720  2.90830  3.81298  3.16807  3.92276  1.91495  2.99731  2.75646  2.22243  2.36146  5.28046  3.99906    159 - -
          2.68618  4.42225  2.77519  2.73123  3.46354  2.40513  3.72494  3.29354  2.67741  2.69355  4.24690  2.90347  2.73739  3.18146  2.89801  2.37887  2.77519  2.98518  4.58477  3.61503
          0.02270  4.19253  4.91488  0.61958  0.77255  0.48576  0.95510
    142   2.69337  5.14711  2.43615  2.32285  4.47042  3.39609  3.63201  3.93936  1.90094  3.44020  4.20655  2.49481  3.82625  2.45047  2.86001  2.65665  2.43527  3.52867  5.58975  4.19137    160 - -
          2.68624  4.42231  2.77526  2.73065  3.46360  2.40496  3.72501  3.29360  2.67747  2.69361  4.24696  2.90353  2.73746  3.18152  2.89807  2.37893  2.77526  2.98524  4.58483  3.61509
          0.14673  2.04689  4.91488  0.92215  0.50694  0.48576  0.95510
    143   2.62274  4.76487  2.40828  2.17403  3.98657  3.45081  3.67242  3.39048  2.49424  3.01694  3.84492  2.99838  3.84925  2.83832  2.95011  2.67247  2.51917  2.58357  3.62571  3.95638    164 - -
          2.68618  4.42225  2.77519  2.73123  3.46354  2.40513  3.72494  3.29354  2.67741  2.69355  4.24690  2.90347  2.73739  3.18146  2.89801  2.37887  2.77519  2.98518  4.58477  3.61503
          0.02270  4.19253  4.91488  0.61958  0.77255  0.48576  0.95510
    144   1.71512  4.33656  4.31022  3.78855  3.61596  3.96520  4.54047  1.72739  3.69878  2.36809  3.49590  4.02686  4.39826  3.97319  3.94577  3.31419  3.13617  1.52155  5.31105  4.10367    165 - -
          2.68618  4.42225  2.77519  2.73123  3.46354  2.40513  3.72494  3.29354  2.67741  2.69355  4.24690  2.90347  2.73739  3.18146  2.89801  2.37887  2.77519  2.98518  4.58477  3.61503
          0.02270  4.19253  4.91488  0.61958  0.77255  0.48576  0.95510
    145   2.72144  5.22130  2.26821  1.98871  4.55080  3.38507  3.64204  4.03264  2.40542  3.51477  4.27636  2.46265  3.83102  2.41639  2.26404  2.67143  2.95940  3.60574  5.65108  4.23630    166 - -
          2.68618  4.42225  2.77519  2.73123  3.46354  2.40513  3.72494  3.29354  2.67741  2.69355  4.24690  2.90347  2.73739  3.18146  2.89801  2.37887  2.77519  2.98518  4.58477  3.61503
          0.02270  4.19253  4.91488  0.61958  0.77255  0.48576  0.95510
    146   3.00926  5.47230  1.81198  2.25342  4.80996  3.31749  3.89779  4.38239  2.91311  3.90179  4.75982  1.20689  3.94876  3.07455  3.48643  2.92105  3.31816  3.94771  6.01745  4.52896    167 - -
          2.68618  4.42225  2.77519  2.73123  3.46354  2.40513  3.72494  3.29354  2.67741  2.69355  4.24690  2.90347  2.73739  3.18146  2.89801  2.37887  2.77519  2.98518  4.58477  3.61503
          0.02270  4.19253  4.91488  0.61958  0.77255  0.48576  0.95510
    147   3.11362  4.84473  3.85185  3.79765  4.91028  0.37098  4.88609  4.59993  4.02175  4.20904  5.19599  4.01767  4.24492  4.32118  4.21105  3.29657  3.61947  4.06614  5.90853  5.02716    168 - -
          2.68618  4.42225  2.77519  2.73123  3.46354  2.40513  3.72494  3.29354  2.67741  2.69355  4.24690  2.90347  2.73739  3.18146  2.89801  2.37887  2.77519  2.98518  4.58477  3.61503
          0.02270  4.19253  4.91488  0.61958  0.77255  0.48576  0.95510
    148   2.93466  5.51794  1.69190  1.60141  4.81430  3.33564  3.77972  4.32858  2.70016  3.80316  4.61067  2.78784  3.90126  2.09034  3.25702  2.83494  3.20119  3.89070  5.94858  4.46541    169 - -
          2.68618  4.42225  2.77519  2.73123  3.46354  2.40513  3.72494  3.29354  2.67741  2.69355  4.24690  2.90347  2.73739  3.18146  2.89801  2.37887  2.77519  2.98518  4.58477  3.61503
          0.02270  4.19253  4.91488  0.61958  0.77255  0.48576  0.95510
    149   3.27905  4.54818  5.08460  4.55871  3.49870  4.69211  5.17244  1.10238  4.44505  1.59859  3.28268  4.76714  4.91887  4.62663  4.58954  4.07023  3.52401  1.57060  5.53799  4.39677    170 - -
          2.68618  4.42225  2.77519  2.73123  3.46354  2.40513  3.72494  3.29354  2.67741  2.69355  4.24690  2.90347  2.73739  3.18146  2.89801  2.37887  2.77519  2.98518  4.58477  3.61503
          0.02270  4.19253  4.91488  0.61958  0.77255  0.48576  0.95510
    150   3.07044  4.53846  4.56032  4.24493  3.80746  4.04612  4.99910  2.09275  4.11842  2.44552  3.73433  4.38066  4.59733  4.46039  4.29879  3.57917  3.42946  0.69818  5.64215  4.38914    171 - -
          2.68618  4.42225  2.77519  2.73123  3.46354  2.40513  3.72494  3.29354  2.67741  2.69355  4.24690  2.90347  2.73739  3.18146  2.89801  2.37887  2.77519  2.98518  4.58477  3.61503
          0.02270  4.19253  4.91488  0.61958  0.77255  0.48576  0.95510
    151   1.42722  4.29456  4.07779  3.67287  3.86575  3.48161  4.51353  2.46241  3.59700  2.69141  3.77374  3.79972  4.12080  3.89144  3.84601  2.90667  2.99994  1.44817  5.48132  4.26997    172 - -
          2.68618  4.42225  2.77519  2.73123  3.46354  2.40513  3.72494  3.29354  2.67741  2.69355  4.24690  2.90347  2.73739  3.18146  2.89801  2.37887  2.77519  2.98518  4.58477  3.61503
          0.02270  4.19253  4.91488  0.61958  0.77255  0.48576  0.95510
    152   0.63566  4.38528  3.82049  3.64150  4.40356  3.19865  4.62083  3.57962  3.66700  3.44521  4.45106  3.69963  3.96930  3.98004  3.88614  2.73769  3.03797  3.17637  5.79715  4.63837    173 - -
          2.68618  4.42225  2.77519  2.73123  3.46354  2.40513  3.72494  3.29354  2.67741  2.69355  4.24690  2.90347  2.73739  3.18146  2.89801  2.37887  2.77519  2.98518  4.58477  3.61503
          0.02270  4.19253  4.91488  0.61958  0.77255  0.48576  0.95510
    153   2.66916  4.54628  3.38398  2.82332  3.76728  3.53372  3.80534  3.13296  2.57182  2.79469  2.10904  3.24549  3.95623  3.04636  2.22268  2.30923  2.92001  2.88160  5.13609  3.88269    174 - -
          2.68618  4.42225  2.77519  2.73123  3.46354  2.40513  3.72494  3.29354  2.67741  2.69355  4.24690  2.90347  2.73739  3.18146  2.89801  2.37887  2.77519  2.98518  4.58477  3.61503
          0.02270  4.19253  4.91488  0.61958  0.77255  0.48576  0.95510
    154   3.01407  4.39401  4.64510  4.12949  3.64284  4.26223  4.82476  1.12280  4.01721  2.27495  3.48129  4.34022  4.63177  4.28687  4.22530  3.62553  2.56434  1.53973  5.45718  4.25647    175 - -
          2.68621  4.42229  2.77523  2.73102  3.46357  2.40516  3.72498  3.29358  2.67714  2.69358  4.24693  2.90350  2.73743  3.18150  2.89804  2.37890  2.77523  2.98522  4.58480  3.61507
          0.25225  1.53426  4.91488  0.22633  1.59681  0.48576  0.95510
    155   3.02822  5.61009  1.23075  1.87196  4.92518  2.33946  3.86082  4.45092  2.88525  3.93806  4.78072  2.77640  3.93443  3.02451  3.49268  2.91226  3.32000  4.00899  6.09524  4.58188    177 - -
          2.68618  4.42225  2.77519  2.73123  3.46354  2.40513  3.72494  3.29354  2.67741  2.69355  4.24690  2.90347  2.73739  3.18146  2.89801  2.37887  2.77519  2.98518  4.58477  3.61503
          0.02270  4.19253  4.91488  0.61958  0.77255  0.48576  0.95510
    156   2.96380  5.25540  1.41973  2.39030  4.84196  1.45159  4.00973  4.37966  3.05043  3.92370  4.78493  2.94237  3.96855  3.20036  3.60828  2.92765  3.31324  3.91658  6.02106  4.62384    178 - -
          2.68618  4.42225  2.77519  2.73123  3.46354  2.40513  3.72494  3.29354  2.67741  2.69355  4.24690  2.90347  2.73739  3.18146  2.89801  2.37887  2.77519  2.98518  4.58477  3.61503
          0.02270  4.19253  4.91488  0.61958  0.77255  0.48576  0.95510
    157   2.97062  5.36137  2.59981  1.21260  4.70476  3.44157  3.77426  4.14968  1.97513  3.65161  4.48981  2.93055  3.96234  2.92023  2.85880  2.90890  3.21708  3.76764  5.77542  4.40990    179 - -
          2.68618  4.42225  2.77519  2.73123  3.46354  2.40513  3.72494  3.29354  2.67741  2.69355  4.24690  2.90347  2.73739  3.18146  2.89801  2.37887  2.77519  2.98518  4.58477  3.61503
          0.02270  4.19253  4.91488  0.61958  0.77255  0.48576  0.95510
    158   1.95004  4.34629  4.44687  3.92535  3.63166  4.07865  4.64678  1.66022  3.83203  2.35344  3.49884  4.14871  4.48754  4.09998  4.06250  3.43120  3.18680  1.31512  5.36139  4.15447    180 - -
          2.68618  4.42225  2.77519  2.73123  3.46354  2.40513  3.72494  3.29354  2.67741  2.69355  4.24690  2.90347  2.73739  3.18146  2.89801  2.37887  2.77519  2.98518  4.58477  3.61503
          0.02270  4.19253  4.91488  0.61958  0.77255  0.48576  0.95510
    159   1.80232  4.26403  3.70864  3.39590  4.26570  3.11918  4.38500  3.40218  3.37048  3.28078  4.19737  3.50931  3.85795  3.68551  3.64776  2.57476  1.11170  2.99698  5.68224  4.48172    181 - -
          2.68618  4.42225  2.77519  2.73123  3.46354  2.40513  3.72494  3.29354  2.67741  2.69355  4.24690  2.90347  2.73739  3.18146  2.89801  2.37887  2.77519  2.98518  4.58477  3.61503
          0.02270  4.19253  4.91488  0.61958  0.77255  0.48576  0.95510
    160   3.22768  4.50001  5.03927  4.51935  3.59794  4.65128  5.16538  1.51053  4.41466  1.80183  3.38887  4.72422  4.90324  4.63131  4.58040  4.02879  3.47766  1.03052  5.59128  4.41699    182 - -
          2.68618  4.42225  2.77519  2.73123  3.46354  2.40513  3.72494  3.29354  2.67741  2.69355  4.24690  2.90347  2.73739  3.18146  2.89801  2.37887  2.77519  2.98518  4.58477  3.61503
          0.02270  4.19253  4.91488  0.61958  0.77255  0.48576  0.95510
    161   3.29871  5.24694  3.49418  3.07076  4.70820  3.73860  3.98249  4.16145  0.66993  3.66209  4.61783  3.47636  4.22578  3.16405  2.55065  3.32659  3.53359  3.85547  5.63886  4.50444    183 - -
          2.68618  4.42225  2.77519  2.73123  3.46354  2.40513  3.72494  3.29354  2.67741  2.69355  4.24690  2.90347  2.73739  3.18146  2.89801  2.37887  2.77519  2.98518  4.58477  3.61503
          0.02270  4.19253  4.91488  0.61958  0.77255  0.48576  0.95510
    162   2.94987  5.09153  3.39004  2.75980  4.50734  3.64560  3.68915  3.86394  1.83738  3.37153  4.21869  3.19552  4.03096  2.82700  1.40027  2.96505  2.40962  3.53667  5.48616  4.26801    184 - -
          2.68618  4.42225  2.77519  2.73123  3.46354  2.40513  3.72494  3.29354  2.67741  2.69355  4.24690  2.90347  2.73739  3.18146  2.89801  2.37887  2.77519  2.98518  4.58477  3.61503
          0.02270  4.19253  4.91488  0.61958  0.77255  0.48576  0.95510
    163   3.39990  4.70721  4.71774  4.28199  1.32889  4.36187  3.78228  2.94614  4.12214  1.65878  3.54908  4.17956  4.65812  4.15120  4.17706  3.69742  3.62040  2.91361  3.97113  1.79516    185 - -
          2.68618  4.42225  2.77519  2.73123  3.46354  2.40513  3.72494  3.29354  2.67741  2.69355  4.24690  2.90347  2.73739  3.18146  2.89801  2.37887  2.77519  2.98518  4.58477  3.61503
          0.02270  4.19253  4.91488  0.61958  0.77255  0.48576  0.95510
    164   2.79273  4.94116  3.01099  2.24361  4.05880  3.52209  3.69540  3.59619  1.83760  3.17917  4.02713  3.05312  3.93847  2.87209  2.73113  2.81926  3.01641  3.28917  5.31776  2.12582    186 - -
          2.68618  4.42225  2.77519  2.73123  3.46354  2.40513  3.72494  3.29354  2.67741  2.69355  4.24690  2.90347  2.73739  3.18146  2.89801  2.37887  2.77519  2.98518  4.58477  3.61503
          0.02270  4.19253  4.91488  0.61958  0.77255  0.48576  0.95510
    165   3.06544  5.29539  3.42616  2.76350  4.75629  3.71032  3.65776  4.11166  1.41105  3.52590  4.36348  3.19946  4.06809  1.91541  1.83780  3.03867  3.23281  3.76336  5.56131  4.36248    187 - -
          2.68618  4.42225  2.77519  2.73123  3.46354  2.40513  3.72494  3.29354  2.67741  2.69355  4.24690  2.90347  2.73739  3.18146  2.89801  2.37887  2.77519  2.98518  4.58477  3.61503
          0.02270  4.19253  4.91488  0.61958  0.77255  0.48576  0.95510
    166   2.29741  5.13602  2.38448  2.10312  4.46462  3.39753  3.61034  3.93736  2.14218  3.42986  4.18630  2.86946  3.81198  2.44797  2.50647  2.62981  2.89892  3.51882  5.57209  4.17216    188 - -
          2.68618  4.42225  2.77519  2.73123  3.46354  2.40513  3.72494  3.29354  2.67741  2.69355  4.24690  2.90347  2.73739  3.18146  2.89801  2.37887  2.77519  2.98518  4.58477  3.61503
          0.02270  4.19253  4.91488  0.61958  0.77255  0.48576  0.95510
    167   2.90940  5.05988  1.99996  2.54974  4.76946  1.01145  4.10984  4.30403  3.15064  3.88538  4.75601  3.06679  3.98602  3.32238  3.65884  2.92642  3.29231  3.83382  5.95847  4.63575    189 - -
          2.68618  4.42225  2.77519  2.73123  3.46354  2.40513  3.72494  3.29354  2.67741  2.69355  4.24690  2.90347  2.73739  3.18146  2.89801  2.37887  2.77519  2.98518  4.58477  3.61503
          0.02270  4.19253  4.91488  0.61958  0.77255  0.48576  0.95510
    168   2.65558  4.96062  2.37862  2.39101  4.39723  2.58346  3.72917  3.85189  2.55794  3.40554  4.19659  2.52120  3.83280  2.86806  3.04920  2.31861  2.08084  3.44606  5.59796  4.21911    190 - -
          2.68618  4.42225  2.77519  2.73123  3.46354  2.40513  3.72494  3.29354  2.67741  2.69355  4.24690  2.90347  2.73739  3.18146  2.89801  2.37887  2.77519  2.98518  4.58477  3.61503
          0.02270  4.19253  4.91488  0.61958  0.77255  0.48576  0.95510
    169   2.67806  4.90455  3.04799  2.48556  4.17075  3.47684  2.97953  2.98887  1.89821  3.16253  3.97446  2.99691  3.86517  2.36913  2.74426  2.69858  2.55157  3.25446  5.37233  4.04884    191 - -
          2.68618  4.42225  2.77519  2.73123  3.46354  2.40513  3.72494  3.29354  2.67741  2.69355  4.24690  2.90347  2.73739  3.18146  2.89801  2.37887  2.77519  2.98518  4.58477  3.61503
          0.02270  4.19253  4.91488  0.61958  0.77255  0.48576  0.95510
    170   3.21506  4.49509  5.03637  4.55265  3.72391  4.62899  5.26289  1.36296  4.44954  2.21061  3.51191  4.74604  4.92733  4.71139  4.63541  4.03309  3.48271  0.94617  5.72607  4.51460    192 - -
          2.68618  4.42225  2.77519  2.73123  3.46354  2.40513  3.72494  3.29354  2.67741  2.69355  4.24690  2.90347  2.73739  3.18146  2.89801  2.37887  2.77519  2.98518  4.58477  3.61503
          0.02270  4.19253  4.91488  0.61958  0.77255  0.48576  0.95510
    171   2.62494  4.48651  3.30446  2.22633  3.60129  3.54271  3.75849  3.02158  2.67130  2.70369  3.58085  3.19285  3.92539  3.02240  2.64046  2.77629  2.85508  2.36097  3.26929  3.06981    193 - -
          2.68618  4.42225  2.77519  2.73123  3.46354  2.40513  3.72494  3.29354  2.67741  2.69355  4.24690  2.90347  2.73739  3.18146  2.89801  2.37887  2.77519  2.98518  4.58477  3.61503
          0.02270  4.19253  4.91488  0.61958  0.77255  0.48576  0.95510
    172   3.53556  4.90975  4.70304  4.35622  3.29090  4.38524  4.91326  2.52344  4.12164  0.56174  3.23463  4.60128  4.77301  4.41141  4.24037  4.01246  3.81926  2.64166  5.27345  4.06674    194 - -
          2.68618  4.42225  2.77519  2.73123  3.46354  2.40513  3.72494  3.29354  2.67741  2.69355  4.24690  2.90347  2.73739  3.18146  2.89801  2.37887  2.77519  2.98518  4.58477  3.61503
          0.02270  4.19253  4.91488  0.61958  0.77255  0.48576  0.95510
    173   2.68841  4.82260  3.13874  2.55594  4.06520  3.50921  3.01965  2.75068  2.05253  2.68641  3.89712  3.05107  3.89026  2.46880  2.42111  2.73426  2.90961  3.15959  5.30109  4.00273    195 - -
          2.68618  4.42225  2.77519  2.73123  3.46354  2.40513  3.72494  3.29354  2.67741  2.69355  4.24690  2.90347  2.73739  3.18146  2.89801  2.37887  2.77519  2.98518  4.58477  3.61503
          0.02270  4.19253  4.91488  0.61958  0.77255  0.48576  0.95510
    174   1.53193  4.35102  3.49796  3.22795  4.37498  3.12470  4.32229  3.70798  3.28046  3.44176  4.32407  3.42839  1.37522  3.59537  3.59134  2.59412  2.89281  3.23632  5.72701  4.51368    196 - -
          2.68618  4.42225  2.77519  2.73123  3.46354  2.40513  3.72494  3.29354  2.67741  2.69355  4.24690  2.90347  2.73739  3.18146  2.89801  2.37887  2.77519  2.98518  4.58477  3.61503
          0.02270  4.19253  4.91488  0.61958  0.77255  0.48576  0.95510
    175   2.36902  5.04138  2.75410  1.75735  4.35208  3.39277  2.78334  3.80430  2.47155  3.35444  4.15056  2.90526  3.84750  2.81659  2.94421  2.25073  2.94985  3.42896  5.54284  4.16506    197 - -
          2.68618  4.42225  2.77519  2.73123  3.46354  2.40513  3.72494  3.29354  2.67741  2.69355  4.24690  2.90347  2.73739  3.18146  2.89801  2.37887  2.77519  2.98518  4.58477  3.61503
          0.02270  4.19253  4.91488  0.61958  0.77255  0.48576  0.95510
    176   3.02795  5.01336  2.94265  2.86691  4.43183  3.43095  4.23388  4.22580  3.17289  3.83839  4.80120  0.69573  4.10369  3.51758  3.52971  3.08927  3.42662  3.81422  5.70039  4.36523    198 - -
          2.68618  4.42225  2.77519  2.73123  3.46354  2.40513  3.72494  3.29354  2.67741  2.69355  4.24690  2.90347  2.73739  3.18146  2.89801  2.37887  2.77519  2.98518  4.58477  3.61503
          0.02270  4.19253  4.91488  0.61958  0.77255  0.48576  0.95510
    177   2.68405  5.06379  2.81833  2.13755  4.38833  3.40547  3.64559  3.84100  2.39188  3.36840  4.14919  2.41519  2.50571  2.76801  2.49856  2.38674  2.92282  3.45194  5.53829  4.16141    199 - -
          2.68618  4.42225  2.77519  2.73123  3.46354  2.40513  3.72494  3.29354  2.67741  2.69355  4.24690  2.90347  2.73739  3.18146  2.89801  2.37887  2.77519  2.98518  4.58477  3.61503
          0.02270  4.19253  4.91488  0.61958  0.77255  0.48576  0.95510
    178   2.27508  5.02908  2.83092  1.79940  4.35215  3.41311  3.66472  3.78216  2.07306  3.33508  4.12955  2.92495  3.84922  2.79497  2.85897  2.68626  2.52118  3.40979  5.52159  4.15743    200 - -
          2.68618  4.42225  2.77519  2.73123  3.46354  2.40513  3.72494  3.29354  2.67741  2.69355  4.24690  2.90347  2.73739  3.18146  2.89801  2.37887  2.77519  2.98518  4.58477  3.61503
          0.02270  4.19253  4.91488  0.61958  0.77255  0.48576  0.95510
    179   2.70897  4.25305  3.97161  3.43225  1.94187  2.70586  4.03187  2.61347  3.33117  2.24020  2.29899  3.68473  4.13741  3.58111  3.56154  3.04295  2.96220  2.46164  4.71839  3.40319    201 - -
          2.68618  4.42225  2.77519  2.73123  3.46354  2.40513  3.72494  3.29354  2.67741  2.69355  4.24690  2.90347  2.73739  3.18146  2.89801  2.37887  2.77519  2.98518  4.58477  3.61503
          0.02270  4.19253  4.91488  0.61958  0.77255  0.48576  0.95510
    180   2.74985  5.24471  1.96544  2.01997  4.56185  3.36706  3.67399  4.04541  2.22253  3.54079  4.31311  2.83483  2.80349  2.79511  3.00071  2.35156  2.99555  3.62419  5.69213  4.26542    202 - -
          2.68618  4.42225  2.77519  2.73123  3.46354  2.40513  3.72494  3.29354  2.67741  2.69355  4.24690  2.90347  2.73739  3.18146  2.89801  2.37887  2.77519  2.98518  4.58477  3.61503
          0.02270  4.19253  4.91488  0.61958  0.77255  0.48576  0.95510
    181   2.39853  4.39412  3.26870  3.00777  4.47834  2.16896  4.20746  3.93206  3.14995  3.57347  4.38606  3.28702  1.45114  3.43939  3.51665  2.06163  2.86228  3.37795  5.77866  4.52860    203 - -
          2.68618  4.42225  2.77519  2.73123  3.46354  2.40513  3.72494  3.29354  2.67741  2.69355  4.24690  2.90347  2.73739  3.18146  2.89801  2.37887  2.77519  2.98518  4.58477  3.61503
          0.02270  4.19253  4.91488  0.61958  0.77255  0.48576  0.95510
    182   2.84028  4.39531  3.95990  3.39947  3.34460  3.89453  4.17119  1.51240  3.22983  2.08921  2.66898  3.73602  4.24545  2.63486  3.49117  3.18473  3.07355  2.34485  5.00560  3.81187    204 - -
          2.68618  4.42225  2.77519  2.73123  3.46354  2.40513  3.72494  3.29354  2.67741  2.69355  4.24690  2.90347  2.73739  3.18146  2.89801  2.37887  2.77519  2.98518  4.58477  3.61503
          0.02270  4.19253  4.91488  0.61958  0.77255  0.48576  0.95510
    183   2.62652  4.30678  3.55760  2.48121  2.87964  3.62287  3.88940  2.37905  2.94441  2.47190  3.40017  3.38637  2.97126  3.24261  3.28268  2.87713  2.86033  2.05750  4.90798  3.67716    205 - -
          2.68618  4.42225  2.77519  2.73123  3.46354  2.40513  3.72494  3.29354  2.67741  2.69355  4.24690  2.90347  2.73739  3.18146  2.89801  2.37887  2.77519  2.98518  4.58477  3.61503
          0.02270  4.19253  4.91488  0.61958  0.77255  0.48576  0.95510
    184   2.70575  4.20222  4.08342  3.51737  2.68392  2.78262  4.11727  2.43053  3.41040  1.69860  3.23279  3.75843  4.16935  3.64611  3.62169  3.09081  2.94835  1.85449  4.81110  3.58813    206 - -
          2.68618  4.42225  2.77519  2.73123  3.46354  2.40513  3.72494  3.29354  2.67741  2.69355  4.24690  2.90347  2.73739  3.18146  2.89801  2.37887  2.77519  2.98518  4.58477  3.61503
          0.02270  4.19253  4.91488  0.61958  0.77255  0.48576  0.95510
    185   2.70835  5.17395  2.49066  2.34109  4.51231  3.41437  3.62298  3.98065  2.02754  3.46386  4.22687  2.17644  3.83505  2.39570  2.44890  2.66823  2.93908  3.56345  5.59543  4.20549    207 - -
          2.68618  4.42225  2.77519  2.73123  3.46354  2.40513  3.72494  3.29354  2.67741  2.69355  4.24690  2.90347  2.73739  3.18146  2.89801  2.37887  2.77519  2.98518  4.58477  3.61503
          0.02270  4.19253  4.91488  0.61958  0.77255  0.48576  0.95510
    186   2.02365  4.82187  2.39158  2.46498  4.09271  3.41439  3.71968  3.48559  2.56114  2.37637  3.95459  2.54819  3.86221  2.88702  3.02474  2.69856  2.91078  3.16687  5.38185  4.04471    208 - -
          2.68618  4.42225  2.77519  2.73123  3.46354  2.40513  3.72494  3.29354  2.67741  2.69355  4.24690  2.90347  2.73739  3.18146  2.89801  2.37887  2.77519  2.98518  4.58477  3.61503
          0.24920  4.19253  1.58245  0.61958  0.77255  0.48576  0.95510
    187   2.69079  4.96905  2.74490  1.84453  4.31362  3.35438  3.63518  3.74565  2.34065  3.29694  4.11288  2.88973  3.81857  2.77861  2.36332  2.17160  2.93878  3.38222  5.47486  4.13137    209 - -
          2.68618  4.42225  2.77519  2.73123  3.46354  2.40513  3.72494  3.29354  2.67741  2.69355  4.24690  2.90347  2.73739  3.18146  2.89801  2.37887  2.77519  2.98518  4.58477  3.61503
          0.02839  3.97172  4.69406  0.61958  0.77255  0.70824  0.67828
    188   2.75795  5.25983  1.98752  1.92168  4.56826  3.29000  3.63584  4.05126  2.11647  3.54215  4.33403  2.75191  3.79694  2.36009  2.95250  2.68957  3.00730  3.63534  5.69040  4.26024    210 - -
          2.68625  4.42232  2.77526  2.73130  3.46361  2.40520  3.72501  3.29361  2.67726  2.69362  4.24697  2.90327  2.73746  3.18085  2.89808  2.37879  2.77526  2.98525  4.58484  3.61510
          0.24706  1.56179  4.69406  0.82594  0.57594  0.36820  1.17758
    189   2.22778  4.26590  4.28859  3.75488  2.31328  3.88361  4.33681  2.23938  3.64948  2.23065  3.33810  3.94841  4.29867  3.87966  3.84553  3.21947  3.05922  1.42470  4.98601  3.73962    214 - -
          2.68618  4.42225  2.77519  2.73123  3.46354  2.40513  3.72494  3.29354  2.67741  2.69355  4.24690  2.90347  2.73739  3.18146  2.89801  2.37887  2.77519  2.98518  4.58477  3.61503
          0.02270  4.19253  4.91488  0.61958  0.77255  0.48576  0.95510
    190   2.69779  5.02729  2.81368  1.87214  4.35069  3.40783  3.67080  3.78858  2.16887  3.33839  4.13364  2.92255  3.84982  2.80312  2.87822  2.34632  2.18670  3.41537  5.52563  4.16036    215 - -
          2.68618  4.42225  2.77519  2.73123  3.46354  2.40513  3.72494  3.29354  2.67741  2.69355  4.24690  2.90347  2.73739  3.18146  2.89801  2.37887  2.77519  2.98518  4.58477  3.61503
          0.02270  4.19253  4.91488  0.61958  0.77255  0.48576  0.95510
    191   3.23480  4.51899  5.03747  4.55751  3.67463  4.63136  5.25827  0.95239  4.44444  2.13793  3.46404  4.75283  4.92796  4.69913  4.62324  4.03951  3.50320  1.39149  5.69878  4.49786    216 - -
          2.68618  4.42225  2.77519  2.73123  3.46354  2.40513  3.72494  3.29354  2.67741  2.69355  4.24690  2.90347  2.73739  3.18146  2.89801  2.37887  2.77519  2.98518  4.58477  3.61503
          0.02270  4.19253  4.91488  0.61958  0.77255  0.48576  0.95510
    192   2.75980  4.84937  2.98104  2.03447  4.01813  3.50948  3.74254  3.40309  2.49478  1.91308  3.89714  3.06192  3.93579  2.37058  2.88051  2.81153  2.99205  3.14043  5.33450  4.02715    217 - -
          2.68618  4.42225  2.77519  2.73123  3.46354  2.40513  3.72494  3.29354  2.67741  2.69355  4.24690  2.90347  2.73739  3.18146  2.89801  2.37887  2.77519  2.98518  4.58477  3.61503
          0.02270  4.19253  4.91488  0.61958  0.77255  0.48576  0.95510
    193   3.11362  4.84473  3.85185  3.79765  4.91028  0.37098  4.88609  4.59993  4.02175  4.20904  5.19599  4.01767  4.24492  4.32118  4.21105  3.29657  3.61947  4.06614  5.90853  5.02716    218 - -
          2.68618  4.42225  2.77519  2.73123  3.46354  2.40513  3.72494  3.29354  2.67741  2.69355  4.24690  2.90347  2.73739  3.18146  2.89801  2.37887  2.77519  2.98518  4.58477  3.61503
          0.02270  4.19253  4.91488  0.61958  0.77255  0.48576  0.95510
    194   2.81967  4.56698  3.60823  3.02776  3.65988  3.75423  3.94887  1.97176  1.77282  2.21921  3.56520  3.44117  4.12408  3.20940  2.99845  3.03331  3.04630  2.52256  5.15873  3.92034    219 - -
          2.68618  4.42225  2.77519  2.73123  3.46354  2.40513  3.72494  3.29354  2.67741  2.69355  4.24690  2.90347  2.73739  3.18146  2.89801  2.37887  2.77519  2.98518  4.58477  3.61503
          0.02270  4.19253  4.91488  0.61958  0.77255  0.48576  0.95510
    195   2.08469  4.34617  4.30386  3.78314  3.55085  3.96749  4.51245  2.10225  3.67572  1.88540  3.43801  4.02111  4.39203  3.95287  3.91156  3.31561  3.14175  1.32848  5.25881  4.05642    220 - -
          2.68618  4.42225  2.77519  2.73123  3.46354  2.40513  3.72494  3.29354  2.67741  2.69355  4.24690  2.90347  2.73739  3.18146  2.89801  2.37887  2.77519  2.98518  4.58477  3.61503
          0.02270  4.19253  4.91488  0.61958  0.77255  0.48576  0.95510
    196   3.14608  4.45718  4.88658  4.34372  3.48013  4.48507  4.93290  1.66080  4.22767  1.99746  2.40851  4.54398  4.75813  4.42594  4.38251  3.83844  3.39069  1.11594  5.39834  4.24404    221 - -
          2.68618  4.42225  2.77519  2.73123  3.46354  2.40513  3.72494  3.29354  2.67741  2.69355  4.24690  2.90347  2.73739  3.18146  2.89801  2.37887  2.77519  2.98518  4.58477  3.61503
          0.02270  4.19253  4.91488  0.61958  0.77255  0.48576  0.95510
    197   2.39656  4.33330  3.48929  3.28533  4.50602  1.04786  4.40353  3.88513  3.39092  3.61242  4.46513  3.44787  3.84499  3.68748  3.68482  2.57429  2.01304  3.33934  5.83188  4.63584    222 - -
          2.68618  4.42225  2.77519  2.73123  3.46354  2.40513  3.72494  3.29354  2.67741  2.69355  4.24690  2.90347  2.73739  3.18146  2.89801  2.37887  2.77519  2.98518  4.58477  3.61503
          0.02270  4.19253  4.91488  0.61958  0.77255  0.48576  0.95510
    198   3.18992  4.49666  4.95247  4.47622  3.71294  4.54902  5.19736  1.56821  4.36142  2.21529  3.51589  4.67262  4.87838  4.63845  4.55570  3.95566  3.46543  0.85233  5.69755  4.47558    223 - -
          2.68618  4.42225  2.77519  2.73123  3.46354  2.40513  3.72494  3.29354  2.67741  2.69355  4.24690  2.90347  2.73739  3.18146  2.89801  2.37887  2.77519  2.98518  4.58477  3.61503
          0.02270  4.19253  4.91488  0.61958  0.77255  0.48576  0.95510
    199   3.02081  4.38125  4.63128  4.09537  1.91223  4.12599  4.03964  1.60414  3.92551  2.05401  3.24254  4.11620  4.44420  4.03016  3.99320  3.44668  3.24846  2.48548  2.71688  2.83977    224 - -
          2.68618  4.42225  2.77519  2.73123  3.46354  2.40513  3.72494  3.29354  2.67741  2.69355  4.24690  2.90347  2.73739  3.18146  2.89801  2.37887  2.77519  2.98518  4.58477  3.61503
          0.02270  4.19253  4.91488  0.61958  0.77255  0.48576  0.95510
    200   3.40556  5.19758  3.93244  3.39094  4.63588  3.81552  4.11026  4.21098  2.43818  3.66871  4.67074  3.72062  4.31184  3.32368  0.58333  3.48081  3.65557  3.92347  5.59412  4.50520    225 - -
          2.68618  4.42225  2.77519  2.73123  3.46354  2.40513  3.72494  3.29354  2.67741  2.69355  4.24690  2.90347  2.73739  3.18146  2.89801  2.37887  2.77519  2.98518  4.58477  3.61503
          0.02270  4.19253  4.91488  0.61958  0.77255  0.48576  0.95510
    201   2.76679  5.04860  2.88239  2.47453  4.44037  3.43834  3.70783  3.86448  1.79471  3.40584  4.21688  1.88980  3.89917  2.84538  2.74846  2.76344  2.50655  3.48921  5.56596  4.23167    226 - -
          2.68618  4.42225  2.77519  2.73123  3.46354  2.40513  3.72494  3.29354  2.67741  2.69355  4.24690  2.90347  2.73739  3.18146  2.89801  2.37887  2.77519  2.98518  4.58477  3.61503
          0.02270  4.19253  4.91488  0.61958  0.77255  0.48576  0.95510
    202   2.61326  4.14963  3.87684  3.30128  2.61370  3.04647  3.97349  2.18930  3.20969  2.10132  3.25695  2.96004  4.05519  3.46289  3.45435  2.95782  2.84716  2.11001  4.75832  3.54852    227 - -
          2.68618  4.42225  2.77519  2.73123  3.46354  2.40513  3.72494  3.29354  2.67741  2.69355  4.24690  2.90347  2.73739  3.18146  2.89801  2.37887  2.77519  2.98518  4.58477  3.61503
          0.24201  4.19253  1.61021  0.61958  0.77255  0.48576  0.95510
    203   2.32067  5.02381  2.32489  2.27939  4.30355  3.33000  2.84833  3.76739  2.41299  3.31207  4.11061  2.82520  3.78844  2.25654  2.88949  2.64117  2.90693  3.39381  5.49382  4.10673    228 - -
          2.68623  4.42230  2.77524  2.73128  3.46359  2.40494  3.72499  3.29359  2.67746  2.69360  4.24694  2.90351  2.73744  3.18151  2.89805  2.37892  2.77524  2.98523  4.58206  3.61508
          0.43497  1.04209        *  0.18718  1.76783  0.00000        *
//
