# Supplementary material for: A matter of background: DNA repair pathways as a possible cause for the sparse distribution of CRISPR-Cas systems in bacteria
Source: Philos Trans R Soc Lond B Biol Sci. 2019 Mar 25;374(1772):20180088. doi: 10.1098/rstb.2018.0088 (PMC6452273; doi:10.1098/rstb.2018.0088)
Supplement: Macsy_finder_DNA_repair.zip [file rstb20180088supp3.zip › Macsy_finder_DNA_repair/DNA_repair_profiles/ligD1.hmm]

HMMER3/b [3.0 | March 2010]
NAME  TIGR02778
ACC   TIGR02778
DESC  ligD_pol: DNA polymerase LigD, polymerase domain
LENG  245
ALPH  amino
RF    no
CS    no
MAP   yes
DATE  Sun Apr 11 22:20:25 2010
NSEQ  15
EFFN  1.285400
CKSUM 4017417212
GA    214.70 214.70;
TC    214.70 214.70;
NC    122.65 122.65;
STATS LOCAL MSV      -11.0006  0.70310
STATS LOCAL VITERBI  -11.6138  0.70310
STATS LOCAL FORWARD   -4.9993  0.70310
HMM          A        C        D        E        F        G        H        I        K        L        M        N        P        Q        R        S        T        V        W        Y   
            m->m     m->i     m->d     i->m     i->i     d->m     d->d
  COMPO   2.48823  4.46763  2.95886  2.70254  3.25631  3.02799  3.61177  2.87187  2.64516  2.42849  3.66793  3.19795  3.13440  3.06382  2.83283  2.71853  2.81287  2.60829  4.54916  3.46879
          2.68618  4.42225  2.77519  2.73123  3.46354  2.40513  3.72494  3.29354  2.67741  2.69355  4.24690  2.90347  2.73739  3.18146  2.89801  2.37887  2.77519  2.98518  4.58477  3.61503
          0.01967  4.33442  5.05676  0.61958  0.77255  0.00000        *
      1   3.32817  4.57576  5.23671  4.72004  3.67202  4.79585  5.32892  1.44829  4.62057  1.70778  3.45061  4.89911  5.02688  4.81073  4.75905  4.18242  3.57628  1.03516  5.69332  4.53276      1 - -
          2.68618  4.42225  2.77519  2.73123  3.46354  2.40513  3.72494  3.29354  2.67741  2.69355  4.24690  2.90347  2.73739  3.18146  2.89801  2.37887  2.77519  2.98518  4.58477  3.61503
          0.01967  4.33442  5.05676  0.61958  0.77255  0.48576  0.95510
      2   2.38511  5.03425  2.76949  2.17146  4.33016  3.44579  3.63879  3.78201  2.20237  3.06634  4.08870  2.93584  3.83849  2.61014  2.56326  2.49920  2.63018  2.86567  5.49719  4.11923      2 - -
          2.68618  4.42225  2.77519  2.73123  3.46354  2.40513  3.72494  3.29354  2.67741  2.69355  4.24690  2.90347  2.73739  3.18146  2.89801  2.37887  2.77519  2.98518  4.58477  3.61503
          0.01967  4.33442  5.05676  0.61958  0.77255  0.48576  0.95510
      3   3.22885  4.55704  4.92789  4.38638  3.45193  4.51860  4.94392  1.24286  4.23764  1.31415  3.27150  4.58400  4.79407  4.43272  4.37651  3.87411  2.97517  1.98572  5.38784  4.25170      3 - -
          2.68618  4.42225  2.77519  2.73123  3.46354  2.40513  3.72494  3.29354  2.67741  2.69355  4.24690  2.90347  2.73739  3.18146  2.89801  2.37887  2.77519  2.98518  4.58477  3.61503
          0.01967  4.33442  5.05676  0.61958  0.77255  0.48576  0.95510
      4   2.42828  4.36716  3.68151  3.37136  4.46758  3.15710  4.41714  3.84401  3.38210  3.56678  4.40814  3.51829  3.90145  3.69097  3.68653  1.44757  1.22517  3.32446  5.82090  4.60315      4 - -
          2.68618  4.42225  2.77519  2.73123  3.46354  2.40513  3.72494  3.29354  2.67741  2.69355  4.24690  2.90347  2.73739  3.18146  2.89801  2.37887  2.77519  2.98518  4.58477  3.61503
          0.01967  4.33442  5.05676  0.61958  0.77255  0.48576  0.95510
      5   2.79779  5.15389  2.84185  2.44086  4.45926  3.47429  2.23112  3.92965  2.24122  3.45483  4.25092  1.91846  3.92089  2.85607  2.87445  2.40120  3.03688  3.54900  5.60729  4.23546      5 - -
          2.68618  4.42225  2.77519  2.73123  3.46354  2.40513  3.72494  3.29354  2.67741  2.69355  4.24690  2.90347  2.73739  3.18146  2.89801  2.37887  2.77519  2.98518  4.58477  3.61503
          0.01967  4.33442  5.05676  0.61958  0.77255  0.48576  0.95510
      6   2.28868  4.43919  3.55462  3.07767  3.85674  3.44553  4.07531  3.09356  3.01824  2.18200  3.78899  3.41979  1.62432  3.35879  3.36166  2.79290  2.65060  2.82743  5.29874  4.06123      6 - -
          2.68618  4.42225  2.77519  2.73123  3.46354  2.40513  3.72494  3.29354  2.67741  2.69355  4.24690  2.90347  2.73739  3.18146  2.89801  2.37887  2.77519  2.98518  4.58477  3.61503
          0.01967  4.33442  5.05676  0.61958  0.77255  0.48576  0.95510
      7   3.00662  5.58892  1.28068  1.72943  4.88568  3.39832  3.85472  4.39783  2.79208  3.87727  4.68736  2.85159  3.96981  2.65621  3.35987  2.90611  2.85589  3.96085  6.02885  4.54138      7 - -
          2.68618  4.42225  2.77519  2.73123  3.46354  2.40513  3.72494  3.29354  2.67741  2.69355  4.24690  2.90347  2.73739  3.18146  2.89801  2.37887  2.77519  2.98518  4.58477  3.61503
          0.01967  4.33442  5.05676  0.61958  0.77255  0.48576  0.95510
      8   3.35287  5.44824  3.84899  3.07322  4.99304  3.92160  3.76928  4.29909  0.98213  3.67212  4.55105  3.43724  4.26310  2.89664  1.52000  3.33117  3.48584  3.98049  5.65273  4.53865      8 - -
          2.68618  4.42225  2.77519  2.73123  3.46354  2.40513  3.72494  3.29354  2.67741  2.69355  4.24690  2.90347  2.73739  3.18146  2.89801  2.37887  2.77519  2.98518  4.58477  3.61503
          0.01967  4.33442  5.05676  0.61958  0.77255  0.48576  0.95510
      9   2.64538  4.30838  3.62065  2.75141  3.43549  3.64902  3.91025  2.60942  2.98444  2.15582  3.41232  3.42744  3.11411  3.28189  3.01452  2.90263  2.87707  1.86936  4.89854  3.28581      9 - -
          2.68618  4.42225  2.77519  2.73123  3.46354  2.40513  3.72494  3.29354  2.67741  2.69355  4.24690  2.90347  2.73739  3.18146  2.89801  2.37887  2.77519  2.98518  4.58477  3.61503
          0.01967  4.33442  5.05676  0.61958  0.77255  0.48576  0.95510
     10   2.86507  4.54236  4.95839  4.40473  3.43023  4.52407  4.93785  1.67312  4.27955  1.08451  3.24451  4.59395  4.78819  4.43992  4.40714  3.87202  3.46107  1.76936  5.36288  4.24051     10 - -
          2.68618  4.42225  2.77519  2.73123  3.46354  2.40513  3.72494  3.29354  2.67741  2.69355  4.24690  2.90347  2.73739  3.18146  2.89801  2.37887  2.77519  2.98518  4.58477  3.61503
          0.01967  4.33442  5.05676  0.61958  0.77255  0.48576  0.95510
     11   3.53361  4.86708  3.31536  4.20994  1.58510  4.39338  3.67705  3.41178  4.08788  2.89487  4.01179  4.11723  4.71592  4.13124  4.18932  3.71804  3.75384  3.26027  1.73201  1.48407     11 - -
          2.68618  4.42225  2.77519  2.73123  3.46354  2.40513  3.72494  3.29354  2.67741  2.69355  4.24690  2.90347  2.73739  3.18146  2.89801  2.37887  2.77519  2.98518  4.58477  3.61503
          0.06083  4.33442  3.08107  0.61958  0.77255  0.48576  0.95510
     12   2.32696  4.58631  3.24647  2.88496  4.35458  2.82326  4.04725  3.76866  2.85651  3.40259  4.23580  3.25837  1.30409  3.25158  2.83061  2.68824  2.95548  3.33752  5.63306  4.36656     12 - -
          2.68618  4.42225  2.77519  2.73123  3.46354  2.40513  3.72494  3.29354  2.67741  2.69355  4.24690  2.90347  2.73739  3.18146  2.89801  2.37887  2.77519  2.98518  4.58477  3.61503
          0.06200  4.29407  3.06892  0.61958  0.77255  0.54149  0.87198
     13   2.08493  5.13373  2.31641  2.12823  4.45316  3.40935  3.63659  3.92266  2.16149  3.42789  4.18983  2.88572  3.82975  2.74819  2.65677  2.47918  2.91694  3.51216  5.58199  4.18210     13 - -
          2.68622  4.42229  2.77506  2.73128  3.46358  2.40480  3.72499  3.29358  2.67745  2.69359  4.24694  2.90351  2.73744  3.18151  2.89805  2.37891  2.77524  2.98523  4.58481  3.61507
          0.08117  2.64425  4.97576  1.01246  0.45150  0.42431  1.06195
     14   2.41537  5.00635  2.95031  1.92304  4.29594  3.44814  3.65388  3.34244  2.42060  3.29079  4.07068  2.76049  3.47425  2.59095  2.89959  2.38826  2.46926  3.36841  5.48287  4.11180     18 - -
          2.68618  4.42225  2.77519  2.73123  3.46354  2.40513  3.72494  3.29354  2.67741  2.69355  4.24690  2.90347  2.73739  3.18146  2.89801  2.37887  2.77519  2.98518  4.58477  3.61503
          0.01967  4.33442  5.05676  0.61958  0.77255  0.48576  0.95510
     15   2.69468  5.10424  2.55040  2.38254  4.41039  2.09139  3.66118  3.86920  2.20505  3.39275  3.53469  2.72997  3.85532  2.44533  2.90193  2.67226  2.92890  3.47551  5.56178  4.17438     19 - -
          2.68618  4.42225  2.77519  2.73123  3.46354  2.40513  3.72494  3.29354  2.67741  2.69355  4.24690  2.90347  2.73739  3.18146  2.89801  2.37887  2.77519  2.98518  4.58477  3.61503
          0.01967  4.33442  5.05676  0.61958  0.77255  0.48576  0.95510
     16   2.46523  4.13105  4.04167  3.45736  2.92223  3.73155  4.03060  1.97866  3.05661  2.21683  3.24437  3.68879  3.52063  3.57651  3.54637  3.01400  2.57680  2.09279  4.74292  2.94639     20 - -
          2.68618  4.42225  2.77519  2.73123  3.46354  2.40513  3.72494  3.29354  2.67741  2.69355  4.24690  2.90347  2.73739  3.18146  2.89801  2.37887  2.77519  2.98518  4.58477  3.61503
          0.01967  4.33442  5.05676  0.61958  0.77255  0.48576  0.95510
     17   2.59998  4.60939  3.23687  2.85804  4.25033  3.33622  4.01883  3.65297  2.85272  3.30427  4.14938  3.25296  3.92959  2.77845  3.22730  2.11158  1.27945  3.26527  5.56041  4.28224     21 - -
          2.68618  4.42225  2.77519  2.73123  3.46354  2.40513  3.72494  3.29354  2.67741  2.69355  4.24690  2.90347  2.73739  3.18146  2.89801  2.37887  2.77519  2.98518  4.58477  3.61503
          0.01967  4.33442  5.05676  0.61958  0.77255  0.48576  0.95510
     18   3.47417  5.39701  3.67762  3.24199  4.89407  3.88156  4.11636  4.36158  0.54251  3.83552  4.79515  3.63608  4.36800  3.29799  2.64423  3.49971  3.70345  4.05191  5.77229  4.66698     22 - -
          2.68618  4.42225  2.77519  2.73123  3.46354  2.40513  3.72494  3.29354  2.67741  2.69355  4.24690  2.90347  2.73739  3.18146  2.89801  2.37887  2.77519  2.98518  4.58477  3.61503
          0.01967  4.33442  5.05676  0.61958  0.77255  0.48576  0.95510
     19   2.26414  4.54440  3.29678  2.73729  3.72087  2.94684  3.79325  2.83333  2.69670  2.08389  3.64530  3.19973  3.94476  2.66013  2.87977  2.53190  2.88142  2.84161  5.10698  3.83977     23 - -
          2.68618  4.42225  2.77519  2.73123  3.46354  2.40513  3.72494  3.29354  2.67741  2.69355  4.24690  2.90347  2.73739  3.18146  2.89801  2.37887  2.77519  2.98518  4.58477  3.61503
          0.01967  4.33442  5.05676  0.61958  0.77255  0.48576  0.95510
     20   3.05766  5.67779  1.22628  1.77557  4.96900  2.96984  3.88364  4.49620  2.85625  3.96384  4.78321  2.84123  3.98614  2.46468  3.44464  2.94242  3.33342  4.04894  6.11130  4.60183     24 - -
          2.68618  4.42225  2.77519  2.73123  3.46354  2.40513  3.72494  3.29354  2.67741  2.69355  4.24690  2.90347  2.73739  3.18146  2.89801  2.37887  2.77519  2.98518  4.58477  3.61503
          0.01967  4.33442  5.05676  0.61958  0.77255  0.48576  0.95510
     21   2.97231  4.35695  4.62215  4.04200  3.18985  4.15431  4.43689  2.09251  3.89397  1.27664  3.16123  4.19494  4.46670  4.05739  4.00956  3.46735  3.20243  1.85673  4.92442  2.55740     25 - -
          2.68618  4.42225  2.77519  2.73123  3.46354  2.40513  3.72494  3.29354  2.67741  2.69355  4.24690  2.90347  2.73739  3.18146  2.89801  2.37887  2.77519  2.98518  4.58477  3.61503
          0.01967  4.33442  5.05676  0.61958  0.77255  0.48576  0.95510
     22   1.67921  4.35860  4.29979  3.73181  2.77394  4.00760  4.33157  2.24689  3.62454  1.54651  3.22773  3.97671  4.35638  3.84341  3.82703  3.30965  3.13028  2.30687  4.97324  3.77655     26 - -
          2.68618  4.42225  2.77519  2.73123  3.46354  2.40513  3.72494  3.29354  2.67741  2.69355  4.24690  2.90347  2.73739  3.18146  2.89801  2.37887  2.77519  2.98518  4.58477  3.61503
          0.01967  4.33442  5.05676  0.61958  0.77255  0.48576  0.95510
     23   2.52862  5.06432  2.41841  2.09289  4.36849  3.17036  3.00698  3.82697  2.38991  3.35182  4.11660  2.92523  3.83584  2.74805  2.52421  2.63853  2.88771  2.92299  5.52163  3.56366     27 - -
          2.68618  4.42225  2.77519  2.73123  3.46354  2.40513  3.72494  3.29354  2.67741  2.69355  4.24690  2.90347  2.73739  3.18146  2.89801  2.37887  2.77519  2.98518  4.58477  3.61503
          0.01967  4.33442  5.05676  0.61958  0.77255  0.48576  0.95510
     24   4.06032  5.22156  4.90389  4.63985  1.68359  4.70420  2.95424  3.84615  4.47139  3.12619  4.39273  4.29919  4.99633  4.38894  4.47585  4.07259  4.26906  3.74392  3.72483  0.69033     28 - -
          2.68618  4.42225  2.77519  2.73123  3.46354  2.40513  3.72494  3.29354  2.67741  2.69355  4.24690  2.90347  2.73739  3.18146  2.89801  2.37887  2.77519  2.98518  4.58477  3.61503
          0.01967  4.33442  5.05676  0.61958  0.77255  0.48576  0.95510
     25   3.09081  4.50825  4.40308  3.88916  2.23173  4.09933  3.14687  2.62774  3.75623  1.95571  3.58596  3.96101  4.44278  3.90345  3.90111  3.40258  3.31763  2.79297  4.15950  1.34118     29 - -
          2.68618  4.42225  2.77519  2.73123  3.46354  2.40513  3.72494  3.29354  2.67741  2.69355  4.24690  2.90347  2.73739  3.18146  2.89801  2.37887  2.77519  2.98518  4.58477  3.61503
          0.01967  4.33442  5.05676  0.61958  0.77255  0.48576  0.95510
     26   1.95405  5.00200  2.97100  2.18158  4.28777  3.46002  3.65722  3.35513  2.41006  3.28054  4.06490  2.77830  3.85624  2.45152  2.55981  2.52646  2.90023  3.36147  5.47398  4.11041     30 - -
          2.68618  4.42225  2.77519  2.73123  3.46354  2.40513  3.72494  3.29354  2.67741  2.69355  4.24690  2.90347  2.73739  3.18146  2.89801  2.37887  2.77519  2.98518  4.58477  3.61503
          0.01967  4.33442  5.05676  0.61958  0.77255  0.48576  0.95510
     27   2.07678  5.03930  2.77836  2.01320  4.33613  3.03036  3.64294  3.78818  2.29445  3.32412  3.58667  2.93530  3.84085  2.75913  2.69605  2.64542  2.68934  3.40419  5.50367  4.12499     31 - -
          2.68618  4.42225  2.77519  2.73123  3.46354  2.40513  3.72494  3.29354  2.67741  2.69355  4.24690  2.90347  2.73739  3.18146  2.89801  2.37887  2.77519  2.98518  4.58477  3.61503
          0.01967  4.33442  5.05676  0.61958  0.77255  0.48576  0.95510
     28   2.84573  4.23401  4.52847  3.94928  3.35006  4.04641  4.39943  1.60419  3.80916  2.23850  2.95289  4.09850  4.38953  4.00817  3.94130  3.35802  2.75250  1.43070  4.97573  3.23754     32 - -
          2.68618  4.42225  2.77519  2.73123  3.46354  2.40513  3.72494  3.29354  2.67741  2.69355  4.24690  2.90347  2.73739  3.18146  2.89801  2.37887  2.77519  2.98518  4.58477  3.61503
          0.01967  4.33442  5.05676  0.61958  0.77255  0.48576  0.95510
     29   1.76361  4.35587  3.54658  2.98718  3.54200  2.49560  3.90801  2.90182  2.93612  2.61749  3.14260  3.37388  3.99122  3.24041  3.28487  2.64239  2.87309  2.49929  4.00651  3.75183     33 - -
          2.68618  4.42225  2.77519  2.73123  3.46354  2.40513  3.72494  3.29354  2.67741  2.69355  4.24690  2.90347  2.73739  3.18146  2.89801  2.37887  2.77519  2.98518  4.58477  3.61503
          0.01967  4.33442  5.05676  0.61958  0.77255  0.48576  0.95510
     30   2.95201  5.48452  1.70998  1.91403  4.80667  2.83989  3.83751  4.30918  2.75651  3.80152  4.60427  2.86559  1.94809  2.97999  3.31404  2.86926  3.22117  3.87741  5.95878  4.49098     34 - -
          2.68618  4.42225  2.77519  2.73123  3.46354  2.40513  3.72494  3.29354  2.67741  2.69355  4.24690  2.90347  2.73739  3.18146  2.89801  2.37887  2.77519  2.98518  4.58477  3.61503
          0.01967  4.33442  5.05676  0.61958  0.77255  0.48576  0.95510
     31   2.30221  4.19483  3.87868  3.30044  2.58247  3.70512  3.50992  2.65526  3.20455  2.14923  3.30455  3.59130  4.07753  3.46483  2.70322  2.97706  2.87814  2.25154  3.01466  3.54558     35 - -
          2.68618  4.42225  2.77519  2.73123  3.46354  2.40513  3.72494  3.29354  2.67741  2.69355  4.24690  2.90347  2.73739  3.18146  2.89801  2.37887  2.77519  2.98518  4.58477  3.61503
          0.01967  4.33442  5.05676  0.61958  0.77255  0.48576  0.95510
     32   3.45203  4.75332  5.15074  4.57448  3.22002  4.73793  5.05112  2.11719  4.43898  1.16534  1.44783  4.79703  4.90181  4.49213  4.51424  4.08621  3.66960  2.20351  5.30773  4.27536     36 - -
          2.68618  4.42225  2.77519  2.73123  3.46354  2.40513  3.72494  3.29354  2.67741  2.69355  4.24690  2.90347  2.73739  3.18146  2.89801  2.37887  2.77519  2.98518  4.58477  3.61503
          0.01967  4.33442  5.05676  0.61958  0.77255  0.48576  0.95510
     33   2.81680  4.41044  3.87011  2.99800  3.41918  3.83155  4.07922  2.40409  3.06917  1.23762  3.35865  3.64646  4.19496  3.46225  2.98244  3.11959  3.04599  2.52608  4.98955  3.78873     37 - -
          2.68618  4.42225  2.77519  2.73123  3.46354  2.40513  3.72494  3.29354  2.67741  2.69355  4.24690  2.90347  2.73739  3.18146  2.89801  2.37887  2.77519  2.98518  4.58477  3.61503
          0.01967  4.33442  5.05676  0.61958  0.77255  0.48576  0.95510
     34   2.51921  5.03460  2.89784  2.26065  4.35078  2.96292  3.71290  3.78788  2.46907  3.34332  4.14043  2.97936  1.90467  2.66482  2.68716  2.72638  2.97025  3.42148  5.53806  4.17971     38 - -
          2.68618  4.42225  2.77519  2.73123  3.46354  2.40513  3.72494  3.29354  2.67741  2.69355  4.24690  2.90347  2.73739  3.18146  2.89801  2.37887  2.77519  2.98518  4.58477  3.61503
          0.01967  4.33442  5.05676  0.61958  0.77255  0.48576  0.95510
     35   2.74324  4.71223  2.90458  2.53923  2.32355  3.59147  2.05768  3.29115  2.71531  2.92591  3.80515  3.18070  3.98809  3.04209  3.13795  2.83590  2.97569  3.02641  4.93706  3.12549     39 - -
          2.68618  4.42225  2.77519  2.73123  3.46354  2.40513  3.72494  3.29354  2.67741  2.69355  4.24690  2.90347  2.73739  3.18146  2.89801  2.37887  2.77519  2.98518  4.58477  3.61503
          0.01967  4.33442  5.05676  0.61958  0.77255  0.48576  0.95510
     36   3.39101  4.66785  5.22664  4.65998  2.85681  4.72636  5.07269  1.58556  4.53202  1.01927  3.08255  4.82750  4.90978  4.57961  4.58472  4.08293  3.61544  1.90743  5.32714  4.24778     40 - -
          2.68618  4.42225  2.77519  2.73123  3.46354  2.40513  3.72494  3.29354  2.67741  2.69355  4.24690  2.90347  2.73739  3.18146  2.89801  2.37887  2.77519  2.98518  4.58477  3.61503
          0.01967  4.33442  5.05676  0.61958  0.77255  0.48576  0.95510
     37   2.24052  4.83920  2.86066  2.37573  4.07482  3.48178  3.28336  3.14467  2.32355  2.87585  3.91073  3.01516  3.87134  2.83773  2.47288  2.68565  2.87977  2.78416  5.34321  3.53352     41 - -
          2.68618  4.42225  2.77519  2.73123  3.46354  2.40513  3.72494  3.29354  2.67741  2.69355  4.24690  2.90347  2.73739  3.18146  2.89801  2.37887  2.77519  2.98518  4.58477  3.61503
          0.01967  4.33442  5.05676  0.61958  0.77255  0.48576  0.95510
     38   2.70401  5.20201  2.43088  2.21636  4.53296  2.53905  3.29250  4.01553  2.41264  3.50066  4.25068  2.42424  3.84572  2.32503  2.73138  2.52466  2.93938  3.58589  5.63905  4.22540     42 - -
          2.68618  4.42225  2.77519  2.73123  3.46354  2.40513  3.72494  3.29354  2.67741  2.69355  4.24690  2.90347  2.73739  3.18146  2.89801  2.37887  2.77519  2.98518  4.58477  3.61503
          0.01967  4.33442  5.05676  0.61958  0.77255  0.48576  0.95510
     39   3.38833  5.39273  3.88233  3.16186  4.90978  3.92565  3.83334  4.25270  1.86084  3.66053  4.56666  3.50494  4.29983  2.97589  0.79106  3.39163  3.53980  3.95009  5.64846  4.53918     43 - -
          2.68618  4.42225  2.77519  2.73123  3.46354  2.40513  3.72494  3.29354  2.67741  2.69355  4.24690  2.90347  2.73739  3.18146  2.89801  2.37887  2.77519  2.98518  4.58477  3.61503
          0.01967  4.33442  5.05676  0.61958  0.77255  0.48576  0.95510
     40   2.11753  4.60186  3.33988  2.84759  4.02128  3.44354  3.92383  3.37965  2.73040  2.75654  3.92749  3.26127  1.61259  3.14115  2.81266  2.76550  2.94762  3.07058  5.36485  4.09598     44 - -
          2.68618  4.42225  2.77519  2.73123  3.46354  2.40513  3.72494  3.29354  2.67741  2.69355  4.24690  2.90347  2.73739  3.18146  2.89801  2.37887  2.77519  2.98518  4.58477  3.61503
          0.01967  4.33442  5.05676  0.61958  0.77255  0.48576  0.95510
     41   2.51808  3.31841  4.61727  4.04344  3.37868  4.09829  4.48899  2.00325  3.90360  1.37299  3.30475  4.17933  4.44467  4.09359  4.02732  3.42026  3.13269  1.69561  5.04350  3.86710     45 - -
          2.68618  4.42225  2.77519  2.73123  3.46354  2.40513  3.72494  3.29354  2.67741  2.69355  4.24690  2.90347  2.73739  3.18146  2.89801  2.37887  2.77519  2.98518  4.58477  3.61503
          0.01967  4.33442  5.05676  0.61958  0.77255  0.48576  0.95510
     42   2.17689  4.43888  3.50611  2.99951  3.99156  3.34783  4.03745  3.33299  2.96392  3.04722  3.29961  3.34452  3.91878  3.28757  3.33969  1.62494  1.85506  2.99821  5.37217  4.12367     46 - -
          2.68618  4.42225  2.77519  2.73123  3.46354  2.40513  3.72494  3.29354  2.67741  2.69355  4.24690  2.90347  2.73739  3.18146  2.89801  2.37887  2.77519  2.98518  4.58477  3.61503
          0.01967  4.33442  5.05676  0.61958  0.77255  0.48576  0.95510
     43   2.87060  4.28417  4.46509  3.87802  2.84974  4.02972  4.34144  2.04057  3.73578  1.36908  3.15735  4.05465  4.35933  3.92170  3.10332  3.33301  3.10085  1.88860  4.90404  3.73900     47 - -
          2.68618  4.42225  2.77519  2.73123  3.46354  2.40513  3.72494  3.29354  2.67741  2.69355  4.24690  2.90347  2.73739  3.18146  2.89801  2.37887  2.77519  2.98518  4.58477  3.61503
          0.01967  4.33442  5.05676  0.61958  0.77255  0.48576  0.95510
     44   2.92022  4.33319  4.44689  3.87264  3.39852  4.10542  4.44396  1.72497  3.01316  1.54428  3.30985  4.09271  4.43809  3.96904  3.90363  3.41357  3.15584  1.65100  5.07677  3.89804     48 - -
          2.68618  4.42225  2.77519  2.73123  3.46354  2.40513  3.72494  3.29354  2.67741  2.69355  4.24690  2.90347  2.73739  3.18146  2.89801  2.37887  2.77519  2.98518  4.58477  3.61503
          0.01967  4.33442  5.05676  0.61958  0.77255  0.48576  0.95510
     45   3.61411  5.36935  4.15915  3.60188  4.84780  3.97844  4.27582  4.44579  2.57613  3.87691  4.88520  3.91511  4.47710  3.49122  0.45701  3.68931  3.86021  4.15413  5.75261  4.69864     49 - -
          2.68618  4.42225  2.77519  2.73123  3.46354  2.40513  3.72494  3.29354  2.67741  2.69355  4.24690  2.90347  2.73739  3.18146  2.89801  2.37887  2.77519  2.98518  4.58477  3.61503
          0.01967  4.33442  5.05676  0.61958  0.77255  0.48576  0.95510
     46   2.30117  2.26749  4.17074  3.58532  2.87365  3.28388  4.04121  2.56163  3.45387  2.30651  3.23164  3.76065  4.12747  3.66218  3.61297  3.04740  2.88481  2.36860  3.52166  2.58876     50 - -
          2.68618  4.42225  2.77519  2.73123  3.46354  2.40513  3.72494  3.29354  2.67741  2.69355  4.24690  2.90347  2.73739  3.18146  2.89801  2.37887  2.77519  2.98518  4.58477  3.61503
          0.01967  4.33442  5.05676  0.61958  0.77255  0.48576  0.95510
     47   3.48489  5.13712  4.14415  4.06579  4.98245  3.79995  5.08128  4.67850  4.16902  4.23994  5.32495  4.31555  0.29165  4.54123  4.33916  3.67191  3.96560  4.26458  6.01277  5.11664     51 - -
          2.68618  4.42225  2.77519  2.73123  3.46354  2.40513  3.72494  3.29354  2.67741  2.69355  4.24690  2.90347  2.73739  3.18146  2.89801  2.37887  2.77519  2.98518  4.58477  3.61503
          0.01967  4.33442  5.05676  0.61958  0.77255  0.48576  0.95510
     48   2.88834  5.38336  1.46209  2.31281  4.68077  3.41089  2.59013  4.18534  2.66030  3.68668  4.48054  2.32635  3.93148  2.92760  3.18945  2.82208  2.80822  3.76735  5.83813  4.39208     52 - -
          2.68618  4.42225  2.77519  2.73123  3.46354  2.40513  3.72494  3.29354  2.67741  2.69355  4.24690  2.90347  2.73739  3.18146  2.89801  2.37887  2.77519  2.98518  4.58477  3.61503
          0.01967  4.33442  5.05676  0.61958  0.77255  0.48576  0.95510
     49   3.34192  5.04590  4.10733  4.07574  5.16123  0.27545  5.14126  4.89921  4.31791  4.48341  5.48040  4.27413  4.44831  4.60630  4.47895  3.53067  3.85768  4.33766  6.10871  5.28720     53 - -
          2.68618  4.42225  2.77519  2.73123  3.46354  2.40513  3.72494  3.29354  2.67741  2.69355  4.24690  2.90347  2.73739  3.18146  2.89801  2.37887  2.77519  2.98518  4.58477  3.61503
          0.01967  4.33442  5.05676  0.61958  0.77255  0.48576  0.95510
     50   2.37289  4.29930  3.62462  3.05529  3.43178  3.64118  3.91173  2.17084  2.99608  2.50978  3.40995  3.42868  3.44614  3.28704  3.02311  2.41825  2.67266  2.21120  4.89407  3.29753     54 - -
          2.68618  4.42225  2.77519  2.73123  3.46354  2.40513  3.72494  3.29354  2.67741  2.69355  4.24690  2.90347  2.73739  3.18146  2.89801  2.37887  2.77519  2.98518  4.58477  3.61503
          0.01967  4.33442  5.05676  0.61958  0.77255  0.48576  0.95510
     51   2.40330  5.02621  2.49450  2.30200  3.70819  2.43118  3.65217  3.76739  2.41950  3.31118  4.08773  2.76075  3.84532  2.77211  2.69388  2.65255  2.55841  3.38944  5.49816  4.12214     55 - -
          2.68618  4.42225  2.77519  2.73123  3.46354  2.40513  3.72494  3.29354  2.67741  2.69355  4.24690  2.90347  2.73739  3.18146  2.89801  2.37887  2.77519  2.98518  4.58477  3.61503
          0.01967  4.33442  5.05676  0.61958  0.77255  0.48576  0.95510
     52   2.37581  4.96659  2.96469  2.47486  4.32794  2.07184  3.71479  3.76538  2.21285  3.32477  4.11697  2.99483  3.87628  2.39671  2.92557  2.49189  2.73933  3.38972  5.52095  4.16697     56 - -
          2.68618  4.42225  2.77519  2.73123  3.46354  2.40513  3.72494  3.29354  2.67741  2.69355  4.24690  2.90347  2.73739  3.18146  2.89801  2.37887  2.77519  2.98518  4.58477  3.61503
          0.01967  4.33442  5.05676  0.61958  0.77255  0.48576  0.95510
     53   2.55964  5.20429  2.60707  1.76816  4.53246  3.42396  3.65811  4.01405  2.29886  3.50217  4.25473  2.50392  2.99049  2.56705  2.92272  2.66842  2.76185  3.58684  5.64342  4.22959     57 - -
          2.68622  4.42230  2.77524  2.73086  3.46358  2.40517  3.72499  3.29358  2.67745  2.69359  4.24694  2.90351  2.73744  3.18151  2.89788  2.37891  2.77509  2.98523  4.58481  3.61508
          0.10968  2.32776  5.05676  0.81211  0.58685  0.48576  0.95510
     54   2.21818  2.43280  3.63426  3.07154  3.50139  3.58591  3.94233  2.84602  3.00549  2.40640  3.47435  3.43066  4.00766  3.30416  2.79760  2.49238  2.59669  2.42737  4.95704  3.73363     62 - -
          2.68618  4.42225  2.77519  2.73123  3.46354  2.40513  3.72494  3.29354  2.67741  2.69355  4.24690  2.90347  2.73739  3.18146  2.89801  2.37887  2.77519  2.98518  4.58477  3.61503
          0.01967  4.33442  5.05676  0.61958  0.77255  0.48576  0.95510
     55   3.91434  5.18511  4.88317  4.70607  0.48018  4.44783  4.17467  3.40989  4.60926  2.68069  4.08177  4.57703  4.91138  4.65333  4.61306  4.14379  4.22342  3.43098  4.32652  2.65214     63 - -
          2.68618  4.42225  2.77519  2.73123  3.46354  2.40513  3.72494  3.29354  2.67741  2.69355  4.24690  2.90347  2.73739  3.18146  2.89801  2.37887  2.77519  2.98518  4.58477  3.61503
          0.01967  4.33442  5.05676  0.61958  0.77255  0.48576  0.95510
     56   4.05949  5.19440  5.03264  4.80835  0.67481  4.73328  3.66776  3.64842  4.62798  2.90265  4.22447  4.38843  5.02602  4.48797  4.57318  4.12952  4.27753  3.60626  3.77449  1.64513     64 - -
          2.68618  4.42225  2.77519  2.73123  3.46354  2.40513  3.72494  3.29354  2.67741  2.69355  4.24690  2.90347  2.73739  3.18146  2.89801  2.37887  2.77519  2.98518  4.58477  3.61503
          0.01967  4.33442  5.05676  0.61958  0.77255  0.48576  0.95510
     57   2.60040  5.24283  2.74281  2.19283  4.59577  3.48529  3.81539  4.02705  2.52982  3.56232  4.39623  3.00517  3.98911  1.26149  2.92879  2.89332  3.17610  3.65724  5.73365  4.37426     65 - -
          2.68618  4.42225  2.77519  2.73123  3.46354  2.40513  3.72494  3.29354  2.67741  2.69355  4.24690  2.90347  2.73739  3.18146  2.89801  2.37887  2.77519  2.98518  4.58477  3.61503
          0.01967  4.33442  5.05676  0.61958  0.77255  0.48576  0.95510
     58   3.34289  5.43821  3.81731  3.06370  4.97475  3.91126  3.77432  4.28830  0.90335  3.66798  4.54744  3.43180  4.25885  2.90297  1.68534  3.32296  3.48071  3.96930  5.65268  4.53343     66 - -
          2.68618  4.42225  2.77519  2.73123  3.46354  2.40513  3.72494  3.29354  2.67741  2.69355  4.24690  2.90347  2.73739  3.18146  2.89801  2.37887  2.77519  2.98518  4.58477  3.61503
          0.05906  4.33442  3.11819  0.61958  0.77255  0.48576  0.95510
     59   2.90541  5.22325  2.77786  2.46862  4.36578  3.49643  1.72079  3.99322  2.47100  3.50951  4.33867  2.09178  3.97494  2.52037  2.86188  2.87561  3.14631  3.62846  5.56901  4.16260     67 - -
          2.68618  4.42225  2.77519  2.73123  3.46354  2.40513  3.72494  3.29354  2.67741  2.69355  4.24690  2.90347  2.73739  3.18146  2.89801  2.37887  2.77519  2.98518  4.58477  3.61503
          0.02045  4.29581  5.01816  0.61958  0.77255  0.53920  0.87519
     60   2.18087  3.55958  3.66710  2.87646  3.38414  3.64700  3.91641  2.55157  2.81712  2.06229  3.09699  3.45335  3.16396  3.31427  3.34105  2.90452  2.85981  2.35480  4.85501  3.63683     68 - -
          2.68618  4.42225  2.77519  2.73123  3.46354  2.40513  3.72494  3.29354  2.67741  2.69355  4.24690  2.90347  2.73739  3.18146  2.89801  2.37887  2.77519  2.98518  4.58477  3.61503
          0.02045  4.29581  5.01816  0.61958  0.77255  0.53920  0.87519
     61   2.27648  4.67560  2.91443  2.59377  3.43480  2.97014  3.73414  3.29826  2.58523  2.94517  3.25529  3.08622  2.50069  2.92388  3.02628  2.44046  2.86806  3.00793  5.23410  3.93356     69 - -
          2.68618  4.42225  2.77519  2.73123  3.46354  2.40513  3.72494  3.29354  2.67741  2.69355  4.24690  2.90347  2.73739  3.18146  2.89801  2.37887  2.77519  2.98518  4.58477  3.61503
          0.02045  4.29581  5.01816  0.61958  0.77255  0.53920  0.87519
     62   2.52439  5.07859  2.42837  2.36747  4.39217  3.42807  3.62442  3.85502  2.37206  2.97595  4.13046  2.72380  3.37310  2.21541  2.53953  2.62908  2.70068  3.45274  5.53124  4.14166     70 - -
          2.68618  4.42225  2.77519  2.73123  3.46354  2.40513  3.72494  3.29354  2.67741  2.69355  4.24690  2.90347  2.73739  3.18146  2.89801  2.37887  2.77519  2.98518  4.58477  3.61503
          0.02045  4.29581  5.01816  0.61958  0.77255  0.45374  1.00853
     63   2.66341  4.81097  3.05759  2.40795  4.02449  2.51876  3.08137  3.44622  2.52242  2.83369  3.88979  2.83483  3.88833  2.87235  2.97534  2.36597  2.89595  3.13753  5.31614  2.72976     71 - -
          2.68618  4.42225  2.77519  2.73123  3.46354  2.40513  3.72494  3.29354  2.67741  2.69355  4.24690  2.90347  2.73739  3.18146  2.89801  2.37887  2.77519  2.98518  4.58477  3.61503
          0.01967  4.33442  5.05676  0.61958  0.77255  0.48576  0.95510
     64   1.98459  4.48852  3.36148  2.79780  3.65363  3.23890  3.81655  3.02122  2.56921  2.31437  2.99431  3.24489  3.96130  3.08217  2.92496  2.80971  2.45706  2.77681  5.05857  3.80250     72 - -
          2.68618  4.42225  2.77519  2.73123  3.46354  2.40513  3.72494  3.29354  2.67741  2.69355  4.24690  2.90347  2.73739  3.18146  2.89801  2.37887  2.77519  2.98518  4.58477  3.61503
          0.01967  4.33442  5.05676  0.61958  0.77255  0.48576  0.95510
     65   2.67329  4.84493  2.98805  2.38097  4.16267  3.12833  3.75699  3.16895  2.57521  3.18765  4.00714  2.79654  1.91455  2.91759  3.03085  2.34501  2.93155  3.24310  5.43202  4.10048     73 - -
          2.68618  4.42225  2.77519  2.73123  3.46354  2.40513  3.72494  3.29354  2.67741  2.69355  4.24690  2.90347  2.73739  3.18146  2.89801  2.37887  2.77519  2.98518  4.58477  3.61503
          0.01967  4.33442  5.05676  0.61958  0.77255  0.48576  0.95510
     66   2.16077  5.23217  2.11521  2.09986  4.55842  3.41645  3.70906  4.03701  2.51536  3.54034  4.30955  2.60354  2.65204  2.82815  3.02540  2.50131  3.00728  3.61910  5.69672  4.27872     74 - -
          2.68618  4.42225  2.77519  2.73123  3.46354  2.40513  3.72494  3.29354  2.67741  2.69355  4.24690  2.90347  2.73739  3.18146  2.89801  2.37887  2.77519  2.98518  4.58477  3.61503
          0.01967  4.33442  5.05676  0.61958  0.77255  0.48576  0.95510
     67   2.64550  4.31006  3.61760  3.04766  2.49882  2.80697  3.46812  2.79638  2.77381  2.33005  3.41637  3.42391  4.02456  3.27972  3.05492  2.69483  2.87708  2.57947  3.21395  3.24741     75 - -
          2.68618  4.42225  2.77519  2.73123  3.46354  2.40513  3.72494  3.29354  2.67741  2.69355  4.24690  2.90347  2.73739  3.18146  2.89801  2.37887  2.77519  2.98518  4.58477  3.61503
          0.01967  4.33442  5.05676  0.61958  0.77255  0.48576  0.95510
     68   2.80844  4.47168  5.00676  4.46959  3.63316  4.55220  5.03378  1.50218  4.35938  1.69675  3.45624  4.63774  4.83568  4.56492  4.50440  3.91038  3.42512  1.17927  5.50692  4.33137     76 - -
          2.68618  4.42225  2.77519  2.73123  3.46354  2.40513  3.72494  3.29354  2.67741  2.69355  4.24690  2.90347  2.73739  3.18146  2.89801  2.37887  2.77519  2.98518  4.58477  3.61503
          0.01967  4.33442  5.05676  0.61958  0.77255  0.48576  0.95510
     69   2.40077  5.03711  2.76725  2.16560  4.33361  3.44412  3.63846  3.78647  2.18153  3.32135  4.09138  2.74861  3.83745  2.75361  2.72432  2.32326  2.72094  2.87015  5.50003  3.64063     77 - -
          2.68618  4.42225  2.77519  2.73123  3.46354  2.40513  3.72494  3.29354  2.67741  2.69355  4.24690  2.90347  2.73739  3.18146  2.89801  2.37887  2.77519  2.98518  4.58477  3.61503
          0.19984  4.33442  1.78361  0.61958  0.77255  0.48576  0.95510
     70   2.31458  4.52827  3.23581  2.74350  4.11279  3.28282  3.86273  3.50796  2.67223  3.15227  3.98391  3.15143  3.83038  3.05568  2.58759  1.82115  1.97576  3.13291  5.40965  4.13159     78 - -
          2.68618  4.42225  2.77519  2.73123  3.46354  2.40513  3.72494  3.29354  2.67741  2.69355  4.24690  2.90347  2.73739  3.18146  2.89801  2.37887  2.77519  2.98518  4.58477  3.61503
          0.02351  4.15808  4.88043  0.61958  0.77255  0.43362  1.04457
     71   2.13038  4.18072  3.86976  3.29182  2.79220  3.69579  3.98243  2.21973  3.20235  2.19746  3.28755  3.58500  4.06830  3.10142  3.15244  2.96782  2.66598  2.15614  4.78777  3.58427     79 - -
          2.68618  4.42225  2.77519  2.73123  3.46354  2.40513  3.72494  3.29354  2.67741  2.69355  4.24690  2.90347  2.73739  3.18146  2.89801  2.37887  2.77519  2.98518  4.58477  3.61503
          0.02037  4.29966  5.02201  0.61958  0.77255  0.53409  0.88238
     72   2.32465  4.68265  3.14482  2.31416  3.88179  3.50501  3.72005  3.04717  2.56799  2.72264  3.41172  3.08185  3.49154  2.71804  2.61965  2.56269  2.60440  2.99229  4.08048  3.91376     80 - -
          2.68618  4.42225  2.77519  2.73123  3.46354  2.40513  3.72494  3.29354  2.67741  2.69355  4.24690  2.90347  2.73739  3.18146  2.89801  2.37887  2.77519  2.98518  4.58477  3.61503
          0.02037  4.29966  5.02201  0.61958  0.77255  0.53409  0.88238
     73   2.34439  4.40149  2.88289  2.87349  3.54574  3.59387  3.84023  2.71251  2.45840  2.20573  3.50114  3.29903  3.97470  3.14430  3.20314  2.83323  2.86558  2.18099  4.06035  3.73478     81 - -
          2.68618  4.42225  2.77519  2.73123  3.46354  2.40513  3.72494  3.29354  2.67741  2.69355  4.24690  2.90347  2.73739  3.18146  2.89801  2.37887  2.77519  2.98518  4.58477  3.61503
          0.02037  4.29966  5.02201  0.61958  0.77255  0.53409  0.88238
     74   2.43729  5.03341  2.46078  2.09743  3.74295  3.43343  3.63049  3.78417  2.28934  3.31813  4.08784  2.92219  3.09019  2.59231  2.87300  2.63184  2.69756  3.03647  5.49612  4.11537     82 - -
          2.68618  4.42225  2.77519  2.73123  3.46354  2.40513  3.72494  3.29354  2.67741  2.69355  4.24690  2.90347  2.73739  3.18146  2.89801  2.37887  2.77519  2.98518  4.58477  3.61503
          0.02037  4.29966  5.02201  0.61958  0.77255  0.53409  0.88238
     75   2.39467  5.14398  2.67608  1.88430  4.47335  3.41868  3.13092  3.95054  2.37230  3.44215  4.19083  2.70287  3.45411  2.58523  2.66216  2.43918  2.89675  3.52657  5.58447  4.17915     83 - -
          2.68618  4.42225  2.77519  2.73123  3.46354  2.40513  3.72494  3.29354  2.67741  2.69355  4.24690  2.90347  2.73739  3.18146  2.89801  2.37887  2.77519  2.98518  4.58477  3.61503
          0.02037  4.29966  5.02201  0.61958  0.77255  0.53409  0.88238
     76   2.64744  4.87558  3.03017  2.47166  4.12515  3.07644  3.32782  2.93796  2.13807  2.89762  3.94469  2.79561  3.85936  2.81047  2.63471  2.27661  2.71896  3.21418  5.36939  4.03041     84 - -
          2.68618  4.42225  2.77519  2.73123  3.46354  2.40513  3.72494  3.29354  2.67741  2.69355  4.24690  2.90347  2.73739  3.18146  2.89801  2.37887  2.77519  2.98518  4.58477  3.61503
          0.10425  4.29966  2.46014  0.61958  0.77255  0.53409  0.88238
     77   2.64763  3.97728  2.32956  1.94169  4.35050  3.40398  3.62909  3.80642  2.39593  3.33777  4.11004  2.89689  3.81769  2.74679  2.65884  2.19377  2.88420  3.41580  5.51313  4.12833     85 - -
          2.68618  4.42225  2.77519  2.73123  3.46354  2.40513  3.72494  3.29354  2.67741  2.69355  4.24690  2.90347  2.73739  3.18146  2.89801  2.37887  2.77519  2.98518  4.58477  3.61503
          0.17117  4.21755  1.94782  0.61958  0.77255  0.55666  0.85125
     78   2.70365  4.90863  3.01381  2.52431  4.30386  2.09000  3.67883  3.71835  2.17701  3.27388  4.09093  3.01466  3.25582  2.82279  2.10144  2.72672  2.95302  3.36039  5.45255  4.14835     86 - -
          2.68614  4.42233  2.77505  2.73119  3.46362  2.40511  3.72467  3.29362  2.67749  2.69363  4.24698  2.90355  2.73733  3.18155  2.89796  2.37895  2.77496  2.98527  4.58485  3.61511
          0.47964  0.98600  4.83782  0.40056  1.10849  0.65105  0.73710
     79   2.45866  5.06426  2.66531  2.13437  4.38126  3.12322  3.59588  3.84613  2.00371  3.35732  4.11786  2.87114  3.35416  2.70566  2.66950  2.60354  2.59008  3.44082  5.51535  4.12310     89 - -
          2.68618  4.42225  2.77519  2.73123  3.46354  2.40513  3.72494  3.29354  2.67741  2.69355  4.24690  2.90347  2.73739  3.18146  2.89801  2.37887  2.77519  2.98518  4.58477  3.61503
          0.02342  4.16154  4.88389  0.61958  0.77255  0.69285  0.69344
     80   2.63268  5.03314  2.50548  2.23261  4.34616  3.11175  3.61213  3.80422  2.37696  3.33148  4.10171  2.87927  2.96089  2.72857  2.49365  2.47945  2.43268  3.41043  5.50381  4.11739     90 - -
          2.68618  4.42225  2.77519  2.73123  3.46354  2.40513  3.72494  3.29354  2.67741  2.69355  4.24690  2.90347  2.73739  3.18146  2.89801  2.37887  2.77519  2.98518  4.58477  3.61503
          0.02342  4.16154  4.88389  0.61958  0.77255  0.37513  1.16219
     81   2.52133  4.28097  3.83063  3.26038  3.19896  3.73345  3.12247  2.56336  3.16283  2.28410  3.00091  3.57270  4.10479  3.44010  3.43514  3.00226  2.93326  2.53430  4.72215  1.79541     91 - -
          2.68618  4.42225  2.77519  2.73123  3.46354  2.40513  3.72494  3.29354  2.67741  2.69355  4.24690  2.90347  2.73739  3.18146  2.89801  2.37887  2.77519  2.98518  4.58477  3.61503
          0.01967  4.33442  5.05676  0.61958  0.77255  0.48576  0.95510
     82   3.01148  4.41660  4.56359  3.99487  3.32764  4.19329  4.54555  1.73521  3.86398  1.21767  3.20464  4.20802  3.27907  4.06353  4.02650  3.51026  3.24858  2.01795  5.10472  3.95472     92 - -
          2.68618  4.42225  2.77519  2.73123  3.46354  2.40513  3.72494  3.29354  2.67741  2.69355  4.24690  2.90347  2.73739  3.18146  2.89801  2.37887  2.77519  2.98518  4.58477  3.61503
          0.01967  4.33442  5.05676  0.61958  0.77255  0.48576  0.95510
     83   2.64027  4.15745  3.96454  3.38334  3.00744  3.71909  4.01050  2.25205  3.28311  2.09458  3.26695  3.64426  4.09013  2.81391  3.50788  2.76575  2.68084  2.05115  4.76282  2.76476     93 - -
          2.68618  4.42225  2.77519  2.73123  3.46354  2.40513  3.72494  3.29354  2.67741  2.69355  4.24690  2.90347  2.73739  3.18146  2.89801  2.37887  2.77519  2.98518  4.58477  3.61503
          0.01967  4.33442  5.05676  0.61958  0.77255  0.48576  0.95510
     84   3.09422  2.41412  5.00224  4.47286  3.68156  4.43210  4.98568  1.27746  4.34986  2.35872  3.53537  4.58397  4.76844  4.56407  4.47813  3.80031  3.35566  1.30138  5.48213  4.28249     94 - -
          2.68618  4.42225  2.77519  2.73123  3.46354  2.40513  3.72494  3.29354  2.67741  2.69355  4.24690  2.90347  2.73739  3.18146  2.89801  2.37887  2.77519  2.98518  4.58477  3.61503
          0.01967  4.33442  5.05676  0.61958  0.77255  0.48576  0.95510
     85   2.67673  5.17725  2.41710  2.06453  4.51534  3.42690  3.29755  3.99808  2.26335  3.47843  4.22173  2.40346  3.83244  2.55364  2.54488  2.50297  2.74721  3.56453  5.61139  4.20146     95 - -
          2.68618  4.42225  2.77519  2.73123  3.46354  2.40513  3.72494  3.29354  2.67741  2.69355  4.24690  2.90347  2.73739  3.18146  2.89801  2.37887  2.77519  2.98518  4.58477  3.61503
          0.01967  4.33442  5.05676  0.61958  0.77255  0.48576  0.95510
     86   2.76816  5.23214  1.73778  2.34617  4.54970  3.42555  3.26536  4.02918  2.49918  3.53242  4.30400  2.67315  3.88194  2.82660  2.67965  2.07679  3.01113  3.61558  5.68547  4.27222     96 - -
          2.68618  4.42225  2.77519  2.73123  3.46354  2.40513  3.72494  3.29354  2.67741  2.69355  4.24690  2.90347  2.73739  3.18146  2.89801  2.37887  2.77519  2.98518  4.58477  3.61503
          0.01967  4.33442  5.05676  0.61958  0.77255  0.48576  0.95510
     87   2.04956  4.19017  3.87662  3.02065  3.03983  3.70428  3.99022  2.44914  3.21207  1.95666  3.29801  3.59269  3.51429  3.46753  3.46496  2.97590  2.87425  2.15450  4.79567  3.23798     97 - -
          2.68618  4.42225  2.77519  2.73123  3.46354  2.40513  3.72494  3.29354  2.67741  2.69355  4.24690  2.90347  2.73739  3.18146  2.89801  2.37887  2.77519  2.98518  4.58477  3.61503
          0.01967  4.33442  5.05676  0.61958  0.77255  0.48576  0.95510
     88   2.38987  5.13206  2.74163  1.96184  4.46050  3.43247  3.62694  3.93416  2.26492  3.42938  4.17876  2.90647  3.46802  2.55558  2.41082  2.50194  2.63560  3.51407  5.57384  4.17376     98 - -
          2.68618  4.42225  2.77519  2.73123  3.46354  2.40513  3.72494  3.29354  2.67741  2.69355  4.24690  2.90347  2.73739  3.18146  2.89801  2.37887  2.77519  2.98518  4.58477  3.61503
          0.01967  4.33442  5.05676  0.61958  0.77255  0.48576  0.95510
     89   2.16888  4.35518  3.68867  3.26652  4.33908  1.35235  4.29610  3.73230  3.26152  3.42146  4.24720  3.46294  3.87840  3.55316  3.60537  2.08253  2.23084  2.80585  5.68959  4.46982     99 - -
          2.68618  4.42225  2.77519  2.73123  3.46354  2.40513  3.72494  3.29354  2.67741  2.69355  4.24690  2.90347  2.73739  3.18146  2.89801  2.37887  2.77519  2.98518  4.58477  3.61503
          0.01967  4.33442  5.05676  0.61958  0.77255  0.48576  0.95510
     90   3.16667  4.53428  4.77142  4.19740  3.19632  4.36804  4.64201  2.15102  4.05116  0.92995  3.09677  4.39087  4.63495  4.19741  4.17200  3.69057  3.39309  2.04206  5.06858  3.22664    100 - -
          2.68618  4.42225  2.77519  2.73123  3.46354  2.40513  3.72494  3.29354  2.67741  2.69355  4.24690  2.90347  2.73739  3.18146  2.89801  2.37887  2.77519  2.98518  4.58477  3.61503
          0.01967  4.33442  5.05676  0.61958  0.77255  0.48576  0.95510
     91   2.16144  4.33341  4.62956  4.05588  3.38033  4.18331  4.54722  1.80954  3.92908  1.60175  2.86492  4.22765  4.50468  4.11832  4.06922  3.50051  3.19534  1.67686  5.09695  3.93125    101 - -
          2.68618  4.42225  2.77519  2.73123  3.46354  2.40513  3.72494  3.29354  2.67741  2.69355  4.24690  2.90347  2.73739  3.18146  2.89801  2.37887  2.77519  2.98518  4.58477  3.61503
          0.01967  4.33442  5.05676  0.61958  0.77255  0.48576  0.95510
     92   1.97174  4.58649  3.22842  2.40837  3.80601  2.88000  3.83797  3.20416  2.73528  2.88017  3.74829  3.20172  3.95390  3.07849  3.13344  2.79527  2.92236  2.93436  2.31974  3.90616    102 - -
          2.68618  4.42225  2.77519  2.73123  3.46354  2.40513  3.72494  3.29354  2.67741  2.69355  4.24690  2.90347  2.73739  3.18146  2.89801  2.37887  2.77519  2.98518  4.58477  3.61503
          0.01967  4.33442  5.05676  0.61958  0.77255  0.48576  0.95510
     93   2.45412  4.44627  4.69539  4.12170  3.32540  4.29031  4.64132  1.99025  3.99727  1.13259  2.86300  4.32128  4.58424  4.16714  4.13929  3.61017  3.30473  1.96025  5.14724  4.01527    103 - -
          2.68618  4.42225  2.77519  2.73123  3.46354  2.40513  3.72494  3.29354  2.67741  2.69355  4.24690  2.90347  2.73739  3.18146  2.89801  2.37887  2.77519  2.98518  4.58477  3.61503
          0.01967  4.33442  5.05676  0.61958  0.77255  0.48576  0.95510
     94   1.44499  4.29103  3.91345  3.49382  3.97675  2.47682  4.36585  3.06471  3.45338  3.00509  3.92597  3.63401  3.98816  3.72693  3.72870  2.73492  2.91542  1.57795  5.44485  4.24396    104 - -
          2.68618  4.42225  2.77519  2.73123  3.46354  2.40513  3.72494  3.29354  2.67741  2.69355  4.24690  2.90347  2.73739  3.18146  2.89801  2.37887  2.77519  2.98518  4.58477  3.61503
          0.01967  4.33442  5.05676  0.61958  0.77255  0.48576  0.95510
     95   2.97621  5.29566  2.73031  2.50090  4.61643  3.48838  3.85836  4.17235  2.57035  3.67708  4.51860  1.88374  4.02051  1.36701  2.95566  2.94191  3.24487  3.78031  5.76349  4.37767    105 - -
          2.68618  4.42225  2.77519  2.73123  3.46354  2.40513  3.72494  3.29354  2.67741  2.69355  4.24690  2.90347  2.73739  3.18146  2.89801  2.37887  2.77519  2.98518  4.58477  3.61503
          0.06590  4.33442  2.98251  0.61958  0.77255  0.48576  0.95510
     96   2.63619  4.37982  3.47603  2.90856  3.14745  3.60380  3.39760  2.62377  2.85390  2.58490  2.54884  3.32281  3.98314  2.31676  2.97991  2.84639  2.86741  2.65546  4.93620  3.06659    106 - -
          2.68618  4.42225  2.77519  2.73123  3.46354  2.40513  3.72494  3.29354  2.67741  2.69355  4.24690  2.90347  2.73739  3.18146  2.89801  2.37887  2.77519  2.98518  4.58477  3.61503
          0.02059  4.28911  5.01145  0.61958  0.77255  0.44873  1.01733
     97   2.28778  4.49872  3.34781  2.93101  3.94820  1.64624  4.01327  3.30411  2.94173  2.08277  3.89243  2.95054  3.95380  3.27398  3.31137  2.75680  2.93416  2.99485  5.33920  4.07876    107 - -
          2.68618  4.42225  2.77519  2.73123  3.46354  2.40513  3.72494  3.29354  2.67741  2.69355  4.24690  2.90347  2.73739  3.18146  2.89801  2.37887  2.77519  2.98518  4.58477  3.61503
          0.01967  4.33442  5.05676  0.61958  0.77255  0.48576  0.95510
     98   1.53157  4.31239  3.75050  3.27193  3.95429  2.74138  4.20240  3.28226  3.23441  3.03019  3.90152  3.49554  3.92804  3.51983  3.55703  2.20435  2.59079  1.88898  5.37354  4.15929    108 - -
          2.68618  4.42225  2.77519  2.73123  3.46354  2.40513  3.72494  3.29354  2.67741  2.69355  4.24690  2.90347  2.73739  3.18146  2.89801  2.37887  2.77519  2.98518  4.58477  3.61503
          0.01967  4.33442  5.05676  0.61958  0.77255  0.48576  0.95510
     99   2.87135  4.26758  4.52540  3.94216  3.27563  4.05389  4.38638  1.90270  3.79951  1.39000  3.21238  4.09923  4.38732  3.98478  3.92740  3.36293  2.76391  1.83328  4.94179  3.25377    109 - -
          2.68618  4.42225  2.77519  2.73123  3.46354  2.40513  3.72494  3.29354  2.67741  2.69355  4.24690  2.90347  2.73739  3.18146  2.89801  2.37887  2.77519  2.98518  4.58477  3.61503
          0.01967  4.33442  5.05676  0.61958  0.77255  0.48576  0.95510
    100   3.44930  5.57795  2.79891  0.51175  4.99798  3.64620  4.30812  4.55383  3.25718  4.10446  5.08630  3.31315  4.28080  3.53169  3.69576  3.39852  3.76599  4.19885  6.07636  4.83665    110 - -
          2.68618  4.42225  2.77519  2.73123  3.46354  2.40513  3.72494  3.29354  2.67741  2.69355  4.24690  2.90347  2.73739  3.18146  2.89801  2.37887  2.77519  2.98518  4.58477  3.61503
          0.01967  4.33442  5.05676  0.61958  0.77255  0.48576  0.95510
    101   2.97531  4.34018  4.72780  4.14400  1.78086  4.15467  4.38368  1.97369  3.98134  1.58587  3.12236  4.23052  4.46302  4.09888  4.04633  3.47110  3.20288  2.10498  4.79783  3.07553    111 - -
          2.68618  4.42225  2.77519  2.73123  3.46354  2.40513  3.72494  3.29354  2.67741  2.69355  4.24690  2.90347  2.73739  3.18146  2.89801  2.37887  2.77519  2.98518  4.58477  3.61503
          0.01967  4.33442  5.05676  0.61958  0.77255  0.48576  0.95510
    102   3.64747  5.33453  3.71849  3.54771  3.72967  3.93804  0.45978  4.42802  3.38463  3.84936  4.94841  3.92842  4.52618  3.92719  3.60951  3.72179  3.97694  4.15427  5.17954  3.67248    112 - -
          2.68618  4.42225  2.77519  2.73123  3.46354  2.40513  3.72494  3.29354  2.67741  2.69355  4.24690  2.90347  2.73739  3.18146  2.89801  2.37887  2.77519  2.98518  4.58477  3.61503
          0.01967  4.33442  5.05676  0.61958  0.77255  0.48576  0.95510
    103   2.62844  4.37175  3.52792  2.97416  3.56210  3.58159  3.90989  2.11677  2.92760  2.62899  3.52282  3.04068  2.81484  3.23450  3.28100  2.64905  2.23029  2.40580  5.00486  3.76984    113 - -
          2.68618  4.42225  2.77519  2.73123  3.46354  2.40513  3.72494  3.29354  2.67741  2.69355  4.24690  2.90347  2.73739  3.18146  2.89801  2.37887  2.77519  2.98518  4.58477  3.61503
          0.01967  4.33442  5.05676  0.61958  0.77255  0.48576  0.95510
    104   2.78607  4.65949  3.41613  2.86306  3.53967  3.64825  3.23441  3.23777  2.63257  2.88384  3.77517  3.29442  2.29613  3.09410  2.71478  2.91578  3.01607  2.98702  2.08947  3.58005    114 - -
          2.68618  4.42225  2.77519  2.73123  3.46354  2.40513  3.72494  3.29354  2.67741  2.69355  4.24690  2.90347  2.73739  3.18146  2.89801  2.37887  2.77519  2.98518  4.58477  3.61503
          0.01967  4.33442  5.05676  0.61958  0.77255  0.48576  0.95510
    105   2.67718  4.74774  3.11237  2.58766  2.87624  2.34914  3.73172  3.35955  2.58609  2.99328  3.83767  2.45012  3.91616  2.46147  3.02634  2.74689  2.91144  3.06952  5.20854  3.35356    115 - -
          2.68618  4.42225  2.77519  2.73123  3.46354  2.40513  3.72494  3.29354  2.67741  2.69355  4.24690  2.90347  2.73739  3.18146  2.89801  2.37887  2.77519  2.98518  4.58477  3.61503
          0.01967  4.33442  5.05676  0.61958  0.77255  0.48576  0.95510
    106   2.25774  3.28686  3.34912  2.78657  3.65544  3.56858  3.33290  3.02931  2.74978  2.71953  3.59392  3.23630  3.95600  2.51758  3.14417  2.37077  2.68210  2.78314  3.27955  3.80096    116 - -
          2.68618  4.42225  2.77519  2.73123  3.46354  2.40513  3.72494  3.29354  2.67741  2.69355  4.24690  2.90347  2.73739  3.18146  2.89801  2.37887  2.77519  2.98518  4.58477  3.61503
          0.01967  4.33442  5.05676  0.61958  0.77255  0.48576  0.95510
    107   2.44600  4.94756  2.80157  2.45890  4.28733  3.43751  3.68805  3.72626  2.45482  3.28727  4.07416  2.98172  3.35600  2.81718  2.12495  2.36829  2.19727  3.35268  5.48641  4.12805    117 - -
          2.68618  4.42225  2.77519  2.73123  3.46354  2.40513  3.72494  3.29354  2.67741  2.69355  4.24690  2.90347  2.73739  3.18146  2.89801  2.37887  2.77519  2.98518  4.58477  3.61503
          0.01967  4.33442  5.05676  0.61958  0.77255  0.48576  0.95510
    108   2.48156  4.20208  3.40007  3.25713  2.89693  3.69249  3.97499  2.11754  3.17569  2.26352  3.05363  3.56438  3.38230  3.43655  3.10545  2.96106  2.69379  2.09371  4.80572  3.59929    118 - -
          2.68618  4.42225  2.77519  2.73123  3.46354  2.40513  3.72494  3.29354  2.67741  2.69355  4.24690  2.90347  2.73739  3.18146  2.89801  2.37887  2.77519  2.98518  4.58477  3.61503
          0.01967  4.33442  5.05676  0.61958  0.77255  0.48576  0.95510
    109   2.51054  5.11286  2.30983  2.15747  4.43265  2.89277  3.63372  3.90170  2.27087  3.40804  4.16321  2.91017  3.13305  2.74059  2.71802  2.50274  2.89615  3.05767  5.56236  4.16540    119 - -
          2.68618  4.42225  2.77519  2.73123  3.46354  2.40513  3.72494  3.29354  2.67741  2.69355  4.24690  2.90347  2.73739  3.18146  2.89801  2.37887  2.77519  2.98518  4.58477  3.61503
          0.01967  4.33442  5.05676  0.61958  0.77255  0.48576  0.95510
    110   2.19071  4.95328  2.81520  2.43499  4.22216  3.45929  2.88355  3.65731  2.32920  2.98116  4.01540  2.76622  3.85115  2.78659  2.74782  2.51339  2.54816  3.30244  5.43436  3.52735    120 - -
          2.68618  4.42225  2.77519  2.73123  3.46354  2.40513  3.72494  3.29354  2.67741  2.69355  4.24690  2.90347  2.73739  3.18146  2.89801  2.37887  2.77519  2.98518  4.58477  3.61503
          0.01967  4.33442  5.05676  0.61958  0.77255  0.48576  0.95510
    111   2.38740  4.54814  3.28167  2.48582  3.72148  3.55229  3.78794  3.09682  2.69825  2.33922  3.64513  3.18977  2.58453  3.02756  3.10927  2.60591  2.66371  2.66285  5.10781  3.29187    121 - -
          2.68628  4.42235  2.77529  2.73114  3.46364  2.40495  3.72504  3.29364  2.67751  2.69346  4.24700  2.90334  2.73711  3.18156  2.89811  2.37883  2.77529  2.98528  4.58487  3.61513
          0.27078  2.62978  1.80105  1.52607  0.24512  0.48576  0.95510
    112   2.95236  5.50302  1.76556  1.62980  4.82168  1.96080  3.80995  4.33410  2.78607  3.82730  4.65284  2.77420  3.90135  2.96522  3.36743  2.85276  3.23417  3.89985  5.98598  4.49675    130 - -
          2.68618  4.42225  2.77519  2.73123  3.46354  2.40513  3.72494  3.29354  2.67741  2.69355  4.24690  2.90347  2.73739  3.18146  2.89801  2.37887  2.77519  2.98518  4.58477  3.61503
          0.02342  4.16154  4.88389  0.61958  0.77255  0.37513  1.16219
    113   2.73491  5.13054  3.02688  2.45705  4.46642  3.49993  3.03195  3.91179  1.81393  3.41100  4.18336  2.98280  3.24477  2.43175  2.40427  2.71324  2.39589  3.51850  5.54994  4.19541    131 - -
          2.68618  4.42225  2.77519  2.73123  3.46354  2.40513  3.72494  3.29354  2.67741  2.69355  4.24690  2.90347  2.73739  3.18146  2.89801  2.37887  2.77519  2.98518  4.58477  3.61503
          0.01967  4.33442  5.05676  0.61958  0.77255  0.48576  0.95510
    114   1.85771  4.45621  3.62806  3.41716  4.56171  3.21566  4.51580  3.90517  3.49246  3.63962  4.53420  3.58018  0.93877  3.80557  3.77799  2.71195  3.02641  3.40481  5.90648  4.71103    132 - -
          2.68618  4.42225  2.77519  2.73123  3.46354  2.40513  3.72494  3.29354  2.67741  2.69355  4.24690  2.90347  2.73739  3.18146  2.89801  2.37887  2.77519  2.98518  4.58477  3.61503
          0.01967  4.33442  5.05676  0.61958  0.77255  0.48576  0.95510
    115   2.72102  5.01573  1.58650  2.44086  4.40355  2.93194  3.77486  3.84403  2.60629  3.04580  4.21420  2.97162  3.89222  2.91730  3.09569  2.49166  2.44612  3.45852  5.61879  4.24347    133 - -
          2.68618  4.42225  2.77519  2.73123  3.46354  2.40513  3.72494  3.29354  2.67741  2.69355  4.24690  2.90347  2.73739  3.18146  2.89801  2.37887  2.77519  2.98518  4.58477  3.61503
          0.01967  4.33442  5.05676  0.61958  0.77255  0.48576  0.95510
    116   3.00023  5.31993  3.12417  1.95382  4.71797  3.63799  3.72583  4.12298  2.18791  3.57371  4.39142  3.12204  4.04359  2.41404  1.39161  2.96569  3.20077  3.75261  5.65333  4.37684    134 - -
          2.68618  4.42225  2.77519  2.73123  3.46354  2.40513  3.72494  3.29354  2.67741  2.69355  4.24690  2.90347  2.73739  3.18146  2.89801  2.37887  2.77519  2.98518  4.58477  3.61503
          0.01967  4.33442  5.05676  0.61958  0.77255  0.48576  0.95510
    117   3.35459  4.63761  5.19804  4.62907  2.53275  4.67479  5.00657  1.38893  4.49446  1.19660  3.08418  4.77941  4.87188  4.54537  4.54197  4.02748  3.57932  2.02073  5.27482  4.17189    135 - -
          2.68618  4.42225  2.77519  2.73123  3.46354  2.40513  3.72494  3.29354  2.67741  2.69355  4.24690  2.90347  2.73739  3.18146  2.89801  2.37887  2.77519  2.98518  4.58477  3.61503
          0.01967  4.33442  5.05676  0.61958  0.77255  0.48576  0.95510
    118   3.10889  4.46382  4.82460  4.31854  3.78266  4.39647  5.01058  1.67767  4.21068  2.40781  3.60931  4.50741  4.76592  4.48200  4.41166  3.77209  2.69164  0.88569  5.61823  4.40754    136 - -
          2.68618  4.42225  2.77519  2.73123  3.46354  2.40513  3.72494  3.29354  2.67741  2.69355  4.24690  2.90347  2.73739  3.18146  2.89801  2.37887  2.77519  2.98518  4.58477  3.61503
          0.01967  4.33442  5.05676  0.61958  0.77255  0.48576  0.95510
    119   3.50787  4.80334  5.09039  4.57591  1.14384  4.68223  4.56706  2.26549  4.42306  1.40807  3.13348  4.66122  4.88618  4.45268  4.47623  4.03676  3.72822  2.57513  4.76061  3.30324    137 - -
          2.68618  4.42225  2.77519  2.73123  3.46354  2.40513  3.72494  3.29354  2.67741  2.69355  4.24690  2.90347  2.73739  3.18146  2.89801  2.37887  2.77519  2.98518  4.58477  3.61503
          0.01967  4.33442  5.05676  0.61958  0.77255  0.48576  0.95510
    120   3.56597  5.68787  0.43281  2.75086  5.14571  3.63454  4.43780  4.85666  3.62280  4.38755  5.39975  3.32220  4.32012  3.69373  4.18407  3.49173  3.92175  4.45300  6.21250  4.97292    138 - -
          2.68618  4.42225  2.77519  2.73123  3.46354  2.40513  3.72494  3.29354  2.67741  2.69355  4.24690  2.90347  2.73739  3.18146  2.89801  2.37887  2.77519  2.98518  4.58477  3.61503
          0.01967  4.33442  5.05676  0.61958  0.77255  0.48576  0.95510
    121   3.63716  4.92966  5.22018  4.70937  3.22319  4.88333  5.20313  2.10953  4.49525  0.60699  3.03125  4.95701  5.04246  4.61103  4.57941  4.29649  3.86898  2.44275  5.38719  4.28730    139 - -
          2.68618  4.42225  2.77519  2.73123  3.46354  2.40513  3.72494  3.29354  2.67741  2.69355  4.24690  2.90347  2.73739  3.18146  2.89801  2.37887  2.77519  2.98518  4.58477  3.61503
          0.01967  4.33442  5.05676  0.61958  0.77255  0.48576  0.95510
    122   3.56597  5.68787  0.43281  2.75086  5.14571  3.63454  4.43780  4.85666  3.62280  4.38755  5.39975  3.32220  4.32012  3.69373  4.18407  3.49173  3.92175  4.45300  6.21250  4.97292    140 - -
          2.68618  4.42225  2.77519  2.73123  3.46354  2.40513  3.72494  3.29354  2.67741  2.69355  4.24690  2.90347  2.73739  3.18146  2.89801  2.37887  2.77519  2.98518  4.58477  3.61503
          0.01967  4.33442  5.05676  0.61958  0.77255  0.48576  0.95510
    123   3.48489  5.13712  4.14415  4.06579  4.98245  3.79995  5.08128  4.67850  4.16902  4.23994  5.32495  4.31555  0.29165  4.54123  4.33916  3.67191  3.96560  4.26458  6.01277  5.11664    141 - -
          2.68618  4.42225  2.77519  2.73123  3.46354  2.40513  3.72494  3.29354  2.67741  2.69355  4.24690  2.90347  2.73739  3.18146  2.89801  2.37887  2.77519  2.98518  4.58477  3.61503
          0.01967  4.33442  5.05676  0.61958  0.77255  0.48576  0.95510
    124   2.46932  5.07255  2.39534  2.41179  4.44261  1.96407  3.29238  3.89935  2.58358  3.44858  4.24099  2.95027  2.51915  2.89541  3.07773  2.72702  3.00073  3.50612  5.63946  4.25380    142 - -
          2.68618  4.42225  2.77519  2.73123  3.46354  2.40513  3.72494  3.29354  2.67741  2.69355  4.24690  2.90347  2.73739  3.18146  2.89801  2.37887  2.77519  2.98518  4.58477  3.61503
          0.01967  4.33442  5.05676  0.61958  0.77255  0.48576  0.95510
    125   2.83731  5.27931  2.40405  1.79413  4.62031  3.40777  3.78188  4.09730  2.63663  3.61513  4.40674  2.90059  1.98751  2.91700  3.15575  2.19066  3.09846  3.68527  5.78473  4.36070    143 - -
          2.68618  4.42225  2.77519  2.73123  3.46354  2.40513  3.72494  3.29354  2.67741  2.69355  4.24690  2.90347  2.73739  3.18146  2.89801  2.37887  2.77519  2.98518  4.58477  3.61503
          0.01967  4.33442  5.05676  0.61958  0.77255  0.48576  0.95510
    126   2.39013  5.05798  2.68667  2.29196  4.35922  2.31505  3.64110  3.36529  2.29199  3.34424  4.11233  2.92936  3.38561  2.59521  2.70555  2.64452  2.89219  3.42521  5.51800  4.13523    144 - -
          2.68618  4.42225  2.77519  2.73123  3.46354  2.40513  3.72494  3.29354  2.67741  2.69355  4.24690  2.90347  2.73739  3.18146  2.89801  2.37887  2.77519  2.98518  4.58477  3.61503
          0.01967  4.33442  5.05676  0.61958  0.77255  0.48576  0.95510
    127   2.47345  4.41114  3.12870  2.70715  3.56469  3.61487  3.87241  2.66762  2.86962  2.34377  3.51818  3.32820  3.99939  3.17955  3.23931  2.49320  2.88740  1.82051  5.00334  3.76059    145 - -
          2.68618  4.42225  2.77519  2.73123  3.46354  2.40513  3.72494  3.29354  2.67741  2.69355  4.24690  2.90347  2.73739  3.18146  2.89801  2.37887  2.77519  2.98518  4.58477  3.61503
          0.01967  4.33442  5.05676  0.61958  0.77255  0.48576  0.95510
    128   2.11992  5.01013  2.79162  2.30216  4.29750  3.07400  3.30661  3.74437  2.40945  3.29087  3.40069  2.94322  3.41781  2.45128  2.89000  2.51347  2.68666  3.36966  5.48015  4.10718    146 - -
          2.68618  4.42225  2.77519  2.73123  3.46354  2.40513  3.72494  3.29354  2.67741  2.69355  4.24690  2.90347  2.73739  3.18146  2.89801  2.37887  2.77519  2.98518  4.58477  3.61503
          0.01967  4.33442  5.05676  0.61958  0.77255  0.48576  0.95510
    129   2.91608  4.29821  4.61778  4.03852  1.94046  4.06020  4.22382  2.30230  3.87299  1.99537  2.68385  4.11410  4.38592  4.00045  3.94589  3.37123  3.14389  2.28648  2.10412  3.30561    147 - -
          2.68618  4.42225  2.77519  2.73123  3.46354  2.40513  3.72494  3.29354  2.67741  2.69355  4.24690  2.90347  2.73739  3.18146  2.89801  2.37887  2.77519  2.98518  4.58477  3.61503
          0.01967  4.33442  5.05676  0.61958  0.77255  0.48576  0.95510
    130   2.18095  4.91770  3.01820  2.46553  4.21364  2.91709  3.67748  3.64454  2.04094  3.21944  4.01428  2.98815  3.18151  2.81172  2.72099  2.49304  2.72058  2.99339  5.43332  4.08293    148 - -
          2.68618  4.42225  2.77519  2.73123  3.46354  2.40513  3.72494  3.29354  2.67741  2.69355  4.24690  2.90347  2.73739  3.18146  2.89801  2.37887  2.77519  2.98518  4.58477  3.61503
          0.01967  4.33442  5.05676  0.61958  0.77255  0.48576  0.95510
    131   2.31092  5.04317  2.68447  2.07667  4.33612  3.45095  3.65196  3.78472  2.40699  2.50569  4.10045  2.94217  3.85062  2.41336  2.55730  2.66100  2.90375  3.40572  5.50633  4.13144    149 - -
          2.68618  4.42225  2.77519  2.73123  3.46354  2.40513  3.72494  3.29354  2.67741  2.69355  4.24690  2.90347  2.73739  3.18146  2.89801  2.37887  2.77519  2.98518  4.58477  3.61503
          0.01967  4.33442  5.05676  0.61958  0.77255  0.48576  0.95510
    132   2.09547  3.42973  4.48077  3.90263  3.36354  4.00531  4.36919  2.07546  3.76942  2.08171  2.94636  4.05650  4.35863  3.97267  3.90998  3.31611  3.05475  1.42899  4.96620  3.77850    150 - -
          2.68618  4.42225  2.77519  2.73123  3.46354  2.40513  3.72494  3.29354  2.67741  2.69355  4.24690  2.90347  2.73739  3.18146  2.89801  2.37887  2.77519  2.98518  4.58477  3.61503
          0.01967  4.33442  5.05676  0.61958  0.77255  0.48576  0.95510
    133   2.40967  3.50048  3.97185  3.39196  3.30009  3.73656  4.03797  2.41473  3.28281  2.22720  3.29524  3.65908  4.11047  3.16182  3.18931  3.01663  2.89367  1.55125  4.80664  3.60684    151 - -
          2.68618  4.42225  2.77519  2.73123  3.46354  2.40513  3.72494  3.29354  2.67741  2.69355  4.24690  2.90347  2.73739  3.18146  2.89801  2.37887  2.77519  2.98518  4.58477  3.61503
          0.01967  4.33442  5.05676  0.61958  0.77255  0.48576  0.95510
    134   2.57266  5.17465  2.85305  1.54353  4.49944  3.45178  3.27320  3.96409  2.24734  3.46392  4.22987  2.72892  3.87020  2.77780  2.67285  2.53113  2.96275  3.55640  5.61082  4.22126    152 - -
          2.68618  4.42225  2.77519  2.73123  3.46354  2.40513  3.72494  3.29354  2.67741  2.69355  4.24690  2.90347  2.73739  3.18146  2.89801  2.37887  2.77519  2.98518  4.58477  3.61503
          0.01967  4.33442  5.05676  0.61958  0.77255  0.48576  0.95510
    135   1.10130  3.34099  4.08115  3.61914  3.91415  2.87186  4.38738  3.09584  3.53536  2.97087  3.87718  3.68157  3.96922  3.78881  3.77786  2.70615  2.88110  2.11153  5.38331  4.19623    153 - -
          2.68618  4.42225  2.77519  2.73123  3.46354  2.40513  3.72494  3.29354  2.67741  2.69355  4.24690  2.90347  2.73739  3.18146  2.89801  2.37887  2.77519  2.98518  4.58477  3.61503
          0.01967  4.33442  5.05676  0.61958  0.77255  0.48576  0.95510
    136   0.70534  4.31844  3.92458  3.68253  4.49843  3.15417  4.63583  3.63670  3.67323  3.52449  4.44074  3.67685  3.93832  3.96190  3.90702  2.63375  2.49568  3.17572  5.91683  4.74168    154 - -
          2.68618  4.42225  2.77519  2.73123  3.46354  2.40513  3.72494  3.29354  2.67741  2.69355  4.24690  2.90347  2.73739  3.18146  2.89801  2.37887  2.77519  2.98518  4.58477  3.61503
          0.01967  4.33442  5.05676  0.61958  0.77255  0.48576  0.95510
    137   2.70031  4.91228  3.09657  2.52563  4.17072  3.51312  3.68465  3.22197  2.14174  2.41456  3.98157  2.81996  3.89876  2.24566  2.42650  2.72677  2.73696  3.25602  5.38997  4.06705    155 - -
          2.68618  4.42225  2.77519  2.73123  3.46354  2.40513  3.72494  3.29354  2.67741  2.69355  4.24690  2.90347  2.73739  3.18146  2.89801  2.37887  2.77519  2.98518  4.58477  3.61503
          0.01967  4.33442  5.05676  0.61958  0.77255  0.48576  0.95510
    138   2.43672  4.79128  2.56390  2.30267  4.01297  3.49191  3.32486  3.42127  2.51623  2.27160  3.48679  3.03843  3.88140  2.63276  2.97139  2.69963  2.87998  3.11423  4.04485  3.98244    156 - -
          2.68618  4.42225  2.77519  2.73123  3.46354  2.40513  3.72494  3.29354  2.67741  2.69355  4.24690  2.90347  2.73739  3.18146  2.89801  2.37887  2.77519  2.98518  4.58477  3.61503
          0.01967  4.33442  5.05676  0.61958  0.77255  0.48576  0.95510
    139   2.59019  4.18880  4.44443  3.85903  3.28377  3.95522  4.29518  1.84434  3.71693  1.86362  2.39147  4.00564  4.30598  3.91024  3.84575  2.91509  3.01799  1.77686  4.88066  3.70041    157 - -
          2.68618  4.42225  2.77519  2.73123  3.46354  2.40513  3.72494  3.29354  2.67741  2.69355  4.24690  2.90347  2.73739  3.18146  2.89801  2.37887  2.77519  2.98518  4.58477  3.61503
          0.01967  4.33442  5.05676  0.61958  0.77255  0.48576  0.95510
    140   2.82664  5.02547  3.24421  2.63478  3.61289  3.60343  3.27515  3.72101  1.73674  2.93925  4.09350  3.12099  3.97699  2.83923  1.71474  2.84418  3.03617  3.39518  5.42722  4.12797    158 - -
          2.68618  4.42225  2.77519  2.73123  3.46354  2.40513  3.72494  3.29354  2.67741  2.69355  4.24690  2.90347  2.73739  3.18146  2.89801  2.37887  2.77519  2.98518  4.58477  3.61503
          0.01967  4.33442  5.05676  0.61958  0.77255  0.48576  0.95510
    141   2.51243  5.13586  2.64623  2.14649  4.46805  2.98098  3.29224  3.94519  2.25739  3.18217  4.18035  2.70090  3.82453  2.39947  2.69435  2.50090  2.70396  3.51964  5.57578  4.17232    159 - -
          2.68618  4.42225  2.77519  2.73123  3.46354  2.40513  3.72494  3.29354  2.67741  2.69355  4.24690  2.90347  2.73739  3.18146  2.89801  2.37887  2.77519  2.98518  4.58477  3.61503
          0.01967  4.33442  5.05676  0.61958  0.77255  0.48576  0.95510
    142   2.64869  4.58998  2.99696  2.52874  3.76674  3.54716  3.76990  2.71718  2.40170  2.12084  3.25770  3.16342  3.93191  2.99414  2.59141  2.76939  2.87973  2.70683  5.13843  3.86143    160 - -
          2.68618  4.42225  2.77519  2.73123  3.46354  2.40513  3.72494  3.29354  2.67741  2.69355  4.24690  2.90347  2.73739  3.18146  2.89801  2.37887  2.77519  2.98518  4.58477  3.61503
          0.01967  4.33442  5.05676  0.61958  0.77255  0.48576  0.95510
    143   3.60941  4.88496  5.29336  4.72738  2.16493  4.87004  5.00701  2.41606  4.58498  0.72591  2.62860  4.92014  4.98229  4.55725  4.61172  4.22919  3.81622  2.64234  5.15012  3.97991    161 - -
          2.68618  4.42225  2.77519  2.73123  3.46354  2.40513  3.72494  3.29354  2.67741  2.69355  4.24690  2.90347  2.73739  3.18146  2.89801  2.37887  2.77519  2.98518  4.58477  3.61503
          0.01967  4.33442  5.05676  0.61958  0.77255  0.48576  0.95510
    144   2.31707  5.17287  2.15566  2.13209  4.50225  3.16088  3.64214  3.98140  2.28505  3.47123  4.22087  2.70512  3.83886  2.60110  2.72260  2.64911  2.66855  3.55568  5.61275  4.20397    162 - -
          2.68618  4.42225  2.77519  2.73123  3.46354  2.40513  3.72494  3.29354  2.67741  2.69355  4.24690  2.90347  2.73739  3.18146  2.89801  2.37887  2.77519  2.98518  4.58477  3.61503
          0.01967  4.33442  5.05676  0.61958  0.77255  0.48576  0.95510
    145   2.05575  5.12770  2.39409  1.90941  4.43907  3.43585  3.65608  3.90377  2.41735  3.11929  4.18259  2.91494  3.85014  2.60898  2.70801  2.66544  2.92743  3.50086  5.57962  4.18458    163 - -
          2.68618  4.42225  2.77519  2.73123  3.46354  2.40513  3.72494  3.29354  2.67741  2.69355  4.24690  2.90347  2.73739  3.18146  2.89801  2.37887  2.77519  2.98518  4.58477  3.61503
          0.01967  4.33442  5.05676  0.61958  0.77255  0.48576  0.95510
    146   2.57894  4.24409  3.43470  3.57760  2.96882  3.88209  4.19102  2.19413  3.47700  1.44503  3.26771  3.82812  4.23774  3.70781  3.68875  3.16994  2.99948  1.99039  4.89336  3.70306    164 - -
          2.68618  4.42225  2.77519  2.73123  3.46354  2.40513  3.72494  3.29354  2.67741  2.69355  4.24690  2.90347  2.73739  3.18146  2.89801  2.37887  2.77519  2.98518  4.58477  3.61503
          0.01967  4.33442  5.05676  0.61958  0.77255  0.48576  0.95510
    147   2.56310  5.09899  2.78858  2.27949  4.43071  1.65649  3.75953  3.87112  2.34083  3.42470  4.23057  2.97221  3.91961  2.65505  2.99437  2.58449  3.03849  3.50027  5.61878  4.25235    165 - -
          2.68618  4.42225  2.77519  2.73123  3.46354  2.40513  3.72494  3.29354  2.67741  2.69355  4.24690  2.90347  2.73739  3.18146  2.89801  2.37887  2.77519  2.98518  4.58477  3.61503
          0.01967  4.33442  5.05676  0.61958  0.77255  0.48576  0.95510
    148   3.62368  4.88378  5.35801  4.78598  3.20209  4.95655  5.25132  1.92836  4.64066  0.70726  2.50981  5.02913  5.04658  4.63974  4.68423  4.32714  3.83437  2.44485  5.38601  4.38940    166 - -
          2.68618  4.42225  2.77519  2.73123  3.46354  2.40513  3.72494  3.29354  2.67741  2.69355  4.24690  2.90347  2.73739  3.18146  2.89801  2.37887  2.77519  2.98518  4.58477  3.61503
          0.01967  4.33442  5.05676  0.61958  0.77255  0.48576  0.95510
    149   2.53525  4.92320  3.02091  2.02356  4.18401  3.47542  3.67148  3.60804  2.43749  2.96563  3.99054  2.99168  3.17177  2.61578  2.42550  2.68146  2.89476  2.55985  5.40978  4.06450    167 - -
          2.68618  4.42225  2.77519  2.73123  3.46354  2.40513  3.72494  3.29354  2.67741  2.69355  4.24690  2.90347  2.73739  3.18146  2.89801  2.37887  2.77519  2.98518  4.58477  3.61503
          0.01967  4.33442  5.05676  0.61958  0.77255  0.48576  0.95510
    150   2.40164  4.61345  3.23555  2.71437  3.41809  3.41197  3.84766  3.41358  2.71144  3.06316  3.90067  2.90315  3.04037  3.04490  3.13975  1.60364  2.55175  3.08580  5.34392  4.05285    168 - -
          2.68618  4.42225  2.77519  2.73123  3.46354  2.40513  3.72494  3.29354  2.67741  2.69355  4.24690  2.90347  2.73739  3.18146  2.89801  2.37887  2.77519  2.98518  4.58477  3.61503
          0.01967  4.33442  5.05676  0.61958  0.77255  0.48576  0.95510
    151   2.88333  4.75502  4.53951  4.13182  0.88022  4.27048  3.83171  3.11032  4.00067  2.58773  3.77172  4.11439  4.63522  4.10848  4.11604  3.62092  3.61016  3.00657  4.06831  2.13602    169 - -
          2.68618  4.42225  2.77519  2.73123  3.46354  2.40513  3.72494  3.29354  2.67741  2.69355  4.24690  2.90347  2.73739  3.18146  2.89801  2.37887  2.77519  2.98518  4.58477  3.61503
          0.01967  4.33442  5.05676  0.61958  0.77255  0.48576  0.95510
    152   2.45579  2.97978  4.16335  3.59901  3.37301  3.75109  4.18973  2.45346  3.48471  2.11501  3.35547  3.79842  2.95158  3.72080  3.68374  3.06639  2.94357  1.51233  4.91007  3.71554    170 - -
          2.68618  4.42225  2.77519  2.73123  3.46354  2.40513  3.72494  3.29354  2.67741  2.69355  4.24690  2.90347  2.73739  3.18146  2.89801  2.37887  2.77519  2.98518  4.58477  3.61503
          0.01967  4.33442  5.05676  0.61958  0.77255  0.48576  0.95510
    153   3.02661  5.14534  3.48094  2.84660  4.52701  3.72476  3.76228  3.85861  1.04102  3.39541  4.26328  3.27788  4.10788  2.90402  2.23029  3.04786  3.22489  2.88372  5.53501  4.31444    171 - -
          2.68618  4.42225  2.77519  2.73123  3.46354  2.40513  3.72494  3.29354  2.67741  2.69355  4.24690  2.90347  2.73739  3.18146  2.89801  2.37887  2.77519  2.98518  4.58477  3.61503
          0.01967  4.33442  5.05676  0.61958  0.77255  0.48576  0.95510
    154   2.78043  4.50163  3.91303  3.47787  3.73281  3.64483  4.35344  2.75900  3.32174  1.98308  3.69932  3.74193  4.20516  3.70062  3.59089  3.04537  1.15000  2.59118  5.35170  4.10401    172 - -
          2.68618  4.42225  2.77519  2.73123  3.46354  2.40513  3.72494  3.29354  2.67741  2.69355  4.24690  2.90347  2.73739  3.18146  2.89801  2.37887  2.77519  2.98518  4.58477  3.61503
          0.01967  4.33442  5.05676  0.61958  0.77255  0.48576  0.95510
    155   2.42320  4.36900  3.67637  3.38127  4.51970  3.14524  4.43821  3.90789  3.40256  3.62430  4.46012  3.52039  3.89822  3.70911  3.70595  0.98230  1.82279  3.36315  5.86517  4.64740    173 - -
          2.68618  4.42225  2.77519  2.73123  3.46354  2.40513  3.72494  3.29354  2.67741  2.69355  4.24690  2.90347  2.73739  3.18146  2.89801  2.37887  2.77519  2.98518  4.58477  3.61503
          0.01967  4.33442  5.05676  0.61958  0.77255  0.48576  0.95510
    156   3.34192  5.04590  4.10733  4.07574  5.16123  0.27545  5.14126  4.89921  4.31791  4.48341  5.48040  4.27413  4.44831  4.60630  4.47895  3.53067  3.85768  4.33766  6.10871  5.28720    174 - -
          2.68618  4.42225  2.77519  2.73123  3.46354  2.40513  3.72494  3.29354  2.67741  2.69355  4.24690  2.90347  2.73739  3.18146  2.89801  2.37887  2.77519  2.98518  4.58477  3.61503
          0.01967  4.33442  5.05676  0.61958  0.77255  0.48576  0.95510
    157   2.56939  4.62167  3.06405  2.88265  4.66646  1.17680  4.22071  4.14973  3.16814  3.76026  4.57022  2.46390  3.91538  3.43237  3.57953  2.01820  3.01734  3.58577  5.94051  4.64081    175 - -
          2.68618  4.42225  2.77519  2.73123  3.46354  2.40513  3.72494  3.29354  2.67741  2.69355  4.24690  2.90347  2.73739  3.18146  2.89801  2.37887  2.77519  2.98518  4.58477  3.61503
          0.01967  4.33442  5.05676  0.61958  0.77255  0.48576  0.95510
    158   3.32381  5.40367  3.70765  3.04756  4.91340  3.87656  3.80965  4.25949  0.78534  3.66484  4.55293  3.42700  4.25451  2.94595  2.03357  3.31255  3.48230  3.94091  5.66039  4.52507    176 - -
          2.68618  4.42225  2.77519  2.73123  3.46354  2.40513  3.72494  3.29354  2.67741  2.69355  4.24690  2.90347  2.73739  3.18146  2.89801  2.37887  2.77519  2.98518  4.58477  3.61503
          0.01967  4.33442  5.05676  0.61958  0.77255  0.48576  0.95510
    159   3.34192  5.04590  4.10733  4.07574  5.16123  0.27545  5.14126  4.89921  4.31791  4.48341  5.48040  4.27413  4.44831  4.60630  4.47895  3.53067  3.85768  4.33766  6.10871  5.28720    177 - -
          2.68618  4.42225  2.77519  2.73123  3.46354  2.40513  3.72494  3.29354  2.67741  2.69355  4.24690  2.90347  2.73739  3.18146  2.89801  2.37887  2.77519  2.98518  4.58477  3.61503
          0.01967  4.33442  5.05676  0.61958  0.77255  0.48576  0.95510
    160   3.19528  4.55492  4.83557  4.25082  3.17893  4.40264  4.69058  2.19269  4.11013  0.89372  2.68083  4.44183  4.65085  4.22253  4.21104  3.72368  3.41688  2.22204  5.08944  3.34413    178 - -
          2.68618  4.42225  2.77519  2.73123  3.46354  2.40513  3.72494  3.29354  2.67741  2.69355  4.24690  2.90347  2.73739  3.18146  2.89801  2.37887  2.77519  2.98518  4.58477  3.61503
          0.01967  4.33442  5.05676  0.61958  0.77255  0.48576  0.95510
    161   3.06791  5.23358  3.03669  2.70160  4.08930  3.63929  1.35942  4.01107  2.44609  3.49985  4.39245  3.18747  4.11055  2.02993  2.74809  3.05911  3.30186  3.68746  5.38067  3.93976    179 - -
          2.68618  4.42225  2.77519  2.73123  3.46354  2.40513  3.72494  3.29354  2.67741  2.69355  4.24690  2.90347  2.73739  3.18146  2.89801  2.37887  2.77519  2.98518  4.58477  3.61503
          0.01967  4.33442  5.05676  0.61958  0.77255  0.48576  0.95510
    162   3.33658  4.60066  5.19173  4.66070  3.55187  4.75257  5.22881  1.69506  4.54810  1.36963  3.33734  4.84641  4.97760  4.70811  4.67152  4.12854  3.57959  1.13895  5.57655  4.44417    180 - -
          2.68618  4.42225  2.77519  2.73123  3.46354  2.40513  3.72494  3.29354  2.67741  2.69355  4.24690  2.90347  2.73739  3.18146  2.89801  2.37887  2.77519  2.98518  4.58477  3.61503
          0.01967  4.33442  5.05676  0.61958  0.77255  0.48576  0.95510
    163   2.78490  4.30292  4.02218  3.46140  2.99361  3.82855  2.99873  2.72384  3.33508  1.99661  3.39253  3.70669  4.19466  3.59098  3.56082  3.11207  3.01611  1.86011  4.56181  2.05677    181 - -
          2.68618  4.42225  2.77519  2.73123  3.46354  2.40513  3.72494  3.29354  2.67741  2.69355  4.24690  2.90347  2.73739  3.18146  2.89801  2.37887  2.77519  2.98518  4.58477  3.61503
          0.01967  4.33442  5.05676  0.61958  0.77255  0.48576  0.95510
    164   2.44808  4.34592  4.59708  4.04395  3.58798  4.21061  4.64553  1.68168  3.93713  2.18556  3.48238  4.24485  4.55795  4.17575  4.12570  3.53855  2.71228  1.20966  5.27660  4.07606    182 - -
          2.68618  4.42225  2.77519  2.73123  3.46354  2.40513  3.72494  3.29354  2.67741  2.69355  4.24690  2.90347  2.73739  3.18146  2.89801  2.37887  2.77519  2.98518  4.58477  3.61503
          0.01967  4.33442  5.05676  0.61958  0.77255  0.48576  0.95510
    165   2.22105  4.52367  3.60286  3.43709  4.59668  3.26248  4.55923  3.95518  3.52900  3.68175  4.61016  3.61750  0.77747  3.85958  3.80164  2.78664  3.10586  3.46827  5.93258  4.74217    183 - -
          2.68618  4.42225  2.77519  2.73123  3.46354  2.40513  3.72494  3.29354  2.67741  2.69355  4.24690  2.90347  2.73739  3.18146  2.89801  2.37887  2.77519  2.98518  4.58477  3.61503
          0.01967  4.33442  5.05676  0.61958  0.77255  0.48576  0.95510
    166   3.45278  4.72602  5.26393  4.69534  2.82435  4.78289  5.10483  1.67043  4.56796  0.90393  3.03807  4.87776  4.94241  4.59210  4.61370  4.14158  3.67317  2.08122  5.32282  4.25544    184 - -
          2.68618  4.42225  2.77519  2.73123  3.46354  2.40513  3.72494  3.29354  2.67741  2.69355  4.24690  2.90347  2.73739  3.18146  2.89801  2.37887  2.77519  2.98518  4.58477  3.61503
          0.01967  4.33442  5.05676  0.61958  0.77255  0.48576  0.95510
    167   2.65654  5.08403  2.66543  2.06420  4.39707  3.43939  3.63051  3.85977  2.28031  3.02415  4.13396  2.92066  3.38345  2.59481  2.33529  2.50570  2.88755  2.95818  5.53534  4.14639    185 - -
          2.68618  4.42225  2.77519  2.73123  3.46354  2.40513  3.72494  3.29354  2.67741  2.69355  4.24690  2.90347  2.73739  3.18146  2.89801  2.37887  2.77519  2.98518  4.58477  3.61503
          0.01967  4.33442  5.05676  0.61958  0.77255  0.48576  0.95510
    168   2.70499  5.16878  2.65383  2.09646  4.49838  3.44405  3.17062  3.96890  2.15643  3.46168  4.21855  2.91693  2.29634  2.75532  2.51844  2.67048  2.93655  3.55222  5.60315  4.20754    186 - -
          2.68609  4.42233  2.77509  2.73131  3.46362  2.40499  3.72502  3.29362  2.67748  2.69363  4.24697  2.90323  2.73747  3.18134  2.89788  2.37894  2.77527  2.98526  4.58485  3.61511
          0.26221  1.49482  5.05677  0.57316  0.82952  0.48576  0.95510
    169   2.52465  5.03521  2.95887  2.40975  4.34345  2.95595  3.64719  3.79395  2.14194  3.32866  4.10120  2.94508  3.26794  2.48587  2.67877  2.39666  2.28782  3.40917  5.50587  4.13163    191 - -
          2.68618  4.42225  2.77519  2.73123  3.46354  2.40513  3.72494  3.29354  2.67741  2.69355  4.24690  2.90347  2.73739  3.18146  2.89801  2.37887  2.77519  2.98518  4.58477  3.61503
          0.01967  4.33442  5.05676  0.61958  0.77255  0.48576  0.95510
    170   2.37279  4.24047  3.74378  3.17008  2.80376  3.67293  3.42956  2.70869  3.09803  2.08505  3.04997  3.50704  2.91452  3.09733  3.38878  2.93526  2.87117  2.14230  4.83645  3.62308    192 - -
          2.68618  4.42225  2.77519  2.73123  3.46354  2.40513  3.72494  3.29354  2.67741  2.69355  4.24690  2.90347  2.73739  3.18146  2.89801  2.37887  2.77519  2.98518  4.58477  3.61503
          0.01967  4.33442  5.05676  0.61958  0.77255  0.48576  0.95510
    171   2.67767  5.02300  2.51726  2.42037  4.39134  2.83610  3.70737  3.84543  2.49594  3.38826  4.16739  2.95322  3.42996  2.65996  2.98188  1.93295  2.24520  3.44945  5.57273  4.19382    193 - -
          2.68618  4.42225  2.77519  2.73123  3.46354  2.40513  3.72494  3.29354  2.67741  2.69355  4.24690  2.90347  2.73739  3.18146  2.89801  2.37887  2.77519  2.98518  4.58477  3.61503
          0.01967  4.33442  5.05676  0.61958  0.77255  0.48576  0.95510
    172   2.87412  4.47364  3.87647  3.36312  2.84783  3.16999  3.84573  3.00552  3.25885  2.66814  3.62363  3.63615  4.21902  3.53827  3.52671  2.64443  3.11965  2.79766  1.78336  2.05850    194 - -
          2.68618  4.42225  2.77519  2.73123  3.46354  2.40513  3.72494  3.29354  2.67741  2.69355  4.24690  2.90347  2.73739  3.18146  2.89801  2.37887  2.77519  2.98518  4.58477  3.61503
          0.01967  4.33442  5.05676  0.61958  0.77255  0.48576  0.95510
    173   2.58605  5.24491  2.06209  1.85090  4.57830  3.43315  3.67443  4.05913  2.12888  3.54046  4.29765  2.89957  3.86821  2.78395  2.42143  2.70003  2.98302  3.63094  5.67515  4.26343    195 - -
          2.68618  4.42225  2.77519  2.73123  3.46354  2.40513  3.72494  3.29354  2.67741  2.69355  4.24690  2.90347  2.73739  3.18146  2.89801  2.37887  2.77519  2.98518  4.58477  3.61503
          0.06590  4.33442  2.98251  0.61958  0.77255  0.48576  0.95510
    174   2.56546  5.22391  2.38197  1.70492  4.54820  2.93434  3.66607  4.03069  2.18493  3.52025  4.27915  2.87486  3.84950  2.60428  2.94962  2.68132  2.76351  3.60506  5.66408  4.24578    196 - -
          2.68618  4.42225  2.77519  2.73123  3.46354  2.40513  3.72494  3.29354  2.67741  2.69355  4.24690  2.90347  2.73739  3.18146  2.89801  2.37887  2.77519  2.98518  4.58477  3.61503
          0.02059  4.28911  5.01145  0.61958  0.77255  0.44873  1.01733
    175   1.97968  4.25471  3.99789  3.43402  3.04128  3.77196  4.14558  2.46814  3.34852  2.26498  3.38505  3.71377  4.17135  3.60824  3.60354  3.06648  2.19497  1.77098  4.95392  3.74799    197 - -
          2.68618  4.42225  2.77519  2.73123  3.46354  2.40513  3.72494  3.29354  2.67741  2.69355  4.24690  2.90347  2.73739  3.18146  2.89801  2.37887  2.77519  2.98518  4.58477  3.61503
          0.01967  4.33442  5.05676  0.61958  0.77255  0.48576  0.95510
    176   2.69213  4.99287  3.03421  2.46989  3.67819  3.16258  3.02917  3.70879  1.81939  3.26383  4.05645  2.99322  3.87712  2.79072  2.35815  2.69630  2.46875  3.35255  5.45557  4.10897    198 - -
          2.68618  4.42225  2.77519  2.73123  3.46354  2.40513  3.72494  3.29354  2.67741  2.69355  4.24690  2.90347  2.73739  3.18146  2.89801  2.37887  2.77519  2.98518  4.58477  3.61503
          0.01967  4.33442  5.05676  0.61958  0.77255  0.48576  0.95510
    177   2.46701  4.99256  2.50183  2.19345  4.27337  3.45362  3.65079  3.71480  2.41558  2.64356  4.05175  2.95246  3.84719  2.61135  2.45031  2.65354  2.73052  2.96565  5.46566  4.09838    199 - -
          2.68618  4.42225  2.77519  2.73123  3.46354  2.40513  3.72494  3.29354  2.67741  2.69355  4.24690  2.90347  2.73739  3.18146  2.89801  2.37887  2.77519  2.98518  4.58477  3.61503
          0.01967  4.33442  5.05676  0.61958  0.77255  0.48576  0.95510
    178   2.74097  4.53931  4.49321  3.98881  1.14734  4.16142  3.95820  2.81378  3.84745  2.04850  3.48033  4.05996  4.50046  3.99091  3.97839  3.47834  3.36571  2.71660  4.27745  2.39710    200 - -
          2.68618  4.42225  2.77519  2.73123  3.46354  2.40513  3.72494  3.29354  2.67741  2.69355  4.24690  2.90347  2.73739  3.18146  2.89801  2.37887  2.77519  2.98518  4.58477  3.61503
          0.01967  4.33442  5.05676  0.61958  0.77255  0.48576  0.95510
    179   1.47484  3.53886  3.74759  3.21783  3.71034  3.41958  4.09479  3.02822  3.15632  2.78232  3.14708  3.49177  3.96971  3.44504  3.47281  2.48675  2.08478  2.75120  5.15716  3.94099    201 - -
          2.68618  4.42225  2.77519  2.73123  3.46354  2.40513  3.72494  3.29354  2.67741  2.69355  4.24690  2.90347  2.73739  3.18146  2.89801  2.37887  2.77519  2.98518  4.58477  3.61503
          0.01967  4.33442  5.05676  0.61958  0.77255  0.48576  0.95510
    180   2.75167  5.18905  2.98850  2.20190  4.54214  3.49610  3.01305  3.99675  1.75637  3.47367  4.23799  2.97037  3.88931  2.24860  2.54658  2.40431  2.97350  3.58642  5.59395  4.23065    202 - -
          2.68618  4.42225  2.77519  2.73123  3.46354  2.40513  3.72494  3.29354  2.67741  2.69355  4.24690  2.90347  2.73739  3.18146  2.89801  2.37887  2.77519  2.98518  4.58477  3.61503
          0.01967  4.33442  5.05676  0.61958  0.77255  0.48576  0.95510
    181   2.02101  4.92276  2.82539  2.31629  3.31272  3.07951  3.66745  3.61246  2.33807  3.19216  3.98979  2.97843  3.85747  2.80330  2.65413  2.52522  2.68153  3.26768  5.41269  4.06092    203 - -
          2.68618  4.42225  2.77519  2.73123  3.46354  2.40513  3.72494  3.29354  2.67741  2.69355  4.24690  2.90347  2.73739  3.18146  2.89801  2.37887  2.77519  2.98518  4.58477  3.61503
          0.01967  4.33442  5.05676  0.61958  0.77255  0.48576  0.95510
    182   2.74558  4.37703  4.85758  4.28324  2.71282  4.30908  4.68072  1.70820  4.14058  1.50420  3.23482  4.40463  4.60629  4.28806  4.22918  3.63930  3.27788  1.53739  5.13666  3.98347    204 - -
          2.68618  4.42225  2.77519  2.73123  3.46354  2.40513  3.72494  3.29354  2.67741  2.69355  4.24690  2.90347  2.73739  3.18146  2.89801  2.37887  2.77519  2.98518  4.58477  3.61503
          0.01967  4.33442  5.05676  0.61958  0.77255  0.48576  0.95510
    183   0.87729  2.50617  4.22092  3.86237  4.28752  3.12653  4.61591  3.58740  3.76857  3.38654  4.25005  3.72820  3.90153  4.00505  3.96524  2.26547  2.86041  3.11888  5.71525  4.55649    205 - -
          2.68618  4.42225  2.77519  2.73123  3.46354  2.40513  3.72494  3.29354  2.67741  2.69355  4.24690  2.90347  2.73739  3.18146  2.89801  2.37887  2.77519  2.98518  4.58477  3.61503
          0.01967  4.33442  5.05676  0.61958  0.77255  0.48576  0.95510
    184   2.65899  5.09112  2.74872  2.25523  4.40774  3.44140  3.62909  3.87115  2.09070  3.11505  4.14037  2.92169  3.83443  2.28435  2.50308  2.50654  2.58041  3.13740  5.53936  4.15069    206 - -
          2.68618  4.42225  2.77519  2.73123  3.46354  2.40513  3.72494  3.29354  2.67741  2.69355  4.24690  2.90347  2.73739  3.18146  2.89801  2.37887  2.77519  2.98518  4.58477  3.61503
          0.01967  4.33442  5.05676  0.61958  0.77255  0.48576  0.95510
    185   2.25699  4.51767  3.31628  2.75303  3.29563  3.56504  3.10845  3.05582  2.72208  2.42231  3.61202  2.96564  3.94849  2.85488  2.61337  2.79264  2.69144  2.80666  3.82394  3.41433    207 - -
          2.68618  4.42225  2.77519  2.73123  3.46354  2.40513  3.72494  3.29354  2.67741  2.69355  4.24690  2.90347  2.73739  3.18146  2.89801  2.37887  2.77519  2.98518  4.58477  3.61503
          0.01967  4.33442  5.05676  0.61958  0.77255  0.48576  0.95510
    186   2.50860  3.53295  4.44466  3.84720  3.15811  3.88276  4.20140  2.30398  3.68403  1.30767  2.77035  3.95779  4.23384  3.85277  3.77881  3.18629  2.96412  2.31234  3.78899  3.57833    208 - -
          2.68618  4.42225  2.77519  2.73123  3.46354  2.40513  3.72494  3.29354  2.67741  2.69355  4.24690  2.90347  2.73739  3.18146  2.89801  2.37887  2.77519  2.98518  4.58477  3.61503
          0.01967  4.33442  5.05676  0.61958  0.77255  0.48576  0.95510
    187   1.85106  3.18904  3.35606  1.99483  3.81576  3.50678  3.88896  3.07703  2.80149  2.85098  3.73276  3.25934  3.95814  3.13140  3.20120  2.77996  2.90154  2.45140  5.21200  3.94700    209 - -
          2.68618  4.42225  2.77519  2.73123  3.46354  2.40513  3.72494  3.29354  2.67741  2.69355  4.24690  2.90347  2.73739  3.18146  2.89801  2.37887  2.77519  2.98518  4.58477  3.61503
          0.01967  4.33442  5.05676  0.61958  0.77255  0.48576  0.95510
    188   2.51385  5.10366  2.68830  2.37364  4.42482  3.43821  3.29721  3.89180  2.14935  3.39723  4.15192  2.91637  3.83206  2.19452  2.54456  2.36377  2.73134  3.21568  5.54971  4.15721    210 - -
          2.68618  4.42225  2.77519  2.73123  3.46354  2.40513  3.72494  3.29354  2.67741  2.69355  4.24690  2.90347  2.73739  3.18146  2.89801  2.37887  2.77519  2.98518  4.58477  3.61503
          0.01967  4.33442  5.05676  0.61958  0.77255  0.48576  0.95510
    189   2.33672  4.89824  2.58004  2.46239  4.15178  3.20409  3.67029  3.28905  2.45730  2.75306  3.96599  2.98764  3.85964  2.37175  2.74699  2.52674  2.70045  3.00810  5.39192  4.04535    211 - -
          2.68618  4.42225  2.77519  2.73123  3.46354  2.40513  3.72494  3.29354  2.67741  2.69355  4.24690  2.90347  2.73739  3.18146  2.89801  2.37887  2.77519  2.98518  4.58477  3.61503
          0.01967  4.33442  5.05676  0.61958  0.77255  0.48576  0.95510
    190   2.25334  4.32180  3.58171  2.72671  2.67872  3.63547  3.89425  2.80998  2.74567  2.29484  2.55877  3.10672  4.01361  3.25413  3.29370  2.88568  2.87166  2.59092  4.90743  3.29326    212 - -
          2.68618  4.42225  2.77519  2.73123  3.46354  2.40513  3.72494  3.29354  2.67741  2.69355  4.24690  2.90347  2.73739  3.18146  2.89801  2.37887  2.77519  2.98518  4.58477  3.61503
          0.01967  4.33442  5.05676  0.61958  0.77255  0.48576  0.95510
    191   3.48489  5.13712  4.14415  4.06579  4.98245  3.79995  5.08128  4.67850  4.16902  4.23994  5.32495  4.31555  0.29165  4.54123  4.33916  3.67191  3.96560  4.26458  6.01277  5.11664    213 - -
          2.68618  4.42225  2.77519  2.73123  3.46354  2.40513  3.72494  3.29354  2.67741  2.69355  4.24690  2.90347  2.73739  3.18146  2.89801  2.37887  2.77519  2.98518  4.58477  3.61503
          0.01967  4.33442  5.05676  0.61958  0.77255  0.48576  0.95510
    192   2.32722  5.24344  2.08243  1.86023  4.56975  3.07784  3.68440  4.05338  2.46916  3.54245  4.30146  2.67962  3.86547  2.79660  2.54559  2.69840  2.98569  3.62641  5.68613  4.26613    214 - -
          2.68618  4.42225  2.77519  2.73123  3.46354  2.40513  3.72494  3.29354  2.67741  2.69355  4.24690  2.90347  2.73739  3.18146  2.89801  2.37887  2.77519  2.98518  4.58477  3.61503
          0.01967  4.33442  5.05676  0.61958  0.77255  0.48576  0.95510
    193   2.71172  4.95584  2.61023  2.50428  4.22535  3.50347  3.68741  3.64047  2.27670  2.35257  4.02702  3.02139  3.89840  2.82674  1.94410  2.72831  2.72803  3.30403  5.43072  4.09847    215 - -
          2.68618  4.42225  2.77519  2.73123  3.46354  2.40513  3.72494  3.29354  2.67741  2.69355  4.24690  2.90347  2.73739  3.18146  2.89801  2.37887  2.77519  2.98518  4.58477  3.61503
          0.01967  4.33442  5.05676  0.61958  0.77255  0.48576  0.95510
    194   3.36396  4.69100  4.73726  4.29319  1.28602  4.33942  3.83258  3.00863  4.13542  2.52949  3.69524  4.19175  4.66305  4.18231  4.19351  3.67233  3.59170  2.14790  4.04135  1.55755    216 - -
          2.68618  4.42225  2.77519  2.73123  3.46354  2.40513  3.72494  3.29354  2.67741  2.69355  4.24690  2.90347  2.73739  3.18146  2.89801  2.37887  2.77519  2.98518  4.58477  3.61503
          0.01967  4.33442  5.05676  0.61958  0.77255  0.48576  0.95510
    195   2.64654  4.33935  3.78704  3.25768  3.61736  3.59141  4.11641  2.72811  3.17218  2.17212  3.57427  3.56599  4.07709  3.48162  3.47664  2.63807  1.52069  2.19198  5.11711  3.89553    217 - -
          2.68618  4.42225  2.77519  2.73123  3.46354  2.40513  3.72494  3.29354  2.67741  2.69355  4.24690  2.90347  2.73739  3.18146  2.89801  2.37887  2.77519  2.98518  4.58477  3.61503
          0.01967  4.33442  5.05676  0.61958  0.77255  0.48576  0.95510
    196   1.91727  4.56442  3.28651  2.75051  3.84757  3.48176  3.29874  3.22983  2.72107  2.61794  3.76201  3.19944  3.92670  3.06081  3.12884  2.32561  2.08402  2.94549  5.21471  3.94004    218 - -
          2.68618  4.42225  2.77519  2.73123  3.46354  2.40513  3.72494  3.29354  2.67741  2.69355  4.24690  2.90347  2.73739  3.18146  2.89801  2.37887  2.77519  2.98518  4.58477  3.61503
          0.01967  4.33442  5.05676  0.61958  0.77255  0.48576  0.95510
    197   2.68467  5.06928  2.93380  1.91306  4.37475  3.45478  3.65307  3.82524  2.27631  3.35489  4.12857  2.43010  3.85612  2.76970  2.65180  2.66942  2.26860  3.11878  5.52697  4.15186    219 - -
          2.68618  4.42225  2.77519  2.73123  3.46354  2.40513  3.72494  3.29354  2.67741  2.69355  4.24690  2.90347  2.73739  3.18146  2.89801  2.37887  2.77519  2.98518  4.58477  3.61503
          0.01967  4.33442  5.05676  0.61958  0.77255  0.48576  0.95510
    198   2.73329  4.46217  3.61524  3.02942  3.57893  3.67911  3.90787  2.91774  2.77378  2.29079  1.89778  3.41913  4.06299  3.21646  2.26843  2.70017  2.96551  2.71508  5.02764  3.79832    220 - -
          2.68618  4.42225  2.77519  2.73123  3.46354  2.40513  3.72494  3.29354  2.67741  2.69355  4.24690  2.90347  2.73739  3.18146  2.89801  2.37887  2.77519  2.98518  4.58477  3.61503
          0.01967  4.33442  5.05676  0.61958  0.77255  0.48576  0.95510
    199   2.21436  4.43491  3.43531  2.88208  3.66525  2.86812  3.87913  3.02495  2.84529  2.24353  3.21778  3.29707  3.96031  3.16177  3.22481  2.16514  2.39135  2.77164  5.08138  3.83340    221 - -
          2.68618  4.42225  2.77519  2.73123  3.46354  2.40513  3.72494  3.29354  2.67741  2.69355  4.24690  2.90347  2.73739  3.18146  2.89801  2.37887  2.77519  2.98518  4.58477  3.61503
          0.01967  4.33442  5.05676  0.61958  0.77255  0.48576  0.95510
    200   2.90936  5.13063  3.30688  2.68735  4.48620  3.64484  3.70859  3.34568  1.22906  3.38533  4.21088  3.15996  3.37002  2.83902  2.16321  2.91293  3.11206  3.53316  5.52016  4.25576    222 - -
          2.68618  4.42225  2.77519  2.73123  3.46354  2.40513  3.72494  3.29354  2.67741  2.69355  4.24690  2.90347  2.73739  3.18146  2.89801  2.37887  2.77519  2.98518  4.58477  3.61503
          0.01967  4.33442  5.05676  0.61958  0.77255  0.48576  0.95510
    201   2.42247  5.12093  2.70032  2.38002  4.45087  3.14795  3.64791  3.91667  1.73929  3.42290  4.18284  2.75302  3.84701  2.75732  2.67085  2.29524  2.91799  3.50709  5.57576  4.18451    223 - -
          2.68618  4.42225  2.77519  2.73123  3.46354  2.40513  3.72494  3.29354  2.67741  2.69355  4.24690  2.90347  2.73739  3.18146  2.89801  2.37887  2.77519  2.98518  4.58477  3.61503
          0.01967  4.33442  5.05676  0.61958  0.77255  0.48576  0.95510
    202   2.54135  4.90611  3.05573  2.49385  4.16101  3.49120  3.26060  3.24648  2.11671  2.43531  3.97416  2.35945  3.87982  2.66797  2.70726  2.69918  2.90388  3.24803  5.39082  4.05615    224 - -
          2.68618  4.42225  2.77519  2.73123  3.46354  2.40513  3.72494  3.29354  2.67741  2.69355  4.24690  2.90347  2.73739  3.18146  2.89801  2.37887  2.77519  2.98518  4.58477  3.61503
          0.01967  4.33442  5.05676  0.61958  0.77255  0.48576  0.95510
    203   3.61411  5.36935  4.15915  3.60188  4.84780  3.97844  4.27582  4.44579  2.57613  3.87691  4.88520  3.91511  4.47710  3.49122  0.45701  3.68931  3.86021  4.15413  5.75261  4.69864    225 - -
          2.68618  4.42225  2.77519  2.73123  3.46354  2.40513  3.72494  3.29354  2.67741  2.69355  4.24690  2.90347  2.73739  3.18146  2.89801  2.37887  2.77519  2.98518  4.58477  3.61503
          0.01967  4.33442  5.05676  0.61958  0.77255  0.48576  0.95510
    204   2.33369  4.79837  3.07888  2.40778  4.02366  2.93103  3.09294  3.13464  2.51068  2.85379  3.87365  2.76620  3.40622  2.85871  2.77114  2.69580  2.72155  2.71336  5.31096  3.98738    226 - -
          2.68618  4.42225  2.77519  2.73123  3.46354  2.40513  3.72494  3.29354  2.67741  2.69355  4.24690  2.90347  2.73739  3.18146  2.89801  2.37887  2.77519  2.98518  4.58477  3.61503
          0.01967  4.33442  5.05676  0.61958  0.77255  0.48576  0.95510
    205   2.81131  5.11419  2.88764  2.49671  4.49506  1.70589  3.75933  3.93820  2.45090  3.46894  4.27383  2.35195  3.94191  2.61231  2.43445  2.80288  3.06217  3.55645  5.63003  4.28364    227 - -
          2.68618  4.42225  2.77519  2.73123  3.46354  2.40513  3.72494  3.29354  2.67741  2.69355  4.24690  2.90347  2.73739  3.18146  2.89801  2.37887  2.77519  2.98518  4.58477  3.61503
          0.01967  4.33442  5.05676  0.61958  0.77255  0.48576  0.95510
    206   3.14076  5.29340  3.62261  2.90571  4.74121  3.80277  3.73791  4.07528  1.28300  3.52632  4.38225  3.31828  4.15563  2.86617  1.45106  3.13519  3.30848  3.21368  5.58725  4.40523    228 - -
          2.68618  4.42225  2.77519  2.73123  3.46354  2.40513  3.72494  3.29354  2.67741  2.69355  4.24690  2.90347  2.73739  3.18146  2.89801  2.37887  2.77519  2.98518  4.58477  3.61503
          0.01967  4.33442  5.05676  0.61958  0.77255  0.48576  0.95510
    207   3.37123  4.61873  5.26711  4.74290  3.57794  4.82281  5.32102  1.10750  4.63605  1.51031  3.35152  4.92690  5.03224  4.78969  4.75460  4.20821  3.61467  1.52321  5.63584  4.50791    229 - -
          2.68618  4.42225  2.77519  2.73123  3.46354  2.40513  3.72494  3.29354  2.67741  2.69355  4.24690  2.90347  2.73739  3.18146  2.89801  2.37887  2.77519  2.98518  4.58477  3.61503
          0.01967  4.33442  5.05676  0.61958  0.77255  0.48576  0.95510
    208   4.12209  5.22481  5.07753  4.87330  0.77464  4.76868  3.64272  3.72755  4.68770  2.97445  4.29475  4.39878  5.05354  4.51226  4.61035  4.16274  4.33496  3.67651  3.74299  1.37142    230 - -
          2.68618  4.42225  2.77519  2.73123  3.46354  2.40513  3.72494  3.29354  2.67741  2.69355  4.24690  2.90347  2.73739  3.18146  2.89801  2.37887  2.77519  2.98518  4.58477  3.61503
          0.01967  4.33442  5.05676  0.61958  0.77255  0.48576  0.95510
    209   3.33453  4.57592  5.26177  4.74938  3.69846  4.81880  5.36814  1.27399  4.65365  1.78607  3.47274  4.92654  5.04749  4.84804  4.79369  4.20955  3.58361  1.11255  5.72755  4.56279    231 - -
          2.68618  4.42225  2.77519  2.73123  3.46354  2.40513  3.72494  3.29354  2.67741  2.69355  4.24690  2.90347  2.73739  3.18146  2.89801  2.37887  2.77519  2.98518  4.58477  3.61503
          0.01967  4.33442  5.05676  0.61958  0.77255  0.48576  0.95510
    210   3.56597  5.68787  0.43281  2.75086  5.14571  3.63454  4.43780  4.85666  3.62280  4.38755  5.39975  3.32220  4.32012  3.69373  4.18407  3.49173  3.92175  4.45300  6.21250  4.97292    232 - -
          2.68618  4.42225  2.77519  2.73123  3.46354  2.40513  3.72494  3.29354  2.67741  2.69355  4.24690  2.90347  2.73739  3.18146  2.89801  2.37887  2.77519  2.98518  4.58477  3.61503
          0.01967  4.33442  5.05676  0.61958  0.77255  0.48576  0.95510
    211   4.20786  5.26215  5.14388  4.95750  1.81131  4.81610  3.59691  3.88116  4.75438  3.12368  4.42490  4.40146  5.08622  4.53220  4.64752  4.19845  4.40909  3.80071  2.04972  0.76395    233 - -
          2.68618  4.42225  2.77519  2.73123  3.46354  2.40513  3.72494  3.29354  2.67741  2.69355  4.24690  2.90347  2.73739  3.18146  2.89801  2.37887  2.77519  2.98518  4.58477  3.61503
          0.01967  4.33442  5.05676  0.61958  0.77255  0.48576  0.95510
    212   2.67053  4.22167  3.89787  3.32499  3.31372  3.72625  3.45676  2.46333  3.22024  1.60798  3.31540  3.61838  4.10304  3.49089  3.47158  2.46750  2.90597  2.06550  4.82484  3.61252    234 - -
          2.68618  4.42225  2.77519  2.73123  3.46354  2.40513  3.72494  3.29354  2.67741  2.69355  4.24690  2.90347  2.73739  3.18146  2.89801  2.37887  2.77519  2.98518  4.58477  3.61503
          0.01967  4.33442  5.05676  0.61958  0.77255  0.48576  0.95510
    213   3.19523  5.34133  3.54115  2.91750  4.77062  3.80105  3.77580  4.16840  2.07167  3.58895  4.46008  3.33266  4.18199  1.65298  1.26755  3.18322  3.36997  3.84014  5.62143  4.43092    235 - -
          2.68618  4.42225  2.77519  2.73123  3.46354  2.40513  3.72494  3.29354  2.67741  2.69355  4.24690  2.90347  2.73739  3.18146  2.89801  2.37887  2.77519  2.98518  4.58477  3.61503
          0.01967  4.33442  5.05676  0.61958  0.77255  0.48576  0.95510
    214   2.99980  5.23716  2.76709  2.55990  4.14403  3.51116  2.23854  4.10781  2.69775  3.62354  4.49582  1.24397  4.05482  3.10103  3.09386  2.97970  3.27908  3.73794  5.48602  3.99390    236 - -
          2.68618  4.42225  2.77519  2.73123  3.46354  2.40513  3.72494  3.29354  2.67741  2.69355  4.24690  2.90347  2.73739  3.18146  2.89801  2.37887  2.77519  2.98518  4.58477  3.61503
          0.01967  4.33442  5.05676  0.61958  0.77255  0.48576  0.95510
    215   2.02785  5.03480  2.15964  2.43899  4.52762  2.38779  3.79881  3.99390  2.63271  3.53270  4.31591  2.71232  3.88467  2.93446  3.13085  2.09692  3.00033  3.56265  5.71094  4.32173    237 - -
          2.68618  4.42225  2.77519  2.73123  3.46354  2.40513  3.72494  3.29354  2.67741  2.69355  4.24690  2.90347  2.73739  3.18146  2.89801  2.37887  2.77519  2.98518  4.58477  3.61503
          0.01967  4.33442  5.05676  0.61958  0.77255  0.48576  0.95510
    216   2.39509  5.06727  2.95654  2.27343  4.37488  3.02889  3.64151  3.82768  2.16290  3.35214  4.12155  2.77320  3.45548  2.75506  2.06674  2.65777  2.90327  3.43840  5.51966  3.60746    238 - -
          2.68618  4.42225  2.77519  2.73123  3.46354  2.40513  3.72494  3.29354  2.67741  2.69355  4.24690  2.90347  2.73739  3.18146  2.89801  2.37887  2.77519  2.98518  4.58477  3.61503
          0.01967  4.33442  5.05676  0.61958  0.77255  0.48576  0.95510
    217   2.68373  4.96666  2.71754  2.45163  4.27915  1.96770  3.70816  3.71609  2.49614  2.91196  4.08335  2.75451  3.87381  2.84527  2.72032  2.30621  2.93028  3.35425  5.49536  4.13665    239 - -
          2.68618  4.42225  2.77519  2.73123  3.46354  2.40513  3.72494  3.29354  2.67741  2.69355  4.24690  2.90347  2.73739  3.18146  2.89801  2.37887  2.77519  2.98518  4.58477  3.61503
          0.01967  4.33442  5.05676  0.61958  0.77255  0.48576  0.95510
    218   2.03122  5.03577  2.97371  2.46734  4.36302  3.47272  3.26880  3.80198  1.73341  3.34475  4.13515  2.78635  3.88896  2.81782  2.83444  2.41027  2.95503  3.42951  5.52354  4.17106    240 - -
          2.68618  4.42225  2.77519  2.73123  3.46354  2.40513  3.72494  3.29354  2.67741  2.69355  4.24690  2.90347  2.73739  3.18146  2.89801  2.37887  2.77519  2.98518  4.58477  3.61503
          0.01967  4.33442  5.05676  0.61958  0.77255  0.48576  0.95510
    219   2.44149  4.36135  3.71588  3.45012  4.45497  3.16386  4.47467  3.79586  3.45234  3.55770  4.42135  3.56292  3.92099  3.77133  3.72765  2.09572  0.87690  3.29539  5.82872  4.61511    241 - -
          2.68618  4.42225  2.77519  2.73123  3.46354  2.40513  3.72494  3.29354  2.67741  2.69355  4.24690  2.90347  2.73739  3.18146  2.89801  2.37887  2.77519  2.98518  4.58477  3.61503
          0.01967  4.33442  5.05676  0.61958  0.77255  0.48576  0.95510
    220   2.19547  3.57359  4.02691  3.44407  3.24610  3.72185  4.02866  2.27837  3.33543  2.21140  3.25297  3.67917  4.09652  3.56790  3.54037  2.61141  2.15840  2.25059  3.82826  3.55479    242 - -
          2.68618  4.42225  2.77519  2.73123  3.46354  2.40513  3.72494  3.29354  2.67741  2.69355  4.24690  2.90347  2.73739  3.18146  2.89801  2.37887  2.77519  2.98518  4.58477  3.61503
          0.01967  4.33442  5.05676  0.61958  0.77255  0.48576  0.95510
    221   2.46099  4.46141  4.92939  4.42114  3.78913  4.47737  5.08192  1.34413  4.32475  2.40568  3.60885  4.59462  4.82182  4.57766  4.50996  3.85368  3.40745  1.06954  5.64070  4.43175    243 - -
          2.68618  4.42225  2.77519  2.73123  3.46354  2.40513  3.72494  3.29354  2.67741  2.69355  4.24690  2.90347  2.73739  3.18146  2.89801  2.37887  2.77519  2.98518  4.58477  3.61503
          0.01967  4.33442  5.05676  0.61958  0.77255  0.48576  0.95510
    222   1.07646  2.62112  4.14038  3.67671  3.83530  3.39125  4.41686  2.89359  3.55914  2.51961  3.80409  3.75133  4.04328  3.83414  3.78839  2.80262  2.94034  2.62937  5.35498  4.15480    244 - -
          2.68618  4.42225  2.77519  2.73123  3.46354  2.40513  3.72494  3.29354  2.67741  2.69355  4.24690  2.90347  2.73739  3.18146  2.89801  2.37887  2.77519  2.98518  4.58477  3.61503
          0.01967  4.33442  5.05676  0.61958  0.77255  0.48576  0.95510
    223   1.82877  4.38467  3.58315  3.32136  4.53870  3.14633  4.42279  3.93913  3.39713  3.63639  4.46650  3.49003  1.10856  3.69035  3.71071  2.33463  2.92381  3.38813  5.87708  4.66110    245 - -
          2.68618  4.42225  2.77519  2.73123  3.46354  2.40513  3.72494  3.29354  2.67741  2.69355  4.24690  2.90347  2.73739  3.18146  2.89801  2.37887  2.77519  2.98518  4.58477  3.61503
          0.01967  4.33442  5.05676  0.61958  0.77255  0.48576  0.95510
    224   3.92659  5.08289  5.04305  4.76495  1.70792  4.67812  3.64085  3.61925  4.57778  2.41116  4.19133  4.34530  4.96288  4.43582  4.52010  4.04017  4.13618  3.52608  3.03311  0.80617    246 - -
          2.68618  4.42225  2.77519  2.73123  3.46354  2.40513  3.72494  3.29354  2.67741  2.69355  4.24690  2.90347  2.73739  3.18146  2.89801  2.37887  2.77519  2.98518  4.58477  3.61503
          0.01967  4.33442  5.05676  0.61958  0.77255  0.48576  0.95510
    225   2.16690  4.33686  3.73344  3.45834  4.59521  3.11332  4.50454  3.96844  3.49538  3.69271  4.51644  3.54850  3.88564  3.78169  3.78640  0.81929  2.45834  3.38579  5.93641  4.74048    247 - -
          2.68618  4.42225  2.77519  2.73123  3.46354  2.40513  3.72494  3.29354  2.67741  2.69355  4.24690  2.90347  2.73739  3.18146  2.89801  2.37887  2.77519  2.98518  4.58477  3.61503
          0.01967  4.33442  5.05676  0.61958  0.77255  0.48576  0.95510
    226   2.36672  4.29398  3.66390  3.09738  3.44163  3.63813  3.94218  2.76467  3.03465  1.88165  3.08378  3.45769  2.77571  3.32374  3.35240  2.71813  2.52522  2.38968  4.91138  3.69114    248 - -
          2.68618  4.42225  2.77519  2.73123  3.46354  2.40513  3.72494  3.29354  2.67741  2.69355  4.24690  2.90347  2.73739  3.18146  2.89801  2.37887  2.77519  2.98518  4.58477  3.61503
          0.01967  4.33442  5.05676  0.61958  0.77255  0.48576  0.95510
    227   3.61411  5.36935  4.15915  3.60188  4.84780  3.97844  4.27582  4.44579  2.57613  3.87691  4.88520  3.91511  4.47710  3.49122  0.45701  3.68931  3.86021  4.15413  5.75261  4.69864    249 - -
          2.68618  4.42225  2.77519  2.73123  3.46354  2.40513  3.72494  3.29354  2.67741  2.69355  4.24690  2.90347  2.73739  3.18146  2.89801  2.37887  2.77519  2.98518  4.58477  3.61503
          0.06083  4.33442  3.08107  0.61958  0.77255  0.48576  0.95510
    228   1.20793  4.36683  3.60443  3.16698  4.05894  2.15972  4.17461  3.36666  3.13682  3.11160  3.22973  3.42930  3.91113  3.45334  3.47479  2.66131  2.88106  3.00896  5.46027  4.22891    250 - -
          2.68618  4.42225  2.77519  2.73123  3.46354  2.40513  3.72494  3.29354  2.67741  2.69355  4.24690  2.90347  2.73739  3.18146  2.89801  2.37887  2.77519  2.98518  4.58477  3.61503
          0.02049  4.29407  5.01642  0.61958  0.77255  0.54149  0.87198
    229   2.96333  5.21003  3.28368  2.69320  4.62126  3.65056  3.70301  4.00608  1.89851  3.47948  4.30255  2.55173  4.03535  2.82859  1.36353  2.95158  2.82771  3.65154  5.57164  4.32156    251 - -
          2.68618  4.42225  2.77519  2.73123  3.46354  2.40513  3.72494  3.29354  2.67741  2.69355  4.24690  2.90347  2.73739  3.18146  2.89801  2.37887  2.77519  2.98518  4.58477  3.61503
          0.02049  4.29407  5.01642  0.61958  0.77255  0.45243  1.01083
    230   2.52237  5.19580  2.29571  1.84568  4.52182  3.42505  3.66355  4.00008  2.10256  3.49402  4.25026  2.89624  3.44824  2.77292  2.93001  2.67370  2.48339  3.57767  5.63988  4.22871    252 - -
          2.68618  4.42225  2.77519  2.73123  3.46354  2.40513  3.72494  3.29354  2.67741  2.69355  4.24690  2.90347  2.73739  3.18146  2.89801  2.37887  2.77519  2.98518  4.58477  3.61503
          0.01967  4.33442  5.05676  0.61958  0.77255  0.48576  0.95510
    231   2.68315  5.03018  2.94450  2.17847  4.32025  2.27800  2.74538  3.76413  2.41218  3.05363  4.09320  2.75217  3.86114  2.78532  2.69512  2.67646  2.71947  3.39287  5.49744  4.13024    253 - -
          2.68618  4.42225  2.77519  2.73123  3.46354  2.40513  3.72494  3.29354  2.67741  2.69355  4.24690  2.90347  2.73739  3.18146  2.89801  2.37887  2.77519  2.98518  4.58477  3.61503
          0.01967  4.33442  5.05676  0.61958  0.77255  0.48576  0.95510
    232   1.89754  4.48399  3.39352  2.86246  3.86601  2.36207  3.91708  3.23936  2.83890  2.46476  3.78733  3.26790  2.81460  3.16143  3.23505  2.51910  2.87472  2.70139  5.24718  3.98727    254 - -
          2.68618  4.42225  2.77519  2.73123  3.46354  2.40513  3.72494  3.29354  2.67741  2.69355  4.24690  2.90347  2.73739  3.18146  2.89801  2.37887  2.77519  2.98518  4.58477  3.61503
          0.01967  4.33442  5.05676  0.61958  0.77255  0.48576  0.95510
    233   2.58099  4.41698  3.49502  2.98539  2.84391  3.45246  3.97479  3.12454  2.95596  2.83206  3.71741  3.35445  2.35621  3.26940  3.31998  2.54699  1.72836  2.84748  5.16689  3.90877    255 - -
          2.68618  4.42225  2.77519  2.73123  3.46354  2.40513  3.72494  3.29354  2.67741  2.69355  4.24690  2.90347  2.73739  3.18146  2.89801  2.37887  2.77519  2.98518  4.58477  3.61503
          0.01967  4.33442  5.05676  0.61958  0.77255  0.48576  0.95510
    234   2.48405  4.45361  4.79556  4.26877  3.71744  4.40934  4.93806  1.76570  4.16536  2.18362  3.55405  4.47471  4.74848  4.42167  4.36491  3.76644  3.36850  0.93706  5.53546  4.33147    256 - -
          2.68618  4.42225  2.77519  2.73123  3.46354  2.40513  3.72494  3.29354  2.67741  2.69355  4.24690  2.90347  2.73739  3.18146  2.89801  2.37887  2.77519  2.98518  4.58477  3.61503
          0.01967  4.33442  5.05676  0.61958  0.77255  0.48576  0.95510
    235   1.31452  4.32469  3.77852  3.50555  4.58723  3.10730  4.53344  3.98149  3.54959  3.70157  4.52525  3.57034  3.88538  3.82093  3.83441  1.12603  2.89820  3.39043  5.93621  4.74086    257 - -
          2.68618  4.42225  2.77519  2.73123  3.46354  2.40513  3.72494  3.29354  2.67741  2.69355  4.24690  2.90347  2.73739  3.18146  2.89801  2.37887  2.77519  2.98518  4.58477  3.61503
          0.01967  4.33442  5.05676  0.61958  0.77255  0.48576  0.95510
    236   2.29045  4.26512  3.98147  3.41410  3.40697  3.78454  4.13498  2.47780  3.32520  2.23591  2.53623  3.70489  4.17345  3.58958  3.58391  3.07331  1.96930  1.94146  4.94989  3.74783    258 - -
          2.68618  4.42225  2.77519  2.73123  3.46354  2.40513  3.72494  3.29354  2.67741  2.69355  4.24690  2.90347  2.73739  3.18146  2.89801  2.37887  2.77519  2.98518  4.58477  3.61503
          0.01967  4.33442  5.05676  0.61958  0.77255  0.48576  0.95510
    237   3.48489  5.13712  4.14415  4.06579  4.98245  3.79995  5.08128  4.67850  4.16902  4.23994  5.32495  4.31555  0.29165  4.54123  4.33916  3.67191  3.96560  4.26458  6.01277  5.11664    259 - -
          2.68618  4.42225  2.77519  2.73123  3.46354  2.40513  3.72494  3.29354  2.67741  2.69355  4.24690  2.90347  2.73739  3.18146  2.89801  2.37887  2.77519  2.98518  4.58477  3.61503
          0.01967  4.33442  5.05676  0.61958  0.77255  0.48576  0.95510
    238   2.91649  4.40443  4.25500  3.68117  3.38137  4.00985  4.32599  2.40025  3.43664  1.39137  3.30333  3.94660  4.36552  3.78020  2.96160  3.32202  3.15676  1.56997  5.05618  3.86800    260 - -
          2.68618  4.42225  2.77519  2.73123  3.46354  2.40513  3.72494  3.29354  2.67741  2.69355  4.24690  2.90347  2.73739  3.18146  2.89801  2.37887  2.77519  2.98518  4.58477  3.61503
          0.01967  4.33442  5.05676  0.61958  0.77255  0.48576  0.95510
    239   2.37641  4.52320  3.31698  2.75639  3.02893  3.55709  3.80170  3.07353  2.72081  2.75814  3.62852  3.21355  3.94786  3.05215  2.52223  2.35330  2.17245  2.82133  5.08887  3.39556    261 - -
          2.68618  4.42225  2.77519  2.73123  3.46354  2.40513  3.72494  3.29354  2.67741  2.69355  4.24690  2.90347  2.73739  3.18146  2.89801  2.37887  2.77519  2.98518  4.58477  3.61503
          0.01967  4.33442  5.05676  0.61958  0.77255  0.48576  0.95510
    240   2.98742  4.78206  3.56017  2.70450  3.57686  3.76420  3.88201  3.36306  2.60008  2.97921  3.91710  3.45040  4.17666  3.21341  2.54019  3.12705  3.21309  3.13226  1.29656  3.60612    262 - -
          2.68618  4.42225  2.77519  2.73123  3.46354  2.40513  3.72494  3.29354  2.67741  2.69355  4.24690  2.90347  2.73739  3.18146  2.89801  2.37887  2.77519  2.98518  4.58477  3.61503
          0.01967  4.33442  5.05676  0.61958  0.77255  0.48576  0.95510
    241   2.01908  5.31128  1.92903  1.80965  4.63275  3.41079  3.75109  4.11543  2.59175  3.61837  4.39811  2.64388  3.90311  2.87785  3.11502  2.76843  2.79428  3.69581  5.77683  4.34478    263 - -
          2.68618  4.42225  2.77519  2.73123  3.46354  2.40513  3.72494  3.29354  2.67741  2.69355  4.24690  2.90347  2.73739  3.18146  2.89801  2.37887  2.77519  2.98518  4.58477  3.61503
          0.01967  4.33442  5.05676  0.61958  0.77255  0.48576  0.95510
    242   2.67817  5.46830  2.28688  1.19492  4.77506  3.41073  3.81125  4.27004  2.68987  3.76018  4.55862  2.87155  3.94765  2.36741  3.22279  2.85618  3.19604  3.84494  5.91285  4.45699    264 - -
          2.68618  4.42225  2.77519  2.73123  3.46354  2.40513  3.72494  3.29354  2.67741  2.69355  4.24690  2.90347  2.73739  3.18146  2.89801  2.37887  2.77519  2.98518  4.58477  3.61503
          0.01967  4.33442  5.05676  0.61958  0.77255  0.48576  0.95510
    243   3.38040  4.66141  5.16428  4.62344  3.43010  4.74318  5.16956  1.91108  4.49541  1.04914  3.21635  4.82610  4.95461  4.62767  4.60780  4.11411  3.61865  1.38564  5.48597  4.38316    265 - -
          2.68618  4.42225  2.77519  2.73123  3.46354  2.40513  3.72494  3.29354  2.67741  2.69355  4.24690  2.90347  2.73739  3.18146  2.89801  2.37887  2.77519  2.98518  4.58477  3.61503
          0.01967  4.33442  5.05676  0.61958  0.77255  0.48576  0.95510
    244   2.37632  5.16752  2.32783  2.14383  4.49673  2.94776  3.30242  3.97564  2.14100  3.46625  4.21556  2.71226  3.83701  2.74480  2.89055  2.50548  2.69963  3.55024  5.60839  4.19995    266 - -
          2.68618  4.42225  2.77519  2.73123  3.46354  2.40513  3.72494  3.29354  2.67741  2.69355  4.24690  2.90347  2.73739  3.18146  2.89801  2.37887  2.77519  2.98518  4.58477  3.61503
          0.01967  4.33442  5.05676  0.61958  0.77255  0.48576  0.95510
    245   2.30482  5.11741  2.44230  2.36685  4.45042  3.03878  3.64860  3.92059  2.19521  3.42752  4.18452  2.54111  3.46221  2.75753  2.89920  2.25157  2.71589  3.50651  5.58241  4.18395    267 - -
          2.68618  4.42225  2.77519  2.73123  3.46354  2.40513  3.72494  3.29354  2.67741  2.69355  4.24690  2.90347  2.73739  3.18146  2.89801  2.37887  2.77519  2.98518  4.58477  3.61503
          0.01328  4.32803        *  0.61958  0.77255  0.00000        *
//
