# Supplementary material for: A matter of background: DNA repair pathways as a possible cause for the sparse distribution of CRISPR-Cas systems in bacteria
Source: Philos Trans R Soc Lond B Biol Sci. 2019 Mar 25;374(1772):20180088. doi: 10.1098/rstb.2018.0088 (PMC6452273; doi:10.1098/rstb.2018.0088)
Supplement: Macsy_finder_DNA_repair.zip [file rstb20180088supp3.zip › Macsy_finder_DNA_repair/DNA_repair_profiles/ligD2.hmm]

HMMER3/b [3.0 | March 2010]
NAME  TIGR02777
ACC   TIGR02777
DESC  LigD_PE_dom: DNA ligase D, 3'-phosphoesterase domain
LENG  156
ALPH  amino
RF    no
CS    no
MAP   yes
DATE  Sun Apr 11 22:20:24 2010
NSEQ  11
EFFN  0.679443
CKSUM 1743637831
GA    144.00 144.00;
TC    144.00 144.00;
NC    65.70 65.70;
STATS LOCAL MSV      -10.5451  0.70880
STATS LOCAL VITERBI  -10.9944  0.70880
STATS LOCAL FORWARD   -4.7372  0.70880
HMM          A        C        D        E        F        G        H        I        K        L        M        N        P        Q        R        S        T        V        W        Y   
            m->m     m->i     m->d     i->m     i->i     d->m     d->d
  COMPO   2.57945  4.67024  2.83218  2.59367  3.32681  2.67520  3.44517  3.03580  2.57497  2.52078  3.79723  3.13242  3.30576  3.07195  2.83223  2.72915  2.91930  2.76999  4.13730  3.37872
          2.68618  4.42225  2.77519  2.73123  3.46354  2.40513  3.72494  3.29354  2.67741  2.69355  4.24690  2.90347  2.73739  3.18146  2.89801  2.37887  2.77519  2.98518  4.58477  3.61503
          0.02765  3.99790  4.72025  0.61958  0.77255  0.00000        *
      1   3.29804  4.72395  4.39043  4.03229  3.18721  4.14049  4.64876  2.39965  3.79879  0.73491  3.17358  4.29554  4.55521  4.13704  3.95376  3.72811  3.58711  2.46927  5.11052  3.86232      1 - -
          2.68618  4.42225  2.77519  2.73123  3.46354  2.40513  3.72494  3.29354  2.67741  2.69355  4.24690  2.90347  2.73739  3.18146  2.89801  2.37887  2.77519  2.98518  4.58477  3.61503
          0.02765  3.99790  4.72025  0.61958  0.77255  0.48576  0.95510
      2   2.65123  4.99219  2.83913  2.06807  4.29852  3.38741  3.58606  3.73545  2.14744  3.26954  4.06092  2.88271  3.80018  2.47361  2.56571  2.29515  2.64700  3.36538  5.44227  4.08859      2 - -
          2.68618  4.42225  2.77519  2.73123  3.46354  2.40513  3.72494  3.29354  2.67741  2.69355  4.24690  2.90347  2.73739  3.18146  2.89801  2.37887  2.77519  2.98518  4.58477  3.61503
          0.02765  3.99790  4.72025  0.61958  0.77255  0.48576  0.95510
      3   2.49776  5.03157  2.61814  1.97135  4.33808  3.35745  3.57836  3.79264  2.18601  3.31493  4.09146  2.84069  3.77707  2.56747  2.58245  2.60514  2.60718  3.40288  5.48178  4.10024      3 - -
          2.68618  4.42225  2.77519  2.73123  3.46354  2.40513  3.72494  3.29354  2.67741  2.69355  4.24690  2.90347  2.73739  3.18146  2.89801  2.37887  2.77519  2.98518  4.58477  3.61503
          0.02765  3.99790  4.72025  0.61958  0.77255  0.48576  0.95510
      4   3.43233  4.87038  4.02522  3.77941  2.30720  3.97766  3.68337  3.42447  3.63338  2.84570  4.08676  3.88070  4.44920  3.90911  3.79082  3.55603  3.71997  3.30114  3.95532  0.78024      4 - -
          2.68618  4.42225  2.77519  2.73123  3.46354  2.40513  3.72494  3.29354  2.67741  2.69355  4.24690  2.90347  2.73739  3.18146  2.89801  2.37887  2.77519  2.98518  4.58477  3.61503
          0.02765  3.99790  4.72025  0.61958  0.77255  0.48576  0.95510
      5   2.50438  4.78865  3.02784  2.47875  4.04807  3.43113  3.30891  3.45798  2.31882  2.77949  3.88092  2.53935  3.82827  2.77260  2.19295  2.66954  2.69521  3.14157  5.27990  3.97053      5 - -
          2.68618  4.42225  2.77519  2.73123  3.46354  2.40513  3.72494  3.29354  2.67741  2.69355  4.24690  2.90347  2.73739  3.18146  2.89801  2.37887  2.77519  2.98518  4.58477  3.61503
          0.02765  3.99790  4.72025  0.61958  0.77255  0.48576  0.95510
      6   2.57996  4.90364  3.07225  2.51883  4.23988  3.46113  3.61100  3.63767  2.08308  3.19087  4.01460  3.00425  3.86299  2.59690  1.85363  2.49454  2.74172  3.30293  5.36782  4.08203      6 - -
          2.68618  4.42225  2.77519  2.73123  3.46354  2.40513  3.72494  3.29354  2.67741  2.69355  4.24690  2.90347  2.73739  3.18146  2.89801  2.37887  2.77519  2.98518  4.58477  3.61503
          0.02765  3.99790  4.72025  0.61958  0.77255  0.48576  0.95510
      7   2.82558  4.91172  3.29116  2.67486  4.20250  3.56584  3.62931  3.56014  1.39009  3.11615  3.27343  3.11980  3.94522  2.78356  2.23142  2.86454  3.02843  3.27335  5.32165  4.07986      7 - -
          2.68618  4.42225  2.77519  2.73123  3.46354  2.40513  3.72494  3.29354  2.67741  2.69355  4.24690  2.90347  2.73739  3.18146  2.89801  2.37887  2.77519  2.98518  4.58477  3.61503
          0.02765  3.99790  4.72025  0.61958  0.77255  0.48576  0.95510
      8   3.15088  4.97854  3.65471  3.14141  4.36506  3.61302  3.92122  3.91662  2.29638  3.40983  4.40796  3.49094  4.11060  3.13638  0.80280  3.22974  3.40900  3.63546  5.39795  4.26647      8 - -
          2.68618  4.42225  2.77519  2.73123  3.46354  2.40513  3.72494  3.29354  2.67741  2.69355  4.24690  2.90347  2.73739  3.18146  2.89801  2.37887  2.77519  2.98518  4.58477  3.61503
          0.02765  3.99790  4.72025  0.61958  0.77255  0.48576  0.95510
      9   2.74263  5.15945  1.65063  2.21530  4.50054  3.27241  3.68148  3.98276  2.54972  3.50912  4.31556  2.48392  3.80427  2.82663  2.79336  2.36786  3.01144  3.57696  5.67948  4.25565      9 - -
          2.68618  4.42225  2.77519  2.73123  3.46354  2.40513  3.72494  3.29354  2.67741  2.69355  4.24690  2.90347  2.73739  3.18146  2.89801  2.37887  2.77519  2.98518  4.58477  3.61503
          0.02765  3.99790  4.72025  0.61958  0.77255  0.48576  0.95510
     10   2.44614  4.42960  4.02205  3.64178  1.33066  3.73450  4.03223  2.63205  3.56584  2.20760  3.44057  3.80421  4.23686  3.80208  3.77057  3.14695  3.17732  2.53124  4.50185  2.96088     10 - -
          2.68618  4.42225  2.77519  2.73123  3.46354  2.40513  3.72494  3.29354  2.67741  2.69355  4.24690  2.90347  2.73739  3.18146  2.89801  2.37887  2.77519  2.98518  4.58477  3.61503
          0.02765  3.99790  4.72025  0.61958  0.77255  0.48576  0.95510
     11   2.70621  5.15467  2.14725  2.11881  4.46078  3.30074  3.63463  3.93284  2.33929  3.45088  4.23999  2.24932  3.78981  2.76629  2.98139  2.29510  2.76047  3.53074  5.62162  4.20348     11 - -
          2.68618  4.42225  2.77519  2.73123  3.46354  2.40513  3.72494  3.29354  2.67741  2.69355  4.24690  2.90347  2.73739  3.18146  2.89801  2.37887  2.77519  2.98518  4.58477  3.61503
          0.02765  3.99790  4.72025  0.61958  0.77255  0.48576  0.95510
     12   2.61776  5.08972  2.98326  2.27580  4.44832  3.48181  3.59381  3.85140  1.54096  3.34641  4.16255  2.97594  3.88502  2.54209  2.30105  2.78373  3.00987  3.49481  5.46840  4.17964     12 - -
          2.68618  4.42225  2.77519  2.73123  3.46354  2.40513  3.72494  3.29354  2.67741  2.69355  4.24690  2.90347  2.73739  3.18146  2.89801  2.37887  2.77519  2.98518  4.58477  3.61503
          0.02765  3.99790  4.72025  0.61958  0.77255  0.48576  0.95510
     13   2.48415  4.32895  3.54358  3.30327  4.08368  3.16361  4.31049  3.22625  3.24872  3.08526  4.12895  3.49129  3.87781  3.63760  3.50038  2.68697  0.97576  2.90766  5.51042  4.30079     13 - -
          2.68618  4.42225  2.77519  2.73123  3.46354  2.40513  3.72494  3.29354  2.67741  2.69355  4.24690  2.90347  2.73739  3.18146  2.89801  2.37887  2.77519  2.98518  4.58477  3.61503
          0.02765  3.99790  4.72025  0.61958  0.77255  0.48576  0.95510
     14   2.28071  4.47382  3.12979  2.66721  4.05861  3.21631  3.80626  3.45801  2.62866  3.10009  3.93248  3.08004  2.19801  3.00104  2.75494  2.25840  2.48987  3.08183  5.35817  4.07778     14 - -
          2.68618  4.42225  2.77519  2.73123  3.46354  2.40513  3.72494  3.29354  2.67741  2.69355  4.24690  2.90347  2.73739  3.18146  2.89801  2.37887  2.77519  2.98518  4.58477  3.61503
          0.02765  3.99790  4.72025  0.61958  0.77255  0.48576  0.95510
     15   3.06452  5.19684  2.54663  0.85939  4.55946  3.35804  3.95763  4.03847  2.85426  3.63610  4.60613  3.01015  3.96904  3.17164  3.27497  3.03507  3.37021  3.70994  5.70743  4.43153     15 - -
          2.68618  4.42225  2.77519  2.73123  3.46354  2.40513  3.72494  3.29354  2.67741  2.69355  4.24690  2.90347  2.73739  3.18146  2.89801  2.37887  2.77519  2.98518  4.58477  3.61503
          0.02765  3.99790  4.72025  0.61958  0.77255  0.48576  0.95510
     16   2.92528  4.66027  3.54625  3.40442  4.38653  3.34075  4.47046  3.96556  3.47271  3.57826  4.63439  3.69784  0.62425  3.85767  3.70290  3.09700  3.37700  3.59641  5.53738  4.50935     16 - -
          2.68618  4.42225  2.77519  2.73123  3.46354  2.40513  3.72494  3.29354  2.67741  2.69355  4.24690  2.90347  2.73739  3.18146  2.89801  2.37887  2.77519  2.98518  4.58477  3.61503
          0.02765  3.99790  4.72025  0.61958  0.77255  0.48576  0.95510
     17   2.36488  4.64592  3.04301  2.38868  3.85996  3.42415  3.22939  2.96283  2.29529  2.89451  3.73408  2.99604  3.81798  2.82384  2.89211  2.32820  2.80757  2.79633  5.17440  3.87119     17 - -
          2.68618  4.42225  2.77519  2.73123  3.46354  2.40513  3.72494  3.29354  2.67741  2.69355  4.24690  2.90347  2.73739  3.18146  2.89801  2.37887  2.77519  2.98518  4.58477  3.61503
          0.02765  3.99790  4.72025  0.61958  0.77255  0.48576  0.95510
     18   2.65681  4.86048  2.59900  2.01188  4.35640  1.91496  3.76805  3.79725  2.63572  3.38504  4.21654  2.88887  2.76917  2.94009  3.09614  2.67712  2.96850  3.40436  5.58866  4.23673     18 - -
          2.68618  4.42225  2.77519  2.73123  3.46354  2.40513  3.72494  3.29354  2.67741  2.69355  4.24690  2.90347  2.73739  3.18146  2.89801  2.37887  2.77519  2.98518  4.58477  3.61503
          0.02765  3.99790  4.72025  0.61958  0.77255  0.48576  0.95510
     19   2.50958  4.99241  2.56765  2.20788  4.29194  3.07539  3.60396  3.73979  2.06421  3.28519  4.07477  2.67089  3.78144  2.73375  2.86672  2.61702  2.39942  3.36369  5.47416  4.09511     19 - -
          2.68618  4.42225  2.77519  2.73123  3.46354  2.40513  3.72494  3.29354  2.67741  2.69355  4.24690  2.90347  2.73739  3.18146  2.89801  2.37887  2.77519  2.98518  4.58477  3.61503
          0.02765  3.99790  4.72025  0.61958  0.77255  0.48576  0.95510
     20   2.21654  4.55043  3.17457  2.61380  3.77367  3.45292  3.68862  3.11441  2.19592  2.64534  3.66768  3.08232  3.85308  2.89783  2.72541  2.69429  2.60110  2.56856  5.11761  3.84292     20 - -
          2.68618  4.42225  2.77519  2.73123  3.46354  2.40513  3.72494  3.29354  2.67741  2.69355  4.24690  2.90347  2.73739  3.18146  2.89801  2.37887  2.77519  2.98518  4.58477  3.61503
          0.02765  3.99790  4.72025  0.61958  0.77255  0.48576  0.95510
     21   2.04271  4.60448  3.09725  2.58324  3.94647  3.37378  3.70319  3.30070  2.04854  2.75750  3.81626  3.04815  3.82588  2.89021  2.85897  2.49182  2.64762  2.99414  5.24570  3.95912     21 - -
          2.68618  4.42225  2.77519  2.73123  3.46354  2.40513  3.72494  3.29354  2.67741  2.69355  4.24690  2.90347  2.73739  3.18146  2.89801  2.37887  2.77519  2.98518  4.58477  3.61503
          0.06981  3.99790  3.01439  0.61958  0.77255  0.48576  0.95510
     22   2.46478  4.72900  2.99579  2.22820  3.97994  3.40374  3.61615  3.37342  2.37822  2.80947  3.82282  2.95999  3.06672  2.77776  2.42743  2.63472  2.82048  2.89107  5.24723  3.93349     22 - -
          2.68618  4.42225  2.77519  2.73123  3.46354  2.40513  3.72494  3.29354  2.67741  2.69355  4.24690  2.90347  2.73739  3.18146  2.89801  2.37887  2.77519  2.98518  4.58477  3.61503
          0.02882  3.95691  4.67925  0.61958  0.77255  0.46111  0.99584
     23   2.35792  4.67330  3.02505  2.47793  3.91401  3.17153  3.22202  3.31612  2.36398  2.94392  3.77524  2.97926  3.18068  2.80755  2.74204  2.62927  2.54439  2.77489  5.21139  3.90087     23 - -
          2.68618  4.42225  2.77519  2.73123  3.46354  2.40513  3.72494  3.29354  2.67741  2.69355  4.24690  2.90347  2.73739  3.18146  2.89801  2.37887  2.77519  2.98518  4.58477  3.61503
          0.02765  3.99790  4.72025  0.61958  0.77255  0.48576  0.95510
     24   2.41216  4.71234  2.92259  2.45217  4.09888  2.83858  3.66968  3.51878  2.35340  3.12051  3.93543  2.94891  3.45505  2.64908  2.91683  2.09277  2.58121  3.16503  5.35596  4.02897     24 - -
          2.68618  4.42225  2.77519  2.73123  3.46354  2.40513  3.72494  3.29354  2.67741  2.69355  4.24690  2.90347  2.73739  3.18146  2.89801  2.37887  2.77519  2.98518  4.58477  3.61503
          0.02765  3.99790  4.72025  0.61958  0.77255  0.48576  0.95510
     25   2.45760  4.78563  2.91204  2.43976  4.10743  2.39092  3.29220  3.52487  2.28970  3.11818  3.93792  2.94512  3.80637  2.79954  2.65629  2.32863  2.85579  3.18695  5.34446  4.02093     25 - -
          2.68618  4.42225  2.77519  2.73123  3.46354  2.40513  3.72494  3.29354  2.67741  2.69355  4.24690  2.90347  2.73739  3.18146  2.89801  2.37887  2.77519  2.98518  4.58477  3.61503
          0.02765  3.99790  4.72025  0.61958  0.77255  0.48576  0.95510
     26   2.51597  5.07732  2.37780  2.26944  4.38905  3.33916  3.58921  3.85270  2.26031  3.36664  4.14162  2.39079  3.77707  2.37787  2.67063  2.50746  2.88456  3.45303  5.52830  4.13314     26 - -
          2.68618  4.42225  2.77519  2.73123  3.46354  2.40513  3.72494  3.29354  2.67741  2.69355  4.24690  2.90347  2.73739  3.18146  2.89801  2.37887  2.77519  2.98518  4.58477  3.61503
          0.10311  3.99790  2.53047  0.61958  0.77255  0.48576  0.95510
     27   2.60768  4.94722  2.78705  2.22099  4.23898  3.00666  3.27858  3.68022  2.31790  3.22635  4.01660  2.70243  3.38713  2.44797  2.61810  2.41741  2.84096  3.31211  5.41355  4.04915     27 - -
          2.68618  4.42225  2.77519  2.73123  3.46354  2.40513  3.72494  3.29354  2.67741  2.69355  4.24690  2.90347  2.73739  3.18146  2.89801  2.37887  2.77519  2.98518  4.58477  3.61503
          0.07680  3.92457  2.91561  0.61958  0.77255  0.55640  0.85160
     28   2.18841  4.58510  3.04848  2.53327  3.87864  3.36073  3.65374  3.26477  2.43050  2.64089  3.75864  2.71914  3.38326  2.84324  2.52038  2.63103  2.80245  2.96447  5.18313  3.89313     28 - -
          2.68620  4.42227  2.77522  2.73125  3.46356  2.40502  3.72497  3.29356  2.67743  2.69349  4.24654  2.90349  2.73742  3.18148  2.89803  2.37889  2.77522  2.98520  4.58479  3.61505
          0.16681  1.94071  4.60131  0.46388  0.99112  0.42275  1.06492
     29   2.57442  4.37578  3.33943  2.76996  3.53382  3.51240  3.74895  2.45430  2.66653  2.40858  3.47539  3.20151  3.89647  2.85344  2.57384  2.64235  2.59832  2.50070  4.95006  3.70395     31 - -
          2.68618  4.42225  2.77519  2.73123  3.46354  2.40513  3.72494  3.29354  2.67741  2.69355  4.24690  2.90347  2.73739  3.18146  2.89801  2.37887  2.77519  2.98518  4.58477  3.61503
          0.02765  3.99790  4.72025  0.61958  0.77255  0.48576  0.95510
     30   3.42139  4.78686  4.41068  4.15030  0.82684  4.07914  3.93809  2.93109  4.05451  2.27289  3.64357  4.16222  4.53592  4.18826  4.14319  3.68399  3.72310  2.93077  4.15244  2.50474     32 - -
          2.68618  4.42225  2.77519  2.73123  3.46354  2.40513  3.72494  3.29354  2.67741  2.69355  4.24690  2.90347  2.73739  3.18146  2.89801  2.37887  2.77519  2.98518  4.58477  3.61503
          0.02765  3.99790  4.72025  0.61958  0.77255  0.48576  0.95510
     31   2.83295  3.52722  4.45681  3.94397  3.51627  3.97394  4.61596  1.91393  3.80698  2.08776  3.40618  4.12072  4.41468  4.08535  4.01391  3.34995  3.13199  1.10471  5.28421  4.05991     33 - -
          2.68618  4.42225  2.77519  2.73123  3.46354  2.40513  3.72494  3.29354  2.67741  2.69355  4.24690  2.90347  2.73739  3.18146  2.89801  2.37887  2.77519  2.98518  4.58477  3.61503
          0.02765  3.99790  4.72025  0.61958  0.77255  0.48576  0.95510
     32   3.08419  4.40770  4.76880  4.27491  3.56024  4.41603  4.99547  1.33574  4.16083  2.06705  3.36957  4.49655  4.73683  4.42976  4.36295  3.80451  3.35262  1.15951  5.52227  4.31464     34 - -
          2.68618  4.42225  2.77519  2.73123  3.46354  2.40513  3.72494  3.29354  2.67741  2.69355  4.24690  2.90347  2.73739  3.18146  2.89801  2.37887  2.77519  2.98518  4.58477  3.61503
          0.02765  3.99790  4.72025  0.61958  0.77255  0.48576  0.95510
     33   2.85845  5.03486  2.86493  2.51349  4.02719  3.45876  2.85379  3.78893  2.28580  3.29710  4.17928  3.00523  3.92444  1.55415  2.60101  2.85600  3.09338  3.46620  5.28494  3.88085     35 - -
          2.68618  4.42225  2.77519  2.73123  3.46354  2.40513  3.72494  3.29354  2.67741  2.69355  4.24690  2.90347  2.73739  3.18146  2.89801  2.37887  2.77519  2.98518  4.58477  3.61503
          0.02765  3.99790  4.72025  0.61958  0.77255  0.48576  0.95510
     34   2.67171  4.74316  3.12432  2.37945  3.96120  3.48677  3.64558  3.30675  1.77448  2.58725  3.26988  3.04580  3.87284  2.81727  2.67234  2.73486  2.89286  3.03231  5.23085  3.94737     36 - -
          2.68618  4.42225  2.77519  2.73123  3.46354  2.40513  3.72494  3.29354  2.67741  2.69355  4.24690  2.90347  2.73739  3.18146  2.89801  2.37887  2.77519  2.98518  4.58477  3.61503
          0.02765  3.99790  4.72025  0.61958  0.77255  0.48576  0.95510
     35   3.14019  4.93295  3.25564  3.02961  3.37837  3.55854  0.90326  3.86248  2.86951  3.34007  4.39393  3.43330  4.11870  3.39788  3.12698  3.21015  3.44840  3.59529  4.84149  3.32600     37 - -
          2.68618  4.42225  2.77519  2.73123  3.46354  2.40513  3.72494  3.29354  2.67741  2.69355  4.24690  2.90347  2.73739  3.18146  2.89801  2.37887  2.77519  2.98518  4.58477  3.61503
          0.02765  3.99790  4.72025  0.61958  0.77255  0.48576  0.95510
     36   2.39031  4.92410  2.37867  2.32751  4.17675  3.35153  2.59676  3.63491  2.42534  2.96164  4.01415  2.62316  3.79208  2.76368  2.89908  2.63156  2.87374  3.28274  5.40752  4.03524     38 - -
          2.68618  4.42225  2.77519  2.73123  3.46354  2.40513  3.72494  3.29354  2.67741  2.69355  4.24690  2.90347  2.73739  3.18146  2.89801  2.37887  2.77519  2.98518  4.58477  3.61503
          0.02765  3.99790  4.72025  0.61958  0.77255  0.48576  0.95510
     37   0.84709  4.25845  3.59327  3.39205  4.18046  3.07930  4.39881  3.32500  3.41161  3.20067  4.21997  3.50889  3.83054  3.74156  3.65250  2.60830  2.89442  2.95764  5.59507  4.40973     39 - -
          2.68618  4.42225  2.77519  2.73123  3.46354  2.40513  3.72494  3.29354  2.67741  2.69355  4.24690  2.90347  2.73739  3.18146  2.89801  2.37887  2.77519  2.98518  4.58477  3.61503
          0.02765  3.99790  4.72025  0.61958  0.77255  0.48576  0.95510
     38   2.48004  4.50594  3.16080  2.69471  4.08839  3.24097  3.80222  3.48308  2.55594  3.12349  3.96428  3.09993  3.79133  2.99524  2.43466  1.76339  2.27236  3.11079  5.36708  4.09254     40 - -
          2.68618  4.42225  2.77519  2.73123  3.46354  2.40513  3.72494  3.29354  2.67741  2.69355  4.24690  2.90347  2.73739  3.18146  2.89801  2.37887  2.77519  2.98518  4.58477  3.61503
          0.02765  3.99790  4.72025  0.61958  0.77255  0.48576  0.95510
     39   2.53344  4.85766  3.08517  2.55227  4.16094  3.45541  2.65776  3.59889  2.21716  3.16430  3.99972  3.02738  3.87202  2.78751  1.86896  2.56629  2.94309  3.27144  5.33010  4.03563     41 - -
          2.68618  4.42225  2.77519  2.73123  3.46354  2.40513  3.72494  3.29354  2.67741  2.69355  4.24690  2.90347  2.73739  3.18146  2.89801  2.37887  2.77519  2.98518  4.58477  3.61503
          0.02765  3.99790  4.72025  0.61958  0.77255  0.48576  0.95510
     40   2.60914  4.57944  2.87436  2.59408  3.77015  3.44739  3.69917  3.14713  2.52233  1.99448  3.68544  3.06932  3.31225  2.91383  2.57248  2.71403  2.84899  2.88457  5.12721  3.84202     42 - -
          2.68618  4.42225  2.77519  2.73123  3.46354  2.40513  3.72494  3.29354  2.67741  2.69355  4.24690  2.90347  2.73739  3.18146  2.89801  2.37887  2.77519  2.98518  4.58477  3.61503
          0.02765  3.99790  4.72025  0.61958  0.77255  0.48576  0.95510
     41   3.14019  4.93295  3.25564  3.02961  3.37837  3.55854  0.90326  3.86248  2.86951  3.34007  4.39393  3.43330  4.11870  3.39788  3.12698  3.21015  3.44840  3.59529  4.84149  3.32600     43 - -
          2.68618  4.42225  2.77519  2.73123  3.46354  2.40513  3.72494  3.29354  2.67741  2.69355  4.24690  2.90347  2.73739  3.18146  2.89801  2.37887  2.77519  2.98518  4.58477  3.61503
          0.02765  3.99790  4.72025  0.61958  0.77255  0.48576  0.95510
     42   3.43233  4.87038  4.02522  3.77941  2.30720  3.97766  3.68337  3.42447  3.63338  2.84570  4.08676  3.88070  4.44920  3.90911  3.79082  3.55603  3.71997  3.30114  3.95532  0.78024     44 - -
          2.68618  4.42225  2.77519  2.73123  3.46354  2.40513  3.72494  3.29354  2.67741  2.69355  4.24690  2.90347  2.73739  3.18146  2.89801  2.37887  2.77519  2.98518  4.58477  3.61503
          0.02765  3.99790  4.72025  0.61958  0.77255  0.48576  0.95510
     43   3.12820  5.27098  0.75355  2.42083  4.66576  3.30914  4.04698  4.28330  3.15569  3.86989  4.85215  2.98295  3.97095  3.28735  3.68784  3.07740  3.46995  3.90960  5.80964  4.51978     45 - -
          2.68618  4.42225  2.77519  2.73123  3.46354  2.40513  3.72494  3.29354  2.67741  2.69355  4.24690  2.90347  2.73739  3.18146  2.89801  2.37887  2.77519  2.98518  4.58477  3.61503
          0.02765  3.99790  4.72025  0.61958  0.77255  0.48576  0.95510
     44   3.31595  4.67814  4.56364  4.13147  1.26094  4.30240  4.03393  2.52268  3.97751  1.59538  3.21305  4.20454  4.60910  4.10011  4.09599  3.68690  3.55994  2.57649  4.26460  2.66550     46 - -
          2.68618  4.42225  2.77519  2.73123  3.46354  2.40513  3.72494  3.29354  2.67741  2.69355  4.24690  2.90347  2.73739  3.18146  2.89801  2.37887  2.77519  2.98518  4.58477  3.61503
          0.02765  3.99790  4.72025  0.61958  0.77255  0.48576  0.95510
     45   3.15088  4.97854  3.65471  3.14141  4.36506  3.61302  3.92122  3.91662  2.29638  3.40983  4.40796  3.49094  4.11060  3.13638  0.80280  3.22974  3.40900  3.63546  5.39795  4.26647     47 - -
          2.68618  4.42225  2.77519  2.73123  3.46354  2.40513  3.72494  3.29354  2.67741  2.69355  4.24690  2.90347  2.73739  3.18146  2.89801  2.37887  2.77519  2.98518  4.58477  3.61503
          0.02765  3.99790  4.72025  0.61958  0.77255  0.48576  0.95510
     46   3.29804  4.72395  4.39043  4.03229  3.18721  4.14049  4.64876  2.39965  3.79879  0.73491  3.17358  4.29554  4.55521  4.13704  3.95376  3.72811  3.58711  2.46927  5.11052  3.86232     48 - -
          2.68618  4.42225  2.77519  2.73123  3.46354  2.40513  3.72494  3.29354  2.67741  2.69355  4.24690  2.90347  2.73739  3.18146  2.89801  2.37887  2.77519  2.98518  4.58477  3.61503
          0.02765  3.99790  4.72025  0.61958  0.77255  0.48576  0.95510
     47   2.90725  5.26876  2.38684  1.21530  4.54827  3.30805  3.74572  4.03171  2.56187  3.55921  4.43927  2.81391  3.87769  2.61476  2.99599  2.84482  3.17780  3.66871  5.72232  4.32172     49 - -
          2.68618  4.42225  2.77519  2.73123  3.46354  2.40513  3.72494  3.29354  2.67741  2.69355  4.24690  2.90347  2.73739  3.18146  2.89801  2.37887  2.77519  2.98518  4.58477  3.61503
          0.02765  3.99790  4.72025  0.61958  0.77255  0.48576  0.95510
     48   2.42734  4.09623  3.77943  3.20095  2.99521  3.60771  3.50869  2.42136  3.10908  2.06539  3.02358  3.49446  3.97961  3.36741  3.01687  2.87920  2.77902  2.15469  4.00748  3.48250     50 - -
          2.68618  4.42225  2.77519  2.73123  3.46354  2.40513  3.72494  3.29354  2.67741  2.69355  4.24690  2.90347  2.73739  3.18146  2.89801  2.37887  2.77519  2.98518  4.58477  3.61503
          0.02765  3.99790  4.72025  0.61958  0.77255  0.48576  0.95510
     49   2.93526  5.44213  1.19510  1.98104  4.77787  2.80790  3.78950  4.28891  2.82404  3.80870  4.66768  2.70131  3.84708  2.96303  3.41930  2.83215  3.23593  3.86425  5.96986  4.47901     51 - -
          2.68618  4.42225  2.77519  2.73123  3.46354  2.40513  3.72494  3.29354  2.67741  2.69355  4.24690  2.90347  2.73739  3.18146  2.89801  2.37887  2.77519  2.98518  4.58477  3.61503
          0.02765  3.99790  4.72025  0.61958  0.77255  0.48576  0.95510
     50   2.70292  4.74069  2.32951  2.59564  4.50014  1.08939  4.05091  4.01522  3.06721  3.64298  4.52331  3.06390  3.85587  3.28815  3.50917  2.77198  3.10787  3.55925  5.71178  4.45198     52 - -
          2.68618  4.42225  2.77519  2.73123  3.46354  2.40513  3.72494  3.29354  2.67741  2.69355  4.24690  2.90347  2.73739  3.18146  2.89801  2.37887  2.77519  2.98518  4.58477  3.61503
          0.02765  3.99790  4.72025  0.61958  0.77255  0.48576  0.95510
     51   2.39227  4.24571  4.05577  3.64143  3.73415  3.57123  4.48632  2.14910  3.54426  2.48642  3.61066  3.81236  4.15793  3.86337  3.79231  2.98637  2.69827  1.16122  5.40869  4.19512     53 - -
          2.68618  4.42225  2.77519  2.73123  3.46354  2.40513  3.72494  3.29354  2.67741  2.69355  4.24690  2.90347  2.73739  3.18146  2.89801  2.37887  2.77519  2.98518  4.58477  3.61503
          0.02765  3.99790  4.72025  0.61958  0.77255  0.48576  0.95510
     52   3.30926  4.68557  4.63728  4.15146  2.62779  4.41109  4.56186  2.27038  3.99334  0.85117  2.95812  4.38998  4.66860  4.16208  4.14190  3.80073  3.54948  2.38435  4.87471  3.52997     54 - -
          2.68618  4.42225  2.77519  2.73123  3.46354  2.40513  3.72494  3.29354  2.67741  2.69355  4.24690  2.90347  2.73739  3.18146  2.89801  2.37887  2.77519  2.98518  4.58477  3.61503
          0.02765  3.99790  4.72025  0.61958  0.77255  0.48576  0.95510
     53   2.71219  4.67340  3.28815  2.70382  3.75081  3.53578  3.67689  3.22656  1.56392  2.85056  3.76199  3.14827  3.92529  2.89352  2.64314  2.80876  2.93634  2.67847  4.02494  3.77442     55 - -
          2.68618  4.42225  2.77519  2.73123  3.46354  2.40513  3.72494  3.29354  2.67741  2.69355  4.24690  2.90347  2.73739  3.18146  2.89801  2.37887  2.77519  2.98518  4.58477  3.61503
          0.02765  3.99790  4.72025  0.61958  0.77255  0.48576  0.95510
     54   2.38040  4.30169  3.31936  3.14239  4.20309  3.02943  4.24806  3.74336  3.22464  3.45441  4.37094  3.34606  3.77889  3.56440  3.50581  0.91651  2.87018  3.25087  5.56581  4.28766     56 - -
          2.68618  4.42225  2.77519  2.73123  3.46354  2.40513  3.72494  3.29354  2.67741  2.69355  4.24690  2.90347  2.73739  3.18146  2.89801  2.37887  2.77519  2.98518  4.58477  3.61503
          0.02765  3.99790  4.72025  0.61958  0.77255  0.48576  0.95510
     55   3.55144  4.88021  4.28778  4.02584  2.80466  3.87470  4.06196  3.58177  3.74603  2.95440  4.20955  4.14990  4.40320  4.12717  3.85187  3.75389  3.85850  3.47555  0.66630  2.80043     57 - -
          2.68618  4.42225  2.77519  2.73123  3.46354  2.40513  3.72494  3.29354  2.67741  2.69355  4.24690  2.90347  2.73739  3.18146  2.89801  2.37887  2.77519  2.98518  4.58477  3.61503
          0.02765  3.99790  4.72025  0.61958  0.77255  0.48576  0.95510
     56   0.84709  4.25845  3.59327  3.39205  4.18046  3.07930  4.39881  3.32500  3.41161  3.20067  4.21997  3.50889  3.83054  3.74156  3.65250  2.60830  2.89442  2.95764  5.59507  4.40973     58 - -
          2.68618  4.42225  2.77519  2.73123  3.46354  2.40513  3.72494  3.29354  2.67741  2.69355  4.24690  2.90347  2.73739  3.18146  2.89801  2.37887  2.77519  2.98518  4.58477  3.61503
          0.02765  3.99790  4.72025  0.61958  0.77255  0.48576  0.95510
     57   3.05732  4.40594  4.69214  4.20513  3.56213  4.34573  4.94118  1.54059  4.08364  2.08769  3.38488  4.43023  4.69315  4.36821  4.29497  3.73672  3.33306  1.03698  5.50555  4.28550     59 - -
          2.68618  4.42225  2.77519  2.73123  3.46354  2.40513  3.72494  3.29354  2.67741  2.69355  4.24690  2.90347  2.73739  3.18146  2.89801  2.37887  2.77519  2.98518  4.58477  3.61503
          0.02765  3.99790  4.72025  0.61958  0.77255  0.48576  0.95510
     58   2.37839  4.31605  3.28216  2.97575  4.14907  3.09099  4.08519  3.46174  2.98093  3.19280  4.09716  3.25673  1.62851  3.34044  3.30638  2.54145  1.98805  3.05879  5.50680  4.26766     60 - -
          2.68618  4.42225  2.77519  2.73123  3.46354  2.40513  3.72494  3.29354  2.67741  2.69355  4.24690  2.90347  2.73739  3.18146  2.89801  2.37887  2.77519  2.98518  4.58477  3.61503
          0.02765  3.99790  4.72025  0.61958  0.77255  0.48576  0.95510
     59   3.04684  5.15450  3.43037  2.79090  4.60228  3.65457  3.62107  3.95723  1.19301  3.40594  4.28043  3.19539  4.03261  2.75853  1.79114  3.04420  3.21879  3.63968  5.45049  4.27879     61 - -
          2.68618  4.42225  2.77519  2.73123  3.46354  2.40513  3.72494  3.29354  2.67741  2.69355  4.24690  2.90347  2.73739  3.18146  2.89801  2.37887  2.77519  2.98518  4.58477  3.61503
          0.02765  3.99790  4.72025  0.61958  0.77255  0.48576  0.95510
     60   2.50103  4.50543  2.86386  2.73903  4.39068  1.20147  4.07437  3.93188  3.02243  3.57181  4.43093  2.52155  3.79063  3.32273  3.39117  2.61574  2.94589  3.42436  5.66857  4.38251     62 - -
          2.68618  4.42225  2.77519  2.73123  3.46354  2.40513  3.72494  3.29354  2.67741  2.69355  4.24690  2.90347  2.73739  3.18146  2.89801  2.37887  2.77519  2.98518  4.58477  3.61503
          0.02765  3.99790  4.72025  0.61958  0.77255  0.48576  0.95510
     61   2.65828  4.50050  3.38861  3.05001  3.75946  3.36317  4.06643  3.12754  2.95145  2.34618  3.86918  3.39152  1.36185  3.37339  3.24954  2.83181  3.02559  2.90182  5.24330  3.94224     63 - -
          2.68618  4.42225  2.77519  2.73123  3.46354  2.40513  3.72494  3.29354  2.67741  2.69355  4.24690  2.90347  2.73739  3.18146  2.89801  2.37887  2.77519  2.98518  4.58477  3.61503
          0.02765  3.99790  4.72025  0.61958  0.77255  0.48576  0.95510
     62   2.31989  4.28852  3.20960  2.95731  4.27022  3.00886  4.11475  3.73291  3.04353  3.40241  4.25108  3.22066  2.87238  3.36886  3.37839  1.16020  2.78311  3.22330  5.59887  4.33886     64 - -
          2.68618  4.42225  2.77519  2.73123  3.46354  2.40513  3.72494  3.29354  2.67741  2.69355  4.24690  2.90347  2.73739  3.18146  2.89801  2.37887  2.77519  2.98518  4.58477  3.61503
          0.02765  3.99790  4.72025  0.61958  0.77255  0.48576  0.95510
     63   2.47220  4.40307  2.92563  2.81121  3.43797  3.53656  3.80802  2.80174  2.80178  1.75601  3.47124  3.24208  3.94468  3.12325  3.16767  2.81908  2.86926  2.59880  4.92535  3.26060     65 - -
          2.68618  4.42225  2.77519  2.73123  3.46354  2.40513  3.72494  3.29354  2.67741  2.69355  4.24690  2.90347  2.73739  3.18146  2.89801  2.37887  2.77519  2.98518  4.58477  3.61503
          0.02765  3.99790  4.72025  0.61958  0.77255  0.48576  0.95510
     64   2.74034  5.17201  1.88485  2.21307  4.50333  3.27927  3.67034  3.98653  2.52778  3.50721  4.30928  2.03898  3.80239  2.81187  2.78075  2.49129  3.00429  3.57959  5.67344  4.24884     66 - -
          2.68618  4.42225  2.77519  2.73123  3.46354  2.40513  3.72494  3.29354  2.67741  2.69355  4.24690  2.90347  2.73739  3.18146  2.89801  2.37887  2.77519  2.98518  4.58477  3.61503
          0.02765  3.99790  4.72025  0.61958  0.77255  0.48576  0.95510
     65   2.12965  4.26741  3.28922  2.98663  4.18358  3.04605  4.09984  3.46810  3.01062  3.21824  4.10374  3.24557  1.54599  3.35227  3.33882  2.48983  2.38046  3.04269  5.54534  4.30885     67 - -
          2.68618  4.42225  2.77519  2.73123  3.46354  2.40513  3.72494  3.29354  2.67741  2.69355  4.24690  2.90347  2.73739  3.18146  2.89801  2.37887  2.77519  2.98518  4.58477  3.61503
          0.02765  3.99790  4.72025  0.61958  0.77255  0.48576  0.95510
     66   2.37485  4.97720  2.76207  2.15596  4.27007  3.10145  3.07364  3.71426  2.16451  3.26057  4.05106  2.62498  3.78449  2.72511  2.82489  2.43617  2.86636  3.34356  5.44921  4.07856     68 - -
          2.68618  4.42225  2.77519  2.73123  3.46354  2.40513  3.72494  3.29354  2.67741  2.69355  4.24690  2.90347  2.73739  3.18146  2.89801  2.37887  2.77519  2.98518  4.58477  3.61503
          0.02765  3.99790  4.72025  0.61958  0.77255  0.48576  0.95510
     67   2.71623  5.02435  1.91894  1.94577  4.29862  3.31741  3.68329  3.65673  2.55419  3.30080  4.13884  2.82508  3.81835  2.83825  3.05524  2.69931  2.97293  2.50817  5.54515  4.15511     69 - -
          2.68618  4.42225  2.77519  2.73123  3.46354  2.40513  3.72494  3.29354  2.67741  2.69355  4.24690  2.90347  2.73739  3.18146  2.89801  2.37887  2.77519  2.98518  4.58477  3.61503
          0.02765  3.99790  4.72025  0.61958  0.77255  0.48576  0.95510
     68   2.91334  5.11220  3.11057  2.60648  4.51778  3.54001  3.61915  3.91138  1.30084  3.39065  4.23574  2.67882  3.95244  2.75632  2.14904  2.90334  3.11509  3.56892  5.47176  4.23135     70 - -
          2.68618  4.42225  2.77519  2.73123  3.46354  2.40513  3.72494  3.29354  2.67741  2.69355  4.24690  2.90347  2.73739  3.18146  2.89801  2.37887  2.77519  2.98518  4.58477  3.61503
          0.02765  3.99790  4.72025  0.61958  0.77255  0.48576  0.95510
     69   2.99025  5.03540  3.37821  2.79718  4.18140  3.61880  2.96270  3.82054  2.02299  3.30341  4.19681  3.20431  4.02154  2.82615  1.24801  3.01324  3.18708  3.51814  5.28211  3.99570     71 - -
          2.68618  4.42225  2.77519  2.73123  3.46354  2.40513  3.72494  3.29354  2.67741  2.69355  4.24690  2.90347  2.73739  3.18146  2.89801  2.37887  2.77519  2.98518  4.58477  3.61503
          0.02765  3.99790  4.72025  0.61958  0.77255  0.48576  0.95510
     70   3.28383  4.67590  4.63700  4.11223  3.06853  4.42551  4.72342  2.20573  3.88298  0.85536  2.61023  4.40164  4.66874  4.12484  4.04725  3.79938  3.52160  2.31823  5.12630  3.97438     72 - -
          2.68618  4.42225  2.77519  2.73123  3.46354  2.40513  3.72494  3.29354  2.67741  2.69355  4.24690  2.90347  2.73739  3.18146  2.89801  2.37887  2.77519  2.98518  4.58477  3.61503
          0.02765  3.99790  4.72025  0.61958  0.77255  0.48576  0.95510
     71   0.84709  4.25845  3.59327  3.39205  4.18046  3.07930  4.39881  3.32500  3.41161  3.20067  4.21997  3.50889  3.83054  3.74156  3.65250  2.60830  2.89442  2.95764  5.59507  4.40973     73 - -
          2.68618  4.42225  2.77519  2.73123  3.46354  2.40513  3.72494  3.29354  2.67741  2.69355  4.24690  2.90347  2.73739  3.18146  2.89801  2.37887  2.77519  2.98518  4.58477  3.61503
          0.02765  3.99790  4.72025  0.61958  0.77255  0.48576  0.95510
     72   3.06500  4.40576  4.71447  4.22487  3.56286  4.36719  4.95693  1.49649  4.10610  2.08340  3.38133  4.44945  4.70630  4.38608  4.31520  3.75695  3.33828  1.05699  5.51106  4.29465     74 - -
          2.68618  4.42225  2.77519  2.73123  3.46354  2.40513  3.72494  3.29354  2.67741  2.69355  4.24690  2.90347  2.73739  3.18146  2.89801  2.37887  2.77519  2.98518  4.58477  3.61503
          0.02765  3.99790  4.72025  0.61958  0.77255  0.48576  0.95510
     73   2.52632  5.01471  2.81959  2.06366  4.31377  3.39666  2.61818  3.75204  2.27778  3.28418  4.08390  2.89031  3.81693  2.37771  2.54757  2.67092  2.91293  3.38766  5.45117  4.10326     75 - -
          2.68618  4.42225  2.77519  2.73123  3.46354  2.40513  3.72494  3.29354  2.67741  2.69355  4.24690  2.90347  2.73739  3.18146  2.89801  2.37887  2.77519  2.98518  4.58477  3.61503
          0.02765  3.99790  4.72025  0.61958  0.77255  0.48576  0.95510
     74   2.59733  4.25674  3.94387  3.51219  3.69501  3.52280  4.37305  2.26608  3.40638  2.48635  3.59827  3.71710  4.10283  3.73710  3.66923  2.92844  2.03542  1.37731  5.33489  4.11142     76 - -
          2.68618  4.42225  2.77519  2.73123  3.46354  2.40513  3.72494  3.29354  2.67741  2.69355  4.24690  2.90347  2.73739  3.18146  2.89801  2.37887  2.77519  2.98518  4.58477  3.61503
          0.02765  3.99790  4.72025  0.61958  0.77255  0.48576  0.95510
     75   3.06452  5.19684  2.54663  0.85939  4.55946  3.35804  3.95763  4.03847  2.85426  3.63610  4.60613  3.01015  3.96904  3.17164  3.27497  3.03507  3.37021  3.70994  5.70743  4.43153     77 - -
          2.68618  4.42225  2.77519  2.73123  3.46354  2.40513  3.72494  3.29354  2.67741  2.69355  4.24690  2.90347  2.73739  3.18146  2.89801  2.37887  2.77519  2.98518  4.58477  3.61503
          0.02765  3.99790  4.72025  0.61958  0.77255  0.48576  0.95510
     76   3.12820  5.27098  0.75355  2.42083  4.66576  3.30914  4.04698  4.28330  3.15569  3.86989  4.85215  2.98295  3.97095  3.28735  3.68784  3.07740  3.46995  3.90960  5.80964  4.51978     78 - -
          2.68618  4.42225  2.77519  2.73123  3.46354  2.40513  3.72494  3.29354  2.67741  2.69355  4.24690  2.90347  2.73739  3.18146  2.89801  2.37887  2.77519  2.98518  4.58477  3.61503
          0.02765  3.99790  4.72025  0.61958  0.77255  0.48576  0.95510
     77   3.14019  4.93295  3.25564  3.02961  3.37837  3.55854  0.90326  3.86248  2.86951  3.34007  4.39393  3.43330  4.11870  3.39788  3.12698  3.21015  3.44840  3.59529  4.84149  3.32600     79 - -
          2.68618  4.42225  2.77519  2.73123  3.46354  2.40513  3.72494  3.29354  2.67741  2.69355  4.24690  2.90347  2.73739  3.18146  2.89801  2.37887  2.77519  2.98518  4.58477  3.61503
          0.02765  3.99790  4.72025  0.61958  0.77255  0.48576  0.95510
     78   2.92528  4.66027  3.54625  3.40442  4.38653  3.34075  4.47046  3.96556  3.47271  3.57826  4.63439  3.69784  0.62425  3.85767  3.70290  3.09700  3.37700  3.59641  5.53738  4.50935     80 - -
          2.68618  4.42225  2.77519  2.73123  3.46354  2.40513  3.72494  3.29354  2.67741  2.69355  4.24690  2.90347  2.73739  3.18146  2.89801  2.37887  2.77519  2.98518  4.58477  3.61503
          0.02765  3.99790  4.72025  0.61958  0.77255  0.48576  0.95510
     79   2.89969  4.33714  4.30803  3.73204  3.08391  4.04268  4.30937  2.14553  3.61069  1.27559  2.73061  3.98888  4.34312  3.81225  3.79949  3.34261  3.12667  2.11749  4.87592  3.07781     81 - -
          2.68618  4.42225  2.77519  2.73123  3.46354  2.40513  3.72494  3.29354  2.67741  2.69355  4.24690  2.90347  2.73739  3.18146  2.89801  2.37887  2.77519  2.98518  4.58477  3.61503
          0.02765  3.99790  4.72025  0.61958  0.77255  0.48576  0.95510
     80   2.40086  5.16798  1.88591  2.04569  4.47463  3.28676  3.65886  3.94519  2.52441  3.47238  4.27240  2.76919  3.79808  2.58826  3.04522  2.31651  2.98866  3.54740  5.65201  4.22930     82 - -
          2.68618  4.42225  2.77519  2.73123  3.46354  2.40513  3.72494  3.29354  2.67741  2.69355  4.24690  2.90347  2.73739  3.18146  2.89801  2.37887  2.77519  2.98518  4.58477  3.61503
          0.02765  3.99790  4.72025  0.61958  0.77255  0.48576  0.95510
     81   3.43233  4.87038  4.02522  3.77941  2.30720  3.97766  3.68337  3.42447  3.63338  2.84570  4.08676  3.88070  4.44920  3.90911  3.79082  3.55603  3.71997  3.30114  3.95532  0.78024     83 - -
          2.68618  4.42225  2.77519  2.73123  3.46354  2.40513  3.72494  3.29354  2.67741  2.69355  4.24690  2.90347  2.73739  3.18146  2.89801  2.37887  2.77519  2.98518  4.58477  3.61503
          0.02765  3.99790  4.72025  0.61958  0.77255  0.48576  0.95510
     82   1.83247  4.45150  3.16213  2.68015  3.77474  2.69989  3.19393  2.90129  2.65432  2.84641  3.71250  3.11272  3.82559  3.00588  3.04507  2.64468  2.80256  2.87006  5.14686  3.86662     84 - -
          2.68618  4.42225  2.77519  2.73123  3.46354  2.40513  3.72494  3.29354  2.67741  2.69355  4.24690  2.90347  2.73739  3.18146  2.89801  2.37887  2.77519  2.98518  4.58477  3.61503
          0.02765  3.99790  4.72025  0.61958  0.77255  0.48576  0.95510
     83   2.63816  4.98854  2.01447  2.27818  4.39159  2.98265  3.66353  3.85380  2.50775  3.39628  4.18900  2.54764  3.35297  2.80219  3.01166  2.30947  2.62298  3.44681  5.58250  4.18667     85 - -
          2.68618  4.42225  2.77519  2.73123  3.46354  2.40513  3.72494  3.29354  2.67741  2.69355  4.24690  2.90347  2.73739  3.18146  2.89801  2.37887  2.77519  2.98518  4.58477  3.61503
          0.02765  3.99790  4.72025  0.61958  0.77255  0.48576  0.95510
     84   3.42139  4.78686  4.41068  4.15030  0.82684  4.07914  3.93809  2.93109  4.05451  2.27289  3.64357  4.16222  4.53592  4.18826  4.14319  3.68399  3.72310  2.93077  4.15244  2.50474     86 - -
          2.68618  4.42225  2.77519  2.73123  3.46354  2.40513  3.72494  3.29354  2.67741  2.69355  4.24690  2.90347  2.73739  3.18146  2.89801  2.37887  2.77519  2.98518  4.58477  3.61503
          0.02765  3.99790  4.72025  0.61958  0.77255  0.48576  0.95510
     85   3.06452  5.19684  2.54663  0.85939  4.55946  3.35804  3.95763  4.03847  2.85426  3.63610  4.60613  3.01015  3.96904  3.17164  3.27497  3.03507  3.37021  3.70994  5.70743  4.43153     87 - -
          2.68618  4.42225  2.77519  2.73123  3.46354  2.40513  3.72494  3.29354  2.67741  2.69355  4.24690  2.90347  2.73739  3.18146  2.89801  2.37887  2.77519  2.98518  4.58477  3.61503
          0.02765  3.99790  4.72025  0.61958  0.77255  0.48576  0.95510
     86   2.82758  4.58916  3.52692  3.44297  4.58030  0.55937  4.55432  4.21164  3.64121  3.84968  4.82742  3.69141  3.98426  3.95557  3.86226  3.00331  3.31859  3.71577  5.64102  4.68689     88 - -
          2.68618  4.42225  2.77519  2.73123  3.46354  2.40513  3.72494  3.29354  2.67741  2.69355  4.24690  2.90347  2.73739  3.18146  2.89801  2.37887  2.77519  2.98518  4.58477  3.61503
          0.02765  3.99790  4.72025  0.61958  0.77255  0.48576  0.95510
     87   2.40966  4.64781  2.80540  2.37045  3.87424  3.40335  3.35357  3.26148  2.50470  2.91123  3.75360  2.98536  3.81682  2.84480  2.94678  2.64934  2.29581  2.53530  5.19645  3.88923     89 - -
          2.68618  4.42225  2.77519  2.73123  3.46354  2.40513  3.72494  3.29354  2.67741  2.69355  4.24690  2.90347  2.73739  3.18146  2.89801  2.37887  2.77519  2.98518  4.58477  3.61503
          0.02765  3.99790  4.72025  0.61958  0.77255  0.48576  0.95510
     88   3.12942  4.51533  4.51063  4.13238  3.46109  4.19932  4.83851  0.93490  3.96291  2.02316  3.37865  4.36031  4.61986  4.29923  4.14532  3.70803  3.42694  1.85693  5.37679  4.12489     90 - -
          2.68618  4.42225  2.77519  2.73123  3.46354  2.40513  3.72494  3.29354  2.67741  2.69355  4.24690  2.90347  2.73739  3.18146  2.89801  2.37887  2.77519  2.98518  4.58477  3.61503
          0.02765  3.99790  4.72025  0.61958  0.77255  0.48576  0.95510
     89   2.92528  4.66027  3.54625  3.40442  4.38653  3.34075  4.47046  3.96556  3.47271  3.57826  4.63439  3.69784  0.62425  3.85767  3.70290  3.09700  3.37700  3.59641  5.53738  4.50935     91 - -
          2.68618  4.42225  2.77519  2.73123  3.46354  2.40513  3.72494  3.29354  2.67741  2.69355  4.24690  2.90347  2.73739  3.18146  2.89801  2.37887  2.77519  2.98518  4.58477  3.61503
          0.02765  3.99790  4.72025  0.61958  0.77255  0.48576  0.95510
     90   2.53554  5.05558  2.75163  2.03929  4.37732  3.38164  3.60931  3.81252  1.82219  3.33751  4.13837  2.87582  3.82154  2.57099  2.70229  2.46405  2.94152  3.44007  5.49982  4.14765     92 - -
          2.68618  4.42225  2.77519  2.73123  3.46354  2.40513  3.72494  3.29354  2.67741  2.69355  4.24690  2.90347  2.73739  3.18146  2.89801  2.37887  2.77519  2.98518  4.58477  3.61503
          0.02765  3.99790  4.72025  0.61958  0.77255  0.48576  0.95510
     91   2.82758  4.58916  3.52692  3.44297  4.58030  0.55937  4.55432  4.21164  3.64121  3.84968  4.82742  3.69141  3.98426  3.95557  3.86226  3.00331  3.31859  3.71577  5.64102  4.68689     93 - -
          2.68618  4.42225  2.77519  2.73123  3.46354  2.40513  3.72494  3.29354  2.67741  2.69355  4.24690  2.90347  2.73739  3.18146  2.89801  2.37887  2.77519  2.98518  4.58477  3.61503
          0.02765  3.99790  4.72025  0.61958  0.77255  0.48576  0.95510
     92   2.77220  5.20077  2.51744  1.64660  4.49317  3.33015  3.24232  3.96970  2.41136  3.47663  4.28157  2.51898  3.82316  2.31665  2.86243  2.71881  3.01579  3.57855  5.62471  4.22506     94 - -
          2.68618  4.42225  2.77519  2.73123  3.46354  2.40513  3.72494  3.29354  2.67741  2.69355  4.24690  2.90347  2.73739  3.18146  2.89801  2.37887  2.77519  2.98518  4.58477  3.61503
          0.02765  3.99790  4.72025  0.61958  0.77255  0.48576  0.95510
     93   3.43233  4.87038  4.02522  3.77941  2.30720  3.97766  3.68337  3.42447  3.63338  2.84570  4.08676  3.88070  4.44920  3.90911  3.79082  3.55603  3.71997  3.30114  3.95532  0.78024     95 - -
          2.68618  4.42225  2.77519  2.73123  3.46354  2.40513  3.72494  3.29354  2.67741  2.69355  4.24690  2.90347  2.73739  3.18146  2.89801  2.37887  2.77519  2.98518  4.58477  3.61503
          0.02765  3.99790  4.72025  0.61958  0.77255  0.48576  0.95510
     94   2.82758  4.58916  3.52692  3.44297  4.58030  0.55937  4.55432  4.21164  3.64121  3.84968  4.82742  3.69141  3.98426  3.95557  3.86226  3.00331  3.31859  3.71577  5.64102  4.68689     96 - -
          2.68618  4.42225  2.77519  2.73123  3.46354  2.40513  3.72494  3.29354  2.67741  2.69355  4.24690  2.90347  2.73739  3.18146  2.89801  2.37887  2.77519  2.98518  4.58477  3.61503
          0.02765  3.99790  4.72025  0.61958  0.77255  0.48576  0.95510
     95   1.37854  4.18351  3.38420  3.15438  4.32999  1.65363  4.25815  3.68983  3.26151  3.42858  4.27871  3.31391  3.70620  3.54183  3.56467  2.42899  2.74360  3.16046  5.67020  4.47040     97 - -
          2.68618  4.42225  2.77519  2.73123  3.46354  2.40513  3.72494  3.29354  2.67741  2.69355  4.24690  2.90347  2.73739  3.18146  2.89801  2.37887  2.77519  2.98518  4.58477  3.61503
          0.02765  3.99790  4.72025  0.61958  0.77255  0.48576  0.95510
     96   2.82758  4.58916  3.52692  3.44297  4.58030  0.55937  4.55432  4.21164  3.64121  3.84968  4.82742  3.69141  3.98426  3.95557  3.86226  3.00331  3.31859  3.71577  5.64102  4.68689     98 - -
          2.68618  4.42225  2.77519  2.73123  3.46354  2.40513  3.72494  3.29354  2.67741  2.69355  4.24690  2.90347  2.73739  3.18146  2.89801  2.37887  2.77519  2.98518  4.58477  3.61503
          0.02765  3.99790  4.72025  0.61958  0.77255  0.48576  0.95510
     97   2.61335  4.98753  2.64039  2.17360  4.28138  3.35586  3.05174  3.73150  2.12431  3.26969  4.05101  2.84597  3.41657  2.70483  2.82168  2.48224  2.49191  3.35221  5.45166  4.07342     99 - -
          2.68618  4.42225  2.77519  2.73123  3.46354  2.40513  3.72494  3.29354  2.67741  2.69355  4.24690  2.90347  2.73739  3.18146  2.89801  2.37887  2.77519  2.98518  4.58477  3.61503
          0.02765  3.99790  4.72025  0.61958  0.77255  0.48576  0.95510
     98   2.96965  4.40241  4.45335  3.96261  3.46136  4.12495  4.69521  1.92080  3.80378  2.03015  2.92304  4.19927  4.52211  4.11233  4.02229  3.50823  3.25615  1.06261  5.33975  4.12050    100 - -
          2.68618  4.42225  2.77519  2.73123  3.46354  2.40513  3.72494  3.29354  2.67741  2.69355  4.24690  2.90347  2.73739  3.18146  2.89801  2.37887  2.77519  2.98518  4.58477  3.61503
          0.02765  3.99790  4.72025  0.61958  0.77255  0.48576  0.95510
     99   2.54007  4.27145  3.89157  3.33624  3.30388  3.78502  4.09982  1.63549  3.19833  2.10578  2.76626  3.65793  4.15212  3.15405  3.46022  3.07857  2.96384  2.20291  4.93087  3.73514    101 - -
          2.68618  4.42225  2.77519  2.73123  3.46354  2.40513  3.72494  3.29354  2.67741  2.69355  4.24690  2.90347  2.73739  3.18146  2.89801  2.37887  2.77519  2.98518  4.58477  3.61503
          0.02765  3.99790  4.72025  0.61958  0.77255  0.48576  0.95510
    100   2.81341  4.31372  4.05347  3.49653  3.32440  3.92377  4.24492  2.01023  3.35813  1.87609  3.22907  3.81030  4.27184  3.22118  3.61264  3.22417  3.05370  1.47495  5.02034  3.81838    102 - -
          2.68618  4.42225  2.77519  2.73123  3.46354  2.40513  3.72494  3.29354  2.67741  2.69355  4.24690  2.90347  2.73739  3.18146  2.89801  2.37887  2.77519  2.98518  4.58477  3.61503
          0.02765  3.99790  4.72025  0.61958  0.77255  0.48576  0.95510
    101   3.42705  4.75071  4.49659  4.11482  1.75689  4.22700  3.58483  3.11902  3.92475  2.45633  3.71712  4.01954  4.56921  4.01710  4.01324  3.62160  3.66291  3.06131  1.37474  2.07194    103 - -
          2.68618  4.42225  2.77519  2.73123  3.46354  2.40513  3.72494  3.29354  2.67741  2.69355  4.24690  2.90347  2.73739  3.18146  2.89801  2.37887  2.77519  2.98518  4.58477  3.61503
          0.02765  3.99790  4.72025  0.61958  0.77255  0.48576  0.95510
    102   3.12820  5.27098  0.75355  2.42083  4.66576  3.30914  4.04698  4.28330  3.15569  3.86989  4.85215  2.98295  3.97095  3.28735  3.68784  3.07740  3.46995  3.90960  5.80964  4.51978    104 - -
          2.68618  4.42225  2.77519  2.73123  3.46354  2.40513  3.72494  3.29354  2.67741  2.69355  4.24690  2.90347  2.73739  3.18146  2.89801  2.37887  2.77519  2.98518  4.58477  3.61503
          0.02765  3.99790  4.72025  0.61958  0.77255  0.48576  0.95510
    103   2.69681  4.99072  2.98886  2.32531  4.31059  3.44551  2.99511  3.72923  1.96667  3.25501  4.05727  2.94541  3.83652  2.70704  2.13072  2.48464  2.74712  3.37248  5.41167  4.09503    105 - -
          2.68618  4.42225  2.77519  2.73123  3.46354  2.40513  3.72494  3.29354  2.67741  2.69355  4.24690  2.90347  2.73739  3.18146  2.89801  2.37887  2.77519  2.98518  4.58477  3.61503
          0.02765  3.99790  4.72025  0.61958  0.77255  0.48576  0.95510
    104   2.82758  4.58916  3.52692  3.44297  4.58030  0.55937  4.55432  4.21164  3.64121  3.84968  4.82742  3.69141  3.98426  3.95557  3.86226  3.00331  3.31859  3.71577  5.64102  4.68689    106 - -
          2.68618  4.42225  2.77519  2.73123  3.46354  2.40513  3.72494  3.29354  2.67741  2.69355  4.24690  2.90347  2.73739  3.18146  2.89801  2.37887  2.77519  2.98518  4.58477  3.61503
          0.02765  3.99790  4.72025  0.61958  0.77255  0.48576  0.95510
    105   2.55687  4.22402  3.54466  2.97978  3.35235  3.55126  3.83673  2.44184  2.90311  2.42468  3.34060  2.99432  3.94140  3.20878  3.22402  2.81472  2.15637  2.23616  4.05830  3.59008    107 - -
          2.68618  4.42225  2.77519  2.73123  3.46354  2.40513  3.72494  3.29354  2.67741  2.69355  4.24690  2.90347  2.73739  3.18146  2.89801  2.37887  2.77519  2.98518  4.58477  3.61503
          0.02765  3.99790  4.72025  0.61958  0.77255  0.48576  0.95510
    106   3.54239  4.80275  4.58106  4.22135  1.76516  4.32913  3.44218  3.32657  4.05280  2.70015  3.90662  4.01034  4.63495  4.05014  4.10495  3.67488  3.75878  3.21685  1.57227  1.50087    108 - -
          2.68618  4.42225  2.77519  2.73123  3.46354  2.40513  3.72494  3.29354  2.67741  2.69355  4.24690  2.90347  2.73739  3.18146  2.89801  2.37887  2.77519  2.98518  4.58477  3.61503
          0.02765  3.99790  4.72025  0.61958  0.77255  0.48576  0.95510
    107   2.37075  4.94163  2.61842  2.09180  4.22327  3.36139  3.29727  3.66778  2.35445  3.21941  3.61638  2.85740  3.77093  2.48154  2.83267  2.42494  2.82931  3.29881  5.41374  4.04173    109 - -
          2.68618  4.42225  2.77519  2.73123  3.46354  2.40513  3.72494  3.29354  2.67741  2.69355  4.24690  2.90347  2.73739  3.18146  2.89801  2.37887  2.77519  2.98518  4.58477  3.61503
          0.02765  3.99790  4.72025  0.61958  0.77255  0.48576  0.95510
    108   2.03365  3.53644  3.36500  2.86698  3.89460  3.17246  3.91002  3.26443  2.83477  2.95953  3.81067  2.86335  2.36301  3.15703  3.20980  2.52182  2.27189  2.90713  5.26432  4.01694    110 - -
          2.68618  4.42225  2.77519  2.73123  3.46354  2.40513  3.72494  3.29354  2.67741  2.69355  4.24690  2.90347  2.73739  3.18146  2.89801  2.37887  2.77519  2.98518  4.58477  3.61503
          0.06456  3.99790  3.11984  0.61958  0.77255  0.48576  0.95510
    109   2.45464  4.60963  2.87152  2.11711  3.80674  3.43371  3.65913  2.97492  2.50392  2.48635  3.36198  3.01275  3.82703  2.84995  2.93952  2.65989  2.80699  2.86094  5.15288  3.85312    111 - -
          2.68618  4.42225  2.77519  2.73123  3.46354  2.40513  3.72494  3.29354  2.67741  2.69355  4.24690  2.90347  2.73739  3.18146  2.89801  2.37887  2.77519  2.98518  4.58477  3.61503
          0.02867  3.96201  4.68436  0.61958  0.77255  0.46398  0.99094
    110   2.67371  4.98074  2.30864  2.30143  4.35732  2.10894  3.67884  3.80003  2.16230  3.36271  4.17391  2.83923  3.79986  2.82765  2.98116  2.66343  2.72771  3.41730  5.56024  4.18174    112 - -
          2.68618  4.42225  2.77519  2.73123  3.46354  2.40513  3.72494  3.29354  2.67741  2.69355  4.24690  2.90347  2.73739  3.18146  2.89801  2.37887  2.77519  2.98518  4.58477  3.61503
          0.02765  3.99790  4.72025  0.61958  0.77255  0.48576  0.95510
    111   2.40886  4.80921  1.68530  2.41196  3.26220  3.33392  3.73239  3.41587  2.64021  3.09466  3.98968  2.93103  3.83916  2.92691  3.11554  2.70109  2.93960  3.11696  5.34857  3.95387    113 - -
          2.68618  4.42225  2.77519  2.73123  3.46354  2.40513  3.72494  3.29354  2.67741  2.69355  4.24690  2.90347  2.73739  3.18146  2.89801  2.37887  2.77519  2.98518  4.58477  3.61503
          0.02765  3.99790  4.72025  0.61958  0.77255  0.48576  0.95510
    112   2.26362  4.68724  2.99054  2.47551  3.96497  3.10909  3.20980  3.37059  2.29279  2.99321  3.82286  2.97428  2.80884  2.81902  2.88185  2.62851  2.81741  2.85766  5.25184  3.93872    114 - -
          2.68618  4.42225  2.77519  2.73123  3.46354  2.40513  3.72494  3.29354  2.67741  2.69355  4.24690  2.90347  2.73739  3.18146  2.89801  2.37887  2.77519  2.98518  4.58477  3.61503
          0.02765  3.99790  4.72025  0.61958  0.77255  0.48576  0.95510
    113   2.49673  4.99176  2.42901  2.12266  4.28076  3.15236  3.30023  3.73244  2.26499  3.04544  4.05585  2.83726  3.77224  2.71159  2.85502  2.32912  2.85147  3.35357  5.45932  4.07646    115 - -
          2.68618  4.42225  2.77519  2.73123  3.46354  2.40513  3.72494  3.29354  2.67741  2.69355  4.24690  2.90347  2.73739  3.18146  2.89801  2.37887  2.77519  2.98518  4.58477  3.61503
          0.02765  3.99790  4.72025  0.61958  0.77255  0.48576  0.95510
    114   2.38311  5.03243  2.43889  2.20674  4.33957  3.35481  3.57698  3.79584  2.09235  3.31720  4.09196  2.83754  3.77424  2.50333  2.66069  2.60040  2.69260  3.40405  5.48362  4.09962    116 - -
          2.68627  4.42235  2.77529  2.73087  3.46336  2.40522  3.72504  3.29340  2.67738  2.69355  4.24699  2.90356  2.73749  3.18114  2.89795  2.37887  2.77529  2.98528  4.58486  3.61513
          0.20026  2.14706  2.73875  1.41630  0.27788  0.48576  0.95510
    115   2.03566  4.73889  2.50646  2.38214  4.19772  2.48390  3.70788  3.62814  2.57180  3.22800  4.04816  2.88779  3.76327  2.64743  3.04081  2.41430  2.85819  3.25028  5.45879  4.11319    126 - -
          2.68618  4.42225  2.77519  2.73123  3.46354  2.40513  3.72494  3.29354  2.67741  2.69355  4.24690  2.90347  2.73739  3.18146  2.89801  2.37887  2.77519  2.98518  4.58477  3.61503
          0.02930  3.94055  4.66289  0.61958  0.77255  0.45222  1.01120
    116   2.66072  4.20490  3.85426  3.28517  2.85213  3.71249  3.92546  2.54472  3.18978  1.70186  2.94660  3.57929  3.38393  3.44392  3.44267  2.98837  2.89173  2.40305  4.64246  2.68099    127 - -
          2.68618  4.42225  2.77519  2.73123  3.46354  2.40513  3.72494  3.29354  2.67741  2.69355  4.24690  2.90347  2.73739  3.18146  2.89801  2.37887  2.77519  2.98518  4.58477  3.61503
          0.02765  3.99790  4.72025  0.61958  0.77255  0.48576  0.95510
    117   2.39123  4.96981  2.70572  2.35352  4.27237  3.38551  3.17264  3.71174  1.94702  3.24929  4.03733  2.88279  3.79125  2.70389  2.48286  2.48665  2.85897  3.34126  5.42528  4.06906    128 - -
          2.68618  4.42225  2.77519  2.73123  3.46354  2.40513  3.72494  3.29354  2.67741  2.69355  4.24690  2.90347  2.73739  3.18146  2.89801  2.37887  2.77519  2.98518  4.58477  3.61503
          0.02765  3.99790  4.72025  0.61958  0.77255  0.48576  0.95510
    118   2.47515  4.76247  3.06747  2.60627  4.23492  3.38005  3.71233  3.54594  1.53612  3.19027  4.04828  3.05862  3.86418  2.87497  2.63330  2.72464  2.41943  3.21151  5.41668  4.14334    129 - -
          2.68618  4.42225  2.77519  2.73123  3.46354  2.40513  3.72494  3.29354  2.67741  2.69355  4.24690  2.90347  2.73739  3.18146  2.89801  2.37887  2.77519  2.98518  4.58477  3.61503
          0.02765  3.99790  4.72025  0.61958  0.77255  0.48576  0.95510
    119   2.82758  4.58916  3.52692  3.44297  4.58030  0.55937  4.55432  4.21164  3.64121  3.84968  4.82742  3.69141  3.98426  3.95557  3.86226  3.00331  3.31859  3.71577  5.64102  4.68689    130 - -
          2.68618  4.42225  2.77519  2.73123  3.46354  2.40513  3.72494  3.29354  2.67741  2.69355  4.24690  2.90347  2.73739  3.18146  2.89801  2.37887  2.77519  2.98518  4.58477  3.61503
          0.02765  3.99790  4.72025  0.61958  0.77255  0.48576  0.95510
    120   2.52649  5.05900  2.53582  2.14587  4.35203  3.35413  2.43499  3.80241  2.06599  3.33496  4.13073  2.83993  3.80225  2.74228  2.81532  2.65934  2.92272  3.42671  5.50875  4.13233    131 - -
          2.68618  4.42225  2.77519  2.73123  3.46354  2.40513  3.72494  3.29354  2.67741  2.69355  4.24690  2.90347  2.73739  3.18146  2.89801  2.37887  2.77519  2.98518  4.58477  3.61503
          0.02765  3.99790  4.72025  0.61958  0.77255  0.48576  0.95510
    121   3.19181  4.53936  4.73080  4.17138  2.75881  4.43220  4.71412  1.97321  4.05735  1.03694  2.93398  4.42392  4.65192  4.18732  4.20436  3.76777  3.41848  1.94849  5.08698  3.93505    132 - -
          2.68618  4.42225  2.77519  2.73123  3.46354  2.40513  3.72494  3.29354  2.67741  2.69355  4.24690  2.90347  2.73739  3.18146  2.89801  2.37887  2.77519  2.98518  4.58477  3.61503
          0.02765  3.99790  4.72025  0.61958  0.77255  0.48576  0.95510
    122   2.58867  4.83488  2.78221  2.31803  4.09491  3.39511  3.59118  3.15792  2.07351  3.09965  3.90461  2.91388  3.78896  2.73119  2.54239  2.40532  2.81874  2.97289  5.32134  3.98085    133 - -
          2.68618  4.42225  2.77519  2.73123  3.46354  2.40513  3.72494  3.29354  2.67741  2.69355  4.24690  2.90347  2.73739  3.18146  2.89801  2.37887  2.77519  2.98518  4.58477  3.61503
          0.02765  3.99790  4.72025  0.61958  0.77255  0.48576  0.95510
    123   3.06847  4.46473  4.51838  3.99837  1.54882  4.19647  4.31272  2.06690  3.87351  1.77641  3.10765  4.17425  4.50749  4.03734  4.03125  3.53669  3.31380  1.99834  4.68715  3.25918    134 - -
          2.68618  4.42225  2.77519  2.73123  3.46354  2.40513  3.72494  3.29354  2.67741  2.69355  4.24690  2.90347  2.73739  3.18146  2.89801  2.37887  2.77519  2.98518  4.58477  3.61503
          0.02765  3.99790  4.72025  0.61958  0.77255  0.48576  0.95510
    124   2.60825  4.97898  2.66328  2.08208  4.27431  3.36262  3.57660  3.72213  2.24696  3.26016  4.04057  2.51376  3.77346  2.69826  2.53346  2.59399  2.70577  3.01602  5.44078  4.06618    135 - -
          2.68618  4.42225  2.77519  2.73123  3.46354  2.40513  3.72494  3.29354  2.67741  2.69355  4.24690  2.90347  2.73739  3.18146  2.89801  2.37887  2.77519  2.98518  4.58477  3.61503
          0.02765  3.99790  4.72025  0.61958  0.77255  0.48576  0.95510
    125   3.29804  4.72395  4.39043  4.03229  3.18721  4.14049  4.64876  2.39965  3.79879  0.73491  3.17358  4.29554  4.55521  4.13704  3.95376  3.72811  3.58711  2.46927  5.11052  3.86232    136 - -
          2.68618  4.42225  2.77519  2.73123  3.46354  2.40513  3.72494  3.29354  2.67741  2.69355  4.24690  2.90347  2.73739  3.18146  2.89801  2.37887  2.77519  2.98518  4.58477  3.61503
          0.02765  3.99790  4.72025  0.61958  0.77255  0.48576  0.95510
    126   2.47070  4.76863  2.95174  2.34419  3.57740  3.40335  2.87193  3.41778  2.40122  2.85960  3.84391  2.59025  3.80054  2.50583  2.84745  2.62545  2.81993  3.10072  5.26005  3.92587    137 - -
          2.68618  4.42225  2.77519  2.73123  3.46354  2.40513  3.72494  3.29354  2.67741  2.69355  4.24690  2.90347  2.73739  3.18146  2.89801  2.37887  2.77519  2.98518  4.58477  3.61503
          0.02765  3.99790  4.72025  0.61958  0.77255  0.48576  0.95510
    127   2.82758  4.58916  3.52692  3.44297  4.58030  0.55937  4.55432  4.21164  3.64121  3.84968  4.82742  3.69141  3.98426  3.95557  3.86226  3.00331  3.31859  3.71577  5.64102  4.68689    138 - -
          2.68618  4.42225  2.77519  2.73123  3.46354  2.40513  3.72494  3.29354  2.67741  2.69355  4.24690  2.90347  2.73739  3.18146  2.89801  2.37887  2.77519  2.98518  4.58477  3.61503
          0.02765  3.99790  4.72025  0.61958  0.77255  0.48576  0.95510
    128   2.70521  5.13055  2.37239  1.79112  4.42628  2.90933  2.87578  3.89598  2.47416  3.42312  4.21733  2.78577  3.79290  2.77250  2.98118  2.36513  2.95497  3.50303  5.59987  4.18789    139 - -
          2.68618  4.42225  2.77519  2.73123  3.46354  2.40513  3.72494  3.29354  2.67741  2.69355  4.24690  2.90347  2.73739  3.18146  2.89801  2.37887  2.77519  2.98518  4.58477  3.61503
          0.02765  3.99790  4.72025  0.61958  0.77255  0.48576  0.95510
    129   3.04424  5.15041  3.41973  2.78847  4.59565  3.65056  3.62379  3.95294  1.17683  3.40426  4.27969  3.19399  4.03144  2.76207  1.82741  3.04241  3.21805  3.63562  5.45036  4.27692    140 - -
          2.68618  4.42225  2.77519  2.73123  3.46354  2.40513  3.72494  3.29354  2.67741  2.69355  4.24690  2.90347  2.73739  3.18146  2.89801  2.37887  2.77519  2.98518  4.58477  3.61503
          0.02765  3.99790  4.72025  0.61958  0.77255  0.48576  0.95510
    130   3.28648  4.62966  4.78058  4.22079  3.09538  4.52964  4.82462  1.91956  4.05995  0.92602  2.63828  4.50695  4.71976  4.21948  4.21047  3.87623  3.51050  2.19190  5.17830  4.09078    141 - -
          2.68618  4.42225  2.77519  2.73123  3.46354  2.40513  3.72494  3.29354  2.67741  2.69355  4.24690  2.90347  2.73739  3.18146  2.89801  2.37887  2.77519  2.98518  4.58477  3.61503
          0.02765  3.99790  4.72025  0.61958  0.77255  0.48576  0.95510
    131   2.68418  4.99329  2.91685  2.40545  4.31360  3.14352  3.03755  3.74218  1.79910  3.27014  4.06964  2.73121  3.82470  2.71546  2.46913  2.47116  2.90814  3.37899  5.43027  4.09945    142 - -
          2.68618  4.42225  2.77519  2.73123  3.46354  2.40513  3.72494  3.29354  2.67741  2.69355  4.24690  2.90347  2.73739  3.18146  2.89801  2.37887  2.77519  2.98518  4.58477  3.61503
          0.02765  3.99790  4.72025  0.61958  0.77255  0.48576  0.95510
    132   2.82758  4.58916  3.52692  3.44297  4.58030  0.55937  4.55432  4.21164  3.64121  3.84968  4.82742  3.69141  3.98426  3.95557  3.86226  3.00331  3.31859  3.71577  5.64102  4.68689    143 - -
          2.68618  4.42225  2.77519  2.73123  3.46354  2.40513  3.72494  3.29354  2.67741  2.69355  4.24690  2.90347  2.73739  3.18146  2.89801  2.37887  2.77519  2.98518  4.58477  3.61503
          0.02765  3.99790  4.72025  0.61958  0.77255  0.48576  0.95510
    133   2.59054  4.70877  3.00117  2.31826  3.97659  2.47243  3.64340  3.37543  2.41713  2.82175  3.83033  2.98003  3.81529  2.81218  2.51003  2.52507  2.83241  2.87761  5.25347  3.94401    144 - -
          2.68618  4.42225  2.77519  2.73123  3.46354  2.40513  3.72494  3.29354  2.67741  2.69355  4.24690  2.90347  2.73739  3.18146  2.89801  2.37887  2.77519  2.98518  4.58477  3.61503
          0.02765  3.99790  4.72025  0.61958  0.77255  0.48576  0.95510
    134   3.57329  4.80496  4.65146  4.31048  1.57032  4.35893  3.43603  3.33138  4.14094  2.69989  3.91092  4.04254  4.65907  4.09703  4.16162  3.70822  3.78801  3.22452  1.68342  1.52777    145 - -
          2.68618  4.42225  2.77519  2.73123  3.46354  2.40513  3.72494  3.29354  2.67741  2.69355  4.24690  2.90347  2.73739  3.18146  2.89801  2.37887  2.77519  2.98518  4.58477  3.61503
          0.02765  3.99790  4.72025  0.61958  0.77255  0.48576  0.95510
    135   2.20150  4.54078  3.11716  2.57598  3.76837  3.41395  2.95353  3.15954  2.54330  2.82116  3.33958  2.87230  3.82709  2.89382  2.96133  2.35396  2.79744  2.73272  5.11893  3.83037    146 - -
          2.68618  4.42225  2.77519  2.73123  3.46354  2.40513  3.72494  3.29354  2.67741  2.69355  4.24690  2.90347  2.73739  3.18146  2.89801  2.37887  2.77519  2.98518  4.58477  3.61503
          0.02765  3.99790  4.72025  0.61958  0.77255  0.48576  0.95510
    136   3.29804  4.72395  4.39043  4.03229  3.18721  4.14049  4.64876  2.39965  3.79879  0.73491  3.17358  4.29554  4.55521  4.13704  3.95376  3.72811  3.58711  2.46927  5.11052  3.86232    147 - -
          2.68618  4.42225  2.77519  2.73123  3.46354  2.40513  3.72494  3.29354  2.67741  2.69355  4.24690  2.90347  2.73739  3.18146  2.89801  2.37887  2.77519  2.98518  4.58477  3.61503
          0.02765  3.99790  4.72025  0.61958  0.77255  0.48576  0.95510
    137   2.66914  4.29463  4.49011  3.93526  3.02218  4.16818  4.55806  1.65348  3.83485  1.91051  3.23686  4.16753  4.48255  4.05774  4.02975  3.49259  3.16181  1.37900  5.14777  3.95943    148 - -
          2.68618  4.42225  2.77519  2.73123  3.46354  2.40513  3.72494  3.29354  2.67741  2.69355  4.24690  2.90347  2.73739  3.18146  2.89801  2.37887  2.77519  2.98518  4.58477  3.61503
          0.02765  3.99790  4.72025  0.61958  0.77255  0.48576  0.95510
    138   3.15088  4.97854  3.65471  3.14141  4.36506  3.61302  3.92122  3.91662  2.29638  3.40983  4.40796  3.49094  4.11060  3.13638  0.80280  3.22974  3.40900  3.63546  5.39795  4.26647    149 - -
          2.68618  4.42225  2.77519  2.73123  3.46354  2.40513  3.72494  3.29354  2.67741  2.69355  4.24690  2.90347  2.73739  3.18146  2.89801  2.37887  2.77519  2.98518  4.58477  3.61503
          0.02765  3.99790  4.72025  0.61958  0.77255  0.48576  0.95510
    139   2.59282  4.18851  3.71771  3.15051  2.91607  3.62493  3.92408  2.53713  3.06766  2.07277  2.70146  3.48070  4.00691  3.34721  3.35341  2.71256  2.23087  2.35862  4.79454  3.57454    150 - -
          2.68618  4.42225  2.77519  2.73123  3.46354  2.40513  3.72494  3.29354  2.67741  2.69355  4.24690  2.90347  2.73739  3.18146  2.89801  2.37887  2.77519  2.98518  4.58477  3.61503
          0.02765  3.99790  4.72025  0.61958  0.77255  0.48576  0.95510
    140   2.72787  5.05451  2.99605  2.44120  4.39809  3.45780  3.04212  3.81968  1.88006  3.31836  4.11593  2.67804  3.84698  2.47406  2.16049  2.54860  2.94022  3.45044  5.44774  4.13440    151 - -
          2.68621  4.42228  2.77514  2.73126  3.46357  2.40511  3.72498  3.29357  2.67744  2.69358  4.24693  2.90340  2.73726  3.18149  2.89793  2.37890  2.77523  2.98521  4.58480  3.61506
          0.44569  1.62711  1.81324  0.36387  1.18738  0.48576  0.95510
    141   2.79532  4.80751  3.30565  2.68616  4.06184  3.53711  3.59047  3.42327  1.84368  2.53417  3.89875  3.11161  3.91595  2.76031  1.83523  2.85476  2.99555  3.15546  5.21482  3.98181    154 - -
          2.68618  4.42225  2.77519  2.73123  3.46354  2.40513  3.72494  3.29354  2.67741  2.69355  4.24690  2.90347  2.73739  3.18146  2.89801  2.37887  2.77519  2.98518  4.58477  3.61503
          0.03277  3.83041  4.55276  0.61958  0.77255  0.63387  0.75616
    142   2.32077  4.82941  2.53588  2.20478  4.13715  3.29183  3.60538  3.55938  2.41226  3.14880  3.96708  2.83793  2.84290  2.75892  2.67345  2.60371  2.84415  3.21322  5.37389  4.02357    155 - -
          2.68618  4.42225  2.77519  2.73123  3.46354  2.40513  3.72494  3.29354  2.67741  2.69355  4.24690  2.90347  2.73739  3.18146  2.89801  2.37887  2.77519  2.98518  4.58477  3.61503
          0.03277  3.83041  4.55276  0.61958  0.77255  0.46011  0.99754
    143   2.04829  4.23690  3.23117  3.07814  4.35617  1.14445  4.24983  3.73926  3.24732  3.47819  4.35850  3.28354  3.71835  3.54138  3.54371  2.47734  2.80252  3.21593  5.67327  4.47360    156 - -
          2.68618  4.42225  2.77519  2.73123  3.46354  2.40513  3.72494  3.29354  2.67741  2.69355  4.24690  2.90347  2.73739  3.18146  2.89801  2.37887  2.77519  2.98518  4.58477  3.61503
          0.02886  3.95559  4.67794  0.61958  0.77255  0.52775  0.89142
    144   2.69263  5.14913  2.17277  1.87643  4.45940  3.04371  3.60468  3.92960  2.27494  3.43552  4.21952  2.77923  3.77980  2.73073  2.51306  2.64397  2.93563  3.52488  5.59258  4.18380    157 - -
          2.68618  4.42225  2.77519  2.73123  3.46354  2.40513  3.72494  3.29354  2.67741  2.69355  4.24690  2.90347  2.73739  3.18146  2.89801  2.37887  2.77519  2.98518  4.58477  3.61503
          0.02886  3.95559  4.67794  0.61958  0.77255  0.52775  0.89142
    145   2.66455  5.07868  2.52185  2.19335  4.40300  3.36073  3.57134  3.85600  1.93872  3.35870  4.13836  2.83860  3.78608  2.40654  2.49157  2.51944  2.89432  3.46103  5.50505  4.13222    158 - -
          2.68621  4.42228  2.77513  2.73126  3.46357  2.40516  3.72498  3.29357  2.67744  2.69358  4.24693  2.90350  2.73743  3.18135  2.89766  2.37890  2.77523  2.98521  4.58480  3.61506
          0.31805  1.58480  2.69644  0.37596  1.16036  0.46037  0.99709
    146   2.57993  4.89952  2.71651  2.11158  4.17900  3.36256  3.56623  3.61568  2.19608  3.17398  3.55219  2.86443  3.17727  2.69419  2.64500  2.57990  2.68322  3.25492  5.37283  4.01213    161 - -
          2.68618  4.42225  2.77519  2.73123  3.46354  2.40513  3.72494  3.29354  2.67741  2.69355  4.24690  2.90347  2.73739  3.18146  2.89801  2.37887  2.77519  2.98518  4.58477  3.61503
          0.02930  3.94055  4.66289  0.61958  0.77255  0.54186  0.87148
    147   2.71276  4.99157  2.56430  2.31534  4.37129  2.91577  3.68102  3.84846  2.45288  3.39639  4.22484  2.04447  3.80981  2.05772  2.87309  2.70098  2.98933  3.46521  5.55619  4.18586    162 - -
          2.68618  4.42225  2.77519  2.73123  3.46354  2.40513  3.72494  3.29354  2.67741  2.69355  4.24690  2.90347  2.73739  3.18146  2.89801  2.37887  2.77519  2.98518  4.58477  3.61503
          0.02930  3.94055  4.66289  0.61958  0.77255  0.45222  1.01120
    148   3.55144  4.88021  4.28778  4.02584  2.80466  3.87470  4.06196  3.58177  3.74603  2.95440  4.20955  4.14990  4.40320  4.12717  3.85187  3.75389  3.85850  3.47555  0.66630  2.80043    163 - -
          2.68618  4.42225  2.77519  2.73123  3.46354  2.40513  3.72494  3.29354  2.67741  2.69355  4.24690  2.90347  2.73739  3.18146  2.89801  2.37887  2.77519  2.98518  4.58477  3.61503
          0.02765  3.99790  4.72025  0.61958  0.77255  0.48576  0.95510
    149   3.28316  4.67680  4.63207  4.10960  3.06946  4.42127  4.72068  2.20635  3.87732  0.85262  2.63431  4.39841  4.66756  4.12330  4.04207  3.79703  3.52198  2.31737  5.12560  3.96929    164 - -
          2.68618  4.42225  2.77519  2.73123  3.46354  2.40513  3.72494  3.29354  2.67741  2.69355  4.24690  2.90347  2.73739  3.18146  2.89801  2.37887  2.77519  2.98518  4.58477  3.61503
          0.02765  3.99790  4.72025  0.61958  0.77255  0.48576  0.95510
    150   2.59129  4.45557  4.22411  3.68983  3.21939  4.03796  4.42045  2.23938  3.52338  1.14069  2.75965  3.98913  4.38607  3.81201  3.75043  3.37228  3.21253  2.22336  5.08661  3.92695    165 - -
          2.68618  4.42225  2.77519  2.73123  3.46354  2.40513  3.72494  3.29354  2.67741  2.69355  4.24690  2.90347  2.73739  3.18146  2.89801  2.37887  2.77519  2.98518  4.58477  3.61503
          0.02765  3.99790  4.72025  0.61958  0.77255  0.48576  0.95510
    151   2.67389  4.16659  4.00445  3.43629  2.64452  3.76302  3.33664  1.87205  3.32319  2.13351  3.18254  3.68709  4.12247  3.56548  3.54045  3.05199  2.90802  1.95129  4.67467  3.38918    166 - -
          2.68618  4.42225  2.77519  2.73123  3.46354  2.40513  3.72494  3.29354  2.67741  2.69355  4.24690  2.90347  2.73739  3.18146  2.89801  2.37887  2.77519  2.98518  4.58477  3.61503
          0.02765  3.99790  4.72025  0.61958  0.77255  0.48576  0.95510
    152   3.03508  5.13283  3.37493  2.78039  4.56789  3.63310  3.63761  3.93585  1.12757  3.39853  4.27926  3.18980  4.02752  2.77993  1.95262  3.03704  3.21746  3.61976  5.45053  4.26999    167 - -
          2.68618  4.42225  2.77519  2.73123  3.46354  2.40513  3.72494  3.29354  2.67741  2.69355  4.24690  2.90347  2.73739  3.18146  2.89801  2.37887  2.77519  2.98518  4.58477  3.61503
          0.02765  3.99790  4.72025  0.61958  0.77255  0.48576  0.95510
    153   2.58951  4.80876  2.96182  2.15050  4.05999  3.21193  3.33725  3.47781  2.22565  2.82523  3.50025  2.92771  3.79471  2.74109  2.65875  2.40689  2.81861  3.14879  5.29754  3.96446    168 - -
          2.68618  4.42225  2.77519  2.73123  3.46354  2.40513  3.72494  3.29354  2.67741  2.69355  4.24690  2.90347  2.73739  3.18146  2.89801  2.37887  2.77519  2.98518  4.58477  3.61503
          0.02765  3.99790  4.72025  0.61958  0.77255  0.48576  0.95510
    154   2.62738  5.04842  2.28951  2.18767  4.35771  3.35040  3.28946  3.81811  2.19450  3.33437  4.10653  2.83030  3.77249  2.69344  2.53066  2.42259  2.71750  3.42139  5.49689  4.10801    169 - -
          2.68618  4.42225  2.77519  2.73123  3.46354  2.40513  3.72494  3.29354  2.67741  2.69355  4.24690  2.90347  2.73739  3.18146  2.89801  2.37887  2.77519  2.98518  4.58477  3.61503
          0.02765  3.99790  4.72025  0.61958  0.77255  0.48576  0.95510
    155   2.93666  5.39222  1.13132  2.14482  4.71273  3.20847  3.81726  4.29025  2.86809  3.82621  4.70233  2.35092  3.85517  3.00284  3.45580  2.84375  3.25288  3.86269  5.93905  4.44203    170 - -
          2.68618  4.42225  2.77519  2.73123  3.46354  2.40513  3.72494  3.29354  2.67741  2.69355  4.24690  2.90347  2.73739  3.18146  2.89801  2.37887  2.77519  2.98518  4.58477  3.61503
          0.02765  3.99790  4.72025  0.61958  0.77255  0.48576  0.95510
    156   2.18234  4.87779  2.66309  2.09583  4.15105  3.35928  3.61201  3.57795  2.41303  3.16025  3.96521  2.87830  3.41457  2.55334  2.88629  2.61409  2.84496  2.91900  5.38196  4.02499    171 - -
          2.68618  4.42225  2.77519  2.73123  3.46354  2.40513  3.72494  3.29354  2.67741  2.69355  4.24690  2.90347  2.73739  3.18146  2.89801  2.37887  2.77519  2.98518  4.58477  3.61503
          0.01869  3.98895        *  0.61958  0.77255  0.00000        *
//
