# Supplementary material for: A matter of background: DNA repair pathways as a possible cause for the sparse distribution of CRISPR-Cas systems in bacteria
Source: Philos Trans R Soc Lond B Biol Sci. 2019 Mar 25;374(1772):20180088. doi: 10.1098/rstb.2018.0088 (PMC6452273; doi:10.1098/rstb.2018.0088)
Supplement: Macsy_finder_DNA_repair.zip [file rstb20180088supp3.zip › Macsy_finder_DNA_repair/DNA_repair_profiles/ligD3.hmm]

HMMER3/b [3.0 | March 2010]
NAME  TIGR02779
ACC   TIGR02779
DESC  NHEJ_ligase_lig: DNA polymerase LigD, ligase domain
LENG  302
ALPH  amino
RF    no
CS    no
MAP   yes
DATE  Sun Apr 11 22:20:25 2010
NSEQ  20
EFFN  1.840820
CKSUM 646319557
GA    227.75 227.75;
TC    227.75 227.75;
NC    206.40 206.40;
STATS LOCAL MSV      -10.7080  0.70123
STATS LOCAL VITERBI  -11.8664  0.70123
STATS LOCAL FORWARD   -5.5024  0.70123
HMM          A        C        D        E        F        G        H        I        K        L        M        N        P        Q        R        S        T        V        W        Y   
            m->m     m->i     m->d     i->m     i->i     d->m     d->d
  COMPO   2.55162  4.49541  2.94610  2.58312  3.28845  2.83557  3.70708  2.97378  2.55302  2.41292  3.74671  3.19232  3.45918  3.00883  2.77904  2.70037  2.88003  2.68076  4.27649  3.49148
          2.68618  4.42225  2.77519  2.73123  3.46354  2.40513  3.72494  3.29354  2.67741  2.69355  4.24690  2.90347  2.73739  3.18146  2.89801  2.37887  2.77519  2.98518  4.58477  3.61503
          0.30964  4.56705  1.36297  0.61958  0.77255  0.00000        *
      1   2.43109  4.74638  3.08850  2.77986  4.37876  3.36960  3.98111  3.75505  2.35660  3.39655  4.25934  3.20522  1.28722  3.17612  3.05945  2.79397  3.05321  3.37346  5.62934  4.35103      1 - -
          2.68618  4.42225  2.77519  2.73123  3.46354  2.40513  3.72494  3.29354  2.67741  2.69355  4.24690  2.90347  2.73739  3.18146  2.89801  2.37887  2.77519  2.98518  4.58477  3.61503
          0.02082  4.27823  5.00057  0.61958  0.77255  0.38947  1.13139
      2   2.57527  3.95905  3.17787  2.50259  4.02178  3.55631  3.77627  3.42116  2.60320  3.05542  3.16357  3.12426  2.36034  2.11898  3.04895  2.77012  2.52034  3.12373  5.33126  4.02074      2 - -
          2.68618  4.42225  2.77519  2.73123  3.46354  2.40513  3.72494  3.29354  2.67741  2.69355  4.24690  2.90347  2.73739  3.18146  2.89801  2.37887  2.77519  2.98518  4.58477  3.61503
          0.01633  4.51900  5.24134  0.61958  0.77255  0.43752  1.03743
      3   3.30631  4.71416  4.81582  4.25261  3.31994  4.44777  4.77462  2.57677  4.07557  1.03057  1.54101  4.47479  3.56455  4.25475  4.20918  3.78013  3.53902  2.66208  5.23509  4.13293      3 - -
          2.68618  4.42225  2.77519  2.73123  3.46354  2.40513  3.72494  3.29354  2.67741  2.69355  4.24690  2.90347  2.73739  3.18146  2.89801  2.37887  2.77519  2.98518  4.58477  3.61503
          0.01555  4.56705  5.28940  0.61958  0.77255  0.48576  0.95510
      4   1.79950  3.98700  3.27388  2.71436  3.92862  3.22956  3.82698  3.31601  2.28898  2.32354  3.82332  3.20009  3.99018  2.57717  3.10850  2.81965  2.77478  3.03926  5.27432  3.98494      4 - -
          2.68618  4.42225  2.77519  2.73123  3.46354  2.40513  3.72494  3.29354  2.67741  2.69355  4.24690  2.90347  2.73739  3.18146  2.89801  2.37887  2.77519  2.98518  4.58477  3.61503
          0.01555  4.56705  5.28940  0.61958  0.77255  0.48576  0.95510
      5   2.51550  4.55413  3.44083  2.87972  3.72292  3.25325  3.89870  3.09307  2.67299  2.01582  3.29992  3.32469  2.76688  3.16780  3.23691  2.72575  2.09927  2.84798  5.13133  3.87549      5 - -
          2.68618  4.42225  2.77519  2.73123  3.46354  2.40513  3.72494  3.29354  2.67741  2.69355  4.24690  2.90347  2.73739  3.18146  2.89801  2.37887  2.77519  2.98518  4.58477  3.61503
          0.01555  4.56705  5.28940  0.61958  0.77255  0.48576  0.95510
      6   2.71955  4.48143  3.53219  2.49514  3.62473  3.68118  3.44811  2.70067  2.92316  1.78173  3.58183  3.39011  3.60608  2.91555  3.29141  2.92151  2.66870  2.23973  5.05755  3.81571      6 - -
          2.68618  4.42225  2.77519  2.73123  3.46354  2.40513  3.72494  3.29354  2.67741  2.69355  4.24690  2.90347  2.73739  3.18146  2.89801  2.37887  2.77519  2.98518  4.58477  3.61503
          0.01555  4.56705  5.28940  0.61958  0.77255  0.48576  0.95510
      7   2.51237  4.93066  3.12327  2.28622  4.17288  2.96516  3.75421  3.58882  2.22449  2.69411  4.00178  3.08362  3.94367  2.90295  2.40081  2.75862  2.72098  2.37367  5.43040  4.09625      7 - -
          2.68618  4.42225  2.77519  2.73123  3.46354  2.40513  3.72494  3.29354  2.67741  2.69355  4.24690  2.90347  2.73739  3.18146  2.89801  2.37887  2.77519  2.98518  4.58477  3.61503
          0.01555  4.56705  5.28940  0.61958  0.77255  0.48576  0.95510
      8   2.28341  5.15621  2.66764  2.17866  4.47616  3.50453  3.71362  3.93967  2.46983  3.45686  4.21794  2.99150  2.97454  2.82412  2.80051  2.34661  2.04695  3.53629  5.62014  4.22917      8 - -
          2.68618  4.42225  2.77519  2.73123  3.46354  2.40513  3.72494  3.29354  2.67741  2.69355  4.24690  2.90347  2.73739  3.18146  2.89801  2.37887  2.77519  2.98518  4.58477  3.61503
          0.01555  4.56705  5.28940  0.61958  0.77255  0.48576  0.95510
      9   2.46007  5.13891  2.84380  2.10471  4.44742  3.50785  3.70071  3.90794  2.22665  3.42842  4.19016  2.99135  3.90168  2.67865  2.78044  2.32644  2.21950  2.80209  5.59438  4.20708      9 - -
          2.68618  4.42225  2.77519  2.73123  3.46354  2.40513  3.72494  3.29354  2.67741  2.69355  4.24690  2.90347  2.73739  3.18146  2.89801  2.37887  2.77519  2.98518  4.58477  3.61503
          0.01555  4.56705  5.28940  0.61958  0.77255  0.48576  0.95510
     10   2.01966  5.09761  2.71903  2.18529  4.42314  3.50922  3.76234  3.87135  2.54435  3.41983  4.20064  3.02712  2.16034  2.88717  3.02867  2.37547  2.99539  3.17959  5.60983  4.23403     10 - -
          2.68610  4.42233  2.77527  2.73131  3.46321  2.40511  3.72502  3.29328  2.67749  2.69346  4.24698  2.90355  2.73710  3.18154  2.89809  2.37895  2.77527  2.98526  4.58485  3.61511
          0.38143  1.16453  5.28940  0.12954  2.10787  0.48576  0.95510
     11   2.84263  4.60367  3.63677  3.15792  2.57387  3.72941  4.02569  3.14687  3.11341  2.57629  3.76957  3.08001  1.32176  3.43520  3.45206  3.03771  3.11436  2.92287  4.96946  3.55406     12 - -
          2.68618  4.42225  2.77519  2.73123  3.46354  2.40513  3.72494  3.29354  2.67741  2.69355  4.24690  2.90347  2.73739  3.18146  2.89801  2.37887  2.77519  2.98518  4.58477  3.61503
          0.01555  4.56705  5.28940  0.61958  0.77255  0.48576  0.95510
     12   2.30541  5.14536  2.67427  2.35169  4.45710  3.50527  3.38335  3.42617  2.32779  3.43629  4.19499  2.98691  3.55001  2.58031  2.64496  2.28658  2.44473  3.11029  5.59851  4.20869     13 - -
          2.68618  4.42225  2.77519  2.73123  3.46354  2.40513  3.72494  3.29354  2.67741  2.69355  4.24690  2.90347  2.73739  3.18146  2.89801  2.37887  2.77519  2.98518  4.58477  3.61503
          0.01555  4.56705  5.28940  0.61958  0.77255  0.48576  0.95510
     13   2.56840  5.10759  2.44258  2.61968  4.77404  1.27173  4.05195  4.24871  2.95297  3.79898  4.59597  2.76251  4.03610  3.20820  3.45803  2.09555  3.19151  3.77596  5.98092  4.59340     14 - -
          2.68618  4.42225  2.77519  2.73123  3.46354  2.40513  3.72494  3.29354  2.67741  2.69355  4.24690  2.90347  2.73739  3.18146  2.89801  2.37887  2.77519  2.98518  4.58477  3.61503
          0.01555  4.56705  5.28940  0.61958  0.77255  0.48576  0.95510
     14   2.43800  5.25132  1.90832  2.20251  4.58261  3.11748  3.72866  4.06154  2.38492  3.55458  4.30694  2.97314  2.77585  2.83563  2.99071  2.44768  2.71209  3.63688  5.69927  4.28935     15 - -
          2.68618  4.42225  2.77519  2.73123  3.46354  2.40513  3.72494  3.29354  2.67741  2.69355  4.24690  2.90347  2.73739  3.18146  2.89801  2.37887  2.77519  2.98518  4.58477  3.61503
          0.09982  4.56705  2.46972  0.61958  0.77255  0.48576  0.95510
     15   2.74987  5.25311  2.08481  2.08834  4.58596  2.66845  3.69804  4.07013  2.45815  3.18190  4.30098  2.49169  3.89190  2.35662  2.78430  2.70725  2.98520  3.63795  5.68918  4.27405     16 - -
          2.68618  4.42225  2.77519  2.73123  3.46354  2.40513  3.72494  3.29354  2.67741  2.69355  4.24690  2.90347  2.73739  3.18146  2.89801  2.37887  2.77519  2.98518  4.58477  3.61503
          0.01691  4.48414  5.20649  0.61958  0.77255  0.40932  1.09095
     16   4.06500  5.41300  4.71049  4.41162  2.60954  4.57951  2.93407  4.13663  3.97952  3.45710  4.67508  4.39717  4.99902  4.36240  4.09529  4.13594  4.31432  3.99958  0.56211  2.54377     17 - -
          2.68618  4.42225  2.77519  2.73123  3.46354  2.40513  3.72494  3.29354  2.67741  2.69355  4.24690  2.90347  2.73739  3.18146  2.89801  2.37887  2.77519  2.98518  4.58477  3.61503
          0.01555  4.56705  5.28940  0.61958  0.77255  0.48576  0.95510
     17   2.29149  3.66213  4.17023  3.58339  3.29930  3.81683  4.11935  2.15152  3.46398  2.00119  3.31015  3.79456  3.62843  3.68613  2.49600  2.88486  2.94822  2.08357  3.94902  3.61452     18 - -
          2.68618  4.42225  2.77519  2.73123  3.46354  2.40513  3.72494  3.29354  2.67741  2.69355  4.24690  2.90347  2.73739  3.18146  2.89801  2.37887  2.77519  2.98518  4.58477  3.61503
          0.01555  4.56705  5.28940  0.61958  0.77255  0.48576  0.95510
     18   2.76199  4.94397  4.25746  3.78505  2.30753  4.27248  1.89097  3.49676  3.69365  3.02696  4.08217  3.96498  4.62970  3.90356  3.94146  3.56958  3.63916  3.31473  4.19036  1.09748     19 - -
          2.68618  4.42225  2.77519  2.73123  3.46354  2.40513  3.72494  3.29354  2.67741  2.69355  4.24690  2.90347  2.73739  3.18146  2.89801  2.37887  2.77519  2.98518  4.58477  3.61503
          0.01555  4.56705  5.28940  0.61958  0.77255  0.48576  0.95510
     19   3.29930  5.78054  2.59003  0.71644  5.08597  3.60192  4.08594  4.61474  2.94497  4.08840  4.96073  3.08414  4.20291  2.63137  3.41045  3.19769  3.57721  4.20733  6.20583  4.76601     20 - -
          2.68618  4.42225  2.77519  2.73123  3.46354  2.40513  3.72494  3.29354  2.67741  2.69355  4.24690  2.90347  2.73739  3.18146  2.89801  2.37887  2.77519  2.98518  4.58477  3.61503
          0.01555  4.56705  5.28940  0.61958  0.77255  0.48576  0.95510
     20   2.88814  4.31397  4.48860  3.92079  3.48730  3.41452  4.43450  1.64901  3.79083  2.31346  3.45083  4.09302  3.38863  4.01322  3.95231  3.36201  3.13442  1.25105  5.07158  3.87802     21 - -
          2.68618  4.42225  2.77519  2.73123  3.46354  2.40513  3.72494  3.29354  2.67741  2.69355  4.24690  2.90347  2.73739  3.18146  2.89801  2.37887  2.77519  2.98518  4.58477  3.61503
          0.01555  4.56705  5.28940  0.61958  0.77255  0.48576  0.95510
     21   3.80463  5.66605  4.02210  3.57186  5.22639  4.14651  4.38110  4.72376  0.37431  4.15383  5.12505  3.94401  4.63587  3.56671  2.84978  3.83005  4.02653  4.40978  6.01927  4.96944     22 - -
          2.68618  4.42225  2.77519  2.73123  3.46354  2.40513  3.72494  3.29354  2.67741  2.69355  4.24690  2.90347  2.73739  3.18146  2.89801  2.37887  2.77519  2.98518  4.58477  3.61503
          0.01555  4.56705  5.28940  0.61958  0.77255  0.48576  0.95510
     22   4.42875  5.44188  5.42350  5.28627  1.30249  5.03318  3.77610  4.05789  5.06818  2.84524  4.60230  4.62100  5.29531  4.77188  4.89813  4.42163  4.62705  3.98259  1.63912  1.15238     23 - -
          2.68618  4.42225  2.77519  2.73123  3.46354  2.40513  3.72494  3.29354  2.67741  2.69355  4.24690  2.90347  2.73739  3.18146  2.89801  2.37887  2.77519  2.98518  4.58477  3.61503
          0.01555  4.56705  5.28940  0.61958  0.77255  0.48576  0.95510
     23   3.91831  5.98820  0.28931  3.04890  5.50220  3.90910  4.76312  5.28929  4.00390  4.77773  5.82008  3.62370  4.60750  4.03584  4.57534  3.83473  4.28503  4.86647  6.50324  5.32492     24 - -
          2.68618  4.42225  2.77519  2.73123  3.46354  2.40513  3.72494  3.29354  2.67741  2.69355  4.24690  2.90347  2.73739  3.18146  2.89801  2.37887  2.77519  2.98518  4.58477  3.61503
          0.01555  4.56705  5.28940  0.61958  0.77255  0.48576  0.95510
     24   3.73958  5.39222  4.54471  4.54824  5.57763  0.17057  5.56597  5.40191  4.81621  4.93800  5.95600  4.71245  4.79464  5.08669  4.92441  3.93824  4.26874  4.79714  6.43669  5.72016     25 - -
          2.68618  4.42225  2.77519  2.73123  3.46354  2.40513  3.72494  3.29354  2.67741  2.69355  4.24690  2.90347  2.73739  3.18146  2.89801  2.37887  2.77519  2.98518  4.58477  3.61503
          0.01555  4.56705  5.28940  0.61958  0.77255  0.48576  0.95510
     25   3.16596  4.58545  4.55649  4.04523  2.16447  4.19269  4.03420  2.95084  3.90717  2.59697  3.65727  4.11161  4.55221  4.05832  4.04086  3.50733  2.87314  2.40466  4.37570  1.05512     26 - -
          2.68618  4.42225  2.77519  2.73123  3.46354  2.40513  3.72494  3.29354  2.67741  2.69355  4.24690  2.90347  2.73739  3.18146  2.89801  2.37887  2.77519  2.98518  4.58477  3.61503
          0.01555  4.56705  5.28940  0.61958  0.77255  0.48576  0.95510
     26   3.99212  5.67179  4.56637  3.99100  5.22017  4.27047  4.59178  4.86561  2.85880  4.25174  5.27400  4.27607  4.77694  3.81505  0.30082  4.07100  4.23461  4.56697  6.03915  5.04921     27 - -
          2.68618  4.42225  2.77519  2.73123  3.46354  2.40513  3.72494  3.29354  2.67741  2.69355  4.24690  2.90347  2.73739  3.18146  2.89801  2.37887  2.77519  2.98518  4.58477  3.61503
          0.01555  4.56705  5.28940  0.61958  0.77255  0.48576  0.95510
     27   2.72158  2.48186  4.32096  3.72828  3.26662  3.30382  4.16161  2.12200  3.58598  1.88159  2.84706  3.20003  4.21423  3.78433  3.72211  3.14015  2.50342  2.28553  4.78435  3.59775     28 - -
          2.68618  4.42225  2.77519  2.73123  3.46354  2.40513  3.72494  3.29354  2.67741  2.69355  4.24690  2.90347  2.73739  3.18146  2.89801  2.37887  2.77519  2.98518  4.58477  3.61503
          0.01555  4.56705  5.28940  0.61958  0.77255  0.48576  0.95510
     28   2.58506  4.34496  3.89653  3.31881  3.43506  3.80206  4.07295  2.23680  2.83893  1.54897  2.86711  3.64621  4.17164  2.62026  3.48558  3.06947  2.99176  2.57198  4.94146  3.73698     29 - -
          2.68618  4.42225  2.77519  2.73123  3.46354  2.40513  3.72494  3.29354  2.67741  2.69355  4.24690  2.90347  2.73739  3.18146  2.89801  2.37887  2.77519  2.98518  4.58477  3.61503
          0.01555  4.56705  5.28940  0.61958  0.77255  0.48576  0.95510
     29   1.86031  3.60128  4.19598  3.62454  3.39904  3.78575  4.19596  2.64972  3.51146  1.79011  3.39923  3.82289  4.20278  3.73960  3.70573  2.87411  2.34208  2.01006  4.91207  3.71915     30 - -
          2.68618  4.42225  2.77519  2.73123  3.46354  2.40513  3.72494  3.29354  2.67741  2.69355  4.24690  2.90347  2.73739  3.18146  2.89801  2.37887  2.77519  2.98518  4.58477  3.61503
          0.01555  4.56705  5.28940  0.61958  0.77255  0.48576  0.95510
     30   2.58527  4.91359  2.92164  2.42922  3.14794  3.55126  2.75542  2.92333  2.40000  2.82955  3.98477  3.08359  3.94092  2.90633  2.24297  2.53385  2.95007  3.24455  5.41696  4.08348     31 - -
          2.68618  4.42225  2.77519  2.73123  3.46354  2.40513  3.72494  3.29354  2.67741  2.69355  4.24690  2.90347  2.73739  3.18146  2.89801  2.37887  2.77519  2.98518  4.58477  3.61503
          0.01555  4.56705  5.28940  0.61958  0.77255  0.48576  0.95510
     31   2.59785  3.59987  4.69146  4.09021  3.28278  3.99763  4.33998  1.48302  3.90254  1.95907  3.27997  4.12853  4.35254  4.05373  3.94958  3.31048  3.04650  1.84955  3.09401  3.67312     32 - -
          2.68618  4.42225  2.77519  2.73123  3.46354  2.40513  3.72494  3.29354  2.67741  2.69355  4.24690  2.90347  2.73739  3.18146  2.89801  2.37887  2.77519  2.98518  4.58477  3.61503
          0.01555  4.56705  5.28940  0.61958  0.77255  0.48576  0.95510
     32   2.44453  5.20926  2.47472  1.95447  4.54215  3.49685  3.27641  4.02032  2.32630  3.50933  4.25376  2.96854  3.89357  2.53657  2.92367  2.27059  2.51733  3.29455  5.64896  4.24418     33 - -
          2.68610  4.42233  2.77507  2.73114  3.46362  2.40521  3.72502  3.29362  2.67732  2.69363  4.24698  2.90354  2.73747  3.18154  2.89809  2.37883  2.77527  2.98480  4.58485  3.61511
          0.31781  1.31969  5.28940  0.25334  1.49702  0.48576  0.95510
     33   2.41134  5.21475  2.39356  2.27958  4.54526  2.33986  3.32696  4.02269  2.33549  3.51405  4.26086  2.97013  3.48829  2.66632  2.93722  2.52326  2.52415  3.59786  5.65599  4.25097     36 - -
          2.68618  4.42225  2.77519  2.73123  3.46354  2.40513  3.72494  3.29354  2.67741  2.69355  4.24690  2.90347  2.73739  3.18146  2.89801  2.37887  2.77519  2.98518  4.58477  3.61503
          0.01555  4.56705  5.28940  0.61958  0.77255  0.48576  0.95510
     34   2.61286  5.18992  2.76899  2.45237  4.51662  1.81556  3.74187  3.98148  2.23125  3.49804  4.26338  2.70658  3.92787  2.70106  2.99674  2.50623  2.60442  3.57656  5.66139  4.26742     37 - -
          2.68618  4.42225  2.77519  2.73123  3.46354  2.40513  3.72494  3.29354  2.67741  2.69355  4.24690  2.90347  2.73739  3.18146  2.89801  2.37887  2.77519  2.98518  4.58477  3.61503
          0.15626  4.56705  2.00788  0.61958  0.77255  0.48576  0.95510
     35   2.53112  5.16678  2.52783  2.25015  4.50146  2.96362  3.35349  3.54128  1.99259  3.46607  4.21102  2.93089  3.85361  2.57906  2.32104  2.65301  2.91662  3.55201  5.60404  4.20224     38 - -
          2.68618  4.42225  2.77519  2.73123  3.46354  2.40513  3.72494  3.29354  2.67741  2.69355  4.24690  2.90347  2.73739  3.18146  2.89801  2.37887  2.77519  2.98518  4.58477  3.61503
          0.01788  4.42868  5.15102  0.61958  0.77255  0.37283  1.16726
     36   2.69675  4.61254  5.29696  4.78958  3.95343  4.81962  5.41577  1.34903  4.69794  2.34728  3.74775  4.94212  5.10086  4.93736  4.85559  4.20576  3.61216  0.89777  5.87357  4.66369     39 - -
          2.68618  4.42225  2.77519  2.73123  3.46354  2.40513  3.72494  3.29354  2.67741  2.69355  4.24690  2.90347  2.73739  3.18146  2.89801  2.37887  2.77519  2.98518  4.58477  3.61503
          0.01555  4.56705  5.28940  0.61958  0.77255  0.48576  0.95510
     37   2.85787  5.25011  3.13002  2.35102  4.60054  3.60554  3.74112  4.04060  2.24061  3.52846  4.30492  3.08738  3.99424  2.39310  1.57211  2.60139  2.40302  3.64703  5.65471  4.31145     40 - -
          2.68618  4.42225  2.77519  2.73123  3.46354  2.40513  3.72494  3.29354  2.67741  2.69355  4.24690  2.90347  2.73739  3.18146  2.89801  2.37887  2.77519  2.98518  4.58477  3.61503
          0.01555  4.56705  5.28940  0.61958  0.77255  0.48576  0.95510
     38   3.22343  4.68112  4.51402  3.97197  3.23024  4.29226  3.22234  2.46745  3.71290  0.77189  3.31137  4.21314  4.61129  4.02112  3.88801  3.61814  3.45319  2.70499  5.00147  3.68913     41 - -
          2.68618  4.42225  2.77519  2.73123  3.46354  2.40513  3.72494  3.29354  2.67741  2.69355  4.24690  2.90347  2.73739  3.18146  2.89801  2.37887  2.77519  2.98518  4.58477  3.61503
          0.01555  4.56705  5.28940  0.61958  0.77255  0.48576  0.95510
     39   2.71560  4.22771  4.05824  3.06581  2.88908  3.79714  4.09081  1.93692  3.10637  2.13265  3.05928  3.73001  4.16839  3.15963  2.96473  3.07542  2.69579  2.36205  3.59263  3.28841     42 - -
          2.68618  4.42225  2.77519  2.73123  3.46354  2.40513  3.72494  3.29354  2.67741  2.69355  4.24690  2.90347  2.73739  3.18146  2.89801  2.37887  2.77519  2.98518  4.58477  3.61503
          0.01555  4.56705  5.28940  0.61958  0.77255  0.48576  0.95510
     40   2.62512  4.63318  3.51831  3.17832  4.61985  3.34499  4.34609  4.05528  3.24852  3.69969  4.51135  2.86287  4.03103  3.56221  3.62696  1.22234  1.46514  3.54106  5.91862  4.65622     43 - -
          2.68618  4.42225  2.77519  2.73123  3.46354  2.40513  3.72494  3.29354  2.67741  2.69355  4.24690  2.90347  2.73739  3.18146  2.89801  2.37887  2.77519  2.98518  4.58477  3.61503
          0.01555  4.56705  5.28940  0.61958  0.77255  0.48576  0.95510
     41   3.64759  5.62890  4.21210  3.39629  5.21698  4.14548  3.97427  4.52035  1.87628  3.87729  4.78904  3.70757  4.49655  3.11095  0.62918  3.63755  3.76822  4.22111  5.82383  4.75661     44 - -
          2.68618  4.42225  2.77519  2.73123  3.46354  2.40513  3.72494  3.29354  2.67741  2.69355  4.24690  2.90347  2.73739  3.18146  2.89801  2.37887  2.77519  2.98518  4.58477  3.61503
          0.01555  4.56705  5.28940  0.61958  0.77255  0.48576  0.95510
     42   2.60254  5.14162  3.01048  2.49196  4.49417  2.75132  3.74378  3.95104  2.36903  3.47222  4.24067  1.73651  3.93149  2.85881  2.45584  2.45051  2.82141  3.54924  5.63579  4.25781     45 - -
          2.68618  4.42225  2.77519  2.73123  3.46354  2.40513  3.72494  3.29354  2.67741  2.69355  4.24690  2.90347  2.73739  3.18146  2.89801  2.37887  2.77519  2.98518  4.58477  3.61503
          0.01555  4.56705  5.28940  0.61958  0.77255  0.48576  0.95510
     43   2.77483  5.18141  2.74790  2.29576  4.48146  1.80359  3.74261  3.93969  2.32431  2.74222  4.23955  2.81329  3.93360  2.68595  2.99853  2.55174  3.00960  3.54869  5.64018  4.25154     46 - -
          2.68618  4.42225  2.77519  2.73123  3.46354  2.40513  3.72494  3.29354  2.67741  2.69355  4.24690  2.90347  2.73739  3.18146  2.89801  2.37887  2.77519  2.98518  4.58477  3.61503
          0.01555  4.56705  5.28940  0.61958  0.77255  0.48576  0.95510
     44   2.75294  4.97064  3.14615  2.45738  4.22345  3.57154  2.43344  3.26210  2.38060  2.50630  4.03934  3.09564  3.95863  2.53850  2.17650  2.77978  2.98051  2.99236  5.45586  4.12574     47 - -
          2.68618  4.42225  2.77519  2.73123  3.46354  2.40513  3.72494  3.29354  2.67741  2.69355  4.24690  2.90347  2.73739  3.18146  2.89801  2.37887  2.77519  2.98518  4.58477  3.61503
          0.01555  4.56705  5.28940  0.61958  0.77255  0.48576  0.95510
     45   2.65529  5.32280  1.64657  1.98634  4.63811  3.50710  3.78118  4.11701  2.57855  2.77233  4.38267  2.50291  3.35462  2.89741  3.08683  2.79532  3.08191  3.69915  5.77010  4.35186     48 - -
          2.68618  4.42225  2.77519  2.73123  3.46354  2.40513  3.72494  3.29354  2.67741  2.69355  4.24690  2.90347  2.73739  3.18146  2.89801  2.37887  2.77519  2.98518  4.58477  3.61503
          0.01555  4.56705  5.28940  0.61958  0.77255  0.48576  0.95510
     46   2.84193  4.27956  4.41209  3.81761  3.25777  3.96627  4.24958  2.18649  3.63609  1.71283  3.27413  3.98269  4.31834  3.85910  3.09662  3.26422  3.07225  2.30106  1.85797  3.64055     49 - -
          2.68618  4.42225  2.77519  2.73123  3.46354  2.40513  3.72494  3.29354  2.67741  2.69355  4.24690  2.90347  2.73739  3.18146  2.89801  2.37887  2.77519  2.98518  4.58477  3.61503
          0.01555  4.56705  5.28940  0.61958  0.77255  0.48576  0.95510
     47   2.82599  5.10190  2.93851  2.35273  4.44008  3.52946  3.84584  3.87658  2.64486  3.44652  4.25196  2.71186  3.99321  2.77362  3.10907  2.30685  1.39518  3.51099  5.65503  4.29511     50 - -
          2.68618  4.42225  2.77519  2.73123  3.46354  2.40513  3.72494  3.29354  2.67741  2.69355  4.24690  2.90347  2.73739  3.18146  2.89801  2.37887  2.77519  2.98518  4.58477  3.61503
          0.01555  4.56705  5.28940  0.61958  0.77255  0.48576  0.95510
     48   2.27978  5.22195  2.47499  2.01569  4.55777  3.22511  2.98450  4.03856  2.16943  3.52324  4.26575  2.74348  3.89427  2.79134  2.92621  2.41696  2.96123  3.60775  5.65950  3.59342     51 - -
          2.68618  4.42225  2.77519  2.73123  3.46354  2.40513  3.72494  3.29354  2.67741  2.69355  4.24690  2.90347  2.73739  3.18146  2.89801  2.37887  2.77519  2.98518  4.58477  3.61503
          0.01555  4.56705  5.28940  0.61958  0.77255  0.48576  0.95510
     49   2.53570  5.17719  3.05913  2.36183  4.50130  3.54454  3.71163  3.95469  1.80889  3.01287  4.22835  3.02701  3.93367  2.60660  2.09760  2.59866  2.55941  3.55756  5.61263  4.24193     52 - -
          2.68618  4.42225  2.77519  2.73123  3.46354  2.40513  3.72494  3.29354  2.67741  2.69355  4.24690  2.90347  2.73739  3.18146  2.89801  2.37887  2.77519  2.98518  4.58477  3.61503
          0.01555  4.56705  5.28940  0.61958  0.77255  0.48576  0.95510
     50   3.35890  4.68659  4.97468  4.46232  1.17328  4.44511  4.20420  2.86748  4.28810  1.83522  2.49901  4.41317  4.74111  4.33178  4.31596  3.77189  3.58116  2.84979  4.44502  2.10838     53 - -
          2.68625  4.42232  2.77527  2.73130  3.46361  2.40504  3.72502  3.29361  2.67748  2.69362  4.24697  2.90354  2.73657  3.18153  2.89808  2.37894  2.77527  2.98525  4.58484  3.61510
          0.33462  1.27531  5.28940  0.14162  2.02455  0.48576  0.95510
     51   2.18825  5.14907  2.87765  1.64437  4.61615  2.82319  3.90188  4.07382  2.72940  3.61983  4.40997  3.07280  1.94085  3.04028  3.21869  2.82955  3.11684  3.65541  5.80296  4.41868     55 - -
          2.68618  4.42225  2.77519  2.73123  3.46354  2.40513  3.72494  3.29354  2.67741  2.69355  4.24690  2.90347  2.73739  3.18146  2.89801  2.37887  2.77519  2.98518  4.58477  3.61503
          0.01555  4.56705  5.28940  0.61958  0.77255  0.48576  0.95510
     52   2.59647  5.06174  2.82685  1.96602  4.34345  3.23322  3.41554  2.56689  2.48209  3.33957  4.11982  3.01806  3.53280  2.66675  2.80658  2.58911  2.63324  3.03279  5.53438  4.16526     56 - -
          2.68618  4.42225  2.77519  2.73123  3.46354  2.40513  3.72494  3.29354  2.67741  2.69355  4.24690  2.90347  2.73739  3.18146  2.89801  2.37887  2.77519  2.98518  4.58477  3.61503
          0.01555  4.56705  5.28940  0.61958  0.77255  0.48576  0.95510
     53   2.71948  4.16333  4.31123  3.71824  2.84103  3.84242  3.45015  1.95609  3.57610  1.80139  3.27721  3.87317  4.20990  3.40236  3.71372  2.83428  2.69387  1.95597  4.77843  3.59138     57 - -
          2.68618  4.42225  2.77519  2.73123  3.46354  2.40513  3.72494  3.29354  2.67741  2.69355  4.24690  2.90347  2.73739  3.18146  2.89801  2.37887  2.77519  2.98518  4.58477  3.61503
          0.01555  4.56705  5.28940  0.61958  0.77255  0.48576  0.95510
     54   2.10719  5.16501  2.52608  2.22144  4.48379  3.50242  3.69305  3.58749  2.29943  3.45896  4.21285  2.98075  3.45836  2.42477  2.74285  2.49139  2.95060  2.89788  5.61370  4.21922     58 - -
          2.68618  4.42225  2.77519  2.73123  3.46354  2.40513  3.72494  3.29354  2.67741  2.69355  4.24690  2.90347  2.73739  3.18146  2.89801  2.37887  2.77519  2.98518  4.58477  3.61503
          0.01555  4.56705  5.28940  0.61958  0.77255  0.48576  0.95510
     55   2.03094  4.75132  3.23817  2.53818  2.81034  3.09899  3.38017  3.33987  2.33178  2.74693  3.83503  3.17263  3.97800  2.82069  2.90404  2.80508  2.77372  3.05916  3.86766  3.98769     59 - -
          2.68618  4.42225  2.77519  2.73123  3.46354  2.40513  3.72494  3.29354  2.67741  2.69355  4.24690  2.90347  2.73739  3.18146  2.89801  2.37887  2.77519  2.98518  4.58477  3.61503
          0.01555  4.56705  5.28940  0.61958  0.77255  0.48576  0.95510
     56   1.69626  3.05991  3.86608  2.85367  2.98844  3.75154  4.04733  2.77443  3.21836  2.04957  3.42391  3.61449  4.13446  3.48700  3.49802  2.81768  2.75270  2.56624  4.91437  3.70442     60 - -
          2.68625  4.42248  2.77542  2.73088  3.46343  2.40536  3.72517  3.29318  2.67733  2.69378  4.24638  2.90324  2.73762  3.18142  2.89757  2.37886  2.77525  2.98541  4.58500  3.61479
          0.26298  1.48636  5.28940  1.26597  0.33124  0.48576  0.95510
     57   2.16621  4.79629  2.91012  2.30053  3.50670  3.57818  3.79139  3.40097  2.62971  2.19297  3.47571  2.86454  3.96617  2.74066  3.07651  2.78893  2.68249  2.90789  5.32227  4.01479     65 - -
          2.68618  4.42225  2.77519  2.73123  3.46354  2.40513  3.72494  3.29354  2.67741  2.69355  4.24690  2.90347  2.73739  3.18146  2.89801  2.37887  2.77519  2.98518  4.58477  3.61503
          0.01555  4.56705  5.28940  0.61958  0.77255  0.48576  0.95510
     58   2.01521  5.12259  3.01483  2.33932  3.60978  3.24329  3.28496  3.88161  1.94443  3.40897  4.17510  2.83367  3.90516  2.66750  2.78408  2.70703  2.61079  3.49049  5.58069  4.19855     66 - -
          2.68618  4.42225  2.77519  2.73123  3.46354  2.40513  3.72494  3.29354  2.67741  2.69355  4.24690  2.90347  2.73739  3.18146  2.89801  2.37887  2.77519  2.98518  4.58477  3.61503
          0.01555  4.56705  5.28940  0.61958  0.77255  0.48576  0.95510
     59   2.09967  4.64184  3.05133  2.77393  3.26543  2.91854  3.84984  3.19540  2.57831  2.29789  3.73373  3.24632  4.00685  3.08127  2.93987  2.54764  2.77356  2.50744  5.19462  3.92016     67 - -
          2.68618  4.42225  2.77519  2.73123  3.46354  2.40513  3.72494  3.29354  2.67741  2.69355  4.24690  2.90347  2.73739  3.18146  2.89801  2.37887  2.77519  2.98518  4.58477  3.61503
          0.01555  4.56705  5.28940  0.61958  0.77255  0.48576  0.95510
     60   2.73823  4.63703  3.37577  2.26825  3.80424  3.64552  3.86935  2.93842  2.36163  1.65468  3.39763  3.27920  4.02969  3.10820  3.15505  2.61183  2.96877  2.91854  5.19059  3.92396     68 - -
          2.68618  4.42225  2.77519  2.73123  3.46354  2.40513  3.72494  3.29354  2.67741  2.69355  4.24690  2.90347  2.73739  3.18146  2.89801  2.37887  2.77519  2.98518  4.58477  3.61503
          0.05811  4.56705  3.07765  0.61958  0.77255  0.48576  0.95510
     61   2.39396  5.16143  2.95331  2.29109  4.48808  2.81728  3.70652  3.95316  2.05897  3.46550  4.22610  2.55795  2.40643  2.81680  2.94238  2.70818  2.69269  3.54616  5.62429  4.23231     69 - -
          2.68618  4.42225  2.77519  2.73123  3.46354  2.40513  3.72494  3.29354  2.67741  2.69355  4.24690  2.90347  2.73739  3.18146  2.89801  2.37887  2.77519  2.98518  4.58477  3.61503
          0.04620  4.52516  3.37223  0.61958  0.77255  0.55811  0.84931
     62   2.35324  3.34221  3.23787  2.53115  3.50992  3.11592  3.37919  2.41152  3.00436  2.25030  3.48330  3.44532  4.06296  3.29934  3.34344  2.93362  2.92271  2.37950  3.79928  3.73643     70 - -
          2.68618  4.42225  2.77519  2.73123  3.46354  2.40513  3.72494  3.29354  2.67741  2.69355  4.24690  2.90347  2.73739  3.18146  2.89801  2.37887  2.77519  2.98518  4.58477  3.61503
          0.01671  4.49568  5.21803  0.61958  0.77255  0.48935  0.94939
     63   2.72610  5.11772  2.67682  2.35981  4.41851  2.99773  3.32581  3.87219  2.45129  2.25254  4.17173  2.99700  3.90513  2.54799  2.16459  2.58654  2.95699  3.48469  5.57557  4.19640     71 - -
          2.68618  4.42225  2.77519  2.73123  3.46354  2.40513  3.72494  3.29354  2.67741  2.69355  4.24690  2.90347  2.73739  3.18146  2.89801  2.37887  2.77519  2.98518  4.58477  3.61503
          0.01600  4.53879  5.26114  0.61958  0.77255  0.45589  1.00480
     64   2.73633  5.22762  2.53135  2.12313  4.56285  3.49742  3.32535  4.04321  2.43992  3.52854  4.27248  2.73503  2.39568  2.79747  2.42563  2.45855  2.65325  3.61329  5.66541  4.25798     72 - -
          2.68618  4.42225  2.77519  2.73123  3.46354  2.40513  3.72494  3.29354  2.67741  2.69355  4.24690  2.90347  2.73739  3.18146  2.89801  2.37887  2.77519  2.98518  4.58477  3.61503
          0.01555  4.56705  5.28940  0.61958  0.77255  0.48576  0.95510
     65   1.68596  4.28820  3.98555  3.41590  3.43624  3.36643  4.11637  2.31435  3.32917  1.99980  3.42830  3.69779  4.16873  3.58681  3.58301  2.52130  2.97243  2.24767  4.93335  3.72946     73 - -
          2.68618  4.42225  2.77519  2.73123  3.46354  2.40513  3.72494  3.29354  2.67741  2.69355  4.24690  2.90347  2.73739  3.18146  2.89801  2.37887  2.77519  2.98518  4.58477  3.61503
          0.01555  4.56705  5.28940  0.61958  0.77255  0.48576  0.95510
     66   2.72010  4.18855  4.21173  3.10824  3.29082  3.82786  4.13268  1.99878  3.49642  2.27405  3.04741  3.81975  4.19657  3.71368  3.29763  3.11559  2.31637  1.89548  3.00205  3.61165     74 - -
          2.68618  4.42225  2.77519  2.73123  3.46354  2.40513  3.72494  3.29354  2.67741  2.69355  4.24690  2.90347  2.73739  3.18146  2.89801  2.37887  2.77519  2.98518  4.58477  3.61503
          0.01555  4.56705  5.28940  0.61958  0.77255  0.48576  0.95510
     67   3.74857  4.98544  5.62508  5.05439  2.49647  5.09603  5.34189  1.55858  4.91549  0.79138  3.09674  5.21944  5.18499  4.84089  4.89448  4.47167  3.95847  2.57667  5.43066  4.35574     75 - -
          2.68618  4.42225  2.77519  2.73123  3.46354  2.40513  3.72494  3.29354  2.67741  2.69355  4.24690  2.90347  2.73739  3.18146  2.89801  2.37887  2.77519  2.98518  4.58477  3.61503
          0.01555  4.56705  5.28940  0.61958  0.77255  0.48576  0.95510
     68   3.91831  5.98820  0.28931  3.04890  5.50220  3.90910  4.76312  5.28929  4.00390  4.77773  5.82008  3.62370  4.60750  4.03584  4.57534  3.83473  4.28503  4.86647  6.50324  5.32492     76 - -
          2.68618  4.42225  2.77519  2.73123  3.46354  2.40513  3.72494  3.29354  2.67741  2.69355  4.24690  2.90347  2.73739  3.18146  2.89801  2.37887  2.77519  2.98518  4.58477  3.61503
          0.01555  4.56705  5.28940  0.61958  0.77255  0.48576  0.95510
     69   3.73958  5.39222  4.54471  4.54824  5.57763  0.17057  5.56597  5.40191  4.81621  4.93800  5.95600  4.71245  4.79464  5.08669  4.92441  3.93824  4.26874  4.79714  6.43669  5.72016     77 - -
          2.68618  4.42225  2.77519  2.73123  3.46354  2.40513  3.72494  3.29354  2.67741  2.69355  4.24690  2.90347  2.73739  3.18146  2.89801  2.37887  2.77519  2.98518  4.58477  3.61503
          0.01555  4.56705  5.28940  0.61958  0.77255  0.48576  0.95510
     70   3.79099  5.87518  3.05201  0.34214  5.34918  3.90498  4.62697  4.97262  3.62286  4.48837  5.49306  3.60195  4.55794  3.86616  4.06656  3.73053  4.11938  4.60148  6.36745  5.17983     78 - -
          2.68618  4.42225  2.77519  2.73123  3.46354  2.40513  3.72494  3.29354  2.67741  2.69355  4.24690  2.90347  2.73739  3.18146  2.89801  2.37887  2.77519  2.98518  4.58477  3.61503
          0.01555  4.56705  5.28940  0.61958  0.77255  0.48576  0.95510
     71   2.59237  4.51756  5.10087  4.53959  3.59156  4.53900  4.95872  1.31247  4.40265  1.56105  3.07922  4.65235  4.82803  4.56187  4.49184  3.88263  3.45229  1.58683  5.40107  4.24318     79 - -
          2.68618  4.42225  2.77519  2.73123  3.46354  2.40513  3.72494  3.29354  2.67741  2.69355  4.24690  2.90347  2.73739  3.18146  2.89801  2.37887  2.77519  2.98518  4.58477  3.61503
          0.01555  4.56705  5.28940  0.61958  0.77255  0.48576  0.95510
     72   3.46667  4.72208  5.40909  4.96477  4.02954  4.92765  5.70572  1.71107  4.86604  2.48278  3.79879  5.12015  5.23643  5.14518  5.04314  4.36940  3.74673  0.58691  6.10414  4.86874     80 - -
          2.68618  4.42225  2.77519  2.73123  3.46354  2.40513  3.72494  3.29354  2.67741  2.69355  4.24690  2.90347  2.73739  3.18146  2.89801  2.37887  2.77519  2.98518  4.58477  3.61503
          0.01555  4.56705  5.28940  0.61958  0.77255  0.48576  0.95510
     73   2.57194  2.98819  4.27562  3.69336  3.32779  3.83288  3.44204  2.36905  3.55922  2.40609  3.33655  3.86653  4.22044  3.77503  3.72021  2.82045  2.97440  1.30928  4.84596  3.65557     81 - -
          2.68618  4.42225  2.77519  2.73123  3.46354  2.40513  3.72494  3.29354  2.67741  2.69355  4.24690  2.90347  2.73739  3.18146  2.89801  2.37887  2.77519  2.98518  4.58477  3.61503
          0.01555  4.56705  5.28940  0.61958  0.77255  0.48576  0.95510
     74   2.79957  4.47006  4.53372  3.44360  2.99069  4.18470  4.49105  2.29072  3.83037  0.90906  3.25282  4.17763  4.50797  4.02822  3.99211  3.48962  3.27141  2.44930  5.06696  3.90545     82 - -
          2.68618  4.42225  2.77519  2.73123  3.46354  2.40513  3.72494  3.29354  2.67741  2.69355  4.24690  2.90347  2.73739  3.18146  2.89801  2.37887  2.77519  2.98518  4.58477  3.61503
          0.01555  4.56705  5.28940  0.61958  0.77255  0.48576  0.95510
     75   2.60214  5.14669  1.93035  2.44853  4.45663  3.50791  3.70187  3.91810  2.30883  3.04466  4.19761  2.58283  3.90290  2.56557  2.78654  2.70455  2.73626  2.88352  5.60077  4.21231     83 - -
          2.68618  4.42225  2.77519  2.73123  3.46354  2.40513  3.72494  3.29354  2.67741  2.69355  4.24690  2.90347  2.73739  3.18146  2.89801  2.37887  2.77519  2.98518  4.58477  3.61503
          0.01555  4.56705  5.28940  0.61958  0.77255  0.48576  0.95510
     76   2.45904  5.27201  2.24274  1.98103  4.60779  3.49736  2.98902  4.09296  2.47303  3.57342  4.31851  2.34442  3.91285  2.81986  2.79072  2.27444  3.00030  3.65833  5.70773  4.29264     84 - -
          2.68618  4.42225  2.77519  2.73123  3.46354  2.40513  3.72494  3.29354  2.67741  2.69355  4.24690  2.90347  2.73739  3.18146  2.89801  2.37887  2.77519  2.98518  4.58477  3.61503
          0.11470  4.56705  2.32297  0.61958  0.77255  0.48576  0.95510
     77   2.70852  5.19062  2.94161  2.20448  4.52742  3.05352  3.66442  4.00401  2.27189  3.48985  4.23578  2.64349  3.02756  2.38789  2.34910  2.21783  2.93935  3.57731  5.62585  4.22468     85 - -
          2.68618  4.42225  2.77519  2.73123  3.46354  2.40513  3.72494  3.29354  2.67741  2.69355  4.24690  2.90347  2.73739  3.18146  2.89801  2.37887  2.77519  2.98518  4.58477  3.61503
          0.01716  4.46951  5.19185  0.61958  0.77255  0.39880  1.11208
     78   2.82616  3.47221  4.03463  3.49721  2.80675  1.39570  4.06473  2.95054  3.41185  2.66053  3.60010  3.74648  4.23894  3.66349  3.66668  3.11355  3.09333  2.73834  4.73620  2.28756     86 - -
          2.68618  4.42225  2.77519  2.73123  3.46354  2.40513  3.72494  3.29354  2.67741  2.69355  4.24690  2.90347  2.73739  3.18146  2.89801  2.37887  2.77519  2.98518  4.58477  3.61503
          0.01555  4.56705  5.28940  0.61958  0.77255  0.48576  0.95510
     79   2.30158  4.78494  3.24762  2.68220  3.98861  3.60133  3.80556  3.07393  2.32986  2.85204  3.49956  3.17628  3.98691  2.71273  1.91239  2.81756  2.96670  2.57549  5.31044  4.01403     87 - -
          2.68618  4.42225  2.77519  2.73123  3.46354  2.40513  3.72494  3.29354  2.67741  2.69355  4.24690  2.90347  2.73739  3.18146  2.89801  2.37887  2.77519  2.98518  4.58477  3.61503
          0.01555  4.56705  5.28940  0.61958  0.77255  0.48576  0.95510
     80   1.60686  4.53239  3.78412  3.37236  4.63976  3.29770  4.44800  4.06931  3.38197  3.72216  4.52320  3.58148  1.85565  3.67775  3.74192  1.41234  2.66911  3.51702  5.95069  4.72139     88 - -
          2.68618  4.42225  2.77519  2.73123  3.46354  2.40513  3.72494  3.29354  2.67741  2.69355  4.24690  2.90347  2.73739  3.18146  2.89801  2.37887  2.77519  2.98518  4.58477  3.61503
          0.01555  4.56705  5.28940  0.61958  0.77255  0.48576  0.95510
     81   2.79992  5.28907  1.85874  2.42398  4.61824  3.50634  2.69304  4.10052  2.50903  3.58906  4.34409  2.54152  3.93536  2.85378  2.55931  2.11677  3.03688  3.67439  5.72940  4.31679     89 - -
          2.68618  4.42225  2.77519  2.73123  3.46354  2.40513  3.72494  3.29354  2.67741  2.69355  4.24690  2.90347  2.73739  3.18146  2.89801  2.37887  2.77519  2.98518  4.58477  3.61503
          0.01555  4.56705  5.28940  0.61958  0.77255  0.48576  0.95510
     82   4.29217  5.49628  5.21750  5.10206  0.32814  4.71669  4.39080  3.79929  5.01097  3.02248  4.44354  4.88586  5.19006  4.99620  4.95706  4.49052  4.60848  3.83251  4.51636  2.83113     90 - -
          2.68618  4.42225  2.77519  2.73123  3.46354  2.40513  3.72494  3.29354  2.67741  2.69355  4.24690  2.90347  2.73739  3.18146  2.89801  2.37887  2.77519  2.98518  4.58477  3.61503
          0.01555  4.56705  5.28940  0.61958  0.77255  0.48576  0.95510
     83   2.14919  5.16573  2.96106  2.17647  4.50310  3.19201  3.73344  3.96764  2.49354  3.48412  4.24691  2.99930  2.97708  2.14700  2.98027  2.07969  2.98750  3.56043  5.64643  4.25495     91 - -
          2.68618  4.42225  2.77519  2.73123  3.46354  2.40513  3.72494  3.29354  2.67741  2.69355  4.24690  2.90347  2.73739  3.18146  2.89801  2.37887  2.77519  2.98518  4.58477  3.61503
          0.01555  4.56705  5.28940  0.61958  0.77255  0.48576  0.95510
     84   1.91999  4.82501  3.18308  2.62587  4.03845  3.30097  3.32192  3.44051  2.48546  2.29669  3.90406  3.13198  3.41233  2.53770  3.05832  2.64325  2.95250  3.14311  5.34574  3.47309     92 - -
          2.68618  4.42225  2.77519  2.73123  3.46354  2.40513  3.72494  3.29354  2.67741  2.69355  4.24690  2.90347  2.73739  3.18146  2.89801  2.37887  2.77519  2.98518  4.58477  3.61503
          0.01555  4.56705  5.28940  0.61958  0.77255  0.48576  0.95510
     85   3.59340  4.84258  5.50506  4.94175  3.44567  4.97821  5.35814  1.84746  4.81396  0.86619  2.80557  5.10635  5.12844  4.83096  4.84300  4.34934  3.81711  1.68450  5.54925  4.51304     93 - -
          2.68618  4.42225  2.77519  2.73123  3.46354  2.40513  3.72494  3.29354  2.67741  2.69355  4.24690  2.90347  2.73739  3.18146  2.89801  2.37887  2.77519  2.98518  4.58477  3.61503
          0.01555  4.56705  5.28940  0.61958  0.77255  0.48576  0.95510
     86   3.23607  5.22439  3.49070  3.09822  4.12049  3.87346  4.11892  3.71142  2.71871  2.57351  4.25545  3.53928  4.34562  0.82652  2.98921  3.30094  3.49269  3.53891  5.53694  4.17307     94 - -
          2.68618  4.42225  2.77519  2.73123  3.46354  2.40513  3.72494  3.29354  2.67741  2.69355  4.24690  2.90347  2.73739  3.18146  2.89801  2.37887  2.77519  2.98518  4.58477  3.61503
          0.01555  4.56705  5.28940  0.61958  0.77255  0.48576  0.95510
     87   2.59403  5.18161  2.78663  2.25942  4.50691  3.50060  3.68986  3.39233  2.17545  3.47811  4.22773  2.16123  3.89396  2.54937  2.61140  2.69206  2.51704  3.19273  5.62597  4.22786     95 - -
          2.68618  4.42225  2.77519  2.73123  3.46354  2.40513  3.72494  3.29354  2.67741  2.69355  4.24690  2.90347  2.73739  3.18146  2.89801  2.37887  2.77519  2.98518  4.58477  3.61503
          0.01555  4.56705  5.28940  0.61958  0.77255  0.48576  0.95510
     88   1.92488  5.04983  2.71888  2.53080  4.34370  3.53729  3.75653  3.78167  2.51358  3.34527  4.13823  3.05739  3.94516  2.88801  1.75481  2.59810  2.99049  3.42154  5.54522  3.66867     96 - -
          2.68618  4.42225  2.77519  2.73123  3.46354  2.40513  3.72494  3.29354  2.67741  2.69355  4.24690  2.90347  2.73739  3.18146  2.89801  2.37887  2.77519  2.98518  4.58477  3.61503
          0.01555  4.56705  5.28940  0.61958  0.77255  0.48576  0.95510
     89   2.71925  4.53758  2.99359  2.65911  2.75868  2.49556  3.90038  2.68433  2.86242  2.07352  3.63607  3.33454  4.04192  3.17899  3.25150  2.44211  2.95139  2.81940  5.10636  3.85278     97 - -
          2.68618  4.42225  2.77519  2.73123  3.46354  2.40513  3.72494  3.29354  2.67741  2.69355  4.24690  2.90347  2.73739  3.18146  2.89801  2.37887  2.77519  2.98518  4.58477  3.61503
          0.01555  4.56705  5.28940  0.61958  0.77255  0.48576  0.95510
     90   2.56260  5.13039  2.35982  2.35863  3.68325  3.21929  3.27480  3.89502  2.34502  2.77993  4.18179  2.99318  3.90152  2.81160  2.23577  2.37549  2.95088  3.49972  5.58721  4.20157     98 - -
          2.68618  4.42225  2.77519  2.73123  3.46354  2.40513  3.72494  3.29354  2.67741  2.69355  4.24690  2.90347  2.73739  3.18146  2.89801  2.37887  2.77519  2.98518  4.58477  3.61503
          0.04509  4.56705  3.39039  0.61958  0.77255  0.48576  0.95510
     91   2.19007  4.86000  2.74820  2.25257  4.08603  3.01137  3.75950  3.49445  2.57451  2.61058  3.00659  3.09536  3.94032  2.92115  3.03209  2.44746  2.78310  2.89813  5.37373  4.04983     99 - -
          2.68618  4.42225  2.77519  2.73123  3.46354  2.40513  3.72494  3.29354  2.67741  2.69355  4.24690  2.90347  2.73739  3.18146  2.89801  2.37887  2.77519  2.98518  4.58477  3.61503
          0.05219  4.53798  3.21502  0.61958  0.77255  0.45510  1.00617
     92   2.73293  5.22209  2.57248  2.31811  4.55907  2.25025  3.68812  4.03809  2.00651  3.52214  4.26730  2.96168  3.89280  2.56098  2.53819  2.48301  2.78695  3.60888  5.65733  4.25246    100 - -
          2.68618  4.42225  2.77519  2.73123  3.46354  2.40513  3.72494  3.29354  2.67741  2.69355  4.24690  2.90347  2.73739  3.18146  2.89801  2.37887  2.77519  2.98518  4.58477  3.61503
          0.01610  4.53250  5.25485  0.61958  0.77255  0.54602  0.86572
     93   2.44130  5.19257  2.97934  2.42569  4.52651  3.20346  3.38104  3.99991  1.99711  3.49058  4.23833  2.58228  3.50623  2.64144  2.35522  2.17407  2.95184  3.57769  5.63019  4.23279    101 - -
          2.68618  4.42225  2.77519  2.73123  3.46354  2.40513  3.72494  3.29354  2.67741  2.69355  4.24690  2.90347  2.73739  3.18146  2.89801  2.37887  2.77519  2.98518  4.58477  3.61503
          0.01610  4.53250  5.25485  0.61958  0.77255  0.54602  0.86572
     94   2.32749  5.06669  2.58154  2.46466  4.35479  2.80963  3.26465  3.80198  2.46387  3.34780  4.12393  3.00096  3.40455  2.82051  2.58150  2.58188  2.36329  3.03573  5.53637  3.66970    102 - -
          2.68473  4.42298  2.77556  2.73071  3.46392  2.40571  3.72515  3.29183  2.67668  2.69378  4.24674  2.90378  2.73813  3.18168  2.89786  2.37890  2.77557  2.98541  4.58550  3.61576
          0.45900  1.01373  5.25485  1.97054  0.15010  0.44985  1.01536
     95   2.72393  5.21009  2.82236  2.09019  4.54617  3.49857  3.68632  3.47498  2.20888  3.51061  4.25363  2.66602  3.89257  2.51981  2.17125  2.41846  2.57445  3.59600  5.64722  4.24348    112 - -
          2.68618  4.42225  2.77519  2.73123  3.46354  2.40513  3.72494  3.29354  2.67741  2.69355  4.24690  2.90347  2.73739  3.18146  2.89801  2.37887  2.77519  2.98518  4.58477  3.61503
          0.01555  4.56705  5.28940  0.61958  0.77255  0.48576  0.95510
     96   2.79098  5.28268  2.58510  2.10742  4.61492  3.20968  3.73424  4.09493  2.34437  3.58038  4.33292  2.80385  1.94652  2.84089  2.38130  2.74954  3.02588  3.66766  5.71829  4.30853    113 - -
          2.68618  4.42225  2.77519  2.73123  3.46354  2.40513  3.72494  3.29354  2.67741  2.69355  4.24690  2.90347  2.73739  3.18146  2.89801  2.37887  2.77519  2.98518  4.58477  3.61503
          0.01555  4.56705  5.28940  0.61958  0.77255  0.48576  0.95510
     97   1.98838  2.70620  4.52387  3.92390  2.81170  3.89911  4.23171  2.07596  3.75118  1.84046  3.26274  3.99968  4.26432  3.91883  3.82832  2.93439  2.97922  2.19587  4.78443  3.60345    114 - -
          2.68618  4.42225  2.77519  2.73123  3.46354  2.40513  3.72494  3.29354  2.67741  2.69355  4.24690  2.90347  2.73739  3.18146  2.89801  2.37887  2.77519  2.98518  4.58477  3.61503
          0.01555  4.56705  5.28940  0.61958  0.77255  0.48576  0.95510
     98   2.71799  3.71909  3.41450  2.66411  3.73040  3.64655  3.41523  2.72408  2.65377  2.42013  3.66668  3.30421  4.02951  2.60743  2.98505  2.87615  2.11226  2.39653  5.13383  3.87418    115 - -
          2.68618  4.42225  2.77519  2.73123  3.46354  2.40513  3.72494  3.29354  2.67741  2.69355  4.24690  2.90347  2.73739  3.18146  2.89801  2.37887  2.77519  2.98518  4.58477  3.61503
          0.01555  4.56705  5.28940  0.61958  0.77255  0.48576  0.95510
     99   3.97751  5.14457  5.26871  4.98175  1.40818  4.80006  3.84162  3.63786  4.77691  1.72980  4.22066  4.53047  5.08758  4.61783  4.68248  4.16172  4.18996  3.54635  2.90715  1.16430    116 - -
          2.68618  4.42225  2.77519  2.73123  3.46354  2.40513  3.72494  3.29354  2.67741  2.69355  4.24690  2.90347  2.73739  3.18146  2.89801  2.37887  2.77519  2.98518  4.58477  3.61503
          0.01555  4.56705  5.28940  0.61958  0.77255  0.48576  0.95510
    100   2.79201  4.16855  4.69674  4.08799  2.71061  3.95922  4.27182  2.15287  3.88698  1.74501  2.50258  4.10035  4.31220  4.01639  3.91100  3.27026  3.02294  2.06383  3.78035  2.30080    117 - -
          2.68618  4.42225  2.77519  2.73123  3.46354  2.40513  3.72494  3.29354  2.67741  2.69355  4.24690  2.90347  2.73739  3.18146  2.89801  2.37887  2.77519  2.98518  4.58477  3.61503
          0.01555  4.56705  5.28940  0.61958  0.77255  0.48576  0.95510
    101   1.38063  4.47486  4.47957  3.95275  3.65232  4.05318  4.61915  2.37852  3.84149  1.74888  3.55763  4.15352  4.49582  4.09353  4.05353  3.40310  3.26189  1.69460  5.33259  4.14340    118 - -
          2.68618  4.42225  2.77519  2.73123  3.46354  2.40513  3.72494  3.29354  2.67741  2.69355  4.24690  2.90347  2.73739  3.18146  2.89801  2.37887  2.77519  2.98518  4.58477  3.61503
          0.01555  4.56705  5.28940  0.61958  0.77255  0.48576  0.95510
    102   4.29217  5.49628  5.21750  5.10206  0.32814  4.71669  4.39080  3.79929  5.01097  3.02248  4.44354  4.88586  5.19006  4.99620  4.95706  4.49052  4.60848  3.83251  4.51636  2.83113    119 - -
          2.68618  4.42225  2.77519  2.73123  3.46354  2.40513  3.72494  3.29354  2.67741  2.69355  4.24690  2.90347  2.73739  3.18146  2.89801  2.37887  2.77519  2.98518  4.58477  3.61503
          0.01555  4.56705  5.28940  0.61958  0.77255  0.48576  0.95510
    103   3.91831  5.98820  0.28931  3.04890  5.50220  3.90910  4.76312  5.28929  4.00390  4.77773  5.82008  3.62370  4.60750  4.03584  4.57534  3.83473  4.28503  4.86647  6.50324  5.32492    120 - -
          2.68618  4.42225  2.77519  2.73123  3.46354  2.40513  3.72494  3.29354  2.67741  2.69355  4.24690  2.90347  2.73739  3.18146  2.89801  2.37887  2.77519  2.98518  4.58477  3.61503
          0.01555  4.56705  5.28940  0.61958  0.77255  0.48576  0.95510
    104   3.73577  4.96790  5.62216  5.05448  3.38869  5.12954  5.47536  1.76684  4.92808  0.70374  2.82165  5.25460  5.21689  4.88638  4.93527  4.51087  3.95077  2.17725  5.57339  4.58414    121 - -
          2.68618  4.42225  2.77519  2.73123  3.46354  2.40513  3.72494  3.29354  2.67741  2.69355  4.24690  2.90347  2.73739  3.18146  2.89801  2.37887  2.77519  2.98518  4.58477  3.61503
          0.01555  4.56705  5.28940  0.61958  0.77255  0.48576  0.95510
    105   2.90716  4.46455  4.14950  3.59473  3.45430  3.94424  4.31086  2.69346  3.46771  1.11000  3.06625  3.88294  2.54934  3.74706  3.71078  3.24845  2.74220  2.58899  5.09247  3.91385    122 - -
          2.68618  4.42225  2.77519  2.73123  3.46354  2.40513  3.72494  3.29354  2.67741  2.69355  4.24690  2.90347  2.73739  3.18146  2.89801  2.37887  2.77519  2.98518  4.58477  3.61503
          0.01555  4.56705  5.28940  0.61958  0.77255  0.48576  0.95510
    106   2.71833  4.79763  3.20126  2.15528  2.73037  3.27272  3.37231  3.40296  2.43115  3.04151  3.49153  2.82858  3.96654  2.97167  2.89828  2.78943  2.94966  2.85054  5.32249  2.63849    123 - -
          2.68618  4.42225  2.77519  2.73123  3.46354  2.40513  3.72494  3.29354  2.67741  2.69355  4.24690  2.90347  2.73739  3.18146  2.89801  2.37887  2.77519  2.98518  4.58477  3.61503
          0.01555  4.56705  5.28940  0.61958  0.77255  0.48576  0.95510
    107   2.56670  3.14670  4.28408  3.69190  2.72515  3.83535  3.64850  2.61022  3.55273  1.57493  3.28217  3.85662  4.20337  3.17664  3.21721  3.12727  2.94884  2.29743  3.23504  3.58911    124 - -
          2.68618  4.42225  2.77519  2.73123  3.46354  2.40513  3.72494  3.29354  2.67741  2.69355  4.24690  2.90347  2.73739  3.18146  2.89801  2.37887  2.77519  2.98518  4.58477  3.61503
          0.01555  4.56705  5.28940  0.61958  0.77255  0.48576  0.95510
    108   2.61905  5.29158  1.93924  2.21407  4.62898  3.22323  3.72330  4.11702  2.16400  3.59368  4.33811  2.45020  3.30079  2.65838  2.98410  2.42397  3.01137  3.67884  5.72546  4.30660    125 - -
          2.68618  4.42225  2.77519  2.73123  3.46354  2.40513  3.72494  3.29354  2.67741  2.69355  4.24690  2.90347  2.73739  3.18146  2.89801  2.37887  2.77519  2.98518  4.58477  3.61503
          0.06533  4.56705  2.94021  0.61958  0.77255  0.48576  0.95510
    109   2.49862  4.77450  3.27122  3.11616  4.80063  0.75933  4.39862  4.22152  2.78970  3.87066  4.71822  3.46236  4.10192  3.62811  3.58195  2.89535  3.22036  3.70324  6.05692  4.80434    126 - -
          2.68618  4.42225  2.77519  2.73123  3.46354  2.40513  3.72494  3.29354  2.67741  2.69355  4.24690  2.90347  2.73739  3.18146  2.89801  2.37887  2.77519  2.98518  4.58477  3.61503
          0.06112  4.51806  3.02866  0.61958  0.77255  0.56959  0.83415
    110   2.69792  5.07891  3.00204  1.89516  3.78231  3.49084  3.33164  3.82798  2.06466  3.36187  4.13304  2.98064  3.88230  2.65754  2.37462  2.56367  2.92818  3.17261  4.15793  4.16284    127 - -
          2.68618  4.42225  2.77519  2.73123  3.46354  2.40513  3.72494  3.29354  2.67741  2.69355  4.24690  2.90347  2.73739  3.18146  2.89801  2.37887  2.77519  2.98518  4.58477  3.61503
          0.01708  4.47402  5.19637  0.61958  0.77255  0.52124  0.90087
    111   2.56926  5.14854  1.67152  2.24703  4.45183  3.49553  3.71152  3.91123  2.29807  3.43655  4.20515  2.97966  3.90491  2.82665  2.96418  2.52611  2.72163  3.51747  4.01525  4.21878    128 - -
          2.68618  4.42225  2.77519  2.73123  3.46354  2.40513  3.72494  3.29354  2.67741  2.69355  4.24690  2.90347  2.73739  3.18146  2.89801  2.37887  2.77519  2.98518  4.58477  3.61503
          0.01634  4.51806  5.24041  0.61958  0.77255  0.56959  0.83415
    112   3.37814  4.73174  4.97863  4.42459  3.24303  4.57076  4.80668  2.45846  4.24927  0.73781  3.18146  4.60497  4.82344  4.38920  4.35217  3.91189  3.60683  2.04781  5.16282  3.32694    129 - -
          2.68618  4.42225  2.77519  2.73123  3.46354  2.40513  3.72494  3.29354  2.67741  2.69355  4.24690  2.90347  2.73739  3.18146  2.89801  2.37887  2.77519  2.98518  4.58477  3.61503
          0.01634  4.51806  5.24041  0.61958  0.77255  0.56959  0.83415
    113   2.71375  4.48692  3.51712  2.94819  3.63198  3.66703  3.90890  2.99520  2.87329  2.37912  3.58966  3.37179  4.04932  3.20895  2.03080  2.72099  2.36862  2.36799  5.05875  2.83621    130 - -
          2.68618  4.42225  2.77519  2.73123  3.46354  2.40513  3.72494  3.29354  2.67741  2.69355  4.24690  2.90347  2.73739  3.18146  2.89801  2.37887  2.77519  2.98518  4.58477  3.61503
          0.01634  4.51806  5.24041  0.61958  0.77255  0.43670  1.03893
    114   2.37780  5.22159  2.18024  2.32737  4.55886  2.99930  3.68890  4.04001  2.21159  3.16250  4.26496  2.70432  3.89299  2.35292  2.76679  2.51923  2.95898  3.60817  5.65832  4.25090    131 - -
          2.68618  4.42225  2.77519  2.73123  3.46354  2.40513  3.72494  3.29354  2.67741  2.69355  4.24690  2.90347  2.73739  3.18146  2.89801  2.37887  2.77519  2.98518  4.58477  3.61503
          0.01555  4.56705  5.28940  0.61958  0.77255  0.48576  0.95510
    115   2.42245  4.37297  3.72227  2.94880  3.50651  3.72693  4.00326  2.84788  3.09472  1.79101  3.48571  3.52445  4.10955  3.10824  3.41285  2.68959  2.43730  1.96708  4.97217  3.75109    132 - -
          2.68618  4.42225  2.77519  2.73123  3.46354  2.40513  3.72494  3.29354  2.67741  2.69355  4.24690  2.90347  2.73739  3.18146  2.89801  2.37887  2.77519  2.98518  4.58477  3.61503
          0.01555  4.56705  5.28940  0.61958  0.77255  0.48576  0.95510
    116   2.50085  5.14726  2.95195  2.20593  4.48802  3.51780  3.78212  3.94007  2.55119  3.47750  4.25872  2.71519  1.72528  2.90692  2.78598  2.42102  3.03394  3.55028  5.65710  4.27980    133 - -
          2.68618  4.42225  2.77519  2.73123  3.46354  2.40513  3.72494  3.29354  2.67741  2.69355  4.24690  2.90347  2.73739  3.18146  2.89801  2.37887  2.77519  2.98518  4.58477  3.61503
          0.01555  4.56705  5.28940  0.61958  0.77255  0.48576  0.95510
    117   3.62748  4.96328  4.93717  4.49449  2.77309  4.62430  4.29850  2.94208  4.26595  0.83256  3.53641  4.52013  4.91543  4.40770  4.34872  3.99790  3.85561  3.00292  4.52504  1.67106    134 - -
          2.68618  4.42225  2.77519  2.73123  3.46354  2.40513  3.72494  3.29354  2.67741  2.69355  4.24690  2.90347  2.73739  3.18146  2.89801  2.37887  2.77519  2.98518  4.58477  3.61503
          0.01555  4.56705  5.28940  0.61958  0.77255  0.48576  0.95510
    118   2.49147  5.02578  2.80630  2.31216  4.29597  3.52688  3.72398  3.09827  2.38907  2.82274  3.50517  3.03219  3.91811  2.44620  2.58234  2.30749  2.73029  3.15188  5.50606  4.14556    135 - -
          2.68618  4.42225  2.77519  2.73123  3.46354  2.40513  3.72494  3.29354  2.67741  2.69355  4.24690  2.90347  2.73739  3.18146  2.89801  2.37887  2.77519  2.98518  4.58477  3.61503
          0.01555  4.56705  5.28940  0.61958  0.77255  0.48576  0.95510
    119   2.59229  5.15535  2.60531  1.55228  4.46871  3.50581  3.69889  3.93267  2.44741  3.05888  3.69920  2.82837  3.90051  2.67627  2.74135  2.70124  2.95505  3.23293  5.60709  4.21606    136 - -
          2.68618  4.42225  2.77519  2.73123  3.46354  2.40513  3.72494  3.29354  2.67741  2.69355  4.24690  2.90347  2.73739  3.18146  2.89801  2.37887  2.77519  2.98518  4.58477  3.61503
          0.01555  4.56705  5.28940  0.61958  0.77255  0.48576  0.95510
    120   3.99212  5.67179  4.56637  3.99100  5.22017  4.27047  4.59178  4.86561  2.85880  4.25174  5.27400  4.27607  4.77694  3.81505  0.30082  4.07100  4.23461  4.56697  6.03915  5.04921    137 - -
          2.68618  4.42225  2.77519  2.73123  3.46354  2.40513  3.72494  3.29354  2.67741  2.69355  4.24690  2.90347  2.73739  3.18146  2.89801  2.37887  2.77519  2.98518  4.58477  3.61503
          0.01555  4.56705  5.28940  0.61958  0.77255  0.48576  0.95510
    121   3.33855  5.50951  3.83685  3.06622  4.99913  3.97604  3.84777  4.32342  1.09123  2.93999  4.57330  3.46679  4.30890  2.70091  1.50272  3.31595  3.48466  3.99220  5.73788  4.58065    138 - -
          2.68618  4.42225  2.77519  2.73123  3.46354  2.40513  3.72494  3.29354  2.67741  2.69355  4.24690  2.90347  2.73739  3.18146  2.89801  2.37887  2.77519  2.98518  4.58477  3.61503
          0.01555  4.56705  5.28940  0.61958  0.77255  0.48576  0.95510
    122   2.20307  5.22698  2.82466  2.33061  4.56786  3.50683  3.34648  4.04569  1.76290  3.52680  4.27053  2.81788  3.90182  2.52859  2.43143  2.57605  2.96879  3.61575  5.65846  4.25733    139 - -
          2.68618  4.42225  2.77519  2.73123  3.46354  2.40513  3.72494  3.29354  2.67741  2.69355  4.24690  2.90347  2.73739  3.18146  2.89801  2.37887  2.77519  2.98518  4.58477  3.61503
          0.01555  4.56705  5.28940  0.61958  0.77255  0.48576  0.95510
    123   2.47014  4.52473  3.47376  2.90834  3.67576  3.66409  3.90383  2.77866  2.70131  1.90444  3.20147  3.34690  4.04573  2.61974  2.68746  2.67150  2.78362  2.80643  5.09416  3.27090    140 - -
          2.68618  4.42225  2.77519  2.73123  3.46354  2.40513  3.72494  3.29354  2.67741  2.69355  4.24690  2.90347  2.73739  3.18146  2.89801  2.37887  2.77519  2.98518  4.58477  3.61503
          0.01555  4.56705  5.28940  0.61958  0.77255  0.48576  0.95510
    124   4.04416  5.32819  5.30852  4.99959  3.56730  4.86390  5.45537  2.84481  4.77416  0.33351  3.45498  5.22010  5.21127  4.95995  4.81636  4.60394  4.32116  3.05173  5.63856  4.50780    141 - -
          2.68618  4.42225  2.77519  2.73123  3.46354  2.40513  3.72494  3.29354  2.67741  2.69355  4.24690  2.90347  2.73739  3.18146  2.89801  2.37887  2.77519  2.98518  4.58477  3.61503
          0.01555  4.56705  5.28940  0.61958  0.77255  0.48576  0.95510
    125   2.56383  5.19094  2.72479  1.95575  3.75181  3.49888  3.68757  3.99459  2.05342  3.08563  4.23597  2.97277  3.89222  2.53673  2.46796  2.51429  2.77644  3.57303  5.63296  4.23237    142 - -
          2.68618  4.42225  2.77519  2.73123  3.46354  2.40513  3.72494  3.29354  2.67741  2.69355  4.24690  2.90347  2.73739  3.18146  2.89801  2.37887  2.77519  2.98518  4.58477  3.61503
          0.01555  4.56705  5.28940  0.61958  0.77255  0.48576  0.95510
    126   2.16717  5.24880  2.43627  1.91864  4.58482  3.21572  3.70580  4.06777  2.25283  3.55044  4.29455  2.96549  3.90483  2.36346  2.95110  2.49352  2.77904  3.63510  5.68584  4.27444    143 - -
          2.68618  4.42225  2.77519  2.73123  3.46354  2.40513  3.72494  3.29354  2.67741  2.69355  4.24690  2.90347  2.73739  3.18146  2.89801  2.37887  2.77519  2.98518  4.58477  3.61503
          0.01555  4.56705  5.28940  0.61958  0.77255  0.48576  0.95510
    127   3.62124  4.88311  5.48283  4.90958  2.74908  4.95485  5.26435  2.19960  4.77414  0.73914  3.13607  5.07301  5.09676  4.76047  4.78784  4.31801  3.83850  1.85349  5.43849  4.38152    144 - -
          2.68618  4.42225  2.77519  2.73123  3.46354  2.40513  3.72494  3.29354  2.67741  2.69355  4.24690  2.90347  2.73739  3.18146  2.89801  2.37887  2.77519  2.98518  4.58477  3.61503
          0.01555  4.56705  5.28940  0.61958  0.77255  0.48576  0.95510
    128   2.70824  3.33418  4.84105  4.24769  3.33975  4.19609  4.54572  2.05509  4.07571  1.18042  2.53782  4.31749  4.52250  4.21319  4.13133  3.51557  3.21709  2.03457  5.02065  3.86565    145 - -
          2.68618  4.42225  2.77519  2.73123  3.46354  2.40513  3.72494  3.29354  2.67741  2.69355  4.24690  2.90347  2.73739  3.18146  2.89801  2.37887  2.77519  2.98518  4.58477  3.61503
          0.04296  4.56705  3.45261  0.61958  0.77255  0.48576  0.95510
    129   2.71696  5.21915  2.64800  2.15136  4.56031  2.81122  3.67701  4.04366  1.96218  3.23424  4.26136  2.76376  3.28700  2.39986  2.74919  2.50821  2.94839  3.60779  5.65346  4.24450    146 - -
          2.68618  4.42225  2.77519  2.73123  3.46354  2.40513  3.72494  3.29354  2.67741  2.69355  4.24690  2.90347  2.73739  3.18146  2.89801  2.37887  2.77519  2.98518  4.58477  3.61503
          0.04932  4.54007  3.28471  0.61958  0.77255  0.53330  0.88350
    130   2.10156  5.19557  2.68718  2.09733  4.52995  2.80295  3.37380  4.00910  2.32002  3.49615  4.23978  2.94892  3.27566  2.62339  2.65239  2.49589  2.94006  3.58060  5.63418  4.22851    147 - -
          2.68618  4.42225  2.77519  2.73123  3.46354  2.40513  3.72494  3.29354  2.67741  2.69355  4.24690  2.90347  2.73739  3.18146  2.89801  2.37887  2.77519  2.98518  4.58477  3.61503
          0.06180  4.50727  3.01787  0.61958  0.77255  0.51048  0.91682
    131   2.32678  4.79388  2.81113  2.60139  4.00568  3.54817  3.75927  2.75897  2.46516  2.61268  3.87257  2.92071  3.55402  2.51674  2.86669  2.75719  2.58385  2.91226  4.17704  4.00332    148 - -
          2.68618  4.42225  2.77519  2.73123  3.46354  2.40513  3.72494  3.29354  2.67741  2.69355  4.24690  2.90347  2.73739  3.18146  2.89801  2.37887  2.77519  2.98518  4.58477  3.61503
          0.01678  4.49186  5.21421  0.61958  0.77255  0.41516  1.07950
    132   2.49481  5.22639  2.41962  2.24500  4.56655  2.74276  3.14595  4.04931  2.05217  3.52926  4.26900  2.96404  3.23975  2.78532  2.49660  2.54100  2.95784  3.61452  5.66138  4.25282    149 - -
          2.68618  4.42225  2.77519  2.73123  3.46354  2.40513  3.72494  3.29354  2.67741  2.69355  4.24690  2.90347  2.73739  3.18146  2.89801  2.37887  2.77519  2.98518  4.58477  3.61503
          0.01555  4.56705  5.28940  0.61958  0.77255  0.48576  0.95510
    133   2.23760  3.97675  3.32332  2.28565  3.83088  2.57139  3.84453  2.86991  2.59534  2.35568  3.74574  3.23718  4.00343  3.07106  2.95588  2.69650  2.94898  2.70934  5.20539  3.92838    150 - -
          2.68618  4.42225  2.77519  2.73123  3.46354  2.40513  3.72494  3.29354  2.67741  2.69355  4.24690  2.90347  2.73739  3.18146  2.89801  2.37887  2.77519  2.98518  4.58477  3.61503
          0.06438  4.56705  2.95722  0.61958  0.77255  0.48576  0.95510
    134   2.70607  5.11590  2.45919  2.43881  4.42196  3.49448  3.68636  3.88063  2.24002  3.40413  4.16767  2.52109  2.58370  2.79741  2.57935  2.68858  2.60660  3.19748  3.87730  4.18750    151 - -
          2.68618  4.42225  2.77519  2.73123  3.46354  2.40513  3.72494  3.29354  2.67741  2.69355  4.24690  2.90347  2.73739  3.18146  2.89801  2.37887  2.77519  2.98518  4.58477  3.61503
          0.01633  4.51900  5.24134  0.61958  0.77255  0.56809  0.83611
    135   2.21236  4.48696  3.48298  2.91884  3.63955  3.28644  3.90081  3.00518  2.88152  2.18358  3.17145  3.34961  3.06692  2.81701  3.25958  2.41303  2.93269  2.30641  5.06466  3.81802    152 - -
          2.68618  4.42225  2.77519  2.73123  3.46354  2.40513  3.72494  3.29354  2.67741  2.69355  4.24690  2.90347  2.73739  3.18146  2.89801  2.37887  2.77519  2.98518  4.58477  3.61503
          0.24502  4.51900  1.57788  0.61958  0.77255  0.43752  1.03743
    136   2.22814  4.91438  2.71711  2.30359  4.17333  3.17122  3.67946  3.59999  2.46841  2.84152  3.98596  2.81035  3.14299  2.81846  2.93949  2.49007  2.89124  2.63952  5.41075  4.06180    153 - -
          2.68616  4.42254  2.77515  2.73152  3.46383  2.40514  3.72480  3.29353  2.67755  2.69343  4.24591  2.90356  2.73666  3.18149  2.89830  2.37904  2.77510  2.98522  4.58506  3.61493
          0.69853  1.35776  1.40467  1.55266  0.23786  0.63960  0.74973
    137   2.16070  4.92965  2.89476  2.22702  4.21722  2.95953  3.29555  3.65490  2.40950  3.21960  4.01080  2.91689  3.19418  2.60045  2.88375  2.47264  2.67949  3.29413  5.42553  4.06338    160 - -
          2.68618  4.42225  2.77519  2.73123  3.46354  2.40513  3.72494  3.29354  2.67741  2.69355  4.24690  2.90347  2.73739  3.18146  2.89801  2.37887  2.77519  2.98518  4.58477  3.61503
          0.02337  4.16375  4.88610  0.61958  0.77255  0.59960  0.79636
    138   2.65587  3.45067  3.86506  3.28667  3.32961  3.71157  3.99549  2.02192  3.18950  2.09806  3.32311  3.58907  4.08504  3.14337  2.70206  2.98255  2.39276  2.33191  4.82177  3.61673    161 - -
          2.68618  4.42225  2.77519  2.73123  3.46354  2.40513  3.72494  3.29354  2.67741  2.69355  4.24690  2.90347  2.73739  3.18146  2.89801  2.37887  2.77519  2.98518  4.58477  3.61503
          0.01914  4.36142  5.08377  0.61958  0.77255  0.61686  0.77574
    139   2.57305  4.65287  3.38005  2.79680  3.83487  3.63084  3.81724  2.39689  2.46813  2.25824  3.74050  3.25340  4.00952  2.60225  2.05520  2.86913  2.96620  2.94624  5.18668  3.92856    162 - -
          2.68618  4.42225  2.77519  2.73123  3.46354  2.40513  3.72494  3.29354  2.67741  2.69355  4.24690  2.90347  2.73739  3.18146  2.89801  2.37887  2.77519  2.98518  4.58477  3.61503
          0.01783  4.43135  5.15370  0.61958  0.77255  0.45052  1.01417
    140   2.71029  4.34116  3.74926  3.17737  2.73659  3.17194  3.99060  2.81852  3.10839  2.18910  3.44798  3.53383  4.10438  2.53979  2.98794  2.98616  2.94198  2.22041  4.92041  2.43310    163 - -
          2.68618  4.42225  2.77519  2.73123  3.46354  2.40513  3.72494  3.29354  2.67741  2.69355  4.24690  2.90347  2.73739  3.18146  2.89801  2.37887  2.77519  2.98518  4.58477  3.61503
          0.01610  4.53250  5.25485  0.61958  0.77255  0.54602  0.86572
    141   2.70387  3.54695  3.55059  2.72575  3.59377  3.67148  3.92929  2.95472  2.94156  2.66607  3.12952  3.39892  3.58338  3.24848  3.30364  1.64531  2.93782  2.37415  5.03232  3.29737    164 - -
          2.68618  4.42225  2.77519  2.73123  3.46354  2.40513  3.72494  3.29354  2.67741  2.69355  4.24690  2.90347  2.73739  3.18146  2.89801  2.37887  2.77519  2.98518  4.58477  3.61503
          0.01610  4.53250  5.25485  0.61958  0.77255  0.44985  1.01536
    142   2.37460  4.98525  2.58585  2.08477  4.24147  3.53665  3.74174  2.72523  2.52891  3.25195  4.05227  3.05267  3.93067  2.59626  3.00036  2.38947  2.95612  2.56813  5.47696  4.12700    165 - -
          2.68618  4.42225  2.77519  2.73123  3.46354  2.40513  3.72494  3.29354  2.67741  2.69355  4.24690  2.90347  2.73739  3.18146  2.89801  2.37887  2.77519  2.98518  4.58477  3.61503
          0.01555  4.56705  5.28940  0.61958  0.77255  0.48576  0.95510
    143   2.47888  4.98496  2.90506  2.10957  3.46527  3.53513  2.51017  3.67059  2.51829  3.00082  4.04998  3.04971  2.82850  2.71647  2.98964  2.73475  2.79729  3.32750  4.04344  4.12312    166 - -
          2.68618  4.42225  2.77519  2.73123  3.46354  2.40513  3.72494  3.29354  2.67741  2.69355  4.24690  2.90347  2.73739  3.18146  2.89801  2.37887  2.77519  2.98518  4.58477  3.61503
          0.01555  4.56705  5.28940  0.61958  0.77255  0.48576  0.95510
    144   2.50347  3.52058  3.14257  3.47134  2.45229  3.79707  4.09151  2.34910  3.37095  2.10344  3.34465  3.72783  3.35015  3.61078  3.59233  2.50152  2.94896  2.12166  4.83948  3.64138    167 - -
          2.68618  4.42225  2.77519  2.73123  3.46354  2.40513  3.72494  3.29354  2.67741  2.69355  4.24690  2.90347  2.73739  3.18146  2.89801  2.37887  2.77519  2.98518  4.58477  3.61503
          0.01555  4.56705  5.28940  0.61958  0.77255  0.48576  0.95510
    145   2.47124  5.11737  2.70470  2.06053  3.33809  3.06882  3.70248  3.49722  2.25627  3.40378  4.16985  2.99676  3.47259  2.50656  2.94132  2.70321  2.52194  3.48427  5.57718  3.58269    168 - -
          2.68618  4.42225  2.77519  2.73123  3.46354  2.40513  3.72494  3.29354  2.67741  2.69355  4.24690  2.90347  2.73739  3.18146  2.89801  2.37887  2.77519  2.98518  4.58477  3.61503
          0.01555  4.56705  5.28940  0.61958  0.77255  0.48576  0.95510
    146   2.61198  5.13335  2.73190  2.10466  4.45320  2.30108  3.73698  3.90981  2.50636  3.16668  4.21243  3.00670  3.92133  2.85419  2.99340  2.09256  2.39298  3.51677  5.61775  4.23316    169 - -
          2.68618  4.42225  2.77519  2.73123  3.46354  2.40513  3.72494  3.29354  2.67741  2.69355  4.24690  2.90347  2.73739  3.18146  2.89801  2.37887  2.77519  2.98518  4.58477  3.61503
          0.01555  4.56705  5.28940  0.61958  0.77255  0.48576  0.95510
    147   2.51841  5.23711  2.15697  2.21567  4.57701  3.03690  3.27288  4.06112  2.29231  3.54018  4.28015  2.64326  3.27694  2.79112  2.76135  2.27398  2.96539  3.62517  5.67204  4.26118    170 - -
          2.68618  4.42225  2.77519  2.73123  3.46354  2.40513  3.72494  3.29354  2.67741  2.69355  4.24690  2.90347  2.73739  3.18146  2.89801  2.37887  2.77519  2.98518  4.58477  3.61503
          0.04560  4.56705  3.37592  0.61958  0.77255  0.48576  0.95510
    148   2.71264  4.34707  3.75952  3.19493  2.78210  1.71707  3.56774  2.55673  3.12967  2.55587  3.46441  3.54600  3.62812  3.41331  3.43635  2.98829  2.95051  2.28698  4.93715  3.70702    171 - -
          2.68618  4.42225  2.77519  2.73123  3.46354  2.40513  3.72494  3.29354  2.67741  2.69355  4.24690  2.90347  2.73739  3.18146  2.89801  2.37887  2.77519  2.98518  4.58477  3.61503
          0.01602  4.53748  5.25982  0.61958  0.77255  0.45461  1.00703
    149   2.26033  5.22336  2.61256  2.28002  4.56258  3.49594  3.27622  4.04439  2.15370  3.52565  4.26617  2.96534  3.06569  2.13180  2.76930  2.49006  2.95767  3.61098  5.65875  4.25122    172 - -
          2.68618  4.42225  2.77519  2.73123  3.46354  2.40513  3.72494  3.29354  2.67741  2.69355  4.24690  2.90347  2.73739  3.18146  2.89801  2.37887  2.77519  2.98518  4.58477  3.61503
          0.01555  4.56705  5.28940  0.61958  0.77255  0.48576  0.95510
    150   1.90666  5.17811  2.51714  2.11495  4.49872  3.18343  3.69686  3.59471  2.28325  3.22850  4.22608  2.97918  3.89861  2.47122  2.93282  2.57785  2.95775  3.55568  5.62552  4.22881    173 - -
          2.68618  4.42225  2.77519  2.73123  3.46354  2.40513  3.72494  3.29354  2.67741  2.69355  4.24690  2.90347  2.73739  3.18146  2.89801  2.37887  2.77519  2.98518  4.58477  3.61503
          0.01555  4.56705  5.28940  0.61958  0.77255  0.48576  0.95510
    151   2.45749  4.22174  4.62371  4.02572  2.89734  4.00486  4.33780  2.03677  3.85527  1.37485  3.00224  4.10571  4.35561  4.01472  3.92915  3.01863  3.06534  1.99271  4.86786  3.69545    174 - -
          2.68618  4.42225  2.77519  2.73123  3.46354  2.40513  3.72494  3.29354  2.67741  2.69355  4.24690  2.90347  2.73739  3.18146  2.89801  2.37887  2.77519  2.98518  4.58477  3.61503
          0.01555  4.56705  5.28940  0.61958  0.77255  0.48576  0.95510
    152   2.96208  4.36105  4.56385  4.00837  2.41315  4.05375  4.05473  2.80618  3.84844  1.59432  3.47031  3.20480  4.40893  3.99046  3.93890  3.35934  3.19202  2.46408  2.30121  2.16248    175 - -
          2.68618  4.42225  2.77519  2.73123  3.46354  2.40513  3.72494  3.29354  2.67741  2.69355  4.24690  2.90347  2.73739  3.18146  2.89801  2.37887  2.77519  2.98518  4.58477  3.61503
          0.01555  4.56705  5.28940  0.61958  0.77255  0.48576  0.95510
    153   2.12030  5.23687  2.50651  1.91955  4.57592  3.49676  3.69428  4.05869  2.20578  3.53900  4.28041  2.79795  3.89761  2.47761  2.70274  2.69912  2.70244  3.62453  5.67171  4.26240    176 - -
          2.68618  4.42225  2.77519  2.73123  3.46354  2.40513  3.72494  3.29354  2.67741  2.69355  4.24690  2.90347  2.73739  3.18146  2.89801  2.37887  2.77519  2.98518  4.58477  3.61503
          0.01555  4.56705  5.28940  0.61958  0.77255  0.48576  0.95510
    154   2.12789  4.01775  3.08762  2.41928  4.22472  3.53803  3.19163  3.18797  2.27333  3.23651  3.48634  2.85919  3.92853  2.69250  2.81271  2.30576  2.68899  3.31172  5.46316  4.11578    177 - -
          2.68618  4.42225  2.77519  2.73123  3.46354  2.40513  3.72494  3.29354  2.67741  2.69355  4.24690  2.90347  2.73739  3.18146  2.89801  2.37887  2.77519  2.98518  4.58477  3.61503
          0.01555  4.56705  5.28940  0.61958  0.77255  0.48576  0.95510
    155   1.32115  4.39354  4.06401  3.55805  3.79377  3.62931  4.35398  2.84766  3.48058  2.58096  3.75502  3.77394  4.18360  3.75791  3.75227  2.47832  3.04891  1.67493  5.29716  4.08955    178 - -
          2.68618  4.42225  2.77519  2.73123  3.46354  2.40513  3.72494  3.29354  2.67741  2.69355  4.24690  2.90347  2.73739  3.18146  2.89801  2.37887  2.77519  2.98518  4.58477  3.61503
          0.01555  4.56705  5.28940  0.61958  0.77255  0.48576  0.95510
    156   2.45584  2.53346  3.48480  2.67832  3.66571  3.66706  3.90841  2.77607  2.44014  2.73313  3.61499  3.35497  4.04861  3.19688  2.63310  2.90279  2.73752  2.36539  5.08697  3.26698    179 - -
          2.68618  4.42225  2.77519  2.73123  3.46354  2.40513  3.72494  3.29354  2.67741  2.69355  4.24690  2.90347  2.73739  3.18146  2.89801  2.37887  2.77519  2.98518  4.58477  3.61503
          0.01555  4.56705  5.28940  0.61958  0.77255  0.48576  0.95510
    157   2.24699  5.19687  2.81559  2.10577  4.52596  3.51250  3.69827  3.99511  2.03549  3.12070  4.24415  2.98809  3.90723  2.80245  2.04694  2.56639  2.96982  3.57937  5.63604  4.24301    180 - -
          2.68618  4.42225  2.77519  2.73123  3.46354  2.40513  3.72494  3.29354  2.67741  2.69355  4.24690  2.90347  2.73739  3.18146  2.89801  2.37887  2.77519  2.98518  4.58477  3.61503
          0.01555  4.56705  5.28940  0.61958  0.77255  0.48576  0.95510
    158   2.48721  4.36538  3.72680  3.15507  3.10049  3.72972  3.07775  2.84693  2.87468  1.82098  2.72810  3.52212  4.10637  3.10731  2.95370  2.98483  2.94997  2.63236  4.95487  2.88298    181 - -
          2.68618  4.42225  2.77519  2.73123  3.46354  2.40513  3.72494  3.29354  2.67741  2.69355  4.24690  2.90347  2.73739  3.18146  2.89801  2.37887  2.77519  2.98518  4.58477  3.61503
          0.01555  4.56705  5.28940  0.61958  0.77255  0.48576  0.95510
    159   2.84225  5.34691  2.37923  2.29669  4.67120  1.74800  3.23216  4.15658  2.24107  3.64350  4.40324  2.65593  3.95559  2.88859  3.07073  2.48562  3.08272  3.72837  5.78603  4.36320    182 - -
          2.68618  4.42225  2.77519  2.73123  3.46354  2.40513  3.72494  3.29354  2.67741  2.69355  4.24690  2.90347  2.73739  3.18146  2.89801  2.37887  2.77519  2.98518  4.58477  3.61503
          0.01555  4.56705  5.28940  0.61958  0.77255  0.48576  0.95510
    160   2.74760  4.32078  3.98017  3.43032  3.38787  2.35859  4.10263  2.81212  3.31321  1.37725  3.46114  3.70210  4.17791  3.59436  3.55685  2.71032  3.00073  2.60803  3.36840  3.64329    183 - -
          2.68618  4.42225  2.77519  2.73123  3.46354  2.40513  3.72494  3.29354  2.67741  2.69355  4.24690  2.90347  2.73739  3.18146  2.89801  2.37887  2.77519  2.98518  4.58477  3.61503
          0.01555  4.56705  5.28940  0.61958  0.77255  0.48576  0.95510
    161   3.79099  5.87518  3.05201  0.34214  5.34918  3.90498  4.62697  4.97262  3.62286  4.48837  5.49306  3.60195  4.55794  3.86616  4.06656  3.73053  4.11938  4.60148  6.36745  5.17983    184 - -
          2.68618  4.42225  2.77519  2.73123  3.46354  2.40513  3.72494  3.29354  2.67741  2.69355  4.24690  2.90347  2.73739  3.18146  2.89801  2.37887  2.77519  2.98518  4.58477  3.61503
          0.01555  4.56705  5.28940  0.61958  0.77255  0.48576  0.95510
    162   3.73958  5.39222  4.54471  4.54824  5.57763  0.17057  5.56597  5.40191  4.81621  4.93800  5.95600  4.71245  4.79464  5.08669  4.92441  3.93824  4.26874  4.79714  6.43669  5.72016    185 - -
          2.68618  4.42225  2.77519  2.73123  3.46354  2.40513  3.72494  3.29354  2.67741  2.69355  4.24690  2.90347  2.73739  3.18146  2.89801  2.37887  2.77519  2.98518  4.58477  3.61503
          0.01555  4.56705  5.28940  0.61958  0.77255  0.48576  0.95510
    163   3.50762  4.71507  5.54543  5.06123  3.97006  5.08798  5.74577  1.18359  4.98858  2.08912  3.71712  5.22662  5.30012  5.20775  5.13713  4.50692  3.76236  0.92755  6.06023  4.87049    186 - -
          2.68618  4.42225  2.77519  2.73123  3.46354  2.40513  3.72494  3.29354  2.67741  2.69355  4.24690  2.90347  2.73739  3.18146  2.89801  2.37887  2.77519  2.98518  4.58477  3.61503
          0.01555  4.56705  5.28940  0.61958  0.77255  0.48576  0.95510
    164   3.50867  4.71956  5.54684  5.09142  4.07289  5.08902  5.85294  1.09909  5.02539  2.49742  3.81102  5.25524  5.33171  5.28850  5.19920  4.52912  3.77479  0.87352  6.18902  4.96529    187 - -
          2.68618  4.42225  2.77519  2.73123  3.46354  2.40513  3.72494  3.29354  2.67741  2.69355  4.24690  2.90347  2.73739  3.18146  2.89801  2.37887  2.77519  2.98518  4.58477  3.61503
          0.01555  4.56705  5.28940  0.61958  0.77255  0.48576  0.95510
    165   1.34446  3.58083  3.83004  3.32734  4.10692  2.54839  4.28430  3.48310  3.28398  2.68138  4.04697  3.57752  4.03691  3.57854  3.62487  1.72179  2.98351  3.12459  5.50899  4.28631    188 - -
          2.68618  4.42225  2.77519  2.73123  3.46354  2.40513  3.72494  3.29354  2.67741  2.69355  4.24690  2.90347  2.73739  3.18146  2.89801  2.37887  2.77519  2.98518  4.58477  3.61503
          0.01555  4.56705  5.28940  0.61958  0.77255  0.48576  0.95510
    166   3.80463  5.66605  4.02210  3.57186  5.22639  4.14651  4.38110  4.72376  0.37431  4.15383  5.12505  3.94401  4.63587  3.56671  2.84978  3.83005  4.02653  4.40978  6.01927  4.96944    189 - -
          2.68618  4.42225  2.77519  2.73123  3.46354  2.40513  3.72494  3.29354  2.67741  2.69355  4.24690  2.90347  2.73739  3.18146  2.89801  2.37887  2.77519  2.98518  4.58477  3.61503
          0.01555  4.56705  5.28940  0.61958  0.77255  0.48576  0.95510
    167   2.89376  5.28632  2.83811  2.59761  4.65029  3.63283  3.31897  4.08743  1.60496  3.56083  4.33935  3.11208  4.01717  2.85671  1.60174  2.86579  3.10752  3.33568  5.67066  4.33867    190 - -
          2.68618  4.42225  2.77519  2.73123  3.46354  2.40513  3.72494  3.29354  2.67741  2.69355  4.24690  2.90347  2.73739  3.18146  2.89801  2.37887  2.77519  2.98518  4.58477  3.61503
          0.01555  4.56705  5.28940  0.61958  0.77255  0.48576  0.95510
    168   2.25718  4.90530  3.16268  2.59892  4.14014  3.57217  3.76694  3.24020  2.03422  2.51817  3.97872  3.11085  3.95982  2.65917  2.25874  2.78078  2.73399  3.02584  5.40741  4.08513    191 - -
          2.68618  4.42225  2.77519  2.73123  3.46354  2.40513  3.72494  3.29354  2.67741  2.69355  4.24690  2.90347  2.73739  3.18146  2.89801  2.37887  2.77519  2.98518  4.58477  3.61503
          0.01555  4.56705  5.28940  0.61958  0.77255  0.48576  0.95510
    169   2.49751  5.10494  1.80581  2.46920  3.64621  3.05291  3.72109  3.84904  2.31554  3.00439  4.16457  2.77097  3.91516  2.83975  2.97057  2.45104  2.96528  3.46856  5.57411  4.19614    192 - -
          2.68618  4.42225  2.77519  2.73123  3.46354  2.40513  3.72494  3.29354  2.67741  2.69355  4.24690  2.90347  2.73739  3.18146  2.89801  2.37887  2.77519  2.98518  4.58477  3.61503
          0.01555  4.56705  5.28940  0.61958  0.77255  0.48576  0.95510
    170   1.52924  4.46879  4.00839  3.73938  4.88460  2.65157  4.76318  4.33804  3.80402  4.00833  4.79404  3.75552  4.03342  4.04588  4.08661  0.85787  3.04619  3.65076  6.20726  5.03575    193 - -
          2.68618  4.42225  2.77519  2.73123  3.46354  2.40513  3.72494  3.29354  2.67741  2.69355  4.24690  2.90347  2.73739  3.18146  2.89801  2.37887  2.77519  2.98518  4.58477  3.61503
          0.01555  4.56705  5.28940  0.61958  0.77255  0.48576  0.95510
    171   2.37578  5.01150  2.81352  2.51395  4.27884  3.53276  3.73088  2.97091  2.26831  3.28307  4.07613  3.04291  2.49460  2.86246  2.24880  2.73257  2.78569  3.13409  5.49599  4.14076    194 - -
          2.68618  4.42225  2.77519  2.73123  3.46354  2.40513  3.72494  3.29354  2.67741  2.69355  4.24690  2.90347  2.73739  3.18146  2.89801  2.37887  2.77519  2.98518  4.58477  3.61503
          0.01555  4.56705  5.28940  0.61958  0.77255  0.48576  0.95510
    172   4.52714  5.53755  5.34192  5.19960  2.20385  5.03111  3.79067  4.20192  4.93447  3.38905  4.72898  4.61604  5.31335  4.75277  4.82725  4.45763  4.73047  4.13385  2.12235  0.53943    195 - -
          2.68618  4.42225  2.77519  2.73123  3.46354  2.40513  3.72494  3.29354  2.67741  2.69355  4.24690  2.90347  2.73739  3.18146  2.89801  2.37887  2.77519  2.98518  4.58477  3.61503
          0.01555  4.56705  5.28940  0.61958  0.77255  0.48576  0.95510
    173   2.53939  4.91352  3.12631  2.44432  4.15039  3.55313  3.75604  3.27258  2.55402  2.67857  3.98505  2.78923  3.94268  2.37655  2.24924  2.62633  2.71854  2.60951  5.41681  4.08430    196 - -
          2.68618  4.42225  2.77519  2.73123  3.46354  2.40513  3.72494  3.29354  2.67741  2.69355  4.24690  2.90347  2.73739  3.18146  2.89801  2.37887  2.77519  2.98518  4.58477  3.61503
          0.01555  4.56705  5.28940  0.61958  0.77255  0.48576  0.95510
    174   2.73205  5.16503  2.98501  2.06882  4.48098  3.02528  3.70453  3.41790  2.28789  3.45797  4.21676  2.98849  2.83785  2.45704  2.93656  1.96013  2.96399  3.54061  5.61701  4.22574    197 - -
          2.68618  4.42225  2.77519  2.73123  3.46354  2.40513  3.72494  3.29354  2.67741  2.69355  4.24690  2.90347  2.73739  3.18146  2.89801  2.37887  2.77519  2.98518  4.58477  3.61503
          0.01555  4.56705  5.28940  0.61958  0.77255  0.48576  0.95510
    175   2.95639  5.27533  3.09080  2.64191  4.67591  1.44687  3.83666  4.10571  2.13479  3.60551  4.40764  2.48502  4.06762  2.96412  2.29992  2.93992  3.19099  3.72063  5.73514  4.41234    198 - -
          2.68618  4.42225  2.77519  2.73123  3.46354  2.40513  3.72494  3.29354  2.67741  2.69355  4.24690  2.90347  2.73739  3.18146  2.89801  2.37887  2.77519  2.98518  4.58477  3.61503
          0.01555  4.56705  5.28940  0.61958  0.77255  0.48576  0.95510
    176   2.63641  5.24411  3.49841  2.84649  4.61089  3.78656  3.81815  3.18558  1.59116  3.48999  4.32424  3.30445  4.15301  2.95009  1.35185  3.06211  3.24938  3.64432  5.62071  4.37760    199 - -
          2.68627  4.42234  2.77529  2.73132  3.46363  2.40522  3.72503  3.29363  2.67734  2.69364  4.24699  2.90356  2.73749  3.18125  2.89685  2.37896  2.77529  2.98527  4.58486  3.61512
          0.44338  1.04103  5.28940  0.11702  2.20337  0.48576  0.95510
    177   2.71831  3.96312  3.12427  2.57473  4.21403  3.26128  3.23723  3.63524  2.33866  3.23085  4.03846  2.90761  3.94250  2.91862  3.02188  1.73852  2.18326  3.29785  5.46510  4.12813    201 - -
          2.68618  4.42225  2.77519  2.73123  3.46354  2.40513  3.72494  3.29354  2.67741  2.69355  4.24690  2.90347  2.73739  3.18146  2.89801  2.37887  2.77519  2.98518  4.58477  3.61503
          0.01555  4.56705  5.28940  0.61958  0.77255  0.48576  0.95510
    178   2.23421  5.20870  2.97670  2.32971  4.54395  2.84419  3.68872  4.02127  2.16122  3.50891  4.25328  2.61659  3.28360  2.45663  2.47354  2.40537  2.95747  3.59434  5.64679  4.24418    202 - -
          2.68618  4.42225  2.77519  2.73123  3.46354  2.40513  3.72494  3.29354  2.67741  2.69355  4.24690  2.90347  2.73739  3.18146  2.89801  2.37887  2.77519  2.98518  4.58477  3.61503
          0.01555  4.56705  5.28940  0.61958  0.77255  0.48576  0.95510
    179   2.75869  5.22330  1.89206  2.11142  4.54750  3.21838  3.72078  4.02104  2.47938  3.12933  4.27625  2.97807  3.91542  2.82840  2.72502  2.07329  2.82525  3.60400  5.67128  4.26785    203 - -
          2.68618  4.42225  2.77519  2.73123  3.46354  2.40513  3.72494  3.29354  2.67741  2.69355  4.24690  2.90347  2.73739  3.18146  2.89801  2.37887  2.77519  2.98518  4.58477  3.61503
          0.01555  4.56705  5.28940  0.61958  0.77255  0.48576  0.95510
    180   4.70231  5.78047  5.27006  5.17548  3.70403  4.62474  5.00044  4.84134  4.94200  4.09187  5.42670  5.22060  5.20262  5.28373  4.92849  4.90239  5.04793  4.74165  0.18789  3.67961    204 - -
          2.68618  4.42225  2.77519  2.73123  3.46354  2.40513  3.72494  3.29354  2.67741  2.69355  4.24690  2.90347  2.73739  3.18146  2.89801  2.37887  2.77519  2.98518  4.58477  3.61503
          0.01555  4.56705  5.28940  0.61958  0.77255  0.48576  0.95510
    181   2.81960  4.22570  4.52332  3.93003  2.87330  3.98036  4.30856  2.02402  3.21156  1.51201  3.29050  4.04865  4.33492  3.95451  3.87947  3.28419  2.60634  1.81728  4.87729  3.69861    205 - -
          2.68618  4.42225  2.77519  2.73123  3.46354  2.40513  3.72494  3.29354  2.67741  2.69355  4.24690  2.90347  2.73739  3.18146  2.89801  2.37887  2.77519  2.98518  4.58477  3.61503
          0.01555  4.56705  5.28940  0.61958  0.77255  0.48576  0.95510
    182   3.80463  5.66605  4.02210  3.57186  5.22639  4.14651  4.38110  4.72376  0.37431  4.15383  5.12505  3.94401  4.63587  3.56671  2.84978  3.83005  4.02653  4.40978  6.01927  4.96944    206 - -
          2.68618  4.42225  2.77519  2.73123  3.46354  2.40513  3.72494  3.29354  2.67741  2.69355  4.24690  2.90347  2.73739  3.18146  2.89801  2.37887  2.77519  2.98518  4.58477  3.61503
          0.01555  4.56705  5.28940  0.61958  0.77255  0.48576  0.95510
    183   2.56954  3.59876  3.46245  3.40440  3.36469  3.78378  4.07198  2.19599  2.95668  1.76643  3.36587  3.68599  4.15630  3.56354  3.55595  2.55261  2.75490  2.29474  4.85864  3.20023    207 - -
          2.68618  4.42225  2.77519  2.73123  3.46354  2.40513  3.72494  3.29354  2.67741  2.69355  4.24690  2.90347  2.73739  3.18146  2.89801  2.37887  2.77519  2.98518  4.58477  3.61503
          0.01555  4.56705  5.28940  0.61958  0.77255  0.48576  0.95510
    184   3.80463  5.66605  4.02210  3.57186  5.22639  4.14651  4.38110  4.72376  0.37431  4.15383  5.12505  3.94401  4.63587  3.56671  2.84978  3.83005  4.02653  4.40978  6.01927  4.96944    208 - -
          2.68618  4.42225  2.77519  2.73123  3.46354  2.40513  3.72494  3.29354  2.67741  2.69355  4.24690  2.90347  2.73739  3.18146  2.89801  2.37887  2.77519  2.98518  4.58477  3.61503
          0.01555  4.56705  5.28940  0.61958  0.77255  0.48576  0.95510
    185   2.56130  2.36489  3.20771  2.64828  3.58259  3.58419  2.80237  3.42696  2.43691  3.06168  3.89751  2.29965  3.97309  2.97149  2.73031  2.79835  2.96106  3.13354  5.33672  4.02947    209 - -
          2.68618  4.42225  2.77519  2.73123  3.46354  2.40513  3.72494  3.29354  2.67741  2.69355  4.24690  2.90347  2.73739  3.18146  2.89801  2.37887  2.77519  2.98518  4.58477  3.61503
          0.01555  4.56705  5.28940  0.61958  0.77255  0.48576  0.95510
    186   2.71794  4.49650  3.50949  2.76050  2.89908  3.67377  3.91755  2.80535  2.58649  2.41728  3.59647  3.37259  4.05470  3.00598  2.30187  2.75139  2.78420  2.77552  3.35321  2.94008    210 - -
          2.68618  4.42225  2.77519  2.73123  3.46354  2.40513  3.72494  3.29354  2.67741  2.69355  4.24690  2.90347  2.73739  3.18146  2.89801  2.37887  2.77519  2.98518  4.58477  3.61503
          0.01555  4.56705  5.28940  0.61958  0.77255  0.48576  0.95510
    187   2.48754  5.18571  2.81475  2.43128  4.51299  3.50096  3.68899  3.98560  2.17613  3.04737  3.77229  2.47546  3.52410  2.39681  2.23239  2.47388  2.95188  3.56682  5.62862  4.23013    211 - -
          2.68618  4.42225  2.77519  2.73123  3.46354  2.40513  3.72494  3.29354  2.67741  2.69355  4.24690  2.90347  2.73739  3.18146  2.89801  2.37887  2.77519  2.98518  4.58477  3.61503
          0.01555  4.56705  5.28940  0.61958  0.77255  0.48576  0.95510
    188   2.74357  5.16614  3.02631  2.28280  4.48542  3.25198  3.70376  3.94472  2.17779  2.76544  4.21621  3.00549  3.91562  2.33170  2.13079  2.45300  2.57700  3.54339  5.60954  4.22815    212 - -
          2.68618  4.42225  2.77519  2.73123  3.46354  2.40513  3.72494  3.29354  2.67741  2.69355  4.24690  2.90347  2.73739  3.18146  2.89801  2.37887  2.77519  2.98518  4.58477  3.61503
          0.01555  4.56705  5.28940  0.61958  0.77255  0.48576  0.95510
    189   2.38296  4.87560  2.74118  2.45827  4.10186  3.55925  3.43109  3.09269  2.57858  2.85844  3.31256  3.10175  3.94849  1.98119  3.03655  2.76495  2.94951  2.65476  5.38676  4.06163    213 - -
          2.68618  4.42225  2.77519  2.73123  3.46354  2.40513  3.72494  3.29354  2.67741  2.69355  4.24690  2.90347  2.73739  3.18146  2.89801  2.37887  2.77519  2.98518  4.58477  3.61503
          0.01555  4.56705  5.28940  0.61958  0.77255  0.48576  0.95510
    190   2.54624  5.15617  2.59159  1.67272  4.46888  3.50502  3.22271  3.93326  2.45093  3.02503  4.20606  2.98566  3.33430  2.80839  2.93843  2.56119  2.72671  3.52945  5.60852  3.59049    214 - -
          2.68618  4.42225  2.77519  2.73123  3.46354  2.40513  3.72494  3.29354  2.67741  2.69355  4.24690  2.90347  2.73739  3.18146  2.89801  2.37887  2.77519  2.98518  4.58477  3.61503
          0.01555  4.56705  5.28940  0.61958  0.77255  0.48576  0.95510
    191   2.43500  3.41405  4.44958  3.87391  1.75531  3.16909  4.26409  2.57797  3.72121  2.40877  3.35093  3.96404  4.24619  3.90729  3.83314  3.15155  2.99187  1.65086  4.86503  3.67511    215 - -
          2.68618  4.42225  2.77519  2.73123  3.46354  2.40513  3.72494  3.29354  2.67741  2.69355  4.24690  2.90347  2.73739  3.18146  2.89801  2.37887  2.77519  2.98518  4.58477  3.61503
          0.01555  4.56705  5.28940  0.61958  0.77255  0.48576  0.95510
    192   3.01859  3.43878  4.93716  4.35191  2.63503  4.26975  4.64219  2.03830  4.18057  2.04201  2.99652  4.40539  4.59404  4.32485  4.23113  3.59688  3.25434  1.08842  5.10884  3.93937    216 - -
          2.68618  4.42225  2.77519  2.73123  3.46354  2.40513  3.72494  3.29354  2.67741  2.69355  4.24690  2.90347  2.73739  3.18146  2.89801  2.37887  2.77519  2.98518  4.58477  3.61503
          0.01555  4.56705  5.28940  0.61958  0.77255  0.48576  0.95510
    193   3.47541  4.71092  5.46229  4.93457  3.71459  4.94743  5.45241  1.00064  4.82972  1.77996  2.92799  5.08028  5.15527  4.96150  4.91843  4.33244  3.71710  1.43405  5.74850  4.62431    217 - -
          2.68618  4.42225  2.77519  2.73123  3.46354  2.40513  3.72494  3.29354  2.67741  2.69355  4.24690  2.90347  2.73739  3.18146  2.89801  2.37887  2.77519  2.98518  4.58477  3.61503
          0.01555  4.56705  5.28940  0.61958  0.77255  0.48576  0.95510
    194   2.36261  4.41708  4.00005  3.54246  4.05852  1.87627  4.41883  3.25333  3.49617  3.11188  4.01002  3.71501  4.09667  3.77141  3.78711  2.84710  1.72795  1.64743  5.50900  4.30576    218 - -
          2.68618  4.42225  2.77519  2.73123  3.46354  2.40513  3.72494  3.29354  2.67741  2.69355  4.24690  2.90347  2.73739  3.18146  2.89801  2.37887  2.77519  2.98518  4.58477  3.61503
          0.01555  4.56705  5.28940  0.61958  0.77255  0.48576  0.95510
    195   2.02846  4.50425  3.88123  3.54124  3.05510  0.90294  4.49839  3.64907  3.57432  3.38218  4.28239  3.70700  4.09991  3.84416  3.87401  2.83466  3.08274  3.25897  5.65493  4.37885    219 - -
          2.68618  4.42225  2.77519  2.73123  3.46354  2.40513  3.72494  3.29354  2.67741  2.69355  4.24690  2.90347  2.73739  3.18146  2.89801  2.37887  2.77519  2.98518  4.58477  3.61503
          0.01555  4.56705  5.28940  0.61958  0.77255  0.48576  0.95510
    196   4.61662  5.55405  5.47006  5.39117  1.67705  5.11506  3.76025  4.22020  5.16705  3.38841  4.74146  4.65042  5.36706  4.82139  4.96968  4.51569  4.80737  4.16015  2.25218  0.63625    220 - -
          2.68618  4.42225  2.77519  2.73123  3.46354  2.40513  3.72494  3.29354  2.67741  2.69355  4.24690  2.90347  2.73739  3.18146  2.89801  2.37887  2.77519  2.98518  4.58477  3.61503
          0.01555  4.56705  5.28940  0.61958  0.77255  0.48576  0.95510
    197   2.72133  5.09017  2.55862  2.35849  4.38108  3.51648  3.71132  3.35391  2.37001  3.14919  4.14599  2.40660  3.90949  2.82911  2.76129  2.71288  1.94325  3.19152  5.55666  4.18142    221 - -
          2.68618  4.42225  2.77519  2.73123  3.46354  2.40513  3.72494  3.29354  2.67741  2.69355  4.24690  2.90347  2.73739  3.18146  2.89801  2.37887  2.77519  2.98518  4.58477  3.61503
          0.01555  4.56705  5.28940  0.61958  0.77255  0.48576  0.95510
    198   2.29838  5.13190  2.69431  2.14641  4.43837  3.50763  3.69968  3.45883  2.34448  3.42057  3.57886  2.70663  2.53897  2.65615  2.93697  2.70062  2.79303  3.25342  5.58842  4.20200    222 - -
          2.68618  4.42225  2.77519  2.73123  3.46354  2.40513  3.72494  3.29354  2.67741  2.69355  4.24690  2.90347  2.73739  3.18146  2.89801  2.37887  2.77519  2.98518  4.58477  3.61503
          0.01555  4.56705  5.28940  0.61958  0.77255  0.48576  0.95510
    199   2.42988  4.77697  3.29241  2.76830  4.32719  2.54465  3.94503  3.75254  2.76932  3.36101  4.16641  2.85176  2.13761  3.10779  3.21540  1.96880  2.46423  2.92978  5.59516  4.28093    223 - -
          2.68618  4.42225  2.77519  2.73123  3.46354  2.40513  3.72494  3.29354  2.67741  2.69355  4.24690  2.90347  2.73739  3.18146  2.89801  2.37887  2.77519  2.98518  4.58477  3.61503
          0.01555  4.56705  5.28940  0.61958  0.77255  0.48576  0.95510
    200   2.47069  5.23460  2.62513  2.17436  4.57401  3.49658  3.69260  4.05673  2.16292  3.53689  4.27795  2.03202  3.89641  2.66142  2.61440  2.57597  2.68197  3.62244  5.66938  4.26036    224 - -
          2.68618  4.42225  2.77519  2.73123  3.46354  2.40513  3.72494  3.29354  2.67741  2.69355  4.24690  2.90347  2.73739  3.18146  2.89801  2.37887  2.77519  2.98518  4.58477  3.61503
          0.29989  4.56705  1.39146  0.61958  0.77255  0.48576  0.95510
    201   2.06341  4.54106  3.23126  2.89979  4.36515  1.30757  4.08678  3.75757  2.64141  3.41623  4.24772  3.26083  3.89033  3.29836  3.32547  2.65823  2.62885  3.31465  5.66327  4.39695    225 - -
          2.68618  4.42225  2.77519  2.73123  3.46354  2.40513  3.72494  3.29354  2.67741  2.69355  4.24690  2.90347  2.73739  3.18146  2.89801  2.37887  2.77519  2.98518  4.58477  3.61503
          0.02062  4.28778  5.01012  0.61958  0.77255  0.85432  0.55438
    202   2.10673  4.93060  2.96129  2.16007  4.27431  3.07008  3.68578  3.71199  2.45889  3.27647  4.06674  2.97141  3.84826  2.81800  2.59441  2.07986  2.71696  3.34010  5.47896  4.12207    226 - -
          2.68618  4.42225  2.77519  2.73123  3.46354  2.40513  3.72494  3.29354  2.67741  2.69355  4.24690  2.90347  2.73739  3.18146  2.89801  2.37887  2.77519  2.98518  4.58477  3.61503
          0.09326  4.28778  2.58614  0.61958  0.77255  0.85432  0.55438
    203   2.88640  5.18945  3.02013  2.18252  4.56053  3.13492  3.67945  3.97145  2.20306  3.45843  4.27305  3.04414  3.96267  2.55962  1.46010  2.86365  3.09878  3.60671  5.57269  4.27806    227 - -
          2.68604  4.42227  2.77521  2.73125  3.46356  2.40515  3.72496  3.29356  2.67743  2.69357  4.24692  2.90349  2.73741  3.18148  2.89803  2.37879  2.77521  2.98520  4.58479  3.61505
          0.13737  2.11037  4.93901  0.31783  1.30096  0.83836  0.56637
    204   2.67714  4.95250  3.01704  2.46406  4.23828  2.67919  3.31065  3.66559  2.20637  2.96106  4.02692  2.98363  3.86328  2.78547  2.36747  2.07080  2.90603  3.31552  5.42634  4.08658    229 - -
          2.68618  4.42225  2.77519  2.73123  3.46354  2.40513  3.72494  3.29354  2.67741  2.69355  4.24690  2.90347  2.73739  3.18146  2.89801  2.37887  2.77519  2.98518  4.58477  3.61503
          0.07143  4.25546  2.90496  0.61958  0.77255  0.88429  0.53274
    205   2.38383  4.89853  2.74513  2.41554  4.16013  2.41446  3.05206  3.58986  2.31712  3.17061  3.97122  2.94404  3.83028  2.78295  2.90186  2.64615  2.62194  3.24586  5.39168  3.52988    230 - -
          2.68618  4.42225  2.77519  2.73123  3.46354  2.40513  3.72494  3.29354  2.67741  2.69355  4.24690  2.90347  2.73739  3.18146  2.89801  2.37887  2.77519  2.98518  4.58477  3.61503
          0.02238  4.20641  4.92876  0.61958  0.77255  0.69649  0.68981
    206   2.83773  4.25174  4.45097  3.86569  1.90330  3.99133  4.29727  2.13107  3.72706  1.73000  3.16153  4.02656  3.22638  3.90482  3.85690  3.29538  3.06947  2.00112  4.85024  3.66182    231 - -
          2.68618  4.42225  2.77519  2.73123  3.46354  2.40513  3.72494  3.29354  2.67741  2.69355  4.24690  2.90347  2.73739  3.18146  2.89801  2.37887  2.77519  2.98518  4.58477  3.61503
          0.01988  4.32395  5.04630  0.61958  0.77255  0.32281  1.28777
    207   2.45235  4.77435  3.53115  3.19144  4.71146  0.90723  4.30167  4.13648  3.00875  3.75039  4.58418  3.51435  4.11245  3.50543  2.31068  2.89534  3.18500  3.64967  5.92716  4.69244    232 - -
          2.68618  4.42225  2.77519  2.73123  3.46354  2.40513  3.72494  3.29354  2.67741  2.69355  4.24690  2.90347  2.73739  3.18146  2.89801  2.37887  2.77519  2.98518  4.58477  3.61503
          0.01555  4.56705  5.28940  0.61958  0.77255  0.48576  0.95510
    208   1.83937  4.48532  3.57303  3.02623  3.17252  3.06220  3.97679  3.05832  2.99112  2.76286  3.64996  3.42578  4.06806  3.29692  3.35528  2.04951  2.96837  2.81496  5.08780  2.38906    233 - -
          2.68618  4.42225  2.77519  2.73123  3.46354  2.40513  3.72494  3.29354  2.67741  2.69355  4.24690  2.90347  2.73739  3.18146  2.89801  2.37887  2.77519  2.98518  4.58477  3.61503
          0.01555  4.56705  5.28940  0.61958  0.77255  0.48576  0.95510
    209   3.94175  5.16885  5.59627  5.10021  1.99227  5.15934  5.06203  2.63255  4.94396  0.58398  3.14297  5.20466  5.25022  4.84459  4.91599  4.56981  4.15015  2.89386  5.11881  3.75628    234 - -
          2.68618  4.42225  2.77519  2.73123  3.46354  2.40513  3.72494  3.29354  2.67741  2.69355  4.24690  2.90347  2.73739  3.18146  2.89801  2.37887  2.77519  2.98518  4.58477  3.61503
          0.01555  4.56705  5.28940  0.61958  0.77255  0.48576  0.95510
    210   2.57980  4.32552  3.82491  3.25265  3.44786  3.30701  2.97213  2.79289  3.17585  1.57087  3.15555  3.58880  4.12951  3.45460  3.46620  3.01529  2.30862  2.39946  4.92708  3.71420    235 - -
          2.68618  4.42225  2.77519  2.73123  3.46354  2.40513  3.72494  3.29354  2.67741  2.69355  4.24690  2.90347  2.73739  3.18146  2.89801  2.37887  2.77519  2.98518  4.58477  3.61503
          0.01555  4.56705  5.28940  0.61958  0.77255  0.48576  0.95510
    211   2.63144  4.20474  4.58266  3.98363  2.88622  3.24620  4.30041  2.30594  3.81397  1.42118  2.69161  4.06784  4.32555  3.97564  3.89143  3.27828  3.04109  1.85445  4.83835  3.66522    236 - -
          2.68618  4.42225  2.77519  2.73123  3.46354  2.40513  3.72494  3.29354  2.67741  2.69355  4.24690  2.90347  2.73739  3.18146  2.89801  2.37887  2.77519  2.98518  4.58477  3.61503
          0.01555  4.56705  5.28940  0.61958  0.77255  0.48576  0.95510
    212   1.24612  4.46643  4.01030  3.73687  4.88176  1.37130  4.76055  4.33733  3.80497  4.00441  4.78880  3.75356  4.03117  4.04255  4.09021  1.77545  3.04293  3.64925  6.20455  5.03342    237 - -
          2.68618  4.42225  2.77519  2.73123  3.46354  2.40513  3.72494  3.29354  2.67741  2.69355  4.24690  2.90347  2.73739  3.18146  2.89801  2.37887  2.77519  2.98518  4.58477  3.61503
          0.01555  4.56705  5.28940  0.61958  0.77255  0.48576  0.95510
    213   2.33289  4.25667  4.01718  3.09089  3.36712  3.80253  4.09297  2.50855  3.34005  2.13707  3.36684  3.71292  4.17398  3.24621  3.57576  3.07860  2.96121  1.50035  4.86758  3.05124    238 - -
          2.68618  4.42225  2.77519  2.73123  3.46354  2.40513  3.72494  3.29354  2.67741  2.69355  4.24690  2.90347  2.73739  3.18146  2.89801  2.37887  2.77519  2.98518  4.58477  3.61503
          0.01555  4.56705  5.28940  0.61958  0.77255  0.48576  0.95510
    214   2.76999  4.49335  3.62909  3.06139  3.45633  3.73608  3.20294  2.99837  2.98046  2.18764  3.59756  3.18171  3.52612  3.30422  2.82810  2.98355  3.00024  2.77391  3.87769  1.79422    239 - -
          2.68618  4.42225  2.77519  2.73123  3.46354  2.40513  3.72494  3.29354  2.67741  2.69355  4.24690  2.90347  2.73739  3.18146  2.89801  2.37887  2.77519  2.98518  4.58477  3.61503
          0.01555  4.56705  5.28940  0.61958  0.77255  0.48576  0.95510
    215   2.61234  5.24256  2.47694  1.85460  4.58464  3.18419  3.20488  4.06888  2.29178  3.54559  4.28526  2.96447  3.89698  2.51674  2.26419  2.57706  2.96860  3.63185  5.67519  4.26505    240 - -
          2.68618  4.42225  2.77519  2.73123  3.46354  2.40513  3.72494  3.29354  2.67741  2.69355  4.24690  2.90347  2.73739  3.18146  2.89801  2.37887  2.77519  2.98518  4.58477  3.61503
          0.20264  4.56705  1.75422  0.61958  0.77255  0.48576  0.95510
    216   2.78550  5.30790  2.10859  2.18820  4.63419  2.37605  3.71312  4.12500  2.36417  3.60529  4.36347  2.38721  3.06193  2.52446  3.02174  2.73058  3.02730  3.69032  5.74354  4.31339    241 - -
          2.68618  4.42225  2.77519  2.73123  3.46354  2.40513  3.72494  3.29354  2.67741  2.69355  4.24690  2.90347  2.73739  3.18146  2.89801  2.37887  2.77519  2.98518  4.58477  3.61503
          0.01872  4.38313  5.10548  0.61958  0.77255  0.34862  1.22302
    217   2.74794  5.24960  2.35873  2.32268  4.58786  2.18782  3.34664  4.07104  2.33422  3.55110  4.29399  2.51844  3.90386  2.56840  2.57876  2.70894  2.80078  3.63696  5.68391  4.27342    242 - -
          2.68618  4.42225  2.77519  2.73123  3.46354  2.40513  3.72494  3.29354  2.67741  2.69355  4.24690  2.90347  2.73739  3.18146  2.89801  2.37887  2.77519  2.98518  4.58477  3.61503
          0.01555  4.56705  5.28940  0.61958  0.77255  0.48576  0.95510
    218   2.73793  5.24351  2.64075  2.21270  4.58589  2.33507  3.38025  4.06995  2.15799  3.54641  4.28623  2.70400  3.89778  2.40732  2.47137  2.57610  2.96967  3.63298  5.67571  4.26594    243 - -
          2.68609  4.42235  2.77529  2.73122  3.46364  2.40507  3.72504  3.29335  2.67751  2.69365  4.24700  2.90357  2.73749  3.18083  2.89785  2.37897  2.77512  2.98528  4.58487  3.61513
          0.37223  1.18496  5.28940  0.31238  1.31565  0.48576  0.95510
    219   2.75283  4.17692  4.42110  3.82456  2.97726  3.88834  4.20041  2.39150  3.66870  1.25179  2.90572  3.94742  3.41098  3.85024  3.77856  2.84872  2.98445  2.41169  3.86645  3.59614    247 - -
          2.68618  4.42225  2.77519  2.73123  3.46354  2.40513  3.72494  3.29354  2.67741  2.69355  4.24690  2.90347  2.73739  3.18146  2.89801  2.37887  2.77519  2.98518  4.58477  3.61503
          0.01555  4.56705  5.28940  0.61958  0.77255  0.48576  0.95510
    220   2.74586  5.00972  3.11149  2.54753  4.27486  3.55649  3.33557  3.12499  2.20275  3.27477  4.07469  2.77093  3.94492  2.56631  2.05876  2.76100  2.73999  2.46673  5.48810  4.14560    248 - -
          2.68618  4.42225  2.77519  2.73123  3.46354  2.40513  3.72494  3.29354  2.67741  2.69355  4.24690  2.90347  2.73739  3.18146  2.89801  2.37887  2.77519  2.98518  4.58477  3.61503
          0.01555  4.56705  5.28940  0.61958  0.77255  0.48576  0.95510
    221   2.82991  4.76446  3.37353  2.20531  2.69645  3.70074  2.69316  3.33622  2.82395  2.97408  3.85936  3.30363  3.41843  3.15240  3.23711  2.93507  3.06115  3.07783  4.95544  1.85515    249 - -
          2.68618  4.42225  2.77519  2.73123  3.46354  2.40513  3.72494  3.29354  2.67741  2.69355  4.24690  2.90347  2.73739  3.18146  2.89801  2.37887  2.77519  2.98518  4.58477  3.61503
          0.01555  4.56705  5.28940  0.61958  0.77255  0.48576  0.95510
    222   2.02003  3.59737  4.43876  3.85979  3.41910  3.96810  4.34113  1.89215  3.72221  2.42867  3.40182  4.01930  4.34560  3.93663  3.32372  3.27681  3.06938  1.40363  4.97477  3.78412    250 - -
          2.68618  4.42225  2.77519  2.73123  3.46354  2.40513  3.72494  3.29354  2.67741  2.69355  4.24690  2.90347  2.73739  3.18146  2.89801  2.37887  2.77519  2.98518  4.58477  3.61503
          0.01555  4.56705  5.28940  0.61958  0.77255  0.48576  0.95510
    223   1.92315  4.56365  3.99316  3.89901  5.04756  0.60018  4.97308  4.48186  4.09381  4.20333  5.02796  3.88246  4.13414  4.30908  4.31386  2.83491  3.19090  3.78157  6.35140  5.23148    251 - -
          2.68618  4.42225  2.77519  2.73123  3.46354  2.40513  3.72494  3.29354  2.67741  2.69355  4.24690  2.90347  2.73739  3.18146  2.89801  2.37887  2.77519  2.98518  4.58477  3.61503
          0.01555  4.56705  5.28940  0.61958  0.77255  0.48576  0.95510
    224   2.59667  5.09005  3.07617  2.51262  4.38346  3.54447  3.72386  3.26961  1.95195  3.36698  3.68141  2.58164  3.93418  2.84512  1.95857  2.39676  2.97852  3.45331  5.55082  4.19174    252 - -
          2.68618  4.42225  2.77519  2.73123  3.46354  2.40513  3.72494  3.29354  2.67741  2.69355  4.24690  2.90347  2.73739  3.18146  2.89801  2.37887  2.77519  2.98518  4.58477  3.61503
          0.01555  4.56705  5.28940  0.61958  0.77255  0.48576  0.95510
    225   3.12361  3.30293  5.00304  4.47411  2.95028  4.35694  4.88883  2.13119  4.33519  2.43233  3.59102  4.54473  4.74181  4.52559  4.44399  3.72489  3.39643  0.77420  5.37752  4.13413    253 - -
          2.68618  4.42225  2.77519  2.73123  3.46354  2.40513  3.72494  3.29354  2.67741  2.69355  4.24690  2.90347  2.73739  3.18146  2.89801  2.37887  2.77519  2.98518  4.58477  3.61503
          0.01555  4.56705  5.28940  0.61958  0.77255  0.48576  0.95510
    226   2.74479  4.86729  3.21951  2.83854  4.58624  1.24260  4.06648  4.01939  2.21048  3.60711  4.41396  3.27713  4.02790  3.23258  3.24644  2.27450  2.69128  3.57399  5.80527  4.49793    254 - -
          2.68618  4.42225  2.77519  2.73123  3.46354  2.40513  3.72494  3.29354  2.67741  2.69355  4.24690  2.90347  2.73739  3.18146  2.89801  2.37887  2.77519  2.98518  4.58477  3.61503
          0.01555  4.56705  5.28940  0.61958  0.77255  0.48576  0.95510
    227   2.74609  4.78335  3.30215  2.87831  4.24828  3.50066  2.05828  3.71709  2.85546  3.34998  4.19100  3.31013  4.04146  3.23626  3.24566  2.32238  1.39886  3.35528  5.56521  4.25117    255 - -
          2.68618  4.42225  2.77519  2.73123  3.46354  2.40513  3.72494  3.29354  2.67741  2.69355  4.24690  2.90347  2.73739  3.18146  2.89801  2.37887  2.77519  2.98518  4.58477  3.61503
          0.01555  4.56705  5.28940  0.61958  0.77255  0.48576  0.95510
    228   3.73958  5.39222  4.54471  4.54824  5.57763  0.17057  5.56597  5.40191  4.81621  4.93800  5.95600  4.71245  4.79464  5.08669  4.92441  3.93824  4.26874  4.79714  6.43669  5.72016    256 - -
          2.68618  4.42225  2.77519  2.73123  3.46354  2.40513  3.72494  3.29354  2.67741  2.69355  4.24690  2.90347  2.73739  3.18146  2.89801  2.37887  2.77519  2.98518  4.58477  3.61503
          0.01555  4.56705  5.28940  0.61958  0.77255  0.48576  0.95510
    229   3.45152  4.76727  5.13191  4.58813  1.23541  4.60396  4.52702  2.70209  4.42078  1.26365  2.76774  4.61982  4.84630  4.44539  4.44395  3.93700  3.66863  2.79771  4.76127  2.95745    257 - -
          2.68618  4.42225  2.77519  2.73123  3.46354  2.40513  3.72494  3.29354  2.67741  2.69355  4.24690  2.90347  2.73739  3.18146  2.89801  2.37887  2.77519  2.98518  4.58477  3.61503
          0.01555  4.56705  5.28940  0.61958  0.77255  0.48576  0.95510
    230   2.72845  5.20655  2.45486  2.14395  4.53725  2.79105  3.69335  4.01390  2.32703  3.09032  4.25212  2.81417  3.89604  2.79537  2.71228  2.02694  2.67593  3.58967  5.64775  4.24420    258 - -
          2.68618  4.42225  2.77519  2.73123  3.46354  2.40513  3.72494  3.29354  2.67741  2.69355  4.24690  2.90347  2.73739  3.18146  2.89801  2.37887  2.77519  2.98518  4.58477  3.61503
          0.01555  4.56705  5.28940  0.61958  0.77255  0.48576  0.95510
    231   2.18693  5.21300  2.54626  2.02962  4.54557  2.88630  3.69414  4.02373  2.27778  3.51339  4.25870  2.96904  3.32867  2.65172  2.93090  2.29901  2.96224  3.32390  5.65375  4.24850    259 - -
          2.68618  4.42225  2.77519  2.73123  3.46354  2.40513  3.72494  3.29354  2.67741  2.69355  4.24690  2.90347  2.73739  3.18146  2.89801  2.37887  2.77519  2.98518  4.58477  3.61503
          0.01555  4.56705  5.28940  0.61958  0.77255  0.48576  0.95510
    232   2.11671  5.20441  2.31820  2.16787  4.53828  3.49668  3.26277  4.01635  2.23603  3.22503  4.24822  2.80282  3.89078  2.60028  2.73381  2.68797  2.80060  3.32561  5.64356  4.23950    260 - -
          2.68618  4.42225  2.77519  2.73123  3.46354  2.40513  3.72494  3.29354  2.67741  2.69355  4.24690  2.90347  2.73739  3.18146  2.89801  2.37887  2.77519  2.98518  4.58477  3.61503
          0.01555  4.56705  5.28940  0.61958  0.77255  0.48576  0.95510
    233   2.51285  5.07438  2.39972  2.00952  3.64855  3.26359  3.71549  3.80728  2.48030  3.11141  4.13319  3.01408  3.91138  2.83581  2.96088  2.27755  2.40197  3.19716  5.54622  4.17406    261 - -
          2.68618  4.42225  2.77519  2.73123  3.46354  2.40513  3.72494  3.29354  2.67741  2.69355  4.24690  2.90347  2.73739  3.18146  2.89801  2.37887  2.77519  2.98518  4.58477  3.61503
          0.01555  4.56705  5.28940  0.61958  0.77255  0.48576  0.95510
    234   2.06844  4.46942  3.57782  3.00855  3.61419  3.69484  3.94425  2.78005  2.69386  1.73628  3.57372  3.42021  4.07645  3.26192  2.70374  2.66013  2.96026  2.59454  5.05072  3.81426    262 - -
          2.68618  4.42225  2.77519  2.73123  3.46354  2.40513  3.72494  3.29354  2.67741  2.69355  4.24690  2.90347  2.73739  3.18146  2.89801  2.37887  2.77519  2.98518  4.58477  3.61503
          0.01555  4.56705  5.28940  0.61958  0.77255  0.48576  0.95510
    235   2.09425  5.20668  2.97445  2.13100  4.53984  3.22384  3.69154  4.01595  2.03238  3.50604  4.25206  2.56171  3.89676  2.57196  2.75742  2.52201  2.66223  3.59124  5.64604  4.24428    263 - -
          2.68618  4.42225  2.77519  2.73123  3.46354  2.40513  3.72494  3.29354  2.67741  2.69355  4.24690  2.90347  2.73739  3.18146  2.89801  2.37887  2.77519  2.98518  4.58477  3.61503
          0.01555  4.56705  5.28940  0.61958  0.77255  0.48576  0.95510
    236   2.22498  5.09578  2.66432  2.27399  4.38945  3.51379  3.70720  3.84068  2.37074  3.37884  3.71814  2.80638  3.90592  2.69117  2.79102  2.46967  2.25203  3.45849  4.07585  3.67664    264 - -
          2.68618  4.42225  2.77519  2.73123  3.46354  2.40513  3.72494  3.29354  2.67741  2.69355  4.24690  2.90347  2.73739  3.18146  2.89801  2.37887  2.77519  2.98518  4.58477  3.61503
          0.01555  4.56705  5.28940  0.61958  0.77255  0.48576  0.95510
    237   3.52545  4.78016  5.46540  4.90418  2.89100  4.90321  5.28331  1.25489  4.77244  1.15254  3.24954  5.03947  5.08161  4.80679  4.80048  4.27061  3.75256  1.88491  5.50870  4.43147    265 - -
          2.68618  4.42225  2.77519  2.73123  3.46354  2.40513  3.72494  3.29354  2.67741  2.69355  4.24690  2.90347  2.73739  3.18146  2.89801  2.37887  2.77519  2.98518  4.58477  3.61503
          0.01555  4.56705  5.28940  0.61958  0.77255  0.48576  0.95510
    238   2.50269  4.85593  3.15914  2.60038  3.65831  3.27472  3.20385  3.11314  2.16147  2.66624  3.54588  3.11177  3.95251  2.67955  2.44437  2.57396  2.77625  3.17820  5.37062  3.59197    266 - -
          2.68618  4.42225  2.77519  2.73123  3.46354  2.40513  3.72494  3.29354  2.67741  2.69355  4.24690  2.90347  2.73739  3.18146  2.89801  2.37887  2.77519  2.98518  4.58477  3.61503
          0.01555  4.56705  5.28940  0.61958  0.77255  0.48576  0.95510
    239   2.22229  5.21362  2.96672  1.93706  4.54804  3.49894  3.17682  4.02612  2.03069  3.51372  4.25822  2.70704  3.52912  2.65151  2.91891  2.42000  2.80753  3.59876  5.65192  4.24780    267 - -
          2.68618  4.42225  2.77519  2.73123  3.46354  2.40513  3.72494  3.29354  2.67741  2.69355  4.24690  2.90347  2.73739  3.18146  2.89801  2.37887  2.77519  2.98518  4.58477  3.61503
          0.01555  4.56705  5.28940  0.61958  0.77255  0.48576  0.95510
    240   2.72026  4.64864  3.33550  2.77269  2.94277  3.62332  3.23817  2.68723  2.59025  2.62425  3.33862  3.24546  4.00785  2.58410  2.15877  2.69296  2.76298  2.94385  5.19894  3.92432    268 - -
          2.68618  4.42225  2.77519  2.73123  3.46354  2.40513  3.72494  3.29354  2.67741  2.69355  4.24690  2.90347  2.73739  3.18146  2.89801  2.37887  2.77519  2.98518  4.58477  3.61503
          0.01555  4.56705  5.28940  0.61958  0.77255  0.48576  0.95510
    241   3.71883  4.97823  5.55607  4.96612  2.33659  5.02010  5.27198  2.51667  4.82220  0.70108  2.32432  5.14011  5.11843  4.74637  4.80135  4.38087  3.92370  2.42347  5.38560  4.36440    269 - -
          2.68618  4.42225  2.77519  2.73123  3.46354  2.40513  3.72494  3.29354  2.67741  2.69355  4.24690  2.90347  2.73739  3.18146  2.89801  2.37887  2.77519  2.98518  4.58477  3.61503
          0.01555  4.56705  5.28940  0.61958  0.77255  0.48576  0.95510
    242   2.45868  5.22096  2.53735  2.10932  4.56094  3.49727  3.68521  3.60015  1.90140  3.52309  4.26355  2.96686  3.29687  2.44965  2.48882  2.68964  2.95610  3.60899  5.65562  4.24936    270 - -
          2.68618  4.42225  2.77519  2.73123  3.46354  2.40513  3.72494  3.29354  2.67741  2.69355  4.24690  2.90347  2.73739  3.18146  2.89801  2.37887  2.77519  2.98518  4.58477  3.61503
          0.01555  4.56705  5.28940  0.61958  0.77255  0.48576  0.95510
    243   2.28452  5.18955  2.98020  2.15288  4.51658  3.50202  3.69378  3.98880  2.34259  3.48682  4.23673  2.80072  2.68372  2.30258  2.76066  2.47567  2.55803  3.57083  5.63350  4.23509    271 - -
          2.68607  4.42119  2.77529  2.73111  3.46363  2.40507  3.72504  3.29364  2.67750  2.69344  4.24699  2.90356  2.73706  3.18156  2.89810  2.37896  2.77529  2.98528  4.58486  3.61513
          0.33290  2.77574  1.51026  1.45574  0.26557  0.48576  0.95510
    244   3.06061  4.46693  4.58560  3.99805  3.23250  4.22751  4.52296  1.80659  3.81685  1.09653  2.78947  4.22035  4.51716  4.02682  3.30457  3.53817  3.28638  2.36674  5.05264  3.92621    279 - -
          2.68618  4.42225  2.77519  2.73123  3.46354  2.40513  3.72494  3.29354  2.67741  2.69355  4.24690  2.90347  2.73739  3.18146  2.89801  2.37887  2.77519  2.98518  4.58477  3.61503
          0.01988  4.32395  5.04630  0.61958  0.77255  0.81843  0.58182
    245   2.54427  5.12992  2.91860  1.91033  4.45973  3.44179  3.00539  3.92823  2.14464  3.42382  4.17733  2.91701  3.21366  2.47642  2.66175  2.64396  2.69641  3.51292  5.56692  4.17517    280 - -
          2.68618  4.42225  2.77519  2.73123  3.46354  2.40513  3.72494  3.29354  2.67741  2.69355  4.24690  2.90347  2.73739  3.18146  2.89801  2.37887  2.77519  2.98518  4.58477  3.61503
          0.01988  4.32395  5.04630  0.61958  0.77255  0.81843  0.58182
    246   2.39339  4.66601  3.18429  2.62403  3.87177  3.51794  3.74299  3.02505  2.58898  2.91350  3.76116  3.11286  3.90959  2.58938  2.42751  2.41878  2.51784  2.44020  5.21050  3.91792    281 - -
          2.68618  4.42225  2.77519  2.73123  3.46354  2.40513  3.72494  3.29354  2.67741  2.69355  4.24690  2.90347  2.73739  3.18146  2.89801  2.37887  2.77519  2.98518  4.58477  3.61503
          0.01988  4.32395  5.04630  0.61958  0.77255  0.81843  0.58182
    247   2.25960  5.05645  2.58779  2.39188  4.36257  3.11444  3.63762  3.81771  1.95927  2.92493  4.11261  2.93070  3.43906  2.75108  2.55476  2.64368  2.89088  3.42693  5.51589  4.13519    282 - -
          2.68618  4.42225  2.77519  2.73123  3.46354  2.40513  3.72494  3.29354  2.67741  2.69355  4.24690  2.90347  2.73739  3.18146  2.89801  2.37887  2.77519  2.98518  4.58477  3.61503
          0.01988  4.32395  5.04630  0.61958  0.77255  0.81843  0.58182
    248   2.18401  5.13068  2.47391  2.24038  4.45770  3.43205  3.62859  3.92960  2.13129  3.42671  4.17857  2.90671  3.83216  2.58148  2.45517  2.51258  2.71350  3.51208  5.57260  4.17436    283 - -
          2.68618  4.42225  2.77519  2.73123  3.46354  2.40513  3.72494  3.29354  2.67741  2.69355  4.24690  2.90347  2.73739  3.18146  2.89801  2.37887  2.77519  2.98518  4.58477  3.61503
          0.01988  4.32395  5.04630  0.61958  0.77255  0.81843  0.58182
    249   2.70058  5.03475  2.89707  2.20944  4.36631  3.44126  3.69585  3.81041  2.20820  3.35712  4.14412  2.96166  2.43566  2.82372  2.91914  1.98355  2.69917  3.43110  5.54377  4.17612    284 - -
          2.68618  4.42225  2.77519  2.73123  3.46354  2.40513  3.72494  3.29354  2.67741  2.69355  4.24690  2.90347  2.73739  3.18146  2.89801  2.37887  2.77519  2.98518  4.58477  3.61503
          0.01988  4.32395  5.04630  0.61958  0.77255  0.81843  0.58182
    250   2.23188  4.75243  3.13204  2.58295  4.01853  3.48422  3.21516  3.42045  2.53573  3.04785  3.87896  3.07819  2.20987  2.90668  2.62989  2.71494  2.70055  2.86515  5.31262  4.00408    285 - -
          2.68618  4.42225  2.77519  2.73123  3.46354  2.40513  3.72494  3.29354  2.67741  2.69355  4.24690  2.90347  2.73739  3.18146  2.89801  2.37887  2.77519  2.98518  4.58477  3.61503
          0.06159  4.32395  3.06859  0.61958  0.77255  0.81843  0.58182
    251   3.03251  4.49110  4.36333  3.84694  1.39990  4.07699  4.17235  2.62351  3.71714  1.60236  3.27204  4.02920  3.36403  3.91392  3.88953  3.40410  3.27655  2.58391  4.61584  3.16653    286 - -
          2.68618  4.42225  2.77519  2.73123  3.46354  2.40513  3.72494  3.29354  2.67741  2.69355  4.24690  2.90347  2.73739  3.18146  2.89801  2.37887  2.77519  2.98518  4.58477  3.61503
          0.02071  4.28307  5.00542  0.61958  0.77255  0.85880  0.55108
    252   2.41520  5.16841  2.37297  1.93519  4.51001  2.67656  3.68989  3.98418  2.49118  3.49447  4.26424  2.88752  3.40283  2.80944  2.99646  2.11788  2.97162  3.56851  5.65514  4.24488    287 - -
          2.68623  4.42242  2.77513  2.73127  3.46371  2.40502  3.72511  3.29371  2.67695  2.69348  4.24707  2.90363  2.73719  3.18163  2.89818  2.37896  2.77536  2.98488  4.58494  3.61520
          0.83745  0.82776  2.03900  0.67800  0.70853  0.30785  1.32813
    253   2.44276  4.87147  3.09991  2.54217  4.10484  3.52367  3.04093  3.51868  2.34404  2.61156  3.94378  2.65074  2.84147  2.63090  2.98950  2.72842  2.92026  2.75849  5.37686  3.47359    291 - -
          2.68618  4.42225  2.77519  2.73123  3.46354  2.40513  3.72494  3.29354  2.67741  2.69355  4.24690  2.90347  2.73739  3.18146  2.89801  2.37887  2.77519  2.98518  4.58477  3.61503
          0.01716  4.46951  5.19185  0.61958  0.77255  0.64274  0.74623
    254   2.39078  4.68743  3.25808  2.70772  3.98333  2.06831  3.83355  3.08119  2.68927  3.02799  3.86933  3.18007  2.66860  3.02888  2.89340  2.60561  2.57271  2.87090  5.31733  4.02438    292 - -
          2.68618  4.42225  2.77519  2.73123  3.46354  2.40513  3.72494  3.29354  2.67741  2.69355  4.24690  2.90347  2.73739  3.18146  2.89801  2.37887  2.77519  2.98518  4.58477  3.61503
          0.05302  4.46951  3.21415  0.61958  0.77255  0.64274  0.74623
    255   2.23502  4.97429  2.83755  2.29427  3.70110  3.00969  3.25675  3.67543  2.46215  3.24567  3.45178  2.99553  3.01411  2.81633  2.73546  2.68589  2.47596  3.32227  5.45712  4.09912    293 - -
          2.68618  4.42225  2.77519  2.73123  3.46354  2.40513  3.72494  3.29354  2.67741  2.69355  4.24690  2.90347  2.73739  3.18146  2.89801  2.37887  2.77519  2.98518  4.58477  3.61503
          0.07387  4.43427  2.82443  0.61958  0.77255  0.37612  1.16001
    256   2.39571  5.11212  2.99765  2.19498  4.41712  2.86190  3.68654  3.37807  2.13071  2.95121  4.16395  2.98127  3.50767  2.60511  2.48837  2.45152  2.93699  3.48113  5.56905  4.18533    294 - -
          2.68618  4.42225  2.77519  2.73123  3.46354  2.40513  3.72494  3.29354  2.67741  2.69355  4.24690  2.90347  2.73739  3.18146  2.89801  2.37887  2.77519  2.98518  4.58477  3.61503
          0.01633  4.51900  5.24134  0.61958  0.77255  0.43752  1.03743
    257   2.59798  5.16499  2.55772  2.02025  3.64222  3.04354  3.69239  3.21754  2.12557  3.45906  4.21265  2.98028  3.52005  2.66973  2.76333  2.69359  2.55614  3.54155  5.61354  4.21885    295 - -
          2.68618  4.42225  2.77519  2.73123  3.46354  2.40513  3.72494  3.29354  2.67741  2.69355  4.24690  2.90347  2.73739  3.18146  2.89801  2.37887  2.77519  2.98518  4.58477  3.61503
          0.01555  4.56705  5.28940  0.61958  0.77255  0.48576  0.95510
    258   2.36601  5.11942  2.84203  2.46040  4.42470  2.93001  3.70535  3.88078  1.85295  3.40892  3.62417  2.99958  2.82459  2.81811  2.78897  2.70642  2.48988  3.48939  5.58130  4.19910    296 - -
          2.68618  4.42225  2.77519  2.73123  3.46354  2.40513  3.72494  3.29354  2.67741  2.69355  4.24690  2.90347  2.73739  3.18146  2.89801  2.37887  2.77519  2.98518  4.58477  3.61503
          0.04287  4.56705  3.45536  0.61958  0.77255  0.48576  0.95510
    259   2.46328  5.20479  2.70116  2.41673  4.54193  2.88055  3.68339  4.02007  1.98608  3.50704  4.25137  2.69878  3.39761  2.78419  2.19893  2.40137  2.95276  3.59199  5.64453  4.24078    297 - -
          2.68618  4.42225  2.77519  2.73123  3.46354  2.40513  3.72494  3.29354  2.67741  2.69355  4.24690  2.90347  2.73739  3.18146  2.89801  2.37887  2.77519  2.98518  4.58477  3.61503
          0.01598  4.54016  5.26251  0.61958  0.77255  0.45723  1.00248
    260   2.63349  5.27454  2.42742  2.28622  4.60478  1.84020  3.74678  4.08424  2.51998  3.57829  4.33447  2.55310  3.24897  2.85654  2.74602  2.61045  3.03179  3.66038  5.72461  4.31220    298 - -
          2.68618  4.42225  2.77519  2.73123  3.46354  2.40513  3.72494  3.29354  2.67741  2.69355  4.24690  2.90347  2.73739  3.18146  2.89801  2.37887  2.77519  2.98518  4.58477  3.61503
          0.11074  4.56705  2.35977  0.61958  0.77255  0.48576  0.95510
    261   2.53679  4.22832  3.95946  2.73018  3.34196  3.76300  4.05206  2.17628  3.28927  2.20951  3.01207  3.28034  4.13464  3.54131  3.53291  3.03695  2.92506  1.73526  4.83991  3.25344    299 - -
          2.68618  4.42225  2.77519  2.73123  3.46354  2.40513  3.72494  3.29354  2.67741  2.69355  4.24690  2.90347  2.73739  3.18146  2.89801  2.37887  2.77519  2.98518  4.58477  3.61503
          0.01709  4.47340  5.19575  0.61958  0.77255  0.40153  1.10653
    262   2.75658  4.39201  3.77088  3.20385  2.68818  3.76485  2.17428  2.87316  3.13500  2.58902  3.49936  3.55847  4.14048  2.93680  3.44479  3.02323  2.75683  2.09135  4.87113  2.55599    300 - -
          2.68618  4.42225  2.77519  2.73123  3.46354  2.40513  3.72494  3.29354  2.67741  2.69355  4.24690  2.90347  2.73739  3.18146  2.89801  2.37887  2.77519  2.98518  4.58477  3.61503
          0.01555  4.56705  5.28940  0.61958  0.77255  0.48576  0.95510
    263   2.78768  4.27443  4.17583  3.59873  2.71528  3.86783  4.07740  2.72646  3.47575  2.45328  3.38642  3.81129  4.23566  3.70375  3.09459  3.15299  2.50391  2.33724  1.79278  2.69666    301 - -
          2.68618  4.42225  2.77519  2.73123  3.46354  2.40513  3.72494  3.29354  2.67741  2.69355  4.24690  2.90347  2.73739  3.18146  2.89801  2.37887  2.77519  2.98518  4.58477  3.61503
          0.01555  4.56705  5.28940  0.61958  0.77255  0.48576  0.95510
    264   2.93063  4.61297  5.20278  4.66748  3.72770  4.70868  5.20016  1.87033  4.54964  1.46257  3.54368  4.81803  4.98484  4.73765  4.67448  4.07362  3.57547  1.00795  5.63160  4.46838    302 - -
          2.68618  4.42225  2.77519  2.73123  3.46354  2.40513  3.72494  3.29354  2.67741  2.69355  4.24690  2.90347  2.73739  3.18146  2.89801  2.37887  2.77519  2.98518  4.58477  3.61503
          0.01555  4.56705  5.28940  0.61958  0.77255  0.48576  0.95510
    265   2.41912  5.23243  2.74150  2.02412  4.57391  3.50059  3.69050  4.05519  1.82679  3.53424  4.27548  2.96961  3.33632  2.63564  2.39465  2.56852  2.96600  3.62145  5.66505  4.25905    303 - -
          2.68618  4.42225  2.77519  2.73123  3.46354  2.40513  3.72494  3.29354  2.67741  2.69355  4.24690  2.90347  2.73739  3.18146  2.89801  2.37887  2.77519  2.98518  4.58477  3.61503
          0.01555  4.56705  5.28940  0.61958  0.77255  0.48576  0.95510
    266   3.92032  5.50161  4.60104  4.56747  5.42639  4.15353  5.53288  5.22284  4.69772  4.73573  5.84599  4.78665  0.17398  5.05733  4.81456  4.11948  4.41829  4.77389  6.35800  5.57072    304 - -
          2.68618  4.42225  2.77519  2.73123  3.46354  2.40513  3.72494  3.29354  2.67741  2.69355  4.24690  2.90347  2.73739  3.18146  2.89801  2.37887  2.77519  2.98518  4.58477  3.61503
          0.01555  4.56705  5.28940  0.61958  0.77255  0.48576  0.95510
    267   2.38582  5.05592  3.04525  1.98131  4.33702  3.52381  3.72014  3.77819  2.48453  2.75002  4.11633  3.02424  3.91644  2.47617  2.73100  2.11497  2.77487  3.15424  5.53076  4.16464    305 - -
          2.68618  4.42225  2.77519  2.73123  3.46354  2.40513  3.72494  3.29354  2.67741  2.69355  4.24690  2.90347  2.73739  3.18146  2.89801  2.37887  2.77519  2.98518  4.58477  3.61503
          0.01555  4.56705  5.28940  0.61958  0.77255  0.48576  0.95510
    268   2.92574  4.31405  4.68168  4.08397  2.89087  4.09085  4.39498  1.83994  3.91587  1.22010  3.19923  4.17925  4.42296  3.52897  3.98921  3.39945  3.15466  2.24646  4.88914  3.14531    306 - -
          2.68618  4.42225  2.77519  2.73123  3.46354  2.40513  3.72494  3.29354  2.67741  2.69355  4.24690  2.90347  2.73739  3.18146  2.89801  2.37887  2.77519  2.98518  4.58477  3.61503
          0.01555  4.56705  5.28940  0.61958  0.77255  0.48576  0.95510
    269   2.80888  2.71224  4.55412  3.96531  3.35042  3.97417  4.33348  2.14572  3.80733  2.05708  3.34479  4.06607  4.34187  3.99079  3.90841  2.94924  2.41299  1.45977  4.90486  3.71971    307 - -
          2.68618  4.42225  2.77519  2.73123  3.46354  2.40513  3.72494  3.29354  2.67741  2.69355  4.24690  2.90347  2.73739  3.18146  2.89801  2.37887  2.77519  2.98518  4.58477  3.61503
          0.01555  4.56705  5.28940  0.61958  0.77255  0.48576  0.95510
    270   1.60239  2.95483  4.17624  3.59616  2.95432  3.40771  4.14375  2.66552  3.47981  2.42370  2.97525  3.79892  4.18397  3.70273  3.66646  2.74442  2.95444  2.08356  4.84235  3.65003    308 - -
          2.68618  4.42225  2.77519  2.73123  3.46354  2.40513  3.72494  3.29354  2.67741  2.69355  4.24690  2.90347  2.73739  3.18146  2.89801  2.37887  2.77519  2.98518  4.58477  3.61503
          0.01555  4.56705  5.28940  0.61958  0.77255  0.48576  0.95510
    271   2.58137  5.26335  2.63662  1.38872  4.59159  3.51101  3.75178  4.06377  2.51533  3.56442  4.32594  2.98774  3.94053  2.86370  2.49975  2.76431  2.52181  3.64764  5.71445  4.30997    309 - -
          2.68618  4.42225  2.77519  2.73123  3.46354  2.40513  3.72494  3.29354  2.67741  2.69355  4.24690  2.90347  2.73739  3.18146  2.89801  2.37887  2.77519  2.98518  4.58477  3.61503
          0.01555  4.56705  5.28940  0.61958  0.77255  0.48576  0.95510
    272   3.03275  4.64403  5.38319  4.88222  3.96394  4.91003  5.52210  1.38565  4.79552  2.19850  3.74125  5.03673  5.16851  5.03003  4.94913  4.30537  3.66059  0.84380  5.93702  4.73276    310 - -
          2.68618  4.42225  2.77519  2.73123  3.46354  2.40513  3.72494  3.29354  2.67741  2.69355  4.24690  2.90347  2.73739  3.18146  2.89801  2.37887  2.77519  2.98518  4.58477  3.61503
          0.01555  4.56705  5.28940  0.61958  0.77255  0.48576  0.95510
    273   2.31124  5.23565  2.70702  1.83999  4.57093  3.49755  2.73226  4.05212  2.44523  3.53647  4.28056  2.79757  3.90116  2.60437  2.74541  2.27727  2.97418  3.62136  5.67276  4.26405    311 - -
          2.68618  4.42225  2.77519  2.73123  3.46354  2.40513  3.72494  3.29354  2.67741  2.69355  4.24690  2.90347  2.73739  3.18146  2.89801  2.37887  2.77519  2.98518  4.58477  3.61503
          0.01555  4.56705  5.28940  0.61958  0.77255  0.48576  0.95510
    274   2.95706  2.85498  4.57552  4.02621  1.46609  4.03917  4.08290  2.79707  3.86314  2.50082  3.48292  4.06374  4.41007  4.00899  3.95313  3.35316  2.74147  2.62060  4.47855  1.88348    312 - -
          2.68618  4.42225  2.77519  2.73123  3.46354  2.40513  3.72494  3.29354  2.67741  2.69355  4.24690  2.90347  2.73739  3.18146  2.89801  2.37887  2.77519  2.98518  4.58477  3.61503
          0.01555  4.56705  5.28940  0.61958  0.77255  0.48576  0.95510
    275   1.88548  4.41009  3.67943  3.11052  3.55368  3.71487  3.98986  2.41823  3.03799  2.00125  3.52461  3.49260  4.10091  3.34617  2.56162  2.75003  2.64328  2.66889  5.01035  3.78427    313 - -
          2.68618  4.42225  2.77519  2.73123  3.46354  2.40513  3.72494  3.29354  2.67741  2.69355  4.24690  2.90347  2.73739  3.18146  2.89801  2.37887  2.77519  2.98518  4.58477  3.61503
          0.01555  4.56705  5.28940  0.61958  0.77255  0.48576  0.95510
    276   2.63553  5.28081  2.43096  1.92560  4.61466  2.41483  3.72824  4.09932  2.49183  3.58260  4.33076  2.74857  3.92019  2.43912  2.99249  2.46798  2.55760  3.66669  5.71979  4.30368    314 - -
          2.68618  4.42225  2.77519  2.73123  3.46354  2.40513  3.72494  3.29354  2.67741  2.69355  4.24690  2.90347  2.73739  3.18146  2.89801  2.37887  2.77519  2.98518  4.58477  3.61503
          0.01555  4.56705  5.28940  0.61958  0.77255  0.48576  0.95510
    277   2.82475  4.21811  4.61057  4.00997  2.42338  3.97860  4.27239  2.09563  3.83003  1.87349  2.76856  4.07717  4.32837  3.97941  3.34264  3.28522  3.05507  2.43067  2.03485  3.57084    315 - -
          2.68618  4.42225  2.77519  2.73123  3.46354  2.40513  3.72494  3.29354  2.67741  2.69355  4.24690  2.90347  2.73739  3.18146  2.89801  2.37887  2.77519  2.98518  4.58477  3.61503
          0.01555  4.56705  5.28940  0.61958  0.77255  0.48576  0.95510
    278   2.57970  4.80903  2.89132  2.64068  4.01924  3.57572  3.32454  3.42215  2.63443  2.80450  3.89528  3.14383  3.96942  2.97724  3.08119  2.44565  1.63983  3.12835  5.33669  3.38493    316 - -
          2.68618  4.42225  2.77519  2.73123  3.46354  2.40513  3.72494  3.29354  2.67741  2.69355  4.24690  2.90347  2.73739  3.18146  2.89801  2.37887  2.77519  2.98518  4.58477  3.61503
          0.26298  4.56705  1.51026  0.61958  0.77255  0.48576  0.95510
    279   2.38617  5.13673  2.71209  2.05962  4.46792  3.17547  3.29844  3.94356  2.15933  3.43509  4.18250  2.90130  3.39024  2.72501  2.34487  2.50693  2.89221  3.52019  5.57650  4.17462    317 - -
          2.68618  4.42225  2.77519  2.73123  3.46354  2.40513  3.72494  3.29354  2.67741  2.69355  4.24690  2.90347  2.73739  3.18146  2.89801  2.37887  2.77519  2.98518  4.58477  3.61503
          0.01988  4.32395  5.04630  0.61958  0.77255  0.32281  1.28777
    280   2.91358  5.43571  1.56760  1.96804  4.74921  2.36584  3.82780  4.24209  2.65477  3.72848  4.49894  2.97040  3.99092  2.48746  3.17740  2.85190  3.16044  3.81284  5.87380  3.52894    318 - -
          2.68618  4.42225  2.77519  2.73123  3.46354  2.40513  3.72494  3.29354  2.67741  2.69355  4.24690  2.90347  2.73739  3.18146  2.89801  2.37887  2.77519  2.98518  4.58477  3.61503
          0.01555  4.56705  5.28940  0.61958  0.77255  0.48576  0.95510
    281   2.81115  5.14391  3.04424  2.33526  4.44700  1.57049  3.76019  3.88349  2.18987  3.42313  3.65945  2.81595  3.97215  2.88579  2.73067  2.80327  3.04063  3.51542  5.60112  4.24780    319 - -
          2.68618  4.42225  2.77519  2.73123  3.46354  2.40513  3.72494  3.29354  2.67741  2.69355  4.24690  2.90347  2.73739  3.18146  2.89801  2.37887  2.77519  2.98518  4.58477  3.61503
          0.01555  4.56705  5.28940  0.61958  0.77255  0.48576  0.95510
    282   2.56410  5.08258  3.03752  2.31342  4.37161  3.52123  3.05137  2.87710  2.32267  2.92673  4.13891  2.56642  3.91275  2.59864  2.40413  2.71710  2.55304  3.44283  5.54919  4.17776    320 - -
          2.68618  4.42225  2.77519  2.73123  3.46354  2.40513  3.72494  3.29354  2.67741  2.69355  4.24690  2.90347  2.73739  3.18146  2.89801  2.37887  2.77519  2.98518  4.58477  3.61503
          0.01555  4.56705  5.28940  0.61958  0.77255  0.48576  0.95510
    283   3.71434  4.95296  5.57404  5.02501  3.44392  5.11250  5.49833  1.99399  4.89358  0.66171  3.19810  5.23262  5.22663  4.90362  4.93324  4.50296  3.93913  1.92263  5.62625  4.60597    321 - -
          2.68618  4.42225  2.77519  2.73123  3.46354  2.40513  3.72494  3.29354  2.67741  2.69355  4.24690  2.90347  2.73739  3.18146  2.89801  2.37887  2.77519  2.98518  4.58477  3.61503
          0.01555  4.56705  5.28940  0.61958  0.77255  0.48576  0.95510
    284   3.99212  5.67179  4.56637  3.99100  5.22017  4.27047  4.59178  4.86561  2.85880  4.25174  5.27400  4.27607  4.77694  3.81505  0.30082  4.07100  4.23461  4.56697  6.03915  5.04921    322 - -
          2.68618  4.42225  2.77519  2.73123  3.46354  2.40513  3.72494  3.29354  2.67741  2.69355  4.24690  2.90347  2.73739  3.18146  2.89801  2.37887  2.77519  2.98518  4.58477  3.61503
          0.01555  4.56705  5.28940  0.61958  0.77255  0.48576  0.95510
    285   2.44857  5.33073  2.53321  1.75639  4.65854  3.50587  2.52807  4.14420  2.53591  3.62785  4.38355  2.97142  3.94590  2.00069  3.03727  2.77636  3.06293  3.71384  5.76637  4.34627    323 - -
          2.68618  4.42225  2.77519  2.73123  3.46354  2.40513  3.72494  3.29354  2.67741  2.69355  4.24690  2.90347  2.73739  3.18146  2.89801  2.37887  2.77519  2.98518  4.58477  3.61503
          0.01555  4.56705  5.28940  0.61958  0.77255  0.48576  0.95510
    286   1.59748  4.50009  3.74066  3.25810  4.18582  2.93123  4.26757  3.56495  3.23745  3.26141  4.11229  3.53578  1.86092  3.53686  3.59635  2.33098  2.99128  2.17198  5.56896  4.33664    324 - -
          2.68618  4.42225  2.77519  2.73123  3.46354  2.40513  3.72494  3.29354  2.67741  2.69355  4.24690  2.90347  2.73739  3.18146  2.89801  2.37887  2.77519  2.98518  4.58477  3.61503
          0.01555  4.56705  5.28940  0.61958  0.77255  0.48576  0.95510
    287   2.32412  4.51343  3.52711  2.67543  3.70633  3.65847  3.96438  3.01511  2.94134  2.76301  3.17416  3.39803  4.06809  3.25744  3.31549  1.83682  2.97094  1.86727  5.13524  3.88944    325 - -
          2.68618  4.42225  2.77519  2.73123  3.46354  2.40513  3.72494  3.29354  2.67741  2.69355  4.24690  2.90347  2.73739  3.18146  2.89801  2.37887  2.77519  2.98518  4.58477  3.61503
          0.01555  4.56705  5.28940  0.61958  0.77255  0.48576  0.95510
    288   3.79634  5.02768  5.13660  4.78048  0.68825  4.68331  3.87942  3.47029  4.58887  2.88330  4.07623  4.46315  4.98438  4.51363  4.55317  4.03288  4.01449  2.64056  3.16632  2.11157    326 - -
          2.68618  4.42225  2.77519  2.73123  3.46354  2.40513  3.72494  3.29354  2.67741  2.69355  4.24690  2.90347  2.73739  3.18146  2.89801  2.37887  2.77519  2.98518  4.58477  3.61503
          0.01555  4.56705  5.28940  0.61958  0.77255  0.48576  0.95510
    289   2.60098  4.83133  3.22574  2.65883  4.04627  3.59646  2.89201  3.08382  2.01639  2.80607  3.91075  3.15798  3.98204  2.80386  2.49382  2.81140  2.97330  2.20352  5.34614  4.04312    327 - -
          2.68618  4.42225  2.77519  2.73123  3.46354  2.40513  3.72494  3.29354  2.67741  2.69355  4.24690  2.90347  2.73739  3.18146  2.89801  2.37887  2.77519  2.98518  4.58477  3.61503
          0.01555  4.56705  5.28940  0.61958  0.77255  0.48576  0.95510
    290   2.87700  5.17333  3.12547  2.61790  4.51760  1.61234  3.16873  3.95050  2.43395  3.47866  4.27881  3.12912  4.02401  2.72161  2.06299  2.61603  3.10802  3.58233  5.63564  4.30630    328 - -
          2.68618  4.42225  2.77519  2.73123  3.46354  2.40513  3.72494  3.29354  2.67741  2.69355  4.24690  2.90347  2.73739  3.18146  2.89801  2.37887  2.77519  2.98518  4.58477  3.61503
          0.01555  4.56705  5.28940  0.61958  0.77255  0.48576  0.95510
    291   3.80168  5.04077  5.60697  5.04600  1.71441  5.10043  5.20031  2.21229  4.89989  0.76854  3.08304  5.18905  5.18427  4.80655  4.87168  4.47385  4.00672  2.74211  5.27987  4.08246    329 - -
          2.68618  4.42225  2.77519  2.73123  3.46354  2.40513  3.72494  3.29354  2.67741  2.69355  4.24690  2.90347  2.73739  3.18146  2.89801  2.37887  2.77519  2.98518  4.58477  3.61503
          0.01555  4.56705  5.28940  0.61958  0.77255  0.48576  0.95510
    292   2.84313  5.10443  3.18132  2.26684  4.41569  3.61404  3.77675  3.82989  2.42172  2.94227  4.18827  3.13310  4.00951  2.90937  1.41909  2.54922  2.73442  3.48132  5.56438  4.24397    330 - -
          2.68618  4.42225  2.77519  2.73123  3.46354  2.40513  3.72494  3.29354  2.67741  2.69355  4.24690  2.90347  2.73739  3.18146  2.89801  2.37887  2.77519  2.98518  4.58477  3.61503
          0.01555  4.56705  5.28940  0.61958  0.77255  0.48576  0.95510
    293   2.39036  5.15143  2.66203  1.86583  3.29927  3.50477  3.21705  3.92843  2.34419  3.09533  4.20085  2.98562  3.46985  2.66770  2.93327  2.40033  2.95163  3.52470  5.60371  4.21266    331 - -
          2.68618  4.42225  2.77519  2.73123  3.46354  2.40513  3.72494  3.29354  2.67741  2.69355  4.24690  2.90347  2.73739  3.18146  2.89801  2.37887  2.77519  2.98518  4.58477  3.61503
          0.01555  4.56705  5.28940  0.61958  0.77255  0.48576  0.95510
    294   2.76062  5.19071  1.58825  2.25452  4.49809  3.50953  3.20289  3.50911  2.49321  3.47991  4.24467  2.98929  3.92158  2.62839  2.98365  2.51067  2.99477  3.20489  5.64420  4.24954    332 - -
          2.68618  4.42225  2.77519  2.73123  3.46354  2.40513  3.72494  3.29354  2.67741  2.69355  4.24690  2.90347  2.73739  3.18146  2.89801  2.37887  2.77519  2.98518  4.58477  3.61503
          0.06972  4.56705  2.86542  0.61958  0.77255  0.48576  0.95510
    295   2.48822  4.75135  3.23219  2.66985  3.95363  3.21512  3.79326  2.95599  1.62489  2.98954  3.00517  3.16274  3.96914  2.78676  3.04993  2.79913  2.94531  2.78596  5.28353  3.98809    333 - -
          2.68618  4.42225  2.77519  2.73123  3.46354  2.40513  3.72494  3.29354  2.67741  2.69355  4.24690  2.90347  2.73739  3.18146  2.89801  2.37887  2.77519  2.98518  4.58477  3.61503
          0.01641  4.51374  5.23609  0.61958  0.77255  0.43295  1.04581
    296   2.27645  5.17953  2.37714  2.33148  4.49318  3.50777  3.72080  3.95743  2.21194  3.14730  4.23562  2.98958  2.17959  2.83219  2.96874  2.53139  2.98346  3.55447  5.63575  4.24237    334 - -
          2.68618  4.42225  2.77519  2.73123  3.46354  2.40513  3.72494  3.29354  2.67741  2.69355  4.24690  2.90347  2.73739  3.18146  2.89801  2.37887  2.77519  2.98518  4.58477  3.61503
          0.01555  4.56705  5.28940  0.61958  0.77255  0.48576  0.95510
    297   1.86325  4.49870  3.51035  2.94671  3.64336  3.67081  3.92089  3.01632  2.90672  2.71907  3.27243  3.09036  2.35588  3.22058  3.28140  2.70330  2.95170  2.78185  3.35966  3.25266    335 - -
          2.68618  4.42225  2.77519  2.73123  3.46354  2.40513  3.72494  3.29354  2.67741  2.69355  4.24690  2.90347  2.73739  3.18146  2.89801  2.37887  2.77519  2.98518  4.58477  3.61503
          0.01555  4.56705  5.28940  0.61958  0.77255  0.48576  0.95510
    298   2.41974  5.21648  2.73528  1.99580  4.55276  3.24730  3.68887  4.03306  2.24166  3.51825  4.26059  2.70533  3.51486  2.78882  2.77525  2.18424  2.46950  3.60263  5.65476  4.24809    336 - -
          2.68618  4.42225  2.77519  2.73123  3.46354  2.40513  3.72494  3.29354  2.67741  2.69355  4.24690  2.90347  2.73739  3.18146  2.89801  2.37887  2.77519  2.98518  4.58477  3.61503
          0.01555  4.56705  5.28940  0.61958  0.77255  0.48576  0.95510
    299   2.27993  5.38148  2.15706  1.54955  4.71024  3.15756  3.78290  4.20287  2.58052  3.68106  4.43767  2.69291  3.40207  2.62876  3.09510  2.79873  3.09654  3.76551  5.81779  4.38569    337 - -
          2.68618  4.42225  2.77519  2.73123  3.46354  2.40513  3.72494  3.29354  2.67741  2.69355  4.24690  2.90347  2.73739  3.18146  2.89801  2.37887  2.77519  2.98518  4.58477  3.61503
          0.01555  4.56705  5.28940  0.61958  0.77255  0.48576  0.95510
    300   2.62897  2.13594  4.97047  4.41341  3.65678  4.37466  4.83309  1.72666  4.27257  2.30576  3.56356  4.50532  4.71443  4.46713  4.37555  3.71755  3.33248  1.20421  5.34854  4.15493    338 - -
          2.68618  4.42225  2.77519  2.73123  3.46354  2.40513  3.72494  3.29354  2.67741  2.69355  4.24690  2.90347  2.73739  3.18146  2.89801  2.37887  2.77519  2.98518  4.58477  3.61503
          0.01555  4.56705  5.28940  0.61958  0.77255  0.48576  0.95510
    301   2.71966  4.93295  2.92816  2.34616  3.66106  3.25366  3.75084  3.59407  2.42645  3.19343  4.00333  3.07463  3.93757  2.89825  2.62935  2.58444  1.95487  2.48025  5.43344  4.09546    339 - -
          2.68618  4.42225  2.77519  2.73123  3.46354  2.40513  3.72494  3.29354  2.67741  2.69355  4.24690  2.90347  2.73739  3.18146  2.89801  2.37887  2.77519  2.98518  4.58477  3.61503
          0.01555  4.56705  5.28940  0.61958  0.77255  0.48576  0.95510
    302   2.41879  4.37074  3.71001  2.90505  3.49746  2.89952  3.98876  2.39194  3.08099  2.17182  3.03042  3.51122  4.10176  3.12171  2.73556  2.78891  2.94798  2.63825  3.81012  2.94277    340 - -
          2.68618  4.42225  2.77519  2.73123  3.46354  2.40513  3.72494  3.29354  2.67741  2.69355  4.24690  2.90347  2.73739  3.18146  2.89801  2.37887  2.77519  2.98518  4.58477  3.61503
          0.01050  4.56199        *  0.61958  0.77255  0.00000        *
//
