# Supplementary material for: A matter of background: DNA repair pathways as a possible cause for the sparse distribution of CRISPR-Cas systems in bacteria
Source: Philos Trans R Soc Lond B Biol Sci. 2019 Mar 25;374(1772):20180088. doi: 10.1098/rstb.2018.0088 (PMC6452273; doi:10.1098/rstb.2018.0088)
Supplement: Macsy_finder_DNA_repair.zip [file rstb20180088supp3.zip › Macsy_finder_DNA_repair/DNA_repair_profiles/RecA.hmm]

HMMER2.0  [2.2g]
NAME  tigrfam_recA
ACC   TIGR02012
DESC  tigrfam_recA: protein RecA
LENG  322
ALPH  Amino
RF    no
CS    no
MAP   yes
COM   /usr/local/packages/LDhmmer/hmmbuild ogc_results//1269/21086/21086_1_1.HMM ogc_results//1269/21086/21086_1.msf
COM   /usr/local/packages/LDhmmer/hmmcalibrate --cpu 1 --num 5000 --histfile ogc_results//1269/21086/21086_1_1.hist ogc_results//1269/21086/21086_1_1.HMM
NSEQ  13
DATE  Thu Oct  9 15:50:12 2003
CKSUM 6748
GA    235.00 235.00
TC    235.00 235.00
NC    -100.00 -100.00
XT      -8455     -4  -1000  -1000  -8455     -4  -8455     -4 
NULT      -4  -8455
NULE     595  -1558     85    338   -294    453  -1158    197    249    902  -1085   -142    -21   -313     45    531    201    384  -1998   -644 
EVD   -218.628281   0.101658
HMM        A      C      D      E      F      G      H      I      K      L      M      N      P      Q      R      S      T      V      W      Y    
         m->m   m->i   m->d   i->m   i->i   d->m   d->d   b->m   m->e
         -415      *  -2000
     1     -2  -2103   1881   1627  -2390   -280   -109  -2165    610  -2106  -1228    727  -1471    315   -409   -394   -530  -1712  -2287  -1544     1
     -   -149   -500    233     43   -381    399    106   -626    210   -466   -720    275    394     45     96    359    117   -369   -294   -249 
     -    -21  -6672  -7714   -894  -1115   -701  -1378   -415      * 
     2  -1569  -2364  -1943   -894  -3088  -2178   -221  -2506   2778  -2231  -1535   -873  -2161    197   2454  -1460  -1317  -2250  -2126  -1947     2
     -   -149   -500    233     43   -381    399    106   -626    210   -466   -720    275    394     45     96    359    117   -369   -294   -249 
     -    -21  -6672  -7714   -894  -1115   -701  -1378      *      * 
     3     94  -1634   -144    944  -1928  -1241    112  -1646   1106   -508   -735    108  -1332   1713    531    221   -199  -1243  -1826  -1181     3
     -   -149   -500    233     43   -381    399    106   -626    210   -466   -720    275    394     45     96    359    117   -369   -294   -249 
     -    -21  -6672  -7714   -894  -1115   -701  -1378      *      * 
     4   -170  -2054  -1005   -276  -2558  -1765    -83  -2120   2659  -1973  -1182   -431  -1803    967   1518   -850   -807  -1791  -2007  -1622     4
     -   -149   -500    233     43   -381    399    106   -626    210   -466   -720    275    394     45     96    359    117   -369   -294   -249 
     -    -21  -6672  -7714   -894  -1115   -701  -1378      *      * 
     5   2797  -1006   -878   -791  -2038  -1169   -965  -1650   -714  -1884  -1203   -751  -1694    596   -956   -490   -576  -1222  -2264  -1807     5
     -   -149   -500    233     43   -381    399    106   -626    210   -466   -720    275    394     45     96    359    117   -369   -294   -249 
     -    -21  -6672  -7714   -894  -1115   -701  -1378      *      * 
     6  -1600  -1218  -3884  -3354   -505  -3535  -2540   1628  -3093   2287    641  -3135  -3249  -2567  -2947  -2736  -1536   1429  -1914  -1770     6
     -   -149   -500    233     43   -381    399    106   -626    210   -466   -720    275    394     45     96    359    117   -369   -294   -249 
     -    -21  -6672  -7714   -894  -1115   -701  -1378      *      * 
     7     87  -1774    811   1732  -2083  -1209     82  -1834    799  -1784   -872    614  -1337    532    419    212   -248  -1391  -1960  -1270     7
     -   -149   -500    233     43   -381    399    106   -626    210   -466   -720    275    394     45     96    359    117   -369   -294   -249 
     -    -21  -6672  -7714   -894  -1115   -701  -1378      *      * 
     8   1150   -342   -343   -872    422  -1618   -417    158   -666    402   1641   -836  -1682   -481   -847   -640    344    634   -777   -391     8
     -   -149   -500    233     43   -381    399    106   -626    210   -466   -720    275    394     45     96    359    117   -369   -294   -249 
     -    -21  -6672  -7714   -894  -1115   -701  -1378      *      * 
     9   3260   -995  -2154  -2261  -2604  -1267  -2060  -2035  -2233  -2502  -1934  -1631  -1961  -2058  -2240   -724   -871  -1499  -2817  -2619     9
     -   -149   -500    233     43   -381    399    106   -626    210   -466   -720    275    394     45     96    359    117   -369   -294   -249 
     -    -21  -6672  -7714   -894  -1115   -701  -1378      *      * 
    10  -1077   -826  -3212  -2626   -315  -2765  -1662   2103  -2312   1663   2122  -2326  -2656  -1889  -2191  -1885     -2    563  -1351  -1119    10
     -   -149   -500    233     43   -381    399    106   -626    210   -466   -720    275    394     45     96    359    117   -369   -294   -249 
     -    -21  -6672  -7714   -894  -1115   -701  -1378      *      * 
    11   1125  -1592    -68    940  -1918   -479     31  -1630   1010  -1647   -770     82  -1363    461    -77    831   -248  -1236  -1873  -1228    11
     -   -149   -500    233     43   -381    399    106   -626    210   -466   -720    275    394     45     96    359    117   -369   -294   -249 
     -    -21  -6672  -7714   -894  -1115   -701  -1378      *      * 
    12    131  -1517   -177    344  -1763  -1265     66  -1452    772  -1497   -638    593  -1365   2382     26   -206    238  -1102  -1746    142    12
     -   -149   -500    233     43   -381    399    106   -626    210   -466   -720    275    394     45     96    359    117   -369   -294   -249 
     -    -21  -6672  -7714   -894  -1115   -701  -1378      *      * 
    13  -1555  -1176  -3749  -3332   -817  -3508  -2695   3234  -3013    671    266  -3120  -3339  -2742  -2979  -2786  -1530   1055  -2195  -1840    13
     -   -149   -500    233     43   -381    399    106   -626    210   -466   -720    275    394     45     96    359    117   -369   -294   -249 
     -    -21  -6672  -7714   -894  -1115   -701  -1378      *      * 
    14   -904  -2487   1438   2701  -2762  -1259   -368  -2551   -292  -2512  -1711    117  -1643     11   -932   -684    170  -2099  -2717  -1903    14
     -   -149   -500    233     43   -381    399    106   -626    210   -466   -720    275    394     45     96    359    117   -369   -294   -249 
     -    -21  -6672  -7714   -894  -1115   -701  -1378      *      * 
    15  -1548  -2349  -1880   -872  -3059  -2160   -227  -2491   3007  -2226  -1528   -860  -2152    190   2024  -1440  -1303  -2233  -2126  -1938    15
     -   -149   -500    233     43   -381    399    106   -626    210   -466   -720    275    394     45     96    359    117   -369   -294   -249 
     -    -21  -6672  -7714   -894  -1115   -701  -1378      *      * 
    16    428  -1489   -164    380  -1752   -490     90  -1449    477  -1490   -619    535  -1327   1882    469    223    257   -409  -1738  -1109    16
     -   -149   -500    233     43   -381    399    106   -626    210   -466   -720    275    394     45     96    359    117   -369   -294   -249 
     -    -21  -6672  -7714   -894  -1115   -701  -1378      *      * 
    17  -2757  -2103  -3550  -3610   3962  -3445   -112  -1675  -3231  -1204  -1191  -2298  -3375  -2325  -2841  -2687  -2671  -1838    603   2239    17
     -   -149   -500    233     43   -381    399    106   -626    210   -466   -720    275    394     45     96    359    117   -369   -294   -249 
     -    -21  -6672  -7714   -894  -1115   -701  -1378      *      * 
    18  -1814  -2025  -2478  -2748  -3577   3650  -2700  -3847  -3052  -3864  -3354  -2492  -2699  -2874  -2984  -2040  -2187  -3148  -3081  -3439    18
     -   -149   -500    233     43   -381    399    106   -626    210   -466   -720    275    394     45     96    359    117   -369   -294   -249 
     -    -21  -6672  -7714   -894  -1115   -701  -1378      *      * 
    19    144  -1532   -601   -194  -2266  -1388   -293  -1887   2778  -1921  -1120   -355  -1645     98    176    171   -586  -1482  -2091  -1611    19
     -   -149   -500    233     43   -381    399    106   -626    210   -466   -720    275    394     45     96    359    117   -369   -294   -249 
     -    -21  -6672  -7714   -894  -1115   -701  -1378      *      * 
    20  -1814  -2025  -2478  -2748  -3577   3650  -2700  -3847  -3052  -3864  -3354  -2492  -2699  -2874  -2984  -2040  -2187  -3148  -3081  -3439    20
     -   -149   -500    233     43   -381    399    106   -626    210   -466   -720    275    394     45     96    359    117   -369   -294   -249 
     -    -21  -6672  -7714   -894  -1115   -701  -1378      *      * 
    21   1681   -677  -1323   -954  -1625  -1071   -900  -1148   -817   -414   -751   -799  -1562   -704  -1093   2059   -305   -772  -1935  -1511    21
     -   -149   -500    233     43   -381    399    106   -626    210   -466   -720    275    394     45     96    359    117   -369   -294   -249 
     -    -21  -6672  -7714   -894  -1115   -701  -1378      *      * 
    22  -1423  -1004  -3862  -3419  -1126  -3572  -2914   2947  -3225    422     36  -3182  -3386  -2961  -3227  -2818  -1395   2031  -2480  -2136    22
     -   -149   -500    233     43   -381    399    106   -626    210   -466   -720    275    394     45     96    359    117   -369   -294   -249 
     -    -21  -6672  -7714   -894  -1115   -701  -1378      *      * 
    23  -1293  -1186  -3107  -2674   -476  -2737  -1974    525  -2257    612   4269  -2427  -2798  -2013  -2229  -1977  -1320    812  -1703  -1418    23
     -   -149   -500    233     43   -381    399    106   -626    210   -466   -720    275    394     45     96    359    117   -369   -294   -249 
     -    -21  -6672  -7714   -894  -1115   -701  -1378      *      * 
    24     61  -1689   -231    325  -2021  -1299     78  -1725   1540  -1692   -807    544   -263    522   1628    197   -276  -1324  -1866  -1249    24
     -   -149   -500    233     43   -381    399    106   -626    210   -466   -720    275    394     45     96    359    117   -369   -294   -249 
     -    -21  -6672  -7714   -894  -1115   -701  -1378      *      * 
    25  -2075  -1687  -4075  -3525   -176  -3845  -2608    425  -3152   2702   2288  -3419  -3386  -2493  -2929  -3081  -1973   -185  -1745  -1706    25
     -   -149   -500    233     43   -381    399    106   -626    210   -466   -720    275    394     45     96    359    117   -369   -294   -249 
     -    -21  -6672  -7714   -894  -1115   -701  -1378      *      * 
    26   -922  -1628   -716   -775  -2761   3078  -1121  -2557    549  -2648  -1938   -874  -1997   -856   -935   -991  -1127  -2037  -2645  -2304    26
     -   -149   -500    233     43   -381    399    106   -626    211   -466   -720    275    394     45     96    359    117   -369   -294   -249 
     -   -388  -2114  -7714   -227  -2782   -701  -1378      *      * 
    27    414  -1695   1246   1177  -1997  -1207    978  -1738    794  -1703   -792    153  -1315    939      6   -141   -199   -479  -1888  -1211    28
     -   -149   -500    233     43   -381    399    106   -626    210   -466   -720    275    394     45     96    359    117   -369   -294   -249 
     -    -21  -6672  -7714   -894  -1115   -701  -1378      *      * 
    28    138  -1692    360    999  -2007  -1200    136  -1754   1252  -1705   -784    583  -1297    951    455    513    255  -1311  -1878  -1198    29
     -   -149   -500    233     43   -381    399    106   -626    210   -466   -720    275    394     45     96    359    117   -369   -294   -249 
     -    -21  -6672  -7714   -894  -1115   -701  -1378      *      * 
    29    111  -1640    347    455  -1939   -544    130  -1672    835  -1647   -738    149   -411    957    444    775    862  -1251  -1840  -1172    30
     -   -149   -500    233     43   -381    399    106   -626    210   -466   -720    275    394     45     96    359    117   -369   -294   -249 
     -    -21  -6672  -7714   -894  -1115   -701  -1378      *      * 
    30    195  -1054   -455     79  -1252  -1303    -79   -866    879  -1058   -279    420  -1426    255   -229    761    293   1137  -1448   -923    31
     -   -149   -500    233     43   -381    399    106   -626    210   -466   -720    275    394     45     96    359    117   -369   -294   -249 
     -    -21  -6672  -7714   -894  -1115   -701  -1378      *      * 
    31   -239  -1216   -334   1213  -1371  -1302    935  -1012    354   -597   1998    -41  -1389    868    374   -236   -177   -195  -1504   -945    32
     -   -149   -500    233     43   -381    399    106   -626    210   -466   -720    275    394     45     96    359    117   -369   -294   -249 
     -   -195  -6672  -3097   -894  -1115   -701  -1378      *      * 
    32   -323  -1816   1514   1134  -2119  -1150   1021  -1876   1100  -1823   -921    766   -235    528    -86   -182   -274  -1430  -1999  -1293    33
     -   -149   -500    233     43   -381    399    106   -626    210   -466   -720    275    394     45     96    359    117   -369   -294   -249 
     -    -24  -6501  -7543   -894  -1115   -548  -1661      *      * 
    33  -1402   -985  -3864  -3467  -1340  -3571  -3094   2608  -3292   -250   -162  -3222  -3436  -3114  -3341  -2848  -1392   2667  -2716  -2300    34
     -   -149   -500    233     43   -381    399    106   -626    210   -466   -720    275    394     45     96    359    117   -369   -294   -249 
     -    -21  -6672  -7714   -894  -1115   -701  -1378      *      * 
    34   -434  -1921    667   1848  -2218  -1221    -19  -1975    309  -1929  -1037    149   -289   1307   -227    823   -390  -1534  -2113  -1403    35
     -   -149   -500    233     43   -381    399    106   -626    210   -466   -720    275    394     45     96    359    117   -369   -294   -249 
     -    -21  -6672  -7714   -894  -1115   -701  -1378      *      * 
    35   -129   -539  -1655  -1247  -1230  -1213   -974   -454  -1065  -1037   -375  -1002  -1659   -908  -1261   1085   1907   1728  -1647  -1264    36
     -   -149   -500    233     43   -381    399    106   -626    210   -466   -720    275    394     45     96    359    117   -369   -294   -249 
     -    -21  -6672  -7714   -894  -1115   -701  -1378      *      * 
    36  -1410  -1005  -3837  -3441  -1274  -3537  -3041   3077  -3250   -171   -105  -3196  -3412  -3056  -3289  -2815  -1402   2066  -2652  -2253    37
     -   -149   -500    233     43   -381    399    106   -626    210   -466   -720    275    394     45     96    359    117   -369   -294   -249 
     -    -21  -6672  -7714   -894  -1115   -701  -1378      *      * 
    37   -338  -1261   -410   -136  -2067  -1190   -420  -1753    606  -1854  -1039   -302   2020    -61   -398   1719   -440  -1310  -2107  -1569    38
     -   -149   -500    233     43   -381    399    106   -626    210   -466   -720    275    394     45     96    359    117   -369   -294   -249 
     -    -21  -6672  -7714   -894  -1115   -701  -1378      *      * 
    38    -31   -658  -1594  -1482  -2301   -927  -1424  -1916  -1413  -2229  -1444  -1045  -1586  -1264  -1583   1356   3010  -1257  -2554  -2194    39
     -   -149   -500    233     43   -381    399    106   -626    210   -466   -720    275    394     45     96    359    117   -369   -294   -249 
     -    -21  -6672  -7714   -894  -1115   -701  -1378      *      * 
    39  -1814  -2025  -2478  -2748  -3577   3650  -2700  -3847  -3052  -3864  -3354  -2492  -2699  -2874  -2984  -2040  -2187  -3148  -3081  -3439    40
     -   -149   -500    233     43   -381    399    106   -626    210   -466   -720    275    394     45     96    359    117   -369   -294   -249 
     -    -21  -6672  -7714   -894  -1115   -701  -1378      *      * 
    40   1157   1611  -2176  -1948  -2229   -867  -1603  -1830  -1749  -2158  -1356  -1211  -1552  -1515  -1839   2745   -301  -1156  -2522  -2228    41
     -   -149   -500    233     43   -381    399    106   -626    210   -466   -720    275    394     45     96    359    117   -369   -294   -249 
     -    -21  -6672  -7714   -894  -1115   -701  -1378      *      * 
    41  -1191   -934  -3282  -2697   -293  -2882  -1766   1679  -2388   2133   1561  -2430  -2741  -1945  -2269  -2006    -27    459  -1410  -1208    42
     -   -149   -500    233     43   -381    399    106   -626    210   -466   -720    275    394     45     96    359    117   -369   -294   -249 
     -    -21  -6672  -7714   -894  -1115   -701  -1378      *      * 
    42   1043  -1314   -275    199  -1816    491    -92  -1508    251  -1581   -724    582  -1377    829   -223    884    345  -1110  -1848  -1247    43
     -   -149   -500    233     43   -381    399    106   -626    210   -466   -720    275    394     45     96    359    117   -369   -294   -249 
     -    -21  -6672  -7714   -894  -1115   -701  -1378      *      * 
    43  -2228  -1908  -3555  -3373   -604  -3255  -2515    -62  -2963   2976    358  -3207  -3275  -2644  -2802  -2988  -2232   -567  -1904  -1643    44
     -   -149   -500    233     43   -381    399    106   -626    210   -466   -720    275    394     45     96    359    117   -369   -294   -249 
     -    -21  -6672  -7714   -894  -1115   -701  -1378      *      * 
    44  -2059  -2867   3860   -532  -3452  -1877  -1516  -3665  -1847  -3616  -3145   -882  -2414  -1318  -2469  -1872  -2198  -3236  -3167  -2847    45
     -   -149   -500    233     43   -381    399    106   -626    210   -466   -720    275    394     45     96    359    117   -369   -294   -249 
     -    -21  -6672  -7714   -894  -1115   -701  -1378      *      * 
    45   -487   -318  -2618  -2006   -152  -2054   -923   1703  -1661   1369   1393  -1623  -2068  -1306  -1541  -1139    224    881   -801    545    46
     -   -149   -500    233     43   -381    399    106   -626    210   -466   -720    275    394     45     96    359    117   -369   -294   -249 
     -    -21  -6672  -7714   -894  -1115   -701  -1378      *      * 
    46   3260   -995  -2154  -2261  -2604  -1267  -2060  -2035  -2233  -2502  -1934  -1631  -1961  -2058  -2240   -724   -871  -1499  -2817  -2619    47
     -   -149   -500    233     43   -381    399    106   -626    210   -466   -720    275    394     45     96    359    117   -369   -294   -249 
     -    -21  -6672  -7714   -894  -1115   -701  -1378      *      * 
    47  -1183  -1169  -2753  -2400   -505  -2488  -1793    310  -1982   2587    507  -2175  -2633  -1812  -1977  -1752    141     49  -1660  -1381    48
     -   -149   -500    233     43   -381    399    106   -626    210   -466   -720    275    394     45     96    359    117   -369   -294   -249 
     -    -21  -6672  -7714   -894  -1115   -701  -1378      *      * 
    48  -1814  -2025  -2478  -2748  -3577   3650  -2700  -3847  -3052  -3864  -3354  -2492  -2699  -2874  -2984  -2040  -2187  -3148  -3081  -3439    49
     -   -149   -500    233     43   -381    399    106   -626    210   -466   -720    275    394     45     96    359    117   -369   -294   -249 
     -   -107  -6672  -4026   -894  -1115   -701  -1378      *      * 
    49   -193   -799  -3450  -3002  -1182  -3098  -2472   2476  -2791   -274    -74  -2730  -3062  -2595  -2828  -2315  -1125   2525  -2295  -1891    50
     -   -149   -500    233     43   -381    399    106   -626    210   -466   -720    275    394     45     96    359    117   -369   -294   -249 
     -    -22  -6588  -7630   -894  -1115   -614  -1528      *      * 
    50  -1814  -2025  -2478  -2748  -3577   3650  -2700  -3847  -3052  -3864  -3354  -2492  -2699  -2874  -2984  -2040  -2187  -3148  -3081  -3439    51
     -   -149   -500    233     43   -381    399    106   -626    210   -466   -720    275    394     45     96    359    117   -369   -294   -249 
     -    -21  -6672  -7714   -894  -1115   -701  -1378      *      * 
    51  -1814  -2025  -2478  -2748  -3577   3650  -2700  -3847  -3052  -3864  -3354  -2492  -2699  -2874  -2984  -2040  -2187  -3148  -3081  -3439    52
     -   -149   -500    233     43   -381    399    106   -626    210   -466   -720    275    394     45     96    359    117   -369   -294   -249 
     -    -21  -6672  -7714   -894  -1115   -701  -1378      *      * 
    52   -610   -411  -2829  -2220    620  -2201  -1039   1554  -1863   1261    701  -1795  -2195  -1471  -1705  -1296   -548   1444   -834   1210    53
     -   -149   -500    233     43   -381    399    106   -626    210   -466   -720    275    394     45     96    359    117   -369   -294   -249 
     -    -21  -6672  -7714   -894  -1115   -701  -1378      *      * 
    53  -2089  -2190  -2567  -2787  -3372  -2253  -2663  -3607  -2895  -3590  -3215  -2612   4122  -2846  -2839  -2316  -2418  -3135  -2975  -3234    54
     -   -149   -500    233     43   -381    399    106   -626    210   -466   -720    275    394     45     96    359    117   -369   -294   -249 
     -    -21  -6672  -7714   -894  -1115   -701  -1378      *      * 
    54  -1116  -2051  -1367   -505  -2540  -1911   -129  -2054   2374  -1924    755   -597  -1919    288   2411  -1035   -939  -1782  -1973  -1654    55
     -   -149   -500    233     43   -381    399    106   -626    210   -466   -720    275    394     45     96    359    117   -369   -294   -249 
     -    -21  -6672  -7714   -894  -1115   -701  -1378      *      * 
    55  -1814  -2025  -2478  -2748  -3577   3650  -2700  -3847  -3052  -3864  -3354  -2492  -2699  -2874  -2984  -2040  -2187  -3148  -3081  -3439    56
     -   -149   -500    233     43   -381    399    106   -626    210   -466   -720    275    394     45     96    359    117   -369   -294   -249 
     -    -21  -6672  -7714   -894  -1115   -701  -1378      *      * 
    56  -2176  -2415  -2504  -1923  -3054  -2403  -1269  -3053   -167  -2856  -2350  -1844  -2662   -997   3887  -2228  -2131  -2807  -2501  -2452    57
     -   -149   -500    233     43   -381    399    106   -626    210   -466   -720    275    394     45     96    359    117   -369   -294   -249 
     -    -21  -6672  -7714   -894  -1115   -701  -1378      *      * 
    57  -1413  -1020  -3805  -3411  -1225  -3498  -2992   3175  -3205   -118    -66  -3165  -3387  -3005  -3238  -2777  -1408   1837  -2602  -2211    58
     -   -149   -500    233     43   -381    399    106   -626    210   -466   -720    275    394     45     96    359    117   -369   -294   -249 
     -    -21  -6672  -7714   -894  -1115   -701  -1378      *      * 
    58  -1022   -751  -3197  -2708  -1051  -2850  -2083   2485  -2466   -280    -10  -2440  -2852  -2252  -2495  -2025   1105   2117  -1999  -1610    59
     -   -149   -500    233     43   -381    399    106   -626    210   -466   -720    275    394     45     96    359    117   -369   -294   -249 
     -    -21  -6672  -7714   -894  -1115   -701  -1378      *      * 
    59  -1877  -2708   -271   3539  -3235  -1868  -1322  -3210  -1299  -3203  -2676   -849  -2342  -1076  -1736  -1723  -1961  -2857  -2976  -2640    60
     -   -149   -500    233     43   -381    399    106   -626    210   -466   -720    275    394     45     96    359    117   -369   -294   -249 
     -    -21  -6672  -7714   -894  -1115   -701  -1378      *      * 
    60  -1410  -1005  -3835  -3439  -1271  -3535  -3038   3085  -3247   -168   -103  -3194  -3410  -3053  -3286  -2813  -1402   2049  -2649  -2251    61
     -   -149   -500    233     43   -381    399    106   -626    210   -466   -720    275    394     45     96    359    117   -369   -294   -249 
     -    -21  -6672  -7714   -894  -1115   -701  -1378      *      * 
    61  -2953  -2203  -3628  -3746   2321  -3534    -51  -1937  -3355  -1437  -1429  -2308  -3446  -2368  -2918  -2770  -2850  -2068    674   4229    62
     -   -149   -500    233     43   -381    399    106   -626    210   -466   -720    275    394     45     96    359    117   -369   -294   -249 
     -    -21  -6672  -7714   -894  -1115   -701  -1378      *      * 
    62  -1814  -2025  -2478  -2748  -3577   3650  -2700  -3847  -3052  -3864  -3354  -2492  -2699  -2874  -2984  -2040  -2187  -3148  -3081  -3439    63
     -   -149   -500    233     43   -381    399    106   -626    210   -466   -720    275    394     45     96    359    117   -369   -294   -249 
     -    -21  -6672  -7714   -894  -1115   -701  -1378      *      * 
    63    556   -662  -1635  -1425  -1851  -1066  -1299  -1071  -1289  -1600   -974  -1069   3153  -1162  -1469   -355   -408    336  -2237  -1861    64
     -   -149   -500    233     43   -381    399    106   -626    210   -466   -720    275    394     45     96    359    117   -369   -294   -249 
     -    -21  -6672  -7714   -894  -1115   -701  -1378      *      * 
    64  -1877  -2708   -271   3539  -3235  -1868  -1322  -3210  -1299  -3203  -2676   -849  -2342  -1076  -1736  -1723  -1961  -2857  -2976  -2640    65
     -   -149   -500    233     43   -381    399    106   -626    210   -466   -720    275    394     45     96    359    117   -369   -294   -249 
     -    -21  -6672  -7714   -894  -1115   -701  -1378      *      * 
    65   -425  -1013  -1661  -1792  -2558  -1187  -1802  -2565  -1897  -2800  -2098  -1367  -1878  -1746  -1993   3270   -814  -1808  -2742  -2368    66
     -   -149   -500    233     43   -381    399    106   -626    210   -466   -720    275    394     45     96    359    117   -369   -294   -249 
     -    -21  -6672  -7714   -894  -1115   -701  -1378      *      * 
    66   -110   -765  -1422  -1497  -2697    278  -1613  -2510  -1689  -2725  -1887  -1081  -1640  -1458  -1858   3047   -500  -1626  -2870  -2536    67
     -   -149   -500    233     43   -381    399    106   -626    210   -466   -720    275    394     45     96    359    117   -369   -294   -249 
     -    -21  -6672  -7714   -894  -1115   -701  -1378      *      * 
    67  -1814  -2025  -2478  -2748  -3577   3650  -2700  -3847  -3052  -3864  -3354  -2492  -2699  -2874  -2984  -2040  -2187  -3148  -3081  -3439    68
     -   -149   -500    233     43   -381    399    106   -626    210   -466   -720    275    394     45     96    359    117   -369   -294   -249 
     -    -21  -6672  -7714   -894  -1115   -701  -1378      *      * 
    68  -1892  -2397  -1701  -1300  -3050  -2216   -948  -2829   3583  -2696  -2116  -1348  -2450   -619     78  -1865  -1815  -2562  -2460  -2321    69
     -   -149   -500    233     43   -381    399    106   -626    210   -466   -720    275    394     45     96    359    117   -369   -294   -249 
     -    -21  -6672  -7714   -894  -1115   -701  -1378      *      * 
    69   -665  -1148  -2040  -2098  -2442  -1424  -1936  -1850  -1956  -2305  -1815  -1645  -2071  -1911  -2001   -909   3609  -1444  -2672  -2426    70
     -   -149   -500    233     43   -381    399    106   -626    210   -466   -720    275    394     45     96    359    117   -369   -294   -249 
     -    -21  -6672  -7714   -894  -1115   -701  -1378      *      * 
    70   -665  -1148  -2040  -2098  -2442  -1424  -1936  -1850  -1956  -2305  -1815  -1645  -2071  -1911  -2001   -909   3609  -1444  -2672  -2426    71
     -   -149   -500    233     43   -381    399    106   -626    210   -466   -720    275    394     45     96    359    117   -369   -294   -249 
     -    -21  -6672  -7714   -894  -1115   -701  -1378      *      * 
    71  -1795  -1496  -3758  -3301   -326  -3456  -2474    562  -2928   2708    778  -3114  -3237  -2442  -2786  -2721  -1757    733  -1799  -1632    72
     -   -149   -500    233     43   -381    399    106   -626    210   -466   -720    275    394     45     96    359    117   -369   -294   -249 
     -    -21  -6672  -7714   -894  -1115   -701  -1378      *      * 
    72   2718   -573  -1848  -1662  -2275   -884  -1489  -1867  -1554  -2186  -1380  -1104  -1553  -1350  -1705    536   1132  -1195  -2541  -2224    73
     -   -149   -500    233     43   -381    399    106   -626    210   -466   -720    275    394     45     96    359    117   -369   -294   -249 
     -    -21  -6672  -7714   -894  -1115   -701  -1378      *      * 
    73  -1291  -1082  -3178  -2644   -372  -2914  -1886   1071  -2302   2454    701  -2448  -2814  -1955  -2254  -2071     34    409  -1572  -1363    74
     -   -149   -500    233     43   -381    399    106   -626    210   -466   -720    275    394     45     96    359    117   -369   -294   -249 
     -    -21  -6672  -7714   -894  -1115   -701  -1378      *      * 
    74     55  -1619   -281    -80  -1701  -1452   3981  -1663    204  -1729   -998   -297  -1706    797    -69   -676   -695  -1366  -1822  -1193    75
     -   -149   -500    233     43   -381    399    106   -626    210   -466   -720    275    394     45     96    359    117   -369   -294   -249 
     -    -21  -6672  -7714   -894  -1115   -701  -1378      *      * 
    75   1530   -692  -2914  -2421   -980  -2552  -1816   1943  -2183   -298     21  -2159  -2633  -1968  -2234  -1718   -879   2062  -1832  -1448    76
     -   -149   -500    233     43   -381    399    106   -626    210   -466   -720    275    394     45     96    359    117   -369   -294   -249 
     -    -21  -6672  -7714   -894  -1115   -701  -1378      *      * 
    76  -1408   -996  -3855  -3458  -1304  -3558  -3070   2972  -3275   -205   -130  -3213  -3426  -3087  -3318  -2836  -1399   2251  -2683  -2278    77
     -   -149   -500    233     43   -381    399    106   -626    210   -466   -720    275    394     45     96    359    117   -369   -294   -249 
     -    -21  -6672  -7714   -894  -1115   -701  -1378      *      * 
    77   3260   -995  -2154  -2261  -2604  -1267  -2060  -2035  -2233  -2502  -1934  -1631  -1961  -2058  -2240   -724   -871  -1499  -2817  -2619    78
     -   -149   -500    233     43   -381    399    106   -626    210   -466   -720    275    394     45     96    359    117   -369   -294   -249 
     -    -21  -6672  -7714   -894  -1115   -701  -1378      *      * 
    78    -16  -2116    359   2391  -2408  -1259   -172  -2164    102  -2128  -1278   1204  -1526    921   -431   -476   -614  -1736  -2322  -1599    79
     -   -149   -500    233     43   -381    399    106   -626    210   -466   -720    275    394     45     96    359    117   -369   -294   -249 
     -    -21  -6672  -7714   -894  -1115   -701  -1378      *      * 
    79   2337   1469  -2401  -2016  -1190  -1353  -1402     47  -1753   -874   -321  -1449  -1843  -1508  -1787   -603   -418   1463  -1738  -1392    80
     -   -149   -500    233     43   -381    399    106   -626    210   -466   -720    275    394     45     96    359    117   -369   -294   -249 
     -    -21  -6672  -7714   -894  -1115   -701  -1378      *      * 
    80  -1762  -2287  -1132  -1144  -2520  -2040  -1289  -2773   -740  -2625  -2183  -1302  -2433   4141   -881  -1765  -1840  -2519  -2457  -2076    81
     -   -149   -500    233     43   -381    399    106   -626    210   -466   -720    275    394     45     96    359    117   -369   -294   -249 
     -    -21  -6672  -7714   -894  -1115   -701  -1378      *      * 
    81  -1368  -2288  -1516   -653  -2928  -2037   -170  -2393   3041  -2156  -1427   -705  -2042    993   1376  -1253  -1151  -2112  -2096  -1847    82
     -   -149   -500    233     43   -381    399    106   -626    210   -466   -720    275    394     45     96    359    117   -369   -294   -249 
     -    -21  -6672  -7714   -894  -1115   -701  -1378      *      * 
    82   1045  -1435   -198    637  -1658  -1251     81  -1339    463   -826    600    876  -1342   1229    468   -173   -174  -1004  -1679  -1067    83
     -   -149   -500    233     43   -381    399    106   -626    210   -466   -720    275    394     45     96    359    117   -369   -294   -249 
     -    -21  -6672  -7714   -894  -1115   -701  -1378      *      * 
    83   -921  -1507  -1341  -1300  -2754   3196  -1384  -2635   -948  -2721  -2017  -1245  -2086  -1168    503  -1057  -1172  -2074  -2629  -2395    84
     -   -149   -500    233     43   -381    399    106   -626    210   -466   -720    275    394     45     96    359    117   -369   -294   -249 
     -   -101  -6672  -4118   -894  -1115   -701  -1378      *      * 
    84   -834  -1541   -641   -698  -2656   3036  -1049  -2446    498  -2549  -1838   -797  -1919   -786   -890   -906  -1041  -1933  -2562  -2211    85
     -   -149   -500    233     43   -381    399    106   -626    210   -466   -720    275    394     45     96    359    117   -369   -294   -249 
     -    -22  -6594  -7636   -894  -1115   -619  -1519      *      * 
    85   -382   -410  -1749  -1175   -413  -1817   -657    810   -933    197    424  -1098  -1874    209  -1076   -862   1504   1715   -937   -559    86
     -   -149   -500    233     43   -381    399    106   -626    210   -466   -720    275    394     45     96    359    117   -369   -294   -249 
     -    -21  -6672  -7714   -894  -1115   -701  -1378      *      * 
    86   2064   2786  -2143  -1738  -1133  -1152  -1160   -498  -1493   -991   -316  -1214  -1655  -1247  -1554    299   -275    940  -1574  -1233    87
     -   -149   -500    233     43   -381    399    106   -626    210   -466   -720    275    394     45     96    359    117   -369   -294   -249 
     -    -21  -6672  -7714   -894  -1115   -701  -1378      *      * 
    87   2874   -638  -2144  -1980  -1842  -1140  -1659   -651  -1784  -1457   -966  -1372  -1772  -1608  -1862   -457   -488    536  -2368  -2015    88
     -   -149   -500    233     43   -381    399    106   -626    210   -466   -720    275    394     45     96    359    117   -369   -294   -249 
     -    -21  -6672  -7714   -894  -1115   -701  -1378      *      * 
    88  -1492  -1189  -3186  -2788   3410  -2843   -527    525  -2440    438    123  -2096  -2774  -1862  -2237  -1969  -1415   -422     56   1714    89
     -   -149   -500    233     43   -381    399    106   -626    210   -466   -720    275    394     45     96    359    117   -369   -294   -249 
     -    -21  -6672  -7714   -894  -1115   -701  -1378      *      * 
    89  -1409   -997  -3853  -3456  -1301  -3556  -3068   2984  -3272   -202   -127  -3211  -3425  -3084  -3315  -2834  -1399   2231  -2680  -2275    90
     -   -149   -500    233     43   -381    399    106   -626    210   -466   -720    275    394     45     96    359    117   -369   -294   -249 
     -    -21  -6672  -7714   -894  -1115   -701  -1378      *      * 
    90  -2059  -2867   3860   -532  -3452  -1877  -1516  -3665  -1847  -3616  -3145   -882  -2414  -1318  -2469  -1872  -2198  -3236  -3167  -2847    91
     -   -149   -500    233     43   -381    399    106   -626    210   -466   -720    275    394     45     96    359    117   -369   -294   -249 
     -    -21  -6672  -7714   -894  -1115   -701  -1378      *      * 
    91   3260   -995  -2154  -2261  -2604  -1267  -2060  -2035  -2233  -2502  -1934  -1631  -1961  -2058  -2240   -724   -871  -1499  -2817  -2619    92
     -   -149   -500    233     43   -381    399    106   -626    210   -466   -720    275    394     45     96    359    117   -369   -294   -249 
     -    -21  -6672  -7714   -894  -1115   -701  -1378      *      * 
    92  -1877  -2708   -271   3539  -3235  -1868  -1322  -3210  -1299  -3203  -2676   -849  -2342  -1076  -1736  -1723  -1961  -2857  -2976  -2640    93
     -   -149   -500    233     43   -381    399    106   -626    210   -466   -720    275    394     45     96    359    117   -369   -294   -249 
     -    -21  -6672  -7714   -894  -1115   -701  -1378      *      * 
    93  -2323  -2419  -1868  -1956  -1368  -2396   5124  -3143  -1645  -2924  -2595  -1989  -2806  -1873  -1712  -2381  -2439  -2923  -1719   -935    94
     -   -149   -500    233     43   -381    399    106   -626    210   -466   -720    275    394     45     96    359    117   -369   -294   -249 
     -    -21  -6672  -7714   -894  -1115   -701  -1378      *      * 
    94   3260   -995  -2154  -2261  -2604  -1267  -2060  -2035  -2233  -2502  -1934  -1631  -1961  -2058  -2240   -724   -871  -1499  -2817  -2619    95
     -   -149   -500    233     43   -381    399    106   -626    210   -466   -720    275    394     45     96    359    117   -369   -294   -249 
     -    -21  -6672  -7714   -894  -1115   -701  -1378      *      * 
    95  -2059  -1660  -3958  -3500   1876  -3680  -1885    261  -3185   2584    820  -3151  -3318  -2446  -2919  -2913  -1962   -320  -1105   -481    96
     -   -149   -500    233     43   -381    399    106   -626    210   -466   -720    275    394     45     96    359    117   -369   -294   -249 
     -    -21  -6672  -7714   -894  -1115   -701  -1378      *      * 
    96  -2059  -2867   3860   -532  -3452  -1877  -1516  -3665  -1847  -3616  -3145   -882  -2414  -1318  -2469  -1872  -2198  -3236  -3167  -2847    97
     -   -149   -500    233     43   -381    399    106   -626    210   -466   -720    275    394     45     96    359    117   -369   -294   -249 
     -    -21  -6672  -7714   -894  -1115   -701  -1378      *      * 
    97    293   -868   -961   -508  -1472  -1237   -515   -998   -210  -1270   -543   -552   2676   -247    324   -375   -329     86  -1711  -1261    98
     -   -149   -500    233     43   -381    399    106   -626    210   -466   -720    275    394     45     96    359    117   -369   -294   -249 
     -    -21  -6672  -7714   -894  -1115   -701  -1378      *      * 
    98   -227  -1135   -364    511  -1271  -1308    876   -234    654  -1070   -278    482  -1395    355   -152    130    892    846  -1442   -896    99
     -   -149   -500    233     43   -381    399    106   -626    210   -466   -720    275    394     45     96    359    117   -369   -294   -249 
     -    -21  -6672  -7714   -894  -1115   -701  -1378      *      * 
    99  -2742  -2290  -3014  -3139    701  -3008   -615  -2258  -2836  -1879  -1835  -2399  -3220  -2421  -2640  -2733  -2781  -2314     18   4561   100
     -   -149   -500    233     43   -381    399    106   -626    210   -466   -720    275    394     45     96    359    117   -369   -294   -249 
     -    -21  -6672  -7714   -894  -1115   -701  -1378      *      * 
   100   3260   -995  -2154  -2261  -2604  -1267  -2060  -2035  -2233  -2502  -1934  -1631  -1961  -2058  -2240   -724   -871  -1499  -2817  -2619   101
     -   -149   -500    233     43   -381    399    106   -626    210   -466   -720    275    394     45     96    359    117   -369   -294   -249 
     -    -21  -6672  -7714   -894  -1115   -701  -1378      *      * 
   101    432  -1690   -258    631  -2006  -1316     83  -1705   1561  -1674   -793     32  -1399    950   1440   -253   -281  -1312  -1849     47   102
     -   -149   -500    233     43   -381    399    106   -626    210   -466   -720    275    394     45     96    359    117   -369   -294   -249 
     -    -21  -6672  -7714   -894  -1115   -701  -1378      *      * 
   102    762  -1587   -644    -21  -1891  -1511    -45  -1496   2257   -687   -745   -233  -1587    358    849   -514   -469  -1203  -1766  -1276   103
     -   -149   -500    233     43   -381    399    106   -626    210   -466   -720    275    394     45     96    359    117   -369   -294   -249 
     -    -21  -6672  -7714   -894  -1115   -701  -1378      *      * 
   103  -2001  -1608  -4042  -3535   -265  -3809  -2648   1105  -3176   2734    866  -3404  -3403  -2568  -2979  -3068  -1919    114  -1815  -1707   104
     -   -149   -500    233     43   -381    399    106   -626    210   -466   -720    275    394     45     96    359    117   -369   -294   -249 
     -    -21  -6672  -7714   -894  -1115   -701  -1378      *      * 
   104   -918  -1509  -1332  -1280  -2743   3179  -1358  -2618   -905  -2702  -1996  -1230  -2081  -1136    579  -1052  -1163  -2063  -2616  -2378   105
     -   -149   -500    233     43   -381    399    106   -626    210   -466   -720    275    394     45     96    359    117   -369   -294   -249 
     -    -21  -6672  -7714   -894  -1115   -701  -1378      *      * 
   105    131   -803  -2850  -2625  -1442  -2102  -2204    885  -2400   -655   -412  -2145  -2508  -2248  -2439  -1410   -933   3089  -2390  -1987   106
     -   -149   -500    233     43   -381    399    106   -626    210   -466   -720    275    394     45     96    359    117   -369   -294   -249 
     -    -21  -6672  -7714   -894  -1115   -701  -1378      *      * 
   106  -1233  -2876   2890    439  -3154  -1294   -624  -3094   -782  -3023  -2323   2393  -1801   -293  -1541   -956  -1305  -2593  -3163  -2251   107
     -   -149   -500    233     43   -381    399    106   -626    210   -466   -720    275    394     45     96    359    117   -369   -294   -249 
     -    -21  -6672  -7714   -894  -1115   -701  -1378      *      * 
   107  -1044   -748  -3241  -2726   -925  -2904  -2024   2717  -2473    291    109  -2458  -2855  -2224  -2473  -2061    658   1749  -1881  -1516   108
     -   -149   -500    233     43   -381    399    106   -626    210   -466   -720    275    394     45     96    359    117   -369   -294   -249 
     -    -21  -6672  -7714   -894  -1115   -701  -1378      *      * 
   108   -942  -2627   2381   1802  -2867  -1256   -365  -2695   -305  -2609  -1802   1349  -1646    892   -969   -699   -948  -2217  -2795  -1947   109
     -   -149   -500    233     43   -381    399    106   -626    210   -466   -720    275    394     45     96    359    117   -369   -294   -249 
     -    -21  -6672  -7714   -894  -1115   -701  -1378      *      * 
   109    -20  -2162    917   1451  -2450  -1235   -177  -2225     44  -2179  -1320   2410  -1514    235   -536    118   -616  -1778  -2373  -1620   110
     -   -149   -500    233     43   -381    399    106   -626    210   -466   -720    275    394     45     96    359    117   -369   -294   -249 
     -    -21  -6672  -7714   -894  -1115   -701  -1378      *      * 
   110  -2228  -1908  -3555  -3373   -604  -3255  -2515    -62  -2963   2976    358  -3207  -3275  -2644  -2802  -2988  -2232   -567  -1904  -1643   111
     -   -149   -500    233     43   -381    399    106   -626    210   -466   -720    275    394     45     96    359    117   -369   -294   -249 
     -    -21  -6672  -7714   -894  -1115   -701  -1378      *      * 
   111   -666   -487  -2766  -2158     18  -2213   -973    805  -1805   2009   1561  -1766  -2193  -1402  -1662  -1301   -599    242   1409    777   112
     -   -149   -500    233     43   -381    399    106   -626    210   -466   -720    275    394     45     96    359    117   -369   -294   -249 
     -    -21  -6672  -7714   -894  -1115   -701  -1378      *      * 
   112  -1078   1218  -3476  -2966   -939  -3007  -2152   2219  -2706    623     98  -2624  -2935  -2421  -2644  -2179  -1043   2400  -1914  -1550   113
     -   -149   -500    233     43   -381    399    106   -626    210   -466   -720    275    394     45     96    359    117   -369   -294   -249 
     -    -21  -6672  -7714   -894  -1115   -701  -1378      *      * 
   113   1107   -634  -1708  -1679  -2553   -876  -1618  -2220  -1688  -2516  -1693  -1118  -1579  -1473  -1823   2907   -385  -1412  -2786  -2461   114
     -   -149   -500    233     43   -381    399    106   -626    210   -466   -720    275    394     45     96    359    117   -369   -294   -249 
     -    -21  -6672  -7714   -894  -1115   -701  -1378      *      * 
   114  -1762  -2287  -1132  -1144  -2520  -2040  -1289  -2773   -740  -2625  -2183  -1302  -2433   4141   -881  -1765  -1840  -2519  -2457  -2076   115
     -   -149   -500    233     43   -381    399    106   -626    210   -466   -720    275    394     45     96    359    117   -369   -294   -249 
     -    -21  -6672  -7714   -894  -1115   -701  -1378      *      * 
   115  -2089  -2190  -2567  -2787  -3372  -2253  -2663  -3607  -2895  -3590  -3215  -2612   4122  -2846  -2839  -2316  -2418  -3135  -2975  -3234   116
     -   -149   -500    233     43   -381    399    106   -626    210   -466   -720    275    394     45     96    359    117   -369   -294   -249 
     -    -21  -6672  -7714   -894  -1115   -701  -1378      *      * 
   116  -1415  -3142   3438    961  -3374  -1336   -713  -3294   -956  -3214  -2574     37  -1873   -395  -1773  -1094  -1491  -2803  -3356  -2427   117
     -   -149   -500    233     43   -381    399    106   -626    210   -466   -720    275    394     45     96    359    117   -369   -294   -249 
     -    -21  -6672  -7714   -894  -1115   -701  -1378      *      * 
   117   -208    963   -743   -207   -914  -1358   -215   -521    -76   -773    -40   1411  -1500     15   -447     87   1453   -327  -1225   1038   118
     -   -149   -500    233     43   -381    399    106   -626    210   -466   -720    275    394     45     96    359    117   -369   -294   -249 
     -    -21  -6672  -7714   -894  -1115   -701  -1378      *      * 
   118  -1814  -2025  -2478  -2748  -3577   3650  -2700  -3847  -3052  -3864  -3354  -2492  -2699  -2874  -2984  -2040  -2187  -3148  -3081  -3439   119
     -   -149   -500    233     43   -381    399    106   -626    210   -466   -720    275    394     45     96    359    117   -369   -294   -249 
     -    -21  -6672  -7714   -894  -1115   -701  -1378      *      * 
   119  -1877  -2708   -271   3539  -3235  -1868  -1322  -3210  -1299  -3203  -2676   -849  -2342  -1076  -1736  -1723  -1961  -2857  -2976  -2640   120
     -   -149   -500    233     43   -381    399    106   -626    210   -466   -720    275    394     45     96    359    117   -369   -294   -249 
     -    -21  -6672  -7714   -894  -1115   -701  -1378      *      * 
   120     53  -1990    872    337  -2366  -1270   -284  -2104    -31  -2123  -1313     18  -1583   3190   -535   -544   -682  -1696  -2344  -1649   121
     -   -149   -500    233     43   -381    399    106   -626    210   -466   -720    275    394     45     96    359    117   -369   -294   -249 
     -    -21  -6672  -7714   -894  -1115   -701  -1378      *      * 
   121   3260   -995  -2154  -2261  -2604  -1267  -2060  -2035  -2233  -2502  -1934  -1631  -1961  -2058  -2240   -724   -871  -1499  -2817  -2619   122
     -   -149   -500    233     43   -381    399    106   -626    210   -466   -720    275    394     45     96    359    117   -369   -294   -249 
     -    -21  -6672  -7714   -894  -1115   -701  -1378      *      * 
   122  -2228  -1908  -3555  -3373   -604  -3255  -2515    -62  -2963   2976    358  -3207  -3275  -2644  -2802  -2988  -2232   -567  -1904  -1643   123
     -   -149   -500    233     43   -381    399    106   -626    210   -466   -720    275    394     45     96    359    117   -369   -294   -249 
     -    -21  -6672  -7714   -894  -1115   -701  -1378      *      * 
   123   -907  -2481   1073   2715  -2774  -1256   -380  -2580   -312  -2531  -1732    113  -1647     -3   -954    611   -922  -2120  -2732  -1916   124
     -   -149   -500    233     43   -381    399    106   -626    210   -466   -720    275    394     45     96    359    117   -369   -294   -249 
     -    -21  -6672  -7714   -894  -1115   -701  -1378      *      * 
   124  -1608  -1307  -3432  -3238  -1179  -3095  -2687   3474  -2941   -191   -206  -2987  -3216  -2818  -2915  -2635  -1653    832  -2363  -1952   125
     -   -149   -500    233     43   -381    399    106   -626    210   -466   -720    275    394     45     96    359    117   -369   -294   -249 
     -    -21  -6672  -7714   -894  -1115   -701  -1378      *      * 
   125   1425   1112  -2099  -1510   -252  -1791   -691    481  -1227    266   1318  -1260  -1862   -962  -1238   -862    290   1339   -767   -407   126
     -   -149   -500    233     43   -381    399    106   -626    210   -466   -720    275    394     45     96    359    117   -369   -294   -249 
     -    -21  -6672  -7714   -894  -1115   -701  -1378      *      * 
   126  -1263  -3026   2388   2625  -3240  -1297   -590  -3127   -736  -3034  -2327     95  -1793   -248  -1508   -960  -1313  -2634  -3207  -2281   127
     -   -149   -500    233     43   -381    399    106   -626    210   -466   -720    275    394     45     96    359    117   -369   -294   -249 
     -    -21  -6672  -7714   -894  -1115   -701  -1378      *      * 
   127    453   -758   -720   -164   -828  -1413   -161   -407    -24    117    897   -336  -1502   1030   -393     96   1379   -237  -1145   -681   128
     -   -149   -500    233     43   -381    399    106   -626    210   -466   -720    275    394     45     96    359    117   -369   -294   -249 
     -    -21  -6672  -7714   -894  -1115   -701  -1378      *      * 
   128  -2005  -1614  -4037  -3532   -263  -3806  -2645   1071  -3170   2742    867  -3402  -3402  -2565  -2973  -3067  -1923    104  -1812  -1701   129
     -   -149   -500    233     43   -381    399    106   -626    210   -466   -720    275    394     45     96    359    117   -369   -294   -249 
     -    -21  -6672  -7714   -894  -1115   -701  -1378      *      * 
   129    446   -628  -2849  -2337   -917  -2485  -1681   1693  -2091   -326     53  -2070  -2556  -1869  -2131  -1635    116   2553  -1701  -1317   130
     -   -149   -500    233     43   -381    399    106   -626    210   -466   -720    275    394     45     96    359    117   -369   -294   -249 
     -    -21  -6672  -7714   -894  -1115   -701  -1378      *      * 
   130  -1254  -2051  -1232   -712  -2623  -1877   -391  -2350    703  -2221  -1520    565  -2050    -15   3336  -1208  -1170  -2033  -2142  -1804   131
     -   -149   -500    233     43   -381    399    106   -626    210   -466   -720    275    394     45     96    359    117   -369   -294   -249 
     -    -21  -6672  -7714   -894  -1115   -701  -1378      *      * 
   131   -425  -1013  -1661  -1792  -2558  -1187  -1802  -2565  -1897  -2800  -2098  -1367  -1878  -1746  -1993   3270   -814  -1808  -2742  -2368   132
     -   -149   -500    233     43   -381    399    106   -626    210   -466   -720    275    394     45     96    359    117   -369   -294   -249 
     -    -21  -6672  -7714   -894  -1115   -701  -1378      *      * 
   132     -6   -657  -1507  -1536  -2624   2912  -1583  -2336  -1660  -2580  -1734  -1054  -1573  -1425  -1820    519    632  -1482  -2833  -2514   133
     -   -149   -500    233     43   -381    399    106   -626    210   -466   -720    275    394     45     96    359    117   -369   -294   -249 
     -    -21  -6672  -7714   -894  -1115   -701  -1378      *      * 
   133   3048   -694  -1839  -1891  -2627    248  -1791  -2258  -1948  -2591  -1793  -1261  -1663  -1699  -2026   -319   -489  -1472  -2840  -2589   134
     -   -149   -500    233     43   -381    399    106   -626    210   -466   -720    275    394     45     96    359    117   -369   -294   -249 
     -    -21  -6672  -7714   -894  -1115   -701  -1378      *      * 
   134  -1396   -977  -3849  -3412  -1195  -3558  -2926   2301  -3224    337    -32  -3169  -3384  -2986  -3239  -2804  -1370   2735  -2527  -2157   135
     -   -149   -500    233     43   -381    399    106   -626    210   -466   -720    275    394     45     96    359    117   -369   -294   -249 
     -    -21  -6672  -7714   -894  -1115   -701  -1378      *      * 
   135  -2059  -2867   3860   -532  -3452  -1877  -1516  -3665  -1847  -3616  -3145   -882  -2414  -1318  -2469  -1872  -2198  -3236  -3167  -2847   136
     -   -149   -500    233     43   -381    399    106   -626    210   -466   -720    275    394     45     96    359    117   -369   -294   -249 
     -    -21  -6672  -7714   -894  -1115   -701  -1378      *      * 
   136  -1407  -1002  -3832  -3361   -960  -3493  -2727   2521  -3147   1114    185  -3104  -3300  -2814  -3100  -2716  -1370   2163  -2274  -1978   137
     -   -149   -500    233     43   -381    399    106   -626    210   -466   -720    275    394     45     96    359    117   -369   -294   -249 
     -    -21  -6672  -7714   -894  -1115   -701  -1378      *      * 
   137  -1409   -996  -3854  -3457  -1303  -3557  -3069   2978  -3274   -204   -129  -3212  -3426  -3086  -3317  -2835  -1399   2241  -2682  -2276   138
     -   -149   -500    233     43   -381    399    106   -626    210   -466   -720    275    394     45     96    359    117   -369   -294   -249 
     -    -21  -6672  -7714   -894  -1115   -701  -1378      *      * 
   138  -1294  -1167  -3176  -3053  -1510  -2597  -2599    776  -2808   -665   -568  -2665  -2928  -2721  -2804  -2093  -1429   3343  -2527  -2099   139
     -   -149   -500    233     43   -381    399    106   -626    210   -466   -720    275    394     45     96    359    117   -369   -294   -249 
     -    -21  -6672  -7714   -894  -1115   -701  -1378      *      * 
   139  -1399   -984  -3857  -3460  -1341  -3563  -3086   2476  -3284   -253   -164  -3214  -3432  -3107  -3334  -2840  -1389   2769  -2713  -2295   140
     -   -149   -500    233     43   -381    399    106   -626    210   -466   -720    275    394     45     96    359    117   -369   -294   -249 
     -    -21  -6672  -7714   -894  -1115   -701  -1378      *      * 
   140  -2059  -2867   3860   -532  -3452  -1877  -1516  -3665  -1847  -3616  -3145   -882  -2414  -1318  -2469  -1872  -2198  -3236  -3167  -2847   141
     -   -149   -500    233     43   -381    399    106   -626    210   -466   -720    275    394     45     96    359    117   -369   -294   -249 
     -    -21  -6672  -7714   -894  -1115   -701  -1378      *      * 
   141   -425  -1013  -1661  -1792  -2558  -1187  -1802  -2565  -1897  -2800  -2098  -1367  -1878  -1746  -1993   3270   -814  -1808  -2742  -2368   142
     -   -149   -500    233     43   -381    399    106   -626    210   -466   -720    275    394     45     96    359    117   -369   -294   -249 
     -    -21  -6672  -7714   -894  -1115   -701  -1378      *      * 
   142  -1294  -1167  -3176  -3053  -1510  -2597  -2599    776  -2808   -665   -568  -2665  -2928  -2721  -2804  -2093  -1429   3343  -2527  -2099   143
     -   -149   -500    233     43   -381    399    106   -626    210   -466   -720    275    394     45     96    359    117   -369   -294   -249 
     -    -21  -6672  -7714   -894  -1115   -701  -1378      *      * 
   143   3260   -995  -2154  -2261  -2604  -1267  -2060  -2035  -2233  -2502  -1934  -1631  -1961  -2058  -2240   -724   -871  -1499  -2817  -2619   144
     -   -149   -500    233     43   -381    399    106   -626    210   -466   -720    275    394     45     96    359    117   -369   -294   -249 
     -    -21  -6672  -7714   -894  -1115   -701  -1378      *      * 
   144   3260   -995  -2154  -2261  -2604  -1267  -2060  -2035  -2233  -2502  -1934  -1631  -1961  -2058  -2240   -724   -871  -1499  -2817  -2619   145
     -   -149   -500    233     43   -381    399    106   -626    210   -466   -720    275    394     45     96    359    117   -369   -294   -249 
     -    -21  -6672  -7714   -894  -1115   -701  -1378      *      * 
   145  -2228  -1908  -3555  -3373   -604  -3255  -2515    -62  -2963   2976    358  -3207  -3275  -2644  -2802  -2988  -2232   -567  -1904  -1643   146
     -   -149   -500    233     43   -381    399    106   -626    210   -466   -720    275    394     45     96    359    117   -369   -294   -249 
     -    -21  -6672  -7714   -894  -1115   -701  -1378      *      * 
   146   -575   -699  -2473  -2142  -1262  -1845  -1704    650  -1885   -656   -301  -1760  -2237  -1741  -1965  -1103   1827   2570  -2016  -1628   147
     -   -149   -500    233     43   -381    399    106   -626    210   -466   -720    275    394     45     96    359    117   -369   -294   -249 
     -    -21  -6672  -7714   -894  -1115   -701  -1378      *      * 
   147  -2089  -2190  -2567  -2787  -3372  -2253  -2663  -3607  -2895  -3590  -3215  -2612   4122  -2846  -2839  -2316  -2418  -3135  -2975  -3234   148
     -   -149   -500    233     43   -381    399    106   -626    210   -466   -720    275    394     45     96    359    117   -369   -294   -249 
     -    -21  -6672  -7714   -894  -1115   -701  -1378      *      * 
   148  -1324  -2280  -1535   -622  -2926  -2022   -147  -2391   2698  -2147  -1406   -681  -2016   1455   1970  -1205  -1108  -2099  -2085  -1828   149
     -   -149   -500    233     43   -381    399    106   -626    210   -466   -720    275    394     45     96    359    117   -369   -294   -249 
     -    -21  -6672  -7714   -894  -1115   -701  -1378      *      * 
   149   2563  -1101    596   -309  -2236  -1062   -761  -1903   -669  -2090  -1287   -417  -1563   -457  -1107    382   -484  -1373  -2393  -1855   150
     -   -149   -500    233     43   -381    399    106   -626    210   -466   -720    275    394     45     96    359    117   -369   -294   -249 
     -    -21  -6672  -7714   -894  -1115   -701  -1378      *      * 
   150  -1877  -2708   -271   3539  -3235  -1868  -1322  -3210  -1299  -3203  -2676   -849  -2342  -1076  -1736  -1723  -1961  -2857  -2976  -2640   151
     -   -149   -500    233     43   -381    399    106   -626    210   -466   -720    275    394     45     96    359    117   -369   -294   -249 
     -    -21  -6672  -7714   -894  -1115   -701  -1378      *      * 
   151  -1636  -1243  -3875  -3403   -629  -3600  -2673   2987  -3107   1397    493  -3201  -3341  -2690  -3010  -2847  -1588    871  -2059  -1823   152
     -   -149   -500    233     43   -381    399    106   -626    210   -466   -720    275    394     45     96    359    117   -369   -294   -249 
     -    -21  -6672  -7714   -894  -1115   -701  -1378      *      * 
   152  -1135  -2884   1610   2815  -3100  -1269   -495  -2961   -565  -2869  -2119    877  -1729   -138  -1296   -852  -1168  -2473  -3060  -2151   153
     -   -149   -500    233     43   -381    399    106   -626    210   -466   -720    275    394     45     96    359    117   -369   -294   -249 
     -    -21  -6672  -7714   -894  -1115   -701  -1378      *      * 
   153  -1814  -2025  -2478  -2748  -3577   3650  -2700  -3847  -3052  -3864  -3354  -2492  -2699  -2874  -2984  -2040  -2187  -3148  -3081  -3439   154
     -   -149   -500    233     43   -381    399    106   -626    210   -466   -720    275    394     45     96    359    117   -369   -294   -249 
     -    -21  -6672  -7714   -894  -1115   -701  -1378      *      * 
   154  -1256  -3009   2191   2746  -3227  -1299   -586  -3111   -725  -3020  -2311     93  -1791   -244  -1491   -955  -1305  -2620  -3192  -2272   155
     -   -149   -500    233     43   -381    399    106   -626    210   -466   -720    275    394     45     96    359    117   -369   -294   -249 
     -    -21  -6672  -7714   -894  -1115   -701  -1378      *      * 
   155  -1534  -1263  -3487  -2978   -383  -3217  -2185   1485  -2600    790   4131  -2785  -3049  -2222  -2517  -2419  -1487    404  -1712  -1500   156
     -   -149   -500    233     43   -381    399    106   -626    210   -466   -720    275    394     45     96    359    117   -369   -294   -249 
     -    -21  -6672  -7714   -894  -1115   -701  -1378      *      * 
   156   -175   -819  -1354  -1531  -2785   3110  -1712  -2630  -1850  -2853  -2029  -1121  -1689  -1588  -1993    537   -577  -1718  -2952  -2632   157
     -   -149   -500    233     43   -381    399    106   -626    210   -466   -720    275    394     45     96    359    117   -369   -294   -249 
     -    -21  -6672  -7714   -894  -1115   -701  -1378      *      * 
   157  -1364  -3143   3284   1435  -3353  -1312   -661  -3262   -880  -3169  -2505     76  -1838   -334  -1695  -1042  -1431  -2766  -3334  -2384   158
     -   -149   -500    233     43   -381    399    106   -626    210   -466   -720    275    394     45     96    359    117   -369   -294   -249 
     -    -21  -6672  -7714   -894  -1115   -701  -1378      *      * 
   158    208  -1336   -248    235  -1690  -1225    -42  -1363    308  -1457   -618    910  -1384   1246   -157   1539   -222   -245  -1747  -1153   159
     -   -149   -500    233     43   -381    399    106   -626    210   -466   -720    275    394     45     96    359    117   -369   -294   -249 
     -    -21  -6672  -7714   -894  -1115   -701  -1378      *      * 
   159   -358  -1238   -501     65  -1367  -1407   2916  -1008    736   -143   -379   -166  -1488   1249     60   -374   -286   -161  -1492   -967   160
     -   -149   -500    233     43   -381    399    106   -626    210   -466   -720    275    394     45     96    359    117   -369   -294   -249 
     -    -21  -6672  -7714   -894  -1115   -701  -1378      *      * 
   160   -568   -543  -2230  -1705   -563  -2016  -1086    624  -1423    -68   1863  -1512    447  -1225  -1496  -1134   -561   2435  -1232   -869   161
     -   -149   -500    233     43   -381    399    106   -626    210   -466   -720    275    394     45     96    359    117   -369   -294   -249 
     -    -21  -6672  -7714   -894  -1115   -701  -1378      *      * 
   161  -1814  -2025  -2478  -2748  -3577   3650  -2700  -3847  -3052  -3864  -3354  -2492  -2699  -2874  -2984  -2040  -2187  -3148  -3081  -3439   162
     -   -149   -500    233     43   -381    399    106   -626    210   -466   -720    275    394     45     96    359    117   -369   -294   -249 
     -    -21  -6672  -7714   -894  -1115   -701  -1378      *      * 
   162  -1178  -1278  -1962  -1541   -696  -2298  -1075   -128    355   2477    199  -1515  -2386   -974   -728  -1558  -1134   -324  -1503  -1127   163
     -   -149   -500    233     43   -381    399    106   -626    210   -466   -720    275    394     45     96    359    117   -369   -294   -249 
     -    -21  -6672  -7714   -894  -1115   -701  -1378      *      * 
   163     -4  -1726   -225     56  -1949  -1423   1052  -1775    359  -1795  -1016   -188  -1632   3158     56   -581   -614  -1441  -1932  -1332   164
     -   -149   -500    233     43   -381    399    106   -626    210   -466   -720    275    394     45     96    359    117   -369   -294   -249 
     -    -21  -6672  -7714   -894  -1115   -701  -1378      *      * 
   164   3260   -995  -2154  -2261  -2604  -1267  -2060  -2035  -2233  -2502  -1934  -1631  -1961  -2058  -2240   -724   -871  -1499  -2817  -2619   165
     -   -149   -500    233     43   -381    399    106   -626    210   -466   -720    275    394     45     96    359    117   -369   -294   -249 
     -    -21  -6672  -7714   -894  -1115   -701  -1378      *      * 
   165  -2176  -2415  -2504  -1923  -3054  -2403  -1269  -3053   -167  -2856  -2350  -1844  -2662   -997   3887  -2228  -2131  -2807  -2501  -2452   166
     -   -149   -500    233     43   -381    399    106   -626    210   -466   -720    275    394     45     96    359    117   -369   -294   -249 
     -    -21  -6672  -7714   -894  -1115   -701  -1378      *      * 
   166  -2073  -1685  -4075  -3524   -176  -3843  -2606    425  -3152   2692   2336  -3418  -3384  -2491  -2929  -3079  -1971   -185  -1744  -1705   167
     -   -149   -500    233     43   -381    399    106   -626    210   -466   -720    275    394     45     96    359    117   -369   -294   -249 
     -    -21  -6672  -7714   -894  -1115   -701  -1378      *      * 
   167  -1736  -1678  -2975  -2821   -903  -2619  -2137   -342  -2336     24   4777  -2581  -2886  -2281  -2280  -2241  -1843   -654  -1928  -1574   168
     -   -149   -500    233     43   -381    399    106   -626    210   -466   -720    275    394     45     96    359    117   -369   -294   -249 
     -    -21  -6672  -7714   -894  -1115   -701  -1378      *      * 
   168   -425  -1013  -1661  -1792  -2558  -1187  -1802  -2565  -1897  -2800  -2098  -1367  -1878  -1746  -1993   3270   -814  -1808  -2742  -2368   169
     -   -149   -500    233     43   -381    399    106   -626    210   -466   -720    275    394     45     96    359    117   -369   -294   -249 
     -    -21  -6672  -7714   -894  -1115   -701  -1378      *      * 
   169   -921  -2055   -504    -96  -2363  -1641   1148  -2084   1111  -1987  -1208   -309  -1766   3208    521   -806   -810  -1756  -2033  -1542   170
     -   -149   -500    233     43   -381    399    106   -626    210   -466   -720    275    394     45     96    359    117   -369   -294   -249 
     -    -21  -6672  -7714   -894  -1115   -701  -1378      *      * 
   170   3040   -692  -1835  -1886  -2626    299  -1787  -2260  -1943  -2590  -1791  -1258  -1660  -1694  -2024   -316   -486  -1472  -2839  -2588   171
     -   -149   -500    233     43   -381    399    106   -626    210   -466   -720    275    394     45     96    359    117   -369   -294   -249 
     -    -21  -6672  -7714   -894  -1115   -701  -1378      *      * 
   171  -2087  -1704  -4053  -3519   -186  -3841  -2612    427  -3122   2782   1769  -3415  -3395  -2497  -2912  -3090  -1991   -173  -1755  -1694   172
     -   -149   -500    233     43   -381    399    106   -626    210   -466   -720    275    394     45     96    359    117   -369   -294   -249 
     -    -21  -6672  -7714   -894  -1115   -701  -1378      *      * 
   172  -2176  -2415  -2504  -1923  -3054  -2403  -1269  -3053   -167  -2856  -2350  -1844  -2662   -997   3887  -2228  -2131  -2807  -2501  -2452   173
     -   -149   -500    233     43   -381    399    106   -626    210   -466   -720    275    394     45     96    359    117   -369   -294   -249 
     -    -21  -6672  -7714   -894  -1115   -701  -1378      *      * 
   173  -1892  -2397  -1701  -1300  -3050  -2216   -948  -2829   3583  -2696  -2116  -1348  -2450   -619     78  -1865  -1815  -2562  -2460  -2321   174
     -   -149   -500    233     43   -381    399    106   -626    210   -466   -720    275    394     45     96    359    117   -369   -294   -249 
     -    -21  -6672  -7714   -894  -1115   -701  -1378      *      * 
   174  -1896  -1491  -4112  -3537   -248  -3774  -2603   1742  -3251   2455   1720  -3373  -3337  -2538  -3006  -2976  -1798    160  -1775  -1753   175
     -   -149   -500    233     43   -381    399    106   -626    210   -466   -720    275    394     45     96    359    117   -369   -294   -249 
     -    -21  -6672  -7714   -894  -1115   -701  -1378      *      * 
   175    200  -1226   -358     69  -1708  -1216   -183  -1364    647  -1489   -671    553  -1443    189   -269    215   2215  -1014  -1799  -1242   176
     -   -149   -500    233     43   -381    399    106   -626    210   -466   -720    275    394     45     96    359    117   -369   -294   -249 
     -    -21  -6672  -7714   -894  -1115   -701  -1378      *      * 
   176   1482   -613  -1681  -1663  -2622   2645  -1631  -2335  -1743  -2578  -1719  -1099  -1556  -1480  -1890    547   -361  -1461  -2837  -2537   177
     -   -149   -500    233     43   -381    399    106   -626    210   -466   -720    275    394     45     96    359    117   -369   -294   -249 
     -    -21  -6672  -7714   -894  -1115   -701  -1378      *      * 
   177   1197   -700   -841   -298   -849  -1387   -261    613   -163   -689     29   1150  -1527    -59   -516     71    360    264  -1184   -732   178
     -   -149   -500    233     43   -381    399    106   -626    210   -466   -720    275    394     45     96    359    117   -369   -294   -249 
     -    -21  -6672  -7714   -894  -1115   -701  -1378      *      * 
   178  -1594  -1201  -3912  -3393   -563  -3565  -2605   2272  -3139   2042    587  -3171  -3281  -2630  -3002  -2774  -1534   1217  -1978  -1821   179
     -   -149   -500    233     43   -381    399    106   -626    210   -466   -720    275    394     45     96    359    117   -369   -294   -249 
     -    -21  -6672  -7714   -894  -1115   -701  -1378      *      * 
   179    135  -1610    -79    373  -1911  -1241   1558  -1621    754  -1637   -764   1512  -1373    467    -37   1182   -259  -1235  -1860  -1220   180
     -   -149   -500    233     43   -381    399    106   -626    210   -466   -720    275    394     45     96    359    117   -369   -294   -249 
     -    -21  -6672  -7714   -894  -1115   -701  -1378      *      * 
   180  -1290  -2258  -1420   -577  -2877  -1988   -150  -2360   2906  -2132  -1389   -651  -1997   1461   1386  -1173  -1085  -2066  -2084  -1810   181
     -   -149   -500    233     43   -381    399    106   -626    210   -466   -720    275    394     45     96    359    117   -369   -294   -249 
     -    -21  -6672  -7714   -894  -1115   -701  -1378      *      * 
   181    189   -680   -855   -309   -798  -1398   -251   -374   -165   -650    970   -436  -1529    -62   -509   1487   1050   -203  -1140    417   182
     -   -149   -500    233     43   -381    399    106   -626    210   -466   -720    275    394     45     96    359    117   -369   -294   -249 
     -    -21  -6672  -7714   -894  -1115   -701  -1378      *      * 
   182   -459  -1745     24    298  -2194    260   -120  -1915   1322  -1906  -1046   2299  -1476    297   -161    154   -444  -1490  -2102  -1460   183
     -   -149   -500    233     43   -381    399    106   -626    210   -466   -720    275    394     45     96    359    117   -369   -294   -249 
     -    -21  -6672  -7714   -894  -1115   -701  -1378      *      * 
   183     32   1682  -2160  -1902  -1907   -935  -1491  -1418  -1656  -1812  -1064  -1216  -1583  -1450  -1732    471   3105   -909  -2254  -1939   184
     -   -149   -500    233     43   -381    399    106   -626    210   -466   -720    275    394     45     96    359    117   -369   -294   -249 
     -    -21  -6672  -7714   -894  -1115   -701  -1378      *      * 
   184    548   1869  -2183  -1596   -288  -1846   -759   1188  -1310    248    514  -1331  -1915  -1040  -1310   -923   1529    930   -816   -456   185
     -   -149   -500    233     43   -381    399    106   -626    210   -466   -720    275    394     45     96    359    117   -369   -294   -249 
     -    -21  -6672  -7714   -894  -1115   -701  -1378      *      * 
   185   1041   1816  -2380  -1779   -198  -1898   -794    555  -1456    869   1831  -1438  -1949  -1146  -1388   -980   -316   1176   -759   -414   186
     -   -149   -500    233     43   -381    399    106   -626    210   -466   -720    275    394     45     96    359    117   -369   -294   -249 
     -    -21  -6672  -7714   -894  -1115   -701  -1378      *      * 
   186  -1593  -1204  -3820  -3371   -721  -3564  -2689   3127  -3069   1046    387  -3165  -3343  -2719  -3003  -2822  -1555    974  -2127  -1838   187
     -   -149   -500    233     43   -381    399    106   -626    210   -466   -720    275    394     45     96    359    117   -369   -294   -249 
     -    -21  -6672  -7714   -894  -1115   -701  -1378      *      * 
   187  -2605  -2164  -3410  -3518   4186  -3034   -940  -1504  -3300  -1072  -1142  -2698  -3246  -2697  -2999  -2815  -2670  -1743   -274    806   188
     -   -149   -500    233     43   -381    399    106   -626    210   -466   -720    275    394     45     96    359    117   -369   -294   -249 
     -    -21  -6672  -7714   -894  -1115   -701  -1378      *      * 
   188  -1559  -1179  -3759  -3337   -805  -3517  -2696   3223  -3021    716    281  -3126  -3340  -2740  -2984  -2792  -1533   1048  -2187  -1841   189
     -   -149   -500    233     43   -381    399    106   -626    210   -466   -720    275    394     45     96    359    117   -369   -294   -249 
     -    -21  -6672  -7714   -894  -1115   -701  -1378      *      * 
   189  -1468  -2069   -762   -997  -2634  -1768  -1516  -3059  -1508  -3127  -2580   4001  -2312  -1391  -1789  -1503  -1700  -2572  -2658  -2191   190
     -   -149   -500    233     43   -381    399    106   -626    210   -466   -720    275    394     45     96    359    117   -369   -294   -249 
     -    -21  -6672  -7714   -894  -1115   -701  -1378      *      * 
   190  -1762  -2287  -1132  -1144  -2520  -2040  -1289  -2773   -740  -2625  -2183  -1302  -2433   4141   -881  -1765  -1840  -2519  -2457  -2076   191
     -   -149   -500    233     43   -381    399    106   -626    210   -466   -720    275    394     45     96    359    117   -369   -294   -249 
     -    -21  -6672  -7714   -894  -1115   -701  -1378      *      * 
   191  -1539  -1142  -3885  -3384   -677  -3549  -2650   2643  -3141   1665    471  -3155  -3293  -2688  -3034  -2764  -1488   1318  -2071  -1873   192
     -   -149   -500    233     43   -381    399    106   -626    210   -466   -720    275    394     45     96    359    117   -369   -294   -249 
     -    -21  -6672  -7714   -894  -1115   -701  -1378      *      * 
   192  -2176  -2415  -2504  -1923  -3054  -2403  -1269  -3053   -167  -2856  -2350  -1844  -2662   -997   3887  -2228  -2131  -2807  -2501  -2452   193
     -   -149   -500    233     43   -381    399    106   -626    210   -466   -720    275    394     45     96    359    117   -369   -294   -249 
     -    -21  -6672  -7714   -894  -1115   -701  -1378      *      * 
   193   -316  -1680    449   1862  -1946  -1230    929  -1669    430  -1671   1617    119  -1360    947    -71   -208   -260  -1275  -1888  -1226   194
     -   -149   -500    233     43   -381    399    106   -626    210   -466   -720    275    394     45     96    359    117   -369   -294   -249 
     -    -21  -6672  -7714   -894  -1115   -701  -1378      *      * 
   194  -1892  -2397  -1701  -1300  -3050  -2216   -948  -2829   3583  -2696  -2116  -1348  -2450   -619     78  -1865  -1815  -2562  -2460  -2321   195
     -   -149   -500    233     43   -381    399    106   -626    210   -466   -720    275    394     45     96    359    117   -369   -294   -249 
     -    -21  -6672  -7714   -894  -1115   -701  -1378      *      * 
   195  -1416  -1047  -3746  -3363  -1153  -3424  -2913   3256  -3128    -43    -14  -3112  -3344  -2926  -3151  -2710  -1419   1574  -2526  -2139   196
     -   -149   -500    233     43   -381    399    106   -626    210   -466   -720    275    394     45     96    359    117   -369   -294   -249 
     -    -21  -6672  -7714   -894  -1115   -701  -1378      *      * 
   196  -1814  -2025  -2478  -2748  -3577   3650  -2700  -3847  -3052  -3864  -3354  -2492  -2699  -2874  -2984  -2040  -2187  -3148  -3081  -3439   197
     -   -149   -500    233     43   -381    399    106   -626    210   -466   -720    275    394     45     96    359    117   -369   -294   -249 
     -    -21  -6672  -7714   -894  -1115   -701  -1378      *      * 
   197  -1283   -964  -3467  -2961   -772  -3163  -2270   1118  -2680    638   1377  -2726  -3044  -2382  -2654  -2346  -1247   2909  -1958  -1653   198
     -   -149   -500    233     43   -381    399    106   -626    210   -466   -720    275    394     45     96    359    117   -369   -294   -249 
     -    -21  -6672  -7714   -894  -1115   -701  -1378      *      * 
   198   -306   -445  -1624  -1083   -475  -1620   -618    105   -816    166   3420   -990  -1770   -669   -970    -25    788    184   -979   -600   199
     -   -149   -500    233     43   -381    399    106   -626    210   -466   -720    275    394     45     96    359    117   -369   -294   -249 
     -   -102  -3972  -7714   -518  -1729   -701  -1378      *      * 
   199  -2978  -2204  -3677  -3812   3360  -3558    -44  -1945  -3413  -1438  -1430  -2321  -3461  -2388  -2948  -2789  -2870  -2078    685   3595   201
     -   -149   -500    233     43   -381    399    106   -626    210   -466   -720    275    394     45     96    359    117   -369   -294   -249 
     -    -21  -6672  -7714   -894  -1115   -701  -1378      *      * 
   200  -1814  -2025  -2478  -2748  -3577   3650  -2700  -3847  -3052  -3864  -3354  -2492  -2699  -2874  -2984  -2040  -2187  -3148  -3081  -3439   202
     -   -149   -500    233     43   -381    399    106   -626    210   -466   -720    275    394     45     96    359    117   -369   -294   -249 
     -    -21  -6672  -7714   -894  -1115   -701  -1378      *      * 
   201   -330  -1288   -213   -105  -2314  -1102   -566  -2066   -347  -2149  -1314   2754     79   -214   -793   1354   -490  -1514  -2373  -1781   203
     -   -149   -500    233     43   -381    399    106   -626    210   -466   -720    275    394     45     96    359    117   -369   -294   -249 
     -    -21  -6672  -7714   -894  -1115   -701  -1378      *      * 
   202   -320   -924  -1455  -1488  -2454  -1131  -1546  -2045  -1473  -2348  -1679  -1166   3512  -1400  -1619   -525    558  -1462  -2664  -2335   204
     -   -149   -500    233     43   -381    399    106   -626    210   -466   -720    275    394     45     96    359    117   -369   -294   -249 
     -    -21  -6672  -7714   -894  -1115   -701  -1378      *      * 
   203   -873  -2060    281   2969  -2576  -1329   -535  -2199   -342  -2328  -1609   -129  -1736   -185   -823   -756    233  -1816  -2589  -1917   205
     -   -149   -500    233     43   -381    399    106   -626    210   -466   -720    275    394     45     96    359    117   -369   -294   -249 
     -    -21  -6672  -7714   -894  -1115   -701  -1378      *      * 
   204   -665  -1148  -2040  -2098  -2442  -1424  -1936  -1850  -1956  -2305  -1815  -1645  -2071  -1911  -2001   -909   3609  -1444  -2672  -2426   206
     -   -149   -500    233     43   -381    399    106   -626    210   -466   -720    275    394     45     96    359    117   -369   -294   -249 
     -    -21  -6672  -7714   -894  -1115   -701  -1378      *      * 
   205   -665  -1148  -2040  -2098  -2442  -1424  -1936  -1850  -1956  -2305  -1815  -1645  -2071  -1911  -2001   -909   3609  -1444  -2672  -2426   207
     -   -149   -500    233     43   -381    399    106   -626    210   -466   -720    275    394     45     96    359    117   -369   -294   -249 
     -    -21  -6672  -7714   -894  -1115   -701  -1378      *      * 
   206   -198   -808  -1458  -1344  -2216  -1072  -1345  -1774  -1265  -2088  -1372  -1047   1063  -1173  -1456   -404   3133  -1240  -2456  -2100   208
     -   -149   -500    233     43   -381    399    106   -626    210   -466   -720    275    394     45     96    359    117   -369   -294   -249 
     -    -21  -6672  -7714   -894  -1115   -701  -1378      *      * 
   207  -1814  -2025  -2478  -2748  -3577   3650  -2700  -3847  -3052  -3864  -3354  -2492  -2699  -2874  -2984  -2040  -2187  -3148  -3081  -3439   209
     -   -149   -500    233     43   -381    399    106   -626    210   -466   -720    275    394     45     96    359    117   -369   -294   -249 
     -    -21  -6672  -7714   -894  -1115   -701  -1378      *      * 
   208  -1814  -2025  -2478  -2748  -3577   3650  -2700  -3847  -3052  -3864  -3354  -2492  -2699  -2874  -2984  -2040  -2187  -3148  -3081  -3439   210
     -   -149   -500    233     43   -381    399    106   -626    210   -466   -720    275    394     45     96    359    117   -369   -294   -249 
     -    -21  -6672  -7714   -894  -1115   -701  -1378      *      * 
   209   -580  -1769   -535     66  -2127  -1492     -8  -1769   1306  -1733   -900   1794  -1568    419   1925   -492   -486   -393  -1882  -1365   211
     -   -149   -500    233     43   -381    399    106   -626    210   -466   -720    275    394     45     96    359    117   -369   -294   -249 
     -    -21  -6672  -7714   -894  -1115   -701  -1378      *      * 
   210   3260   -995  -2154  -2261  -2604  -1267  -2060  -2035  -2233  -2502  -1934  -1631  -1961  -2058  -2240   -724   -871  -1499  -2817  -2619   212
     -   -149   -500    233     43   -381    399    106   -626    210   -466   -720    275    394     45     96    359    117   -369   -294   -249 
     -    -21  -6672  -7714   -894  -1115   -701  -1378      *      * 
   211  -2228  -1908  -3555  -3373   -604  -3255  -2515    -62  -2963   2976    358  -3207  -3275  -2644  -2802  -2988  -2232   -567  -1904  -1643   213
     -   -149   -500    233     43   -381    399    106   -626    210   -466   -720    275    394     45     96    359    117   -369   -294   -249 
     -    -21  -6672  -7714   -894  -1115   -701  -1378      *      * 
   212  -1892  -2397  -1701  -1300  -3050  -2216   -948  -2829   3583  -2696  -2116  -1348  -2450   -619     78  -1865  -1815  -2562  -2460  -2321   214
     -   -149   -500    233     43   -381    399    106   -626    210   -466   -720    275    394     45     96    359    117   -369   -294   -249 
     -    -21  -6672  -7714   -894  -1115   -701  -1378      *      * 
   213  -2605  -2164  -3410  -3518   4186  -3034   -940  -1504  -3300  -1072  -1142  -2698  -3246  -2697  -2999  -2815  -2670  -1743   -274    806   215
     -   -149   -500    233     43   -381    399    106   -626    210   -466   -720    275    394     45     96    359    117   -369   -294   -249 
     -    -21  -6672  -7714   -894  -1115   -701  -1378      *      * 
   214  -2897  -2189  -3560  -3654   1922  -3491    -67  -1901  -3271  -1417  -1406  -2290  -3419  -2340  -2872  -2735  -2804  -2031    653   4335   216
     -   -149   -500    233     43   -381    399    106   -626    210   -466   -720    275    394     45     96    359    117   -369   -294   -249 
     -    -21  -6672  -7714   -894  -1115   -701  -1378      *      * 
   215   2460   -608  -1785  -1701  -2482   -871  -1592  -2135  -1667  -2431  -1607  -1122  -1566  -1449  -1806   1976   -359  -1356  -2723  -2405   217
     -   -149   -500    233     43   -381    399    106   -626    210   -466   -720    275    394     45     96    359    117   -369   -294   -249 
     -    -21  -6672  -7714   -894  -1115   -701  -1378      *      * 
   216   -339  -1268    665   -116  -2295  -1095   -621  -1997   -475  -2130  -1313   -290  -1554   -283   -945   2563    333  -1469  -2397  -1810   218
     -   -149   -500    233     43   -381    399    106   -626    210   -466   -720    275    394     45     96    359    117   -369   -294   -249 
     -    -21  -6672  -7714   -894  -1115   -701  -1378      *      * 
   217   -692   -534  -2556  -1983   -474  -2300  -1207   1450  -1680     88   1387  -1755  -2302     14  -1688  -1391   -640   2463  -1200   -856   219
     -   -149   -500    233     43   -381    399    106   -626    210   -466   -720    275    394     45     96    359    117   -369   -294   -249 
     -    -21  -6672  -7714   -894  -1115   -701  -1378      *      * 
   218  -2176  -2415  -2504  -1923  -3054  -2403  -1269  -3053   -167  -2856  -2350  -1844  -2662   -997   3887  -2228  -2131  -2807  -2501  -2452   220
     -   -149   -500    233     43   -381    399    106   -626    210   -466   -720    275    394     45     96    359    117   -369   -294   -249 
     -    -21  -6672  -7714   -894  -1115   -701  -1378      *      * 
   219  -1844  -1445  -4076  -3503   -267  -3722  -2567   1980  -3218   2328   1770  -3323  -3310  -2526  -2980  -2919  -1749    225  -1771  -1734   221
     -   -149   -500    233     43   -381    399    106   -626    210   -466   -720    275    394     45     96    359    117   -369   -294   -249 
     -    -21  -6672  -7714   -894  -1115   -701  -1378      *      * 
   220  -1337  -3124   3158   1723  -3330  -1305   -639  -3235   -842  -3138  -2462     87  -1824   -308  -1649  -1018  -1400  -2737  -3309  -2359   222
     -   -149   -500    233     43   -381    399    106   -626    210   -466   -720    275    394     45     96    359    117   -369   -294   -249 
     -    -21  -6672  -7714   -894  -1115   -701  -1378      *      * 
   221  -1408   -995  -3856  -3459  -1307  -3560  -3073   2957  -3277   -209   -132  -3214  -3428  -3090  -3321  -2838  -1398   2273  -2686  -2280   223
     -   -149   -500    233     43   -381    399    106   -626    210   -466   -720    275    394     45     96    359    117   -369   -294   -249 
     -    -21  -6672  -7714   -894  -1115   -701  -1378      *      * 
   222  -1632  -2334  -1976   -998  -3034  -2197   -298  -2495   1419  -2250  -1579   -954  -2215    106   3398  -1545  -1395  -2253  -2144  -1975   224
     -   -149   -500    233     43   -381    399    106   -626    210   -466   -720    275    394     45     96    359    117   -369   -294   -249 
     -    -21  -6672  -7714   -894  -1115   -701  -1378      *      * 
   223  -1608  -2372  -2009   -939  -3104  -2202   -234  -2516   2176  -2240  -1551   -904  -2184    182   3051  -1501  -1349  -2267  -2130  -1963   225
     -   -149   -500    233     43   -381    399    106   -626    210   -466   -720    275    394     45     96    359    117   -369   -294   -249 
     -    -21  -6672  -7714   -894  -1115   -701  -1378      *      * 
   224    120   -238  -2248  -1652   -238  -1877   -752   2113  -1350    326   1337  -1364  -1925  -1067  -1324   -275    270    962   -771   -414   226
     -   -149   -500    233     43   -381    399    106   -626    210   -466   -720    275    394     45     96    359    117   -369   -294   -249 
     -    -21  -6672  -7714   -894  -1115   -701  -1378      *      * 
   225    729  -1549    -36    960  -1893   1304    -53  -1590    285  -1642   -791     36  -1408    901   -204   -263    241  -1215  -1900  -1269   227
     -   -149   -500    233     43   -381    399    106   -626    210   -466   -720    275    394     45     96    359    117   -369   -294   -249 
     -    -21  -6672  -7714   -894  -1115   -701  -1378      *      * 
   226    412  -1564    411    403  -1878  -1210     75  -1594    459  -1606   -719    106   -378   1508    -39    768    926  -1196  -1829  -1179   228
     -   -149   -500    233     43   -381    399    106   -626    210   -466   -720    275    394     45     96    359    117   -369   -294   -249 
     -   -107  -3906  -7714   -507  -1756   -701  -1378      *      * 
   227  -1050   -744  -3322  -2793   -793  -2904  -1978   2114  -2523   1208    236  -2484  -2835  -2221  -2469  -2057     71   2061  -1761  -1426   230
     -   -149   -500    233     43   -381    399    106   -626    210   -466   -720    275    394     45     96    359    117   -369   -294   -249 
     -    -21  -6672  -7714   -894  -1115   -701  -1378      *      * 
   228  -1892  -2397  -1701  -1300  -3050  -2216   -948  -2829   3583  -2696  -2116  -1348  -2450   -619     78  -1865  -1815  -2562  -2460  -2321   231
     -   -149   -500    233     43   -381    399    106   -626    210   -466   -720    275    394     45     96    359    117   -369   -294   -249 
     -    -21  -6672  -7714   -894  -1115   -701  -1378      *      * 
   229    103  -1715    998    997  -2024   -462    114  -1770    815  -1726   -810    594  -1312   1531      6   -138   -200   -517  -1904  -1222   232
     -   -149   -500    233     43   -381    399    106   -626    210   -466   -720    275    394     45     96    359    117   -369   -294   -249 
     -    -21  -6672  -7714   -894  -1115   -701  -1378      *      * 
   230   -543  -1421   -354   -268  -2341   2625   -611  -2084   -176  -2159  -1376    613  -1685   -279    472   -574   -682  -1602  -2334  -1817   233
     -   -149   -500    233     43   -381    399    106   -626    210   -466   -720    275    394     45     96    359    117   -369   -294   -249 
     -   -195  -6672  -3097   -894  -1115   -701  -1378      *      * 
   231   -589  -2123   1368   2087  -2398  -1154   -112  -2174     92  -2129  -1277    892  -1445    295   -493   -407    778  -1730  -2325  -1566   234
     -   -149   -500    233     43   -381    399    106   -626    210   -466   -720    275    394     45     96    359    117   -369   -294   -249 
     -  -1394  -6501   -717   -894  -1115   -548  -1661      *      * 
   232     95   -756    450    417  -1579    722    -82  -1382     90  -1535   -781   1977  -1042    208   -299     57    -74   -917  -1701  -1132   235
     -   -149   -500    233     43   -381    399    106   -626    210   -466   -720    275    394     45     96    359    117   -369   -294   -249 
     -    -46  -5566  -6608   -894  -1115   -302  -2405      *      * 
   233   -463  -1941   1576   1851   -267  -1226    -42  -1976    266  -1940  -1057    683  -1425    919   -276   -317   -421  -1544  -2131  -1418   236
     -   -149   -500    233     43   -381    399    106   -626    210   -466   -720    275    394     45     96    359    117   -369   -294   -249 
     -    -21  -6672  -7714   -894  -1115   -701  -1378      *      * 
   234    438  -1154    216    547  -1294  -1301    876    200    661   -601   -294    -53   -353    370   -146   -234   -162    537  -1457   -905   237
     -   -149   -500    233     43   -381    399    106   -626    210   -466   -720    275    394     45     96    359    117   -369   -294   -249 
     -    -21  -6672  -7714   -894  -1115   -701  -1378      *      * 
   235   -460   -303  -2508  -1906    564  -2030   -910   1737   -342    101   1817  -1565  -2056  -1265  -1502  -1113   -403   1795   -846   -502   238
     -   -149   -500    233     43   -381    399    106   -626    210   -466   -720    275    394     45     96    359    117   -369   -294   -249 
     -    -21  -6672  -7714   -894  -1115   -701  -1378      *      * 
   236    618   -815  -1601  -1762  -2811   3145  -1834  -2510  -1995  -2810  -2020  -1252  -1728  -1735  -2091   -416   -607  -1663  -2967  -2728   239
     -   -149   -500    233     43   -381    399    106   -626    210   -466   -720    275    394     45     96    359    117   -369   -294   -249 
     -    -21  -6672  -7714   -894  -1115   -701  -1378      *      * 
   237   -276  -1156   -378    137  -1152  -1338    876   -164    244  -1093   -314   2150  -1437    298   -191    460   -219   -686  -1375    347   240
     -   -149   -500    233     43   -381    399    106   -626    210   -466   -720    275    394     45     96    359    117   -369   -294   -249 
     -    -21  -6672  -7714   -894  -1115   -701  -1378      *      * 
   238   -380  -1685   -275    914  -1995  -1334     66  -1684    911   -921   -792    534  -1420    504   2012   -283    251  -1304  -1845  -1247   241
     -   -149   -500    233     43   -381    399    106   -626    210   -466   -720    275    394     45     96    359    117   -369   -294   -249 
     -    -21  -6672  -7714   -894  -1115   -701  -1378      *      * 
   239    537   -510  -2146  -1616   -730  -1940  -1089   1107  -1389   -345    160  -1442  -2094  -1191  -1509  -1057   1790   1805  -1332   -951   242
     -   -149   -500    233     43   -381    399    106   -626    210   -466   -720    275    394     45     96    359    117   -369   -294   -249 
     -    -21  -6672  -7714   -894  -1115   -701  -1378      *      * 
   240  -1076  -2001  -1313   -479  -2460  -1885   -130   -294   2606  -1878  -1137   -579  -1901    283   2022  -1003   -907  -1702  -1952  -1619   243
     -   -149   -500    233     43   -381    399    106   -626    210   -466   -720    275    394     45     96    359    117   -369   -294   -249 
     -    -21  -6672  -7714   -894  -1115   -701  -1378      *      * 
   241   -204   -849  -3457  -3017  -1246  -3086  -2508   1878  -2804   -339   -139  -2741  -3081  -2616  -2849  -2308  -1165   2913  -2357  -1950   244
     -   -149   -500    233     43   -381    399    106   -626    210   -466   -720    275    394     45     96    359    117   -369   -294   -249 
     -    -21  -6672  -7714   -894  -1115   -701  -1378      *      * 
   242  -1522  -2317  -1740   -849  -2995  -2124   -262  -2468   3198  -2228  -1535   -853  -2146    149   1437  -1423  -1301  -2206  -2138  -1933   245
     -   -149   -500    233     43   -381    399    106   -626    210   -466   -720    275    394     45     96    359    117   -369   -294   -249 
     -    -21  -6672  -7714   -894  -1115   -701  -1378      *      * 
   243  -1093   -829  -3284  -2839  -1196  -2916  -2326   1567  -2599   -329   -113  -2570  -2958  -2425  -2654  -2129     68   2982  -2249  -1847   246
     -   -149   -500    233     43   -381    399    106   -626    210   -466   -720    275    394     45     96    359    117   -369   -294   -249 
     -    -21  -6672  -7714   -894  -1115   -701  -1378      *      * 
   244    554   -568  -2436  -1931   -829  -2097  -1349    857  -1680    121     95  -1692  -2261  -1480  -1761  -1245    239   2554  -1511  -1134   247
     -   -149   -500    233     43   -381    399    106   -626    210   -466   -720    275    394     45     96    359    117   -369   -294   -249 
     -    -21  -6672  -7714   -894  -1115   -701  -1378      *      * 
   245  -1892  -2397  -1701  -1300  -3050  -2216   -948  -2829   3583  -2696  -2116  -1348  -2450   -619     78  -1865  -1815  -2562  -2460  -2321   248
     -   -149   -500    233     43   -381    399    106   -626    210   -466   -720    275    394     45     96    359    117   -369   -294   -249 
     -    -21  -6672  -7714   -894  -1115   -701  -1378      *      * 
   246  -1468  -2069   -762   -997  -2634  -1768  -1516  -3059  -1508  -3127  -2580   4001  -2312  -1391  -1789  -1503  -1700  -2572  -2658  -2191   249
     -   -149   -500    233     43   -381    399    106   -626    210   -466   -720    275    394     45     96    359    117   -369   -294   -249 
     -    -21  -6672  -7714   -894  -1115   -701  -1378      *      * 
   247  -1892  -2397  -1701  -1300  -3050  -2216   -948  -2829   3583  -2696  -2116  -1348  -2450   -619     78  -1865  -1815  -2562  -2460  -2321   250
     -   -149   -500    233     43   -381    399    106   -626    210   -466   -720    275    394     45     96    359    117   -369   -294   -249 
     -    -21  -6672  -7714   -894  -1115   -701  -1378      *      * 
   248  -1381   -993  -3736  -3268   -994  -3436  -2678   1573  -3044    863    139  -3030  -3271  -2756  -3031  -2658  -1349   2880  -2285  -1959   251
     -   -149   -500    233     43   -381    399    106   -626    210   -466   -720    275    394     45     96    359    117   -369   -294   -249 
     -    -21  -6672  -7714   -894  -1115   -701  -1378      *      * 
   249   3260   -995  -2154  -2261  -2604  -1267  -2060  -2035  -2233  -2502  -1934  -1631  -1961  -2058  -2240   -724   -871  -1499  -2817  -2619   252
     -   -149   -500    233     43   -381    399    106   -626    210   -466   -720    275    394     45     96    359    117   -369   -294   -249 
     -    -21  -6672  -7714   -894  -1115   -701  -1378      *      * 
   250   1399   -793  -1560  -1557  -2468  -1026  -1571  -2058  -1587  -2372  -1640  -1148   3241  -1428  -1740   -392   -542  -1406  -2690  -2375   253
     -   -149   -500    233     43   -381    399    106   -626    210   -466   -720    275    394     45     96    359    117   -369   -294   -249 
     -    -21  -6672  -7714   -894  -1115   -701  -1378      *      * 
   251  -2089  -2190  -2567  -2787  -3372  -2253  -2663  -3607  -2895  -3590  -3215  -2612   4122  -2846  -2839  -2316  -2418  -3135  -2975  -3234   254
     -   -149   -500    233     43   -381    399    106   -626    210   -466   -720    275    394     45     96    359    117   -369   -294   -249 
     -    -21  -6672  -7714   -894  -1115   -701  -1378      *      * 
   252  -2605  -2164  -3410  -3518   4186  -3034   -940  -1504  -3300  -1072  -1142  -2698  -3246  -2697  -2999  -2815  -2670  -1743   -274    806   255
     -   -149   -500    233     43   -381    399    106   -626    210   -466   -720    275    394     45     96    359    117   -369   -294   -249 
     -    -21  -6672  -7714   -894  -1115   -701  -1378      *      * 
   253  -1038  -2107  -1151   -361  -2642  -1831    -93  -2182   2155  -2011  -1230   -492  -1853   1049   2394   -929     51  -1861  -2020  -1667   256
     -   -149   -500    233     43   -381    399    106   -626    210   -466   -720    275    394     45     96    359    117   -369   -294   -249 
     -    -21  -6672  -7714   -894  -1115   -701  -1378      *      * 
   254   -278  -1583   -134   1521  -1848  -1250     83   -530    786  -1568   -693     87  -1351   1486     34   -188    895  -1174  -1796  -1162   257
     -   -149   -500    233     43   -381    399    106   -626    210   -466   -720    275    394     45     96    359    117   -369   -294   -249 
     -    -21  -6672  -7714   -894  -1115   -701  -1378      *      * 
   255   2516   1453  -2371  -2011  -1310  -1258  -1431   -151  -1751  -1012   -443  -1408  -1789  -1509  -1791   -521   -398   1102  -1835  -1494   258
     -   -149   -500    233     43   -381    399    106   -626    210   -466   -720    275    394     45     96    359    117   -369   -294   -249 
     -    -21  -6672  -7714   -894  -1115   -701  -1378      *      * 
   256     66  -2085    310   3006  -2654  -1321   -591  -2283   -454  -2419  -1708   -138  -1755   -248   -961   -784   -981  -1884  -2675  -1992   259
     -   -149   -500    233     43   -381    399    106   -626    210   -466   -720    275    394     45     96    359    117   -369   -294   -249 
     -    -21  -6672  -7714   -894  -1115   -701  -1378      *      * 
   257  -1582  -1292  -3411  -2968   3427  -3097  -1250    293  -2645    896    506  -2504  -2967  -2107  -2487  -2264  -1524    618   -665    168   260
     -   -149   -500    233     43   -381    399    106   -626    210   -466   -720    275    394     45     96    359    117   -369   -294   -249 
     -    -21  -6672  -7714   -894  -1115   -701  -1378      *      * 
   258    -40  -2576   2946    970  -2819  -1262   -385  -2627   -334  -2570  -1777    127  -1659    828   -990   -717   -962  -2172  -2775  -1944   261
     -   -149   -500    233     43   -381    399    106   -626    210   -466   -720    275    394     45     96    359    117   -369   -294   -249 
     -    -21  -6672  -7714   -894  -1115   -701  -1378      *      * 
   259  -1560  -1179  -3760  -3338   -805  -3517  -2696   3222  -3021    718    282  -3126  -3340  -2740  -2984  -2792  -1533   1047  -2187  -1841   262
     -   -149   -500    233     43   -381    399    106   -626    210   -466   -720    275    394     45     96    359    117   -369   -294   -249 
     -    -21  -6672  -7714   -894  -1115   -701  -1378      *      * 
   260  -1474  -1133  -3744  -3169   -328  -3287  -2191   1535  -2877   1959   2537  -2893  -3038  -2312  -2684  -2447  -1397   1266  -1627  -1492   263
     -   -149   -500    233     43   -381    399    106   -626    210   -466   -720    275    394     45     96    359    117   -369   -294   -249 
     -    -21  -6672  -7714   -894  -1115   -701  -1378      *      * 
   261  -2984  -2211  -3668  -3801   2827  -3557    -44  -1957  -3404  -1449  -1443  -2318  -3461  -2386  -2945  -2790  -2877  -2089    685   4012   264
     -   -149   -500    233     43   -381    399    106   -626    210   -466   -720    275    394     45     96    359    117   -369   -294   -249 
     -    -21  -6672  -7714   -894  -1115   -701  -1378      *      * 
   262   -590  -1306   -604   -815  -2786   3098  -1358  -2737  -1383  -2875  -2120    729  -1848  -1155  -1697   -705   -912  -1998  -2858  -2420   265
     -   -149   -500    233     43   -381    399    106   -626    210   -466   -720    275    394     45     96    359    117   -369   -294   -249 
     -    -21  -6672  -7714   -894  -1115   -701  -1378      *      * 
   263   -438  -1788   -101   2023  -2098  -1316     17  -1799   1391  -1771   -902     35  -1443    928    119   -324   -372   -511  -1951  -1327   266
     -   -149   -500    233     43   -381    399    106   -626    210   -466   -720    275    394     45     96    359    117   -369   -294   -249 
     -    -21  -6672  -7714   -894  -1115   -701  -1378      *      * 
   264  -1814  -2025  -2478  -2748  -3577   3650  -2700  -3847  -3052  -3864  -3354  -2492  -2699  -2874  -2984  -2040  -2187  -3148  -3081  -3439   267
     -   -149   -500    233     43   -381    399    106   -626    210   -466   -720    275    394     45     96    359    117   -369   -294   -249 
     -    -21  -6672  -7714   -894  -1115   -701  -1378      *      * 
   265  -1494  -1152  -3607  -3176    707  -3290  -2093   3182  -2905    380    355  -2861  -3156  -2496  -2814  -2522  -1460    826  -1570   -981   268
     -   -149   -500    233     43   -381    399    106   -626    210   -466   -720    275    394     45     96    359    117   -369   -294   -249 
     -    -21  -6672  -7714   -894  -1115   -701  -1378      *      * 
   266    307   1081    317     -7  -1735  -1148   -260  -1401     21  -1535   -709    502  -1423    106   -429   2004   -245  -1014  -1850  -1295   269
     -   -149   -500    233     43   -381    399    106   -626    210   -466   -720    275    394     45     96    359    117   -369   -294   -249 
     -    -21  -6672  -7714   -894  -1115   -701  -1378      *      * 
   267   -264  -1547   -193    365   -458  -1258     95  -1506   1611  -1529   -656    572  -1347    950   1069    214   -199   -459  -1758  -1135   270
     -   -149   -500    233     43   -381    399    106   -626    210   -466   -720    275    394     45     96    359    117   -369   -294   -249 
     -    -21  -6672  -7714   -894  -1115   -701  -1378      *      * 
   268    181   -694   -788   1058   -734  -1448   -191   -301   -101    821    132   -393  -1529      1   -453     13   -176    297  -1079    324   271
     -   -149   -500    233     43   -381    399    106   -626    210   -466   -720    275    394     45     96    359    117   -369   -294   -249 
     -    -21  -6672  -7714   -894  -1115   -701  -1378      *      * 
   269    681   1800  -2232  -2067  -2351   2768  -1701  -2013  -1893  -2300  -1473  -1244  -1547  -1627  -1951    607   -303  -1257  -2631  -2363   272
     -   -149   -500    233     43   -381    399    106   -626    210   -466   -720    275    394     45     96    359    117   -369   -294   -249 
     -    -21  -6672  -7714   -894  -1115   -701  -1378      *      * 
   270   -359   1618    964   1899  -2003   -431    -20  -1724    309  -1739   -868     98  -1395    403   -207    175   -323  -1325  -1969  -1302   273
     -   -149   -500    233     43   -381    399    106   -626    210   -466   -720    275    394     45     96    359    117   -369   -294   -249 
     -    -21  -6672  -7714   -894  -1115   -701  -1378      *      * 
   271  -1551  -1155  -3892  -3388   -659  -3556  -2649   2630  -3143   1703    490  -3162  -3295  -2682  -3032  -2771  -1499   1273  -2060  -1868   274
     -   -149   -500    233     43   -381    399    106   -626    210   -466   -720    275    394     45     96    359    117   -369   -294   -249 
     -    -21  -6672  -7714   -894  -1115   -701  -1378      *      * 
   272  -1443  -1034  -3851  -3387   -968  -3542  -2793   2924  -3175    868    185  -3149  -3338  -2848  -3140  -2774  -1408   1763  -2320  -2026   275
     -   -149   -500    233     43   -381    399    106   -626    210   -466   -720    275    394     45     96    359    117   -369   -294   -249 
     -    -21  -6672  -7714   -894  -1115   -701  -1378      *      * 
   273  -1250  -2988   3234   1037  -3243    -19   -598  -3121   -769  -3036  -2334    103  -1787   -260  -1556   -952  -1311  -2624  -3232  -2294   276
     -   -149   -500    233     43   -381    399    106   -626    210   -466   -720    275    394     45     96    359    117   -369   -294   -249 
     -    -21  -6672  -7714   -894  -1115   -701  -1378      *      * 
   274     68   -399  -2464  -1860   -134  -2060   -904    443  -1542   1783   1936  -1562  -2069  -1212  -1480  -1137   -468    795   -823    582   277
     -   -149   -500    233     43   -381    399    106   -626    210   -466   -720    275    394     45     96    359    117   -369   -294   -249 
     -    -21  -6672  -7714   -894  -1115   -701  -1378      *      * 
   275   2401   -681  -1751  -1780  -2643   2127  -1727  -2309  -1863  -2604  -1784  -1197  -1631  -1608  -1976   -281   -455  -1488  -2847  -2580   278
     -   -149   -500    233     43   -381    399    106   -626    210   -466   -720    275    394     45     96    359    117   -369   -294   -249 
     -    -21  -6672  -7714   -894  -1115   -701  -1378      *      * 
   276    221   1075  -1586   -174   -523  -1606   -605    229   -833   -341    299   -960  -1753   -655  -1009   -678    770   2070   -989   -603   279
     -   -149   -500    233     43   -381    399    106   -626    210   -466   -720    275    394     45     96    359    117   -369   -294   -249 
     -    -21  -6672  -7714   -894  -1115   -701  -1378      *      * 
   277     73  -1981    730   1996  -2277  -1229    -44  -2038   1251  -1985  -1096    749  -1430    389   -257   -324   -434  -1593  -2164  -1447   280
     -   -149   -500    233     43   -381    399    106   -626    210   -466   -720    275    394     45     96    359    117   -369   -294   -249 
     -    -21  -6672  -7714   -894  -1115   -701  -1378      *      * 
   278    151   -596   -917    122    160  -1479   -227   -190    668    837   1047    198  -1553    -83   -522   -462   -165    366   -990   -556   281
     -   -149   -500    233     43   -381    399    106   -626    210   -466   -720    275    394     45     96    359    117   -369   -294   -249 
     -    -21  -6672  -7714   -894  -1115   -701  -1378      *      * 
   279   -849  -2414   2329    477  -2707   1444   -333  -2505    450  -2452  -1637    868  -1619     53   -841   -640   -854  -2047  -2650  -1852   282
     -   -149   -500    233     43   -381    399    106   -626    210   -466   -720    275    394     45     96    359    117   -369   -294   -249 
     -    -21  -6672  -7714   -894  -1115   -701  -1378      *      * 
   280  -1295   -937  -3643  -3126    454  -3230  -2285   2847  -2872    647    364  -2829  -3071  -2483  -2777  -2410  -1247   1653  -1877  -1572   283
     -   -149   -500    233     43   -381    399    106   -626    210   -466   -720    275    394     45     96    359    117   -369   -294   -249 
     -    -21  -6672  -7714   -894  -1115   -701  -1378      *      * 
   281  -1278   -915  -3637  -3148    501  -3250  -2366   2878  -2910    109    201  -2850  -3117  -2578  -2852  -2444  -1241   1910  -1996  -1620   284
     -   -149   -500    233     43   -381    399    106   -626    210   -466   -720    275    394     45     96    359    117   -369   -294   -249 
     -    -21  -6672  -7714   -894  -1115   -701  -1378      *      * 
   282   -239  -1675    988    723  -1983  -1208    130  -1722   1243  -1683   -769    151  -1305   1243    461   -125    642   -507  -1864  -1192   285
     -   -149   -500    233     43   -381    399    106   -626    210   -466   -720    275    394     45     96    359    117   -369   -294   -249 
     -    -21  -6672  -7714   -894  -1115   -701  -1378      *      * 
   283  -1521  -2316  -1733   -849  -2992  -2122   -264  -2468   3203  -2229  -1536   -854  -2147    146   1416  -1423  -1302  -2206  -2139  -1933   286
     -   -149   -500    233     43   -381    399    106   -626    210   -466   -720    275    394     45     96    359    117   -369   -294   -249 
     -    -21  -6672  -7714   -894  -1115   -701  -1378      *      * 
   284   1463  -1132   -559   -164  -1931  -1157   -379  -1588   1012  -1715   -893   -310  -1486    -17   -386   1670   -332  -1157  -1999  -1471   287
     -   -149   -500    233     43   -381    399    106   -626    210   -466   -720    275    394     45     96    359    117   -369   -294   -249 
     -    -21  -6672  -7714   -894  -1115   -701  -1378      *      * 
   285  -1814  -2025  -2478  -2748  -3577   3650  -2700  -3847  -3052  -3864  -3354  -2492  -2699  -2874  -2984  -2040  -2187  -3148  -3081  -3439   288
     -   -149   -500    233     43   -381    399    106   -626    210   -466   -720    275    394     45     96    359    117   -369   -294   -249 
     -    -21  -6672  -7714   -894  -1115   -701  -1378      *      * 
   286   1930   -617  -1750  -1667  -2501   -871  -1579  -2161  -1642  -2451  -1623  -1108  -1565  -1428  -1789   2510   -362  -1373  -2735  -2412   289
     -   -149   -500    233     43   -381    399    106   -626    210   -466   -720    275    394     45     96    359    117   -369   -294   -249 
     -    -21  -6672  -7714   -894  -1115   -701  -1378      *      * 
   287  -2567  -2030  -3470  -3437   1753  -3266   -277  -1549  -3002  -1095  -1068  -2329  -3269  -2296  -2699  -2613  -2511  -1724   5487   1559   290
     -   -149   -500    233     43   -381    399    106   -626    210   -466   -720    275    394     45     96    359    117   -369   -294   -249 
     -    -21  -6672  -7714   -894  -1115   -701  -1378      *      * 
   288  -2562  -1952  -3571  -3545   3131  -3396   -100  -1490  -3155   -108  -1015  -2259  -3301  -2257  -2771  -2585  -2461  -1630    608   3531   291
     -   -149   -500    233     43   -381    399    106   -626    210   -466   -720    275    394     45     96    359    117   -369   -294   -249 
     -    -21  -6672  -7714   -894  -1115   -701  -1378      *      * 
   289   -143   -896   -818   -698  -2314   -992   -961  -2025   -808  -2204  -1380    610  -1554   -681  -1141   2711    466  -1388  -2465  -1993   292
     -   -149   -500    233     43   -381    399    106   -626    210   -466   -720    275    394     45     96    359    117   -369   -294   -249 
     -    -21  -6672  -7714   -894  -1115   -701  -1378      *      * 
   290  -2894  -2188  -3556  -3648   1906  -3489    -68  -1899  -3266  -1416  -1405  -2289  -3418  -2338  -2869  -2733  -2802  -2029    651   4338   293
     -   -149   -500    233     43   -381    399    106   -626    210   -466   -720    275    394     45     96    359    117   -369   -294   -249 
     -    -21  -6672  -7714   -894  -1115   -701  -1378      *      * 
   291   -341  -1773    -44    971  -2091    934     73  -1824    823  -1775   -874    984  -1369   1310    549   -219   -279  -1396  -1943  -1282   294
     -   -149   -500    233     43   -381    399    106   -626    210   -466   -720    275    394     45     96    359    117   -369   -294   -249 
     -    -21  -6672  -7714   -894  -1115   -701  -1378      *      * 
   292   -597  -2103   2148    852  -2399    663   -152  -2169     84  -2127  -1263    729  -1495    262   -489    133    154  -1724  -2322  -1580   295
     -   -149   -500    233     43   -381    399    106   -626    210   -466   -720    275    394     45     96    359    117   -369   -294   -249 
     -    -21  -6672  -7714   -894  -1115   -701  -1378      *      * 
   293   -289  -1745    408   1668  -2062  -1222    103  -1806   1086  -1753   -840    143  -1332   1286    514   -166    231  -1366  -1922  -1247   296
     -   -149   -500    233     43   -381    399    106   -626    210   -466   -720    275    394     45     96    359    117   -369   -294   -249 
     -    -21  -6672  -7714   -894  -1115   -701  -1378      *      * 
   294   -680  -1938   -610     22  -2366  -1554     -7  -2004   1949  -1890  -1047    539  -1616    969   1989     66   -569  -1627  -1970  -1473   297
     -   -149   -500    233     43   -381    399    106   -626    210   -466   -720    275    394     45     96    359    117   -369   -294   -249 
     -    -21  -6672  -7714   -894  -1115   -701  -1378      *      * 
   295  -1811  -1410  -4015  -3503   -400  -3722  -2659   2246  -3198   2276    743  -3326  -3364  -2623  -3021  -2959  -1740    494  -1901  -1777   298
     -   -149   -500    233     43   -381    399    106   -626    210   -466   -720    275    394     45     96    359    117   -369   -294   -249 
     -    -21  -6672  -7714   -894  -1115   -701  -1378      *      * 
   296    614   -817  -1602  -1763  -2813   3145  -1835  -2511  -1996  -2811  -2022  -1253  -1729  -1736  -2092   -418   -609  -1665  -2968  -2729   299
     -   -149   -500    233     43   -381    399    106   -626    210   -466   -720    275    394     45     96    359    117   -369   -294   -249 
     -    -21  -6672  -7714   -894  -1115   -701  -1378      *      * 
   297  -1762  -2287  -1132  -1144  -2520  -2040  -1289  -2773   -740  -2625  -2183  -1302  -2433   4141   -881  -1765  -1840  -2519  -2457  -2076   300
     -   -149   -500    233     43   -381    399    106   -626    210   -466   -720    275    394     45     96    359    117   -369   -294   -249 
     -    -21  -6672  -7714   -894  -1115   -701  -1378      *      * 
   298  -1814  -2025  -2478  -2748  -3577   3650  -2700  -3847  -3052  -3864  -3354  -2492  -2699  -2874  -2984  -2040  -2187  -3148  -3081  -3439   301
     -   -149   -500    233     43   -381    399    106   -626    210   -466   -720    275    394     45     96    359    117   -369   -294   -249 
     -    -21  -6672  -7714   -894  -1115   -701  -1378      *      * 
   299  -1597  -2372  -1996   -925  -3105  -2196   -227  -2516   2372  -2238  -1546   -894  -2177    190   2905  -1489  -1339  -2264  -2128  -1959   302
     -   -149   -500    233     43   -381    399    106   -626    210   -466   -720    275    394     45     96    359    117   -369   -294   -249 
     -    -21  -6672  -7714   -894  -1115   -701  -1378      *      * 
   300    -98  -2586   1501   2747  -2860  -1261   -415  -2662   -387  -2616  -1831    117  -1672    -44  -1054   -737   -992  -2201  -2822  -1983   303
     -   -149   -500    233     43   -381    399    106   -626    210   -466   -720    275    394     45     96    359    117   -369   -294   -249 
     -    -21  -6672  -7714   -894  -1115   -701  -1378      *      * 
   301    438  -1781    -62    301  -2116  -1315    -38  -1817   1142  -1802   -946   2349  -1474    965     44   -367   -421  -1428  -1992  -1372   304
     -   -149   -500    233     43   -381    399    106   -626    210   -466   -720    275    394     45     96    359    117   -369   -294   -249 
     -    -21  -6672  -7714   -894  -1115   -701  -1378      *      * 
   302   1569   -530  -2012  -1599  -1167  -1397  -1198     74  -1391   -849   -281  -1266  -1827  -1204  -1530   -614   1323   1915  -1686  -1318   305
     -   -149   -500    233     43   -381    399    106   -626    210   -466   -720    275    394     45     96    359    117   -369   -294   -249 
     -    -21  -6672  -7714   -894  -1115   -701  -1378      *      * 
   303   -650  -1605   -809   -136  -1897  -1601    -66    368   1915  -1523   -747   -322  -1656    329   1959   -618    150  -1197  -1748  -1298   306
     -   -149   -500    233     43   -381    399    106   -626    210   -466   -720    275    394     45     96    359    117   -369   -294   -249 
     -    -21  -6672  -7714   -894  -1115   -701  -1378      *      * 
   304    887  -1650    -85   1161  -1939  -1229    101  -1662   1059   -968   -752    947  -1332    940     34   -163   -208  -1256  -1848  -1192   307
     -   -149   -500    233     43   -381    399    106   -626    210   -466   -720    275    394     45     96    359    117   -369   -294   -249 
     -    -21  -6672  -7714   -894  -1115   -701  -1378      *      * 
   305   -376   -305  -2067    223   1754  -1823   -476    192  -1202    524   1266  -1218  -1872   -914  -1206   -882   -315    268   1379   1822   308
     -   -149   -500    233     43   -381    399    106   -626    210   -466   -720    275    394     45     96    359    117   -369   -294   -249 
     -    -21  -6672  -7714   -894  -1115   -701  -1378      *      * 
   306  -1953  -1543  -4146  -3566   -224  -3826  -2631   1433  -3278   2561   1799  -3420  -3362  -2543  -3025  -3030  -1849     72  -1772  -1766   309
     -   -149   -500    233     43   -381    399    106   -626    210   -466   -720    275    394     45     96    359    117   -369   -294   -249 
     -    -21  -6672  -7714   -894  -1115   -701  -1378      *      * 
   307     29  -1850   -347    941  -2221  -1414     32  -1903   2219  -1823   -954    -58  -1500   1012    790   -399   -428  -1505  -1946  -1376   310
     -   -149   -500    233     43   -381    399    106   -626    210   -466   -720    275    394     45     96    359    117   -369   -294   -249 
     -    -21  -6672  -7714   -894  -1115   -701  -1378      *      * 
   308   -352  -1793   1367   1768  -2083  -1221     40   -577    407  -1795   -899    631  -1369    480    445   -225   -299  -1400  -1987  -1300   311
     -   -149   -500    233     43   -381    399    106   -626    210   -466   -720    275    394     45     96    359    117   -369   -294   -249 
     -    -21  -6672  -7714   -894  -1115   -701  -1378      *      * 
   309   -544  -1993   1075    433  -2260  -1260   1116  -2028    241  -1992  -1127   2595  -1478    328    428   -395   -503  -1607  -2170  -1467   312
     -   -149   -500    233     43   -381    399    106   -626    210   -466   -720    275    394     45     96    359    117   -369   -294   -249 
     -    -21  -6672  -7714   -894  -1115   -701  -1378      *      * 
   310     34  -1760    -22    971  -2088  -1299    -53  -1785   1342  -1788   -935     20   1932    367    -29   -362   -418  -1401  -1995  -1369   313
     -   -149   -500    233     43   -381    399    106   -626    210   -466   -720    275    394     45     96    359    117   -369   -294   -249 
     -    -21  -6672  -7714   -894  -1115   -701  -1378      *      * 
   311     45  -1976   1374   2072  -2284  -1225    -98  -2040    181  -2009  -1135    131  -1456    324   -371    189    176  -1603  -2207  -1488   314
     -   -149   -500    233     43   -381    399    106   -626    210   -466   -720    275    394     45     96    359    117   -369   -294   -249 
     -    -21  -6672  -7714   -894  -1115   -701  -1378      *      * 
   312   -907   -687  -3063  -2455    708  -2528  -1385    968  -2124   2036   1610  -2106  -2451  -1682  -1971  -1631     61    773  -1102   -858   315
     -   -149   -500    233     43   -381    399    106   -626    210   -466   -720    275    394     45     96    359    117   -369   -294   -249 
     -    -21  -6672  -7714   -894  -1115   -701  -1378      *      * 
   313   1323   1007  -1599   -240    480  -1636   -444    640   -785    208   1217   -921  -1697   -577   -121   -668   -167    307   -708   -331   316
     -   -149   -500    233     43   -381    399    106   -626    210   -466   -720    275    394     45     96    359    117   -369   -294   -249 
     -    -21  -6672  -7714   -894  -1115   -701  -1378      *      * 
   314    415  -1683    741    729  -1992  -1201    968  -1736    808  -1006   -776    912  -1299   1289     37    213   -174  -1299  -1872  -1195   317
     -   -149   -500    233     43   -381    399    106   -626    210   -466   -720    275    394     45     96    359    117   -369   -294   -249 
     -    -21  -6672  -7714   -894  -1115   -701  -1378      *      * 
   315   -329  -1708    482   2106  -1980  -1228     44  -1703    413  -1702    503    124  -1366    952    -94   -217    221  -1304  -1917  -1250   318
     -   -149   -500    233     43   -381    399    106   -626    210   -466   -720    275    394     45     96    359    117   -369   -294   -249 
     -    -21  -6672  -7714   -894  -1115   -701  -1378      *      * 
   316  -1483  -1078  -3856  -3386   -888  -3557  -2773   3014  -3161    946    264  -3160  -3339  -2809  -3115  -2789  -1445   1484  -2266  -1996   319
     -   -149   -500    233     43   -381    399    106   -626    210   -466   -720    275    394     45     96    359    117   -369   -294   -249 
     -    -21  -6672  -7714   -894  -1115   -701  -1378      *      * 
   317   -334  -1780    536   1863  -2084  -1225     61  -1826    459  -1785   -883    138  -1359    939    820   -208    603  -1395  -1966  -1286   320
     -   -149   -500    233     43   -381    399    106   -626    210   -466   -720    275    394     45     96    359    117   -369   -294   -249 
     -    -21  -6672  -7714   -894  -1115   -701  -1378      *      * 
   318   -283  -1718    388    945  -2038  -1237    114  -1773   1459   -984   -812    124  -1334   1761    554   -165   -219  -1341  -1890  -1230   321
     -   -149   -500    233     43   -381    399    106   -626    210   -466   -720    275    394     45     96    359    117   -369   -294   -249 
     -    -21  -6672  -7714   -894  -1115   -701  -1378      *      * 
   319     53  -1766    370    350  -2104  -1299     81  -1820   1840  -1761   -865     60  -1394   1567    999   -249   -295  -1400  -1914  -1284   322
     -   -149   -500    233     43   -381    399    106   -626    210   -466   -720    275    394     45     96    359    117   -369   -294   -249 
     -    -21  -6672  -7714   -894  -1115   -701  -1378      *      * 
   320  -1402   -981  -3862  -3424  -1182  -3566  -2930   2579  -3237    388    -18  -3179  -3388  -2990  -3246  -2813  -1375   2505  -2519  -2156   323
     -   -149   -500    233     43   -381    399    106   -626    210   -466   -720    275    394     45     96    359    117   -369   -294   -249 
     -    -21  -6672  -7714   -894  -1115   -701  -1378      *      * 
   321   -684  -1617   -861   -171  -1858  -1632    -67  -1485   1575  -1519    799   -349  -1679    322   2430   -653   -570  -1226  -1719    348   324
     -   -149   -500    233     43   -381    399    106   -626    210   -466   -720    275    394     45     96    359    117   -369   -294   -249 
     -    -21  -6672  -7714   -894  -1115   -701  -1378      *      * 
   322     69  -1972    682   2142  -2266  -1232    -44  -2024    681  -1974  -1087    141  -1432   1320   -244   -327   -434  -1583  -2154  -1442   325
     -      *      *      *      *      *      *      *      *      *      *      *      *      *      *      *      *      *      *      *      * 
     -      *      *      *      *      *      *      *      *      0 
//
