# Supplementary material for: A matter of background: DNA repair pathways as a possible cause for the sparse distribution of CRISPR-Cas systems in bacteria
Source: Philos Trans R Soc Lond B Biol Sci. 2019 Mar 25;374(1772):20180088. doi: 10.1098/rstb.2018.0088 (PMC6452273; doi:10.1098/rstb.2018.0088)
Supplement: Macsy_finder_DNA_repair.zip [file rstb20180088supp3.zip › Macsy_finder_DNA_repair/DNA_repair_profiles/recB.hmm]

HMMER3/b [3.0 | March 2010]
NAME  TIGR00609
ACC   TIGR00609
DESC  recB: exodeoxyribonuclease V, beta subunit
LENG  1175
ALPH  amino
RF    no
CS    no
MAP   yes
DATE  Sun Apr 11 22:02:20 2010
NSEQ  9
EFFN  2.157715
CKSUM 145924041
GA    696.05 696.05;
TC    696.05 696.05;
NC    432.10 432.10;
STATS LOCAL MSV      -12.5982  0.69523
STATS LOCAL VITERBI  -14.0847  0.69523
STATS LOCAL FORWARD   -6.8327  0.69523
HMM          A        C        D        E        F        G        H        I        K        L        M        N        P        Q        R        S        T        V        W        Y   
            m->m     m->i     m->d     i->m     i->i     d->m     d->d
  COMPO   2.51202  4.55370  2.95663  2.56886  3.25291  3.12162  3.63004  2.80161  2.58783  2.36068  3.74441  3.04229  3.53699  2.90960  2.90859  2.68124  2.80707  2.80533  4.67015  3.44215
          2.68618  4.42225  2.77519  2.73123  3.46354  2.40513  3.72494  3.29354  2.67741  2.69355  4.24690  2.90347  2.73739  3.18146  2.89801  2.37887  2.77519  2.98518  4.58477  3.61503
          0.01390  4.67897  5.40131  0.61958  0.77255  0.00000        *
      1   3.06996  4.47892  4.67073  4.08131  2.52708  4.22430  4.51529  1.89703  2.63786  1.14357  3.27930  4.25139  4.54471  4.10213  4.04048  3.53009  3.29784  2.52205  5.04931  3.87849      1 - -
          2.68618  4.42225  2.77519  2.73123  3.46354  2.40513  3.72494  3.29354  2.67741  2.69355  4.24690  2.90347  2.73739  3.18146  2.89801  2.37887  2.77519  2.98518  4.58477  3.61503
          0.01390  4.67897  5.40131  0.61958  0.77255  0.48576  0.95510
      2   2.79185  4.91180  2.03360  2.65346  2.61916  2.79809  3.84798  2.68267  2.69015  3.16517  3.99916  2.28598  4.01787  3.02343  3.14721  2.84687  3.02795  3.23163  5.42757  4.10062      2 - -
          2.68618  4.42225  2.77519  2.73123  3.46354  2.40513  3.72494  3.29354  2.67741  2.69355  4.24690  2.90347  2.73739  3.18146  2.89801  2.37887  2.77519  2.98518  4.58477  3.61503
          0.01390  4.67897  5.40131  0.61958  0.77255  0.48576  0.95510
      3   2.77754  4.74609  2.73259  2.79335  3.94879  3.64715  3.90971  2.72647  2.79537  2.40587  3.85751  3.27304  1.74861  3.12633  3.22106  2.46870  3.01895  3.04263  5.31678  4.03104      3 - -
          2.68618  4.42225  2.77519  2.73123  3.46354  2.40513  3.72494  3.29354  2.67741  2.69355  4.24690  2.90347  2.73739  3.18146  2.89801  2.37887  2.77519  2.98518  4.58477  3.61503
          0.01390  4.67897  5.40131  0.61958  0.77255  0.48576  0.95510
      4   2.76533  4.40404  3.78640  2.52146  2.83750  3.77922  4.05021  2.87456  3.15854  1.60961  3.50890  3.58125  3.10275  3.44297  3.47186  2.56443  2.99818  2.28396  4.99785  3.77778      4 - -
          2.68618  4.42225  2.77519  2.73123  3.46354  2.40513  3.72494  3.29354  2.67741  2.69355  4.24690  2.90347  2.73739  3.18146  2.89801  2.37887  2.77519  2.98518  4.58477  3.61503
          0.01390  4.67897  5.40131  0.61958  0.77255  0.48576  0.95510
      5   2.77885  5.26015  2.54973  2.46837  4.59656  3.54221  3.73661  4.07343  1.91814  3.56059  4.30704  2.58871  2.98066  2.83845  2.60590  2.74484  1.99753  3.64697  5.69800  4.29578      5 - -
          2.68618  4.42225  2.77519  2.73123  3.46354  2.40513  3.72494  3.29354  2.67741  2.69355  4.24690  2.90347  2.73739  3.18146  2.89801  2.37887  2.77519  2.98518  4.58477  3.61503
          0.01390  4.67897  5.40131  0.61958  0.77255  0.48576  0.95510
      6   2.76961  4.21400  4.35658  3.76407  2.66527  3.89302  4.20563  1.93509  3.62289  1.89729  3.32691  3.92181  4.26027  3.82357  2.81766  2.63573  2.52175  2.09506  4.83234  3.64550      6 - -
          2.68618  4.42225  2.77519  2.73123  3.46354  2.40513  3.72494  3.29354  2.67741  2.69355  4.24690  2.90347  2.73739  3.18146  2.89801  2.37887  2.77519  2.98518  4.58477  3.61503
          0.01390  4.67897  5.40131  0.61958  0.77255  0.48576  0.95510
      7   2.92499  5.33561  2.88199  2.11549  4.68734  3.57356  3.88052  4.15353  2.66367  3.66967  4.45279  3.07484  1.63470  2.33804  3.14213  2.09193  3.17615  3.74718  5.83201  4.43512      7 - -
          2.68618  4.42225  2.77519  2.73123  3.46354  2.40513  3.72494  3.29354  2.67741  2.69355  4.24690  2.90347  2.73739  3.18146  2.89801  2.37887  2.77519  2.98518  4.58477  3.61503
          0.01390  4.67897  5.40131  0.61958  0.77255  0.48576  0.95510
      8   2.78394  4.23480  4.33694  3.74796  2.79036  2.86262  4.21654  1.96764  3.61419  1.66640  3.34243  2.77190  4.27148  3.82020  3.76609  3.19693  3.01680  2.13679  4.85567  3.66595      8 - -
          2.68618  4.42225  2.77519  2.73123  3.46354  2.40513  3.72494  3.29354  2.67741  2.69355  4.24690  2.90347  2.73739  3.18146  2.89801  2.37887  2.77519  2.98518  4.58477  3.61503
          0.10750  4.67897  2.37906  0.61958  0.77255  0.48576  0.95510
      9   2.84214  5.27004  2.91100  2.48176  4.59097  3.53907  2.84759  4.07130  2.52994  3.57667  4.34957  1.82326  3.97571  2.17105  2.99563  2.02930  3.08115  3.66472  5.72078  4.32593      9 - -
          2.68618  4.42225  2.77519  2.73123  3.46354  2.40513  3.72494  3.29354  2.67741  2.69355  4.24690  2.90347  2.73739  3.18146  2.89801  2.37887  2.77519  2.98518  4.58477  3.61503
          0.01525  4.58671  5.30906  0.61958  0.77255  0.39454  1.12084
     10   2.84218  4.91948  3.35077  2.99022  4.65603  1.20095  4.18834  4.06874  2.28461  3.67745  4.50116  3.40693  4.13109  3.36787  3.30721  2.93193  1.86203  3.63529  5.88144  4.59739     10 - -
          2.68618  4.42225  2.77519  2.73123  3.46354  2.40513  3.72494  3.29354  2.67741  2.69355  4.24690  2.90347  2.73739  3.18146  2.89801  2.37887  2.77519  2.98518  4.58477  3.61503
          0.01390  4.67897  5.40131  0.61958  0.77255  0.48576  0.95510
     11   2.76467  4.86384  3.23020  2.39336  4.08166  3.61636  3.82976  2.84926  2.08603  3.11303  3.94692  3.17836  4.00679  3.00407  3.09685  2.42727  1.88822  2.64021  5.38936  4.07825     11 - -
          2.68618  4.42225  2.77519  2.73123  3.46354  2.40513  3.72494  3.29354  2.67741  2.69355  4.24690  2.90347  2.73739  3.18146  2.89801  2.37887  2.77519  2.98518  4.58477  3.61503
          0.01390  4.67897  5.40131  0.61958  0.77255  0.48576  0.95510
     12   2.76108  3.16492  3.59905  3.03152  2.49436  3.72872  3.97685  2.42673  2.53761  2.72146  3.61025  2.72436  4.10898  3.29329  2.41153  2.97078  2.47663  2.78367  5.08602  3.84714     12 - -
          2.68618  4.42225  2.77519  2.73123  3.46354  2.40513  3.72494  3.29354  2.67741  2.69355  4.24690  2.90347  2.73739  3.18146  2.89801  2.37887  2.77519  2.98518  4.58477  3.61503
          0.01390  4.67897  5.40131  0.61958  0.77255  0.48576  0.95510
     13   3.76479  5.02297  5.60378  5.03775  2.03349  5.06063  5.25742  2.54794  4.88980  0.71264  3.17160  5.17417  5.18777  4.83435  4.87570  4.42854  3.97798  2.09562  5.38488  4.23160     13 - -
          2.68618  4.42225  2.77519  2.73123  3.46354  2.40513  3.72494  3.29354  2.67741  2.69355  4.24690  2.90347  2.73739  3.18146  2.89801  2.37887  2.77519  2.98518  4.58477  3.61503
          0.01390  4.67897  5.40131  0.61958  0.77255  0.48576  0.95510
     14   3.79775  5.00969  5.72066  5.21011  3.62198  5.26171  5.71334  0.86334  5.07012  1.21218  3.38283  5.40538  5.38152  5.12414  5.12010  4.68635  4.03274  2.22716  5.82041  4.75051     14 - -
          2.68618  4.42225  2.77519  2.73123  3.46354  2.40513  3.72494  3.29354  2.67741  2.69355  4.24690  2.90347  2.73739  3.18146  2.89801  2.37887  2.77519  2.98518  4.58477  3.61503
          0.01390  4.67897  5.40131  0.61958  0.77255  0.48576  0.95510
     15   3.97465  6.02613  3.19562  0.27886  5.53052  4.04542  4.79961  5.19168  3.82114  4.68870  5.70786  3.76189  4.70676  4.04860  4.26546  3.91090  4.30939  4.81287  6.51543  5.36120     15 - -
          2.68618  4.42225  2.77519  2.73123  3.46354  2.40513  3.72494  3.29354  2.67741  2.69355  4.24690  2.90347  2.73739  3.18146  2.89801  2.37887  2.77519  2.98518  4.58477  3.61503
          0.01390  4.67897  5.40131  0.61958  0.77255  0.48576  0.95510
     16   0.29690  4.82135  4.51381  4.42358  5.08802  3.61314  5.30902  4.36681  4.46806  4.19650  5.17639  4.29804  4.42709  4.72984  4.60312  3.18722  3.52116  3.85092  6.40586  5.34319     16 - -
          2.68618  4.42225  2.77519  2.73123  3.46354  2.40513  3.72494  3.29354  2.67741  2.69355  4.24690  2.90347  2.73739  3.18146  2.89801  2.37887  2.77519  2.98518  4.58477  3.61503
          0.01390  4.67897  5.40131  0.61958  0.77255  0.48576  0.95510
     17   2.93272  4.83043  4.16851  4.09401  5.04915  3.55727  5.12873  4.72623  4.23332  4.39637  5.28485  4.11474  4.36897  4.51230  4.43239  0.33189  3.48039  4.05575  6.35087  5.16342     17 - -
          2.68618  4.42225  2.77519  2.73123  3.46354  2.40513  3.72494  3.29354  2.67741  2.69355  4.24690  2.90347  2.73739  3.18146  2.89801  2.37887  2.77519  2.98518  4.58477  3.61503
          0.01390  4.67897  5.40131  0.61958  0.77255  0.48576  0.95510
     18   0.29690  4.82135  4.51381  4.42358  5.08802  3.61314  5.30902  4.36681  4.46806  4.19650  5.17639  4.29804  4.42709  4.72984  4.60312  3.18722  3.52116  3.85092  6.40586  5.34319     18 - -
          2.68618  4.42225  2.77519  2.73123  3.46354  2.40513  3.72494  3.29354  2.67741  2.69355  4.24690  2.90347  2.73739  3.18146  2.89801  2.37887  2.77519  2.98518  4.58477  3.61503
          0.01390  4.67897  5.40131  0.61958  0.77255  0.48576  0.95510
     19   3.93718  5.56251  4.75810  4.77660  5.77549  0.13626  5.76751  5.64262  5.05426  5.15282  6.18251  4.92607  4.96319  5.31672  5.13541  4.14066  4.47124  5.01941  6.59147  5.92629     19 - -
          2.68618  4.42225  2.77519  2.73123  3.46354  2.40513  3.72494  3.29354  2.67741  2.69355  4.24690  2.90347  2.73739  3.18146  2.89801  2.37887  2.77519  2.98518  4.58477  3.61503
          0.01390  4.67897  5.40131  0.61958  0.77255  0.48576  0.95510
     20   3.10781  4.93287  4.43621  4.31263  4.97845  3.72649  5.22747  4.24192  4.27876  4.06323  5.10095  4.31442  4.50824  4.63334  4.44215  3.32269  0.32317  3.81948  6.30778  5.21150     20 - -
          2.68618  4.42225  2.77519  2.73123  3.46354  2.40513  3.72494  3.29354  2.67741  2.69355  4.24690  2.90347  2.73739  3.18146  2.89801  2.37887  2.77519  2.98518  4.58477  3.61503
          0.01390  4.67897  5.40131  0.61958  0.77255  0.48576  0.95510
     21   3.93718  5.56251  4.75810  4.77660  5.77549  0.13626  5.76751  5.64262  5.05426  5.15282  6.18251  4.92607  4.96319  5.31672  5.13541  4.14066  4.47124  5.01941  6.59147  5.92629     21 - -
          2.68618  4.42225  2.77519  2.73123  3.46354  2.40513  3.72494  3.29354  2.67741  2.69355  4.24690  2.90347  2.73739  3.18146  2.89801  2.37887  2.77519  2.98518  4.58477  3.61503
          0.01390  4.67897  5.40131  0.61958  0.77255  0.48576  0.95510
     22   3.98056  5.80491  4.20550  3.75001  5.39742  4.28614  4.52703  4.91252  0.31000  4.32127  5.29972  4.11073  4.77832  3.71602  2.97102  4.00741  4.19961  4.59690  6.14990  5.12991     22 - -
          2.68618  4.42225  2.77519  2.73123  3.46354  2.40513  3.72494  3.29354  2.67741  2.69355  4.24690  2.90347  2.73739  3.18146  2.89801  2.37887  2.77519  2.98518  4.58477  3.61503
          0.01390  4.67897  5.40131  0.61958  0.77255  0.48576  0.95510
     23   3.10781  4.93287  4.43621  4.31263  4.97845  3.72649  5.22747  4.24192  4.27876  4.06323  5.10095  4.31442  4.50824  4.63334  4.44215  3.32269  0.32317  3.81948  6.30778  5.21150     23 - -
          2.68618  4.42225  2.77519  2.73123  3.46354  2.40513  3.72494  3.29354  2.67741  2.69355  4.24690  2.90347  2.73739  3.18146  2.89801  2.37887  2.77519  2.98518  4.58477  3.61503
          0.01390  4.67897  5.40131  0.61958  0.77255  0.48576  0.95510
     24   4.60227  5.60996  5.42983  5.28294  0.74714  5.13926  2.25499  4.27915  5.08231  3.47812  4.80547  4.68712  5.40421  4.83340  4.96156  4.52963  4.79857  4.20201  3.94049  1.38159     24 - -
          2.68618  4.42225  2.77519  2.73123  3.46354  2.40513  3.72494  3.29354  2.67741  2.69355  4.24690  2.90347  2.73739  3.18146  2.89801  2.37887  2.77519  2.98518  4.58477  3.61503
          0.01390  4.67897  5.40131  0.61958  0.77255  0.48576  0.95510
     25   2.14914  4.48684  3.94181  3.44775  3.97185  2.55562  4.34031  2.32654  3.39792  3.02848  3.92820  3.69976  4.15699  3.68626  3.70953  2.93743  1.21495  2.93160  5.42230  4.20791     25 - -
          2.68618  4.42225  2.77519  2.73123  3.46354  2.40513  3.72494  3.29354  2.67741  2.69355  4.24690  2.90347  2.73739  3.18146  2.89801  2.37887  2.77519  2.98518  4.58477  3.61503
          0.01390  4.67897  5.40131  0.61958  0.77255  0.48576  0.95510
     26   3.77707  4.99020  5.70095  5.19718  3.65512  5.24701  5.71798  0.79099  5.05721  1.34054  3.41947  5.39003  5.38054  5.13503  5.11923  4.67420  4.01549  2.18086  5.84464  4.75740     26 - -
          2.68618  4.42225  2.77519  2.73123  3.46354  2.40513  3.72494  3.29354  2.67741  2.69355  4.24690  2.90347  2.73739  3.18146  2.89801  2.37887  2.77519  2.98518  4.58477  3.61503
          0.01390  4.67897  5.40131  0.61958  0.77255  0.48576  0.95510
     27   1.58431  4.96131  3.14675  1.71382  4.36845  2.72698  3.93735  3.76024  2.76282  3.38888  4.20614  3.19621  4.03087  3.09598  3.22249  2.84095  3.07287  2.70989  5.63345  4.29982     27 - -
          2.68618  4.42225  2.77519  2.73123  3.46354  2.40513  3.72494  3.29354  2.67741  2.69355  4.24690  2.90347  2.73739  3.18146  2.89801  2.37887  2.77519  2.98518  4.58477  3.61503
          0.01390  4.67897  5.40131  0.61958  0.77255  0.48576  0.95510
     28   2.13621  5.01697  3.12045  2.58378  4.30054  2.80074  3.80049  3.72818  2.58699  2.37156  4.11259  2.49530  3.97716  2.23176  3.05433  2.38983  3.00543  3.38187  5.53522  4.18755     28 - -
          2.68618  4.42225  2.77519  2.73123  3.46354  2.40513  3.72494  3.29354  2.67741  2.69355  4.24690  2.90347  2.73739  3.18146  2.89801  2.37887  2.77519  2.98518  4.58477  3.61503
          0.01390  4.67897  5.40131  0.61958  0.77255  0.48576  0.95510
     29   3.70258  4.92905  5.65776  5.11975  3.61535  5.15328  5.59912  1.86853  5.00295  0.81974  3.37050  5.29332  5.29483  5.04248  5.04842  4.54719  3.93456  1.50935  5.76214  4.71115     29 - -
          2.68618  4.42225  2.77519  2.73123  3.46354  2.40513  3.72494  3.29354  2.67741  2.69355  4.24690  2.90347  2.73739  3.18146  2.89801  2.37887  2.77519  2.98518  4.58477  3.61503
          0.01390  4.67897  5.40131  0.61958  0.77255  0.48576  0.95510
     30   3.08178  4.43892  4.86403  4.30011  2.38544  4.24329  4.35323  2.16562  4.12281  2.37463  3.45621  4.31216  4.58044  4.24395  4.17157  3.56229  3.31375  1.48616  4.73174  1.64485     30 - -
          2.68618  4.42225  2.77519  2.73123  3.46354  2.40513  3.72494  3.29354  2.67741  2.69355  4.24690  2.90347  2.73739  3.18146  2.89801  2.37887  2.77519  2.98518  4.58477  3.61503
          0.01390  4.67897  5.40131  0.61958  0.77255  0.48576  0.95510
     31   3.21758  4.56125  4.99358  4.42493  3.56650  4.47688  4.87012  1.84093  4.28512  1.17834  3.43751  4.56485  4.78319  4.45212  4.39362  3.80940  2.05760  1.84119  5.35170  4.20047     31 - -
          2.68618  4.42225  2.77519  2.73123  3.46354  2.40513  3.72494  3.29354  2.67741  2.69355  4.24690  2.90347  2.73739  3.18146  2.89801  2.37887  2.77519  2.98518  4.58477  3.61503
          0.01390  4.67897  5.40131  0.61958  0.77255  0.48576  0.95510
     32   3.45641  5.53752  3.73633  3.22460  5.05611  3.99171  4.08816  4.52114  2.37725  3.94150  4.82383  2.34205  4.44107  3.23814  0.69907  3.46149  3.67219  4.16420  5.90672  4.72213     32 - -
          2.68618  4.42225  2.77519  2.73123  3.46354  2.40513  3.72494  3.29354  2.67741  2.69355  4.24690  2.90347  2.73739  3.18146  2.89801  2.37887  2.77519  2.98518  4.58477  3.61503
          0.01390  4.67897  5.40131  0.61958  0.77255  0.48576  0.95510
     33   2.37335  4.34736  4.12014  3.57013  3.40013  3.85371  4.18870  2.79035  3.45702  1.20243  3.46292  3.81602  4.25689  3.71451  3.67748  2.57747  3.06043  2.60017  4.92640  2.73565     33 - -
          2.68618  4.42225  2.77519  2.73123  3.46354  2.40513  3.72494  3.29354  2.67741  2.69355  4.24690  2.90347  2.73739  3.18146  2.89801  2.37887  2.77519  2.98518  4.58477  3.61503
          0.01390  4.67897  5.40131  0.61958  0.77255  0.48576  0.95510
     34   3.74033  4.95778  5.70912  5.17135  3.60426  5.20496  5.64778  1.48058  5.05724  0.83550  3.35279  5.34973  5.32651  5.07547  5.09189  4.60388  3.97024  1.84028  5.77622  4.73981     34 - -
          2.68618  4.42225  2.77519  2.73123  3.46354  2.40513  3.72494  3.29354  2.67741  2.69355  4.24690  2.90347  2.73739  3.18146  2.89801  2.37887  2.77519  2.98518  4.58477  3.61503
          0.01390  4.67897  5.40131  0.61958  0.77255  0.48576  0.95510
     35   2.34673  4.36443  4.25822  3.67855  3.46367  3.98671  4.29550  2.21237  2.60047  1.37084  3.43165  3.92944  4.34853  3.80724  3.76585  3.27451  3.11257  2.03870  5.02130  3.82942     35 - -
          2.68618  4.42225  2.77519  2.73123  3.46354  2.40513  3.72494  3.29354  2.67741  2.69355  4.24690  2.90347  2.73739  3.18146  2.89801  2.37887  2.77519  2.98518  4.58477  3.61503
          0.01390  4.67897  5.40131  0.61958  0.77255  0.48576  0.95510
     36   2.79647  5.26095  2.51125  1.76270  4.58264  2.54206  3.75835  4.05580  2.51683  2.79714  4.31159  3.01714  3.95390  2.44288  3.01042  2.76385  2.45457  3.63962  5.70719  4.30398     36 - -
          2.68618  4.42225  2.77519  2.73123  3.46354  2.40513  3.72494  3.29354  2.67741  2.69355  4.24690  2.90347  2.73739  3.18146  2.89801  2.37887  2.77519  2.98518  4.58477  3.61503
          0.01390  4.67897  5.40131  0.61958  0.77255  0.48576  0.95510
     37   2.38674  5.02745  3.11658  2.22425  4.28631  2.52907  2.97376  2.99170  2.17516  2.83761  4.09252  3.08759  3.96467  2.90851  3.02350  2.77369  2.50982  3.37086  5.51563  4.16470     37 - -
          2.68618  4.42225  2.77519  2.73123  3.46354  2.40513  3.72494  3.29354  2.67741  2.69355  4.24690  2.90347  2.73739  3.18146  2.89801  2.37887  2.77519  2.98518  4.58477  3.61503
          0.34479  4.67897  1.26465  0.61958  0.77255  0.48576  0.95510
     38   2.59817  4.66839  3.03280  2.84476  4.67877  1.23128  4.19589  4.16194  3.13382  3.76466  4.57301  2.27943  3.92740  3.39934  3.55690  2.04415  3.03550  3.60697  5.94386  4.63354     38 - -
          2.68588  4.42284  2.77579  2.73075  3.46201  2.40499  3.72554  3.29354  2.67672  2.69414  4.24749  2.90318  2.73771  3.18147  2.89783  2.37874  2.77579  2.98578  4.58536  3.61481
          0.56032  0.86102  5.07582  1.79185  0.18230  0.28150  1.40509
     39   2.34823  4.77425  3.31464  2.75556  3.96962  3.64696  3.86604  3.35267  2.36630  2.16493  3.86331  3.24219  2.29384  2.53365  3.13543  2.86844  3.00341  2.60835  5.31463  4.02612     46 - -
          2.68618  4.42225  2.77519  2.73123  3.46354  2.40513  3.72494  3.29354  2.67741  2.69355  4.24690  2.90347  2.73739  3.18146  2.89801  2.37887  2.77519  2.98518  4.58477  3.61503
          0.01390  4.67897  5.40131  0.61958  0.77255  0.48576  0.95510
     40   2.34391  4.68041  3.39042  2.44558  3.85189  3.67223  3.89916  3.22874  2.36209  1.79530  3.77279  3.30121  4.05794  3.13471  3.20158  2.90005  2.55904  2.97294  5.23282  2.85836     47 - -
          2.68618  4.42225  2.77519  2.73123  3.46354  2.40513  3.72494  3.29354  2.67741  2.69355  4.24690  2.90347  2.73739  3.18146  2.89801  2.37887  2.77519  2.98518  4.58477  3.61503
          0.01390  4.67897  5.40131  0.61958  0.77255  0.48576  0.95510
     41   2.76911  5.07072  3.09606  2.54975  4.34518  3.57049  3.01124  3.78137  2.54175  2.78804  4.13851  2.55783  3.96635  2.50903  3.01089  2.05961  2.02239  3.42516  5.55414  4.19579     48 - -
          2.68618  4.42225  2.77519  2.73123  3.46354  2.40513  3.72494  3.29354  2.67741  2.69355  4.24690  2.90347  2.73739  3.18146  2.89801  2.37887  2.77519  2.98518  4.58477  3.61503
          0.01390  4.67897  5.40131  0.61958  0.77255  0.48576  0.95510
     42   2.97580  4.37459  4.63774  4.06223  3.53227  4.16735  4.53680  1.91827  3.92803  2.05043  3.48620  4.21840  3.00036  4.13606  4.07137  3.47981  2.57693  1.20824  5.13740  3.94848     49 - -
          2.68618  4.42225  2.77519  2.73123  3.46354  2.40513  3.72494  3.29354  2.67741  2.69355  4.24690  2.90347  2.73739  3.18146  2.89801  2.37887  2.77519  2.98518  4.58477  3.61503
          0.01390  4.67897  5.40131  0.61958  0.77255  0.48576  0.95510
     43   2.85722  5.38496  2.38033  1.56360  4.72103  3.54363  2.94999  4.21288  2.23686  3.68591  4.43400  2.39967  2.97352  2.89910  3.07118  2.80615  3.09523  3.77193  5.81624  4.39044     50 - -
          2.68618  4.42225  2.77519  2.73123  3.46354  2.40513  3.72494  3.29354  2.67741  2.69355  4.24690  2.90347  2.73739  3.18146  2.89801  2.37887  2.77519  2.98518  4.58477  3.61503
          0.01390  4.67897  5.40131  0.61958  0.77255  0.48576  0.95510
     44   2.86983  5.35371  2.99313  1.40737  4.70194  3.58532  2.94946  4.17513  2.47596  3.64638  4.40225  2.56317  3.99903  2.42432  2.41667  2.82736  3.09893  3.74850  5.76723  4.37541     51 - -
          2.68618  4.42225  2.77519  2.73123  3.46354  2.40513  3.72494  3.29354  2.67741  2.69355  4.24690  2.90347  2.73739  3.18146  2.89801  2.37887  2.77519  2.98518  4.58477  3.61503
          0.01390  4.67897  5.40131  0.61958  0.77255  0.48576  0.95510
     45   2.53498  4.55416  5.15040  4.58888  3.66062  4.57326  4.99618  1.07047  4.44874  2.02980  2.55060  4.69192  4.86943  4.61244  4.53529  3.91646  3.48883  1.70681  5.44708  4.28211     52 - -
          2.68618  4.42225  2.77519  2.73123  3.46354  2.40513  3.72494  3.29354  2.67741  2.69355  4.24690  2.90347  2.73739  3.18146  2.89801  2.37887  2.77519  2.98518  4.58477  3.61503
          0.01390  4.67897  5.40131  0.61958  0.77255  0.48576  0.95510
     46   4.20584  5.46466  5.48662  5.19122  3.66769  5.00671  5.62214  2.95843  4.97306  0.28496  3.54290  5.40839  5.34510  5.12562  4.99181  4.78841  4.48118  3.19006  5.75896  4.65052     53 - -
          2.68618  4.42225  2.77519  2.73123  3.46354  2.40513  3.72494  3.29354  2.67741  2.69355  4.24690  2.90347  2.73739  3.18146  2.89801  2.37887  2.77519  2.98518  4.58477  3.61503
          0.01390  4.67897  5.40131  0.61958  0.77255  0.48576  0.95510
     47   2.51519  4.64267  5.08657  4.59159  3.91804  4.55041  5.20786  2.10824  4.46919  2.03061  3.75481  4.72728  4.93883  4.71688  4.63272  3.93832  3.56940  0.74706  5.75910  4.55952     54 - -
          2.68618  4.42225  2.77519  2.73123  3.46354  2.40513  3.72494  3.29354  2.67741  2.69355  4.24690  2.90347  2.73739  3.18146  2.89801  2.37887  2.77519  2.98518  4.58477  3.61503
          0.01390  4.67897  5.40131  0.61958  0.77255  0.48576  0.95510
     48   3.58633  4.79096  5.64018  5.15284  3.99958  5.16627  5.81036  1.42473  5.07857  1.88189  3.74610  5.31173  5.36901  5.27650  5.21179  4.58487  3.83905  0.81299  6.09788  4.92391     55 - -
          2.68618  4.42225  2.77519  2.73123  3.46354  2.40513  3.72494  3.29354  2.67741  2.69355  4.24690  2.90347  2.73739  3.18146  2.89801  2.37887  2.77519  2.98518  4.58477  3.61503
          0.01390  4.67897  5.40131  0.61958  0.77255  0.48576  0.95510
     49   3.10781  4.93287  4.43621  4.31263  4.97845  3.72649  5.22747  4.24192  4.27876  4.06323  5.10095  4.31442  4.50824  4.63334  4.44215  3.32269  0.32317  3.81948  6.30778  5.21150     56 - -
          2.68618  4.42225  2.77519  2.73123  3.46354  2.40513  3.72494  3.29354  2.67741  2.69355  4.24690  2.90347  2.73739  3.18146  2.89801  2.37887  2.77519  2.98518  4.58477  3.61503
          0.01390  4.67897  5.40131  0.61958  0.77255  0.48576  0.95510
     50   4.47986  5.65164  5.37786  5.29057  0.27306  4.84793  4.50743  3.99960  5.20417  3.20060  4.63027  5.03836  5.32677  5.16369  5.12410  4.66215  4.79972  4.03741  4.62393  2.93527     57 - -
          2.68618  4.42225  2.77519  2.73123  3.46354  2.40513  3.72494  3.29354  2.67741  2.69355  4.24690  2.90347  2.73739  3.18146  2.89801  2.37887  2.77519  2.98518  4.58477  3.61503
          0.01390  4.67897  5.40131  0.61958  0.77255  0.48576  0.95510
     51   2.83171  4.80765  3.51401  3.32596  4.75560  3.48769  4.54875  4.17662  3.46020  3.88394  4.74651  2.39217  4.20597  3.80088  3.79311  2.97666  0.68556  3.69006  6.08040  4.80575     58 - -
          2.68618  4.42225  2.77519  2.73123  3.46354  2.40513  3.72494  3.29354  2.67741  2.69355  4.24690  2.90347  2.73739  3.18146  2.89801  2.37887  2.77519  2.98518  4.58477  3.61503
          0.01390  4.67897  5.40131  0.61958  0.77255  0.48576  0.95510
     52   2.84806  5.36325  2.45953  1.95707  4.70690  3.55494  3.77815  4.19261  1.85914  3.66275  4.41050  1.99267  3.97843  2.88217  2.46921  2.80080  3.08217  3.75440  5.78763  4.37437     59 - -
          2.68618  4.42225  2.77519  2.73123  3.46354  2.40513  3.72494  3.29354  2.67741  2.69355  4.24690  2.90347  2.73739  3.18146  2.89801  2.37887  2.77519  2.98518  4.58477  3.61503
          0.01390  4.67897  5.40131  0.61958  0.77255  0.48576  0.95510
     53   0.90805  4.98867  3.51902  3.12747  4.70495  3.63481  4.22567  4.04920  1.76752  3.69225  4.55355  3.51696  4.21825  3.40857  3.14632  3.05082  3.30743  3.65329  5.89226  4.64439     60 - -
          2.68618  4.42225  2.77519  2.73123  3.46354  2.40513  3.72494  3.29354  2.67741  2.69355  4.24690  2.90347  2.73739  3.18146  2.89801  2.37887  2.77519  2.98518  4.58477  3.61503
          0.01390  4.67897  5.40131  0.61958  0.77255  0.48576  0.95510
     54   0.49807  4.53216  4.30014  4.13301  5.00304  3.32670  5.05247  4.40473  4.18044  4.15120  4.96696  3.97885  4.15564  4.40178  4.36991  2.12013  3.16649  3.72380  6.36675  5.22506     61 - -
          2.68618  4.42225  2.77519  2.73123  3.46354  2.40513  3.72494  3.29354  2.67741  2.69355  4.24690  2.90347  2.73739  3.18146  2.89801  2.37887  2.77519  2.98518  4.58477  3.61503
          0.01390  4.67897  5.40131  0.61958  0.77255  0.48576  0.95510
     55   2.81625  4.86044  3.43142  3.01700  4.52513  3.54622  4.15996  3.92168  2.32992  3.55217  4.38529  3.42183  4.12144  3.34772  3.26177  2.25268  1.00388  3.52163  5.77968  4.50513     62 - -
          2.68618  4.42225  2.77519  2.73123  3.46354  2.40513  3.72494  3.29354  2.67741  2.69355  4.24690  2.90347  2.73739  3.18146  2.89801  2.37887  2.77519  2.98518  4.58477  3.61503
          0.01390  4.67897  5.40131  0.61958  0.77255  0.48576  0.95510
     56   2.15201  5.30058  2.97976  1.70872  4.63866  3.55706  3.76213  4.11420  2.49138  3.59864  4.35044  2.26045  3.96746  2.43845  2.46518  2.78232  3.05203  3.68903  5.73338  4.33285     63 - -
          2.68618  4.42225  2.77519  2.73123  3.46354  2.40513  3.72494  3.29354  2.67741  2.69355  4.24690  2.90347  2.73739  3.18146  2.89801  2.37887  2.77519  2.98518  4.58477  3.61503
          0.01390  4.67897  5.40131  0.61958  0.77255  0.48576  0.95510
     57   3.97465  6.02613  3.19562  0.27886  5.53052  4.04542  4.79961  5.19168  3.82114  4.68870  5.70786  3.76189  4.70676  4.04860  4.26546  3.91090  4.30939  4.81287  6.51543  5.36120     64 - -
          2.68618  4.42225  2.77519  2.73123  3.46354  2.40513  3.72494  3.29354  2.67741  2.69355  4.24690  2.90347  2.73739  3.18146  2.89801  2.37887  2.77519  2.98518  4.58477  3.61503
          0.01390  4.67897  5.40131  0.61958  0.77255  0.48576  0.95510
     58   4.09177  5.30400  5.85324  5.29588  3.35517  5.42981  5.68515  2.60375  5.10033  0.47216  2.17198  5.55832  5.41983  5.00824  5.07274  4.85352  4.29208  2.90881  5.63807  4.68346     65 - -
          2.68618  4.42225  2.77519  2.73123  3.46354  2.40513  3.72494  3.29354  2.67741  2.69355  4.24690  2.90347  2.73739  3.18146  2.89801  2.37887  2.77519  2.98518  4.58477  3.61503
          0.01390  4.67897  5.40131  0.61958  0.77255  0.48576  0.95510
     59   3.17051  5.43426  3.57103  2.90180  4.78735  3.87220  2.61367  4.22711  1.31923  3.67302  4.49400  3.36053  4.22849  2.97998  1.61715  3.15066  3.35300  3.87189  5.71847  3.01137     66 - -
          2.68618  4.42225  2.77519  2.73123  3.46354  2.40513  3.72494  3.29354  2.67741  2.69355  4.24690  2.90347  2.73739  3.18146  2.89801  2.37887  2.77519  2.98518  4.58477  3.61503
          0.01390  4.67897  5.40131  0.61958  0.77255  0.48576  0.95510
     60   2.76803  4.62054  3.46186  2.12766  3.78828  2.53564  3.93821  2.62450  2.87395  2.44611  3.72078  3.35635  4.08151  3.19766  3.27301  2.92811  2.10242  2.47077  5.19575  3.93518     67 - -
          2.68618  4.42225  2.77519  2.73123  3.46354  2.40513  3.72494  3.29354  2.67741  2.69355  4.24690  2.90347  2.73739  3.18146  2.89801  2.37887  2.77519  2.98518  4.58477  3.61503
          0.01390  4.67897  5.40131  0.61958  0.77255  0.48576  0.95510
     61   4.18618  5.82425  4.77257  4.19244  5.40746  4.41929  4.76030  5.07981  3.01692  4.44406  5.47405  4.46444  4.93078  3.98922  0.24456  4.26831  4.42808  4.77748  6.18654  5.23006     68 - -
          2.68618  4.42225  2.77519  2.73123  3.46354  2.40513  3.72494  3.29354  2.67741  2.69355  4.24690  2.90347  2.73739  3.18146  2.89801  2.37887  2.77519  2.98518  4.58477  3.61503
          0.01390  4.67897  5.40131  0.61958  0.77255  0.48576  0.95510
     62   3.63295  4.83648  5.66729  5.17659  3.92481  5.20339  5.82331  0.74534  5.09557  1.86329  3.66787  5.34781  5.38617  5.26338  5.21641  4.62475  3.88325  1.57522  6.06349  4.91838     69 - -
          2.68618  4.42225  2.77519  2.73123  3.46354  2.40513  3.72494  3.29354  2.67741  2.69355  4.24690  2.90347  2.73739  3.18146  2.89801  2.37887  2.77519  2.98518  4.58477  3.61503
          0.01390  4.67897  5.40131  0.61958  0.77255  0.48576  0.95510
     63   3.34480  5.52285  3.83253  3.08381  4.98278  4.00326  3.90142  4.31884  1.62960  2.51009  4.58569  3.49659  4.34070  2.40492  1.15246  3.32767  3.50003  3.98788  5.77680  4.60271     70 - -
          2.68618  4.42225  2.77519  2.73123  3.46354  2.40513  3.72494  3.29354  2.67741  2.69355  4.24690  2.90347  2.73739  3.18146  2.89801  2.37887  2.77519  2.98518  4.58477  3.61503
          0.01390  4.67897  5.40131  0.61958  0.77255  0.48576  0.95510
     64   2.92035  5.45369  2.07014  1.86361  4.78461  2.23647  3.84338  4.27945  2.15280  3.75489  4.51313  3.01334  4.01591  2.95681  3.16185  2.12107  3.16412  3.83968  5.88996  4.45448     71 - -
          2.68618  4.42225  2.77519  2.73123  3.46354  2.40513  3.72494  3.29354  2.67741  2.69355  4.24690  2.90347  2.73739  3.18146  2.89801  2.37887  2.77519  2.98518  4.58477  3.61503
          0.01390  4.67897  5.40131  0.61958  0.77255  0.48576  0.95510
     65   2.78187  5.16355  3.07359  2.52436  4.47771  2.90013  3.75893  3.92915  2.49297  3.45774  4.22893  2.34642  3.96163  2.42528  1.94938  2.41321  3.01403  2.71893  5.62855  4.25488     72 - -
          2.68618  4.42225  2.77519  2.73123  3.46354  2.40513  3.72494  3.29354  2.67741  2.69355  4.24690  2.90347  2.73739  3.18146  2.89801  2.37887  2.77519  2.98518  4.58477  3.61503
          0.01390  4.67897  5.40131  0.61958  0.77255  0.48576  0.95510
     66   3.83416  5.04423  5.75145  5.23159  3.57324  5.28725  5.70948  1.00399  5.09012  1.02199  3.32963  5.43205  5.38564  5.10921  5.12216  4.70938  4.06395  2.30493  5.78620  4.74079     73 - -
          2.68618  4.42225  2.77519  2.73123  3.46354  2.40513  3.72494  3.29354  2.67741  2.69355  4.24690  2.90347  2.73739  3.18146  2.89801  2.37887  2.77519  2.98518  4.58477  3.61503
          0.01390  4.67897  5.40131  0.61958  0.77255  0.48576  0.95510
     67   2.42573  5.25121  2.52293  2.11260  4.58544  2.86572  2.61177  4.06453  2.20451  3.55171  4.29532  3.00513  3.93112  2.46940  2.96027  2.73015  2.99585  2.86636  5.68983  4.28422     74 - -
          2.68618  4.42225  2.77519  2.73123  3.46354  2.40513  3.72494  3.29354  2.67741  2.69355  4.24690  2.90347  2.73739  3.18146  2.89801  2.37887  2.77519  2.98518  4.58477  3.61503
          0.01390  4.67897  5.40131  0.61958  0.77255  0.48576  0.95510
     68   3.10792  5.70551  2.12249  1.55634  5.01823  3.57148  3.97359  4.53508  2.86165  3.99680  4.78120  1.94115  4.10967  1.78238  3.41418  3.01567  3.36730  4.08383  6.13104  4.65272     75 - -
          2.68618  4.42225  2.77519  2.73123  3.46354  2.40513  3.72494  3.29354  2.67741  2.69355  4.24690  2.90347  2.73739  3.18146  2.89801  2.37887  2.77519  2.98518  4.58477  3.61503
          0.01390  4.67897  5.40131  0.61958  0.77255  0.48576  0.95510
     69   1.38166  4.36709  4.21454  3.64400  3.50290  3.93244  4.29435  2.60414  3.54428  2.19713  2.74127  3.89705  4.32200  3.79103  3.77221  3.22782  2.54586  2.05118  5.04905  3.85324     76 - -
          2.68618  4.42225  2.77519  2.73123  3.46354  2.40513  3.72494  3.29354  2.67741  2.69355  4.24690  2.90347  2.73739  3.18146  2.89801  2.37887  2.77519  2.98518  4.58477  3.61503
          0.01390  4.67897  5.40131  0.61958  0.77255  0.48576  0.95510
     70   2.36157  4.42472  3.77417  3.19901  3.54958  3.77943  4.03629  2.90328  2.56043  1.79748  3.53007  3.56670  4.15568  3.41509  2.85915  3.03638  3.00420  2.27338  5.01177  2.38275     77 - -
          2.68618  4.42225  2.77519  2.73123  3.46354  2.40513  3.72494  3.29354  2.67741  2.69355  4.24690  2.90347  2.73739  3.18146  2.89801  2.37887  2.77519  2.98518  4.58477  3.61503
          0.01390  4.67897  5.40131  0.61958  0.77255  0.48576  0.95510
     71   2.76493  5.07861  3.10245  2.54358  4.35405  2.82672  3.76271  3.12015  2.21779  2.79777  4.13961  3.07419  3.96118  2.44679  2.26042  2.31653  2.57616  3.43148  5.55424  4.19483     78 - -
          2.68618  4.42225  2.77519  2.73123  3.46354  2.40513  3.72494  3.29354  2.67741  2.69355  4.24690  2.90347  2.73739  3.18146  2.89801  2.37887  2.77519  2.98518  4.58477  3.61503
          0.01390  4.67897  5.40131  0.61958  0.77255  0.48576  0.95510
     72   1.88645  3.19642  3.50219  2.51478  3.74034  3.69577  3.94753  3.10059  2.90720  2.42141  3.68417  2.61758  4.08357  3.22508  3.29568  2.93244  2.54733  2.39801  5.15579  3.90285     79 - -
          2.68618  4.42225  2.77519  2.73123  3.46354  2.40513  3.72494  3.29354  2.67741  2.69355  4.24690  2.90347  2.73739  3.18146  2.89801  2.37887  2.77519  2.98518  4.58477  3.61503
          0.01390  4.67897  5.40131  0.61958  0.77255  0.48576  0.95510
     73   2.83037  2.58012  4.56220  3.97602  2.22546  3.95275  4.29626  2.63736  3.80922  1.39956  3.33714  4.05918  4.33532  3.98067  3.90076  2.46892  3.07431  2.47088  4.84241  3.62346     80 - -
          2.68618  4.42225  2.77519  2.73123  3.46354  2.40513  3.72494  3.29354  2.67741  2.69355  4.24690  2.90347  2.73739  3.18146  2.89801  2.37887  2.77519  2.98518  4.58477  3.61503
          0.01390  4.67897  5.40131  0.61958  0.77255  0.48576  0.95510
     74   2.39290  5.04235  3.11631  2.22201  4.30541  3.57613  3.77262  2.54257  1.96256  2.84458  4.10662  3.08775  3.96726  2.45492  3.01049  2.42629  2.99502  3.38760  5.52671  4.17502     81 - -
          2.68618  4.42225  2.77519  2.73123  3.46354  2.40513  3.72494  3.29354  2.67741  2.69355  4.24690  2.90347  2.73739  3.18146  2.89801  2.37887  2.77519  2.98518  4.58477  3.61503
          0.01390  4.67897  5.40131  0.61958  0.77255  0.48576  0.95510
     75   2.14839  5.22989  3.01410  2.18394  4.56018  2.81938  3.73007  4.03427  2.47220  3.52998  4.27809  2.59455  3.93287  2.47160  2.61780  2.34819  2.46055  3.61335  5.67486  4.27447     82 - -
          2.68618  4.42225  2.77519  2.73123  3.46354  2.40513  3.72494  3.29354  2.67741  2.69355  4.24690  2.90347  2.73739  3.18146  2.89801  2.37887  2.77519  2.98518  4.58477  3.61503
          0.35053  4.67897  1.25039  0.61958  0.77255  0.48576  0.95510
     76   2.70410  5.13773  2.34245  2.37204  4.44379  3.43989  3.66514  3.91315  2.07258  3.42777  4.19388  2.32435  2.88964  2.77934  2.91844  2.67573  2.93903  3.51091  5.58784  2.99406     83 - -
          2.68528  4.42071  2.77458  2.73110  3.46419  2.40463  3.72450  3.29277  2.67767  2.69342  4.24755  2.90411  2.73804  3.18094  2.89865  2.37923  2.77542  2.98583  4.58542  3.61470
          0.50485  1.39309  1.90989  2.32832  0.10254  0.27979  1.41036
     77   2.08437  5.15164  3.00838  1.98261  4.46146  3.51935  2.86631  3.91943  2.17636  3.43917  4.20391  3.00311  3.91488  2.41838  2.92436  2.72076  2.97070  2.87301  5.60349  4.22047    105 - -
          2.68618  4.42225  2.77519  2.73123  3.46354  2.40513  3.72494  3.29354  2.67741  2.69355  4.24690  2.90347  2.73739  3.18146  2.89801  2.37887  2.77519  2.98518  4.58477  3.61503
          0.01548  4.57156  5.29391  0.61958  0.77255  0.67499  0.71164
     78   2.74686  5.02187  3.05677  1.93664  4.28716  3.54276  3.75220  3.71462  2.52661  2.36830  4.09126  3.05651  2.93390  2.44411  2.99078  2.75896  2.27790  3.36899  5.50991  4.15821    106 - -
          2.68618  4.42225  2.77519  2.73123  3.46354  2.40513  3.72494  3.29354  2.67741  2.69355  4.24690  2.90347  2.73739  3.18146  2.89801  2.37887  2.77519  2.98518  4.58477  3.61503
          0.01548  4.57156  5.29391  0.61958  0.77255  0.67499  0.71164
     79   2.32137  5.05072  3.05914  2.51429  4.41960  2.73982  3.75196  3.87088  2.51481  3.41309  4.18583  2.57129  2.91290  2.87191  2.50722  2.35257  2.25960  3.47572  5.59516  4.22426    107 - -
          2.68618  4.42225  2.77519  2.73123  3.46354  2.40513  3.72494  3.29354  2.67741  2.69355  4.24690  2.90347  2.73739  3.18146  2.89801  2.37887  2.77519  2.98518  4.58477  3.61503
          0.01548  4.57156  5.29391  0.61958  0.77255  0.67499  0.71164
     80   2.79129  5.11901  2.16191  2.49980  4.37560  3.53084  2.43473  3.85051  2.57520  2.69910  4.20241  3.03757  3.95930  2.91530  3.05584  1.82909  3.03139  3.48494  5.59125  4.20898    108 - -
          2.68618  4.42225  2.77519  2.73123  3.46354  2.40513  3.72494  3.29354  2.67741  2.69355  4.24690  2.90347  2.73739  3.18146  2.89801  2.37887  2.77519  2.98518  4.58477  3.61503
          0.01548  4.57156  5.29391  0.61958  0.77255  0.67499  0.71164
     81   2.79060  5.28177  2.12146  2.42085  4.61743  2.71348  3.74358  4.09986  2.51350  3.58844  4.34104  2.57429  2.99684  2.11126  3.01428  2.74943  2.47216  3.67073  5.73007  4.31537    109 - -
          2.68618  4.42225  2.77519  2.73123  3.46354  2.40513  3.72494  3.29354  2.67741  2.69355  4.24690  2.90347  2.73739  3.18146  2.89801  2.37887  2.77519  2.98518  4.58477  3.61503
          0.01548  4.57156  5.29391  0.61958  0.77255  0.67499  0.71164
     82   2.76181  5.17772  2.46719  1.89958  3.08712  2.79379  3.73617  3.94688  2.50769  3.47049  4.23852  2.99538  2.62704  2.85153  2.99937  2.37082  2.99758  3.55012  5.64044  4.24818    110 - -
          2.68618  4.42225  2.77519  2.73123  3.46354  2.40513  3.72494  3.29354  2.67741  2.69355  4.24690  2.90347  2.73739  3.18146  2.89801  2.37887  2.77519  2.98518  4.58477  3.61503
          0.01548  4.57156  5.29391  0.61958  0.77255  0.67499  0.71164
     83   2.33084  4.67253  2.63272  2.79860  3.91499  3.58865  3.90783  3.28016  2.81118  1.66489  3.82885  3.26367  4.01980  3.13475  3.23070  2.41056  2.49253  3.00722  5.28901  4.01122    111 - -
          2.68618  4.42225  2.77519  2.73123  3.46354  2.40513  3.72494  3.29354  2.67741  2.69355  4.24690  2.90347  2.73739  3.18146  2.89801  2.37887  2.77519  2.98518  4.58477  3.61503
          0.01548  4.57156  5.29391  0.61958  0.77255  0.67499  0.71164
     84   2.73290  4.25783  4.03396  3.45587  2.69770  3.80412  4.08643  2.70671  3.35883  2.11034  3.36752  3.72165  2.12270  3.60336  3.58967  2.55952  2.96598  2.12711  4.83758  2.93351    112 - -
          2.68618  4.42225  2.77519  2.73123  3.46354  2.40513  3.72494  3.29354  2.67741  2.69355  4.24690  2.90347  2.73739  3.18146  2.89801  2.37887  2.77519  2.98518  4.58477  3.61503
          0.01548  4.57156  5.29391  0.61958  0.77255  0.38337  1.14432
     85   2.79019  4.69416  3.41071  1.67049  2.93579  3.69654  3.92423  3.19376  2.82993  2.16260  3.75265  3.32659  4.08087  2.64959  3.23908  2.92601  3.02167  2.49177  5.23751  3.96317    113 - -
          2.68618  4.42225  2.77519  2.73123  3.46354  2.40513  3.72494  3.29354  2.67741  2.69355  4.24690  2.90347  2.73739  3.18146  2.89801  2.37887  2.77519  2.98518  4.58477  3.61503
          0.01390  4.67897  5.40131  0.61958  0.77255  0.48576  0.95510
     86   2.35426  4.35957  3.87372  3.29943  2.81126  3.79665  2.95584  2.30783  3.22423  1.93470  3.46753  3.63374  2.60638  3.49900  2.91678  3.05956  2.99340  2.62131  4.95543  3.74227    114 - -
          2.68618  4.42225  2.77519  2.73123  3.46354  2.40513  3.72494  3.29354  2.67741  2.69355  4.24690  2.90347  2.73739  3.18146  2.89801  2.37887  2.77519  2.98518  4.58477  3.61503
          0.01390  4.67897  5.40131  0.61958  0.77255  0.48576  0.95510
     87   2.94145  4.41707  4.40319  3.83674  2.65651  4.03239  4.36847  2.68715  3.71092  1.05051  3.34710  4.04199  3.03487  3.92367  3.88549  3.33860  2.56497  2.57935  4.99858  3.80142    115 - -
          2.68618  4.42225  2.77519  2.73123  3.46354  2.40513  3.72494  3.29354  2.67741  2.69355  4.24690  2.90347  2.73739  3.18146  2.89801  2.37887  2.77519  2.98518  4.58477  3.61503
          0.01390  4.67897  5.40131  0.61958  0.77255  0.48576  0.95510
     88   2.36650  4.56027  3.55668  2.98776  2.92871  3.72421  3.95652  3.07404  2.05900  2.11695  3.65837  3.41691  4.10438  3.25267  2.68095  2.96335  3.00532  2.84049  5.11635  2.55058    116 - -
          2.68618  4.42225  2.77519  2.73123  3.46354  2.40513  3.72494  3.29354  2.67741  2.69355  4.24690  2.90347  2.73739  3.18146  2.89801  2.37887  2.77519  2.98518  4.58477  3.61503
          0.01390  4.67897  5.40131  0.61958  0.77255  0.48576  0.95510
     89   2.77083  3.35005  3.11210  1.99600  4.35214  3.57630  3.76583  3.78642  2.23866  2.79462  4.13880  3.08106  3.96644  2.16231  2.50078  2.77623  3.00059  2.83599  5.55218  4.19594    117 - -
          2.68618  4.42225  2.77519  2.73123  3.46354  2.40513  3.72494  3.29354  2.67741  2.69355  4.24690  2.90347  2.73739  3.18146  2.89801  2.37887  2.77519  2.98518  4.58477  3.61503
          0.01390  4.67897  5.40131  0.61958  0.77255  0.48576  0.95510
     90   2.04066  5.23080  2.57478  2.02092  4.55186  2.80621  3.74501  4.02240  2.49790  2.84121  4.28115  3.01756  3.94347  2.44978  2.98898  2.40312  3.00930  3.60913  5.67958  4.28067    118 - -
          2.68618  4.42225  2.77519  2.73123  3.46354  2.40513  3.72494  3.29354  2.67741  2.69355  4.24690  2.90347  2.73739  3.18146  2.89801  2.37887  2.77519  2.98518  4.58477  3.61503
          0.01390  4.67897  5.40131  0.61958  0.77255  0.48576  0.95510
     91   2.34364  4.26747  4.21200  3.63070  3.36128  3.87581  4.18255  1.86003  3.51302  2.09402  3.38101  3.84926  4.24966  3.74159  3.70433  2.20576  3.01611  2.48862  4.87682  2.28649    119 - -
          2.68618  4.42225  2.77519  2.73123  3.46354  2.40513  3.72494  3.29354  2.67741  2.69355  4.24690  2.90347  2.73739  3.18146  2.89801  2.37887  2.77519  2.98518  4.58477  3.61503
          0.01390  4.67897  5.40131  0.61958  0.77255  0.48576  0.95510
     92   2.81399  5.33295  2.20288  2.07920  4.67195  3.53700  2.97387  4.16093  2.51933  3.63561  4.37860  2.55854  3.00685  2.13453  3.02002  2.37029  3.04918  3.72099  5.76568  4.34631    120 - -
          2.68618  4.42225  2.77519  2.73123  3.46354  2.40513  3.72494  3.29354  2.67741  2.69355  4.24690  2.90347  2.73739  3.18146  2.89801  2.37887  2.77519  2.98518  4.58477  3.61503
          0.09104  4.67897  2.55446  0.61958  0.77255  0.48576  0.95510
     93   2.34218  5.19582  2.31772  2.17916  4.51854  3.51353  3.70782  3.04728  2.14248  3.49129  4.24319  2.98962  3.91010  2.33918  2.94208  2.71060  2.52734  3.57441  5.64165  4.24381    121 - -
          2.68618  4.42225  2.77519  2.73123  3.46354  2.40513  3.72494  3.29354  2.67741  2.69355  4.24690  2.90347  2.73739  3.18146  2.89801  2.37887  2.77519  2.98518  4.58477  3.61503
          0.01500  4.60292  5.32527  0.61958  0.77255  0.40744  1.09467
     94   2.75990  3.39433  3.17471  1.80156  4.17578  3.59310  3.80513  2.91451  2.34695  3.19837  4.01607  3.13537  3.98632  2.96061  3.06691  2.06635  2.56725  3.26777  5.44988  4.12085    122 - -
          2.68618  4.42225  2.77519  2.73123  3.46354  2.40513  3.72494  3.29354  2.67741  2.69355  4.24690  2.90347  2.73739  3.18146  2.89801  2.37887  2.77519  2.98518  4.58477  3.61503
          0.01390  4.67897  5.40131  0.61958  0.77255  0.48576  0.95510
     95   2.48291  5.28397  2.53284  2.47031  4.62681  2.80149  3.74186  4.10608  1.74234  3.58580  4.33072  2.58311  3.94880  2.84291  2.17662  2.75502  3.02370  3.67459  5.71675  4.31321    123 - -
          2.68618  4.42225  2.77519  2.73123  3.46354  2.40513  3.72494  3.29354  2.67741  2.69355  4.24690  2.90347  2.73739  3.18146  2.89801  2.37887  2.77519  2.98518  4.58477  3.61503
          0.01390  4.67897  5.40131  0.61958  0.77255  0.48576  0.95510
     96   2.35624  4.90005  3.20948  2.32981  4.12263  3.60974  3.81322  3.52835  2.21081  2.62889  3.97599  3.15809  3.99776  2.61766  2.54675  2.81814  2.99566  2.37580  3.40023  4.09437    124 - -
          2.68618  4.42225  2.77519  2.73123  3.46354  2.40513  3.72494  3.29354  2.67741  2.69355  4.24690  2.90347  2.73739  3.18146  2.89801  2.37887  2.77519  2.98518  4.58477  3.61503
          0.16083  4.67897  1.97130  0.61958  0.77255  0.48576  0.95510
     97   2.72284  5.14451  2.51745  2.44200  4.45634  3.50107  3.69551  3.91733  1.95451  2.65907  4.19630  2.98348  2.99607  2.37345  2.92170  2.70170  2.46857  3.51749  5.59705  4.20964    125 - -
          2.68618  4.42225  2.77519  2.73123  3.46354  2.40513  3.72494  3.29354  2.67741  2.69355  4.24690  2.90347  2.73739  3.18146  2.89801  2.37887  2.77519  2.98518  4.58477  3.61503
          0.12534  4.53421  2.23431  0.61958  0.77255  0.72923  0.65833
     98   2.70085  4.67753  3.26431  2.70263  2.74627  2.78873  3.78859  3.24926  2.62949  2.41984  3.76442  3.18170  3.96599  2.19410  2.46539  2.80560  2.93113  2.98226  5.19992  3.90866    126 - -
          2.68618  4.42225  2.77519  2.73123  3.46354  2.40513  3.72494  3.29354  2.67741  2.69355  4.24690  2.90347  2.73739  3.18146  2.89801  2.37887  2.77519  2.98518  4.58477  3.61503
          0.01792  4.42679  5.14914  0.61958  0.77255  0.30691  1.33074
     99   1.87977  3.03926  4.24249  3.65875  3.39646  3.90218  4.21733  1.92147  2.70745  1.86582  3.39484  3.87774  4.27414  3.76811  3.72315  3.19134  3.03495  2.44190  4.91696  3.72383    127 - -
          2.68618  4.42225  2.77519  2.73123  3.46354  2.40513  3.72494  3.29354  2.67741  2.69355  4.24690  2.90347  2.73739  3.18146  2.89801  2.37887  2.77519  2.98518  4.58477  3.61503
          0.01390  4.67897  5.40131  0.61958  0.77255  0.48576  0.95510
    100   2.12503  4.41807  3.77770  3.20849  3.54670  3.77176  4.04562  1.88273  3.12920  2.62950  3.53228  3.57235  4.15486  3.42986  2.69858  2.41898  3.00223  2.68514  5.01183  2.50614    128 - -
          2.68618  4.42225  2.77519  2.73123  3.46354  2.40513  3.72494  3.29354  2.67741  2.69355  4.24690  2.90347  2.73739  3.18146  2.89801  2.37887  2.77519  2.98518  4.58477  3.61503
          0.01390  4.67897  5.40131  0.61958  0.77255  0.48576  0.95510
    101   2.73548  4.68313  3.20439  2.65917  3.97222  3.56798  3.76945  3.40365  2.37630  3.05387  3.04624  3.14989  3.93376  2.52718  2.59557  2.38333  2.42629  2.58131  5.11373  3.09845    129 - -
          2.68618  4.42225  2.77519  2.73123  3.46354  2.40513  3.72494  3.29354  2.67741  2.69355  4.24690  2.90347  2.73739  3.18146  2.89801  2.37887  2.77519  2.98518  4.58477  3.61503
          0.01390  4.67897  5.40131  0.61958  0.77255  0.48576  0.95510
    102   2.78352  4.58226  3.55128  2.97720  3.73431  3.72538  3.95127  2.46818  2.46144  2.38276  3.67948  3.40914  4.10461  2.68904  1.96838  2.96504  3.01262  2.45693  3.51734  3.90082    130 - -
          2.68618  4.42225  2.77519  2.73123  3.46354  2.40513  3.72494  3.29354  2.67741  2.69355  4.24690  2.90347  2.73739  3.18146  2.89801  2.37887  2.77519  2.98518  4.58477  3.61503
          0.01390  4.67897  5.40131  0.61958  0.77255  0.48576  0.95510
    103   2.73722  4.23304  3.84460  3.29957  3.41059  3.74065  3.99915  2.78317  3.22200  1.31655  3.40491  2.69232  4.08729  3.47974  3.48571  3.03945  2.96321  2.25562  4.75249  3.67063    131 - -
          2.68618  4.42225  2.77519  2.73123  3.46354  2.40513  3.72494  3.29354  2.67741  2.69355  4.24690  2.90347  2.73739  3.18146  2.89801  2.37887  2.77519  2.98518  4.58477  3.61503
          0.01390  4.67897  5.40131  0.61958  0.77255  0.48576  0.95510
    104   3.16955  5.37662  3.61462  2.93738  4.77207  3.88114  3.87382  4.13640  1.42657  2.83929  4.44822  3.38680  4.23881  3.00019  1.41337  3.16564  2.56650  3.80045  5.71276  4.48494    132 - -
          2.68618  4.42225  2.77519  2.73123  3.46354  2.40513  3.72494  3.29354  2.67741  2.69355  4.24690  2.90347  2.73739  3.18146  2.89801  2.37887  2.77519  2.98518  4.58477  3.61503
          0.01390  4.67897  5.40131  0.61958  0.77255  0.48576  0.95510
    105   2.34462  4.69261  2.70095  2.80501  2.83720  3.65981  3.88647  2.67468  2.78326  2.24312  3.78302  2.38554  4.04517  3.11436  2.69016  2.88222  2.99003  2.98646  5.24298  3.96615    133 - -
          2.68618  4.42225  2.77519  2.73123  3.46354  2.40513  3.72494  3.29354  2.67741  2.69355  4.24690  2.90347  2.73739  3.18146  2.89801  2.37887  2.77519  2.98518  4.58477  3.61503
          0.01390  4.67897  5.40131  0.61958  0.77255  0.48576  0.95510
    106   0.49908  4.53209  4.30002  4.13249  5.00295  3.32662  5.05204  4.40487  4.17984  4.15106  4.96668  3.97859  4.15550  4.40119  4.36953  2.11551  3.16631  3.72383  6.36656  5.22485    134 - -
          2.68618  4.42225  2.77519  2.73123  3.46354  2.40513  3.72494  3.29354  2.67741  2.69355  4.24690  2.90347  2.73739  3.18146  2.89801  2.37887  2.77519  2.98518  4.58477  3.61503
          0.01390  4.67897  5.40131  0.61958  0.77255  0.48576  0.95510
    107   2.37759  4.61933  3.48947  2.21879  3.76428  3.72020  3.96053  2.53158  2.89713  1.64137  3.69762  3.38796  4.10504  2.68154  3.28192  2.96086  3.02327  2.87150  5.18815  3.93535    135 - -
          2.68618  4.42225  2.77519  2.73123  3.46354  2.40513  3.72494  3.29354  2.67741  2.69355  4.24690  2.90347  2.73739  3.18146  2.89801  2.37887  2.77519  2.98518  4.58477  3.61503
          0.01390  4.67897  5.40131  0.61958  0.77255  0.48576  0.95510
    108   1.92776  5.25027  3.00624  2.18052  4.58223  2.81320  2.81585  4.05738  2.47251  3.54854  4.29649  2.58940  3.94023  2.43926  2.60945  2.74271  3.00664  3.63430  5.68940  4.28844    136 - -
          2.68618  4.42225  2.77519  2.73123  3.46354  2.40513  3.72494  3.29354  2.67741  2.69355  4.24690  2.90347  2.73739  3.18146  2.89801  2.37887  2.77519  2.98518  4.58477  3.61503
          0.01390  4.67897  5.40131  0.61958  0.77255  0.48576  0.95510
    109   2.31304  5.12842  2.61477  2.51357  4.41928  3.55539  3.75757  3.86788  2.52163  3.41217  4.18861  2.54443  3.95270  2.21600  3.00238  2.75837  2.03519  3.49086  3.44083  4.22448    137 - -
          2.68618  4.42225  2.77519  2.73123  3.46354  2.40513  3.72494  3.29354  2.67741  2.69355  4.24690  2.90347  2.73739  3.18146  2.89801  2.37887  2.77519  2.98518  4.58477  3.61503
          0.01390  4.67897  5.40131  0.61958  0.77255  0.48576  0.95510
    110   3.87049  5.11387  5.70360  5.12208  1.88090  5.16724  5.32933  2.63105  4.97077  1.02657  1.43795  5.28016  5.23965  4.86070  4.92819  4.53617  4.07115  2.90080  5.39934  4.29733    138 - -
          2.68618  4.42225  2.77519  2.73123  3.46354  2.40513  3.72494  3.29354  2.67741  2.69355  4.24690  2.90347  2.73739  3.18146  2.89801  2.37887  2.77519  2.98518  4.58477  3.61503
          0.01390  4.67897  5.40131  0.61958  0.77255  0.48576  0.95510
    111   3.51207  6.15745  0.72922  2.49702  5.47338  3.62034  4.29356  5.10606  3.45602  4.56284  5.46831  1.75506  4.31202  3.48324  4.14168  3.35696  3.84126  4.62184  6.66499  5.08075    139 - -
          2.68618  4.42225  2.77519  2.73123  3.46354  2.40513  3.72494  3.29354  2.67741  2.69355  4.24690  2.90347  2.73739  3.18146  2.89801  2.37887  2.77519  2.98518  4.58477  3.61503
          0.01390  4.67897  5.40131  0.61958  0.77255  0.48576  0.95510
    112   2.36739  5.22035  2.99878  1.82223  4.53600  3.54732  3.75549  4.00120  2.50981  2.82540  4.27471  2.14233  3.95268  2.48206  2.99657  2.40782  3.01908  3.59622  5.67378  4.28029    140 - -
          2.68618  4.42225  2.77519  2.73123  3.46354  2.40513  3.72494  3.29354  2.67741  2.69355  4.24690  2.90347  2.73739  3.18146  2.89801  2.37887  2.77519  2.98518  4.58477  3.61503
          0.01390  4.67897  5.40131  0.61958  0.77255  0.48576  0.95510
    113   1.41684  4.34347  4.07672  3.51816  2.56867  3.79161  4.19523  2.82355  3.42712  2.55666  2.33593  3.77370  4.21893  3.67967  3.66957  2.54475  3.03273  2.62036  4.99212  3.77906    141 - -
          2.68618  4.42225  2.77519  2.73123  3.46354  2.40513  3.72494  3.29354  2.67741  2.69355  4.24690  2.90347  2.73739  3.18146  2.89801  2.37887  2.77519  2.98518  4.58477  3.61503
          0.01390  4.67897  5.40131  0.61958  0.77255  0.48576  0.95510
    114   1.64576  5.03197  3.13087  2.62362  4.45647  3.53371  3.86132  3.89925  2.64216  3.46192  4.24758  2.59803  3.98717  2.37878  3.10989  2.09454  2.46468  3.50630  5.65948  4.30356    142 - -
          2.68618  4.42225  2.77519  2.73123  3.46354  2.40513  3.72494  3.29354  2.67741  2.69355  4.24690  2.90347  2.73739  3.18146  2.89801  2.37887  2.77519  2.98518  4.58477  3.61503
          0.01390  4.67897  5.40131  0.61958  0.77255  0.48576  0.95510
    115   3.61549  4.81549  5.66878  5.18489  3.98802  5.20573  5.85795  0.78937  5.11224  1.97819  3.72806  5.35217  5.39672  5.30312  5.24524  4.63033  3.86818  1.39787  6.11824  4.95329    143 - -
          2.68618  4.42225  2.77519  2.73123  3.46354  2.40513  3.72494  3.29354  2.67741  2.69355  4.24690  2.90347  2.73739  3.18146  2.89801  2.37887  2.77519  2.98518  4.58477  3.61503
          0.01390  4.67897  5.40131  0.61958  0.77255  0.48576  0.95510
    116   2.33302  4.53696  3.59629  2.42586  2.18693  3.74562  3.98328  3.04740  3.02356  2.75100  3.64569  3.46679  4.13372  3.32714  3.38524  2.49724  3.02642  2.81900  5.03946  2.10429    144 - -
          2.68618  4.42225  2.77519  2.73123  3.46354  2.40513  3.72494  3.29354  2.67741  2.69355  4.24690  2.90347  2.73739  3.18146  2.89801  2.37887  2.77519  2.98518  4.58477  3.61503
          0.01390  4.67897  5.40131  0.61958  0.77255  0.48576  0.95510
    117   3.10781  4.93287  4.43621  4.31263  4.97845  3.72649  5.22747  4.24192  4.27876  4.06323  5.10095  4.31442  4.50824  4.63334  4.44215  3.32269  0.32317  3.81948  6.30778  5.21150    145 - -
          2.68618  4.42225  2.77519  2.73123  3.46354  2.40513  3.72494  3.29354  2.67741  2.69355  4.24690  2.90347  2.73739  3.18146  2.89801  2.37887  2.77519  2.98518  4.58477  3.61503
          0.01390  4.67897  5.40131  0.61958  0.77255  0.48576  0.95510
    118   2.99479  4.61591  3.83689  2.46665  3.83542  3.97453  4.36363  1.06659  3.37912  2.73323  3.75636  3.79076  4.39851  3.71144  3.69216  3.30704  2.48297  2.41587  5.38679  4.15643    146 - -
          2.68618  4.42225  2.77519  2.73123  3.46354  2.40513  3.72494  3.29354  2.67741  2.69355  4.24690  2.90347  2.73739  3.18146  2.89801  2.37887  2.77519  2.98518  4.58477  3.61503
          0.01390  4.67897  5.40131  0.61958  0.77255  0.48576  0.95510
    119   3.37913  5.51491  3.07500  2.93845  4.16519  3.80586  0.77524  4.49214  3.04357  3.97264  4.90364  2.24843  4.39261  3.49892  3.38475  3.36526  3.68426  4.12446  5.58415  4.03715    147 - -
          2.68618  4.42225  2.77519  2.73123  3.46354  2.40513  3.72494  3.29354  2.67741  2.69355  4.24690  2.90347  2.73739  3.18146  2.89801  2.37887  2.77519  2.98518  4.58477  3.61503
          0.01390  4.67897  5.40131  0.61958  0.77255  0.48576  0.95510
    120   2.85976  5.07735  3.01668  2.18785  4.36663  1.62235  3.90651  3.82161  2.73853  3.41450  4.23251  3.14634  4.04536  3.06594  3.20681  2.07898  3.11842  3.47546  5.63034  2.81798    148 - -
          2.68618  4.42225  2.77519  2.73123  3.46354  2.40513  3.72494  3.29354  2.67741  2.69355  4.24690  2.90347  2.73739  3.18146  2.89801  2.37887  2.77519  2.98518  4.58477  3.61503
          0.01390  4.67897  5.40131  0.61958  0.77255  0.48576  0.95510
    121   2.74060  4.17580  4.01136  3.46735  1.49271  3.77517  4.04188  2.71176  3.36813  2.45829  3.34871  3.70903  4.11785  3.59834  3.57816  2.44210  2.96667  2.51701  3.17796  3.60999    149 - -
          2.68618  4.42225  2.77519  2.73123  3.46354  2.40513  3.72494  3.29354  2.67741  2.69355  4.24690  2.90347  2.73739  3.18146  2.89801  2.37887  2.77519  2.98518  4.58477  3.61503
          0.01390  4.67897  5.40131  0.61958  0.77255  0.48576  0.95510
    122   3.15808  0.65035  4.31709  3.89187  4.55969  3.84132  4.65766  3.85550  2.11062  3.63210  4.59267  4.07598  4.47658  3.96861  3.49767  3.36323  3.55632  3.54277  5.86149  4.70058    150 - -
          2.68618  4.42225  2.77519  2.73123  3.46354  2.40513  3.72494  3.29354  2.67741  2.69355  4.24690  2.90347  2.73739  3.18146  2.89801  2.37887  2.77519  2.98518  4.58477  3.61503
          0.01390  4.67897  5.40131  0.61958  0.77255  0.48576  0.95510
    123   2.82792  5.19064  3.10621  2.56173  4.48656  2.79465  3.77531  3.94380  2.47560  3.47053  4.25077  2.61011  3.99446  1.96131  2.17234  2.81549  3.05518  3.56490  5.63010  2.47953    151 - -
          2.68618  4.42225  2.77519  2.73123  3.46354  2.40513  3.72494  3.29354  2.67741  2.69355  4.24690  2.90347  2.73739  3.18146  2.89801  2.37887  2.77519  2.98518  4.58477  3.61503
          0.01390  4.67897  5.40131  0.61958  0.77255  0.48576  0.95510
    124   2.85756  5.08607  3.24326  2.66647  2.63363  3.65573  2.96467  3.77579  2.08605  3.34386  4.15548  3.17414  4.03991  2.94872  1.71301  2.39118  3.07954  3.44201  5.53132  4.20353    152 - -
          2.68618  4.42225  2.77519  2.73123  3.46354  2.40513  3.72494  3.29354  2.67741  2.69355  4.24690  2.90347  2.73739  3.18146  2.89801  2.37887  2.77519  2.98518  4.58477  3.61503
          0.01390  4.67897  5.40131  0.61958  0.77255  0.48576  0.95510
    125   2.87539  4.29611  4.51472  3.92904  3.40911  4.02920  4.37054  1.84976  3.78735  2.39762  2.00469  4.07761  2.83614  3.98597  3.92140  3.33290  2.55003  1.75413  4.97491  3.79059    153 - -
          2.68618  4.42225  2.77519  2.73123  3.46354  2.40513  3.72494  3.29354  2.67741  2.69355  4.24690  2.90347  2.73739  3.18146  2.89801  2.37887  2.77519  2.98518  4.58477  3.61503
          0.01390  4.67897  5.40131  0.61958  0.77255  0.48576  0.95510
    126   3.40650  5.01923  4.24113  3.73086  3.80073  4.25249  4.46325  3.07600  2.19839  0.71624  3.72069  4.06305  4.63849  3.76741  3.29413  3.67205  3.63856  3.05918  5.47197  4.27505    154 - -
          2.68618  4.42225  2.77519  2.73123  3.46354  2.40513  3.72494  3.29354  2.67741  2.69355  4.24690  2.90347  2.73739  3.18146  2.89801  2.37887  2.77519  2.98518  4.58477  3.61503
          0.01390  4.67897  5.40131  0.61958  0.77255  0.48576  0.95510
    127   2.81406  5.27924  3.07265  1.75353  4.62640  3.57809  3.74322  4.09348  2.11145  3.57248  3.14031  2.65952  3.96902  2.46110  2.13013  2.78092  3.04001  3.67214  5.69858  4.31538    155 - -
          2.68618  4.42225  2.77519  2.73123  3.46354  2.40513  3.72494  3.29354  2.67741  2.69355  4.24690  2.90347  2.73739  3.18146  2.89801  2.37887  2.77519  2.98518  4.58477  3.61503
          0.01390  4.67897  5.40131  0.61958  0.77255  0.48576  0.95510
    128   2.78486  5.26433  2.49972  2.17371  4.59505  3.54162  3.74301  4.07165  2.12139  2.56561  4.31076  3.01327  3.94508  1.96467  2.97465  2.34746  3.01713  3.64763  5.70320  4.29939    156 - -
          2.68618  4.42225  2.77519  2.73123  3.46354  2.40513  3.72494  3.29354  2.67741  2.69355  4.24690  2.90347  2.73739  3.18146  2.89801  2.37887  2.77519  2.98518  4.58477  3.61503
          0.01390  4.67897  5.40131  0.61958  0.77255  0.48576  0.95510
    129   3.39864  4.90168  4.37758  3.87876  1.99856  4.31359  1.81032  3.43044  3.78902  2.24970  4.03254  2.87764  4.66198  3.97739  4.02132  3.60205  3.62415  3.24754  4.27929  1.48631    157 - -
          2.68618  4.42225  2.77519  2.73123  3.46354  2.40513  3.72494  3.29354  2.67741  2.69355  4.24690  2.90347  2.73739  3.18146  2.89801  2.37887  2.77519  2.98518  4.58477  3.61503
          0.01390  4.67897  5.40131  0.61958  0.77255  0.48576  0.95510
    130   1.46289  4.50565  3.79935  3.28137  2.33228  2.59092  4.22139  3.31290  3.24518  3.02084  3.89704  3.58960  4.11090  3.53823  3.58860  2.21696  2.44133  3.01688  5.36525  4.13711    158 - -
          2.68618  4.42225  2.77519  2.73123  3.46354  2.40513  3.72494  3.29354  2.67741  2.69355  4.24690  2.90347  2.73739  3.18146  2.89801  2.37887  2.77519  2.98518  4.58477  3.61503
          0.01390  4.67897  5.40131  0.61958  0.77255  0.48576  0.95510
    131   2.81523  4.48136  3.78609  3.23283  1.64085  3.79741  4.07057  2.94025  2.43623  2.65980  3.58995  3.59745  2.54567  3.45544  3.44082  3.06971  3.05587  2.27271  5.03556  3.77366    159 - -
          2.68618  4.42225  2.77519  2.73123  3.46354  2.40513  3.72494  3.29354  2.67741  2.69355  4.24690  2.90347  2.73739  3.18146  2.89801  2.37887  2.77519  2.98518  4.58477  3.61503
          0.01390  4.67897  5.40131  0.61958  0.77255  0.48576  0.95510
    132   2.36595  5.16177  2.58592  1.97262  4.46376  3.54854  2.55884  3.92086  2.22661  2.77605  4.21425  3.03467  3.94223  2.85450  2.97818  2.74422  2.99136  3.52936  3.53147  4.23666    160 - -
          2.68618  4.42225  2.77519  2.73123  3.46354  2.40513  3.72494  3.29354  2.67741  2.69355  4.24690  2.90347  2.73739  3.18146  2.89801  2.37887  2.77519  2.98518  4.58477  3.61503
          0.01390  4.67897  5.40131  0.61958  0.77255  0.48576  0.95510
    133   2.75914  2.97277  4.27514  3.68917  2.71898  2.85071  4.19017  2.19646  3.56292  2.43504  3.35689  3.87396  4.24007  3.77586  3.72941  1.99942  2.52002  2.16834  4.85580  3.66585    161 - -
          2.68618  4.42225  2.77519  2.73123  3.46354  2.40513  3.72494  3.29354  2.67741  2.69355  4.24690  2.90347  2.73739  3.18146  2.89801  2.37887  2.77519  2.98518  4.58477  3.61503
          0.01390  4.67897  5.40131  0.61958  0.77255  0.48576  0.95510
    134   2.85354  5.36256  2.02875  2.46343  4.70080  2.45847  3.78949  4.18645  2.54703  3.66376  4.41483  2.54399  3.98197  2.11729  2.20715  2.80675  3.09017  3.75167  5.79565  4.37930    162 - -
          2.68618  4.42225  2.77519  2.73123  3.46354  2.40513  3.72494  3.29354  2.67741  2.69355  4.24690  2.90347  2.73739  3.18146  2.89801  2.37887  2.77519  2.98518  4.58477  3.61503
          0.01390  4.67897  5.40131  0.61958  0.77255  0.48576  0.95510
    135   2.36378  5.09209  2.63743  2.15837  4.37166  3.55877  3.75515  3.81369  2.52293  2.81593  3.29686  2.55648  3.10331  2.87841  3.00156  2.39255  2.98727  2.81296  5.56652  4.19903    163 - -
          2.68618  4.42225  2.77519  2.73123  3.46354  2.40513  3.72494  3.29354  2.67741  2.69355  4.24690  2.90347  2.73739  3.18146  2.89801  2.37887  2.77519  2.98518  4.58477  3.61503
          0.01390  4.67897  5.40131  0.61958  0.77255  0.48576  0.95510
    136   2.31878  4.32501  4.02994  3.45656  3.43382  3.84221  3.00512  1.62310  3.35559  1.96356  3.43161  3.74262  2.97481  3.61876  3.60094  3.11980  3.01605  2.55407  4.93517  3.73080    164 - -
          2.68618  4.42225  2.77519  2.73123  3.46354  2.40513  3.72494  3.29354  2.67741  2.69355  4.24690  2.90347  2.73739  3.18146  2.89801  2.37887  2.77519  2.98518  4.58477  3.61503
          0.01390  4.67897  5.40131  0.61958  0.77255  0.48576  0.95510
    137   2.32315  4.39304  4.15122  3.59769  1.52596  3.90990  2.47185  2.82806  3.49187  2.55414  3.50833  3.83868  4.29859  3.73680  3.71500  3.20334  3.10894  2.12853  4.80359  3.45471    165 - -
          2.68618  4.42225  2.77519  2.73123  3.46354  2.40513  3.72494  3.29354  2.67741  2.69355  4.24690  2.90347  2.73739  3.18146  2.89801  2.37887  2.77519  2.98518  4.58477  3.61503
          0.01390  4.67897  5.40131  0.61958  0.77255  0.48576  0.95510
    138   2.78025  5.27441  2.17178  2.01022  4.60888  3.53543  3.73909  4.09023  2.21303  3.57510  4.31935  2.54413  3.08227  2.84060  2.98071  2.74327  2.55431  3.65965  5.71199  2.99742    166 - -
          2.68618  4.42225  2.77519  2.73123  3.46354  2.40513  3.72494  3.29354  2.67741  2.69355  4.24690  2.90347  2.73739  3.18146  2.89801  2.37887  2.77519  2.98518  4.58477  3.61503
          0.01390  4.67897  5.40131  0.61958  0.77255  0.48576  0.95510
    139   2.76896  5.17881  2.47127  2.21765  4.48271  3.54763  3.74797  3.94141  2.50534  2.81551  4.23164  2.60288  3.94607  2.23402  2.99150  2.40816  3.00107  2.39781  5.63658  4.24987    167 - -
          2.68618  4.42225  2.77519  2.73123  3.46354  2.40513  3.72494  3.29354  2.67741  2.69355  4.24690  2.90347  2.73739  3.18146  2.89801  2.37887  2.77519  2.98518  4.58477  3.61503
          0.01390  4.67897  5.40131  0.61958  0.77255  0.48576  0.95510
    140   2.75969  5.21010  3.02308  1.93063  3.08113  3.53952  3.73140  3.99977  2.21268  3.50479  4.25781  2.56952  3.10498  2.52904  2.96447  2.40257  2.54804  3.58767  5.65754  4.26178    168 - -
          2.68618  4.42225  2.77519  2.73123  3.46354  2.40513  3.72494  3.29354  2.67741  2.69355  4.24690  2.90347  2.73739  3.18146  2.89801  2.37887  2.77519  2.98518  4.58477  3.61503
          0.01390  4.67897  5.40131  0.61958  0.77255  0.48576  0.95510
    141   2.57792  4.72640  5.17654  4.59015  3.38982  4.63567  4.96686  2.07389  4.43628  0.93081  2.01108  4.73387  4.87887  4.51692  4.49369  3.96894  3.61980  2.52680  5.31875  4.23883    169 - -
          2.68618  4.42225  2.77519  2.73123  3.46354  2.40513  3.72494  3.29354  2.67741  2.69355  4.24690  2.90347  2.73739  3.18146  2.89801  2.37887  2.77519  2.98518  4.58477  3.61503
          0.01390  4.67897  5.40131  0.61958  0.77255  0.48576  0.95510
    142   2.75919  4.85675  3.22897  2.32139  3.12987  3.61441  3.82427  2.52956  2.27998  2.64067  3.93565  2.64432  4.00237  2.99947  2.50340  2.82424  2.50199  3.17326  5.37822  4.06720    170 - -
          2.68618  4.42225  2.77519  2.73123  3.46354  2.40513  3.72494  3.29354  2.67741  2.69355  4.24690  2.90347  2.73739  3.18146  2.89801  2.37887  2.77519  2.98518  4.58477  3.61503
          0.01390  4.67897  5.40131  0.61958  0.77255  0.48576  0.95510
    143   2.85132  5.29369  2.98061  1.57559  4.63780  3.57095  3.79622  4.10326  1.87013  3.60181  4.36606  3.05510  3.99450  2.90804  2.98903  2.41278  2.22863  3.68970  5.74645  4.35593    171 - -
          2.68618  4.42225  2.77519  2.73123  3.46354  2.40513  3.72494  3.29354  2.67741  2.69355  4.24690  2.90347  2.73739  3.18146  2.89801  2.37887  2.77519  2.98518  4.58477  3.61503
          0.01390  4.67897  5.40131  0.61958  0.77255  0.48576  0.95510
    144   2.98248  5.53682  1.76314  1.80794  4.85941  3.55741  2.89153  4.36159  2.72057  3.83356  4.59962  2.47420  4.04742  3.00687  3.25023  1.93025  3.23113  3.91869  5.96914  4.51933    172 - -
          2.68618  4.42225  2.77519  2.73123  3.46354  2.40513  3.72494  3.29354  2.67741  2.69355  4.24690  2.90347  2.73739  3.18146  2.89801  2.37887  2.77519  2.98518  4.58477  3.61503
          0.01390  4.67897  5.40131  0.61958  0.77255  0.48576  0.95510
    145   2.80976  5.30004  2.08290  1.79023  4.62900  3.54082  3.76357  4.10956  2.52380  2.80385  4.34882  3.01035  3.05853  2.44267  3.02137  2.40551  3.04471  3.68275  5.74007  4.32873    173 - -
          2.68618  4.42225  2.77519  2.73123  3.46354  2.40513  3.72494  3.29354  2.67741  2.69355  4.24690  2.90347  2.73739  3.18146  2.89801  2.37887  2.77519  2.98518  4.58477  3.61503
          0.01390  4.67897  5.40131  0.61958  0.77255  0.48576  0.95510
    146   2.81111  5.23608  2.51331  2.50140  4.59966  2.74731  3.80297  4.07010  2.57559  3.58114  4.34313  3.04431  3.97434  2.18191  3.06844  1.84126  2.16682  3.65195  5.73896  4.34061    174 - -
          2.68618  4.42225  2.77519  2.73123  3.46354  2.40513  3.72494  3.29354  2.67741  2.69355  4.24690  2.90347  2.73739  3.18146  2.89801  2.37887  2.77519  2.98518  4.58477  3.61503
          0.01390  4.67897  5.40131  0.61958  0.77255  0.48576  0.95510
    147   2.39317  5.16772  2.15021  2.19447  4.45510  3.55959  3.78619  3.90283  2.56704  2.11205  4.23089  2.58985  3.97335  2.90970  3.05377  2.79018  2.57865  3.52703  5.63991  4.26068    175 - -
          2.68618  4.42225  2.77519  2.73123  3.46354  2.40513  3.72494  3.29354  2.67741  2.69355  4.24690  2.90347  2.73739  3.18146  2.89801  2.37887  2.77519  2.98518  4.58477  3.61503
          0.01390  4.67897  5.40131  0.61958  0.77255  0.48576  0.95510
    148   3.13323  4.52005  4.78417  4.19517  3.44405  4.32337  4.64921  1.72406  4.00501  1.14013  3.33921  4.36333  4.63657  4.21397  2.77983  3.63834  3.36409  2.02436  5.18250  4.03452    176 - -
          2.68618  4.42225  2.77519  2.73123  3.46354  2.40513  3.72494  3.29354  2.67741  2.69355  4.24690  2.90347  2.73739  3.18146  2.89801  2.37887  2.77519  2.98518  4.58477  3.61503
          0.01390  4.67897  5.40131  0.61958  0.77255  0.48576  0.95510
    149   2.80429  4.49155  3.73446  3.15795  3.59038  3.78917  4.02568  2.96298  3.02899  1.60050  3.57440  3.54352  4.16409  2.24711  2.81140  3.04420  3.03362  2.30705  5.05311  2.95770    177 - -
          2.68618  4.42225  2.77519  2.73123  3.46354  2.40513  3.72494  3.29354  2.67741  2.69355  4.24690  2.90347  2.73739  3.18146  2.89801  2.37887  2.77519  2.98518  4.58477  3.61503
          0.01390  4.67897  5.40131  0.61958  0.77255  0.48576  0.95510
    150   2.05051  4.88688  3.20454  2.30309  4.10513  3.60673  3.02950  3.51086  2.63510  2.28794  3.96378  3.15788  3.99599  2.56171  3.08696  2.81576  2.50232  3.20782  5.40283  3.24881    178 - -
          2.68618  4.42225  2.77519  2.73123  3.46354  2.40513  3.72494  3.29354  2.67741  2.69355  4.24690  2.90347  2.73739  3.18146  2.89801  2.37887  2.77519  2.98518  4.58477  3.61503
          0.01390  4.67897  5.40131  0.61958  0.77255  0.48576  0.95510
    151   2.76508  5.00367  3.14265  1.99991  4.25286  3.58580  3.01958  2.87255  2.56126  2.59835  4.07094  3.10650  3.97558  2.28609  2.55599  2.78832  2.99551  3.34297  5.49401  3.16920    179 - -
          2.68618  4.42225  2.77519  2.73123  3.46354  2.40513  3.72494  3.29354  2.67741  2.69355  4.24690  2.90347  2.73739  3.18146  2.89801  2.37887  2.77519  2.98518  4.58477  3.61503
          0.01390  4.67897  5.40131  0.61958  0.77255  0.48576  0.95510
    152   2.15511  4.45264  2.74111  3.19253  3.59590  3.79621  4.06960  1.87173  3.14150  2.26608  3.56273  3.57398  2.97874  3.43370  3.47394  3.05183  3.02392  2.25396  5.06840  3.84226    180 - -
          2.68618  4.42225  2.77519  2.73123  3.46354  2.40513  3.72494  3.29354  2.67741  2.69355  4.24690  2.90347  2.73739  3.18146  2.89801  2.37887  2.77519  2.98518  4.58477  3.61503
          0.01390  4.67897  5.40131  0.61958  0.77255  0.48576  0.95510
    153   2.32103  3.17734  4.67471  4.07205  2.63137  3.98939  4.32805  2.06319  3.88618  2.07083  3.31842  4.11476  4.35017  4.04157  3.93826  3.29927  2.19451  1.75787  4.85317  3.67348    181 - -
          2.68618  4.42225  2.77519  2.73123  3.46354  2.40513  3.72494  3.29354  2.67741  2.69355  4.24690  2.90347  2.73739  3.18146  2.89801  2.37887  2.77519  2.98518  4.58477  3.61503
          0.01390  4.67897  5.40131  0.61958  0.77255  0.48576  0.95510
    154   2.48399  5.29488  2.21755  2.46636  4.63978  3.54594  3.73935  4.12156  1.88834  3.59618  4.33861  2.58165  3.94768  2.14574  2.50575  2.75378  3.02407  3.68607  5.72304  4.31729    182 - -
          2.68618  4.42225  2.77519  2.73123  3.46354  2.40513  3.72494  3.29354  2.67741  2.69355  4.24690  2.90347  2.73739  3.18146  2.89801  2.37887  2.77519  2.98518  4.58477  3.61503
          0.01390  4.67897  5.40131  0.61958  0.77255  0.48576  0.95510
    155   2.38732  5.30930  1.10963  2.61359  4.36734  3.61628  4.02277  4.04254  2.96779  3.63349  4.48837  3.15689  4.14883  3.22027  3.47431  3.03969  3.32544  3.69655  5.71577  2.35443    183 - -
          2.68618  4.42225  2.77519  2.73123  3.46354  2.40513  3.72494  3.29354  2.67741  2.69355  4.24690  2.90347  2.73739  3.18146  2.89801  2.37887  2.77519  2.98518  4.58477  3.61503
          0.01390  4.67897  5.40131  0.61958  0.77255  0.48576  0.95510
    156   3.28992  4.68650  4.68226  4.16449  1.38951  4.31185  4.05329  3.10934  3.98455  1.84580  3.74023  4.20126  4.65180  4.13983  2.66115  3.62177  3.51611  2.96543  4.36634  1.75518    184 - -
          2.68618  4.42225  2.77519  2.73123  3.46354  2.40513  3.72494  3.29354  2.67741  2.69355  4.24690  2.90347  2.73739  3.18146  2.89801  2.37887  2.77519  2.98518  4.58477  3.61503
          0.01390  4.67897  5.40131  0.61958  0.77255  0.48576  0.95510
    157   2.88342  4.99130  3.33784  2.24764  4.16595  3.70111  3.84501  3.62824  2.20810  3.23065  4.06900  3.24798  4.08242  3.01717  2.45466  2.93429  3.10334  3.32881  1.80827  2.93726    185 - -
          2.68618  4.42225  2.77519  2.73123  3.46354  2.40513  3.72494  3.29354  2.67741  2.69355  4.24690  2.90347  2.73739  3.18146  2.89801  2.37887  2.77519  2.98518  4.58477  3.61503
          0.01390  4.67897  5.40131  0.61958  0.77255  0.48576  0.95510
    158   3.23508  5.28847  3.76016  3.07908  4.55344  3.95481  3.93689  3.93364  2.31042  1.99297  4.33277  3.49709  4.31128  2.07466  1.24587  3.27091  3.41627  3.66957  5.63226  4.42020    186 - -
          2.68618  4.42225  2.77519  2.73123  3.46354  2.40513  3.72494  3.29354  2.67741  2.69355  4.24690  2.90347  2.73739  3.18146  2.89801  2.37887  2.77519  2.98518  4.58477  3.61503
          0.01390  4.67897  5.40131  0.61958  0.77255  0.48576  0.95510
    159   2.37241  5.30101  2.55265  1.91653  4.64363  3.54199  3.74359  4.12729  2.11231  3.60280  4.34518  2.57308  3.94784  2.84394  2.04099  2.75486  3.02747  3.69091  5.73133  4.32174    187 - -
          2.68618  4.42225  2.77519  2.73123  3.46354  2.40513  3.72494  3.29354  2.67741  2.69355  4.24690  2.90347  2.73739  3.18146  2.89801  2.37887  2.77519  2.98518  4.58477  3.61503
          0.01390  4.67897  5.40131  0.61958  0.77255  0.48576  0.95510
    160   2.76062  4.73050  3.33481  2.77389  3.05304  3.65055  2.61299  3.29826  2.74871  2.54266  3.81907  2.29699  4.03645  3.08685  2.60009  2.47773  2.99202  2.45551  5.27068  3.98444    188 - -
          2.68618  4.42225  2.77519  2.73123  3.46354  2.40513  3.72494  3.29354  2.67741  2.69355  4.24690  2.90347  2.73739  3.18146  2.89801  2.37887  2.77519  2.98518  4.58477  3.61503
          0.01390  4.67897  5.40131  0.61958  0.77255  0.48576  0.95510
    161   3.01715  3.11371  4.80637  4.24330  1.29608  4.13970  4.21368  2.75398  4.05085  2.43313  3.45475  4.21775  4.49558  4.16277  4.08380  3.45803  3.25133  2.11787  2.43936  3.13936    189 - -
          2.68618  4.42225  2.77519  2.73123  3.46354  2.40513  3.72494  3.29354  2.67741  2.69355  4.24690  2.90347  2.73739  3.18146  2.89801  2.37887  2.77519  2.98518  4.58477  3.61503
          0.01390  4.67897  5.40131  0.61958  0.77255  0.48576  0.95510
    162   2.81709  5.15042  3.05035  2.23787  4.43393  2.78425  3.79354  3.87980  1.92550  3.43017  4.21859  3.08190  3.99040  2.92096  3.00654  2.36513  3.04999  3.51321  5.61870  2.05382    190 - -
          2.68618  4.42225  2.77519  2.73123  3.46354  2.40513  3.72494  3.29354  2.67741  2.69355  4.24690  2.90347  2.73739  3.18146  2.89801  2.37887  2.77519  2.98518  4.58477  3.61503
          0.01390  4.67897  5.40131  0.61958  0.77255  0.48576  0.95510
    163   2.76323  5.14780  3.06508  2.53281  4.53485  2.81988  3.78591  3.99726  2.53800  3.51769  4.27957  1.99501  3.16092  2.89892  2.49545  2.01579  2.56241  3.58301  5.68032  4.29773    191 - -
          2.68618  4.42225  2.77519  2.73123  3.46354  2.40513  3.72494  3.29354  2.67741  2.69355  4.24690  2.90347  2.73739  3.18146  2.89801  2.37887  2.77519  2.98518  4.58477  3.61503
          0.01390  4.67897  5.40131  0.61958  0.77255  0.48576  0.95510
    164   2.81530  4.87176  2.16437  2.71983  4.05529  3.65198  3.88902  3.39350  2.73564  2.02306  3.93503  3.22309  4.05459  2.17996  3.17668  2.89200  3.05006  2.28330  5.40645  4.10004    192 - -
          2.68618  4.42225  2.77519  2.73123  3.46354  2.40513  3.72494  3.29354  2.67741  2.69355  4.24690  2.90347  2.73739  3.18146  2.89801  2.37887  2.77519  2.98518  4.58477  3.61503
          0.01390  4.67897  5.40131  0.61958  0.77255  0.48576  0.95510
    165   2.27499  4.80727  3.27320  2.31305  4.04797  3.62075  3.89214  3.42544  2.74448  2.26283  3.93395  3.23652  1.97981  3.08662  3.17801  2.86235  2.51905  3.13806  5.38417  4.08748    193 - -
          2.68618  4.42225  2.77519  2.73123  3.46354  2.40513  3.72494  3.29354  2.67741  2.69355  4.24690  2.90347  2.73739  3.18146  2.89801  2.37887  2.77519  2.98518  4.58477  3.61503
          0.10721  4.67897  2.38192  0.61958  0.77255  0.48576  0.95510
    166   2.35938  4.98821  3.09417  2.24524  2.64780  3.54674  3.74645  3.67196  2.14330  3.25515  4.05550  3.06397  3.93823  2.88432  2.62269  2.39659  2.47732  3.33125  5.47863  4.13123    194 - -
          2.68618  4.42225  2.77519  2.73123  3.46354  2.40513  3.72494  3.29354  2.67741  2.69355  4.24690  2.90347  2.73739  3.18146  2.89801  2.37887  2.77519  2.98518  4.58477  3.61503
          0.01524  4.58700  5.30935  0.61958  0.77255  0.39476  1.12038
    167   2.76492  5.21412  2.25177  2.24872  4.53390  3.54120  3.73528  4.00238  2.12774  2.84343  4.26219  3.01861  2.61556  2.47853  2.96868  2.73849  2.99646  2.84434  5.66147  4.26589    195 - -
          2.68618  4.42225  2.77519  2.73123  3.46354  2.40513  3.72494  3.29354  2.67741  2.69355  4.24690  2.90347  2.73739  3.18146  2.89801  2.37887  2.77519  2.98518  4.58477  3.61503
          0.01390  4.67897  5.40131  0.61958  0.77255  0.48576  0.95510
    168   2.37005  4.59922  3.47105  2.49889  3.75720  3.69287  3.93017  2.35517  2.47475  2.37814  3.69616  3.35752  2.99244  3.19744  3.27101  2.92398  2.42389  2.44395  5.16590  3.90858    196 - -
          2.68618  4.42225  2.77519  2.73123  3.46354  2.40513  3.72494  3.29354  2.67741  2.69355  4.24690  2.90347  2.73739  3.18146  2.89801  2.37887  2.77519  2.98518  4.58477  3.61503
          0.01390  4.67897  5.40131  0.61958  0.77255  0.48576  0.95510
    169   1.71535  5.07158  3.08397  1.90433  4.34333  3.58732  3.81185  2.96163  2.58849  3.34391  4.15070  3.10675  3.99689  2.21706  3.04980  2.81812  3.04060  3.41212  5.56995  4.21902    197 - -
          2.68618  4.42225  2.77519  2.73123  3.46354  2.40513  3.72494  3.29354  2.67741  2.69355  4.24690  2.90347  2.73739  3.18146  2.89801  2.37887  2.77519  2.98518  4.58477  3.61503
          0.01390  4.67897  5.40131  0.61958  0.77255  0.48576  0.95510
    170   2.36254  5.05230  3.10224  2.17155  3.24598  3.56808  3.76578  3.75221  2.25844  2.70514  4.11478  2.59672  3.95939  2.25753  3.01428  2.76667  2.98858  3.39989  5.53465  3.18983    198 - -
          2.68618  4.42225  2.77519  2.73123  3.46354  2.40513  3.72494  3.29354  2.67741  2.69355  4.24690  2.90347  2.73739  3.18146  2.89801  2.37887  2.77519  2.98518  4.58477  3.61503
          0.01390  4.67897  5.40131  0.61958  0.77255  0.48576  0.95510
    171   2.07084  4.23845  4.23276  3.64562  3.34107  3.86769  3.09204  1.96191  3.52408  2.08759  3.35264  3.85110  4.23705  3.74390  3.70272  3.15415  2.45267  2.22067  4.85102  2.83034    199 - -
          2.68618  4.42225  2.77519  2.73123  3.46354  2.40513  3.72494  3.29354  2.67741  2.69355  4.24690  2.90347  2.73739  3.18146  2.89801  2.37887  2.77519  2.98518  4.58477  3.61503
          0.01390  4.67897  5.40131  0.61958  0.77255  0.48576  0.95510
    172   2.33069  4.22512  4.71747  4.11490  2.66318  4.02513  4.35806  1.88469  3.92712  2.03805  3.31208  4.15310  4.38061  4.07608  3.97355  3.33628  3.08003  1.57722  4.86826  2.74238    200 - -
          2.68618  4.42225  2.77519  2.73123  3.46354  2.40513  3.72494  3.29354  2.67741  2.69355  4.24690  2.90347  2.73739  3.18146  2.89801  2.37887  2.77519  2.98518  4.58477  3.61503
          0.01390  4.67897  5.40131  0.61958  0.77255  0.48576  0.95510
    173   2.01657  4.33420  4.24036  3.66672  2.68549  3.93125  2.94928  2.77699  3.54957  1.45275  3.43466  3.87582  4.29795  3.77042  3.74109  3.21746  3.08243  2.58999  4.74721  2.72114    201 - -
          2.68618  4.42225  2.77519  2.73123  3.46354  2.40513  3.72494  3.29354  2.67741  2.69355  4.24690  2.90347  2.73739  3.18146  2.89801  2.37887  2.77519  2.98518  4.58477  3.61503
          0.01390  4.67897  5.40131  0.61958  0.77255  0.48576  0.95510
    174   2.43538  5.28933  2.99677  1.97106  4.62983  3.55643  3.75466  4.10468  1.86549  3.58860  4.33906  3.02847  3.96233  2.16086  2.95069  2.12047  3.04183  3.67915  5.72238  4.32373    202 - -
          2.68618  4.42225  2.77519  2.73123  3.46354  2.40513  3.72494  3.29354  2.67741  2.69355  4.24690  2.90347  2.73739  3.18146  2.89801  2.37887  2.77519  2.98518  4.58477  3.61503
          0.01390  4.67897  5.40131  0.61958  0.77255  0.48576  0.95510
    175   2.32687  3.14993  2.93148  3.12987  3.57409  3.75379  4.01387  2.37590  3.07788  2.65113  3.54800  3.51772  4.13226  3.37227  2.70331  3.00347  2.24875  2.35463  5.02997  2.97579    203 - -
          2.68618  4.42225  2.77519  2.73123  3.46354  2.40513  3.72494  3.29354  2.67741  2.69355  4.24690  2.90347  2.73739  3.18146  2.89801  2.37887  2.77519  2.98518  4.58477  3.61503
          0.01390  4.67897  5.40131  0.61958  0.77255  0.48576  0.95510
    176   2.82906  4.72710  3.47667  2.89855  3.79924  3.72539  2.99538  3.28121  1.96126  2.11290  3.81982  3.35266  4.10430  3.15619  2.60345  2.96004  3.05511  3.02791  3.49702  2.49208    204 - -
          2.68618  4.42225  2.77519  2.73123  3.46354  2.40513  3.72494  3.29354  2.67741  2.69355  4.24690  2.90347  2.73739  3.18146  2.89801  2.37887  2.77519  2.98518  4.58477  3.61503
          0.01390  4.67897  5.40131  0.61958  0.77255  0.48576  0.95510
    177   2.07501  5.09912  3.08783  2.53775  4.38399  2.86045  3.00466  3.82625  1.80381  3.38072  4.16461  3.06979  3.96165  2.88960  2.99316  2.39370  3.00150  3.45981  5.57546  3.19459    205 - -
          2.68618  4.42225  2.77519  2.73123  3.46354  2.40513  3.72494  3.29354  2.67741  2.69355  4.24690  2.90347  2.73739  3.18146  2.89801  2.37887  2.77519  2.98518  4.58477  3.61503
          0.01390  4.67897  5.40131  0.61958  0.77255  0.48576  0.95510
    178   2.29052  4.85275  3.23668  2.68068  4.08656  2.53402  3.83735  3.48810  2.66634  2.56856  3.95302  2.68046  4.00341  3.01231  2.63496  2.14866  2.99286  2.60735  5.39519  4.08413    206 - -
          2.68618  4.42225  2.77519  2.73123  3.46354  2.40513  3.72494  3.29354  2.67741  2.69355  4.24690  2.90347  2.73739  3.18146  2.89801  2.37887  2.77519  2.98518  4.58477  3.61503
          0.01390  4.67897  5.40131  0.61958  0.77255  0.48576  0.95510
    179   1.97633  4.50000  3.75128  3.22159  3.70890  3.69161  4.12282  3.06528  3.16906  2.80624  3.71351  3.57541  1.63739  3.47324  3.50257  2.99152  3.04460  2.37138  5.17006  2.69855    207 - -
          2.68618  4.42225  2.77519  2.73123  3.46354  2.40513  3.72494  3.29354  2.67741  2.69355  4.24690  2.90347  2.73739  3.18146  2.89801  2.37887  2.77519  2.98518  4.58477  3.61503
          0.01390  4.67897  5.40131  0.61958  0.77255  0.48576  0.95510
    180   2.80283  5.25686  2.53887  1.88363  4.57459  3.54723  3.76412  4.04408  2.52269  2.78672  4.30864  3.02299  3.95953  1.94889  3.01342  2.77177  2.27403  3.63296  5.70441  4.30424    208 - -
          2.68618  4.42225  2.77519  2.73123  3.46354  2.40513  3.72494  3.29354  2.67741  2.69355  4.24690  2.90347  2.73739  3.18146  2.89801  2.37887  2.77519  2.98518  4.58477  3.61503
          0.01390  4.67897  5.40131  0.61958  0.77255  0.48576  0.95510
    181   1.69131  4.97067  3.19592  2.64757  4.28908  3.57856  2.98763  3.71001  2.60749  3.30293  4.11092  3.15469  3.99681  2.98199  2.44043  2.41798  2.18740  3.36631  5.53147  4.19981    209 - -
          2.68618  4.42225  2.77519  2.73123  3.46354  2.40513  3.72494  3.29354  2.67741  2.69355  4.24690  2.90347  2.73739  3.18146  2.89801  2.37887  2.77519  2.98518  4.58477  3.61503
          0.01390  4.67897  5.40131  0.61958  0.77255  0.48576  0.95510
    182   2.78516  4.81350  2.56840  2.73096  4.00903  3.64471  3.86570  3.38239  2.36111  2.04730  3.89636  3.22551  4.03726  2.59236  3.13860  2.87185  3.01677  1.95072  5.34778  4.05201    210 - -
          2.68618  4.42225  2.77519  2.73123  3.46354  2.40513  3.72494  3.29354  2.67741  2.69355  4.24690  2.90347  2.73739  3.18146  2.89801  2.37887  2.77519  2.98518  4.58477  3.61503
          0.01390  4.67897  5.40131  0.61958  0.77255  0.48576  0.95510
    183   2.76031  4.39545  3.79204  3.22095  2.78730  2.91183  3.07245  2.87383  3.15689  1.82090  3.50280  3.58069  4.15399  2.79543  3.46804  3.03437  2.40547  2.25821  4.98726  3.76754    211 - -
          2.68618  4.42225  2.77519  2.73123  3.46354  2.40513  3.72494  3.29354  2.67741  2.69355  4.24690  2.90347  2.73739  3.18146  2.89801  2.37887  2.77519  2.98518  4.58477  3.61503
          0.01390  4.67897  5.40131  0.61958  0.77255  0.48576  0.95510
    184   2.36699  5.21567  2.52928  2.48138  4.54484  3.54289  3.74043  4.01337  1.98157  3.51737  4.27140  3.02425  3.94152  2.84632  2.61516  2.37470  1.98314  3.60000  5.66861  4.27437    212 - -
          2.68618  4.42225  2.77519  2.73123  3.46354  2.40513  3.72494  3.29354  2.67741  2.69355  4.24690  2.90347  2.73739  3.18146  2.89801  2.37887  2.77519  2.98518  4.58477  3.61503
          0.01390  4.67897  5.40131  0.61958  0.77255  0.48576  0.95510
    185   2.40017  5.26766  2.27472  2.16850  4.60565  3.53403  3.73122  4.08750  2.47292  3.56996  4.31194  3.00362  3.93413  2.07491  2.55750  2.40103  2.58422  3.65485  5.70441  4.29590    213 - -
          2.68618  4.42225  2.77519  2.73123  3.46354  2.40513  3.72494  3.29354  2.67741  2.69355  4.24690  2.90347  2.73739  3.18146  2.89801  2.37887  2.77519  2.98518  4.58477  3.61503
          0.01390  4.67897  5.40131  0.61958  0.77255  0.48576  0.95510
    186   2.76419  4.61945  3.44685  2.36318  3.77914  3.68812  3.04222  2.06263  2.85884  2.12509  3.71560  3.34469  2.98790  3.18525  3.25584  2.50583  2.99607  2.90515  5.18199  3.92153    214 - -
          2.68618  4.42225  2.77519  2.73123  3.46354  2.40513  3.72494  3.29354  2.67741  2.69355  4.24690  2.90347  2.73739  3.18146  2.89801  2.37887  2.77519  2.98518  4.58477  3.61503
          0.01390  4.67897  5.40131  0.61958  0.77255  0.48576  0.95510
    187   2.77837  3.22975  3.21270  2.64965  4.15925  3.61543  3.81205  3.56631  2.28692  2.01818  4.00402  2.73479  4.00330  2.51885  2.55162  2.39145  3.00783  3.25665  5.43408  4.11563    215 - -
          2.68618  4.42225  2.77519  2.73123  3.46354  2.40513  3.72494  3.29354  2.67741  2.69355  4.24690  2.90347  2.73739  3.18146  2.89801  2.37887  2.77519  2.98518  4.58477  3.61503
          0.01390  4.67897  5.40131  0.61958  0.77255  0.48576  0.95510
    188   2.10163  5.04520  3.12707  2.57396  4.33983  2.72682  3.78653  3.77173  2.55194  3.34270  4.13601  3.09782  2.58917  2.48050  2.26684  2.77930  3.00284  2.81915  5.55267  4.20090    216 - -
          2.68618  4.42225  2.77519  2.73123  3.46354  2.40513  3.72494  3.29354  2.67741  2.69355  4.24690  2.90347  2.73739  3.18146  2.89801  2.37887  2.77519  2.98518  4.58477  3.61503
          0.01390  4.67897  5.40131  0.61958  0.77255  0.48576  0.95510
    189   2.85321  4.82400  1.98245  2.83671  2.85519  3.71947  3.87077  3.39527  2.83010  2.50257  3.90781  3.31126  4.10771  2.53660  3.25517  2.94868  3.08473  3.13367  5.07178  2.10193    217 - -
          2.68618  4.42225  2.77519  2.73123  3.46354  2.40513  3.72494  3.29354  2.67741  2.69355  4.24690  2.90347  2.73739  3.18146  2.89801  2.37887  2.77519  2.98518  4.58477  3.61503
          0.01390  4.67897  5.40131  0.61958  0.77255  0.48576  0.95510
    190   2.78402  4.24482  4.30059  3.70847  2.70262  3.89380  4.18899  2.27538  2.82740  1.49838  3.34159  3.89304  4.25988  3.78237  2.89642  3.18413  3.01536  2.49179  2.98548  3.64108    218 - -
          2.68618  4.42225  2.77519  2.73123  3.46354  2.40513  3.72494  3.29354  2.67741  2.69355  4.24690  2.90347  2.73739  3.18146  2.89801  2.37887  2.77519  2.98518  4.58477  3.61503
          0.01390  4.67897  5.40131  0.61958  0.77255  0.48576  0.95510
    191   2.08997  4.66839  3.41367  2.85053  3.83756  3.67807  3.90439  3.21642  2.79973  1.90071  3.76283  3.31442  4.06303  2.71484  2.60252  2.43164  3.00057  2.96254  5.22164  3.05720    219 - -
          2.68618  4.42225  2.77519  2.73123  3.46354  2.40513  3.72494  3.29354  2.67741  2.69355  4.24690  2.90347  2.73739  3.18146  2.89801  2.37887  2.77519  2.98518  4.58477  3.61503
          0.10750  4.67897  2.37906  0.61958  0.77255  0.48576  0.95510
    192   2.79432  4.96060  3.22246  2.64644  4.20851  2.96563  3.78266  2.87233  2.09247  2.30744  4.03328  3.15029  3.99869  2.45650  2.09709  2.83290  3.01835  3.29848  5.44393  4.13376    220 - -
          2.68618  4.42225  2.77519  2.73123  3.46354  2.40513  3.72494  3.29354  2.67741  2.69355  4.24690  2.90347  2.73739  3.18146  2.89801  2.37887  2.77519  2.98518  4.58477  3.61503
          0.01525  4.58671  5.30906  0.61958  0.77255  0.65150  0.73661
    193   2.39601  5.23696  2.50154  2.19967  4.57254  3.50389  3.70393  4.05327  2.17686  3.53806  4.28191  2.97387  2.95124  2.14691  2.94035  2.70819  2.42792  3.62284  5.67455  4.26663    221 - -
          2.68618  4.42225  2.77519  2.73123  3.46354  2.40513  3.72494  3.29354  2.67741  2.69355  4.24690  2.90347  2.73739  3.18146  2.89801  2.37887  2.77519  2.98518  4.58477  3.61503
          0.25253  4.58671  1.54655  0.61958  0.77255  0.65150  0.73661
    194   2.31719  4.88740  2.04487  2.51409  4.22444  3.43905  3.77505  3.62861  2.60450  2.53293  4.06544  3.02880  3.89974  2.93115  3.07403  1.97349  2.95244  3.28423  5.48896  4.14390    222 - -
          2.68561  4.42271  2.77527  2.73132  3.46323  2.40559  3.72540  3.29341  2.67787  2.69401  4.24736  2.90393  2.73680  3.18081  2.89803  2.37909  2.77495  2.98516  4.58523  3.61297
          1.00155  0.82136  1.64580  1.51467  0.24831  0.44674  1.02086
    195   2.29423  4.89220  3.04722  2.53487  4.13226  3.50595  3.73923  3.56683  2.54037  3.16997  3.98759  2.54452  3.91582  2.31994  2.99461  2.34721  2.94111  3.24191  5.40218  2.42344    228 - -
          2.68618  4.42225  2.77519  2.73123  3.46354  2.40513  3.72494  3.29354  2.67741  2.69355  4.24690  2.90347  2.73739  3.18146  2.89801  2.37887  2.77519  2.98518  4.58477  3.61503
          0.01792  4.42679  5.14914  0.61958  0.77255  0.49118  0.94651
    196   2.72652  4.85184  2.63485  2.61622  4.07137  3.57308  3.78528  2.84239  2.60819  2.25332  3.93035  3.12586  3.17648  2.49728  3.06174  2.41840  2.41090  3.17259  5.37074  4.05277    229 - -
          2.68618  4.42225  2.77519  2.73123  3.46354  2.40513  3.72494  3.29354  2.67741  2.69355  4.24690  2.90347  2.73739  3.18146  2.89801  2.37887  2.77519  2.98518  4.58477  3.61503
          0.01525  4.58671  5.30906  0.61958  0.77255  0.65150  0.73661
    197   1.80458  4.82599  3.19594  2.65488  4.03945  3.58366  3.81136  3.44652  2.64181  3.08335  3.92005  2.25049  3.98215  2.50889  3.08396  2.80678  2.97455  2.70888  5.35505  3.07836    230 - -
          2.68618  4.42225  2.77519  2.73123  3.46354  2.40513  3.72494  3.29354  2.67741  2.69355  4.24690  2.90347  2.73739  3.18146  2.89801  2.37887  2.77519  2.98518  4.58477  3.61503
          0.01525  4.58671  5.30906  0.61958  0.77255  0.65150  0.73661
    198   2.34638  4.27577  4.64733  4.05768  1.55141  4.03285  4.26281  2.25731  3.88144  1.93207  3.27679  4.11577  4.38083  4.02437  3.94641  3.34141  3.11687  2.46781  3.00944  3.43881    231 - -
          2.68618  4.42225  2.77519  2.73123  3.46354  2.40513  3.72494  3.29354  2.67741  2.69355  4.24690  2.90347  2.73739  3.18146  2.89801  2.37887  2.77519  2.98518  4.58477  3.61503
          0.01525  4.58671  5.30906  0.61958  0.77255  0.65150  0.73661
    199   2.75825  5.10596  3.06501  2.12437  4.39970  3.54723  3.73168  3.84145  2.22262  2.35745  4.16476  3.04295  2.59017  2.85240  2.43889  2.39288  2.98718  3.46955  5.56641  4.20382    232 - -
          2.68618  4.42225  2.77519  2.73123  3.46354  2.40513  3.72494  3.29354  2.67741  2.69355  4.24690  2.90347  2.73739  3.18146  2.89801  2.37887  2.77519  2.98518  4.58477  3.61503
          0.01525  4.58671  5.30906  0.61958  0.77255  0.65150  0.73661
    200   2.10428  5.04625  3.07380  2.53034  4.41801  3.50595  3.76431  3.86673  2.52644  3.41275  4.18829  2.43900  3.02074  2.88624  2.47230  2.07253  2.52307  3.47434  5.59773  4.23047    233 - -
          2.68618  4.42225  2.77519  2.73123  3.46354  2.40513  3.72494  3.29354  2.67741  2.69355  4.24690  2.90347  2.73739  3.18146  2.89801  2.37887  2.77519  2.98518  4.58477  3.61503
          0.01525  4.58671  5.30906  0.61958  0.77255  0.39454  1.12084
    201   2.36932  4.56416  3.53102  2.96405  3.71441  3.71255  3.95118  2.46506  2.49402  2.40326  2.86970  3.39931  2.23153  3.23776  2.72769  2.94916  2.99690  2.84214  5.13444  3.88649    234 - -
          2.68618  4.42225  2.77519  2.73123  3.46354  2.40513  3.72494  3.29354  2.67741  2.69355  4.24690  2.90347  2.73739  3.18146  2.89801  2.37887  2.77519  2.98518  4.58477  3.61503
          0.01390  4.67897  5.40131  0.61958  0.77255  0.48576  0.95510
    202   2.76835  4.50428  3.62525  3.06063  3.64705  3.73842  3.99770  2.53630  3.00906  2.23910  3.60744  3.47099  1.98101  2.65085  3.36579  2.53209  3.00249  2.38964  5.09160  3.85500    235 - -
          2.68618  4.42225  2.77519  2.73123  3.46354  2.40513  3.72494  3.29354  2.67741  2.69355  4.24690  2.90347  2.73739  3.18146  2.89801  2.37887  2.77519  2.98518  4.58477  3.61503
          0.10750  4.67897  2.37906  0.61958  0.77255  0.48576  0.95510
    203   2.30390  4.55040  3.48989  2.15860  3.70160  3.68974  3.94329  2.53604  2.90593  1.77465  3.64216  3.37834  3.17112  3.22627  3.28740  2.93326  2.98368  2.78845  5.13364  3.88450    236 - -
          2.68618  4.42225  2.77519  2.73123  3.46354  2.40513  3.72494  3.29354  2.67741  2.69355  4.24690  2.90347  2.73739  3.18146  2.89801  2.37887  2.77519  2.98518  4.58477  3.61503
          0.01525  4.58671  5.30906  0.61958  0.77255  0.65150  0.73661
    204   2.74170  5.24109  2.24744  2.42619  4.58210  3.50515  3.69817  4.06428  2.08192  3.54341  4.28441  2.55390  3.90372  2.40353  2.52062  2.34410  2.55189  3.62988  5.67463  4.26703    237 - -
          2.68618  4.42225  2.77519  2.73123  3.46354  2.40513  3.72494  3.29354  2.67741  2.69355  4.24690  2.90347  2.73739  3.18146  2.89801  2.37887  2.77519  2.98518  4.58477  3.61503
          0.01525  4.58671  5.30906  0.61958  0.77255  0.65150  0.73661
    205   2.84719  5.16568  2.14296  2.51377  4.43221  3.55486  3.81305  3.87077  2.12525  1.75847  4.23962  2.52712  3.99377  2.95166  3.07054  2.83830  3.08514  3.51541  5.63945  4.26969    238 - -
          2.68618  4.42225  2.77519  2.73123  3.46354  2.40513  3.72494  3.29354  2.67741  2.69355  4.24690  2.90347  2.73739  3.18146  2.89801  2.37887  2.77519  2.98518  4.58477  3.61503
          0.01525  4.58671  5.30906  0.61958  0.77255  0.65150  0.73661
    206   2.36871  5.15377  3.01167  1.75594  3.16742  3.53073  3.72583  3.91283  1.92683  3.43836  4.20859  3.01695  3.92950  2.45109  2.93653  2.73966  2.98775  3.52330  5.60737  4.22801    239 - -
          2.68618  4.42225  2.77519  2.73123  3.46354  2.40513  3.72494  3.29354  2.67741  2.69355  4.24690  2.90347  2.73739  3.18146  2.89801  2.37887  2.77519  2.98518  4.58477  3.61503
          0.01525  4.58671  5.30906  0.61958  0.77255  0.65150  0.73661
    207   2.36941  5.15641  3.02668  2.10640  4.46772  3.53017  3.71672  3.92317  1.95891  2.78099  4.20922  3.01478  3.92424  2.13137  2.91522  2.73142  2.61140  3.52900  5.60673  4.22725    240 - -
          2.68618  4.42225  2.77519  2.73123  3.46354  2.40513  3.72494  3.29354  2.67741  2.69355  4.24690  2.90347  2.73739  3.18146  2.89801  2.37887  2.77519  2.98518  4.58477  3.61503
          0.01525  4.58671  5.30906  0.61958  0.77255  0.65150  0.73661
    208   2.31214  4.34235  4.22858  3.65053  3.39755  3.95911  4.26680  2.19280  3.53601  1.39185  3.35528  3.90303  4.31765  2.79356  3.74778  3.24675  3.08832  2.08402  4.97890  3.79370    241 - -
          2.68618  4.42225  2.77519  2.73123  3.46354  2.40513  3.72494  3.29354  2.67741  2.69355  4.24690  2.90347  2.73739  3.18146  2.89801  2.37887  2.77519  2.98518  4.58477  3.61503
          0.01525  4.58671  5.30906  0.61958  0.77255  0.65150  0.73661
    209   2.42553  4.69688  3.32292  2.76182  3.88115  3.62874  3.84886  2.23671  2.35267  2.46867  3.78746  3.23944  4.01515  2.18584  3.12473  2.45152  2.97047  2.99187  5.24297  3.96394    242 - -
          2.68618  4.42225  2.77519  2.73123  3.46354  2.40513  3.72494  3.29354  2.67741  2.69355  4.24690  2.90347  2.73739  3.18146  2.89801  2.37887  2.77519  2.98518  4.58477  3.61503
          0.01525  4.58671  5.30906  0.61958  0.77255  0.65150  0.73661
    210   2.73517  5.15170  3.02245  2.17285  4.46325  3.52128  2.92351  3.92257  2.09290  2.84031  3.18360  2.57488  3.91317  2.81712  2.45945  2.42839  2.96530  3.52442  5.60265  4.21861    243 - -
          2.68618  4.42225  2.77519  2.73123  3.46354  2.40513  3.72494  3.29354  2.67741  2.69355  4.24690  2.90347  2.73739  3.18146  2.89801  2.37887  2.77519  2.98518  4.58477  3.61503
          0.01525  4.58671  5.30906  0.61958  0.77255  0.65150  0.73661
    211   2.72840  4.93783  2.50746  2.56409  4.17134  3.55622  3.75807  2.86187  2.55405  3.19680  4.00788  2.55146  3.94643  2.47702  2.63948  2.75988  2.95955  3.27148  2.84198  3.13139    244 - -
          2.68618  4.42225  2.77519  2.73123  3.46354  2.40513  3.72494  3.29354  2.67741  2.69355  4.24690  2.90347  2.73739  3.18146  2.89801  2.37887  2.77519  2.98518  4.58477  3.61503
          0.01525  4.58671  5.30906  0.61958  0.77255  0.65150  0.73661
    212   2.00740  4.79301  3.22582  2.69776  4.01623  2.79855  2.23606  3.44488  2.69362  3.08544  3.92613  3.18790  3.99332  3.03652  3.13133  2.40515  2.98332  3.14728  5.34877  2.82065    245 - -
          2.68618  4.42225  2.77519  2.73123  3.46354  2.40513  3.72494  3.29354  2.67741  2.69355  4.24690  2.90347  2.73739  3.18146  2.89801  2.37887  2.77519  2.98518  4.58477  3.61503
          0.01525  4.58671  5.30906  0.61958  0.77255  0.65150  0.73661
    213   2.44719  5.24601  2.92469  1.89779  4.58166  2.80150  3.72392  4.06091  2.47912  3.55120  4.30038  2.40958  2.97644  2.44008  2.97407  2.36744  2.99861  3.63396  5.69285  4.28455    246 - -
          2.68618  4.42225  2.77519  2.73123  3.46354  2.40513  3.72494  3.29354  2.67741  2.69355  4.24690  2.90347  2.73739  3.18146  2.89801  2.37887  2.77519  2.98518  4.58477  3.61503
          0.01525  4.58671  5.30906  0.61958  0.77255  0.65150  0.73661
    214   2.81211  5.31607  2.41480  2.13360  4.65151  3.51655  3.74843  4.13476  2.08778  3.61419  4.36577  2.98274  3.94356  1.73159  2.99150  2.76684  2.48017  3.70277  5.74746  4.33396    247 - -
          2.68618  4.42225  2.77519  2.73123  3.46354  2.40513  3.72494  3.29354  2.67741  2.69355  4.24690  2.90347  2.73739  3.18146  2.89801  2.37887  2.77519  2.98518  4.58477  3.61503
          0.10111  4.58671  2.45361  0.61958  0.77255  0.65150  0.73661
    215   2.70988  4.48544  3.49389  2.93609  3.61993  3.65840  3.90256  1.90581  2.87594  2.70259  3.58950  2.72599  4.04337  2.59657  3.24069  2.39028  2.94256  2.76663  3.22057  3.79672    248 - -
          2.68618  4.42225  2.77519  2.73123  3.46354  2.40513  3.72494  3.29354  2.67741  2.69355  4.24690  2.90347  2.73739  3.18146  2.89801  2.37887  2.77519  2.98518  4.58477  3.61503
          0.01660  4.50220  5.22455  0.61958  0.77255  0.55232  0.85711
    216   2.78963  4.24395  4.30000  3.71658  3.17977  3.89365  4.12966  1.90179  3.57351  2.40113  3.34644  3.88584  4.25864  2.81535  3.72934  3.18571  3.02106  2.19803  3.01347  1.99307    249 - -
          2.68618  4.42225  2.77519  2.73123  3.46354  2.40513  3.72494  3.29354  2.67741  2.69355  4.24690  2.90347  2.73739  3.18146  2.89801  2.37887  2.77519  2.98518  4.58477  3.61503
          0.01525  4.58671  5.30906  0.61958  0.77255  0.65150  0.73661
    217   2.46156  5.26892  3.01087  2.08655  4.62003  3.54013  3.71391  4.09223  1.91305  3.56470  4.31366  2.21536  3.93648  2.36511  2.42248  2.74991  3.01430  3.66403  5.68631  4.29672    250 - -
          2.68618  4.42225  2.77519  2.73123  3.46354  2.40513  3.72494  3.29354  2.67741  2.69355  4.24690  2.90347  2.73739  3.18146  2.89801  2.37887  2.77519  2.98518  4.58477  3.61503
          0.01525  4.58671  5.30906  0.61958  0.77255  0.65150  0.73661
    218   2.72835  5.18285  2.45242  2.44200  4.50605  3.50923  2.97624  3.04585  2.17744  3.47809  4.22971  2.98587  3.90250  2.41836  2.58545  2.37421  2.48862  3.56177  5.62817  4.23226    251 - -
          2.68618  4.42225  2.77519  2.73123  3.46354  2.40513  3.72494  3.29354  2.67741  2.69355  4.24690  2.90347  2.73739  3.18146  2.89801  2.37887  2.77519  2.98518  4.58477  3.61503
          0.01525  4.58671  5.30906  0.61958  0.77255  0.65150  0.73661
    219   3.25024  4.66495  4.68507  4.11873  3.38538  4.40258  4.68935  1.54812  3.91219  1.08058  3.24511  4.36764  4.68968  2.75687  4.07609  3.72204  3.47665  2.51682  5.23569  4.10211    252 - -
          2.68618  4.42225  2.77519  2.73123  3.46354  2.40513  3.72494  3.29354  2.67741  2.69355  4.24690  2.90347  2.73739  3.18146  2.89801  2.37887  2.77519  2.98518  4.58477  3.61503
          0.01525  4.58671  5.30906  0.61958  0.77255  0.65150  0.73661
    220   2.72809  3.17042  2.03043  2.69212  3.95295  3.59918  3.82213  2.75734  2.67894  2.55299  3.84276  3.18555  3.98923  2.52911  3.11641  2.43215  2.96094  3.05893  5.29423  3.99769    253 - -
          2.68618  4.42225  2.77519  2.73123  3.46354  2.40513  3.72494  3.29354  2.67741  2.69355  4.24690  2.90347  2.73739  3.18146  2.89801  2.37887  2.77519  2.98518  4.58477  3.61503
          0.01525  4.58671  5.30906  0.61958  0.77255  0.65150  0.73661
    221   2.73143  5.08759  3.04684  2.21287  3.24155  3.52932  3.72032  3.82179  2.11251  2.75261  4.14421  3.02414  3.06893  2.43833  2.47552  2.72566  2.60664  3.44759  5.55424  4.18395    254 - -
          2.68618  4.42225  2.77519  2.73123  3.46354  2.40513  3.72494  3.29354  2.67741  2.69355  4.24690  2.90347  2.73739  3.18146  2.89801  2.37887  2.77519  2.98518  4.58477  3.61503
          0.01525  4.58671  5.30906  0.61958  0.77255  0.65150  0.73661
    222   2.89248  4.29171  4.61456  4.01711  2.60198  4.05248  4.37082  2.15963  2.79852  1.43448  2.41122  4.12957  4.39209  4.01400  3.94551  3.35785  3.12234  2.13133  4.90015  3.73998    255 - -
          2.68618  4.42225  2.77519  2.73123  3.46354  2.40513  3.72494  3.29354  2.67741  2.69355  4.24690  2.90347  2.73739  3.18146  2.89801  2.37887  2.77519  2.98518  4.58477  3.61503
          0.01525  4.58671  5.30906  0.61958  0.77255  0.39454  1.12084
    223   2.76296  5.22378  2.23177  2.46952  4.54903  3.53870  3.73162  4.02080  2.03333  2.81245  4.27109  3.01446  3.10217  2.44373  2.96326  2.40168  2.46061  3.60400  5.66885  4.27043    256 - -
          2.68618  4.42225  2.77519  2.73123  3.46354  2.40513  3.72494  3.29354  2.67741  2.69355  4.24690  2.90347  2.73739  3.18146  2.89801  2.37887  2.77519  2.98518  4.58477  3.61503
          0.19337  4.67897  1.79257  0.61958  0.77255  0.48576  0.95510
    224   2.34598  5.21932  2.95459  2.14497  4.55593  3.50817  3.70132  4.02254  1.82502  3.51336  4.27159  2.98337  2.88457  2.13289  2.86948  2.73140  2.99426  3.60732  5.65136  4.26319    257 - -
          2.68618  4.42225  2.77519  2.73123  3.46354  2.40513  3.72494  3.29354  2.67741  2.69355  4.24690  2.90347  2.73739  3.18146  2.89801  2.37887  2.77519  2.98518  4.58477  3.61503
          0.01660  4.50220  5.22455  0.61958  0.77255  0.77200  0.62006
    225   2.71420  5.06369  2.42417  2.13186  4.34332  3.50257  3.70360  3.79171  2.46824  3.34043  3.12011  2.99828  3.90002  1.96124  2.94523  2.70881  2.94592  3.42106  3.35866  4.15922    258 - -
          2.68618  4.42225  2.77519  2.73123  3.46354  2.40513  3.72494  3.29354  2.67741  2.69355  4.24690  2.90347  2.73739  3.18146  2.89801  2.37887  2.77519  2.98518  4.58477  3.61503
          0.19464  4.50220  1.79705  0.61958  0.77255  0.77200  0.62006
    226   2.24270  4.41200  3.49206  2.30372  3.51642  3.62993  3.87995  2.88858  2.87547  1.87089  3.49969  3.35505  4.01559  3.20361  3.22476  2.88484  2.90622  2.67175  3.19361  3.71987    259 - -
          2.68618  4.42225  2.77519  2.73123  3.46354  2.40513  3.72494  3.29354  2.67741  2.69355  4.24690  2.90347  2.73739  3.18146  2.89801  2.37887  2.77519  2.98518  4.58477  3.61503
          0.01981  4.32737  5.04972  0.61958  0.77255  0.95973  0.48288
    227   2.25559  4.58222  3.28829  2.26632  3.75810  3.56864  3.79145  2.41048  2.66228  2.37156  3.67116  3.19587  3.95407  3.02217  2.50296  2.79951  2.89909  2.84365  5.13866  3.86896    260 - -
          2.68618  4.42225  2.77519  2.73123  3.46354  2.40513  3.72494  3.29354  2.67741  2.69355  4.24690  2.90347  2.73739  3.18146  2.89801  2.37887  2.77519  2.98518  4.58477  3.61503
          0.01981  4.32737  5.04972  0.61958  0.77255  0.95973  0.48288
    228   1.90028  4.40240  3.62781  3.06984  3.50875  3.69592  3.97337  2.29134  2.98351  1.99914  3.45266  3.46188  4.07998  2.56766  3.31483  2.95911  2.94981  2.55224  5.01162  3.78630    261 - -
          2.68618  4.42225  2.77519  2.73123  3.46354  2.40513  3.72494  3.29354  2.67741  2.69355  4.24690  2.90347  2.73739  3.18146  2.89801  2.37887  2.77519  2.98518  4.58477  3.61503
          0.01981  4.32737  5.04972  0.61958  0.77255  0.95973  0.48288
    229   2.24903  4.85701  2.99012  2.13211  4.13295  2.64570  3.72168  3.55360  2.53614  3.15809  3.97411  3.01584  3.88087  2.87727  2.99921  2.18185  2.91115  3.22272  5.40022  2.99144    262 - -
          2.68618  4.42225  2.77519  2.73123  3.46354  2.40513  3.72494  3.29354  2.67741  2.69355  4.24690  2.90347  2.73739  3.18146  2.89801  2.37887  2.77519  2.98518  4.58477  3.61503
          0.01981  4.32737  5.04972  0.61958  0.77255  0.77454  0.61788
    230   2.28016  4.49592  4.21067  3.68308  1.64808  4.00777  2.67500  2.98203  3.56544  2.62951  3.61672  3.85117  4.36947  3.77173  3.76785  3.30114  3.24172  2.79678  2.24510  2.71432    263 - -
          2.68618  4.42225  2.77519  2.73123  3.46354  2.40513  3.72494  3.29354  2.67741  2.69355  4.24690  2.90347  2.73739  3.18146  2.89801  2.37887  2.77519  2.98518  4.58477  3.61503
          0.01821  4.41077  5.13311  0.61958  0.77255  0.87861  0.53676
    231   2.75399  4.94079  3.16424  2.19968  4.16814  3.56327  3.71761  3.60716  2.10223  3.19153  4.01186  3.09108  3.94639  2.86873  2.09673  2.78442  2.97610  3.28655  3.14372  2.78409    264 - -
          2.68618  4.42225  2.77519  2.73123  3.46354  2.40513  3.72494  3.29354  2.67741  2.69355  4.24690  2.90347  2.73739  3.18146  2.89801  2.37887  2.77519  2.98518  4.58477  3.61503
          0.01821  4.41077  5.13311  0.61958  0.77255  0.66072  0.72666
    232   2.32172  4.79497  2.71987  2.61484  4.01018  3.55526  3.77237  2.36967  2.60325  3.04304  3.87868  2.48038  3.94668  2.94893  2.50788  2.76949  2.93526  2.61310  5.32327  4.01259    265 - -
          2.68618  4.42225  2.77519  2.73123  3.46354  2.40513  3.72494  3.29354  2.67741  2.69355  4.24690  2.90347  2.73739  3.18146  2.89801  2.37887  2.77519  2.98518  4.58477  3.61503
          0.01660  4.50220  5.22455  0.61958  0.77255  0.77200  0.62006
    233   2.07936  4.50521  3.47558  2.91192  2.87763  3.65609  3.89617  2.15097  2.30330  2.71122  3.60165  3.34550  4.03855  2.58976  3.22403  2.89596  2.94232  2.77313  5.07588  3.82724    266 - -
          2.68618  4.42225  2.77519  2.73123  3.46354  2.40513  3.72494  3.29354  2.67741  2.69355  4.24690  2.90347  2.73739  3.18146  2.89801  2.37887  2.77519  2.98518  4.58477  3.61503
          0.01660  4.50220  5.22455  0.61958  0.77255  0.55232  0.85711
    234   2.34840  4.77325  3.27902  2.71379  3.97094  3.61842  2.34588  3.36123  2.64140  2.23808  3.85774  3.20234  4.00410  2.55653  2.54689  2.83875  2.97969  2.66414  5.30062  4.00983    267 - -
          2.68618  4.42225  2.77519  2.73123  3.46354  2.40513  3.72494  3.29354  2.67741  2.69355  4.24690  2.90347  2.73739  3.18146  2.89801  2.37887  2.77519  2.98518  4.58477  3.61503
          0.01525  4.58671  5.30906  0.61958  0.77255  0.65150  0.73661
    235   2.72598  4.95774  2.63715  2.25276  4.20476  2.97519  3.75202  2.75317  2.25069  2.66614  4.02605  3.07209  2.96716  2.89551  3.01173  2.75162  2.95739  2.71384  5.45434  4.11185    268 - -
          2.68618  4.42225  2.77519  2.73123  3.46354  2.40513  3.72494  3.29354  2.67741  2.69355  4.24690  2.90347  2.73739  3.18146  2.89801  2.37887  2.77519  2.98518  4.58477  3.61503
          0.01525  4.58671  5.30906  0.61958  0.77255  0.65150  0.73661
    236   2.76891  5.21498  2.44073  1.77272  4.52943  3.51446  3.73258  3.00099  2.49406  3.50666  4.26766  2.99157  3.92698  2.07276  2.98522  2.73953  2.55052  3.58818  5.66515  4.26661    269 - -
          2.68618  4.42225  2.77519  2.73123  3.46354  2.40513  3.72494  3.29354  2.67741  2.69355  4.24690  2.90347  2.73739  3.18146  2.89801  2.37887  2.77519  2.98518  4.58477  3.61503
          0.01525  4.58671  5.30906  0.61958  0.77255  0.65150  0.73661
    237   3.30728  4.67798  4.94570  4.39038  3.45553  4.51582  4.91019  1.97291  4.23307  0.86039  3.28808  4.58362  4.80882  4.40768  4.36159  3.85936  2.39312  2.34232  5.36391  4.24835    270 - -
          2.68618  4.42225  2.77519  2.73123  3.46354  2.40513  3.72494  3.29354  2.67741  2.69355  4.24690  2.90347  2.73739  3.18146  2.89801  2.37887  2.77519  2.98518  4.58477  3.61503
          0.01525  4.58671  5.30906  0.61958  0.77255  0.65150  0.73661
    238   2.36511  5.28224  2.52754  2.11663  4.61514  2.65556  3.73407  4.09875  2.49689  3.58354  4.33220  2.16399  3.92647  2.43426  2.99680  2.74102  2.55359  3.66755  5.72182  4.30692    271 - -
          2.68618  4.42225  2.77519  2.73123  3.46354  2.40513  3.72494  3.29354  2.67741  2.69355  4.24690  2.90347  2.73739  3.18146  2.89801  2.37887  2.77519  2.98518  4.58477  3.61503
          0.36219  4.58671  1.22531  0.61958  0.77255  0.65150  0.73661
    239   1.59823  5.27124  2.02306  1.86603  4.60986  3.36572  3.79522  4.06613  2.69476  3.61381  4.42724  2.86581  3.90721  2.94357  3.22573  2.80410  3.12579  3.66791  5.80241  4.37384    272 - -
          2.68618  4.42225  2.77519  2.73123  3.46354  2.40513  3.72494  3.29354  2.67741  2.69355  4.24690  2.90347  2.73739  3.18146  2.89801  2.37887  2.77519  2.98518  4.58477  3.61503
          0.02151  4.24603  4.96837  0.61958  0.77255  1.02738  0.44308
    240   3.02262  4.50499  4.18878  3.66644  2.11045  4.02774  2.61388  2.79710  3.52418  1.31412  3.40232  3.86610  4.37051  3.75365  3.72801  3.32952  3.25141  2.70982  4.36085  2.81476    273 - -
          2.68618  4.42225  2.77519  2.73123  3.46354  2.40513  3.72494  3.29354  2.67741  2.69355  4.24690  2.90347  2.73739  3.18146  2.89801  2.37887  2.77519  2.98518  4.58477  3.61503
          0.02151  4.24603  4.96837  0.61958  0.77255  1.02738  0.44308
    241   2.66328  4.41979  3.43599  2.35940  3.56857  3.61254  3.88003  2.07040  2.85320  2.17082  3.51632  3.32643  4.00378  3.18174  3.21465  2.37888  2.90000  2.58826  5.02206  3.77716    274 - -
          2.68618  4.42225  2.77519  2.73123  3.46354  2.40513  3.72494  3.29354  2.67741  2.69355  4.24690  2.90347  2.73739  3.18146  2.89801  2.37887  2.77519  2.98518  4.58477  3.61503
          0.02151  4.24603  4.96837  0.61958  0.77255  0.80855  0.58969
    242   2.68045  5.12389  2.48204  2.14724  4.44530  3.44767  3.64117  3.91116  2.07653  2.77386  4.17345  2.92534  3.84664  2.74852  2.41104  2.30550  2.91134  3.50225  5.56748  4.17630    275 - -
          2.68662  4.42269  2.77525  2.73130  3.46398  2.40504  3.72539  3.29398  2.67679  2.69296  4.24734  2.90347  2.73709  3.18191  2.89802  2.37892  2.77525  2.98563  4.58521  3.61368
          0.56032  0.86102  5.07582  1.51482  0.24827  0.44674  1.02086
    243   2.85308  5.30689  3.01723  2.18406  4.66188  2.09496  3.74989  4.12249  2.01394  3.59615  4.35954  2.50431  3.98134  2.85720  2.07677  2.81546  3.07852  3.70606  5.71563  4.34248    284 - -
          2.68618  4.42225  2.77519  2.73123  3.46354  2.40513  3.72494  3.29354  2.67741  2.69355  4.24690  2.90347  2.73739  3.18146  2.89801  2.37887  2.77519  2.98518  4.58477  3.61503
          0.01525  4.58671  5.30906  0.61958  0.77255  0.65150  0.73661
    244   2.75225  4.23275  4.19072  3.60971  2.29201  3.85010  4.14662  2.04078  3.49153  1.76414  3.33476  2.80910  4.22033  3.71576  3.67810  2.54608  2.98564  2.45748  4.82658  3.61600    285 - -
          2.68618  4.42225  2.77519  2.73123  3.46354  2.40513  3.72494  3.29354  2.67741  2.69355  4.24690  2.90347  2.73739  3.18146  2.89801  2.37887  2.77519  2.98518  4.58477  3.61503
          0.01525  4.58671  5.30906  0.61958  0.77255  0.65150  0.73661
    245   2.76457  5.25700  2.56448  2.06273  4.58955  3.50724  3.71878  4.07046  1.76291  3.55632  4.30360  2.53868  3.91750  2.82219  2.96231  2.31366  2.99812  3.64156  5.69417  3.11792    286 - -
          2.68618  4.42225  2.77519  2.73123  3.46354  2.40513  3.72494  3.29354  2.67741  2.69355  4.24690  2.90347  2.73739  3.18146  2.89801  2.37887  2.77519  2.98518  4.58477  3.61503
          0.01525  4.58671  5.30906  0.61958  0.77255  0.65150  0.73661
    246   2.87609  5.06452  3.29904  2.70002  4.33782  3.66971  3.78981  2.68249  1.86447  3.31158  4.13386  3.19297  4.04631  2.45735  1.82375  2.90122  3.09069  3.42173  5.50602  2.92913    287 - -
          2.68618  4.42225  2.77519  2.73123  3.46354  2.40513  3.72494  3.29354  2.67741  2.69355  4.24690  2.90347  2.73739  3.18146  2.89801  2.37887  2.77519  2.98518  4.58477  3.61503
          0.01525  4.58671  5.30906  0.61958  0.77255  0.65150  0.73661
    247   2.74984  5.22674  2.99752  2.08863  4.56570  2.83042  3.70148  4.03987  2.15535  3.52493  4.27199  2.99079  3.91319  2.43632  2.20702  2.37323  2.51866  3.61474  5.65926  4.26254    288 - -
          2.68618  4.42225  2.77519  2.73123  3.46354  2.40513  3.72494  3.29354  2.67741  2.69355  4.24690  2.90347  2.73739  3.18146  2.89801  2.37887  2.77519  2.98518  4.58477  3.61503
          0.01525  4.58671  5.30906  0.61958  0.77255  0.65150  0.73661
    248   2.73038  5.00283  2.61826  2.52831  4.26254  3.54264  3.74321  2.96029  1.80831  3.27090  4.06835  3.05602  3.07292  2.87855  2.99212  2.74498  2.50879  3.34660  5.49010  2.93475    289 - -
          2.68618  4.42225  2.77519  2.73123  3.46354  2.40513  3.72494  3.29354  2.67741  2.69355  4.24690  2.90347  2.73739  3.18146  2.89801  2.37887  2.77519  2.98518  4.58477  3.61503
          0.01525  4.58671  5.30906  0.61958  0.77255  0.65150  0.73661
    249   2.74719  4.64743  2.71213  2.81846  2.20585  3.65128  3.86705  3.19561  2.80221  2.45197  3.74187  2.62385  4.03826  3.12648  3.21361  2.33664  2.97935  2.94208  5.13268  2.96889    290 - -
          2.68618  4.42225  2.77519  2.73123  3.46354  2.40513  3.72494  3.29354  2.67741  2.69355  4.24690  2.90347  2.73739  3.18146  2.89801  2.37887  2.77519  2.98518  4.58477  3.61503
          0.01525  4.58671  5.30906  0.61958  0.77255  0.65150  0.73661
    250   2.81369  5.18055  3.00618  2.54198  4.58753  3.53336  3.80591  4.04508  1.81756  3.56014  4.33512  2.60240  2.95495  2.92601  2.97282  1.59535  3.06640  3.63318  5.71371  4.34233    291 - -
          2.68618  4.42225  2.77519  2.73123  3.46354  2.40513  3.72494  3.29354  2.67741  2.69355  4.24690  2.90347  2.73739  3.18146  2.89801  2.37887  2.77519  2.98518  4.58477  3.61503
          0.01525  4.58671  5.30906  0.61958  0.77255  0.65150  0.73661
    251   2.73234  5.05225  2.57501  2.13097  3.09781  3.53478  3.73119  2.56846  1.97657  3.32592  4.11257  3.03705  3.92745  2.85753  2.61007  2.73497  2.96337  3.40416  5.52800  4.16534    292 - -
          2.68618  4.42225  2.77519  2.73123  3.46354  2.40513  3.72494  3.29354  2.67741  2.69355  4.24690  2.90347  2.73739  3.18146  2.89801  2.37887  2.77519  2.98518  4.58477  3.61503
          0.01525  4.58671  5.30906  0.61958  0.77255  0.65150  0.73661
    252   2.73274  5.12852  2.57427  2.17148  3.25584  2.78950  3.71642  3.88365  2.47554  2.82389  4.18273  2.44903  3.00957  2.83065  2.96059  2.42864  2.96472  3.49470  5.58997  4.20697    293 - -
          2.68618  4.42225  2.77519  2.73123  3.46354  2.40513  3.72494  3.29354  2.67741  2.69355  4.24690  2.90347  2.73739  3.18146  2.89801  2.37887  2.77519  2.98518  4.58477  3.61503
          0.01525  4.58671  5.30906  0.61958  0.77255  0.65150  0.73661
    253   2.86574  5.33708  1.96348  2.44634  4.67647  3.52062  3.80703  4.15571  2.59286  3.65244  4.42061  1.66331  3.97979  2.92478  2.53114  2.82163  2.50853  3.73361  5.80005  4.38579    294 - -
          2.68618  4.42225  2.77519  2.73123  3.46354  2.40513  3.72494  3.29354  2.67741  2.69355  4.24690  2.90347  2.73739  3.18146  2.89801  2.37887  2.77519  2.98518  4.58477  3.61503
          0.01525  4.58671  5.30906  0.61958  0.77255  0.65150  0.73661
    254   2.72892  4.47282  2.85703  2.53635  2.83105  3.69855  3.94868  2.38365  2.96063  2.01557  3.57046  3.41837  4.07850  2.77223  3.32422  2.94069  2.96066  2.33281  5.05231  3.81347    295 - -
          2.68618  4.42225  2.77519  2.73123  3.46354  2.40513  3.72494  3.29354  2.67741  2.69355  4.24690  2.90347  2.73739  3.18146  2.89801  2.37887  2.77519  2.98518  4.58477  3.61503
          0.01525  4.58671  5.30906  0.61958  0.77255  0.65150  0.73661
    255   2.42907  4.30691  2.95523  3.57957  2.11214  3.89927  4.19373  2.24722  3.48220  1.61210  3.34914  3.83465  4.26279  3.71491  3.69867  3.18312  3.04046  2.46323  4.91078  3.70867    296 - -
          2.68618  4.42225  2.77519  2.73123  3.46354  2.40513  3.72494  3.29354  2.67741  2.69355  4.24690  2.90347  2.73739  3.18146  2.89801  2.37887  2.77519  2.98518  4.58477  3.61503
          0.01525  4.58671  5.30906  0.61958  0.77255  0.65150  0.73661
    256   2.37344  5.21571  3.02031  2.49595  4.55122  3.54721  2.93533  4.01030  1.52773  3.51271  4.27836  2.51702  3.01988  2.84839  2.88656  2.76976  3.02541  3.60609  5.65839  4.28134    297 - -
          2.68618  4.42225  2.77519  2.73123  3.46354  2.40513  3.72494  3.29354  2.67741  2.69355  4.24690  2.90347  2.73739  3.18146  2.89801  2.37887  2.77519  2.98518  4.58477  3.61503
          0.01525  4.58671  5.30906  0.61958  0.77255  0.65150  0.73661
    257   2.75349  4.82340  2.65439  2.25979  3.98710  3.59688  2.98089  2.62431  2.66230  3.06320  3.90582  3.16274  3.99309  3.00527  3.10438  2.82443  2.98571  3.13635  2.11260  3.99815    298 - -
          2.68618  4.42225  2.77519  2.73123  3.46354  2.40513  3.72494  3.29354  2.67741  2.69355  4.24690  2.90347  2.73739  3.18146  2.89801  2.37887  2.77519  2.98518  4.58477  3.61503
          0.01525  4.58671  5.30906  0.61958  0.77255  0.65150  0.73661
    258   2.28362  4.44916  4.87152  4.28479  1.81662  4.28755  4.60723  1.81595  4.12400  1.49424  3.24406  4.38549  4.59811  4.25276  4.19344  3.60807  3.31768  2.36149  5.05580  3.88539    299 - -
          2.68618  4.42225  2.77519  2.73123  3.46354  2.40513  3.72494  3.29354  2.67741  2.69355  4.24690  2.90347  2.73739  3.18146  2.89801  2.37887  2.77519  2.98518  4.58477  3.61503
          0.01525  4.58671  5.30906  0.61958  0.77255  0.65150  0.73661
    259   2.33819  5.21521  2.60105  2.07928  4.54203  3.50722  3.70765  4.01671  2.15770  3.51239  4.26210  2.55478  3.90864  2.41429  2.94575  2.71183  2.97615  2.50953  5.65780  4.25535    300 - -
          2.68618  4.42225  2.77519  2.73123  3.46354  2.40513  3.72494  3.29354  2.67741  2.69355  4.24690  2.90347  2.73739  3.18146  2.89801  2.37887  2.77519  2.98518  4.58477  3.61503
          0.01525  4.58671  5.30906  0.61958  0.77255  0.65150  0.73661
    260   2.36516  5.14540  2.57744  2.46340  4.45495  3.51791  3.71420  3.91251  1.82677  3.43603  4.20042  3.00382  3.91434  2.39489  2.94498  2.71763  2.42565  2.82725  5.60378  4.21879    301 - -
          2.68618  4.42225  2.77519  2.73123  3.46354  2.40513  3.72494  3.29354  2.67741  2.69355  4.24690  2.90347  2.73739  3.18146  2.89801  2.37887  2.77519  2.98518  4.58477  3.61503
          0.01525  4.58671  5.30906  0.61958  0.77255  0.65150  0.73661
    261   2.85201  4.49130  3.84927  3.26530  3.57035  3.84865  4.07669  1.84877  2.41784  1.61969  3.51816  3.62663  4.21518  2.71335  3.29852  3.12143  3.07824  2.67446  5.07022  3.86222    302 - -
          2.68618  4.42225  2.77519  2.73123  3.46354  2.40513  3.72494  3.29354  2.67741  2.69355  4.24690  2.90347  2.73739  3.18146  2.89801  2.37887  2.77519  2.98518  4.58477  3.61503
          0.01525  4.58671  5.30906  0.61958  0.77255  0.65150  0.73661
    262   2.31965  4.40035  3.68720  3.12046  2.82186  3.72000  2.96301  2.89250  3.06482  1.93160  3.51195  3.50003  4.10347  3.35829  3.39573  2.18923  2.50197  2.67353  4.99070  3.76211    303 - -
          2.68618  4.42225  2.77519  2.73123  3.46354  2.40513  3.72494  3.29354  2.67741  2.69355  4.24690  2.90347  2.73739  3.18146  2.89801  2.37887  2.77519  2.98518  4.58477  3.61503
          0.01525  4.58671  5.30906  0.61958  0.77255  0.65150  0.73661
    263   2.11671  5.23943  2.46321  1.73445  4.55935  3.51257  3.73294  4.03275  2.10083  3.53377  4.29058  2.98628  3.92763  2.84165  2.98554  2.74128  3.00953  3.61741  5.68426  3.16138    304 - -
          2.68618  4.42225  2.77519  2.73123  3.46354  2.40513  3.72494  3.29354  2.67741  2.69355  4.24690  2.90347  2.73739  3.18146  2.89801  2.37887  2.77519  2.98518  4.58477  3.61503
          0.01525  4.58671  5.30906  0.61958  0.77255  0.65150  0.73661
    264   2.22612  4.57744  3.50601  2.99169  3.83348  3.59777  4.00670  3.23763  2.94547  2.93084  3.80781  2.49659  4.06466  3.28346  3.31688  2.89065  2.11784  2.96781  1.91320  3.97356    305 - -
          2.68618  4.42225  2.77519  2.73123  3.46354  2.40513  3.72494  3.29354  2.67741  2.69355  4.24690  2.90347  2.73739  3.18146  2.89801  2.37887  2.77519  2.98518  4.58477  3.61503
          0.01525  4.58671  5.30906  0.61958  0.77255  0.65150  0.73661
    265   1.87941  5.17569  2.48427  2.47925  4.54957  2.70682  3.77423  4.01651  2.11383  3.53363  4.29833  3.01869  3.94027  2.88994  3.03664  2.05773  3.02012  3.60085  5.69575  4.30244    306 - -
          2.68618  4.42225  2.77519  2.73123  3.46354  2.40513  3.72494  3.29354  2.67741  2.69355  4.24690  2.90347  2.73739  3.18146  2.89801  2.37887  2.77519  2.98518  4.58477  3.61503
          0.01525  4.58671  5.30906  0.61958  0.77255  0.65150  0.73661
    266   2.73842  5.12664  3.01726  1.81666  3.01334  3.52350  3.71909  3.87881  2.19539  3.41100  4.18142  3.01204  3.06149  2.39888  2.94970  2.72466  2.51414  3.49262  5.58692  4.20764    307 - -
          2.68618  4.42225  2.77519  2.73123  3.46354  2.40513  3.72494  3.29354  2.67741  2.69355  4.24690  2.90347  2.73739  3.18146  2.89801  2.37887  2.77519  2.98518  4.58477  3.61503
          0.01525  4.58671  5.30906  0.61958  0.77255  0.65150  0.73661
    267   2.72695  4.79516  3.21028  2.37360  2.86996  2.84833  3.80707  3.40102  2.65012  2.51487  3.88143  2.65410  3.97766  2.99113  3.09503  2.12762  2.53255  3.11132  5.32732  4.02188    308 - -
          2.68618  4.42225  2.77519  2.73123  3.46354  2.40513  3.72494  3.29354  2.67741  2.69355  4.24690  2.90347  2.73739  3.18146  2.89801  2.37887  2.77519  2.98518  4.58477  3.61503
          0.01525  4.58671  5.30906  0.61958  0.77255  0.65150  0.73661
    268   2.79472  5.22059  2.90887  1.95571  4.55432  2.76315  2.92657  4.02198  2.54184  3.53692  4.30426  3.00669  2.41160  2.88415  3.03250  1.99539  3.03672  3.61412  5.69886  4.30151    309 - -
          2.68618  4.42225  2.77519  2.73123  3.46354  2.40513  3.72494  3.29354  2.67741  2.69355  4.24690  2.90347  2.73739  3.18146  2.89801  2.37887  2.77519  2.98518  4.58477  3.61503
          0.10863  4.58671  2.37783  0.61958  0.77255  0.65150  0.73661
    269   2.70024  4.35162  3.71310  3.14403  2.67384  3.70402  3.98044  2.83207  3.06634  1.93125  3.46185  3.50716  4.08821  3.36533  2.80461  2.48615  2.04835  2.61882  4.94374  3.71821    310 - -
          2.68618  4.42225  2.77519  2.73123  3.46354  2.40513  3.72494  3.29354  2.67741  2.69355  4.24690  2.90347  2.73739  3.18146  2.89801  2.37887  2.77519  2.98518  4.58477  3.61503
          0.01673  4.49481  5.21716  0.61958  0.77255  0.54542  0.86655
    270   2.73627  5.09965  2.57882  2.18058  4.38765  3.52462  3.72576  3.83534  2.20956  2.26957  4.15692  2.64142  3.92167  2.84553  2.97165  2.38496  2.96820  2.79508  5.56780  4.19302    311 - -
          2.68618  4.42225  2.77519  2.73123  3.46354  2.40513  3.72494  3.29354  2.67741  2.69355  4.24690  2.90347  2.73739  3.18146  2.89801  2.37887  2.77519  2.98518  4.58477  3.61503
          0.01525  4.58671  5.30906  0.61958  0.77255  0.65150  0.73661
    271   2.74349  4.86068  2.25603  2.62430  4.07742  3.57926  3.80193  2.31507  2.62996  2.61793  3.94123  3.13420  3.97648  2.50185  3.08200  2.15842  2.97690  3.17099  5.38309  4.06521    312 - -
          2.68618  4.42225  2.77519  2.73123  3.46354  2.40513  3.72494  3.29354  2.67741  2.69355  4.24690  2.90347  2.73739  3.18146  2.89801  2.37887  2.77519  2.98518  4.58477  3.61503
          0.10863  4.58671  2.37783  0.61958  0.77255  0.65150  0.73661
    272   2.70261  4.67936  3.26188  2.23300  2.98702  2.81595  3.80590  3.24894  2.26978  2.48031  3.76713  3.18901  3.97440  3.02113  3.10551  2.80881  2.93391  2.98053  5.20805  2.61189    313 - -
          2.68618  4.42225  2.77519  2.73123  3.46354  2.40513  3.72494  3.29354  2.67741  2.69355  4.24690  2.90347  2.73739  3.18146  2.89801  2.37887  2.77519  2.98518  4.58477  3.61503
          0.01673  4.49481  5.21716  0.61958  0.77255  0.78144  0.61202
    273   2.69853  4.98643  2.51863  2.48906  3.17322  3.50882  3.70850  3.68289  2.10953  2.67578  4.05008  3.01858  3.90107  2.51032  2.95864  2.36512  2.51465  3.33292  5.47080  4.11507    314 - -
          2.68618  4.42225  2.77519  2.73123  3.46354  2.40513  3.72494  3.29354  2.67741  2.69355  4.24690  2.90347  2.73739  3.18146  2.89801  2.37887  2.77519  2.98518  4.58477  3.61503
          0.01673  4.49481  5.21716  0.61958  0.77255  0.78144  0.61202
    274   2.69897  4.44903  3.52389  2.36622  2.42463  3.66462  3.91438  2.48480  2.92045  2.34779  3.54883  2.69445  4.04575  3.22925  3.28559  2.90741  2.41164  2.71205  5.02664  3.78448    315 - -
          2.68618  4.42225  2.77519  2.73123  3.46354  2.40513  3.72494  3.29354  2.67741  2.69355  4.24690  2.90347  2.73739  3.18146  2.89801  2.37887  2.77519  2.98518  4.58477  3.61503
          0.01673  4.49481  5.21716  0.61958  0.77255  0.54542  0.86655
    275   2.74836  4.94739  2.56394  2.57302  3.12725  3.55670  2.86692  3.61209  2.59406  3.21491  4.03105  3.09333  2.03163  2.93788  3.05872  2.78103  2.40670  3.28760  5.44654  4.10138    316 - -
          2.68618  4.42225  2.77519  2.73123  3.46354  2.40513  3.72494  3.29354  2.67741  2.69355  4.24690  2.90347  2.73739  3.18146  2.89801  2.37887  2.77519  2.98518  4.58477  3.61503
          0.01525  4.58671  5.30906  0.61958  0.77255  0.65150  0.73661
    276   2.36935  5.28336  2.40021  2.18156  4.61873  2.82252  3.73813  4.10149  1.69079  3.58673  4.33656  2.97758  3.93004  2.84390  2.99683  2.36932  3.02355  3.67082  5.72508  4.31143    317 - -
          2.68618  4.42225  2.77519  2.73123  3.46354  2.40513  3.72494  3.29354  2.67741  2.69355  4.24690  2.90347  2.73739  3.18146  2.89801  2.37887  2.77519  2.98518  4.58477  3.61503
          0.01525  4.58671  5.30906  0.61958  0.77255  0.65150  0.73661
    277   2.73495  4.67414  3.34004  2.77538  3.85205  3.63247  3.85177  2.34087  2.25563  2.45062  2.96124  2.66275  4.01672  3.07610  2.55868  2.51133  2.96541  2.97059  5.22080  3.94542    318 - -
          2.68618  4.42225  2.77519  2.73123  3.46354  2.40513  3.72494  3.29354  2.67741  2.69355  4.24690  2.90347  2.73739  3.18146  2.89801  2.37887  2.77519  2.98518  4.58477  3.61503
          0.01525  4.58671  5.30906  0.61958  0.77255  0.65150  0.73661
    278   2.31972  4.43519  3.67978  3.13458  3.62629  3.68241  4.03680  2.94785  3.08394  1.59677  3.59503  2.58577  4.10577  3.38486  3.42013  2.43066  2.98078  2.31408  5.08134  3.85274    319 - -
          2.68618  4.42225  2.77519  2.73123  3.46354  2.40513  3.72494  3.29354  2.67741  2.69355  4.24690  2.90347  2.73739  3.18146  2.89801  2.37887  2.77519  2.98518  4.58477  3.61503
          0.01525  4.58671  5.30906  0.61958  0.77255  0.65150  0.73661
    279   2.75330  5.19563  2.99364  1.99779  4.51806  2.82476  3.71400  3.98363  1.93761  2.76110  4.24580  2.99972  3.91998  2.44181  2.92260  2.27011  2.98411  3.57478  5.63952  4.24908    320 - -
          2.68618  4.42225  2.77519  2.73123  3.46354  2.40513  3.72494  3.29354  2.67741  2.69355  4.24690  2.90347  2.73739  3.18146  2.89801  2.37887  2.77519  2.98518  4.58477  3.61503
          0.01525  4.58671  5.30906  0.61958  0.77255  0.65150  0.73661
    280   2.94238  5.04539  3.36018  2.80580  4.19024  3.71261  3.85288  3.71425  1.25490  3.30197  4.15618  3.27741  4.11219  3.03047  2.79346  2.98717  2.54550  3.41181  5.43890  2.37393    321 - -
          2.68618  4.42225  2.77519  2.73123  3.46354  2.40513  3.72494  3.29354  2.67741  2.69355  4.24690  2.90347  2.73739  3.18146  2.89801  2.37887  2.77519  2.98518  4.58477  3.61503
          0.01525  4.58671  5.30906  0.61958  0.77255  0.65150  0.73661
    281   3.93566  5.16704  5.45331  5.02823  0.93284  5.02218  4.62289  2.80664  4.85516  1.22486  3.36131  4.97467  5.20167  4.78104  4.83171  4.42992  4.15448  2.99931  4.72389  3.16276    322 - -
          2.68618  4.42225  2.77519  2.73123  3.46354  2.40513  3.72494  3.29354  2.67741  2.69355  4.24690  2.90347  2.73739  3.18146  2.89801  2.37887  2.77519  2.98518  4.58477  3.61503
          0.01525  4.58671  5.30906  0.61958  0.77255  0.65150  0.73661
    282   2.27651  5.03929  3.06117  2.55020  4.46107  2.74557  3.80019  3.91342  2.57454  3.45889  4.23399  2.55953  3.93801  2.46679  3.05071  1.78415  2.50898  3.50811  5.64203  4.27356    323 - -
          2.68618  4.42225  2.77519  2.73123  3.46354  2.40513  3.72494  3.29354  2.67741  2.69355  4.24690  2.90347  2.73739  3.18146  2.89801  2.37887  2.77519  2.98518  4.58477  3.61503
          0.01525  4.58671  5.30906  0.61958  0.77255  0.65150  0.73661
    283   2.74122  5.14844  3.00799  2.18961  3.25920  3.52131  3.71634  3.91274  2.18891  3.43603  4.20177  3.00631  2.86205  1.96263  2.94255  2.32456  2.97252  3.51881  5.60387  4.22013    324 - -
          2.68618  4.42225  2.77519  2.73123  3.46354  2.40513  3.72494  3.29354  2.67741  2.69355  4.24690  2.90347  2.73739  3.18146  2.89801  2.37887  2.77519  2.98518  4.58477  3.61503
          0.01525  4.58671  5.30906  0.61958  0.77255  0.65150  0.73661
    284   2.75377  5.24641  2.47179  2.16101  4.58583  3.51047  3.70657  4.06563  1.71803  3.54708  4.29150  2.98012  3.91212  2.80753  2.57164  2.34133  2.52286  3.63461  5.67996  4.27479    325 - -
          2.68618  4.42225  2.77519  2.73123  3.46354  2.40513  3.72494  3.29354  2.67741  2.69355  4.24690  2.90347  2.73739  3.18146  2.89801  2.37887  2.77519  2.98518  4.58477  3.61503
          0.01525  4.58671  5.30906  0.61958  0.77255  0.65150  0.73661
    285   2.36409  5.18009  3.00356  2.09689  3.40889  3.51496  2.97671  3.96811  2.13072  3.47327  4.22807  2.27194  3.90848  2.80847  2.49274  2.70971  2.96577  3.55809  5.62531  4.23322    326 - -
          2.68618  4.42225  2.77519  2.73123  3.46354  2.40513  3.72494  3.29354  2.67741  2.69355  4.24690  2.90347  2.73739  3.18146  2.89801  2.37887  2.77519  2.98518  4.58477  3.61503
          0.01525  4.58671  5.30906  0.61958  0.77255  0.65150  0.73661
    286   3.12930  4.59786  4.48545  3.88099  3.44278  4.23032  4.48390  1.82002  3.53626  1.17210  3.33220  4.14578  4.54857  3.92274  2.23777  3.54077  3.35525  2.53141  5.17998  4.02160    327 - -
          2.68618  4.42225  2.77519  2.73123  3.46354  2.40513  3.72494  3.29354  2.67741  2.69355  4.24690  2.90347  2.73739  3.18146  2.89801  2.37887  2.77519  2.98518  4.58477  3.61503
          0.01525  4.58671  5.30906  0.61958  0.77255  0.65150  0.73661
    287   2.84291  5.28173  2.96276  1.72650  4.61164  3.55728  3.76128  4.07223  1.81524  2.82155  4.33761  2.16749  3.97497  2.87401  2.90851  2.80860  3.07298  3.66636  5.70808  4.32607    328 - -
          2.68618  4.42225  2.77519  2.73123  3.46354  2.40513  3.72494  3.29354  2.67741  2.69355  4.24690  2.90347  2.73739  3.18146  2.89801  2.37887  2.77519  2.98518  4.58477  3.61503
          0.01525  4.58671  5.30906  0.61958  0.77255  0.65150  0.73661
    288   2.07222  4.80533  2.75933  2.65648  4.01550  3.58962  3.80569  2.63183  2.06478  2.55624  3.88863  3.15820  3.97925  2.98665  3.08562  2.80326  2.49769  3.10577  5.33640  4.02966    329 - -
          2.68618  4.42225  2.77519  2.73123  3.46354  2.40513  3.72494  3.29354  2.67741  2.69355  4.24690  2.90347  2.73739  3.18146  2.89801  2.37887  2.77519  2.98518  4.58477  3.61503
          0.01525  4.58671  5.30906  0.61958  0.77255  0.65150  0.73661
    289   2.76408  5.15498  3.05769  2.49880  4.46814  2.78006  3.72207  3.91925  1.87028  3.43965  4.20996  2.57740  3.93665  2.83522  2.23828  2.74799  2.52063  3.52991  5.60181  3.09725    330 - -
          2.68618  4.42225  2.77519  2.73123  3.46354  2.40513  3.72494  3.29354  2.67741  2.69355  4.24690  2.90347  2.73739  3.18146  2.89801  2.37887  2.77519  2.98518  4.58477  3.61503
          0.10111  4.58671  2.45361  0.61958  0.77255  0.65150  0.73661
    290   2.00474  4.53858  3.41649  2.86389  3.70514  3.62221  3.88447  3.07689  2.83050  2.31162  3.65341  2.53584  4.01847  3.15491  3.22078  2.86471  2.21345  2.83153  5.11604  2.96061    331 - -
          2.68618  4.42225  2.77519  2.73123  3.46354  2.40513  3.72494  3.29354  2.67741  2.69355  4.24690  2.90347  2.73739  3.18146  2.89801  2.37887  2.77519  2.98518  4.58477  3.61503
          0.10965  4.50220  2.37770  0.61958  0.77255  0.77200  0.62006
    291   2.74990  5.18344  2.27605  2.06654  4.49532  3.46861  3.69763  2.96205  1.67522  3.46964  4.24029  2.94616  3.89242  2.81304  2.93062  2.71896  2.98453  3.55228  5.63044  4.23685    332 - -
          2.68618  4.42225  2.77519  2.73123  3.46354  2.40513  3.72494  3.29354  2.67741  2.69355  4.24690  2.90347  2.73739  3.18146  2.89801  2.37887  2.77519  2.98518  4.58477  3.61503
          0.01821  4.41077  5.13311  0.61958  0.77255  0.87861  0.53676
    292   2.39630  5.09228  3.00235  2.12643  4.40037  3.49356  3.67105  3.84702  2.05487  2.58165  4.14775  2.51887  3.88623  2.78676  2.38963  2.70110  2.94262  3.46372  5.53976  4.17364    333 - -
          2.68618  4.42225  2.77519  2.73123  3.46354  2.40513  3.72494  3.29354  2.67741  2.69355  4.24690  2.90347  2.73739  3.18146  2.89801  2.37887  2.77519  2.98518  4.58477  3.61503
          0.13095  4.41077  2.20189  0.61958  0.77255  0.48042  0.96371
    293   2.76668  4.94818  3.09913  2.59728  4.23223  2.02593  3.78650  2.63148  1.93081  3.24170  4.06362  2.55432  3.96807  2.94097  2.95610  2.80162  3.00704  3.30964  5.47414  4.15063    334 - -
          2.68596  4.41985  2.77533  2.73136  3.46367  2.40472  3.72508  3.29367  2.67754  2.69323  4.24703  2.90360  2.73753  3.18160  2.89814  2.37900  2.77533  2.98532  4.58490  3.61516
          0.37130  1.18830  5.21716  0.60884  0.78522  0.54542  0.86655
    294   2.72872  4.60539  3.39670  2.49477  3.77090  3.64881  3.88103  2.48698  2.35626  2.43227  3.69995  3.29454  3.07583  3.13107  3.20596  2.87676  2.19046  2.44164  5.16702  3.90247    339 - -
          2.68618  4.42225  2.77519  2.73123  3.46354  2.40513  3.72494  3.29354  2.67741  2.69355  4.24690  2.90347  2.73739  3.18146  2.89801  2.37887  2.77519  2.98518  4.58477  3.61503
          0.01525  4.58671  5.30906  0.61958  0.77255  0.65150  0.73661
    295   2.17093  2.42536  3.49446  2.96908  4.16900  2.64514  4.06358  3.56980  2.95287  3.22689  4.06363  2.41689  2.78503  3.27723  3.36325  2.77476  2.03584  3.21323  5.51091  4.23963    340 - -
          2.68618  4.42225  2.77519  2.73123  3.46354  2.40513  3.72494  3.29354  2.67741  2.69355  4.24690  2.90347  2.73739  3.18146  2.89801  2.37887  2.77519  2.98518  4.58477  3.61503
          0.01525  4.58671  5.30906  0.61958  0.77255  0.65150  0.73661
    296   2.31626  4.41514  3.75151  3.19932  3.60834  3.69851  4.07010  2.28863  3.13858  2.23926  3.57797  3.55442  1.87251  3.43484  3.46202  2.47505  2.98835  2.67484  5.07600  3.85286    341 - -
          2.68618  4.42225  2.77519  2.73123  3.46354  2.40513  3.72494  3.29354  2.67741  2.69355  4.24690  2.90347  2.73739  3.18146  2.89801  2.37887  2.77519  2.98518  4.58477  3.61503
          0.01525  4.58671  5.30906  0.61958  0.77255  0.65150  0.73661
    297   2.39596  5.23703  2.48258  2.14171  4.57639  3.50351  3.69827  4.05835  1.89124  3.53940  4.28081  2.97282  3.05938  2.79783  2.58136  2.33959  2.97132  3.62493  5.67245  4.26444    342 - -
          2.68618  4.42225  2.77519  2.73123  3.46354  2.40513  3.72494  3.29354  2.67741  2.69355  4.24690  2.90347  2.73739  3.18146  2.89801  2.37887  2.77519  2.98518  4.58477  3.61503
          0.01525  4.58671  5.30906  0.61958  0.77255  0.39454  1.12084
    298   2.34700  4.58131  3.70778  3.15693  2.30617  3.81960  1.82391  3.09405  3.10818  2.78040  3.69200  3.54487  2.92383  3.40629  3.45563  3.07231  3.09781  2.87129  4.86808  2.74888    343 - -
          2.68618  4.42225  2.77519  2.73123  3.46354  2.40513  3.72494  3.29354  2.67741  2.69355  4.24690  2.90347  2.73739  3.18146  2.89801  2.37887  2.77519  2.98518  4.58477  3.61503
          0.10750  4.67897  2.37906  0.61958  0.77255  0.48576  0.95510
    299   2.03431  4.86389  3.16765  2.18831  4.12299  3.55661  3.80115  2.84897  2.61967  3.15136  3.97489  3.12942  2.60084  2.96516  3.07454  2.39854  2.52665  3.21293  5.41237  4.09090    344 - -
          2.68618  4.42225  2.77519  2.73123  3.46354  2.40513  3.72494  3.29354  2.67741  2.69355  4.24690  2.90347  2.73739  3.18146  2.89801  2.37887  2.77519  2.98518  4.58477  3.61503
          0.01525  4.58671  5.30906  0.61958  0.77255  0.65150  0.73661
    300   2.32755  4.36820  3.82504  3.25368  3.50265  3.78460  4.06266  2.35163  2.46763  2.26968  3.47943  3.60380  3.06031  3.46591  3.47955  3.04725  2.98814  1.70803  4.98643  3.76995    345 - -
          2.68618  4.42225  2.77519  2.73123  3.46354  2.40513  3.72494  3.29354  2.67741  2.69355  4.24690  2.90347  2.73739  3.18146  2.89801  2.37887  2.77519  2.98518  4.58477  3.61503
          0.01525  4.58671  5.30906  0.61958  0.77255  0.65150  0.73661
    301   3.81955  5.05024  5.22627  4.84579  1.14376  4.76695  4.03981  3.24461  4.65778  1.35605  3.80746  4.58160  5.03529  4.57804  4.61976  4.12092  4.03443  3.26209  4.17615  1.82712    346 - -
          2.68618  4.42225  2.77519  2.73123  3.46354  2.40513  3.72494  3.29354  2.67741  2.69355  4.24690  2.90347  2.73739  3.18146  2.89801  2.37887  2.77519  2.98518  4.58477  3.61503
          0.01525  4.58671  5.30906  0.61958  0.77255  0.65150  0.73661
    302   2.05704  5.27064  2.49883  1.78111  4.60775  3.51429  3.72414  4.08757  2.08253  3.56988  4.31817  2.98326  3.92585  2.82773  2.48325  2.73822  3.01067  3.65791  5.70406  4.29709    347 - -
          2.68618  4.42225  2.77519  2.73123  3.46354  2.40513  3.72494  3.29354  2.67741  2.69355  4.24690  2.90347  2.73739  3.18146  2.89801  2.37887  2.77519  2.98518  4.58477  3.61503
          0.01525  4.58671  5.30906  0.61958  0.77255  0.65150  0.73661
    303   2.13947  5.09016  3.01758  1.94091  4.38941  3.52322  3.74063  3.83560  2.51056  2.74155  4.16418  2.57665  3.04680  2.86311  2.99086  2.27137  2.97711  3.45997  5.57542  4.20290    348 - -
          2.68618  4.42225  2.77519  2.73123  3.46354  2.40513  3.72494  3.29354  2.67741  2.69355  4.24690  2.90347  2.73739  3.18146  2.89801  2.37887  2.77519  2.98518  4.58477  3.61503
          0.10030  4.58671  2.46221  0.61958  0.77255  0.65150  0.73661
    304   2.71957  4.23339  4.04298  2.57026  2.68461  3.80324  4.09834  1.99791  3.36563  2.04241  3.33687  3.72728  4.17270  3.60880  3.59238  2.54426  2.95208  2.08459  4.85142  3.65190    349 - -
          2.68618  4.42225  2.77519  2.73123  3.46354  2.40513  3.72494  3.29354  2.67741  2.69355  4.24690  2.90347  2.73739  3.18146  2.89801  2.37887  2.77519  2.98518  4.58477  3.61503
          0.01659  4.50301  5.22535  0.61958  0.77255  0.77097  0.62095
    305   2.88173  5.38224  1.66259  1.77384  4.69038  3.48737  3.79818  4.17501  2.61622  2.76953  4.44560  2.95184  3.96477  2.32121  3.12951  2.82486  3.12720  3.75552  5.82201  4.39246    350 - -
          2.68618  4.42225  2.77519  2.73123  3.46354  2.40513  3.72494  3.29354  2.67741  2.69355  4.24690  2.90347  2.73739  3.18146  2.89801  2.37887  2.77519  2.98518  4.58477  3.61503
          0.01659  4.50301  5.22535  0.61958  0.77255  0.55308  0.85608
    306   2.37083  5.19456  3.00592  2.15932  4.51875  3.52375  3.71031  3.98386  1.74665  3.48667  3.18430  2.43804  3.91924  2.49612  2.90844  2.72511  2.98152  3.57445  5.63594  4.24705    351 - -
          2.68618  4.42225  2.77519  2.73123  3.46354  2.40513  3.72494  3.29354  2.67741  2.69355  4.24690  2.90347  2.73739  3.18146  2.89801  2.37887  2.77519  2.98518  4.58477  3.61503
          0.01525  4.58671  5.30906  0.61958  0.77255  0.65150  0.73661
    307   2.72513  4.40765  2.89491  3.09769  3.53768  3.72073  3.97978  2.46591  3.04324  2.01585  3.51234  3.48493  4.09883  3.33895  2.58938  2.51643  2.95690  2.28739  3.24396  3.76651    352 - -
          2.68618  4.42225  2.77519  2.73123  3.46354  2.40513  3.72494  3.29354  2.67741  2.69355  4.24690  2.90347  2.73739  3.18146  2.89801  2.37887  2.77519  2.98518  4.58477  3.61503
          0.01525  4.58671  5.30906  0.61958  0.77255  0.65150  0.73661
    308   1.99033  4.47772  3.63815  3.08838  3.55844  3.71594  3.98634  2.98419  3.01863  2.06696  3.59767  2.20245  4.11422  3.33839  3.35790  2.97968  2.99872  2.76083  2.64955  3.74782    353 - -
          2.68618  4.42225  2.77519  2.73123  3.46354  2.40513  3.72494  3.29354  2.67741  2.69355  4.24690  2.90347  2.73739  3.18146  2.89801  2.37887  2.77519  2.98518  4.58477  3.61503
          0.01525  4.58671  5.30906  0.61958  0.77255  0.39454  1.12084
    309   1.95769  5.14665  2.54680  2.18332  4.44232  3.55363  3.75166  3.89094  1.94501  2.84068  4.20250  3.04392  3.94955  2.86807  2.99147  2.75430  2.99775  2.88750  5.61115  4.23261    354 - -
          2.68618  4.42225  2.77519  2.73123  3.46354  2.40513  3.72494  3.29354  2.67741  2.69355  4.24690  2.90347  2.73739  3.18146  2.89801  2.37887  2.77519  2.98518  4.58477  3.61503
          0.01390  4.67897  5.40131  0.61958  0.77255  0.48576  0.95510
    310   2.75898  5.19129  3.03545  2.04048  3.18567  3.54334  2.96595  3.96969  2.21533  2.87875  4.24048  2.48012  2.99762  2.44963  2.96491  2.73664  2.99004  3.56533  5.64216  4.25149    355 - -
          2.68618  4.42225  2.77519  2.73123  3.46354  2.40513  3.72494  3.29354  2.67741  2.69355  4.24690  2.90347  2.73739  3.18146  2.89801  2.37887  2.77519  2.98518  4.58477  3.61503
          0.10750  4.67897  2.37906  0.61958  0.77255  0.48576  0.95510
    311   2.75252  5.02337  3.11379  2.55037  4.29092  2.78999  3.74617  2.95504  2.20264  2.69151  4.08798  3.07365  3.16414  2.45082  2.12990  2.76588  2.98098  3.37209  5.50059  4.15640    356 - -
          2.68618  4.42225  2.77519  2.73123  3.46354  2.40513  3.72494  3.29354  2.67741  2.69355  4.24690  2.90347  2.73739  3.18146  2.89801  2.37887  2.77519  2.98518  4.58477  3.61503
          0.17784  4.58671  1.87904  0.61958  0.77255  0.65150  0.73661
    312   2.34133  5.19182  2.41544  2.07928  4.52126  3.45566  3.67114  3.99833  2.42516  3.49121  4.24240  2.35731  3.86764  2.77668  2.41279  2.67762  2.50009  3.57515  5.63492  4.22853    357 - -
          2.68618  4.42225  2.77519  2.73123  3.46354  2.40513  3.72494  3.29354  2.67741  2.69355  4.24690  2.90347  2.73739  3.18146  2.89801  2.37887  2.77519  2.98518  4.58477  3.61503
          0.01792  4.42679  5.14914  0.61958  0.77255  0.86140  0.54917
    313   2.70320  5.11207  2.41804  2.10437  4.41357  3.46670  3.67784  3.87151  2.44122  2.77156  4.16664  2.37700  3.87281  2.40058  2.92821  2.68302  2.93639  2.76251  5.57011  4.18220    358 - -
          2.68618  4.42225  2.77519  2.73123  3.46354  2.40513  3.72494  3.29354  2.67741  2.69355  4.24690  2.90347  2.73739  3.18146  2.89801  2.37887  2.77519  2.98518  4.58477  3.61503
          0.01792  4.42679  5.14914  0.61958  0.77255  0.86140  0.54917
    314   2.73842  4.99521  3.07545  2.19858  4.26581  3.53145  3.70996  3.68713  2.42447  2.12961  4.06176  3.04481  2.97476  2.38150  2.38596  2.75184  2.96487  3.34675  5.46421  4.12981    359 - -
          2.68562  4.42246  2.77541  2.73023  3.46375  2.40534  3.72516  3.29375  2.67718  2.69337  4.24711  2.90320  2.73761  3.18168  2.89822  2.37908  2.77541  2.98540  4.58498  3.61524
          0.30364  1.36232  5.14914  1.21397  0.35242  0.49118  0.94651
    315   2.75100  4.75774  3.25484  2.29551  2.23711  3.61686  3.83724  3.33189  2.69713  2.59046  3.83907  3.20644  2.50520  2.43285  3.12397  2.84483  2.98301  3.06096  5.27704  3.97488    367 - -
          2.68618  4.42225  2.77519  2.73123  3.46354  2.40513  3.72494  3.29354  2.67741  2.69355  4.24690  2.90347  2.73739  3.18146  2.89801  2.37887  2.77519  2.98518  4.58477  3.61503
          0.01525  4.58671  5.30906  0.61958  0.77255  0.39454  1.12084
    316   2.33010  2.70213  2.81304  2.96967  2.88757  2.83834  3.95804  3.07747  2.93596  2.77815  3.66011  3.40205  4.09015  3.24913  3.31685  2.25828  2.99155  2.83987  5.13108  2.81782    368 - -
          2.68618  4.42225  2.77519  2.73123  3.46354  2.40513  3.72494  3.29354  2.67741  2.69355  4.24690  2.90347  2.73739  3.18146  2.89801  2.37887  2.77519  2.98518  4.58477  3.61503
          0.01390  4.67897  5.40131  0.61958  0.77255  0.48576  0.95510
    317   2.75884  4.42569  3.72924  3.15948  3.55424  3.76156  4.02381  2.54743  3.10350  2.02695  3.53178  2.85434  4.13926  2.77508  3.43224  2.48349  2.47116  2.23184  5.01471  2.91478    369 - -
          2.68618  4.42225  2.77519  2.73123  3.46354  2.40513  3.72494  3.29354  2.67741  2.69355  4.24690  2.90347  2.73739  3.18146  2.89801  2.37887  2.77519  2.98518  4.58477  3.61503
          0.01390  4.67897  5.40131  0.61958  0.77255  0.48576  0.95510
    318   2.08415  4.59913  3.51936  2.94936  3.75307  3.71676  3.94617  2.47549  1.91181  2.42093  2.83164  3.39004  4.09726  3.21930  2.76973  2.95302  3.01016  2.87095  5.16478  3.91467    370 - -
          2.68618  4.42225  2.77519  2.73123  3.46354  2.40513  3.72494  3.29354  2.67741  2.69355  4.24690  2.90347  2.73739  3.18146  2.89801  2.37887  2.77519  2.98518  4.58477  3.61503
          0.01390  4.67897  5.40131  0.61958  0.77255  0.48576  0.95510
    319   2.36620  5.17688  2.35892  2.21832  4.48468  3.54462  3.73842  3.00083  2.19875  2.71093  4.22787  2.60538  3.05395  2.84858  2.97649  2.73986  2.99060  3.54729  5.63240  4.24461    371 - -
          2.68618  4.42225  2.77519  2.73123  3.46354  2.40513  3.72494  3.29354  2.67741  2.69355  4.24690  2.90347  2.73739  3.18146  2.89801  2.37887  2.77519  2.98518  4.58477  3.61503
          0.01390  4.67897  5.40131  0.61958  0.77255  0.48576  0.95510
    320   2.36021  4.95111  3.19256  2.62995  4.18777  3.60709  2.96772  3.59890  2.18453  2.38281  4.02409  3.14353  3.09503  2.95733  2.23455  2.81483  3.00450  2.74429  5.45222  4.12717    372 - -
          2.68618  4.42225  2.77519  2.73123  3.46354  2.40513  3.72494  3.29354  2.67741  2.69355  4.24690  2.90347  2.73739  3.18146  2.89801  2.37887  2.77519  2.98518  4.58477  3.61503
          0.01390  4.67897  5.40131  0.61958  0.77255  0.48576  0.95510
    321   3.60636  4.82061  5.63854  5.12800  3.83115  5.13205  5.68676  1.32747  5.03468  1.33736  3.58664  5.27977  5.31722  5.16372  5.12431  4.53654  3.85089  1.21076  5.92932  4.80796    373 - -
          2.68618  4.42225  2.77519  2.73123  3.46354  2.40513  3.72494  3.29354  2.67741  2.69355  4.24690  2.90347  2.73739  3.18146  2.89801  2.37887  2.77519  2.98518  4.58477  3.61503
          0.01390  4.67897  5.40131  0.61958  0.77255  0.48576  0.95510
    322   2.77173  4.63845  3.45105  2.35926  2.54614  3.69282  3.91999  2.37218  2.83332  2.42616  3.72743  3.34213  4.07523  2.58730  2.26333  2.92306  3.00232  2.92349  5.19404  3.93186    374 - -
          2.68618  4.42225  2.77519  2.73123  3.46354  2.40513  3.72494  3.29354  2.67741  2.69355  4.24690  2.90347  2.73739  3.18146  2.89801  2.37887  2.77519  2.98518  4.58477  3.61503
          0.01390  4.67897  5.40131  0.61958  0.77255  0.48576  0.95510
    323   2.77261  4.35211  3.92198  3.34856  3.43531  3.81433  3.06321  2.41418  3.26391  1.70616  3.46145  2.89815  4.18856  3.53568  3.53819  3.08138  2.59985  2.61263  4.92480  2.31496    375 - -
          2.68618  4.42225  2.77519  2.73123  3.46354  2.40513  3.72494  3.29354  2.67741  2.69355  4.24690  2.90347  2.73739  3.18146  2.89801  2.37887  2.77519  2.98518  4.58477  3.61503
          0.01390  4.67897  5.40131  0.61958  0.77255  0.48576  0.95510
    324   2.77334  5.19924  2.54607  2.49511  4.51383  3.55424  2.95719  3.97672  2.11887  3.48888  4.24921  3.03533  3.94740  2.84880  2.25286  2.75129  2.28804  3.57462  5.64566  2.67865    376 - -
          2.68618  4.42225  2.77519  2.73123  3.46354  2.40513  3.72494  3.29354  2.67741  2.69355  4.24690  2.90347  2.73739  3.18146  2.89801  2.37887  2.77519  2.98518  4.58477  3.61503
          0.01390  4.67897  5.40131  0.61958  0.77255  0.48576  0.95510
    325   1.87050  4.26364  4.62342  4.02615  2.54636  4.01813  4.31762  2.11369  3.85557  1.56238  3.29168  4.10731  4.37113  4.01299  3.93198  3.32375  3.09647  2.44533  4.83870  2.76241    377 - -
          2.68618  4.42225  2.77519  2.73123  3.46354  2.40513  3.72494  3.29354  2.67741  2.69355  4.24690  2.90347  2.73739  3.18146  2.89801  2.37887  2.77519  2.98518  4.58477  3.61503
          0.01390  4.67897  5.40131  0.61958  0.77255  0.48576  0.95510
    326   2.45048  4.64718  5.14265  4.58054  3.58017  4.61302  5.02540  1.86947  4.44332  0.94813  3.41880  4.71915  4.89609  4.58708  4.53823  3.95741  3.56446  1.86301  5.44868  4.31827    378 - -
          2.68618  4.42225  2.77519  2.73123  3.46354  2.40513  3.72494  3.29354  2.67741  2.69355  4.24690  2.90347  2.73739  3.18146  2.89801  2.37887  2.77519  2.98518  4.58477  3.61503
          0.01390  4.67897  5.40131  0.61958  0.77255  0.48576  0.95510
    327   2.15916  5.19209  3.06407  2.18262  4.50890  2.86373  3.74761  3.96554  1.75117  3.48214  4.24666  3.04754  3.95606  2.85819  2.50128  2.76263  3.01176  2.91083  5.64246  4.26290    379 - -
          2.68618  4.42225  2.77519  2.73123  3.46354  2.40513  3.72494  3.29354  2.67741  2.69355  4.24690  2.90347  2.73739  3.18146  2.89801  2.37887  2.77519  2.98518  4.58477  3.61503
          0.01390  4.67897  5.40131  0.61958  0.77255  0.48576  0.95510
    328   2.81385  5.28953  2.51563  1.75935  4.61213  2.81790  3.76943  4.08894  2.23139  3.58542  4.34019  3.01585  3.96243  2.87741  3.02927  2.40477  3.04899  3.66906  5.73283  2.46147    380 - -
          2.68618  4.42225  2.77519  2.73123  3.46354  2.40513  3.72494  3.29354  2.67741  2.69355  4.24690  2.90347  2.73739  3.18146  2.89801  2.37887  2.77519  2.98518  4.58477  3.61503
          0.01390  4.67897  5.40131  0.61958  0.77255  0.48576  0.95510
    329   3.59115  4.79881  5.64282  5.14601  3.93169  5.15127  5.75847  1.26459  5.06457  1.63014  3.68230  5.29915  5.34700  5.23314  5.17802  4.56382  3.84048  1.03891  6.02671  4.87499    381 - -
          2.68618  4.42225  2.77519  2.73123  3.46354  2.40513  3.72494  3.29354  2.67741  2.69355  4.24690  2.90347  2.73739  3.18146  2.89801  2.37887  2.77519  2.98518  4.58477  3.61503
          0.01390  4.67897  5.40131  0.61958  0.77255  0.48576  0.95510
    330   2.77508  5.24348  3.02313  2.12053  4.57506  2.86404  2.99920  4.04775  2.46296  2.81244  4.28930  2.52877  3.94161  1.97283  2.59936  2.74404  3.00545  3.62726  5.68107  4.28405    382 - -
          2.68618  4.42225  2.77519  2.73123  3.46354  2.40513  3.72494  3.29354  2.67741  2.69355  4.24690  2.90347  2.73739  3.18146  2.89801  2.37887  2.77519  2.98518  4.58477  3.61503
          0.01390  4.67897  5.40131  0.61958  0.77255  0.48576  0.95510
    331   2.91067  5.36358  3.15062  1.78834  4.74018  3.64543  2.88070  4.19383  2.00103  3.64772  4.40974  3.11519  4.03447  1.89093  2.30786  2.87227  3.12809  3.77424  5.74599  4.39130    383 - -
          2.68618  4.42225  2.77519  2.73123  3.46354  2.40513  3.72494  3.29354  2.67741  2.69355  4.24690  2.90347  2.73739  3.18146  2.89801  2.37887  2.77519  2.98518  4.58477  3.61503
          0.01390  4.67897  5.40131  0.61958  0.77255  0.48576  0.95510
    332   2.76340  4.94204  3.16642  1.77107  3.16736  3.59554  3.01823  3.58834  2.61044  3.19749  4.01570  3.13208  3.98698  2.95902  3.07080  2.38404  2.29097  3.27146  5.43646  3.14887    384 - -
          2.68618  4.42225  2.77519  2.73123  3.46354  2.40513  3.72494  3.29354  2.67741  2.69355  4.24690  2.90347  2.73739  3.18146  2.89801  2.37887  2.77519  2.98518  4.58477  3.61503
          0.01390  4.67897  5.40131  0.61958  0.77255  0.48576  0.95510
    333   3.87707  5.15159  5.62515  5.12882  3.46350  5.14588  5.58351  2.49277  4.93847  0.48192  3.23987  5.32932  5.30941  4.97105  4.97125  4.58409  4.12157  2.17857  5.67604  4.63268    385 - -
          2.68618  4.42225  2.77519  2.73123  3.46354  2.40513  3.72494  3.29354  2.67741  2.69355  4.24690  2.90347  2.73739  3.18146  2.89801  2.37887  2.77519  2.98518  4.58477  3.61503
          0.01390  4.67897  5.40131  0.61958  0.77255  0.48576  0.95510
    334   2.15002  5.00156  3.16056  1.99966  4.25223  3.60125  3.79866  2.88558  1.78511  2.72620  4.07128  3.12649  3.99251  2.94336  3.01893  2.81043  3.01285  3.32150  5.49829  4.16239    386 - -
          2.68618  4.42225  2.77519  2.73123  3.46354  2.40513  3.72494  3.29354  2.67741  2.69355  4.24690  2.90347  2.73739  3.18146  2.89801  2.37887  2.77519  2.98518  4.58477  3.61503
          0.01390  4.67897  5.40131  0.61958  0.77255  0.48576  0.95510
    335   2.39852  5.20672  3.06259  2.17993  4.52720  3.56066  3.74012  3.05871  1.91339  3.49616  4.25618  3.04121  3.95182  2.47759  2.23909  2.75702  2.58258  3.58448  5.64957  4.26674    387 - -
          2.68618  4.42225  2.77519  2.73123  3.46354  2.40513  3.72494  3.29354  2.67741  2.69355  4.24690  2.90347  2.73739  3.18146  2.89801  2.37887  2.77519  2.98518  4.58477  3.61503
          0.01390  4.67897  5.40131  0.61958  0.77255  0.48576  0.95510
    336   2.76489  5.03905  3.11665  1.87509  4.29963  3.57680  3.77421  3.72975  2.54777  3.30677  3.04340  2.63801  3.96833  2.90898  2.52129  2.77882  2.45201  3.38415  5.52370  2.65341    388 - -
          2.68618  4.42225  2.77519  2.73123  3.46354  2.40513  3.72494  3.29354  2.67741  2.69355  4.24690  2.90347  2.73739  3.18146  2.89801  2.37887  2.77519  2.98518  4.58477  3.61503
          0.01390  4.67897  5.40131  0.61958  0.77255  0.48576  0.95510
    337   2.82492  3.18967  3.67819  3.09967  3.67693  3.78141  4.00664  2.39695  1.38788  2.75798  3.66619  3.50368  4.16172  3.32291  3.26174  3.03609  3.05567  2.80281  5.11700  2.96601    389 - -
          2.68618  4.42225  2.77519  2.73123  3.46354  2.40513  3.72494  3.29354  2.67741  2.69355  4.24690  2.90347  2.73739  3.18146  2.89801  2.37887  2.77519  2.98518  4.58477  3.61503
          0.01390  4.67897  5.40131  0.61958  0.77255  0.48576  0.95510
    338   2.13830  5.22579  3.08354  2.52487  4.56061  2.80474  3.75208  4.01875  1.69589  3.52106  4.28288  3.05980  3.96921  2.44387  2.55529  2.78001  2.58683  3.61385  5.66708  4.29089    390 - -
          2.68618  4.42225  2.77519  2.73123  3.46354  2.40513  3.72494  3.29354  2.67741  2.69355  4.24690  2.90347  2.73739  3.18146  2.89801  2.37887  2.77519  2.98518  4.58477  3.61503
          0.01390  4.67897  5.40131  0.61958  0.77255  0.48576  0.95510
    339   2.88146  5.30461  3.15695  2.58703  4.66621  3.63292  3.77223  4.11569  2.11116  3.59191  4.35844  3.11156  3.04777  2.13079  1.87108  2.00815  3.10179  3.70807  5.70952  4.35553    391 - -
          2.68618  4.42225  2.77519  2.73123  3.46354  2.40513  3.72494  3.29354  2.67741  2.69355  4.24690  2.90347  2.73739  3.18146  2.89801  2.37887  2.77519  2.98518  4.58477  3.61503
          0.01390  4.67897  5.40131  0.61958  0.77255  0.48576  0.95510
    340   2.78676  4.95008  3.21428  2.64808  4.18496  3.61919  2.95337  3.59440  2.27120  2.61418  4.02369  3.15809  4.00593  2.96560  2.00963  2.44936  2.44558  3.28120  3.46221  4.12870    392 - -
          2.68618  4.42225  2.77519  2.73123  3.46354  2.40513  3.72494  3.29354  2.67741  2.69355  4.24690  2.90347  2.73739  3.18146  2.89801  2.37887  2.77519  2.98518  4.58477  3.61503
          0.17545  4.67897  1.88632  0.61958  0.77255  0.48576  0.95510
    341   2.29781  5.01979  3.05792  2.52065  4.41297  2.87848  3.75364  3.86185  2.51135  3.40660  4.18241  2.40662  3.91041  2.87630  2.08758  2.33037  2.45623  3.46494  5.58918  4.22417    393 - -
          2.68618  4.42225  2.77519  2.73123  3.46354  2.40513  3.72494  3.29354  2.67741  2.69355  4.24690  2.90347  2.73739  3.18146  2.89801  2.37887  2.77519  2.98518  4.58477  3.61503
          0.01631  4.51983  5.24218  0.61958  0.77255  0.74884  0.64039
    342   2.27732  4.91121  3.08674  1.56312  4.19517  3.53903  3.81179  3.54643  2.61902  2.62019  4.03534  3.10969  3.96616  2.97048  3.07127  2.79003  2.35997  3.23203  5.47479  4.14497    394 - -
          2.68618  4.42225  2.77519  2.73123  3.46354  2.40513  3.72494  3.29354  2.67741  2.69355  4.24690  2.90347  2.73739  3.18146  2.89801  2.37887  2.77519  2.98518  4.58477  3.61503
          0.01631  4.51983  5.24218  0.61958  0.77255  0.35065  1.21818
    343   2.79734  4.57176  3.59890  3.01979  3.71891  3.74469  3.96540  1.91474  2.42475  2.15895  3.66937  3.44070  4.12215  2.61058  2.59175  2.98971  3.02521  2.85193  5.13438  3.00106    395 - -
          2.68618  4.42225  2.77519  2.73123  3.46354  2.40513  3.72494  3.29354  2.67741  2.69355  4.24690  2.90347  2.73739  3.18146  2.89801  2.37887  2.77519  2.98518  4.58477  3.61503
          0.01390  4.67897  5.40131  0.61958  0.77255  0.48576  0.95510
    344   3.06104  5.47958  2.06698  2.54340  4.99459  1.35741  4.07557  4.49841  3.00215  4.00309  4.80211  2.38021  4.12925  3.22354  3.54950  2.00266  3.36878  4.02987  6.16083  4.71204    396 - -
          2.68618  4.42225  2.77519  2.73123  3.46354  2.40513  3.72494  3.29354  2.67741  2.69355  4.24690  2.90347  2.73739  3.18146  2.89801  2.37887  2.77519  2.98518  4.58477  3.61503
          0.01390  4.67897  5.40131  0.61958  0.77255  0.48576  0.95510
    345   2.95575  4.79508  3.53740  3.03911  1.35490  3.82182  2.90545  3.35232  2.97119  2.98855  3.90380  3.46781  3.00386  2.47228  3.33507  3.09105  3.19006  3.11327  4.92092  3.43543    397 - -
          2.68618  4.42225  2.77519  2.73123  3.46354  2.40513  3.72494  3.29354  2.67741  2.69355  4.24690  2.90347  2.73739  3.18146  2.89801  2.37887  2.77519  2.98518  4.58477  3.61503
          0.01390  4.67897  5.40131  0.61958  0.77255  0.48576  0.95510
    346   3.49519  6.13765  0.87982  2.49474  5.45390  3.61815  4.28099  5.07968  3.42975  4.53711  5.43539  1.44638  4.30430  3.46806  4.10728  3.34318  3.82102  4.59751  6.64207  5.06311    398 - -
          2.68618  4.42225  2.77519  2.73123  3.46354  2.40513  3.72494  3.29354  2.67741  2.69355  4.24690  2.90347  2.73739  3.18146  2.89801  2.37887  2.77519  2.98518  4.58477  3.61503
          0.01390  4.67897  5.40131  0.61958  0.77255  0.48576  0.95510
    347   3.21878  5.77287  1.03246  1.75972  4.96225  3.59525  4.05945  4.55702  3.02459  4.04940  4.87546  3.05064  4.17379  3.21727  3.59858  3.11924  3.48992  4.13669  6.16506  2.66071    399 - -
          2.68618  4.42225  2.77519  2.73123  3.46354  2.40513  3.72494  3.29354  2.67741  2.69355  4.24690  2.90347  2.73739  3.18146  2.89801  2.37887  2.77519  2.98518  4.58477  3.61503
          0.01390  4.67897  5.40131  0.61958  0.77255  0.48576  0.95510
    348   3.02993  4.44480  4.64299  4.05760  3.37350  4.18263  4.50927  2.05265  3.91055  1.12766  2.69559  4.22429  4.51664  4.09099  4.03947  2.26489  3.26273  2.47319  5.06215  3.90670    400 - -
          2.68618  4.42225  2.77519  2.73123  3.46354  2.40513  3.72494  3.29354  2.67741  2.69355  4.24690  2.90347  2.73739  3.18146  2.89801  2.37887  2.77519  2.98518  4.58477  3.61503
          0.01390  4.67897  5.40131  0.61958  0.77255  0.48576  0.95510
    349   3.75797  4.97512  5.71906  5.17907  3.58574  5.21748  5.65010  1.52804  5.06317  0.79469  3.33319  5.36170  5.33119  5.07086  5.09300  4.61660  3.98630  1.88908  5.76625  4.73764    401 - -
          2.68618  4.42225  2.77519  2.73123  3.46354  2.40513  3.72494  3.29354  2.67741  2.69355  4.24690  2.90347  2.73739  3.18146  2.89801  2.37887  2.77519  2.98518  4.58477  3.61503
          0.01390  4.67897  5.40131  0.61958  0.77255  0.48576  0.95510
    350   2.38145  4.38360  3.83795  3.26565  2.82551  3.78983  4.06549  2.37448  3.19400  2.20008  3.49116  3.61265  4.16781  3.47564  2.76854  1.75096  2.99888  2.63986  4.98109  3.76451    402 - -
          2.68618  4.42225  2.77519  2.73123  3.46354  2.40513  3.72494  3.29354  2.67741  2.69355  4.24690  2.90347  2.73739  3.18146  2.89801  2.37887  2.77519  2.98518  4.58477  3.61503
          0.01390  4.67897  5.40131  0.61958  0.77255  0.48576  0.95510
    351   2.41787  5.04068  2.58328  2.55428  4.30450  3.57119  3.77082  3.00029  2.54832  2.73286  4.10563  2.50544  3.96306  2.90403  2.04422  2.77143  2.57369  3.38579  5.52726  4.17329    403 - -
          2.68618  4.42225  2.77519  2.73123  3.46354  2.40513  3.72494  3.29354  2.67741  2.69355  4.24690  2.90347  2.73739  3.18146  2.89801  2.37887  2.77519  2.98518  4.58477  3.61503
          0.01390  4.67897  5.40131  0.61958  0.77255  0.48576  0.95510
    352   3.83797  5.10961  5.61221  5.10841  3.48306  5.12779  5.56921  2.45301  4.92900  0.52702  3.25774  5.30398  5.29496  4.96669  4.96676  4.55687  4.08139  1.99685  5.68160  4.63598    404 - -
          2.68618  4.42225  2.77519  2.73123  3.46354  2.40513  3.72494  3.29354  2.67741  2.69355  4.24690  2.90347  2.73739  3.18146  2.89801  2.37887  2.77519  2.98518  4.58477  3.61503
          0.01390  4.67897  5.40131  0.61958  0.77255  0.48576  0.95510
    353   2.36973  5.25425  2.31963  1.99228  4.59134  3.53600  2.90912  4.07072  2.11507  2.91778  4.29772  3.00655  3.93145  2.82530  2.51947  2.73029  2.99586  3.64075  5.69044  4.28565    405 - -
          2.68618  4.42225  2.77519  2.73123  3.46354  2.40513  3.72494  3.29354  2.67741  2.69355  4.24690  2.90347  2.73739  3.18146  2.89801  2.37887  2.77519  2.98518  4.58477  3.61503
          0.01390  4.67897  5.40131  0.61958  0.77255  0.48576  0.95510
    354   2.77432  5.26034  2.54640  2.46432  4.59828  3.53913  3.73349  4.07679  1.99169  3.56219  4.30682  2.46270  3.93814  2.83448  2.52190  2.18675  2.19265  3.64799  5.69833  4.29431    406 - -
          2.68618  4.42225  2.77519  2.73123  3.46354  2.40513  3.72494  3.29354  2.67741  2.69355  4.24690  2.90347  2.73739  3.18146  2.89801  2.37887  2.77519  2.98518  4.58477  3.61503
          0.01390  4.67897  5.40131  0.61958  0.77255  0.48576  0.95510
    355   1.44297  4.38469  3.97078  3.41298  3.49788  3.80874  4.15122  2.83020  3.32370  1.96073  3.51321  3.71484  4.21579  3.60005  3.59363  3.09714  2.52505  2.62848  5.00083  2.69336    407 - -
          2.68618  4.42225  2.77519  2.73123  3.46354  2.40513  3.72494  3.29354  2.67741  2.69355  4.24690  2.90347  2.73739  3.18146  2.89801  2.37887  2.77519  2.98518  4.58477  3.61503
          0.01390  4.67897  5.40131  0.61958  0.77255  0.48576  0.95510
    356   4.02349  5.23157  5.83296  5.30170  3.42266  5.40159  5.71619  2.02049  5.12600  0.47224  3.17806  5.54365  5.42806  5.06409  5.11524  4.83629  4.23741  2.67215  5.69166  4.69540    408 - -
          2.68618  4.42225  2.77519  2.73123  3.46354  2.40513  3.72494  3.29354  2.67741  2.69355  4.24690  2.90347  2.73739  3.18146  2.89801  2.37887  2.77519  2.98518  4.58477  3.61503
          0.01390  4.67897  5.40131  0.61958  0.77255  0.48576  0.95510
    357   2.42300  5.22071  3.03061  2.16596  4.54688  3.54233  3.72895  4.01726  1.92659  3.51635  4.26714  3.01821  3.93520  2.44733  2.60887  2.40562  2.51972  3.60132  5.66345  3.16882    409 - -
          2.68618  4.42225  2.77519  2.73123  3.46354  2.40513  3.72494  3.29354  2.67741  2.69355  4.24690  2.90347  2.73739  3.18146  2.89801  2.37887  2.77519  2.98518  4.58477  3.61503
          0.01390  4.67897  5.40131  0.61958  0.77255  0.48576  0.95510
    358   2.36613  5.27412  2.46613  2.46971  4.61136  2.82891  3.76452  4.08851  2.22586  3.58265  4.33460  3.01814  3.95667  2.47210  3.01516  1.70318  3.03779  3.66433  5.72731  4.32115    410 - -
          2.68620  4.42227  2.77522  2.73126  3.46356  2.40515  3.72497  3.29356  2.67743  2.69357  4.24692  2.90301  2.73742  3.18149  2.89803  2.37889  2.77522  2.98521  4.58479  3.61506
          0.22753  2.33149  2.24102  0.27640  1.42093  0.48576  0.95510
    359   1.99688  5.17659  2.91354  1.94703  4.54690  3.50031  3.79091  4.01074  2.57663  3.53574  4.30776  2.51178  2.37781  2.91178  3.06758  2.35588  3.03882  3.60129  5.70521  4.31320    412 - -
          2.68618  4.42225  2.77519  2.73123  3.46354  2.40513  3.72494  3.29354  2.67741  2.69355  4.24690  2.90347  2.73739  3.18146  2.89801  2.37887  2.77519  2.98518  4.58477  3.61503
          0.10274  4.57156  2.43846  0.61958  0.77255  0.38337  1.14432
    360   2.77697  5.29134  2.42682  1.85936  4.63083  2.80363  2.85180  4.11815  2.18882  3.59381  4.33636  2.97484  3.92356  2.40531  2.97605  2.42569  3.01126  3.67954  5.72407  4.30756    413 - -
          2.68618  4.42225  2.77519  2.73123  3.46354  2.40513  3.72494  3.29354  2.67741  2.69355  4.24690  2.90347  2.73739  3.18146  2.89801  2.37887  2.77519  2.98518  4.58477  3.61503
          0.09910  4.60220  2.47320  0.61958  0.77255  0.62652  0.76453
    361   1.81327  4.96120  2.16822  2.65506  4.66657  1.77334  4.01228  4.13098  2.88092  3.69226  4.48071  3.14245  3.98145  3.16491  3.36619  2.15554  3.08947  3.65592  5.87727  4.51287    414 - -
          2.68618  4.42225  2.77519  2.73123  3.46354  2.40513  3.72494  3.29354  2.67741  2.69355  4.24690  2.90347  2.73739  3.18146  2.89801  2.37887  2.77519  2.98518  4.58477  3.61503
          0.01632  4.51942  5.24177  0.61958  0.77255  0.52971  0.88862
    362   2.86912  5.40342  2.01542  1.67134  4.73665  3.51940  3.79225  4.23045  2.10979  3.70225  4.45641  2.98005  2.84649  2.43638  3.08571  2.81228  3.10984  3.78946  5.83299  4.40194    415 - -
          2.68618  4.42225  2.77519  2.73123  3.46354  2.40513  3.72494  3.29354  2.67741  2.69355  4.24690  2.90347  2.73739  3.18146  2.89801  2.37887  2.77519  2.98518  4.58477  3.61503
          0.11656  4.60255  2.30264  0.61958  0.77255  0.40713  1.09529
    363   2.72785  5.05791  3.05599  2.19467  3.22983  3.53153  2.98203  3.77692  2.12388  3.33363  4.11711  3.03194  3.07611  2.84997  2.52072  2.72845  2.48283  2.90063  5.53195  4.16698    416 - -
          2.68618  4.42225  2.77519  2.73123  3.46354  2.40513  3.72494  3.29354  2.67741  2.69355  4.24690  2.90347  2.73739  3.18146  2.89801  2.37887  2.77519  2.98518  4.58477  3.61503
          0.01525  4.58671  5.30906  0.61958  0.77255  0.39454  1.12084
    364   2.41184  4.64877  4.98435  4.45216  3.61166  4.44923  4.96732  2.34491  4.30933  0.92754  3.46100  4.59481  4.80919  4.49336  4.43625  3.81109  3.52676  1.66052  5.46061  4.31961    417 - -
          2.68618  4.42225  2.77519  2.73123  3.46354  2.40513  3.72494  3.29354  2.67741  2.69355  4.24690  2.90347  2.73739  3.18146  2.89801  2.37887  2.77519  2.98518  4.58477  3.61503
          0.01390  4.67897  5.40131  0.61958  0.77255  0.48576  0.95510
    365   1.69020  4.62786  3.52677  2.95484  3.79720  3.72167  3.95087  3.13666  2.43278  2.31670  3.73028  3.39451  4.10631  3.21509  2.58014  2.96329  3.02797  2.17385  5.19730  3.94710    418 - -
          2.68618  4.42225  2.77519  2.73123  3.46354  2.40513  3.72494  3.29354  2.67741  2.69355  4.24690  2.90347  2.73739  3.18146  2.89801  2.37887  2.77519  2.98518  4.58477  3.61503
          0.01390  4.67897  5.40131  0.61958  0.77255  0.48576  0.95510
    366   2.48210  5.29342  2.19698  2.45856  4.63212  3.53895  3.74939  4.11472  2.49629  3.59650  4.34139  2.44456  3.94862  1.93902  2.49363  2.40060  3.02903  3.68183  5.73083  4.32038    419 - -
          2.68618  4.42225  2.77519  2.73123  3.46354  2.40513  3.72494  3.29354  2.67741  2.69355  4.24690  2.90347  2.73739  3.18146  2.89801  2.37887  2.77519  2.98518  4.58477  3.61503
          0.01390  4.67897  5.40131  0.61958  0.77255  0.48576  0.95510
    367   1.66372  4.55296  3.58208  3.01507  2.86477  3.73369  3.97466  3.05578  2.93972  2.08215  3.64521  3.43850  4.11566  2.70528  2.63758  2.97715  3.01299  2.82890  5.11961  3.87335    420 - -
          2.68618  4.42225  2.77519  2.73123  3.46354  2.40513  3.72494  3.29354  2.67741  2.69355  4.24690  2.90347  2.73739  3.18146  2.89801  2.37887  2.77519  2.98518  4.58477  3.61503
          0.01390  4.67897  5.40131  0.61958  0.77255  0.48576  0.95510
    368   3.58668  4.82799  5.56879  5.01990  3.62032  5.01100  5.44712  1.03842  4.89676  1.49502  2.43631  5.15547  5.19274  4.95680  4.93799  4.38795  3.81904  1.77426  5.68044  4.60467    421 - -
          2.68618  4.42225  2.77519  2.73123  3.46354  2.40513  3.72494  3.29354  2.67741  2.69355  4.24690  2.90347  2.73739  3.18146  2.89801  2.37887  2.77519  2.98518  4.58477  3.61503
          0.01390  4.67897  5.40131  0.61958  0.77255  0.48576  0.95510
    369   2.40694  5.16156  3.51779  2.88654  4.47916  3.80406  3.88025  2.86731  1.95721  3.40773  4.25173  3.34703  4.17799  3.02771  1.24307  3.07078  3.24261  3.52749  5.59285  4.34087    422 - -
          2.68618  4.42225  2.77519  2.73123  3.46354  2.40513  3.72494  3.29354  2.67741  2.69355  4.24690  2.90347  2.73739  3.18146  2.89801  2.37887  2.77519  2.98518  4.58477  3.61503
          0.01390  4.67897  5.40131  0.61958  0.77255  0.48576  0.95510
    370   2.80305  5.24063  3.00663  1.58384  4.56321  3.55761  3.76184  4.02573  1.98808  3.53452  4.29579  2.45472  3.96388  2.87152  2.97582  2.77588  2.64730  2.86411  5.68846  4.29780    423 - -
          2.68618  4.42225  2.77519  2.73123  3.46354  2.40513  3.72494  3.29354  2.67741  2.69355  4.24690  2.90347  2.73739  3.18146  2.89801  2.37887  2.77519  2.98518  4.58477  3.61503
          0.01390  4.67897  5.40131  0.61958  0.77255  0.48576  0.95510
    371   3.18382  5.51355  3.48391  2.86123  4.96339  3.85517  3.85884  4.35066  1.93998  3.76180  4.57040  2.51077  4.22318  1.55667  1.55752  3.14662  3.36807  3.96988  5.80405  4.55586    424 - -
          2.68618  4.42225  2.77519  2.73123  3.46354  2.40513  3.72494  3.29354  2.67741  2.69355  4.24690  2.90347  2.73739  3.18146  2.89801  2.37887  2.77519  2.98518  4.58477  3.61503
          0.01390  4.67897  5.40131  0.61958  0.77255  0.48576  0.95510
    372   4.79123  5.68443  5.60879  5.57109  1.25088  5.24645  3.84735  4.36963  5.33886  3.51099  4.88228  4.76375  5.49219  4.94810  5.10822  4.65338  4.97760  4.31682  1.79096  0.93979    425 - -
          2.68618  4.42225  2.77519  2.73123  3.46354  2.40513  3.72494  3.29354  2.67741  2.69355  4.24690  2.90347  2.73739  3.18146  2.89801  2.37887  2.77519  2.98518  4.58477  3.61503
          0.01390  4.67897  5.40131  0.61958  0.77255  0.48576  0.95510
    373   2.91141  5.35188  3.13923  2.19287  4.72029  3.64378  3.78193  4.17154  2.00983  3.63482  4.40075  3.11600  1.95946  2.14571  2.31601  2.87533  3.13003  3.75820  5.74129  4.38698    426 - -
          2.68618  4.42225  2.77519  2.73123  3.46354  2.40513  3.72494  3.29354  2.67741  2.69355  4.24690  2.90347  2.73739  3.18146  2.89801  2.37887  2.77519  2.98518  4.58477  3.61503
          0.01390  4.67897  5.40131  0.61958  0.77255  0.48576  0.95510
    374   2.42456  4.28661  4.76983  4.17538  2.63744  4.11587  4.46690  1.71356  4.00050  1.80976  3.37153  4.23512  4.46510  4.15934  4.06308  3.43063  2.47848  1.74946  4.98378  3.80619    427 - -
          2.68618  4.42225  2.77519  2.73123  3.46354  2.40513  3.72494  3.29354  2.67741  2.69355  4.24690  2.90347  2.73739  3.18146  2.89801  2.37887  2.77519  2.98518  4.58477  3.61503
          0.01390  4.67897  5.40131  0.61958  0.77255  0.48576  0.95510
    375   1.33875  4.57728  4.91695  4.40354  3.90680  4.39807  5.03631  1.73884  4.30130  2.62117  3.76804  4.55450  4.81046  4.54512  4.48599  3.76928  3.46749  1.29426  5.66043  4.45671    428 - -
          2.68618  4.42225  2.77519  2.73123  3.46354  2.40513  3.72494  3.29354  2.67741  2.69355  4.24690  2.90347  2.73739  3.18146  2.89801  2.37887  2.77519  2.98518  4.58477  3.61503
          0.01390  4.67897  5.40131  0.61958  0.77255  0.48576  0.95510
    376   4.00654  5.22024  5.85252  5.26809  2.45582  5.34832  5.52837  2.62439  5.12755  0.61472  1.96297  5.47314  5.34876  4.96159  5.06312  4.73448  4.19964  2.93916  5.51170  4.49304    429 - -
          2.68618  4.42225  2.77519  2.73123  3.46354  2.40513  3.72494  3.29354  2.67741  2.69355  4.24690  2.90347  2.73739  3.18146  2.89801  2.37887  2.77519  2.98518  4.58477  3.61503
          0.01390  4.67897  5.40131  0.61958  0.77255  0.48576  0.95510
    377   3.60627  4.82412  5.62797  5.18476  4.08716  5.15427  5.93775  0.61360  5.10476  2.48245  3.82949  5.34497  5.40565  5.35575  5.26753  4.60654  3.87726  1.51713  6.23653  5.02646    430 - -
          2.68618  4.42225  2.77519  2.73123  3.46354  2.40513  3.72494  3.29354  2.67741  2.69355  4.24690  2.90347  2.73739  3.18146  2.89801  2.37887  2.77519  2.98518  4.58477  3.61503
          0.01390  4.67897  5.40131  0.61958  0.77255  0.48576  0.95510
    378   4.09826  6.13403  0.23754  3.20866  5.67797  4.05279  4.93117  5.50382  4.19783  4.97017  6.02830  3.78447  4.75570  4.21313  4.77044  4.01212  4.46988  5.07232  6.64398  5.50209    431 - -
          2.68618  4.42225  2.77519  2.73123  3.46354  2.40513  3.72494  3.29354  2.67741  2.69355  4.24690  2.90347  2.73739  3.18146  2.89801  2.37887  2.77519  2.98518  4.58477  3.61503
          0.01390  4.67897  5.40131  0.61958  0.77255  0.48576  0.95510
    379   3.97465  6.02613  3.19562  0.27886  5.53052  4.04542  4.79961  5.19168  3.82114  4.68870  5.70786  3.76189  4.70676  4.04860  4.26546  3.91090  4.30939  4.81287  6.51543  5.36120    432 - -
          2.68618  4.42225  2.77519  2.73123  3.46354  2.40513  3.72494  3.29354  2.67741  2.69355  4.24690  2.90347  2.73739  3.18146  2.89801  2.37887  2.77519  2.98518  4.58477  3.61503
          0.01390  4.67897  5.40131  0.61958  0.77255  0.48576  0.95510
    380   2.16696  4.82834  4.67521  4.36715  0.69178  4.06976  4.47756  3.23552  4.28764  2.79469  4.01623  4.33707  4.65605  4.44889  4.40921  3.52519  3.62174  3.10571  4.83702  3.25021    433 - -
          2.68618  4.42225  2.77519  2.73123  3.46354  2.40513  3.72494  3.29354  2.67741  2.69355  4.24690  2.90347  2.73739  3.18146  2.89801  2.37887  2.77519  2.98518  4.58477  3.61503
          0.01390  4.67897  5.40131  0.61958  0.77255  0.48576  0.95510
    381   3.89825  5.73460  3.80807  3.65008  5.03246  4.16827  4.78348  4.88914  3.43057  4.28955  5.36624  4.09004  4.77465  0.30695  3.66512  3.94693  4.22968  4.58044  6.15768  4.96856    434 - -
          2.68618  4.42225  2.77519  2.73123  3.46354  2.40513  3.72494  3.29354  2.67741  2.69355  4.24690  2.90347  2.73739  3.18146  2.89801  2.37887  2.77519  2.98518  4.58477  3.61503
          0.01390  4.67897  5.40131  0.61958  0.77255  0.48576  0.95510
    382   4.09826  6.13403  0.23754  3.20866  5.67797  4.05279  4.93117  5.50382  4.19783  4.97017  6.02830  3.78447  4.75570  4.21313  4.77044  4.01212  4.46988  5.07232  6.64398  5.50209    435 - -
          2.68618  4.42225  2.77519  2.73123  3.46354  2.40513  3.72494  3.29354  2.67741  2.69355  4.24690  2.90347  2.73739  3.18146  2.89801  2.37887  2.77519  2.98518  4.58477  3.61503
          0.01390  4.67897  5.40131  0.61958  0.77255  0.48576  0.95510
    383   3.00033  4.70823  4.28033  3.88026  3.96214  3.84775  4.69488  2.99461  3.70107  2.01864  3.93498  4.06892  4.44961  4.07495  3.93448  3.28036  0.79349  2.83492  5.61729  4.37920    436 - -
          2.68618  4.42225  2.77519  2.73123  3.46354  2.40513  3.72494  3.29354  2.67741  2.69355  4.24690  2.90347  2.73739  3.18146  2.89801  2.37887  2.77519  2.98518  4.58477  3.61503
          0.01390  4.67897  5.40131  0.61958  0.77255  0.48576  0.95510
    384   3.33348  5.74078  0.64282  2.59811  5.32478  3.58623  4.33038  4.91504  3.45863  4.43168  5.31314  3.16612  4.28265  3.52492  4.08662  2.18511  3.70189  4.40596  6.54675  5.03163    437 - -
          2.68618  4.42225  2.77519  2.73123  3.46354  2.40513  3.72494  3.29354  2.67741  2.69355  4.24690  2.90347  2.73739  3.18146  2.89801  2.37887  2.77519  2.98518  4.58477  3.61503
          0.01390  4.67897  5.40131  0.61958  0.77255  0.48576  0.95510
    385   2.37064  4.67631  3.45101  2.88984  3.85553  3.69690  3.93472  2.65453  2.13916  2.34681  3.77504  3.34744  1.95340  3.17638  3.20618  2.93383  3.02440  2.93969  5.24690  3.98355    438 - -
          2.68618  4.42225  2.77519  2.73123  3.46354  2.40513  3.72494  3.29354  2.67741  2.69355  4.24690  2.90347  2.73739  3.18146  2.89801  2.37887  2.77519  2.98518  4.58477  3.61503
          0.01390  4.67897  5.40131  0.61958  0.77255  0.48576  0.95510
    386   2.80330  4.44297  3.81873  3.24459  3.53971  3.81817  4.07908  2.31549  3.15895  2.17117  2.71753  3.61090  4.18985  1.90107  2.79210  3.07570  3.03408  2.28394  5.03325  3.81880    439 - -
          2.68618  4.42225  2.77519  2.73123  3.46354  2.40513  3.72494  3.29354  2.67741  2.69355  4.24690  2.90347  2.73739  3.18146  2.89801  2.37887  2.77519  2.98518  4.58477  3.61503
          0.01390  4.67897  5.40131  0.61958  0.77255  0.48576  0.95510
    387   3.89825  5.73460  3.80807  3.65008  5.03246  4.16827  4.78348  4.88914  3.43057  4.28955  5.36624  4.09004  4.77465  0.30695  3.66512  3.94693  4.22968  4.58044  6.15768  4.96856    440 - -
          2.68618  4.42225  2.77519  2.73123  3.46354  2.40513  3.72494  3.29354  2.67741  2.69355  4.24690  2.90347  2.73739  3.18146  2.89801  2.37887  2.77519  2.98518  4.58477  3.61503
          0.01390  4.67897  5.40131  0.61958  0.77255  0.48576  0.95510
    388   3.86140  5.10658  5.16626  4.79953  2.43536  4.74148  3.95350  2.27065  4.58405  3.01487  4.18911  4.51603  5.04901  4.55806  4.57336  4.09121  4.08069  3.44662  1.66422  0.98656    441 - -
          2.68618  4.42225  2.77519  2.73123  3.46354  2.40513  3.72494  3.29354  2.67741  2.69355  4.24690  2.90347  2.73739  3.18146  2.89801  2.37887  2.77519  2.98518  4.58477  3.61503
          0.01390  4.67897  5.40131  0.61958  0.77255  0.48576  0.95510
    389   2.88889  5.33857  3.13584  1.87749  4.70594  3.63131  2.88368  4.16136  1.88677  3.62433  4.38558  3.10286  4.02084  2.87357  1.86752  2.43803  3.10838  3.74400  5.73145  4.37158    442 - -
          2.68618  4.42225  2.77519  2.73123  3.46354  2.40513  3.72494  3.29354  2.67741  2.69355  4.24690  2.90347  2.73739  3.18146  2.89801  2.37887  2.77519  2.98518  4.58477  3.61503
          0.01390  4.67897  5.40131  0.61958  0.77255  0.48576  0.95510
    390   3.60627  4.82412  5.62797  5.18476  4.08716  5.15427  5.93775  0.61360  5.10476  2.48245  3.82949  5.34497  5.40565  5.35575  5.26753  4.60654  3.87726  1.51713  6.23653  5.02646    443 - -
          2.68618  4.42225  2.77519  2.73123  3.46354  2.40513  3.72494  3.29354  2.67741  2.69355  4.24690  2.90347  2.73739  3.18146  2.89801  2.37887  2.77519  2.98518  4.58477  3.61503
          0.01390  4.67897  5.40131  0.61958  0.77255  0.48576  0.95510
    391   4.11484  5.32242  5.48480  5.14854  0.61932  5.06826  4.45036  3.07009  4.95957  1.73187  3.65753  4.95816  5.29928  4.86998  4.91842  4.50334  4.34478  3.22615  4.54740  2.90010    444 - -
          2.68618  4.42225  2.77519  2.73123  3.46354  2.40513  3.72494  3.29354  2.67741  2.69355  4.24690  2.90347  2.73739  3.18146  2.89801  2.37887  2.77519  2.98518  4.58477  3.61503
          0.01390  4.67897  5.40131  0.61958  0.77255  0.48576  0.95510
    392   2.80425  5.29683  3.01441  1.92828  4.64392  3.55748  3.74278  4.12147  2.09196  3.59572  4.34110  2.58317  3.95694  2.40222  2.57183  1.91883  3.03369  3.68945  5.72082  4.32202    445 - -
          2.68618  4.42225  2.77519  2.73123  3.46354  2.40513  3.72494  3.29354  2.67741  2.69355  4.24690  2.90347  2.73739  3.18146  2.89801  2.37887  2.77519  2.98518  4.58477  3.61503
          0.01390  4.67897  5.40131  0.61958  0.77255  0.48576  0.95510
    393   2.91947  5.12740  3.33008  2.73104  4.41509  3.70718  3.82516  2.72863  1.65399  2.72702  4.19554  2.64774  4.08415  2.96427  1.83587  2.93893  3.13375  3.48593  5.56633  4.26933    446 - -
          2.68618  4.42225  2.77519  2.73123  3.46354  2.40513  3.72494  3.29354  2.67741  2.69355  4.24690  2.90347  2.73739  3.18146  2.89801  2.37887  2.77519  2.98518  4.58477  3.61503
          0.01390  4.67897  5.40131  0.61958  0.77255  0.48576  0.95510
    394   2.45857  4.70292  5.19777  4.65238  3.61572  4.68140  5.12624  1.24648  4.50901  1.17570  3.44062  4.79841  4.96322  4.66287  4.60883  4.03958  3.63076  2.17076  5.53125  4.40294    447 - -
          2.68618  4.42225  2.77519  2.73123  3.46354  2.40513  3.72494  3.29354  2.67741  2.69355  4.24690  2.90347  2.73739  3.18146  2.89801  2.37887  2.77519  2.98518  4.58477  3.61503
          0.01390  4.67897  5.40131  0.61958  0.77255  0.48576  0.95510
    395   3.84297  5.13409  4.98890  4.59175  1.12318  4.69203  3.90881  3.68415  2.44584  3.15249  4.28349  4.41742  5.00662  4.44223  4.47126  4.02593  4.06052  3.53829  2.78643  1.32732    448 - -
          2.68618  4.42225  2.77519  2.73123  3.46354  2.40513  3.72494  3.29354  2.67741  2.69355  4.24690  2.90347  2.73739  3.18146  2.89801  2.37887  2.77519  2.98518  4.58477  3.61503
          0.01390  4.67897  5.40131  0.61958  0.77255  0.48576  0.95510
    396   2.40392  4.75324  3.31670  2.75497  3.94122  3.64464  3.13517  2.35344  2.38058  2.52318  3.84015  3.24119  4.03064  3.06955  2.62917  2.41348  2.43512  3.05640  5.29315  4.00551    449 - -
          2.68618  4.42225  2.77519  2.73123  3.46354  2.40513  3.72494  3.29354  2.67741  2.69355  4.24690  2.90347  2.73739  3.18146  2.89801  2.37887  2.77519  2.98518  4.58477  3.61503
          0.01390  4.67897  5.40131  0.61958  0.77255  0.48576  0.95510
    397   2.03317  5.02627  3.14784  2.58775  4.28695  3.59085  2.60028  2.92926  2.25290  3.29278  4.09531  3.10990  3.98131  2.92248  2.50281  2.16890  3.00644  3.37174  5.51371  4.17184    450 - -
          2.68618  4.42225  2.77519  2.73123  3.46354  2.40513  3.72494  3.29354  2.67741  2.69355  4.24690  2.90347  2.73739  3.18146  2.89801  2.37887  2.77519  2.98518  4.58477  3.61503
          0.01390  4.67897  5.40131  0.61958  0.77255  0.48576  0.95510
    398   2.39670  5.22680  3.00078  2.48793  4.55621  2.71235  2.88653  4.02387  2.51089  3.53205  4.29083  2.58524  2.61180  1.95472  2.99538  2.76305  3.02426  3.61334  5.68715  4.29289    451 - -
          2.68618  4.42225  2.77519  2.73123  3.46354  2.40513  3.72494  3.29354  2.67741  2.69355  4.24690  2.90347  2.73739  3.18146  2.89801  2.37887  2.77519  2.98518  4.58477  3.61503
          0.12289  4.67897  2.24102  0.61958  0.77255  0.48576  0.95510
    399   2.36379  5.23826  2.52479  2.41909  4.57633  3.49834  3.70008  4.05840  1.95849  3.54091  4.28385  2.47834  3.15055  2.39953  2.93684  2.30773  2.97433  3.62577  5.67559  4.26638    452 - -
          2.68611  4.42253  2.77471  2.73115  3.46312  2.40541  3.72523  3.29382  2.67769  2.69383  4.24718  2.90375  2.73694  3.18117  2.89786  2.37915  2.77470  2.98547  4.58505  3.61449
          0.80882  1.03944  1.60462  1.06641  0.42196  0.67499  0.71164
    400   2.74798  5.01693  2.81513  1.54476  4.45974  3.40849  3.82274  3.89059  2.64319  3.46797  4.27493  3.00593  3.91919  2.97044  3.11276  2.23870  2.01046  3.49817  5.67009  4.30221    461 - -
          2.68618  4.42225  2.77519  2.73123  3.46354  2.40513  3.72494  3.29354  2.67741  2.69355  4.24690  2.90347  2.73739  3.18146  2.89801  2.37887  2.77519  2.98518  4.58477  3.61503
          0.01929  4.35347  5.07582  0.61958  0.77255  0.44674  1.02086
    401   2.73708  4.82223  3.22413  2.67666  4.07352  2.44289  3.82503  2.63160  2.63955  3.10596  3.94095  2.59720  3.98595  3.00260  2.50636  2.80767  1.98804  3.16812  5.37925  4.07361    462 - -
          2.68618  4.42225  2.77519  2.73123  3.46354  2.40513  3.72494  3.29354  2.67741  2.69355  4.24690  2.90347  2.73739  3.18146  2.89801  2.37887  2.77519  2.98518  4.58477  3.61503
          0.01525  4.58671  5.30906  0.61958  0.77255  0.39454  1.12084
    402   2.09041  4.95897  3.18719  2.64360  4.32541  2.37740  3.84711  3.75288  2.19023  3.34135  4.14120  3.14901  2.92784  2.99043  3.10070  2.11681  3.00513  2.76668  5.56514  4.22543    463 - -
          2.68618  4.42225  2.77519  2.73123  3.46354  2.40513  3.72494  3.29354  2.67741  2.69355  4.24690  2.90347  2.73739  3.18146  2.89801  2.37887  2.77519  2.98518  4.58477  3.61503
          0.01390  4.67897  5.40131  0.61958  0.77255  0.48576  0.95510
    403   4.10139  5.30611  5.78926  5.29321  2.33008  5.34951  5.28874  2.69278  5.13909  0.46106  3.18659  5.42352  5.39529  4.99793  5.08762  4.78083  4.30581  2.98618  5.29453  3.98550    464 - -
          2.68618  4.42225  2.77519  2.73123  3.46354  2.40513  3.72494  3.29354  2.67741  2.69355  4.24690  2.90347  2.73739  3.18146  2.89801  2.37887  2.77519  2.98518  4.58477  3.61503
          0.01390  4.67897  5.40131  0.61958  0.77255  0.48576  0.95510
    404   3.67230  4.92978  5.51538  4.97570  1.25838  4.96768  5.06943  1.35950  4.82342  1.66125  3.30378  5.05219  5.14499  4.81812  4.82825  4.33355  3.89420  2.51607  5.24292  3.92490    465 - -
          2.68618  4.42225  2.77519  2.73123  3.46354  2.40513  3.72494  3.29354  2.67741  2.69355  4.24690  2.90347  2.73739  3.18146  2.89801  2.37887  2.77519  2.98518  4.58477  3.61503
          0.01390  4.67897  5.40131  0.61958  0.77255  0.48576  0.95510
    405   3.97510  5.19514  5.82440  5.23962  2.25881  5.30667  5.48351  2.62676  5.09634  0.68029  1.88173  5.43121  5.32374  4.94033  5.03420  4.68845  4.16975  2.93347  5.48618  4.45017    466 - -
          2.68618  4.42225  2.77519  2.73123  3.46354  2.40513  3.72494  3.29354  2.67741  2.69355  4.24690  2.90347  2.73739  3.18146  2.89801  2.37887  2.77519  2.98518  4.58477  3.61503
          0.01390  4.67897  5.40131  0.61958  0.77255  0.48576  0.95510
    406   3.60628  4.82420  5.62781  5.18462  4.08692  5.15405  5.93750  0.61331  5.10454  2.48220  3.82931  5.34481  5.40552  5.35550  5.26727  4.60634  3.87730  1.51803  6.23628  5.02624    467 - -
          2.68618  4.42225  2.77519  2.73123  3.46354  2.40513  3.72494  3.29354  2.67741  2.69355  4.24690  2.90347  2.73739  3.18146  2.89801  2.37887  2.77519  2.98518  4.58477  3.61503
          0.01390  4.67897  5.40131  0.61958  0.77255  0.48576  0.95510
    407   1.86412  4.64116  4.16215  4.08199  5.18673  0.55248  5.12589  4.63352  4.27598  4.35140  5.16583  4.01057  4.22630  4.47403  4.47392  2.91847  3.27887  3.89774  6.48800  5.38672    468 - -
          2.68618  4.42225  2.77519  2.73123  3.46354  2.40513  3.72494  3.29354  2.67741  2.69355  4.24690  2.90347  2.73739  3.18146  2.89801  2.37887  2.77519  2.98518  4.58477  3.61503
          0.01390  4.67897  5.40131  0.61958  0.77255  0.48576  0.95510
    408   4.09826  6.13403  0.23754  3.20866  5.67797  4.05279  4.93117  5.50382  4.19783  4.97017  6.02830  3.78447  4.75570  4.21313  4.77044  4.01212  4.46988  5.07232  6.64398  5.50209    469 - -
          2.68618  4.42225  2.77519  2.73123  3.46354  2.40513  3.72494  3.29354  2.67741  2.69355  4.24690  2.90347  2.73739  3.18146  2.89801  2.37887  2.77519  2.98518  4.58477  3.61503
          0.01390  4.67897  5.40131  0.61958  0.77255  0.48576  0.95510
    409   4.13563  5.67978  4.82338  4.80944  5.63962  4.32693  5.74730  5.48788  4.95252  4.97382  6.09684  5.01560  0.13672  5.30501  5.04173  4.34081  4.64022  5.02197  6.52184  5.78914    470 - -
          2.68618  4.42225  2.77519  2.73123  3.46354  2.40513  3.72494  3.29354  2.67741  2.69355  4.24690  2.90347  2.73739  3.18146  2.89801  2.37887  2.77519  2.98518  4.58477  3.61503
          0.01390  4.67897  5.40131  0.61958  0.77255  0.48576  0.95510
    410   3.98056  5.80491  4.20550  3.75001  5.39742  4.28614  4.52703  4.91252  0.31000  4.32127  5.29972  4.11073  4.77832  3.71602  2.97102  4.00741  4.19961  4.59690  6.14990  5.12991    471 - -
          2.68618  4.42225  2.77519  2.73123  3.46354  2.40513  3.72494  3.29354  2.67741  2.69355  4.24690  2.90347  2.73739  3.18146  2.89801  2.37887  2.77519  2.98518  4.58477  3.61503
          0.01390  4.67897  5.40131  0.61958  0.77255  0.48576  0.95510
    411   3.89825  5.73460  3.80807  3.65008  5.03246  4.16827  4.78348  4.88914  3.43057  4.28955  5.36624  4.09004  4.77465  0.30695  3.66512  3.94693  4.22968  4.58044  6.15768  4.96856    472 - -
          2.68618  4.42225  2.77519  2.73123  3.46354  2.40513  3.72494  3.29354  2.67741  2.69355  4.24690  2.90347  2.73739  3.18146  2.89801  2.37887  2.77519  2.98518  4.58477  3.61503
          0.01390  4.67897  5.40131  0.61958  0.77255  0.48576  0.95510
    412   1.01766  4.50057  4.05537  3.60195  4.11819  3.53485  4.48459  2.29903  3.54933  3.16031  4.07410  3.78456  4.17649  3.83430  3.84080  1.93094  3.10269  2.99488  5.57706  4.36710    473 - -
          2.68618  4.42225  2.77519  2.73123  3.46354  2.40513  3.72494  3.29354  2.67741  2.69355  4.24690  2.90347  2.73739  3.18146  2.89801  2.37887  2.77519  2.98518  4.58477  3.61503
          0.01390  4.67897  5.40131  0.61958  0.77255  0.48576  0.95510
    413   3.75469  5.03235  5.38278  5.08073  4.07515  4.88087  5.73505  0.42183  4.94072  2.55664  3.94659  5.23564  5.29525  5.24313  5.05936  4.52233  4.06042  2.19417  6.08053  4.85993    474 - -
          2.68618  4.42225  2.77519  2.73123  3.46354  2.40513  3.72494  3.29354  2.67741  2.69355  4.24690  2.90347  2.73739  3.18146  2.89801  2.37887  2.77519  2.98518  4.58477  3.61503
          0.01390  4.67897  5.40131  0.61958  0.77255  0.48576  0.95510
    414   4.57737  5.73516  5.11288  5.03656  2.76710  4.83516  4.28309  4.51701  4.89047  3.75121  5.10565  4.83554  5.31190  4.97655  4.88245  4.60820  4.87844  4.42808  4.42113  0.25812    475 - -
          2.68618  4.42225  2.77519  2.73123  3.46354  2.40513  3.72494  3.29354  2.67741  2.69355  4.24690  2.90347  2.73739  3.18146  2.89801  2.37887  2.77519  2.98518  4.58477  3.61503
          0.01390  4.67897  5.40131  0.61958  0.77255  0.48576  0.95510
    415   2.15678  5.23017  2.98281  1.97031  4.58362  2.75847  3.79213  4.05084  2.21065  3.56254  4.32523  3.04566  3.97200  2.90523  3.03877  1.80225  3.05079  3.63731  5.72036  4.32633    476 - -
          2.68618  4.42225  2.77519  2.73123  3.46354  2.40513  3.72494  3.29354  2.67741  2.69355  4.24690  2.90347  2.73739  3.18146  2.89801  2.37887  2.77519  2.98518  4.58477  3.61503
          0.01390  4.67897  5.40131  0.61958  0.77255  0.48576  0.95510
    416   4.57075  5.58393  5.52653  5.40155  0.55372  5.13010  3.93291  4.09651  5.16993  3.25958  4.62660  4.76690  5.40837  4.90604  5.01069  4.56970  4.78003  4.08405  1.96248  2.26892    477 - -
          2.68618  4.42225  2.77519  2.73123  3.46354  2.40513  3.72494  3.29354  2.67741  2.69355  4.24690  2.90347  2.73739  3.18146  2.89801  2.37887  2.77519  2.98518  4.58477  3.61503
          0.01390  4.67897  5.40131  0.61958  0.77255  0.48576  0.95510
    417   4.18618  5.82425  4.77257  4.19244  5.40746  4.41929  4.76030  5.07981  3.01692  4.44406  5.47405  4.46444  4.93078  3.98922  0.24456  4.26831  4.42808  4.77748  6.18654  5.23006    478 - -
          2.68618  4.42225  2.77519  2.73123  3.46354  2.40513  3.72494  3.29354  2.67741  2.69355  4.24690  2.90347  2.73739  3.18146  2.89801  2.37887  2.77519  2.98518  4.58477  3.61503
          0.01390  4.67897  5.40131  0.61958  0.77255  0.48576  0.95510
    418   2.92919  5.21844  2.98411  2.66753  4.76414  1.27116  4.00500  4.22436  2.14859  3.75526  4.55055  2.51348  4.09183  3.14655  3.21645  2.38250  3.22724  3.78939  5.91725  4.55112    479 - -
          2.68618  4.42225  2.77519  2.73123  3.46354  2.40513  3.72494  3.29354  2.67741  2.69355  4.24690  2.90347  2.73739  3.18146  2.89801  2.37887  2.77519  2.98518  4.58477  3.61503
          0.01390  4.67897  5.40131  0.61958  0.77255  0.48576  0.95510
    419   0.49361  4.59067  4.27138  4.13354  5.09089  2.20917  5.09671  4.51158  4.24037  4.24051  5.05387  4.01288  4.19847  4.44720  4.43354  2.87863  3.22880  3.81066  6.41664  5.30853    480 - -
          2.68618  4.42225  2.77519  2.73123  3.46354  2.40513  3.72494  3.29354  2.67741  2.69355  4.24690  2.90347  2.73739  3.18146  2.89801  2.37887  2.77519  2.98518  4.58477  3.61503
          0.01390  4.67897  5.40131  0.61958  0.77255  0.48576  0.95510
    420   4.09826  6.13403  0.23754  3.20866  5.67797  4.05279  4.93117  5.50382  4.19783  4.97017  6.02830  3.78447  4.75570  4.21313  4.77044  4.01212  4.46988  5.07232  6.64398  5.50209    481 - -
          2.68618  4.42225  2.77519  2.73123  3.46354  2.40513  3.72494  3.29354  2.67741  2.69355  4.24690  2.90347  2.73739  3.18146  2.89801  2.37887  2.77519  2.98518  4.58477  3.61503
          0.01390  4.67897  5.40131  0.61958  0.77255  0.48576  0.95510
    421   3.75715  4.97172  5.67966  5.18396  3.69188  5.23207  5.72422  0.72630  5.04294  1.48192  3.46076  5.37474  5.38060  5.14742  5.11811  4.66289  3.99938  2.13487  5.87209  4.76472    482 - -
          2.68618  4.42225  2.77519  2.73123  3.46354  2.40513  3.72494  3.29354  2.67741  2.69355  4.24690  2.90347  2.73739  3.18146  2.89801  2.37887  2.77519  2.98518  4.58477  3.61503
          0.01390  4.67897  5.40131  0.61958  0.77255  0.48576  0.95510
    422   2.90894  4.64694  3.70258  3.15618  1.99038  3.84650  2.34151  3.17153  3.11310  2.84186  3.75827  3.54765  2.50238  3.41046  3.46914  2.38845  3.14168  2.94607  4.80540  2.57913    483 - -
          2.68618  4.42225  2.77519  2.73123  3.46354  2.40513  3.72494  3.29354  2.67741  2.69355  4.24690  2.90347  2.73739  3.18146  2.89801  2.37887  2.77519  2.98518  4.58477  3.61503
          0.01390  4.67897  5.40131  0.61958  0.77255  0.48576  0.95510
    423   2.15727  4.46432  3.93364  3.43109  2.56977  3.57635  4.29731  3.23710  3.38140  2.97470  3.86880  3.68501  4.14487  3.66224  3.68820  2.36735  1.20755  2.95426  5.33730  4.11381    484 - -
          2.68618  4.42225  2.77519  2.73123  3.46354  2.40513  3.72494  3.29354  2.67741  2.69355  4.24690  2.90347  2.73739  3.18146  2.89801  2.37887  2.77519  2.98518  4.58477  3.61503
          0.01390  4.67897  5.40131  0.61958  0.77255  0.48576  0.95510
    424   4.57737  5.73516  5.11288  5.03656  2.76710  4.83516  4.28309  4.51701  4.89047  3.75121  5.10565  4.83554  5.31190  4.97655  4.88245  4.60820  4.87844  4.42808  4.42113  0.25812    485 - -
          2.68621  4.42228  2.77522  2.73126  3.46357  2.40516  3.72497  3.29357  2.67744  2.69358  4.24693  2.90294  2.73742  3.18149  2.89804  2.37890  2.77522  2.98521  4.58480  3.61506
          0.12289  2.19707  5.40131  0.25419  1.49409  0.48576  0.95510
    425   3.12036  4.56088  4.58091  3.99334  2.55766  4.24565  4.51175  2.67297  2.59815  0.97046  2.65877  4.21840  4.55788  4.04153  3.98928  3.54496  3.34541  2.66011  5.08101  3.91358    487 - -
          2.68618  4.42225  2.77519  2.73123  3.46354  2.40513  3.72494  3.29354  2.67741  2.69355  4.24690  2.90347  2.73739  3.18146  2.89801  2.37887  2.77519  2.98518  4.58477  3.61503
          0.01390  4.67897  5.40131  0.61958  0.77255  0.48576  0.95510
    426   2.80957  5.26278  3.07701  2.13416  4.60381  3.57759  3.74367  4.06817  1.94501  3.55436  4.30920  3.05209  3.96793  1.91449  2.45547  2.77924  2.59039  3.65237  5.68652  3.20458    488 - -
          2.68618  4.42225  2.77519  2.73123  3.46354  2.40513  3.72494  3.29354  2.67741  2.69355  4.24690  2.90347  2.73739  3.18146  2.89801  2.37887  2.77519  2.98518  4.58477  3.61503
          0.01390  4.67897  5.40131  0.61958  0.77255  0.48576  0.95510
    427   0.75136  4.60465  4.46781  4.08350  4.11315  3.80254  4.87235  2.02969  3.98573  2.90113  4.03277  4.16771  4.44942  4.27756  4.20532  3.24112  3.33155  2.56960  5.76827  4.55935    489 - -
          2.68618  4.42225  2.77519  2.73123  3.46354  2.40513  3.72494  3.29354  2.67741  2.69355  4.24690  2.90347  2.73739  3.18146  2.89801  2.37887  2.77519  2.98518  4.58477  3.61503
          0.01390  4.67897  5.40131  0.61958  0.77255  0.48576  0.95510
    428   1.72895  5.37479  3.54156  2.90925  4.82452  3.83690  3.88774  4.20223  1.31323  3.67085  4.49318  3.36497  4.22077  3.01139  1.89210  3.13272  3.34143  3.84147  5.75618  4.51552    490 - -
          2.68618  4.42225  2.77519  2.73123  3.46354  2.40513  3.72494  3.29354  2.67741  2.69355  4.24690  2.90347  2.73739  3.18146  2.89801  2.37887  2.77519  2.98518  4.58477  3.61503
          0.01390  4.67897  5.40131  0.61958  0.77255  0.48576  0.95510
    429   2.98204  5.46173  2.76006  1.57193  4.84475  2.62113  3.93103  4.33697  2.77266  3.82934  4.60638  1.99980  4.06471  3.05835  3.29342  1.84755  3.24643  3.89722  5.97764  4.54262    491 - -
          2.68618  4.42225  2.77519  2.73123  3.46354  2.40513  3.72494  3.29354  2.67741  2.69355  4.24690  2.90347  2.73739  3.18146  2.89801  2.37887  2.77519  2.98518  4.58477  3.61503
          0.01390  4.67897  5.40131  0.61958  0.77255  0.48576  0.95510
    430   2.40031  5.26906  2.50945  2.23145  4.60723  3.53410  3.73143  4.08929  1.92421  3.57135  4.31320  3.00350  3.93437  2.43655  2.96544  2.14901  2.51869  3.65633  5.70548  4.29676    492 - -
          2.68618  4.42225  2.77519  2.73123  3.46354  2.40513  3.72494  3.29354  2.67741  2.69355  4.24690  2.90347  2.73739  3.18146  2.89801  2.37887  2.77519  2.98518  4.58477  3.61503
          0.01390  4.67897  5.40131  0.61958  0.77255  0.48576  0.95510
    431   1.74739  4.28625  4.54745  3.96268  2.29995  4.02310  4.37951  1.80379  3.81772  2.41297  3.39794  4.09268  4.39136  4.00971  3.94067  3.33121  2.51045  2.04933  4.97210  3.78584    493 - -
          2.68618  4.42225  2.77519  2.73123  3.46354  2.40513  3.72494  3.29354  2.67741  2.69355  4.24690  2.90347  2.73739  3.18146  2.89801  2.37887  2.77519  2.98518  4.58477  3.61503
          0.01390  4.67897  5.40131  0.61958  0.77255  0.48576  0.95510
    432   2.77310  5.27559  2.21082  2.45601  4.61749  3.53584  3.08985  4.10064  2.19906  3.57835  4.31852  2.46091  3.08980  2.82805  2.19683  2.40136  3.00464  3.66484  5.70849  4.29991    494 - -
          2.68635  4.42242  2.77453  2.73073  3.46371  2.40503  3.72512  3.29371  2.67726  2.69372  4.24707  2.90364  2.73757  3.18163  2.89818  2.37904  2.77488  2.98535  4.58494  3.61520
          0.41980  1.08378  5.40131  0.57124  0.83200  0.48576  0.95510
    433   1.67216  5.19655  3.14378  2.58201  4.52233  3.61003  2.86393  3.96359  1.94312  3.48446  4.26388  3.10652  4.00284  2.89469  2.43274  2.43016  3.06371  3.58183  5.64320  4.29047    497 - -
          2.68618  4.42225  2.77519  2.73123  3.46354  2.40513  3.72494  3.29354  2.67741  2.69355  4.24690  2.90347  2.73739  3.18146  2.89801  2.37887  2.77519  2.98518  4.58477  3.61503
          0.01390  4.67897  5.40131  0.61958  0.77255  0.48576  0.95510
    434   3.04584  5.31435  3.40619  2.79415  4.50635  3.78195  2.42692  4.07012  2.34644  3.56064  4.37766  3.27777  4.15375  2.11457  1.42839  3.03636  3.24763  3.71888  5.60588  3.02221    498 - -
          2.68618  4.42225  2.77519  2.73123  3.46354  2.40513  3.72494  3.29354  2.67741  2.69355  4.24690  2.90347  2.73739  3.18146  2.89801  2.37887  2.77519  2.98518  4.58477  3.61503
          0.01390  4.67897  5.40131  0.61958  0.77255  0.48576  0.95510
    435   3.39876  4.71926  5.07964  4.56310  2.22083  4.50593  4.30275  2.12191  4.38267  1.64277  3.50969  4.49949  4.80325  4.42193  4.39651  3.83496  3.62235  2.82814  4.54506  1.23594    499 - -
          2.68618  4.42225  2.77519  2.73123  3.46354  2.40513  3.72494  3.29354  2.67741  2.69355  4.24690  2.90347  2.73739  3.18146  2.89801  2.37887  2.77519  2.98518  4.58477  3.61503
          0.01390  4.67897  5.40131  0.61958  0.77255  0.48576  0.95510
    436   2.78075  4.38386  3.87849  3.30731  3.49890  3.81211  4.08919  2.40860  3.22634  2.56840  3.48924  3.64566  4.18906  2.81926  3.51710  3.07730  1.55624  2.16397  4.98454  2.93743    500 - -
          2.68618  4.42225  2.77519  2.73123  3.46354  2.40513  3.72494  3.29354  2.67741  2.69355  4.24690  2.90347  2.73739  3.18146  2.89801  2.37887  2.77519  2.98518  4.58477  3.61503
          0.01390  4.67897  5.40131  0.61958  0.77255  0.48576  0.95510
    437   4.20584  5.46466  5.48662  5.19122  3.66769  5.00671  5.62214  2.95843  4.97306  0.28496  3.54290  5.40839  5.34510  5.12562  4.99181  4.78841  4.48118  3.19006  5.75896  4.65052    501 - -
          2.68618  4.42225  2.77519  2.73123  3.46354  2.40513  3.72494  3.29354  2.67741  2.69355  4.24690  2.90347  2.73739  3.18146  2.89801  2.37887  2.77519  2.98518  4.58477  3.61503
          0.01390  4.67897  5.40131  0.61958  0.77255  0.48576  0.95510
    438   2.35434  5.18738  2.02159  2.51899  4.52000  2.06405  3.80409  3.97260  2.15566  3.50972  4.28475  3.05847  3.97876  2.92467  3.06732  2.79365  3.05145  2.86929  5.68813  4.30346    502 - -
          2.68618  4.42225  2.77519  2.73123  3.46354  2.40513  3.72494  3.29354  2.67741  2.69355  4.24690  2.90347  2.73739  3.18146  2.89801  2.37887  2.77519  2.98518  4.58477  3.61503
          0.01390  4.67897  5.40131  0.61958  0.77255  0.48576  0.95510
    439   2.78106  4.62241  3.49201  2.93415  3.80019  3.70588  3.95680  2.46800  2.43325  2.84976  3.73310  2.76650  4.09699  3.21942  3.26416  2.94658  1.62076  2.39101  5.20753  3.95073    503 - -
          2.68618  4.42225  2.77519  2.73123  3.46354  2.40513  3.72494  3.29354  2.67741  2.69355  4.24690  2.90347  2.73739  3.18146  2.89801  2.37887  2.77519  2.98518  4.58477  3.61503
          0.01390  4.67897  5.40131  0.61958  0.77255  0.48576  0.95510
    440   3.68395  5.58050  3.54548  3.54032  5.10924  3.97687  4.93869  5.08630  3.97001  4.63599  5.63959  0.28969  4.68700  4.27359  4.30259  3.75490  4.12295  4.61084  6.29553  5.04615    504 - -
          2.68618  4.42225  2.77519  2.73123  3.46354  2.40513  3.72494  3.29354  2.67741  2.69355  4.24690  2.90347  2.73739  3.18146  2.89801  2.37887  2.77519  2.98518  4.58477  3.61503
          0.01390  4.67897  5.40131  0.61958  0.77255  0.48576  0.95510
    441   4.64460  5.62065  5.49898  5.37733  1.76567  5.16931  2.25122  4.29997  5.16858  3.49378  4.82569  4.71113  5.42725  4.86943  5.01121  4.56107  4.83763  4.22342  1.30817  1.17999    505 - -
          2.68618  4.42225  2.77519  2.73123  3.46354  2.40513  3.72494  3.29354  2.67741  2.69355  4.24690  2.90347  2.73739  3.18146  2.89801  2.37887  2.77519  2.98518  4.58477  3.61503
          0.01390  4.67897  5.40131  0.61958  0.77255  0.48576  0.95510
    442   4.18618  5.82425  4.77257  4.19244  5.40746  4.41929  4.76030  5.07981  3.01692  4.44406  5.47405  4.46444  4.93078  3.98922  0.24456  4.26831  4.42808  4.77748  6.18654  5.23006    506 - -
          2.68618  4.42225  2.77519  2.73123  3.46354  2.40513  3.72494  3.29354  2.67741  2.69355  4.24690  2.90347  2.73739  3.18146  2.89801  2.37887  2.77519  2.98518  4.58477  3.61503
          0.01390  4.67897  5.40131  0.61958  0.77255  0.48576  0.95510
    443   2.93272  4.83043  4.16851  4.09401  5.04915  3.55727  5.12873  4.72623  4.23332  4.39637  5.28485  4.11474  4.36897  4.51230  4.43239  0.33189  3.48039  4.05575  6.35087  5.16342    507 - -
          2.68618  4.42225  2.77519  2.73123  3.46354  2.40513  3.72494  3.29354  2.67741  2.69355  4.24690  2.90347  2.73739  3.18146  2.89801  2.37887  2.77519  2.98518  4.58477  3.61503
          0.01390  4.67897  5.40131  0.61958  0.77255  0.48576  0.95510
    444   2.47902  5.24679  2.47947  2.16939  4.56963  3.54266  2.88709  4.04067  2.52094  3.54596  4.30290  3.02114  3.95426  2.86945  3.01398  2.05653  2.02229  3.62742  5.70006  4.29941    508 - -
          2.68618  4.42225  2.77519  2.73123  3.46354  2.40513  3.72494  3.29354  2.67741  2.69355  4.24690  2.90347  2.73739  3.18146  2.89801  2.37887  2.77519  2.98518  4.58477  3.61503
          0.01390  4.67897  5.40131  0.61958  0.77255  0.48576  0.95510
    445   2.09766  5.10802  3.12729  2.56485  4.39429  3.58912  3.77018  3.02308  2.12451  3.38200  4.17022  3.09185  2.35489  2.46560  2.46643  2.79336  3.02008  3.46753  5.57430  4.22098    509 - -
          2.68618  4.42225  2.77519  2.73123  3.46354  2.40513  3.72494  3.29354  2.67741  2.69355  4.24690  2.90347  2.73739  3.18146  2.89801  2.37887  2.77519  2.98518  4.58477  3.61503
          0.01390  4.67897  5.40131  0.61958  0.77255  0.48576  0.95510
    446   1.86301  5.25954  3.06546  2.51418  4.60082  2.98113  3.74947  4.06507  1.88506  3.55459  4.31074  2.59588  3.96916  2.46482  2.45899  2.78102  3.03844  3.65023  5.69002  4.30780    510 - -
          2.68618  4.42225  2.77519  2.73123  3.46354  2.40513  3.72494  3.29354  2.67741  2.69355  4.24690  2.90347  2.73739  3.18146  2.89801  2.37887  2.77519  2.98518  4.58477  3.61503
          0.01390  4.67897  5.40131  0.61958  0.77255  0.48576  0.95510
    447   4.00541  5.20955  5.88544  5.30237  3.36731  5.39698  5.66843  2.06026  5.16375  0.62354  1.97761  5.53586  5.38585  5.01507  5.11139  4.79291  4.20273  2.79005  5.63107  4.70255    511 - -
          2.68618  4.42225  2.77519  2.73123  3.46354  2.40513  3.72494  3.29354  2.67741  2.69355  4.24690  2.90347  2.73739  3.18146  2.89801  2.37887  2.77519  2.98518  4.58477  3.61503
          0.01390  4.67897  5.40131  0.61958  0.77255  0.48576  0.95510
    448   3.21662  2.97138  5.19412  4.63640  3.70699  4.55615  5.00372  1.48734  4.48721  2.43988  2.22463  4.70291  4.86488  4.65702  4.55802  3.90464  3.46032  1.16271  5.45540  4.27378    512 - -
          2.68618  4.42225  2.77519  2.73123  3.46354  2.40513  3.72494  3.29354  2.67741  2.69355  4.24690  2.90347  2.73739  3.18146  2.89801  2.37887  2.77519  2.98518  4.58477  3.61503
          0.01390  4.67897  5.40131  0.61958  0.77255  0.48576  0.95510
    449   2.40622  5.32355  2.93132  1.91467  4.65909  2.28265  3.77107  4.14120  2.22053  3.62380  4.37356  2.26367  3.96700  2.46684  3.01522  2.78387  3.06076  3.71045  5.75940  4.34775    513 - -
          2.68618  4.42225  2.77519  2.73123  3.46354  2.40513  3.72494  3.29354  2.67741  2.69355  4.24690  2.90347  2.73739  3.18146  2.89801  2.37887  2.77519  2.98518  4.58477  3.61503
          0.01390  4.67897  5.40131  0.61958  0.77255  0.48576  0.95510
    450   1.19768  4.57873  3.98857  3.64206  4.84962  3.34616  4.69106  4.29203  3.67142  3.95224  4.74628  3.75660  2.38578  3.94505  3.99543  1.23162  3.11455  3.67141  6.16592  4.96396    514 - -
          2.68618  4.42225  2.77519  2.73123  3.46354  2.40513  3.72494  3.29354  2.67741  2.69355  4.24690  2.90347  2.73739  3.18146  2.89801  2.37887  2.77519  2.98518  4.58477  3.61503
          0.01390  4.67897  5.40131  0.61958  0.77255  0.48576  0.95510
    451   2.50582  4.61247  5.24555  4.69801  3.73786  4.68707  5.14930  1.36438  4.56889  1.40208  3.57866  4.81197  4.97194  4.73924  4.66523  4.04291  3.56792  1.51182  5.58054  4.41564    515 - -
          2.68618  4.42225  2.77519  2.73123  3.46354  2.40513  3.72494  3.29354  2.67741  2.69355  4.24690  2.90347  2.73739  3.18146  2.89801  2.37887  2.77519  2.98518  4.58477  3.61503
          0.01390  4.67897  5.40131  0.61958  0.77255  0.48576  0.95510
    452   3.12055  5.47894  2.77702  2.61717  4.96501  2.51595  4.09894  4.47366  2.94070  3.98350  4.80463  0.98585  4.17703  2.38557  3.40588  3.08346  3.42362  4.03191  6.11858  4.70586    516 - -
          2.68618  4.42225  2.77519  2.73123  3.46354  2.40513  3.72494  3.29354  2.67741  2.69355  4.24690  2.90347  2.73739  3.18146  2.89801  2.37887  2.77519  2.98518  4.58477  3.61503
          0.01390  4.67897  5.40131  0.61958  0.77255  0.48576  0.95510
    453   2.36716  5.14793  3.06270  2.50528  3.28902  3.55409  3.00893  3.89967  1.97114  3.43218  4.20176  3.04310  3.94595  2.49128  2.53714  2.38362  2.51553  3.51378  5.60818  4.23016    517 - -
          2.68618  4.42225  2.77519  2.73123  3.46354  2.40513  3.72494  3.29354  2.67741  2.69355  4.24690  2.90347  2.73739  3.18146  2.89801  2.37887  2.77519  2.98518  4.58477  3.61503
          0.01390  4.67897  5.40131  0.61958  0.77255  0.48576  0.95510
    454   3.30073  2.89502  5.26398  4.70090  3.61801  4.63237  5.05802  1.55415  4.55002  1.13470  3.47081  4.77941  4.91431  4.68146  4.60570  3.98251  3.54004  1.73899  5.45335  4.30663    518 - -
          2.68618  4.42225  2.77519  2.73123  3.46354  2.40513  3.72494  3.29354  2.67741  2.69355  4.24690  2.90347  2.73739  3.18146  2.89801  2.37887  2.77519  2.98518  4.58477  3.61503
          0.01390  4.67897  5.40131  0.61958  0.77255  0.48576  0.95510
    455   4.11484  5.32242  5.48480  5.14854  0.61932  5.06826  4.45036  3.07009  4.95957  1.73187  3.65753  4.95816  5.29928  4.86998  4.91842  4.50334  4.34478  3.22615  4.54740  2.90010    519 - -
          2.68618  4.42225  2.77519  2.73123  3.46354  2.40513  3.72494  3.29354  2.67741  2.69355  4.24690  2.90347  2.73739  3.18146  2.89801  2.37887  2.77519  2.98518  4.58477  3.61503
          0.01390  4.67897  5.40131  0.61958  0.77255  0.48576  0.95510
    456   2.39354  5.21341  3.03694  2.49873  4.55882  2.89144  3.75405  4.02570  2.48852  3.52976  4.28590  2.46452  3.95185  2.44425  2.15598  1.96844  3.01463  3.61118  5.67979  4.28986    520 - -
          2.68618  4.42225  2.77519  2.73123  3.46354  2.40513  3.72494  3.29354  2.67741  2.69355  4.24690  2.90347  2.73739  3.18146  2.89801  2.37887  2.77519  2.98518  4.58477  3.61503
          0.01390  4.67897  5.40131  0.61958  0.77255  0.48576  0.95510
    457   2.76884  5.05951  2.56590  2.55038  2.64689  3.57224  3.77446  3.75673  2.26259  2.36871  4.12302  2.49745  3.96727  2.27553  3.02368  2.77809  3.00041  3.40629  5.53997  4.18217    521 - -
          2.68618  4.42225  2.77519  2.73123  3.46354  2.40513  3.72494  3.29354  2.67741  2.69355  4.24690  2.90347  2.73739  3.18146  2.89801  2.37887  2.77519  2.98518  4.58477  3.61503
          0.01390  4.67897  5.40131  0.61958  0.77255  0.48576  0.95510
    458   2.09784  5.04273  3.10577  2.24054  4.30699  3.57174  3.77371  2.45565  2.21610  3.31348  4.10885  2.63349  3.09823  2.90742  3.02308  2.77448  2.63439  3.38913  5.53011  4.17629    522 - -
          2.68618  4.42225  2.77519  2.73123  3.46354  2.40513  3.72494  3.29354  2.67741  2.69355  4.24690  2.90347  2.73739  3.18146  2.89801  2.37887  2.77519  2.98518  4.58477  3.61503
          0.01390  4.67897  5.40131  0.61958  0.77255  0.48576  0.95510
    459   2.76035  5.14716  2.67752  1.96233  4.44353  3.55024  3.74641  3.08101  2.50510  3.43149  4.20143  3.03927  3.94472  2.46009  2.98854  2.16036  2.51497  3.51145  5.60996  2.99565    523 - -
          2.68618  4.42225  2.77519  2.73123  3.46354  2.40513  3.72494  3.29354  2.67741  2.69355  4.24690  2.90347  2.73739  3.18146  2.89801  2.37887  2.77519  2.98518  4.58477  3.61503
          0.17545  4.67897  1.88632  0.61958  0.77255  0.48576  0.95510
    460   2.74176  5.20612  2.54975  2.11538  4.52898  2.77707  3.70146  4.00186  2.45485  2.73998  4.25622  2.11901  3.89902  2.80864  2.44280  2.70912  2.97530  3.58550  5.65043  4.24853    524 - -
          2.68553  4.42249  2.77544  2.73147  3.46378  2.40510  3.72419  3.29296  2.67765  2.69343  4.24714  2.90315  2.73727  3.18170  2.89781  2.37911  2.77544  2.98542  4.58501  3.61527
          0.39249  1.14151  5.24218  1.05580  0.42758  0.35065  1.21818
    461   1.98795  5.11270  2.21379  2.70880  4.78393  2.52003  4.10268  4.24965  2.98632  3.80883  4.60322  3.21000  1.43053  3.25732  3.48090  2.90441  3.21633  3.78216  5.99428  4.61955    529 - -
          2.68618  4.42225  2.77519  2.73123  3.46354  2.40513  3.72494  3.29354  2.67741  2.69355  4.24690  2.90347  2.73739  3.18146  2.89801  2.37887  2.77519  2.98518  4.58477  3.61503
          0.10750  4.67897  2.37906  0.61958  0.77255  0.48576  0.95510
    462   3.39388  5.05272  3.69788  2.20850  0.79103  4.08084  4.18183  3.45013  3.60362  2.97200  4.11416  3.83942  4.56227  3.87537  3.90285  3.55490  3.66383  3.30949  4.78260  3.18595    530 - -
          2.68618  4.42225  2.77519  2.73123  3.46354  2.40513  3.72494  3.29354  2.67741  2.69355  4.24690  2.90347  2.73739  3.18146  2.89801  2.37887  2.77519  2.98518  4.58477  3.61503
          0.01525  4.58671  5.30906  0.61958  0.77255  0.65150  0.73661
    463   2.98101  4.37194  4.67894  4.08655  3.33314  4.15916  4.48398  1.73166  3.92488  1.42924  2.65822  4.22238  4.48662  4.09615  2.82672  3.46826  3.21136  1.96153  5.01193  3.85772    531 - -
          2.68618  4.42225  2.77519  2.73123  3.46354  2.40513  3.72494  3.29354  2.67741  2.69355  4.24690  2.90347  2.73739  3.18146  2.89801  2.37887  2.77519  2.98518  4.58477  3.61503
          0.01525  4.58671  5.30906  0.61958  0.77255  0.65150  0.73661
    464   2.95625  4.61148  3.83184  1.79782  1.85523  3.91443  3.96086  3.06358  3.24441  2.17255  3.67114  3.64786  4.28504  3.52200  3.56485  3.17860  3.18642  2.87697  4.67019  2.47744    532 - -
          2.68618  4.42225  2.77519  2.73123  3.46354  2.40513  3.72494  3.29354  2.67741  2.69355  4.24690  2.90347  2.73739  3.18146  2.89801  2.37887  2.77519  2.98518  4.58477  3.61503
          0.01525  4.58671  5.30906  0.61958  0.77255  0.65150  0.73661
    465   2.36565  5.11095  3.03889  2.15968  4.40827  3.52753  3.71727  3.04450  1.90670  3.39397  4.16648  3.01866  3.01126  2.83340  2.58825  2.72429  2.54730  3.47581  5.57269  4.19819    533 - -
          2.68618  4.42225  2.77519  2.73123  3.46354  2.40513  3.72494  3.29354  2.67741  2.69355  4.24690  2.90347  2.73739  3.18146  2.89801  2.37887  2.77519  2.98518  4.58477  3.61503
          0.13561  4.58671  2.14876  0.61958  0.77255  0.65150  0.73661
    466   2.77611  5.23637  2.91799  2.16918  4.57416  3.50108  3.70232  4.04183  2.41130  3.52881  4.28934  2.11498  2.48492  2.35255  2.39192  2.73970  3.00660  3.62548  5.66357  4.27445    534 - -
          2.68632  4.42239  2.77534  2.73064  3.46368  2.40500  3.72509  3.29368  2.67755  2.69334  4.24704  2.90317  2.73717  3.18161  2.89815  2.37901  2.77534  2.98533  4.58491  3.61517
          0.23206  2.20445  2.33519  1.47535  0.25968  0.32449  1.28338
    467   2.78210  4.32533  4.03544  3.48235  3.44781  2.90057  2.88783  1.37349  3.37083  2.51466  3.45501  3.75856  4.22665  3.64685  3.61057  3.12677  3.02627  2.12179  4.95900  3.74378    541 - -
          2.68618  4.42225  2.77519  2.73123  3.46354  2.40513  3.72494  3.29354  2.67741  2.69355  4.24690  2.90347  2.73739  3.18146  2.89801  2.37887  2.77519  2.98518  4.58477  3.61503
          0.09868  4.60220  2.47769  0.61958  0.77255  0.62652  0.76453
    468   2.28737  5.22604  2.24293  2.43592  4.58332  2.64046  3.77992  4.05486  2.57721  3.56922  4.33998  2.98402  2.13147  2.38068  3.07767  2.76977  3.05087  3.63941  5.73189  4.32705    542 - -
          2.68618  4.42225  2.77519  2.73123  3.46354  2.40513  3.72494  3.29354  2.67741  2.69355  4.24690  2.90347  2.73739  3.18146  2.89801  2.37887  2.77519  2.98518  4.58477  3.61503
          0.01631  4.51983  5.24218  0.61958  0.77255  0.53095  0.88684
    469   3.77921  5.18952  2.53285  4.13837  1.07845  4.54222  3.84930  3.75236  4.13508  3.17907  4.33092  4.18991  4.89025  4.21581  4.31999  3.88516  4.00488  3.60447  4.07420  1.28667    543 - -
          2.68618  4.42225  2.77519  2.73123  3.46354  2.40513  3.72494  3.29354  2.67741  2.69355  4.24690  2.90347  2.73739  3.18146  2.89801  2.37887  2.77519  2.98518  4.58477  3.61503
          0.01501  4.60220  5.32455  0.61958  0.77255  0.40684  1.09586
    470   2.76446  4.46739  3.66937  3.10226  3.60160  3.74893  3.00661  1.97485  3.04165  2.04744  3.57183  3.49873  4.12867  2.74975  3.38362  2.47510  2.41143  2.73776  5.05137  3.82041    544 - -
          2.68618  4.42225  2.77519  2.73123  3.46354  2.40513  3.72494  3.29354  2.67741  2.69355  4.24690  2.90347  2.73739  3.18146  2.89801  2.37887  2.77519  2.98518  4.58477  3.61503
          0.01390  4.67897  5.40131  0.61958  0.77255  0.48576  0.95510
    471   2.37701  5.02740  3.10735  2.21924  4.32239  3.56659  3.80783  3.74837  2.59725  3.33263  4.13193  2.48715  2.05909  2.94639  3.06764  2.78917  2.56372  2.70871  5.55409  4.20354    545 - -
          2.68618  4.42225  2.77519  2.73123  3.46354  2.40513  3.72494  3.29354  2.67741  2.69355  4.24690  2.90347  2.73739  3.18146  2.89801  2.37887  2.77519  2.98518  4.58477  3.61503
          0.01390  4.67897  5.40131  0.61958  0.77255  0.48576  0.95510
    472   3.14712  4.53390  4.89655  4.37948  3.83695  4.36574  4.94820  1.61932  4.25893  2.61504  3.72888  4.51403  4.76754  4.49837  4.42061  2.51095  3.42439  0.91055  5.54978  4.34222    546 - -
          2.68618  4.42225  2.77519  2.73123  3.46354  2.40513  3.72494  3.29354  2.67741  2.69355  4.24690  2.90347  2.73739  3.18146  2.89801  2.37887  2.77519  2.98518  4.58477  3.61503
          0.01390  4.67897  5.40131  0.61958  0.77255  0.48576  0.95510
    473   2.39074  5.13247  2.59492  2.23553  4.42525  2.82799  3.74718  3.87544  2.27447  2.36593  4.18772  3.04448  3.94578  2.86405  2.51286  2.74875  2.98960  2.88437  5.59771  4.22122    547 - -
          2.68618  4.42225  2.77519  2.73123  3.46354  2.40513  3.72494  3.29354  2.67741  2.69355  4.24690  2.90347  2.73739  3.18146  2.89801  2.37887  2.77519  2.98518  4.58477  3.61503
          0.01390  4.67897  5.40131  0.61958  0.77255  0.48576  0.95510
    474   1.70284  4.70577  3.43376  2.92105  4.10062  2.66260  4.02863  3.50125  2.91988  3.16225  4.00921  3.35298  2.30687  3.24614  3.33607  2.44787  3.02963  3.18302  5.45458  2.47287    548 - -
          2.68618  4.42225  2.77519  2.73123  3.46354  2.40513  3.72494  3.29354  2.67741  2.69355  4.24690  2.90347  2.73739  3.18146  2.89801  2.37887  2.77519  2.98518  4.58477  3.61503
          0.01390  4.67897  5.40131  0.61958  0.77255  0.48576  0.95510
    475   2.14661  3.33279  3.12667  2.57303  4.28671  3.57072  2.58507  3.71478  2.56755  3.29718  4.09595  2.50559  3.96804  2.49483  3.03654  2.42328  2.50417  3.36964  5.51962  4.17090    549 - -
          2.68618  4.42225  2.77519  2.73123  3.46354  2.40513  3.72494  3.29354  2.67741  2.69355  4.24690  2.90347  2.73739  3.18146  2.89801  2.37887  2.77519  2.98518  4.58477  3.61503
          0.01390  4.67897  5.40131  0.61958  0.77255  0.48576  0.95510
    476   2.42476  5.25045  2.51494  2.46233  4.58844  2.54032  3.73413  4.06686  2.47703  3.55559  4.30063  3.00908  3.08942  2.09528  2.49731  2.39975  3.00166  3.63893  5.69488  4.29003    550 - -
          2.68618  4.42225  2.77519  2.73123  3.46354  2.40513  3.72494  3.29354  2.67741  2.69355  4.24690  2.90347  2.73739  3.18146  2.89801  2.37887  2.77519  2.98518  4.58477  3.61503
          0.01390  4.67897  5.40131  0.61958  0.77255  0.48576  0.95510
    477   2.06191  5.12749  3.19441  2.62446  4.42160  3.63201  3.79319  3.84468  1.72972  2.39536  4.19519  2.58930  4.01991  2.92239  2.43323  2.84911  3.06758  3.49252  5.58379  4.25057    551 - -
          2.68618  4.42225  2.77519  2.73123  3.46354  2.40513  3.72494  3.29354  2.67741  2.69355  4.24690  2.90347  2.73739  3.18146  2.89801  2.37887  2.77519  2.98518  4.58477  3.61503
          0.19241  4.67897  1.79734  0.61958  0.77255  0.48576  0.95510
    478   2.91725  5.40719  2.73411  2.00493  4.72279  3.51293  2.68606  4.20984  2.57476  3.69351  4.47341  1.54987  3.98826  2.38639  3.04827  2.85905  3.15890  3.79147  5.82711  4.41154    552 - -
          2.68618  4.42225  2.77519  2.73123  3.46354  2.40513  3.72494  3.29354  2.67741  2.69355  4.24690  2.90347  2.73739  3.18146  2.89801  2.37887  2.77519  2.98518  4.58477  3.61503
          0.01659  4.50315  5.22550  0.61958  0.77255  0.77078  0.62111
    479   2.71776  5.12907  2.39999  2.43218  4.43393  3.48984  2.84020  3.89442  2.45221  2.80036  4.18387  2.97443  3.03049  2.48106  2.93763  2.04860  2.95050  3.49929  5.58671  4.19909    553 - -
          2.68618  4.42225  2.77519  2.73123  3.46354  2.40513  3.72494  3.29354  2.67741  2.69355  4.24690  2.90347  2.73739  3.18146  2.89801  2.37887  2.77519  2.98518  4.58477  3.61503
          0.01659  4.50315  5.22550  0.61958  0.77255  0.34157  1.24012
    480   1.90722  5.30715  3.14578  2.58152  4.66615  3.63015  3.77214  4.11669  1.69780  3.59319  4.35929  2.45652  4.01945  2.45685  2.33958  2.85025  3.10110  3.70864  5.71154  4.35536    554 - -
          2.68618  4.42225  2.77519  2.73123  3.46354  2.40513  3.72494  3.29354  2.67741  2.69355  4.24690  2.90347  2.73739  3.18146  2.89801  2.37887  2.77519  2.98518  4.58477  3.61503
          0.01390  4.67897  5.40131  0.61958  0.77255  0.48576  0.95510
    481   2.76062  4.97521  3.14164  2.26840  4.22047  2.45756  3.79256  3.63971  2.58985  2.38085  3.12959  2.51531  3.04224  2.93998  3.05498  2.43575  2.99308  3.31185  5.47804  4.13944    555 - -
          2.68618  4.42225  2.77519  2.73123  3.46354  2.40513  3.72494  3.29354  2.67741  2.69355  4.24690  2.90347  2.73739  3.18146  2.89801  2.37887  2.77519  2.98518  4.58477  3.61503
          0.01390  4.67897  5.40131  0.61958  0.77255  0.48576  0.95510
    482   2.80059  5.24527  3.06845  2.51077  4.58135  3.57098  2.88532  4.04497  2.08730  3.53859  4.29507  2.59956  3.96328  2.84974  2.23690  1.90830  2.55049  3.63264  5.67780  4.29544    556 - -
          2.68618  4.42225  2.77519  2.73123  3.46354  2.40513  3.72494  3.29354  2.67741  2.69355  4.24690  2.90347  2.73739  3.18146  2.89801  2.37887  2.77519  2.98518  4.58477  3.61503
          0.01390  4.67897  5.40131  0.61958  0.77255  0.48576  0.95510
    483   2.38597  4.44134  3.70681  2.63239  2.18705  3.75768  4.01717  2.37243  3.08154  2.28167  3.54540  3.52370  2.99136  3.37774  2.70048  3.00819  2.99304  2.70832  5.02845  3.80155    557 - -
          2.68618  4.42225  2.77519  2.73123  3.46354  2.40513  3.72494  3.29354  2.67741  2.69355  4.24690  2.90347  2.73739  3.18146  2.89801  2.37887  2.77519  2.98518  4.58477  3.61503
          0.01390  4.67897  5.40131  0.61958  0.77255  0.48576  0.95510
    484   2.76184  4.36014  3.87375  2.63383  3.47959  3.79628  4.07325  2.82715  3.22673  1.93734  3.47013  3.63496  4.17246  3.50132  3.51485  2.57334  2.22129  1.98245  3.23630  3.74644    558 - -
          2.68618  4.42225  2.77519  2.73123  3.46354  2.40513  3.72494  3.29354  2.67741  2.69355  4.24690  2.90347  2.73739  3.18146  2.89801  2.37887  2.77519  2.98518  4.58477  3.61503
          0.01390  4.67897  5.40131  0.61958  0.77255  0.48576  0.95510
    485   2.31584  4.24044  4.31871  3.72918  2.38745  3.90136  4.21179  1.72265  3.59394  2.08370  3.34436  3.90995  4.26845  3.80613  2.80869  3.19287  2.52697  2.45152  4.86054  3.67190    559 - -
          2.68618  4.42225  2.77519  2.73123  3.46354  2.40513  3.72494  3.29354  2.67741  2.69355  4.24690  2.90347  2.73739  3.18146  2.89801  2.37887  2.77519  2.98518  4.58477  3.61503
          0.01390  4.67897  5.40131  0.61958  0.77255  0.48576  0.95510
    486   2.86296  5.38475  2.40799  2.15198  4.71842  3.54447  3.79977  4.20884  2.29283  3.68577  4.43652  1.86783  2.90795  2.90753  3.08502  2.06818  3.10188  3.77085  5.81957  4.39409    560 - -
          2.68618  4.42225  2.77519  2.73123  3.46354  2.40513  3.72494  3.29354  2.67741  2.69355  4.24690  2.90347  2.73739  3.18146  2.89801  2.37887  2.77519  2.98518  4.58477  3.61503
          0.01390  4.67897  5.40131  0.61958  0.77255  0.48576  0.95510
    487   2.02113  5.15829  2.49654  2.54805  4.46861  1.80310  3.85028  3.91855  2.66095  3.47949  4.27356  2.57017  4.00830  2.98624  3.14910  2.83609  3.08841  3.54679  5.67984  3.11017    561 - -
          2.68618  4.42225  2.77519  2.73123  3.46354  2.40513  3.72494  3.29354  2.67741  2.69355  4.24690  2.90347  2.73739  3.18146  2.89801  2.37887  2.77519  2.98518  4.58477  3.61503
          0.01390  4.67897  5.40131  0.61958  0.77255  0.48576  0.95510
    488   2.38628  5.03963  3.10430  2.31160  4.31555  3.57100  3.78863  3.74461  2.57053  3.32334  4.12061  3.09329  2.55547  2.11678  3.04039  2.42151  3.00399  2.38189  5.54163  4.18928    562 - -
          2.68618  4.42225  2.77519  2.73123  3.46354  2.40513  3.72494  3.29354  2.67741  2.69355  4.24690  2.90347  2.73739  3.18146  2.89801  2.37887  2.77519  2.98518  4.58477  3.61503
          0.01390  4.67897  5.40131  0.61958  0.77255  0.48576  0.95510
    489   2.42708  5.24620  3.01758  1.74308  4.57984  3.54613  3.73778  4.05263  2.46925  3.54519  4.29492  3.02099  3.09203  2.13307  2.48009  2.74736  2.64416  3.63173  5.68657  4.28908    563 - -
          2.68618  4.42225  2.77519  2.73123  3.46354  2.40513  3.72494  3.29354  2.67741  2.69355  4.24690  2.90347  2.73739  3.18146  2.89801  2.37887  2.77519  2.98518  4.58477  3.61503
          0.01390  4.67897  5.40131  0.61958  0.77255  0.48576  0.95510
    490   2.37744  4.73790  3.32124  2.37574  3.06075  3.64480  3.04200  2.60553  2.74221  2.97142  3.82531  3.24577  2.99529  2.34956  3.17127  2.86288  2.98861  2.52497  5.28074  3.99451    564 - -
          2.68618  4.42225  2.77519  2.73123  3.46354  2.40513  3.72494  3.29354  2.67741  2.69355  4.24690  2.90347  2.73739  3.18146  2.89801  2.37887  2.77519  2.98518  4.58477  3.61503
          0.01390  4.67897  5.40131  0.61958  0.77255  0.48576  0.95510
    491   2.10193  5.14662  3.07591  2.14553  4.47582  3.56281  3.77899  3.92391  2.52043  3.45992  4.23533  3.07285  2.27916  2.89774  2.19540  2.77908  2.57416  3.53727  5.63652  4.26627    565 - -
          2.68618  4.42225  2.77519  2.73123  3.46354  2.40513  3.72494  3.29354  2.67741  2.69355  4.24690  2.90347  2.73739  3.18146  2.89801  2.37887  2.77519  2.98518  4.58477  3.61503
          0.01390  4.67897  5.40131  0.61958  0.77255  0.48576  0.95510
    492   1.95252  4.60420  3.65766  3.16767  4.06001  2.48325  4.18711  3.46873  3.13798  3.15401  4.01941  3.51912  1.48630  3.46005  3.50435  2.89011  3.06138  3.14980  2.96584  4.19975    566 - -
          2.68618  4.42225  2.77519  2.73123  3.46354  2.40513  3.72494  3.29354  2.67741  2.69355  4.24690  2.90347  2.73739  3.18146  2.89801  2.37887  2.77519  2.98518  4.58477  3.61503
          0.01390  4.67897  5.40131  0.61958  0.77255  0.48576  0.95510
    493   3.58953  4.86590  5.50986  4.91964  1.97706  4.88373  5.17971  1.27629  4.75889  1.48328  2.05126  5.02831  5.05619  4.73752  4.74151  4.23514  3.80514  2.61059  5.38315  4.31817    567 - -
          2.68618  4.42225  2.77519  2.73123  3.46354  2.40513  3.72494  3.29354  2.67741  2.69355  4.24690  2.90347  2.73739  3.18146  2.89801  2.37887  2.77519  2.98518  4.58477  3.61503
          0.01390  4.67897  5.40131  0.61958  0.77255  0.48576  0.95510
    494   2.81951  5.24896  3.08930  2.53155  4.58524  3.58640  2.19330  4.04334  2.20466  3.53888  4.30061  2.46737  3.97835  2.86119  2.12210  2.42129  2.55637  3.63694  5.67812  4.30415    568 - -
          2.68618  4.42225  2.77519  2.73123  3.46354  2.40513  3.72494  3.29354  2.67741  2.69355  4.24690  2.90347  2.73739  3.18146  2.89801  2.37887  2.77519  2.98518  4.58477  3.61503
          0.01390  4.67897  5.40131  0.61958  0.77255  0.48576  0.95510
    495   2.81458  2.99819  4.56986  2.86561  1.78501  3.96646  4.28833  2.12230  3.79976  1.98164  2.75138  4.05661  4.32522  3.96578  3.88125  3.26999  3.04638  2.41589  4.83781  3.65969    569 - -
          2.68618  4.42225  2.77519  2.73123  3.46354  2.40513  3.72494  3.29354  2.67741  2.69355  4.24690  2.90347  2.73739  3.18146  2.89801  2.37887  2.77519  2.98518  4.58477  3.61503
          0.01390  4.67897  5.40131  0.61958  0.77255  0.48576  0.95510
    496   2.86716  4.34368  4.26835  3.69521  1.93908  3.94595  4.11277  2.23248  3.57284  2.52499  3.45979  2.80455  4.31184  3.78918  2.75594  3.23284  3.09824  2.60751  2.60919  2.61803    570 - -
          2.68618  4.42225  2.77519  2.73123  3.46354  2.40513  3.72494  3.29354  2.67741  2.69355  4.24690  2.90347  2.73739  3.18146  2.89801  2.37887  2.77519  2.98518  4.58477  3.61503
          0.01390  4.67897  5.40131  0.61958  0.77255  0.48576  0.95510
    497   2.76473  4.50047  2.79595  3.05038  2.90705  3.73632  3.99120  2.98487  3.01028  2.13022  3.60376  2.77466  4.11796  3.31456  3.37086  2.98120  2.13660  2.04819  5.08383  3.84515    571 - -
          2.68618  4.42225  2.77519  2.73123  3.46354  2.40513  3.72494  3.29354  2.67741  2.69355  4.24690  2.90347  2.73739  3.18146  2.89801  2.37887  2.77519  2.98518  4.58477  3.61503
          0.01390  4.67897  5.40131  0.61958  0.77255  0.48576  0.95510
    498   2.75793  4.56332  3.51306  2.94865  3.71404  2.89422  3.94521  3.08236  2.91368  2.38315  3.01928  2.70240  4.08575  2.69712  3.29819  2.93838  2.14728  2.39147  5.13352  3.03041    572 - -
          2.68618  4.42225  2.77519  2.73123  3.46354  2.40513  3.72494  3.29354  2.67741  2.69355  4.24690  2.90347  2.73739  3.18146  2.89801  2.37887  2.77519  2.98518  4.58477  3.61503
          0.01390  4.67897  5.40131  0.61958  0.77255  0.48576  0.95510
    499   2.98720  5.55079  1.94969  1.47689  4.87784  3.55982  3.88636  4.38172  2.21942  3.84704  4.61125  2.32460  4.04916  2.46552  3.23597  2.91548  3.23505  3.93457  5.97713  4.52676    573 - -
          2.68597  4.42239  2.77534  2.73101  3.46368  2.40500  3.72509  3.29368  2.67755  2.69369  4.24704  2.90361  2.73754  3.18161  2.89815  2.37901  2.77534  2.98389  4.58491  3.61517
          0.71713  1.76892  1.07490  1.00335  0.45673  0.48576  0.95510
    500   2.26914  5.09917  2.93783  2.09444  4.42874  2.82064  3.64163  3.87696  2.00487  3.38811  4.16306  2.94627  3.86114  2.75657  2.26519  2.68739  2.93640  3.48529  5.54011  4.17579    578 - -
          2.68618  4.42225  2.77519  2.73123  3.46354  2.40513  3.72494  3.29354  2.67741  2.69355  4.24690  2.90347  2.73739  3.18146  2.89801  2.37887  2.77519  2.98518  4.58477  3.61503
          0.02103  4.26826  4.99060  0.61958  0.77255  0.75359  0.63615
    501   2.83160  5.24820  2.90999  2.15396  4.58917  2.66168  2.67969  4.04246  1.53797  3.53069  4.31150  2.99503  3.94152  2.83050  2.78139  2.79577  3.05866  3.64328  5.65997  4.29599    579 - -
          2.68618  4.42225  2.77519  2.73123  3.46354  2.40513  3.72494  3.29354  2.67741  2.69355  4.24690  2.90347  2.73739  3.18146  2.89801  2.37887  2.77519  2.98518  4.58477  3.61503
          0.01854  4.39267  5.11502  0.61958  0.77255  0.89737  0.52364
    502   2.23961  4.86788  3.04811  2.19427  4.15411  3.47543  3.72707  3.56996  2.53019  3.17339  3.98426  2.49817  3.88992  2.87711  2.99356  2.37676  2.39118  2.61654  5.41322  4.07640    580 - -
          2.68618  4.42225  2.77519  2.73123  3.46354  2.40513  3.72494  3.29354  2.67741  2.69355  4.24690  2.90347  2.73739  3.18146  2.89801  2.37887  2.77519  2.98518  4.58477  3.61503
          0.01854  4.39267  5.11502  0.61958  0.77255  0.89737  0.52364
    503   2.64906  3.14060  3.80066  3.23688  3.42444  3.66094  4.01174  2.73834  3.15917  1.81806  3.41293  2.65140  4.07058  3.43623  3.44455  2.39245  2.90098  2.16116  4.90608  3.69333    581 - -
          2.68618  4.42225  2.77519  2.73123  3.46354  2.40513  3.72494  3.29354  2.67741  2.69355  4.24690  2.90347  2.73739  3.18146  2.89801  2.37887  2.77519  2.98518  4.58477  3.61503
          0.14544  4.39267  2.09563  0.61958  0.77255  0.89737  0.52364
    504   2.42352  4.38031  3.45711  3.31540  4.67787  0.94274  4.49704  4.17916  3.52817  3.84442  4.66114  3.47334  3.87605  3.78194  3.82927  1.85707  2.94174  3.52588  5.98814  4.77729    582 - -
          2.68623  4.42230  2.77524  2.73128  3.46359  2.40517  3.72499  3.29359  2.67745  2.69324  4.24694  2.90307  2.73744  3.18151  2.89805  2.37891  2.77524  2.98523  4.58482  3.61508
          0.15454  1.99224  4.99060  0.66512  0.72198  0.75359  0.63615
    505   2.66266  4.40846  3.50260  2.93652  3.55171  3.62977  3.88138  2.45043  2.36962  2.62230  3.51282  3.35179  4.01159  3.19830  3.24524  2.39894  2.40723  2.35420  4.98945  2.79232    585 - -
          2.68618  4.42225  2.77519  2.73123  3.46354  2.40513  3.72494  3.29354  2.67741  2.69355  4.24690  2.90347  2.73739  3.18146  2.89801  2.37887  2.77519  2.98518  4.58477  3.61503
          0.01854  4.39267  5.11502  0.61958  0.77255  0.60575  0.78892
    506   2.24131  5.03089  1.70434  2.55876  4.57037  2.74955  3.87581  4.03185  2.69324  3.57652  4.35478  3.07185  3.94739  3.00959  3.18070  2.24496  2.29324  3.59346  5.75533  4.37912    586 - -
          2.68618  4.42225  2.77519  2.73123  3.46354  2.40513  3.72494  3.29354  2.67741  2.69355  4.24690  2.90347  2.73739  3.18146  2.89801  2.37887  2.77519  2.98518  4.58477  3.61503
          0.01631  4.51983  5.24218  0.61958  0.77255  0.74884  0.64039
    507   2.02439  5.14637  2.17435  2.04054  4.45832  2.68358  3.75824  3.90764  2.55220  3.45244  4.23402  2.99589  3.93051  2.88331  3.04488  2.75461  3.01381  2.69748  5.63885  4.25230    587 - -
          2.68618  4.42225  2.77519  2.73123  3.46354  2.40513  3.72494  3.29354  2.67741  2.69355  4.24690  2.90347  2.73739  3.18146  2.89801  2.37887  2.77519  2.98518  4.58477  3.61503
          0.01631  4.51983  5.24218  0.61958  0.77255  0.74884  0.64039
    508   2.71828  4.56134  3.41776  2.86293  3.69678  3.64024  3.87864  3.09673  2.81361  2.32146  3.66448  3.30953  4.02936  2.57053  3.19968  2.31917  2.42210  2.85264  5.10863  2.20182    588 - -
          2.68618  4.42225  2.77519  2.73123  3.46354  2.40513  3.72494  3.29354  2.67741  2.69355  4.24690  2.90347  2.73739  3.18146  2.89801  2.37887  2.77519  2.98518  4.58477  3.61503
          0.01631  4.51983  5.24218  0.61958  0.77255  0.74884  0.64039
    509   2.33110  5.26463  3.07845  2.08329  4.62644  3.57216  3.71207  4.07814  2.02328  3.54851  4.31352  3.04613  3.96215  2.13703  1.98170  2.79544  3.04830  3.66700  5.66167  4.30488    589 - -
          2.68618  4.42225  2.77519  2.73123  3.46354  2.40513  3.72494  3.29354  2.67741  2.69355  4.24690  2.90347  2.73739  3.18146  2.89801  2.37887  2.77519  2.98518  4.58477  3.61503
          0.01631  4.51983  5.24218  0.61958  0.77255  0.74884  0.64039
    510   2.73140  5.15203  3.00313  2.08142  4.46955  3.50862  2.84166  3.92885  2.41549  3.44045  4.20298  2.99027  3.90222  2.10497  2.41459  2.41060  2.96066  2.86061  5.59652  4.21477    590 - -
          2.68618  4.42225  2.77519  2.73123  3.46354  2.40513  3.72494  3.29354  2.67741  2.69355  4.24690  2.90347  2.73739  3.18146  2.89801  2.37887  2.77519  2.98518  4.58477  3.61503
          0.01631  4.51983  5.24218  0.61958  0.77255  0.74884  0.64039
    511   2.70784  4.97327  2.46797  2.19695  4.23087  3.52199  3.72280  3.65864  2.50417  3.24024  4.03914  3.03689  3.91411  2.85948  2.47805  2.72430  2.24427  2.67119  3.45185  4.11202    591 - -
          2.68618  4.42225  2.77519  2.73123  3.46354  2.40513  3.72494  3.29354  2.67741  2.69355  4.24690  2.90347  2.73739  3.18146  2.89801  2.37887  2.77519  2.98518  4.58477  3.61503
          0.01631  4.51983  5.24218  0.61958  0.77255  0.74884  0.64039
    512   2.27389  4.25853  4.30137  3.71804  3.32513  3.92425  4.24422  1.80063  3.59316  1.95427  2.25551  3.92048  2.88041  3.80848  3.76599  3.21841  3.03614  2.35680  4.89740  3.71521    592 - -
          2.68618  4.42225  2.77519  2.73123  3.46354  2.40513  3.72494  3.29354  2.67741  2.69355  4.24690  2.90347  2.73739  3.18146  2.89801  2.37887  2.77519  2.98518  4.58477  3.61503
          0.01631  4.51983  5.24218  0.61958  0.77255  0.74884  0.64039
    513   1.55422  4.34837  3.79402  3.24303  3.49081  3.69625  4.04913  2.30506  3.17379  2.59012  3.50381  3.57377  4.11461  3.45902  3.47305  2.46543  2.96140  2.61764  4.97216  2.64143    593 - -
          2.68618  4.42225  2.77519  2.73123  3.46354  2.40513  3.72494  3.29354  2.67741  2.69355  4.24690  2.90347  2.73739  3.18146  2.89801  2.37887  2.77519  2.98518  4.58477  3.61503
          0.01631  4.51983  5.24218  0.61958  0.77255  0.74884  0.64039
    514   2.79342  5.30526  2.33584  1.81419  4.63957  3.48801  3.72952  4.12580  2.17009  3.60408  4.35531  2.95290  3.92043  2.05207  2.98989  2.74581  2.48804  3.69135  5.73748  4.31893    594 - -
          2.68618  4.42225  2.77519  2.73123  3.46354  2.40513  3.72494  3.29354  2.67741  2.69355  4.24690  2.90347  2.73739  3.18146  2.89801  2.37887  2.77519  2.98518  4.58477  3.61503
          0.01631  4.51983  5.24218  0.61958  0.77255  0.74884  0.64039
    515   2.29538  4.73419  3.24423  2.68087  3.92970  3.58647  3.79742  2.69029  2.19531  2.97113  3.81867  3.17143  3.97230  2.54069  2.55056  2.80344  2.94352  2.63582  5.26638  2.93562    595 - -
          2.68618  4.42225  2.77519  2.73123  3.46354  2.40513  3.72494  3.29354  2.67741  2.69355  4.24690  2.90347  2.73739  3.18146  2.89801  2.37887  2.77519  2.98518  4.58477  3.61503
          0.01631  4.51983  5.24218  0.61958  0.77255  0.35065  1.21818
    516   2.74435  2.18373  2.79935  2.97633  3.84031  3.64669  4.00140  3.20104  2.95199  2.38522  3.77855  3.40159  4.08299  3.26939  3.34216  2.17081  2.09287  2.94102  5.24680  3.99197    596 - -
          2.68618  4.42225  2.77519  2.73123  3.46354  2.40513  3.72494  3.29354  2.67741  2.69355  4.24690  2.90347  2.73739  3.18146  2.89801  2.37887  2.77519  2.98518  4.58477  3.61503
          0.01390  4.67897  5.40131  0.61958  0.77255  0.48576  0.95510
    517   1.23735  4.64697  3.56615  3.02514  3.97887  3.62434  4.05058  2.65693  2.93272  3.03022  3.90285  3.43290  4.09818  3.29981  2.55159  2.42231  3.04651  3.04442  5.36151  4.10741    597 - -
          2.68618  4.42225  2.77519  2.73123  3.46354  2.40513  3.72494  3.29354  2.67741  2.69355  4.24690  2.90347  2.73739  3.18146  2.89801  2.37887  2.77519  2.98518  4.58477  3.61503
          0.01390  4.67897  5.40131  0.61958  0.77255  0.48576  0.95510
    518   2.47372  5.24095  2.53504  2.46381  4.57438  3.53710  3.72522  4.05085  2.20209  2.74731  4.28534  2.59465  3.93117  2.46854  2.20021  2.37688  2.99265  3.62546  5.67972  4.27781    598 - -
          2.68618  4.42225  2.77519  2.73123  3.46354  2.40513  3.72494  3.29354  2.67741  2.69355  4.24690  2.90347  2.73739  3.18146  2.89801  2.37887  2.77519  2.98518  4.58477  3.61503
          0.01390  4.67897  5.40131  0.61958  0.77255  0.48576  0.95510
    519   2.40091  5.27486  2.55871  1.77149  4.60941  3.53556  2.89472  4.09064  2.48842  3.57588  4.32046  3.00532  3.94047  2.52294  2.98289  2.37130  2.45856  3.66027  5.71312  4.30388    599 - -
          2.68618  4.42225  2.77519  2.73123  3.46354  2.40513  3.72494  3.29354  2.67741  2.69355  4.24690  2.90347  2.73739  3.18146  2.89801  2.37887  2.77519  2.98518  4.58477  3.61503
          0.01390  4.67897  5.40131  0.61958  0.77255  0.48576  0.95510
    520   3.00986  4.78503  3.44409  2.48248  3.92784  3.84674  4.13525  1.09252  2.99242  2.88443  3.86402  3.51660  4.27671  2.66343  3.31533  3.19550  3.24827  2.85863  5.38092  4.13023    600 - -
          2.68618  4.42225  2.77519  2.73123  3.46354  2.40513  3.72494  3.29354  2.67741  2.69355  4.24690  2.90347  2.73739  3.18146  2.89801  2.37887  2.77519  2.98518  4.58477  3.61503
          0.01390  4.67897  5.40131  0.61958  0.77255  0.48576  0.95510
    521   1.91843  5.22435  3.07450  2.51641  4.55712  3.57032  3.74824  4.01718  2.09388  3.51931  4.27946  3.05283  2.97249  2.44001  2.24235  2.41491  3.02524  3.61079  5.66583  4.28649    601 - -
          2.68618  4.42225  2.77519  2.73123  3.46354  2.40513  3.72494  3.29354  2.67741  2.69355  4.24690  2.90347  2.73739  3.18146  2.89801  2.37887  2.77519  2.98518  4.58477  3.61503
          0.01390  4.67897  5.40131  0.61958  0.77255  0.48576  0.95510
    522   2.76265  4.94772  2.34961  2.61312  3.16806  3.59587  2.92108  3.59666  2.60308  2.37225  4.01981  3.13018  3.98551  2.51120  2.58535  2.80058  2.99383  3.27812  5.43155  2.93369    602 - -
          2.68618  4.42225  2.77519  2.73123  3.46354  2.40513  3.72494  3.29354  2.67741  2.69355  4.24690  2.90347  2.73739  3.18146  2.89801  2.37887  2.77519  2.98518  4.58477  3.61503
          0.01390  4.67897  5.40131  0.61958  0.77255  0.48576  0.95510
    523   2.33076  4.58643  2.71455  3.07848  3.61340  3.75892  4.02577  3.07774  3.05784  2.23448  3.69361  3.49146  4.16571  3.36843  3.41625  3.03304  3.07488  2.85714  1.61268  3.78005    603 - -
          2.68618  4.42225  2.77519  2.73123  3.46354  2.40513  3.72494  3.29354  2.67741  2.69355  4.24690  2.90347  2.73739  3.18146  2.89801  2.37887  2.77519  2.98518  4.58477  3.61503
          0.01390  4.67897  5.40131  0.61958  0.77255  0.48576  0.95510
    524   3.97089  5.17594  5.83131  5.29557  3.45421  5.38061  5.72027  1.68269  5.13792  0.57465  3.20454  5.52485  5.41692  5.07839  5.12984  4.80676  4.18683  2.56857  5.71266  4.71784    604 - -
          2.68618  4.42225  2.77519  2.73123  3.46354  2.40513  3.72494  3.29354  2.67741  2.69355  4.24690  2.90347  2.73739  3.18146  2.89801  2.37887  2.77519  2.98518  4.58477  3.61503
          0.01390  4.67897  5.40131  0.61958  0.77255  0.48576  0.95510
    525   2.01761  4.96714  3.15383  2.60555  3.18735  3.57778  3.80521  3.65494  2.60279  3.25350  4.06257  2.57479  3.97988  2.26076  3.06669  2.13928  2.56506  3.32219  5.49128  4.15337    605 - -
          2.68618  4.42225  2.77519  2.73123  3.46354  2.40513  3.72494  3.29354  2.67741  2.69355  4.24690  2.90347  2.73739  3.18146  2.89801  2.37887  2.77519  2.98518  4.58477  3.61503
          0.01390  4.67897  5.40131  0.61958  0.77255  0.48576  0.95510
    526   2.13530  3.33228  3.31887  2.34755  3.92926  3.64382  3.86596  3.31590  2.38828  2.52231  3.83118  3.24416  4.03061  3.07555  3.16728  2.17340  2.98984  3.04531  5.28580  2.88766    606 - -
          2.68618  4.42225  2.77519  2.73123  3.46354  2.40513  3.72494  3.29354  2.67741  2.69355  4.24690  2.90347  2.73739  3.18146  2.89801  2.37887  2.77519  2.98518  4.58477  3.61503
          0.01390  4.67897  5.40131  0.61958  0.77255  0.48576  0.95510
    527   1.61468  5.27132  2.36320  2.17859  4.63441  2.29623  3.86170  4.10073  2.66949  3.62573  4.40203  3.06008  4.01238  2.98618  3.17113  2.84378  2.56983  3.69074  5.79704  4.39625    607 - -
          2.68618  4.42225  2.77519  2.73123  3.46354  2.40513  3.72494  3.29354  2.67741  2.69355  4.24690  2.90347  2.73739  3.18146  2.89801  2.37887  2.77519  2.98518  4.58477  3.61503
          0.01390  4.67897  5.40131  0.61958  0.77255  0.48576  0.95510
    528   1.91275  5.12714  2.57409  2.52938  4.41702  3.56515  3.77232  3.85687  1.94247  3.40977  4.19229  3.06453  3.96655  2.55610  3.00768  2.77748  3.01528  2.38161  5.60225  4.23297    608 - -
          2.68618  4.42225  2.77519  2.73123  3.46354  2.40513  3.72494  3.29354  2.67741  2.69355  4.24690  2.90347  2.73739  3.18146  2.89801  2.37887  2.77519  2.98518  4.58477  3.61503
          0.01390  4.67897  5.40131  0.61958  0.77255  0.48576  0.95510
    529   2.34223  4.66954  3.40148  2.83820  3.84156  3.67161  3.89982  2.54863  2.80013  2.18400  3.76335  3.30493  4.05661  2.60664  2.34059  2.49105  2.55604  2.96237  5.22485  3.95520    609 - -
          2.68618  4.42225  2.77519  2.73123  3.46354  2.40513  3.72494  3.29354  2.67741  2.69355  4.24690  2.90347  2.73739  3.18146  2.89801  2.37887  2.77519  2.98518  4.58477  3.61503
          0.01390  4.67897  5.40131  0.61958  0.77255  0.48576  0.95510
    530   2.00961  4.92885  3.21032  2.66454  4.15607  1.94995  2.94465  3.58359  2.62265  3.19804  4.02358  3.17115  4.01265  2.99550  2.59279  2.83553  3.02134  3.27151  5.44014  3.11257    610 - -
          2.68618  4.42225  2.77519  2.73123  3.46354  2.40513  3.72494  3.29354  2.67741  2.69355  4.24690  2.90347  2.73739  3.18146  2.89801  2.37887  2.77519  2.98518  4.58477  3.61503
          0.01390  4.67897  5.40131  0.61958  0.77255  0.48576  0.95510
    531   2.80966  5.24464  2.54575  1.94949  4.56771  3.56849  3.75812  4.02947  2.19498  2.14662  4.29514  3.04647  3.96899  2.86708  2.15880  2.78256  3.03923  3.62411  5.68268  4.29797    611 - -
          2.68618  4.42225  2.77519  2.73123  3.46354  2.40513  3.72494  3.29354  2.67741  2.69355  4.24690  2.90347  2.73739  3.18146  2.89801  2.37887  2.77519  2.98518  4.58477  3.61503
          0.01390  4.67897  5.40131  0.61958  0.77255  0.48576  0.95510
    532   1.74981  4.96230  3.21060  2.65875  4.20751  3.62215  3.82280  3.61558  2.58551  2.23444  4.04565  2.51323  4.01635  2.54149  2.55849  2.84288  3.03141  3.30096  5.46794  4.14926    612 - -
          2.68618  4.42225  2.77519  2.73123  3.46354  2.40513  3.72494  3.29354  2.67741  2.69355  4.24690  2.90347  2.73739  3.18146  2.89801  2.37887  2.77519  2.98518  4.58477  3.61503
          0.01390  4.67897  5.40131  0.61958  0.77255  0.48576  0.95510
    533   2.35667  4.99349  3.13848  2.58418  4.24830  2.87490  3.78706  2.91095  2.05174  2.81130  4.06760  2.18557  3.97385  2.92985  3.03999  2.42953  2.99267  3.33565  5.49427  4.15189    613 - -
          2.68618  4.42225  2.77519  2.73123  3.46354  2.40513  3.72494  3.29354  2.67741  2.69355  4.24690  2.90347  2.73739  3.18146  2.89801  2.37887  2.77519  2.98518  4.58477  3.61503
          0.01390  4.67897  5.40131  0.61958  0.77255  0.48576  0.95510
    534   2.76045  4.54160  3.54666  2.54318  2.12012  3.71477  3.95900  2.58597  2.38989  2.44358  3.64140  3.41216  4.09618  3.25623  3.31659  2.45566  2.54642  2.81856  5.11511  3.86926    614 - -
          2.68618  4.42225  2.77519  2.73123  3.46354  2.40513  3.72494  3.29354  2.67741  2.69355  4.24690  2.90347  2.73739  3.18146  2.89801  2.37887  2.77519  2.98518  4.58477  3.61503
          0.30484  4.67897  1.37252  0.61958  0.77255  0.48576  0.95510
    535   2.27613  4.61836  3.25554  2.69664  3.80414  2.73470  3.78625  3.18640  2.24665  2.85565  3.00334  3.17357  3.94537  3.00641  3.08502  2.78045  2.45927  2.92110  5.17060  2.92037    615 - -
          2.68618  4.42225  2.77519  2.73123  3.46354  2.40513  3.72494  3.29354  2.67741  2.69355  4.24690  2.90347  2.73739  3.18146  2.89801  2.37887  2.77519  2.98518  4.58477  3.61503
          0.01854  4.39267  5.11502  0.61958  0.77255  0.89737  0.52364
    536   2.21056  5.04486  2.37353  2.44363  4.46261  2.59937  3.73837  3.92451  2.52664  3.45666  4.22831  2.52510  3.87644  2.86096  3.01557  2.23813  2.44215  3.50878  5.63009  4.24569    616 - -
          2.68618  4.42225  2.77519  2.73123  3.46354  2.40513  3.72494  3.29354  2.67741  2.69355  4.24690  2.90347  2.73739  3.18146  2.89801  2.37887  2.77519  2.98518  4.58477  3.61503
          0.14544  4.39267  2.09563  0.61958  0.77255  0.89737  0.52364
    537   2.23912  5.00207  2.89240  2.06613  4.32327  2.80075  3.67065  3.76500  2.10852  3.31654  4.10337  2.94258  3.84904  2.79835  2.90307  2.66826  2.35515  3.38947  5.50762  4.14035    617 - -
          2.68618  4.42225  2.77519  2.73123  3.46354  2.40513  3.72494  3.29354  2.67741  2.69355  4.24690  2.90347  2.73739  3.18146  2.89801  2.37887  2.77519  2.98518  4.58477  3.61503
          0.02103  4.26826  4.99060  0.61958  0.77255  1.00987  0.45297
    538   2.70608  5.12911  2.38688  2.00663  2.92789  3.41223  3.66348  3.88992  2.45265  3.41367  4.18879  2.40636  3.84640  2.30787  2.94884  2.67621  2.94388  3.49535  5.58295  4.18332    618 - -
          2.68572  4.42253  2.77518  2.73040  3.46382  2.40464  3.72523  3.29382  2.67698  2.69383  4.24718  2.90375  2.73768  3.18116  2.89829  2.37915  2.77548  2.98547  4.58505  3.61531
          0.91634  0.52220  4.99060  0.87661  0.53818  0.71826  0.66865
    539   2.36354  4.60988  3.27898  2.34153  3.78740  2.74430  3.79651  2.47798  2.67959  2.84036  3.70213  3.19209  3.95804  3.02299  2.54133  2.79692  2.90579  2.90716  3.25383  3.88368    626 - -
          2.68618  4.42225  2.77519  2.73123  3.46354  2.40513  3.72494  3.29354  2.67741  2.69355  4.24690  2.90347  2.73739  3.18146  2.89801  2.37887  2.77519  2.98518  4.58477  3.61503
          0.01820  4.41111  5.13346  0.61958  0.77255  0.30093  1.34758
    540   2.85291  3.16874  3.30616  2.72278  3.11915  3.67445  3.83215  3.63343  2.21049  3.23455  4.06476  3.21796  4.05634  2.18798  1.67298  2.89890  3.07503  3.32669  5.46751  4.16707    627 - -
          2.68618  4.42225  2.77519  2.73123  3.46354  2.40513  3.72494  3.29354  2.67741  2.69355  4.24690  2.90347  2.73739  3.18146  2.89801  2.37887  2.77519  2.98518  4.58477  3.61503
          0.01390  4.67897  5.40131  0.61958  0.77255  0.48576  0.95510
    541   2.10783  4.95032  3.18089  2.64864  4.22286  3.59510  3.83649  2.90097  2.29831  3.24264  4.06204  2.50282  1.95730  2.99324  3.07571  2.82393  3.02230  3.30598  5.49041  4.16431    628 - -
          2.68618  4.42225  2.77519  2.73123  3.46354  2.40513  3.72494  3.29354  2.67741  2.69355  4.24690  2.90347  2.73739  3.18146  2.89801  2.37887  2.77519  2.98518  4.58477  3.61503
          0.01390  4.67897  5.40131  0.61958  0.77255  0.48576  0.95510
    542   3.64708  4.86376  5.65846  5.13681  3.73778  5.14782  5.65837  1.28852  5.03489  1.12739  3.49187  5.29509  5.31247  5.12164  5.10250  4.54874  3.88642  1.50137  5.86024  4.77192    629 - -
          2.68618  4.42225  2.77519  2.73123  3.46354  2.40513  3.72494  3.29354  2.67741  2.69355  4.24690  2.90347  2.73739  3.18146  2.89801  2.37887  2.77519  2.98518  4.58477  3.61503
          0.01390  4.67897  5.40131  0.61958  0.77255  0.48576  0.95510
    543   2.81918  5.18305  3.13443  2.56539  4.49614  3.60119  3.76531  3.93773  2.08375  3.46243  4.24037  3.09269  2.60556  2.41798  1.96774  2.80757  2.58630  2.78622  5.62628  4.26971    630 - -
          2.68618  4.42225  2.77519  2.73123  3.46354  2.40513  3.72494  3.29354  2.67741  2.69355  4.24690  2.90347  2.73739  3.18146  2.89801  2.37887  2.77519  2.98518  4.58477  3.61503
          0.01390  4.67897  5.40131  0.61958  0.77255  0.48576  0.95510
    544   1.67941  4.33577  3.94894  3.37494  2.78777  3.80619  4.10273  2.80114  3.29476  2.21613  2.61661  3.68343  3.04375  3.55779  3.56337  2.50481  2.99784  2.59682  4.94362  3.73591    631 - -
          2.68618  4.42225  2.77519  2.73123  3.46354  2.40513  3.72494  3.29354  2.67741  2.69355  4.24690  2.90347  2.73739  3.18146  2.89801  2.37887  2.77519  2.98518  4.58477  3.61503
          0.01390  4.67897  5.40131  0.61958  0.77255  0.48576  0.95510
    545   2.07351  5.27490  2.93909  2.15825  4.61304  2.10741  3.79141  4.08604  2.56097  3.59015  4.35034  2.56004  3.97427  2.35368  3.05516  2.45978  3.06406  3.66882  5.74352  4.34002    632 - -
          2.68618  4.42225  2.77519  2.73123  3.46354  2.40513  3.72494  3.29354  2.67741  2.69355  4.24690  2.90347  2.73739  3.18146  2.89801  2.37887  2.77519  2.98518  4.58477  3.61503
          0.01390  4.67897  5.40131  0.61958  0.77255  0.48576  0.95510
    546   3.30887  5.94015  0.93942  2.45999  5.24019  3.59776  4.11490  4.77953  2.33894  4.23822  5.07062  1.96482  4.20935  3.27081  3.67774  3.18443  3.59143  4.32526  6.37516  4.85635    633 - -
          2.68618  4.42225  2.77519  2.73123  3.46354  2.40513  3.72494  3.29354  2.67741  2.69355  4.24690  2.90347  2.73739  3.18146  2.89801  2.37887  2.77519  2.98518  4.58477  3.61503
          0.01390  4.67897  5.40131  0.61958  0.77255  0.48576  0.95510
    547   3.65201  4.90368  5.53276  5.01619  3.66093  5.05265  5.53027  0.75101  4.85951  2.02780  2.07964  5.18991  5.25053  4.98615  4.94119  4.45591  3.89565  2.16730  5.76842  4.66664    634 - -
          2.68618  4.42225  2.77519  2.73123  3.46354  2.40513  3.72494  3.29354  2.67741  2.69355  4.24690  2.90347  2.73739  3.18146  2.89801  2.37887  2.77519  2.98518  4.58477  3.61503
          0.01390  4.67897  5.40131  0.61958  0.77255  0.48576  0.95510
    548   1.19448  4.73324  3.47773  2.96450  4.18256  3.56842  4.06046  3.53630  2.25265  3.22377  4.07423  3.38520  4.07653  3.27057  3.29341  2.44563  3.06104  2.57253  5.51916  4.24645    635 - -
          2.68618  4.42225  2.77519  2.73123  3.46354  2.40513  3.72494  3.29354  2.67741  2.69355  4.24690  2.90347  2.73739  3.18146  2.89801  2.37887  2.77519  2.98518  4.58477  3.61503
          0.01390  4.67897  5.40131  0.61958  0.77255  0.48576  0.95510
    549   3.58704  4.79468  5.64203  5.19656  4.16895  5.17706  5.98112  1.40813  5.13430  2.58485  3.90168  5.35688  5.42287  5.40628  5.31195  4.62638  3.85615  0.63934  6.30575  5.07374    636 - -
          2.68618  4.42225  2.77519  2.73123  3.46354  2.40513  3.72494  3.29354  2.67741  2.69355  4.24690  2.90347  2.73739  3.18146  2.89801  2.37887  2.77519  2.98518  4.58477  3.61503
          0.01390  4.67897  5.40131  0.61958  0.77255  0.48576  0.95510
    550   4.01249  5.21913  5.83604  5.30269  3.42903  5.39975  5.71926  1.94268  5.13242  0.49207  3.18243  5.54221  5.42643  5.06825  5.12119  4.83191  4.22644  2.64881  5.69669  4.70289    637 - -
          2.68618  4.42225  2.77519  2.73123  3.46354  2.40513  3.72494  3.29354  2.67741  2.69355  4.24690  2.90347  2.73739  3.18146  2.89801  2.37887  2.77519  2.98518  4.58477  3.61503
          0.01390  4.67897  5.40131  0.61958  0.77255  0.48576  0.95510
    551   3.19834  2.56721  5.24180  4.82588  4.11375  4.30821  5.37808  2.20694  4.67978  2.77713  3.97193  4.76355  4.86075  4.91965  4.79489  3.76364  3.55758  0.61766  5.93625  4.72015    638 - -
          2.68618  4.42225  2.77519  2.73123  3.46354  2.40513  3.72494  3.29354  2.67741  2.69355  4.24690  2.90347  2.73739  3.18146  2.89801  2.37887  2.77519  2.98518  4.58477  3.61503
          0.01390  4.67897  5.40131  0.61958  0.77255  0.48576  0.95510
    552   3.00733  5.40911  3.26476  2.22488  4.80547  3.72140  3.80983  4.23411  2.00838  3.67935  4.46036  3.19516  4.10432  2.43425  1.37269  2.47055  3.21430  3.83241  5.76264  4.44747    639 - -
          2.68618  4.42225  2.77519  2.73123  3.46354  2.40513  3.72494  3.29354  2.67741  2.69355  4.24690  2.90347  2.73739  3.18146  2.89801  2.37887  2.77519  2.98518  4.58477  3.61503
          0.17545  4.67897  1.88632  0.61958  0.77255  0.48576  0.95510
    553   2.76638  5.21320  2.39925  2.42201  4.54515  2.23322  2.79764  4.01728  2.51105  3.52527  4.28766  2.49825  3.91616  2.84836  3.00803  2.40088  2.44871  3.60339  5.68230  4.27868    640 - -
          2.68618  4.42225  2.77519  2.73123  3.46354  2.40513  3.72494  3.29354  2.67741  2.69355  4.24690  2.90347  2.73739  3.18146  2.89801  2.37887  2.77519  2.98518  4.58477  3.61503
          0.01631  4.51983  5.24218  0.61958  0.77255  0.74884  0.64039
    554   3.06146  5.24034  3.51350  2.84741  4.51232  3.79095  2.13234  3.97279  1.80462  3.47244  4.30885  3.30001  4.14836  2.93103  1.60550  3.06719  3.24887  3.64759  3.03349  4.28564    641 - -
          2.68618  4.42225  2.77519  2.73123  3.46354  2.40513  3.72494  3.29354  2.67741  2.69355  4.24690  2.90347  2.73739  3.18146  2.89801  2.37887  2.77519  2.98518  4.58477  3.61503
          0.01631  4.51983  5.24218  0.61958  0.77255  0.74884  0.64039
    555   2.35696  5.26744  2.99741  2.51977  4.62551  3.56337  3.75470  4.07562  1.59249  3.56460  4.34223  1.99563  3.98208  2.46180  2.81340  2.82798  3.08754  3.67344  5.69401  4.33374    642 - -
          2.68618  4.42225  2.77519  2.73123  3.46354  2.40513  3.72494  3.29354  2.67741  2.69355  4.24690  2.90347  2.73739  3.18146  2.89801  2.37887  2.77519  2.98518  4.58477  3.61503
          0.01631  4.51983  5.24218  0.61958  0.77255  0.35065  1.21818
    556   3.50871  6.22932  1.37071  0.84514  5.50157  3.62016  4.25256  5.08694  3.38713  4.53096  5.42201  3.06777  4.29600  3.43180  4.06904  3.34031  3.81859  4.61294  6.65933  5.07471    643 - -
          2.68618  4.42225  2.77519  2.73123  3.46354  2.40513  3.72494  3.29354  2.67741  2.69355  4.24690  2.90347  2.73739  3.18146  2.89801  2.37887  2.77519  2.98518  4.58477  3.61503
          0.01390  4.67897  5.40131  0.61958  0.77255  0.48576  0.95510
    557   1.29578  4.40601  3.89991  3.35288  3.56605  3.75658  4.14276  2.29665  3.28053  2.66146  3.57741  3.66735  4.18764  3.56212  3.57077  2.52537  3.03224  2.68041  5.05042  2.90113    644 - -
          2.68618  4.42225  2.77519  2.73123  3.46354  2.40513  3.72494  3.29354  2.67741  2.69355  4.24690  2.90347  2.73739  3.18146  2.89801  2.37887  2.77519  2.98518  4.58477  3.61503
          0.01390  4.67897  5.40131  0.61958  0.77255  0.48576  0.95510
    558   2.47285  5.23797  2.59228  2.18077  4.56890  3.53494  3.72814  4.04513  2.47090  3.53760  4.28375  2.20821  3.09747  2.82993  2.49870  2.37216  2.99333  2.86259  5.68002  4.27714    645 - -
          2.68618  4.42225  2.77519  2.73123  3.46354  2.40513  3.72494  3.29354  2.67741  2.69355  4.24690  2.90347  2.73739  3.18146  2.89801  2.37887  2.77519  2.98518  4.58477  3.61503
          0.01390  4.67897  5.40131  0.61958  0.77255  0.48576  0.95510
    559   2.03837  4.40296  3.97675  3.40252  2.71902  3.87332  4.14883  2.79552  3.32010  1.81618  2.66418  3.72655  4.24025  2.15693  3.59470  3.14140  3.05847  2.63015  4.98798  3.78373    646 - -
          2.68618  4.42225  2.77519  2.73123  3.46354  2.40513  3.72494  3.29354  2.67741  2.69355  4.24690  2.90347  2.73739  3.18146  2.89801  2.37887  2.77519  2.98518  4.58477  3.61503
          0.01390  4.67897  5.40131  0.61958  0.77255  0.48576  0.95510
    560   2.09432  2.82572  5.06125  4.51352  3.75788  4.42604  4.93645  1.34893  4.37454  2.57103  3.66067  4.58865  4.78492  4.57041  4.47578  3.77899  3.40099  1.31442  5.45305  4.25681    647 - -
          2.68618  4.42225  2.77519  2.73123  3.46354  2.40513  3.72494  3.29354  2.67741  2.69355  4.24690  2.90347  2.73739  3.18146  2.89801  2.37887  2.77519  2.98518  4.58477  3.61503
          0.01390  4.67897  5.40131  0.61958  0.77255  0.48576  0.95510
    561   2.76290  5.09482  2.50587  2.53034  3.26073  3.56354  3.75933  3.81529  2.52342  2.80796  4.15458  3.06372  3.95632  2.50365  2.03629  2.09950  2.99408  3.45007  5.56722  4.20088    648 - -
          2.68618  4.42225  2.77519  2.73123  3.46354  2.40513  3.72494  3.29354  2.67741  2.69355  4.24690  2.90347  2.73739  3.18146  2.89801  2.37887  2.77519  2.98518  4.58477  3.61503
          0.01390  4.67897  5.40131  0.61958  0.77255  0.48576  0.95510
    562   2.37333  5.35260  2.22702  1.91952  4.68993  3.54033  3.77636  4.17924  1.91428  3.65481  4.40087  2.47705  3.96743  2.88074  3.04384  2.37563  3.06978  3.74017  5.78625  4.36492    649 - -
          2.68618  4.42225  2.77519  2.73123  3.46354  2.40513  3.72494  3.29354  2.67741  2.69355  4.24690  2.90347  2.73739  3.18146  2.89801  2.37887  2.77519  2.98518  4.58477  3.61503
          0.01390  4.67897  5.40131  0.61958  0.77255  0.48576  0.95510
    563   1.19516  4.73567  3.43582  2.45933  3.98197  3.70048  4.10364  3.22607  3.01155  2.09019  3.90901  3.44680  4.17067  3.35883  3.38786  3.02260  3.14169  2.98863  5.41068  4.14804    650 - -
          2.68618  4.42225  2.77519  2.73123  3.46354  2.40513  3.72494  3.29354  2.67741  2.69355  4.24690  2.90347  2.73739  3.18146  2.89801  2.37887  2.77519  2.98518  4.58477  3.61503
          0.01390  4.67897  5.40131  0.61958  0.77255  0.48576  0.95510
    564   3.97089  5.17594  5.83131  5.29557  3.45421  5.38061  5.72027  1.68269  5.13792  0.57465  3.20454  5.52485  5.41692  5.07839  5.12984  4.80676  4.18683  2.56857  5.71266  4.71784    651 - -
          2.68618  4.42225  2.77519  2.73123  3.46354  2.40513  3.72494  3.29354  2.67741  2.69355  4.24690  2.90347  2.73739  3.18146  2.89801  2.37887  2.77519  2.98518  4.58477  3.61503
          0.01390  4.67897  5.40131  0.61958  0.77255  0.48576  0.95510
    565   2.10269  5.22431  3.02567  2.21133  4.55124  3.54822  3.74214  4.01888  1.88743  3.52164  4.27663  3.02738  3.94631  2.44353  2.95712  2.40800  2.32822  3.60657  5.67155  4.27879    652 - -
          2.68618  4.42225  2.77519  2.73123  3.46354  2.40513  3.72494  3.29354  2.67741  2.69355  4.24690  2.90347  2.73739  3.18146  2.89801  2.37887  2.77519  2.98518  4.58477  3.61503
          0.01390  4.67897  5.40131  0.61958  0.77255  0.48576  0.95510
    566   2.40029  5.12622  3.09737  2.20260  4.41165  3.57676  2.99808  3.85650  1.57843  2.89388  4.18433  3.07327  3.96831  2.88384  2.95794  2.77923  3.01261  3.48690  5.58704  3.19281    653 - -
          2.68618  4.42225  2.77519  2.73123  3.46354  2.40513  3.72494  3.29354  2.67741  2.69355  4.24690  2.90347  2.73739  3.18146  2.89801  2.37887  2.77519  2.98518  4.58477  3.61503
          0.01390  4.67897  5.40131  0.61958  0.77255  0.48576  0.95510
    567   2.10362  4.85597  3.23849  2.24653  4.07215  3.61826  3.83195  3.46782  2.65514  2.36317  3.94003  3.18351  4.00861  3.00842  2.23854  2.45413  2.99700  2.63716  5.38231  4.07349    654 - -
          2.68618  4.42225  2.77519  2.73123  3.46354  2.40513  3.72494  3.29354  2.67741  2.69355  4.24690  2.90347  2.73739  3.18146  2.89801  2.37887  2.77519  2.98518  4.58477  3.61503
          0.01390  4.67897  5.40131  0.61958  0.77255  0.48576  0.95510
    568   2.79363  5.26111  3.00632  2.24439  4.59496  2.40285  3.74768  4.06743  2.47853  3.55932  4.31104  2.58528  3.95343  2.06407  2.51010  2.76117  2.28058  3.64706  5.70010  4.30288    655 - -
          2.68618  4.42225  2.77519  2.73123  3.46354  2.40513  3.72494  3.29354  2.67741  2.69355  4.24690  2.90347  2.73739  3.18146  2.89801  2.37887  2.77519  2.98518  4.58477  3.61503
          0.01390  4.67897  5.40131  0.61958  0.77255  0.48576  0.95510
    569   3.63216  4.83520  5.66726  5.17831  3.93544  5.20580  5.83232  0.73325  5.09817  1.90282  3.67793  5.35021  5.38990  5.27091  5.22212  4.62836  3.88310  1.57062  6.07512  4.92632    656 - -
          2.68618  4.42225  2.77519  2.73123  3.46354  2.40513  3.72494  3.29354  2.67741  2.69355  4.24690  2.90347  2.73739  3.18146  2.89801  2.37887  2.77519  2.98518  4.58477  3.61503
          0.01390  4.67897  5.40131  0.61958  0.77255  0.48576  0.95510
    570   2.04437  4.82936  3.30300  2.77841  4.11270  3.61577  3.91894  2.78658  2.74480  3.13775  3.99106  3.25852  1.95343  2.08522  3.16645  2.86997  3.04102  3.18548  5.43824  4.14116    657 - -
          2.68618  4.42225  2.77519  2.73123  3.46354  2.40513  3.72494  3.29354  2.67741  2.69355  4.24690  2.90347  2.73739  3.18146  2.89801  2.37887  2.77519  2.98518  4.58477  3.61503
          0.01390  4.67897  5.40131  0.61958  0.77255  0.48576  0.95510
    571   2.23981  4.49341  3.75737  3.21087  3.78537  3.65120  4.13336  3.09770  3.16175  2.84899  2.84255  3.56128  4.12968  3.46143  3.50592  1.46087  2.34019  2.38181  5.22895  3.99989    658 - -
          2.68618  4.42225  2.77519  2.73123  3.46354  2.40513  3.72494  3.29354  2.67741  2.69355  4.24690  2.90347  2.73739  3.18146  2.89801  2.37887  2.77519  2.98518  4.58477  3.61503
          0.01390  4.67897  5.40131  0.61958  0.77255  0.48576  0.95510
    572   2.36703  4.37275  4.01981  3.46389  3.54825  3.83104  4.20248  1.98574  3.38680  2.60040  3.53044  2.68218  4.24059  3.65247  3.65343  2.57158  3.04977  1.52319  5.04967  3.84176    659 - -
          2.68618  4.42225  2.77519  2.73123  3.46354  2.40513  3.72494  3.29354  2.67741  2.69355  4.24690  2.90347  2.73739  3.18146  2.89801  2.37887  2.77519  2.98518  4.58477  3.61503
          0.01390  4.67897  5.40131  0.61958  0.77255  0.48576  0.95510
    573   3.25014  4.74085  4.37445  3.84748  2.25842  4.22404  4.00800  3.19271  2.46303  2.17455  3.81904  4.02321  4.57476  3.92736  3.89185  3.51758  3.47646  3.02750  4.41691  1.10867    660 - -
          2.68618  4.42225  2.77519  2.73123  3.46354  2.40513  3.72494  3.29354  2.67741  2.69355  4.24690  2.90347  2.73739  3.18146  2.89801  2.37887  2.77519  2.98518  4.58477  3.61503
          0.01390  4.67897  5.40131  0.61958  0.77255  0.48576  0.95510
    574   2.73547  3.00003  4.19074  3.64510  3.58394  3.72071  4.29049  2.88486  3.53645  1.49408  3.57963  3.83353  4.21321  3.78429  3.75580  2.12132  1.95010  2.66240  5.08461  3.88965    661 - -
          2.68618  4.42225  2.77519  2.73123  3.46354  2.40513  3.72494  3.29354  2.67741  2.69355  4.24690  2.90347  2.73739  3.18146  2.89801  2.37887  2.77519  2.98518  4.58477  3.61503
          0.01390  4.67897  5.40131  0.61958  0.77255  0.48576  0.95510
    575   2.87292  5.25741  3.05230  2.57819  4.64468  2.72494  3.83075  4.10016  1.94344  3.60538  4.38005  3.10692  4.02422  2.34007  2.95961  1.50037  3.11635  3.69142  5.75051  4.38221    662 - -
          2.68618  4.42225  2.77519  2.73123  3.46354  2.40513  3.72494  3.29354  2.67741  2.69355  4.24690  2.90347  2.73739  3.18146  2.89801  2.37887  2.77519  2.98518  4.58477  3.61503
          0.01390  4.67897  5.40131  0.61958  0.77255  0.48576  0.95510
    576   3.03913  5.60836  1.63948  1.74106  4.92962  3.56748  3.92443  4.43615  2.77099  3.90261  4.67658  1.87053  4.07706  3.04853  2.50965  2.96041  3.29141  3.99043  6.03558  4.57745    663 - -
          2.68618  4.42225  2.77519  2.73123  3.46354  2.40513  3.72494  3.29354  2.67741  2.69355  4.24690  2.90347  2.73739  3.18146  2.89801  2.37887  2.77519  2.98518  4.58477  3.61503
          0.01390  4.67897  5.40131  0.61958  0.77255  0.48576  0.95510
    577   3.05627  5.42143  3.34518  2.24748  4.82895  3.76402  3.82644  4.24179  1.23386  3.68582  4.47792  3.24274  4.14135  2.93720  1.96619  3.02403  2.52239  3.85197  5.76324  4.47148    664 - -
          2.68618  4.42225  2.77519  2.73123  3.46354  2.40513  3.72494  3.29354  2.67741  2.69355  4.24690  2.90347  2.73739  3.18146  2.89801  2.37887  2.77519  2.98518  4.58477  3.61503
          0.12289  4.67897  2.24102  0.61958  0.77255  0.48576  0.95510
    578   2.87027  5.34958  1.76955  2.43560  4.69753  3.50970  3.81320  4.18245  2.61056  3.67535  4.44308  2.46416  3.97842  2.93183  2.53216  1.74742  3.11913  3.75428  5.82081  4.40037    665 - -
          2.68618  4.42225  2.77519  2.73123  3.46354  2.40513  3.72494  3.29354  2.67741  2.69355  4.24690  2.90347  2.73739  3.18146  2.89801  2.37887  2.77519  2.98518  4.58477  3.61503
          0.23738  4.57156  1.60462  0.61958  0.77255  0.67499  0.71164
    579   2.64731  4.53926  3.33031  2.87823  3.86525  3.47972  3.95544  2.06638  2.87518  2.93340  3.81997  2.47660  3.97965  3.21271  3.25580  1.68836  2.94728  2.90223  5.26733  3.99198    666 - -
          2.68618  4.42225  2.77519  2.73123  3.46354  2.40513  3.72494  3.29354  2.67741  2.69355  4.24690  2.90347  2.73739  3.18146  2.89801  2.37887  2.77519  2.98518  4.58477  3.61503
          0.01929  4.35347  5.07582  0.61958  0.77255  0.28150  1.40509
    580   3.46136  4.78076  5.23590  4.76785  1.64403  4.67021  4.88377  2.36002  4.62946  2.33262  3.63514  4.79872  5.00775  4.75198  4.70448  4.06376  3.72693  0.90468  5.16904  3.71163    667 - -
          2.68618  4.42225  2.77519  2.73123  3.46354  2.40513  3.72494  3.29354  2.67741  2.69355  4.24690  2.90347  2.73739  3.18146  2.89801  2.37887  2.77519  2.98518  4.58477  3.61503
          0.01390  4.67897  5.40131  0.61958  0.77255  0.48576  0.95510
    581   3.07802  4.72839  2.81195  3.38126  1.21051  4.00166  2.85846  3.21565  3.36001  2.18430  3.81814  3.72048  4.38216  3.62308  3.67760  3.28357  3.31017  3.02000  4.62139  3.06633    668 - -
          2.68618  4.42225  2.77519  2.73123  3.46354  2.40513  3.72494  3.29354  2.67741  2.69355  4.24690  2.90347  2.73739  3.18146  2.89801  2.37887  2.77519  2.98518  4.58477  3.61503
          0.01390  4.67897  5.40131  0.61958  0.77255  0.48576  0.95510
    582   2.08710  5.25139  2.25036  2.24016  4.58678  3.53808  3.72773  4.06451  2.11509  2.91589  4.29552  3.00941  3.93378  2.46866  2.54998  2.73350  2.99816  3.63700  5.68831  4.28518    669 - -
          2.68618  4.42225  2.77519  2.73123  3.46354  2.40513  3.72494  3.29354  2.67741  2.69355  4.24690  2.90347  2.73739  3.18146  2.89801  2.37887  2.77519  2.98518  4.58477  3.61503
          0.01390  4.67897  5.40131  0.61958  0.77255  0.48576  0.95510
    583   2.59542  2.63201  4.37705  3.98820  4.56227  3.36492  4.80056  3.92841  3.90650  3.66918  4.51366  3.92004  4.13124  4.15599  4.13843  1.38264  1.10467  3.43107  5.96724  4.80168    670 - -
          2.68618  4.42225  2.77519  2.73123  3.46354  2.40513  3.72494  3.29354  2.67741  2.69355  4.24690  2.90347  2.73739  3.18146  2.89801  2.37887  2.77519  2.98518  4.58477  3.61503
          0.01390  4.67897  5.40131  0.61958  0.77255  0.48576  0.95510
    584   2.78705  5.23360  3.04290  1.99996  4.56042  3.55856  2.94048  4.02621  2.10537  2.55365  4.28160  3.03536  2.98132  2.13409  2.92993  2.75959  3.01636  3.61507  5.67157  4.28323    671 - -
          2.68618  4.42225  2.77519  2.73123  3.46354  2.40513  3.72494  3.29354  2.67741  2.69355  4.24690  2.90347  2.73739  3.18146  2.89801  2.37887  2.77519  2.98518  4.58477  3.61503
          0.01390  4.67897  5.40131  0.61958  0.77255  0.48576  0.95510
    585   2.36299  5.36142  2.40743  1.33257  4.70644  3.54818  3.84265  4.18698  2.64349  3.68581  4.45075  3.03118  4.00839  2.95955  3.15242  2.40386  2.58475  3.76140  5.83700  4.41811    672 - -
          2.68618  4.42225  2.77519  2.73123  3.46354  2.40513  3.72494  3.29354  2.67741  2.69355  4.24690  2.90347  2.73739  3.18146  2.89801  2.37887  2.77519  2.98518  4.58477  3.61503
          0.01390  4.67897  5.40131  0.61958  0.77255  0.48576  0.95510
    586   1.31101  4.59700  3.56589  3.03982  2.66883  3.68828  2.99026  3.18844  3.00783  2.87867  3.76826  3.45133  3.02145  3.32639  3.37987  2.96305  3.04534  2.93891  5.15296  3.84711    673 - -
          2.68618  4.42225  2.77519  2.73123  3.46354  2.40513  3.72494  3.29354  2.67741  2.69355  4.24690  2.90347  2.73739  3.18146  2.89801  2.37887  2.77519  2.98518  4.58477  3.61503
          0.01390  4.67897  5.40131  0.61958  0.77255  0.48576  0.95510
    587   2.09231  4.94120  3.17758  2.62051  4.17533  3.59810  3.80209  2.91891  2.24420  3.19765  4.01557  3.13593  3.98835  2.04313  3.05337  2.33179  2.99584  3.27130  5.44717  3.15023    674 - -
          2.68618  4.42225  2.77519  2.73123  3.46354  2.40513  3.72494  3.29354  2.67741  2.69355  4.24690  2.90347  2.73739  3.18146  2.89801  2.37887  2.77519  2.98518  4.58477  3.61503
          0.01390  4.67897  5.40131  0.61958  0.77255  0.48576  0.95510
    588   2.37066  5.32702  2.02315  1.50032  4.62268  3.56695  3.85974  4.07183  2.67579  2.38533  4.39949  3.04846  4.02696  2.98720  3.18059  2.87390  3.15213  3.68374  5.79590  4.39129    675 - -
          2.68618  4.42225  2.77519  2.73123  3.46354  2.40513  3.72494  3.29354  2.67741  2.69355  4.24690  2.90347  2.73739  3.18146  2.89801  2.37887  2.77519  2.98518  4.58477  3.61503
          0.01390  4.67897  5.40131  0.61958  0.77255  0.48576  0.95510
    589   2.98104  4.35963  4.79660  4.19353  3.28438  4.15413  4.47258  2.07726  4.01262  1.15203  2.67115  4.26574  4.48386  4.14404  4.06527  3.46568  2.57915  2.49615  3.00035  3.79832    676 - -
          2.68618  4.42225  2.77519  2.73123  3.46354  2.40513  3.72494  3.29354  2.67741  2.69355  4.24690  2.90347  2.73739  3.18146  2.89801  2.37887  2.77519  2.98518  4.58477  3.61503
          0.01390  4.67897  5.40131  0.61958  0.77255  0.48576  0.95510
    590   2.34119  4.22386  4.38236  3.79146  2.53728  3.90431  4.22681  2.26882  3.64968  1.51634  3.33097  3.94307  4.27420  3.84733  3.78587  2.55382  2.52684  2.44233  4.84714  3.66106    677 - -
          2.68618  4.42225  2.77519  2.73123  3.46354  2.40513  3.72494  3.29354  2.67741  2.69355  4.24690  2.90347  2.73739  3.18146  2.89801  2.37887  2.77519  2.98518  4.58477  3.61503
          0.01390  4.67897  5.40131  0.61958  0.77255  0.48576  0.95510
    591   2.04244  2.96468  4.33810  3.74880  3.27162  3.89438  3.01714  2.67418  3.60928  1.87044  3.34540  3.91028  4.26216  3.81214  3.75513  3.18680  3.01186  2.48272  2.73525  2.64502    678 - -
          2.68618  4.42225  2.77519  2.73123  3.46354  2.40513  3.72494  3.29354  2.67741  2.69355  4.24690  2.90347  2.73739  3.18146  2.89801  2.37887  2.77519  2.98518  4.58477  3.61503
          0.01390  4.67897  5.40131  0.61958  0.77255  0.48576  0.95510
    592   3.44613  4.75919  5.28050  4.69533  3.28427  4.67746  4.90876  1.47149  4.50592  0.95194  3.20660  4.78548  4.90879  4.56043  4.52450  4.01618  3.66652  2.62709  2.93761  4.00812    679 - -
          2.68618  4.42225  2.77519  2.73123  3.46354  2.40513  3.72494  3.29354  2.67741  2.69355  4.24690  2.90347  2.73739  3.18146  2.89801  2.37887  2.77519  2.98518  4.58477  3.61503
          0.01390  4.67897  5.40131  0.61958  0.77255  0.48576  0.95510
    593   3.94429  5.14971  5.82118  5.28631  3.47212  5.36401  5.71755  1.53229  5.13361  0.63723  3.22230  5.50907  5.40997  5.08325  5.13021  4.78788  4.16226  2.51908  5.72298  4.72287    680 - -
          2.68618  4.42225  2.77519  2.73123  3.46354  2.40513  3.72494  3.29354  2.67741  2.69355  4.24690  2.90347  2.73739  3.18146  2.89801  2.37887  2.77519  2.98518  4.58477  3.61503
          0.01390  4.67897  5.40131  0.61958  0.77255  0.48576  0.95510
    594   2.80638  5.28608  3.03099  1.62712  4.63107  2.80182  3.74414  4.10436  2.08800  3.58300  4.33164  3.03397  3.96067  2.51798  2.47718  2.77064  2.55158  3.67773  5.71093  4.31746    681 - -
          2.68618  4.42225  2.77519  2.73123  3.46354  2.40513  3.72494  3.29354  2.67741  2.69355  4.24690  2.90347  2.73739  3.18146  2.89801  2.37887  2.77519  2.98518  4.58477  3.61503
          0.01390  4.67897  5.40131  0.61958  0.77255  0.48576  0.95510
    595   1.11462  2.64935  4.28268  3.77325  2.60908  3.60413  4.41435  3.08570  3.67395  2.84561  3.75566  3.87598  4.18922  3.90572  3.88269  2.38049  3.04820  2.82351  5.23382  4.03341    682 - -
          2.68618  4.42225  2.77519  2.73123  3.46354  2.40513  3.72494  3.29354  2.67741  2.69355  4.24690  2.90347  2.73739  3.18146  2.89801  2.37887  2.77519  2.98518  4.58477  3.61503
          0.01390  4.67897  5.40131  0.61958  0.77255  0.48576  0.95510
    596   2.83915  2.44698  4.77780  4.16710  2.55082  4.01487  4.34237  1.94130  3.96076  1.69648  3.25836  4.16794  4.36804  4.08808  3.97630  3.32774  3.07068  2.13309  3.05504  3.64563    683 - -
          2.68618  4.42225  2.77519  2.73123  3.46354  2.40513  3.72494  3.29354  2.67741  2.69355  4.24690  2.90347  2.73739  3.18146  2.89801  2.37887  2.77519  2.98518  4.58477  3.61503
          0.01390  4.67897  5.40131  0.61958  0.77255  0.48576  0.95510
    597   2.38650  4.62491  2.21205  3.07597  3.71342  3.79741  4.07870  2.98006  3.06611  1.42606  2.94285  3.50827  4.19034  3.37203  3.43990  3.06051  3.09657  2.79958  5.21653  3.97904    684 - -
          2.68618  4.42225  2.77519  2.73123  3.46354  2.40513  3.72494  3.29354  2.67741  2.69355  4.24690  2.90347  2.73739  3.18146  2.89801  2.37887  2.77519  2.98518  4.58477  3.61503
          0.01390  4.67897  5.40131  0.61958  0.77255  0.48576  0.95510
    598   2.36812  5.22440  2.56794  1.96209  4.54950  3.53809  2.55908  4.02187  2.47354  3.52090  4.27086  3.01329  3.93345  2.83382  2.44272  2.73285  2.64101  3.60444  5.66858  3.23044    685 - -
          2.68618  4.42225  2.77519  2.73123  3.46354  2.40513  3.72494  3.29354  2.67741  2.69355  4.24690  2.90347  2.73739  3.18146  2.89801  2.37887  2.77519  2.98518  4.58477  3.61503
          0.01390  4.67897  5.40131  0.61958  0.77255  0.48576  0.95510
    599   3.35276  5.36411  3.52603  3.26377  5.03020  3.85982  4.40212  4.50432  2.01525  4.04246  4.94238  3.68798  0.67900  3.59754  3.21910  3.41260  3.68571  4.10864  6.08418  4.89410    686 - -
          2.68618  4.42225  2.77519  2.73123  3.46354  2.40513  3.72494  3.29354  2.67741  2.69355  4.24690  2.90347  2.73739  3.18146  2.89801  2.37887  2.77519  2.98518  4.58477  3.61503
          0.01390  4.67897  5.40131  0.61958  0.77255  0.48576  0.95510
    600   2.79002  5.20726  3.03532  1.69059  3.20834  2.85495  3.75424  3.97992  2.49099  3.49567  4.26050  3.04259  3.95915  2.07123  2.48133  2.76831  3.02091  3.58175  5.65547  4.27080    687 - -
          2.68618  4.42225  2.77519  2.73123  3.46354  2.40513  3.72494  3.29354  2.67741  2.69355  4.24690  2.90347  2.73739  3.18146  2.89801  2.37887  2.77519  2.98518  4.58477  3.61503
          0.01390  4.67897  5.40131  0.61958  0.77255  0.48576  0.95510
    601   2.35264  5.12144  3.14522  2.63875  4.58281  3.56082  3.86411  4.03250  2.57915  3.56284  4.34090  1.96810  4.01352  2.98804  1.87587  1.96788  3.07971  3.61930  5.72526  4.37066    688 - -
          2.68618  4.42225  2.77519  2.73123  3.46354  2.40513  3.72494  3.29354  2.67741  2.69355  4.24690  2.90347  2.73739  3.18146  2.89801  2.37887  2.77519  2.98518  4.58477  3.61503
          0.01390  4.67897  5.40131  0.61958  0.77255  0.48576  0.95510
    602   2.36614  5.15038  2.58120  1.84730  3.04992  3.55047  3.74850  3.90015  2.50865  3.43463  4.20487  3.03928  3.94623  2.49018  2.99270  2.35636  2.99482  3.51462  5.61279  3.21520    689 - -
          2.68618  4.42225  2.77519  2.73123  3.46354  2.40513  3.72494  3.29354  2.67741  2.69355  4.24690  2.90347  2.73739  3.18146  2.89801  2.37887  2.77519  2.98518  4.58477  3.61503
          0.01390  4.67897  5.40131  0.61958  0.77255  0.48576  0.95510
    603   2.39971  5.22533  3.02864  2.21102  4.55260  2.40825  3.72992  3.13704  2.11720  3.52123  4.27168  2.65776  3.93641  2.47164  2.51750  2.73651  2.99563  3.60658  5.66716  4.27117    690 - -
          2.68618  4.42225  2.77519  2.73123  3.46354  2.40513  3.72494  3.29354  2.67741  2.69355  4.24690  2.90347  2.73739  3.18146  2.89801  2.37887  2.77519  2.98518  4.58477  3.61503
          0.01390  4.67897  5.40131  0.61958  0.77255  0.48576  0.95510
    604   2.83420  4.88841  3.30538  2.76377  4.12044  3.66574  3.87943  3.50074  2.02788  1.94958  3.99081  2.63083  4.06629  3.06270  3.03131  2.90912  1.90120  3.21325  5.41886  4.12737    691 - -
          2.68618  4.42225  2.77519  2.73123  3.46354  2.40513  3.72494  3.29354  2.67741  2.69355  4.24690  2.90347  2.73739  3.18146  2.89801  2.37887  2.77519  2.98518  4.58477  3.61503
          0.01390  4.67897  5.40131  0.61958  0.77255  0.48576  0.95510
    605   3.71207  4.92914  5.69481  5.16188  3.64160  5.18812  5.65115  1.36583  5.05143  0.92763  3.39157  5.33390  5.32250  5.08929  5.09548  4.58767  3.94490  1.77185  5.80011  4.74918    692 - -
          2.68618  4.42225  2.77519  2.73123  3.46354  2.40513  3.72494  3.29354  2.67741  2.69355  4.24690  2.90347  2.73739  3.18146  2.89801  2.37887  2.77519  2.98518  4.58477  3.61503
          0.01390  4.67897  5.40131  0.61958  0.77255  0.48576  0.95510
    606   2.86349  5.22238  3.16367  2.59982  4.54778  3.62963  3.78280  3.98717  2.43250  2.77263  4.28381  2.46882  4.01959  2.17300  1.68676  2.44114  3.08635  3.60709  5.65290  4.30642    693 - -
          2.68618  4.42225  2.77519  2.73123  3.46354  2.40513  3.72494  3.29354  2.67741  2.69355  4.24690  2.90347  2.73739  3.18146  2.89801  2.37887  2.77519  2.98518  4.58477  3.61503
          0.01390  4.67897  5.40131  0.61958  0.77255  0.48576  0.95510
    607   2.10031  4.77894  3.28588  2.72635  2.97959  3.63311  3.85101  3.36364  2.37290  3.01694  3.86378  2.66597  4.02014  2.60109  3.14606  2.52303  2.98888  2.59230  5.31451  2.89997    694 - -
          2.68618  4.42225  2.77519  2.73123  3.46354  2.40513  3.72494  3.29354  2.67741  2.69355  4.24690  2.90347  2.73739  3.18146  2.89801  2.37887  2.77519  2.98518  4.58477  3.61503
          0.01390  4.67897  5.40131  0.61958  0.77255  0.48576  0.95510
    608   1.53295  4.39205  4.37177  3.83073  3.65331  3.91283  4.46175  1.58276  3.72850  2.63417  3.61661  4.01621  4.37419  3.96990  3.93743  2.57238  3.15045  1.96526  5.20835  4.01101    695 - -
          2.68618  4.42225  2.77519  2.73123  3.46354  2.40513  3.72494  3.29354  2.67741  2.69355  4.24690  2.90347  2.73739  3.18146  2.89801  2.37887  2.77519  2.98518  4.58477  3.61503
          0.01390  4.67897  5.40131  0.61958  0.77255  0.48576  0.95510
    609   2.46836  4.72151  5.15501  4.57125  3.40521  4.62868  4.96523  2.02937  4.42050  0.84727  2.50046  4.72130  4.87632  4.51103  4.48705  3.96188  3.61360  2.49735  5.32925  4.24495    696 - -
          2.68618  4.42225  2.77519  2.73123  3.46354  2.40513  3.72494  3.29354  2.67741  2.69355  4.24690  2.90347  2.73739  3.18146  2.89801  2.37887  2.77519  2.98518  4.58477  3.61503
          0.01390  4.67897  5.40131  0.61958  0.77255  0.48576  0.95510
    610   1.65572  2.96325  4.14198  3.56799  2.74905  3.80676  4.17847  2.76119  3.46461  2.18213  3.42955  3.79825  4.21326  3.70103  3.67885  2.42339  2.43707  2.55650  4.92516  3.72872    697 - -
          2.68618  4.42225  2.77519  2.73123  3.46354  2.40513  3.72494  3.29354  2.67741  2.69355  4.24690  2.90347  2.73739  3.18146  2.89801  2.37887  2.77519  2.98518  4.58477  3.61503
          0.01390  4.67897  5.40131  0.61958  0.77255  0.48576  0.95510
    611   2.63503  4.57313  4.08484  3.81876  4.88259  3.35431  4.82560  4.29679  3.83776  4.00616  4.82430  3.85027  4.14145  4.11784  4.10696  0.97012  1.25673  3.67837  6.22562  5.03864    698 - -
          2.68618  4.42225  2.77519  2.73123  3.46354  2.40513  3.72494  3.29354  2.67741  2.69355  4.24690  2.90347  2.73739  3.18146  2.89801  2.37887  2.77519  2.98518  4.58477  3.61503
          0.01390  4.67897  5.40131  0.61958  0.77255  0.48576  0.95510
    612   2.86126  5.17841  3.20300  2.62333  4.48701  3.64141  2.95929  3.91613  2.05523  3.44803  3.00869  3.13978  4.02551  2.90848  1.88235  1.92727  3.08213  3.55242  5.61426  4.27940    699 - -
          2.68618  4.42225  2.77519  2.73123  3.46354  2.40513  3.72494  3.29354  2.67741  2.69355  4.24690  2.90347  2.73739  3.18146  2.89801  2.37887  2.77519  2.98518  4.58477  3.61503
          0.01390  4.67897  5.40131  0.61958  0.77255  0.48576  0.95510
    613   2.92915  4.31075  4.74185  4.14298  2.18058  4.10366  4.42648  1.41846  3.96659  1.93319  2.71406  4.21254  4.44611  4.11218  4.02770  2.65098  3.16056  2.40040  4.92697  3.75160    700 - -
          2.68618  4.42225  2.77519  2.73123  3.46354  2.40513  3.72494  3.29354  2.67741  2.69355  4.24690  2.90347  2.73739  3.18146  2.89801  2.37887  2.77519  2.98518  4.58477  3.61503
          0.01390  4.67897  5.40131  0.61958  0.77255  0.48576  0.95510
    614   3.88760  5.12814  5.68289  5.11939  1.18576  5.16460  5.22046  2.65319  4.96547  1.02933  2.48193  5.24843  5.24606  4.85897  4.92629  4.53519  4.08934  2.91266  5.29603  4.07570    701 - -
          2.68618  4.42225  2.77519  2.73123  3.46354  2.40513  3.72494  3.29354  2.67741  2.69355  4.24690  2.90347  2.73739  3.18146  2.89801  2.37887  2.77519  2.98518  4.58477  3.61503
          0.01390  4.67897  5.40131  0.61958  0.77255  0.48576  0.95510
    615   2.39218  5.22912  3.00034  2.53477  4.56455  1.86590  2.46612  4.02174  2.23073  3.54497  4.32100  2.43219  3.99881  2.93169  3.02258  2.82289  3.08220  3.62603  5.71053  4.33060    702 - -
          2.68618  4.42225  2.77519  2.73123  3.46354  2.40513  3.72494  3.29354  2.67741  2.69355  4.24690  2.90347  2.73739  3.18146  2.89801  2.37887  2.77519  2.98518  4.58477  3.61503
          0.01390  4.67897  5.40131  0.61958  0.77255  0.48576  0.95510
    616   2.78581  4.47818  3.69564  2.53995  3.59948  3.77050  4.01993  2.95025  2.56405  1.52707  3.57402  3.52269  4.14871  3.36845  3.37490  3.02439  3.01657  2.24829  5.05602  2.86607    703 - -
          2.68618  4.42225  2.77519  2.73123  3.46354  2.40513  3.72494  3.29354  2.67741  2.69355  4.24690  2.90347  2.73739  3.18146  2.89801  2.37887  2.77519  2.98518  4.58477  3.61503
          0.01390  4.67897  5.40131  0.61958  0.77255  0.48576  0.95510
    617   2.77194  5.15085  2.56160  2.51042  4.46427  3.54840  3.76728  3.91804  2.53276  2.84063  4.22570  2.28607  2.87868  2.88463  3.01713  2.14750  2.19876  3.52961  5.63327  4.25270    704 - -
          2.68618  4.42225  2.77519  2.73123  3.46354  2.40513  3.72494  3.29354  2.67741  2.69355  4.24690  2.90347  2.73739  3.18146  2.89801  2.37887  2.77519  2.98518  4.58477  3.61503
          0.01390  4.67897  5.40131  0.61958  0.77255  0.48576  0.95510
    618   1.62223  4.39164  3.87263  3.31107  3.55816  3.74531  4.10848  2.91358  3.23445  2.27796  3.55048  3.63508  4.16482  3.51823  3.52932  2.52649  2.47400  2.69320  2.46923  3.81352    705 - -
          2.68618  4.42225  2.77519  2.73123  3.46354  2.40513  3.72494  3.29354  2.67741  2.69355  4.24690  2.90347  2.73739  3.18146  2.89801  2.37887  2.77519  2.98518  4.58477  3.61503
          0.01390  4.67897  5.40131  0.61958  0.77255  0.48576  0.95510
    619   2.39841  5.23164  2.59909  2.15905  4.56039  3.53615  3.72728  4.03505  2.46904  2.58049  4.27703  2.47245  3.93111  2.41566  2.52755  2.72964  2.58144  3.61356  5.67383  4.27272    706 - -
          2.68618  4.42225  2.77519  2.73123  3.46354  2.40513  3.72494  3.29354  2.67741  2.69355  4.24690  2.90347  2.73739  3.18146  2.89801  2.37887  2.77519  2.98518  4.58477  3.61503
          0.01390  4.67897  5.40131  0.61958  0.77255  0.48576  0.95510
    620   2.76263  5.17500  2.35121  1.98892  4.48081  3.54603  3.74258  3.93992  2.49718  2.70560  4.22721  3.03031  3.94190  2.42755  2.98304  2.35355  2.55123  2.90874  5.63227  4.24545    707 - -
          2.68618  4.42225  2.77519  2.73123  3.46354  2.40513  3.72494  3.29354  2.67741  2.69355  4.24690  2.90347  2.73739  3.18146  2.89801  2.37887  2.77519  2.98518  4.58477  3.61503
          0.01390  4.67897  5.40131  0.61958  0.77255  0.48576  0.95510
    621   3.13139  4.51506  4.77523  4.19557  3.47113  4.33253  4.66929  1.59321  4.04454  1.39376  3.36675  4.36994  4.64708  2.69352  4.17669  3.64697  3.36367  1.73672  5.20595  4.05233    708 - -
          2.68618  4.42225  2.77519  2.73123  3.46354  2.40513  3.72494  3.29354  2.67741  2.69355  4.24690  2.90347  2.73739  3.18146  2.89801  2.37887  2.77519  2.98518  4.58477  3.61503
          0.01390  4.67897  5.40131  0.61958  0.77255  0.48576  0.95510
    622   2.36775  5.21036  3.03121  1.83724  4.53289  3.54825  2.51302  3.99819  2.48131  3.50628  4.26359  3.02938  3.94550  2.84964  2.43191  2.37769  2.58374  3.59026  5.66078  4.27020    709 - -
          2.68618  4.42225  2.77519  2.73123  3.46354  2.40513  3.72494  3.29354  2.67741  2.69355  4.24690  2.90347  2.73739  3.18146  2.89801  2.37887  2.77519  2.98518  4.58477  3.61503
          0.01390  4.67897  5.40131  0.61958  0.77255  0.48576  0.95510
    623   2.36776  5.21850  2.53771  2.18368  4.54265  3.53756  3.72875  2.93578  2.47259  3.51472  4.26506  2.59783  3.93196  2.47358  2.53470  2.73062  2.33796  3.59790  5.66372  4.26553    710 - -
          2.68618  4.42225  2.77519  2.73123  3.46354  2.40513  3.72494  3.29354  2.67741  2.69355  4.24690  2.90347  2.73739  3.18146  2.89801  2.37887  2.77519  2.98518  4.58477  3.61503
          0.01390  4.67897  5.40131  0.61958  0.77255  0.48576  0.95510
    624   2.76809  4.57490  3.51888  2.45502  2.84899  3.71108  3.04517  2.57016  2.19814  1.86583  3.66989  3.39219  4.09245  3.23078  3.28271  2.94709  2.99911  2.85481  5.13809  3.88500    711 - -
          2.68618  4.42225  2.77519  2.73123  3.46354  2.40513  3.72494  3.29354  2.67741  2.69355  4.24690  2.90347  2.73739  3.18146  2.89801  2.37887  2.77519  2.98518  4.58477  3.61503
          0.01390  4.67897  5.40131  0.61958  0.77255  0.48576  0.95510
    625   2.76839  4.92207  3.19354  2.63894  4.15486  2.82492  3.81331  2.72442  2.04441  2.67982  4.00163  2.06896  3.99651  2.97378  3.06373  2.81573  2.56948  3.24819  5.43593  4.11332    712 - -
          2.68618  4.42225  2.77519  2.73123  3.46354  2.40513  3.72494  3.29354  2.67741  2.69355  4.24690  2.90347  2.73739  3.18146  2.89801  2.37887  2.77519  2.98518  4.58477  3.61503
          0.28641  4.67897  1.42814  0.61958  0.77255  0.48576  0.95510
    626   2.79164  5.08670  3.07410  2.53748  4.38676  3.55022  3.71153  2.87797  1.95742  3.35274  4.15473  2.58293  3.94667  1.74986  2.75434  2.78992  3.01443  3.45495  5.52693  4.19510    713 - -
          2.68679  4.42032  2.77531  2.72997  3.46317  2.40574  3.72555  3.29005  2.67713  2.69281  4.24751  2.90352  2.73800  3.18134  2.89862  2.37948  2.77580  2.98519  4.58538  3.61564
          0.16394  1.92887  5.13311  2.63057  0.07476  0.87861  0.53676
    627   3.04642  5.56966  1.39846  2.33296  4.95053  3.41911  3.94486  4.47750  2.91916  3.96721  4.78710  1.66125  4.02048  3.09983  3.49788  2.25923  3.34035  4.02405  6.11737  4.62621    734 - -
          2.68618  4.42225  2.77519  2.73123  3.46354  2.40513  3.72494  3.29354  2.67741  2.69355  4.24690  2.90347  2.73739  3.18146  2.89801  2.37887  2.77519  2.98518  4.58477  3.61503
          0.01821  4.41077  5.13311  0.61958  0.77255  0.62164  0.77016
    628   3.25496  5.93261  1.85895  0.93940  5.21325  3.49335  4.04519  4.76511  3.08420  4.21866  5.06135  2.24787  4.12413  3.20627  3.71151  3.11560  3.54424  4.30271  6.36193  4.81289    735 - -
          2.68618  4.42225  2.77519  2.73123  3.46354  2.40513  3.72494  3.29354  2.67741  2.69355  4.24690  2.90347  2.73739  3.18146  2.89801  2.37887  2.77519  2.98518  4.58477  3.61503
          0.01631  4.51983  5.24218  0.61958  0.77255  0.74884  0.64039
    629   2.29804  4.79122  3.18989  2.63021  4.00027  3.56702  3.06960  2.62291  2.27880  2.54019  3.87176  3.13202  3.95486  2.48579  3.04213  2.34481  2.94047  3.10654  5.31438  4.00780    736 - -
          2.68618  4.42225  2.77519  2.73123  3.46354  2.40513  3.72494  3.29354  2.67741  2.69355  4.24690  2.90347  2.73739  3.18146  2.89801  2.37887  2.77519  2.98518  4.58477  3.61503
          0.01631  4.51983  5.24218  0.61958  0.77255  0.74884  0.64039
    630   2.40648  4.81776  3.16143  2.23133  3.03282  3.55573  3.76623  3.43617  2.58981  2.52390  3.89639  2.62390  3.94490  2.93766  2.54151  2.76566  2.38829  3.13670  5.33733  4.02270    737 - -
          2.68618  4.42225  2.77519  2.73123  3.46354  2.40513  3.72494  3.29354  2.67741  2.69355  4.24690  2.90347  2.73739  3.18146  2.89801  2.37887  2.77519  2.98518  4.58477  3.61503
          0.01631  4.51983  5.24218  0.61958  0.77255  0.74884  0.64039
    631   2.71967  4.20119  4.17141  3.58718  3.28838  3.81616  4.12278  2.18840  3.45864  1.97160  3.30747  3.79747  4.18931  3.68840  3.64253  2.55365  2.39010  2.43246  2.22660  3.60578    738 - -
          2.68618  4.42225  2.77519  2.73123  3.46354  2.40513  3.72494  3.29354  2.67741  2.69355  4.24690  2.90347  2.73739  3.18146  2.89801  2.37887  2.77519  2.98518  4.58477  3.61503
          0.01631  4.51983  5.24218  0.61958  0.77255  0.35065  1.21818
    632   2.75845  5.04521  2.33000  2.02587  4.30848  3.56955  3.76918  2.82190  2.26164  2.70041  4.10854  3.07937  3.96153  2.90169  3.02107  2.76967  2.54117  3.39039  5.52997  3.18934    739 - -
          2.68618  4.42225  2.77519  2.73123  3.46354  2.40513  3.72494  3.29354  2.67741  2.69355  4.24690  2.90347  2.73739  3.18146  2.89801  2.37887  2.77519  2.98518  4.58477  3.61503
          0.01390  4.67897  5.40131  0.61958  0.77255  0.48576  0.95510
    633   2.46947  5.14609  2.62532  2.49944  3.29260  3.54971  2.91809  3.08345  2.49795  3.43088  4.19960  2.48792  3.94220  2.45943  2.21776  2.74387  2.98791  3.51124  5.60764  4.22734    740 - -
          2.68618  4.42225  2.77519  2.73123  3.46354  2.40513  3.72494  3.29354  2.67741  2.69355  4.24690  2.90347  2.73739  3.18146  2.89801  2.37887  2.77519  2.98518  4.58477  3.61503
          0.01390  4.67897  5.40131  0.61958  0.77255  0.48576  0.95510
    634   2.25772  4.18647  4.69118  4.08303  2.28141  3.97133  4.30018  2.21291  3.88684  2.30216  2.62316  4.10741  4.33034  4.02938  3.92244  3.28087  3.03635  1.65217  3.07559  3.62970    741 - -
          2.68618  4.42225  2.77519  2.73123  3.46354  2.40513  3.72494  3.29354  2.67741  2.69355  4.24690  2.90347  2.73739  3.18146  2.89801  2.37887  2.77519  2.98518  4.58477  3.61503
          0.01390  4.67897  5.40131  0.61958  0.77255  0.48576  0.95510
    635   1.95286  4.33234  4.32788  3.76444  3.52807  3.91130  4.34944  1.83670  3.65534  2.55520  3.51069  3.96050  4.33040  3.88658  3.85187  2.59694  2.52817  1.61904  5.06363  3.86841    742 - -
          2.68618  4.42225  2.77519  2.73123  3.46354  2.40513  3.72494  3.29354  2.67741  2.69355  4.24690  2.90347  2.73739  3.18146  2.89801  2.37887  2.77519  2.98518  4.58477  3.61503
          0.01390  4.67897  5.40131  0.61958  0.77255  0.48576  0.95510
    636   2.77244  5.06442  3.08148  1.67095  4.33406  2.81227  3.78124  3.00270  2.56239  2.74198  4.13365  2.49138  3.96966  2.91406  3.03643  2.42234  3.00594  3.41409  5.55288  4.19496    743 - -
          2.68618  4.42225  2.77519  2.73123  3.46354  2.40513  3.72494  3.29354  2.67741  2.69355  4.24690  2.90347  2.73739  3.18146  2.89801  2.37887  2.77519  2.98518  4.58477  3.61503
          0.01390  4.67897  5.40131  0.61958  0.77255  0.48576  0.95510
    637   2.77527  5.13528  3.08934  2.28804  4.42928  3.56933  3.75403  3.87468  1.93063  2.82772  4.19149  3.06278  3.95994  2.87246  2.21325  2.36419  2.51488  3.49858  5.59595  3.20404    744 - -
          2.68618  4.42225  2.77519  2.73123  3.46354  2.40513  3.72494  3.29354  2.67741  2.69355  4.24690  2.90347  2.73739  3.18146  2.89801  2.37887  2.77519  2.98518  4.58477  3.61503
          0.01390  4.67897  5.40131  0.61958  0.77255  0.48576  0.95510
    638   2.42031  4.53789  4.97526  4.39056  1.44905  4.38463  4.68888  1.98338  4.22769  1.52421  3.28014  4.48586  4.68651  4.34364  4.28880  3.70826  3.41218  2.44659  5.10895  3.92572    745 - -
          2.68618  4.42225  2.77519  2.73123  3.46354  2.40513  3.72494  3.29354  2.67741  2.69355  4.24690  2.90347  2.73739  3.18146  2.89801  2.37887  2.77519  2.98518  4.58477  3.61503
          0.01390  4.67897  5.40131  0.61958  0.77255  0.48576  0.95510
    639   2.75834  4.88516  2.77356  2.64793  3.14587  3.60626  3.81464  3.50888  2.63492  3.13422  3.96191  3.15753  3.99501  2.56520  1.98496  2.81422  2.44409  2.66484  5.40021  3.14071    746 - -
          2.68618  4.42225  2.77519  2.73123  3.46354  2.40513  3.72494  3.29354  2.67741  2.69355  4.24690  2.90347  2.73739  3.18146  2.89801  2.37887  2.77519  2.98518  4.58477  3.61503
          0.01390  4.67897  5.40131  0.61958  0.77255  0.48576  0.95510
    640   2.75888  5.13586  2.59042  1.98090  3.05059  2.99660  3.74786  3.88037  2.50848  3.41909  3.19864  2.57799  3.94551  2.86453  2.99125  2.41376  2.51565  3.49855  5.60136  4.22355    747 - -
          2.68618  4.42225  2.77519  2.73123  3.46354  2.40513  3.72494  3.29354  2.67741  2.69355  4.24690  2.90347  2.73739  3.18146  2.89801  2.37887  2.77519  2.98518  4.58477  3.61503
          0.01390  4.67897  5.40131  0.61958  0.77255  0.48576  0.95510
    641   2.33078  4.40446  3.88651  2.54342  3.39658  3.82741  4.05897  2.87500  3.23928  1.99429  3.51056  3.65201  4.20220  3.51890  3.52708  3.09268  3.03519  2.66889  3.11911  1.89426    748 - -
          2.68618  4.42225  2.77519  2.73123  3.46354  2.40513  3.72494  3.29354  2.67741  2.69355  4.24690  2.90347  2.73739  3.18146  2.89801  2.37887  2.77519  2.98518  4.58477  3.61503
          0.01390  4.67897  5.40131  0.61958  0.77255  0.48576  0.95510
    642   2.37717  5.23277  3.08837  2.52318  4.56282  3.57933  2.55913  4.02109  2.08305  2.78446  4.28168  2.60330  3.96863  2.43752  2.22931  2.77986  3.03090  3.61632  5.66422  4.28841    749 - -
          2.68618  4.42225  2.77519  2.73123  3.46354  2.40513  3.72494  3.29354  2.67741  2.69355  4.24690  2.90347  2.73739  3.18146  2.89801  2.37887  2.77519  2.98518  4.58477  3.61503
          0.01390  4.67897  5.40131  0.61958  0.77255  0.48576  0.95510
    643   2.79613  5.29062  1.94251  2.46100  4.62837  3.54041  3.75013  4.10977  2.49593  3.59298  4.33890  2.44518  3.94978  2.52343  2.20989  2.40403  2.58369  3.67853  5.72833  4.31926    750 - -
          2.68618  4.42225  2.77519  2.73123  3.46354  2.40513  3.72494  3.29354  2.67741  2.69355  4.24690  2.90347  2.73739  3.18146  2.89801  2.37887  2.77519  2.98518  4.58477  3.61503
          0.01390  4.67897  5.40131  0.61958  0.77255  0.48576  0.95510
    644   2.77176  4.40532  3.79967  3.23089  3.49240  3.78643  2.94294  1.95152  3.16302  2.16922  3.51340  2.76939  4.16313  3.44940  3.47208  2.53137  3.00358  2.67151  4.96848  2.49173    751 - -
          2.68618  4.42225  2.77519  2.73123  3.46354  2.40513  3.72494  3.29354  2.67741  2.69355  4.24690  2.90347  2.73739  3.18146  2.89801  2.37887  2.77519  2.98518  4.58477  3.61503
          0.01390  4.67897  5.40131  0.61958  0.77255  0.48576  0.95510
    645   2.35988  4.41459  4.54114  3.96374  3.30727  4.09820  4.37767  2.21679  3.79312  1.97397  3.37789  4.12355  4.45578  4.00807  3.93510  3.40704  3.21648  2.49786  1.39715  3.67980    752 - -
          2.68618  4.42225  2.77519  2.73123  3.46354  2.40513  3.72494  3.29354  2.67741  2.69355  4.24690  2.90347  2.73739  3.18146  2.89801  2.37887  2.77519  2.98518  4.58477  3.61503
          0.01390  4.67897  5.40131  0.61958  0.77255  0.48576  0.95510
    646   2.77082  5.22027  3.03744  2.21445  4.54491  3.54873  3.00039  2.92347  2.46507  3.51391  4.26769  2.53470  3.94198  2.16342  2.25345  2.40852  3.00092  3.60021  5.66246  4.27059    753 - -
          2.68618  4.42225  2.77519  2.73123  3.46354  2.40513  3.72494  3.29354  2.67741  2.69355  4.24690  2.90347  2.73739  3.18146  2.89801  2.37887  2.77519  2.98518  4.58477  3.61503
          0.01390  4.67897  5.40131  0.61958  0.77255  0.48576  0.95510
    647   2.41528  5.17670  3.16527  2.59554  4.47162  3.62233  2.46056  3.91773  1.72619  3.44868  4.23545  3.11757  4.00923  2.13941  2.86316  2.83493  3.06501  3.54877  3.34946  4.26194    754 - -
          2.68618  4.42225  2.77519  2.73123  3.46354  2.40513  3.72494  3.29354  2.67741  2.69355  4.24690  2.90347  2.73739  3.18146  2.89801  2.37887  2.77519  2.98518  4.58477  3.61503
          0.01390  4.67897  5.40131  0.61958  0.77255  0.48576  0.95510
    648   2.82686  4.82101  3.37962  2.80525  3.95832  3.69274  2.99721  2.27439  2.65988  3.05005  3.90677  3.28179  4.07437  2.20720  2.23446  2.92118  3.05241  3.13296  5.29987  2.49291    755 - -
          2.68618  4.42225  2.77519  2.73123  3.46354  2.40513  3.72494  3.29354  2.67741  2.69355  4.24690  2.90347  2.73739  3.18146  2.89801  2.37887  2.77519  2.98518  4.58477  3.61503
          0.01390  4.67897  5.40131  0.61958  0.77255  0.48576  0.95510
    649   1.84867  4.54327  4.15742  3.99123  5.10316  0.72820  5.00688  4.57252  4.12485  4.25001  5.02636  3.91277  4.13448  4.32236  4.35800  2.10878  3.15429  3.80997  6.43038  5.29179    756 - -
          2.68618  4.42225  2.77519  2.73123  3.46354  2.40513  3.72494  3.29354  2.67741  2.69355  4.24690  2.90347  2.73739  3.18146  2.89801  2.37887  2.77519  2.98518  4.58477  3.61503
          0.01390  4.67897  5.40131  0.61958  0.77255  0.48576  0.95510
    650   3.07434  4.44972  4.74733  4.18193  3.61194  4.30367  4.68273  1.64786  4.04967  1.82627  3.53980  2.73382  4.64240  4.26655  4.19898  3.62334  3.31487  1.27420  5.26877  4.07582    757 - -
          2.68618  4.42225  2.77519  2.73123  3.46354  2.40513  3.72494  3.29354  2.67741  2.69355  4.24690  2.90347  2.73739  3.18146  2.89801  2.37887  2.77519  2.98518  4.58477  3.61503
          0.01390  4.67897  5.40131  0.61958  0.77255  0.48576  0.95510
    651   2.42277  4.52875  5.04124  4.44072  2.09852  4.38890  4.70886  2.01339  4.26506  1.17580  2.61219  4.51551  4.67791  4.35248  4.29488  3.71091  3.40672  2.52891  5.10854  3.98832    758 - -
          2.68618  4.42225  2.77519  2.73123  3.46354  2.40513  3.72494  3.29354  2.67741  2.69355  4.24690  2.90347  2.73739  3.18146  2.89801  2.37887  2.77519  2.98518  4.58477  3.61503
          0.01390  4.67897  5.40131  0.61958  0.77255  0.48576  0.95510
    652   1.59569  4.74225  3.37922  2.84007  4.06546  3.59002  3.95456  3.44480  2.81965  3.11062  3.95847  3.29864  2.55076  2.60438  3.24238  2.85066  2.37951  2.55271  5.40977  4.12448    759 - -
          2.68618  4.42225  2.77519  2.73123  3.46354  2.40513  3.72494  3.29354  2.67741  2.69355  4.24690  2.90347  2.73739  3.18146  2.89801  2.37887  2.77519  2.98518  4.58477  3.61503
          0.01390  4.67897  5.40131  0.61958  0.77255  0.48576  0.95510
    653   2.32322  4.47408  3.71505  3.14881  3.62757  3.75949  4.04292  2.93198  2.43489  2.68554  1.91114  3.53519  4.15017  3.38890  3.40966  3.01789  2.21809  2.28091  5.08411  3.85621    760 - -
          2.68618  4.42225  2.77519  2.73123  3.46354  2.40513  3.72494  3.29354  2.67741  2.69355  4.24690  2.90347  2.73739  3.18146  2.89801  2.37887  2.77519  2.98518  4.58477  3.61503
          0.01390  4.67897  5.40131  0.61958  0.77255  0.48576  0.95510
    654   2.97125  4.40053  2.82364  3.94695  1.90805  4.10888  4.40671  2.22706  3.81612  1.63935  2.21767  4.12620  4.44517  3.99489  3.95646  3.40687  3.20028  2.53165  4.97868  3.80568    761 - -
          2.68618  4.42225  2.77519  2.73123  3.46354  2.40513  3.72494  3.29354  2.67741  2.69355  4.24690  2.90347  2.73739  3.18146  2.89801  2.37887  2.77519  2.98518  4.58477  3.61503
          0.01390  4.67897  5.40131  0.61958  0.77255  0.48576  0.95510
    655   2.96360  5.31158  3.29305  2.69156  4.64799  3.71053  2.85096  4.09267  2.05922  3.57619  4.36631  3.19567  4.08680  1.74054  2.04592  2.94366  3.17279  3.71421  5.68273  2.56399    762 - -
          2.68618  4.42225  2.77519  2.73123  3.46354  2.40513  3.72494  3.29354  2.67741  2.69355  4.24690  2.90347  2.73739  3.18146  2.89801  2.37887  2.77519  2.98518  4.58477  3.61503
          0.01390  4.67897  5.40131  0.61958  0.77255  0.48576  0.95510
    656   2.14871  5.21037  3.24258  2.65372  4.53210  3.66757  3.79439  3.00748  1.81772  3.47712  4.27087  3.16447  4.04870  2.40492  1.84302  2.88961  3.11275  3.59041  5.63295  4.30874    763 - -
          2.68618  4.42225  2.77519  2.73123  3.46354  2.40513  3.72494  3.29354  2.67741  2.69355  4.24690  2.90347  2.73739  3.18146  2.89801  2.37887  2.77519  2.98518  4.58477  3.61503
          0.01390  4.67897  5.40131  0.61958  0.77255  0.48576  0.95510
    657   2.39445  4.42347  4.96502  4.36389  2.52085  4.27850  4.61337  2.00118  4.18096  1.28040  2.57415  4.41489  4.59227  4.28964  4.21056  3.59850  3.30048  2.06466  5.04995  3.91070    764 - -
          2.68618  4.42225  2.77519  2.73123  3.46354  2.40513  3.72494  3.29354  2.67741  2.69355  4.24690  2.90347  2.73739  3.18146  2.89801  2.37887  2.77519  2.98518  4.58477  3.61503
          0.01390  4.67897  5.40131  0.61958  0.77255  0.48576  0.95510
    658   2.79482  4.24303  4.35652  3.76526  2.65075  3.91552  4.22364  1.93168  3.62769  2.05030  2.08616  3.93450  4.27914  2.83105  3.77441  2.55680  3.02651  2.47347  4.85230  3.66683    765 - -
          2.68618  4.42225  2.77519  2.73123  3.46354  2.40513  3.72494  3.29354  2.67741  2.69355  4.24690  2.90347  2.73739  3.18146  2.89801  2.37887  2.77519  2.98518  4.58477  3.61503
          0.09104  4.67897  2.55446  0.61958  0.77255  0.48576  0.95510
    659   2.35983  4.96355  3.09551  2.15962  4.21465  2.87015  3.78214  3.63329  2.58081  2.02251  4.04449  3.09278  3.96270  2.44287  3.04326  2.46082  2.98655  3.30503  5.47196  4.13362    766 - -
          2.68618  4.42225  2.77519  2.73123  3.46354  2.40513  3.72494  3.29354  2.67741  2.69355  4.24690  2.90347  2.73739  3.18146  2.89801  2.37887  2.77519  2.98518  4.58477  3.61503
          0.01500  4.60292  5.32527  0.61958  0.77255  0.62533  0.76590
    660   2.12008  5.11229  2.19679  1.97452  4.39896  3.53215  3.75126  3.84537  2.52769  3.39570  4.17771  3.02966  3.94001  2.87523  3.01076  2.75279  2.48372  3.47277  3.15980  4.21364    767 - -
          2.68618  4.42225  2.77519  2.73123  3.46354  2.40513  3.72494  3.29354  2.67741  2.69355  4.24690  2.90347  2.73739  3.18146  2.89801  2.37887  2.77519  2.98518  4.58477  3.61503
          0.01500  4.60292  5.32527  0.61958  0.77255  0.62533  0.76590
    661   2.27904  4.89585  3.15239  2.26046  3.09145  2.80732  2.90013  3.53555  2.58579  3.14988  3.96971  3.11003  3.95913  2.93439  2.65952  2.77514  2.54198  3.22235  5.40507  3.12760    768 - -
          2.68618  4.42225  2.77519  2.73123  3.46354  2.40513  3.72494  3.29354  2.67741  2.69355  4.24690  2.90347  2.73739  3.18146  2.89801  2.37887  2.77519  2.98518  4.58477  3.61503
          0.11651  4.60292  2.30302  0.61958  0.77255  0.40744  1.09467
    662   2.74044  5.19462  2.98965  2.15673  4.51936  2.78533  3.70547  3.98873  1.87535  3.48984  4.24293  2.62400  3.91004  2.44304  2.92623  2.71250  2.55337  2.90289  5.63876  4.24360    769 - -
          2.68638  4.42245  2.77540  2.73143  3.46303  2.40533  3.72515  3.29292  2.67716  2.69375  4.24710  2.90311  2.73760  3.18113  2.89821  2.37883  2.77469  2.98538  4.58497  3.61523
          0.33989  1.26159  5.30906  0.94081  0.49481  0.39454  1.12084
    663   2.77584  4.52725  3.60390  3.03488  3.66838  3.73878  3.97989  1.78778  2.51806  2.33884  2.79633  2.63943  4.11802  2.72110  3.31271  2.98255  3.00639  2.79526  5.10267  3.86441    774 - -
          2.68618  4.42225  2.77519  2.73123  3.46354  2.40513  3.72494  3.29354  2.67741  2.69355  4.24690  2.90347  2.73739  3.18146  2.89801  2.37887  2.77519  2.98518  4.58477  3.61503
          0.01390  4.67897  5.40131  0.61958  0.77255  0.48576  0.95510
    664   2.46470  4.98944  3.13154  2.23622  4.23739  2.19121  3.78901  3.65918  2.58347  3.25370  3.07483  2.64501  3.05023  2.93372  3.05047  2.78786  2.99379  3.32758  5.48880  2.95353    775 - -
          2.68618  4.42225  2.77519  2.73123  3.46354  2.40513  3.72494  3.29354  2.67741  2.69355  4.24690  2.90347  2.73739  3.18146  2.89801  2.37887  2.77519  2.98518  4.58477  3.61503
          0.01390  4.67897  5.40131  0.61958  0.77255  0.48576  0.95510
    665   2.40053  5.25230  3.01324  1.82988  4.58944  3.53967  3.72890  4.06679  2.11298  3.55298  4.29757  2.59323  3.93548  2.82955  2.48491  2.40197  2.52007  3.63921  5.68945  4.28723    776 - -
          2.68618  4.42225  2.77519  2.73123  3.46354  2.40513  3.72494  3.29354  2.67741  2.69355  4.24690  2.90347  2.73739  3.18146  2.89801  2.37887  2.77519  2.98518  4.58477  3.61503
          0.01390  4.67897  5.40131  0.61958  0.77255  0.48576  0.95510
    666   2.76537  4.98230  3.15636  2.59764  3.19655  2.74784  3.79014  3.64850  2.25058  3.24456  4.05381  2.71544  3.98048  2.93612  1.96621  2.79461  2.57142  2.77457  5.48028  4.14350    777 - -
          2.68618  4.42225  2.77519  2.73123  3.46354  2.40513  3.72494  3.29354  2.67741  2.69355  4.24690  2.90347  2.73739  3.18146  2.89801  2.37887  2.77519  2.98518  4.58477  3.61503
          0.01390  4.67897  5.40131  0.61958  0.77255  0.48576  0.95510
    667   3.31590  2.94503  5.18612  4.63155  3.52873  4.53765  5.01729  2.36642  4.46494  0.78795  3.37924  4.72059  4.86304  4.59203  4.53283  3.90037  3.57282  1.89155  5.41197  4.28310    778 - -
          2.68618  4.42225  2.77519  2.73123  3.46354  2.40513  3.72494  3.29354  2.67741  2.69355  4.24690  2.90347  2.73739  3.18146  2.89801  2.37887  2.77519  2.98518  4.58477  3.61503
          0.01390  4.67897  5.40131  0.61958  0.77255  0.48576  0.95510
    668   3.44042  4.80642  5.08579  4.53302  2.52124  4.60956  4.89344  2.61154  4.37887  0.69126  3.23588  4.68911  4.88061  4.47947  4.46196  3.95451  2.66494  2.69533  5.23776  4.04403    779 - -
          2.68618  4.42225  2.77519  2.73123  3.46354  2.40513  3.72494  3.29354  2.67741  2.69355  4.24690  2.90347  2.73739  3.18146  2.89801  2.37887  2.77519  2.98518  4.58477  3.61503
          0.01390  4.67897  5.40131  0.61958  0.77255  0.48576  0.95510
    669   2.47152  5.07813  3.10163  2.25961  4.35450  3.57375  3.77079  2.82808  2.53126  3.35311  4.14314  3.08054  3.96760  2.50659  2.54239  1.71141  3.00353  3.43197  5.55739  4.19995    780 - -
          2.68618  4.42225  2.77519  2.73123  3.46354  2.40513  3.72494  3.29354  2.67741  2.69355  4.24690  2.90347  2.73739  3.18146  2.89801  2.37887  2.77519  2.98518  4.58477  3.61503
          0.01390  4.67897  5.40131  0.61958  0.77255  0.48576  0.95510
    670   2.78007  5.17568  3.07824  2.51705  4.48452  3.56666  2.95455  3.08568  2.11482  3.46018  4.22834  3.05299  3.95724  2.14057  2.47163  2.41794  2.32837  3.54721  5.62586  4.25090    781 - -
          2.68618  4.42225  2.77519  2.73123  3.46354  2.40513  3.72494  3.29354  2.67741  2.69355  4.24690  2.90347  2.73739  3.18146  2.89801  2.37887  2.77519  2.98518  4.58477  3.61503
          0.01390  4.67897  5.40131  0.61958  0.77255  0.48576  0.95510
    671   2.18126  5.15690  3.04960  2.13933  4.46295  3.55250  3.75263  3.91665  2.50559  3.44818  4.21757  2.25468  2.63885  2.86743  2.50333  2.75457  3.00083  2.84463  5.62316  4.24324    782 - -
          2.68618  4.42225  2.77519  2.73123  3.46354  2.40513  3.72494  3.29354  2.67741  2.69355  4.24690  2.90347  2.73739  3.18146  2.89801  2.37887  2.77519  2.98518  4.58477  3.61503
          0.01390  4.67897  5.40131  0.61958  0.77255  0.48576  0.95510
    672   2.81628  5.28271  2.48713  2.18454  4.60437  1.86048  3.77203  4.07813  2.53300  2.88009  4.33514  2.49772  3.96563  2.88113  2.57086  2.78139  3.05128  3.66185  5.72781  4.32338    783 - -
          2.68618  4.42225  2.77519  2.73123  3.46354  2.40513  3.72494  3.29354  2.67741  2.69355  4.24690  2.90347  2.73739  3.18146  2.89801  2.37887  2.77519  2.98518  4.58477  3.61503
          0.01390  4.67897  5.40131  0.61958  0.77255  0.48576  0.95510
    673   3.09666  5.35177  2.95525  2.74520  4.93776  1.01207  4.11693  4.40339  2.11167  3.92412  4.75109  2.47691  4.19868  3.27534  3.22909  3.09346  3.40739  3.96820  6.05622  4.70857    784 - -
          2.68618  4.42225  2.77519  2.73123  3.46354  2.40513  3.72494  3.29354  2.67741  2.69355  4.24690  2.90347  2.73739  3.18146  2.89801  2.37887  2.77519  2.98518  4.58477  3.61503
          0.10721  4.67897  2.38192  0.61958  0.77255  0.48576  0.95510
    674   2.87738  5.34673  2.04649  1.46749  4.64165  3.52399  2.88184  4.12715  2.61484  2.61293  4.40831  2.99391  3.98376  2.93133  3.12049  2.83128  3.11953  3.71774  5.78763  4.36867    785 - -
          2.68618  4.42225  2.77519  2.73123  3.46354  2.40513  3.72494  3.29354  2.67741  2.69355  4.24690  2.90347  2.73739  3.18146  2.89801  2.37887  2.77519  2.98518  4.58477  3.61503
          0.01524  4.58700  5.30935  0.61958  0.77255  0.39476  1.12038
    675   2.90206  4.87054  3.46772  2.30672  4.05991  3.75785  3.91987  2.32360  2.62496  2.53086  3.93474  3.35064  4.13612  3.11788  1.50170  3.00410  3.12293  3.11776  5.38555  4.12189    786 - -
          2.68618  4.42225  2.77519  2.73123  3.46354  2.40513  3.72494  3.29354  2.67741  2.69355  4.24690  2.90347  2.73739  3.18146  2.89801  2.37887  2.77519  2.98518  4.58477  3.61503
          0.01390  4.67897  5.40131  0.61958  0.77255  0.48576  0.95510
    676   2.76438  5.22421  2.53354  2.47180  4.54949  3.54068  3.73142  2.67345  2.20749  3.52012  4.27096  2.47293  3.93573  2.44330  2.61472  2.09448  2.99551  3.60435  5.66792  4.27061    787 - -
          2.68618  4.42225  2.77519  2.73123  3.46354  2.40513  3.72494  3.29354  2.67741  2.69355  4.24690  2.90347  2.73739  3.18146  2.89801  2.37887  2.77519  2.98518  4.58477  3.61503
          0.01390  4.67897  5.40131  0.61958  0.77255  0.48576  0.95510
    677   2.85830  4.36120  4.20873  3.65087  2.28158  3.92911  4.22110  2.73575  3.53812  1.27221  3.41461  2.91930  4.30799  3.77638  3.74267  3.22484  2.50051  2.57110  4.90437  3.65521    788 - -
          2.68618  4.42225  2.77519  2.73123  3.46354  2.40513  3.72494  3.29354  2.67741  2.69355  4.24690  2.90347  2.73739  3.18146  2.89801  2.37887  2.77519  2.98518  4.58477  3.61503
          0.01390  4.67897  5.40131  0.61958  0.77255  0.48576  0.95510
    678   2.88015  5.06424  3.26663  2.70811  4.33698  3.67205  3.83974  3.73561  2.08806  2.70427  4.14678  3.20832  4.06501  2.19048  2.88611  2.91021  1.55465  3.41563  5.54143  4.23432    789 - -
          2.68618  4.42225  2.77519  2.73123  3.46354  2.40513  3.72494  3.29354  2.67741  2.69355  4.24690  2.90347  2.73739  3.18146  2.89801  2.37887  2.77519  2.98518  4.58477  3.61503
          0.01390  4.67897  5.40131  0.61958  0.77255  0.48576  0.95510
    679   3.11860  5.70471  1.61303  1.78788  5.01701  3.57135  3.98805  4.53121  2.89150  4.00115  4.79094  1.70954  4.11687  3.12261  3.45097  3.02706  2.40976  4.08439  6.14247  4.66309    790 - -
          2.68618  4.42225  2.77519  2.73123  3.46354  2.40513  3.72494  3.29354  2.67741  2.69355  4.24690  2.90347  2.73739  3.18146  2.89801  2.37887  2.77519  2.98518  4.58477  3.61503
          0.01390  4.67897  5.40131  0.61958  0.77255  0.48576  0.95510
    680   3.20640  4.55139  5.05928  4.46425  2.51880  4.39488  4.62828  2.24689  4.28151  1.13876  2.51980  4.51136  4.68209  4.35102  4.29742  3.71680  3.42986  2.64026  4.98645  2.06707    791 - -
          2.68618  4.42225  2.77519  2.73123  3.46354  2.40513  3.72494  3.29354  2.67741  2.69355  4.24690  2.90347  2.73739  3.18146  2.89801  2.37887  2.77519  2.98518  4.58477  3.61503
          0.01390  4.67897  5.40131  0.61958  0.77255  0.48576  0.95510
    681   2.34600  4.56307  3.65338  1.90184  2.75502  3.80085  4.06357  2.96007  3.08597  1.61850  3.59669  3.53227  4.18548  3.39079  3.44041  3.06037  3.07308  2.77269  5.12804  3.88221    792 - -
          2.68618  4.42225  2.77519  2.73123  3.46354  2.40513  3.72494  3.29354  2.67741  2.69355  4.24690  2.90347  2.73739  3.18146  2.89801  2.37887  2.77519  2.98518  4.58477  3.61503
          0.01390  4.67897  5.40131  0.61958  0.77255  0.48576  0.95510
    682   2.87849  5.30242  3.05580  2.22472  4.63740  3.60871  1.71954  4.09237  2.16331  3.58581  4.35639  3.08594  4.01506  2.39924  2.88976  2.84790  2.44947  3.69041  5.72232  4.35258    793 - -
          2.68618  4.42225  2.77519  2.73123  3.46354  2.40513  3.72494  3.29354  2.67741  2.69355  4.24690  2.90347  2.73739  3.18146  2.89801  2.37887  2.77519  2.98518  4.58477  3.61503
          0.01390  4.67897  5.40131  0.61958  0.77255  0.48576  0.95510
    683   3.37050  4.70030  5.14292  4.58604  3.55289  4.63960  5.04741  1.47601  4.43178  1.02862  3.38334  4.74010  4.91792  4.58331  4.53057  3.98868  2.45014  2.25639  5.45869  4.33861    794 - -
          2.68618  4.42225  2.77519  2.73123  3.46354  2.40513  3.72494  3.29354  2.67741  2.69355  4.24690  2.90347  2.73739  3.18146  2.89801  2.37887  2.77519  2.98518  4.58477  3.61503
          0.01390  4.67897  5.40131  0.61958  0.77255  0.48576  0.95510
    684   1.60996  2.39870  4.14366  3.61573  3.70901  2.72373  4.32205  3.05311  3.52786  1.82248  3.70065  3.79556  4.17319  3.77789  3.76958  2.48689  3.02975  2.79922  5.18834  3.99259    795 - -
          2.68618  4.42225  2.77519  2.73123  3.46354  2.40513  3.72494  3.29354  2.67741  2.69355  4.24690  2.90347  2.73739  3.18146  2.89801  2.37887  2.77519  2.98518  4.58477  3.61503
          0.01390  4.67897  5.40131  0.61958  0.77255  0.48576  0.95510
    685   2.91134  5.31330  2.91119  1.22307  4.61800  2.81297  3.85128  4.07616  2.62077  2.81510  4.38899  3.07162  4.03429  2.41026  3.09169  2.88115  3.15145  3.68796  5.77205  4.38257    796 - -
          2.68618  4.42225  2.77519  2.73123  3.46354  2.40513  3.72494  3.29354  2.67741  2.69355  4.24690  2.90347  2.73739  3.18146  2.89801  2.37887  2.77519  2.98518  4.58477  3.61503
          0.01390  4.67897  5.40131  0.61958  0.77255  0.48576  0.95510
    686   3.12849  4.48776  4.88836  4.32250  2.99084  4.26266  4.31031  2.12842  4.13101  1.14164  3.38568  4.32125  4.58889  4.23138  4.16532  3.57993  3.35564  2.67036  2.93650  2.12343    797 - -
          2.68618  4.42225  2.77519  2.73123  3.46354  2.40513  3.72494  3.29354  2.67741  2.69355  4.24690  2.90347  2.73739  3.18146  2.89801  2.37887  2.77519  2.98518  4.58477  3.61503
          0.01390  4.67897  5.40131  0.61958  0.77255  0.48576  0.95510
    687   4.00232  5.20815  5.83675  5.30220  3.43497  5.39639  5.72063  1.87520  5.13590  0.51092  3.18712  5.53929  5.42444  5.07131  5.12482  4.82667  4.21655  2.62841  5.70083  4.70797    798 - -
          2.68618  4.42225  2.77519  2.73123  3.46354  2.40513  3.72494  3.29354  2.67741  2.69355  4.24690  2.90347  2.73739  3.18146  2.89801  2.37887  2.77519  2.98518  4.58477  3.61503
          0.01390  4.67897  5.40131  0.61958  0.77255  0.48576  0.95510
    688   2.37007  5.30497  2.19701  2.46863  4.63448  3.54572  2.86121  4.11334  2.54750  3.60765  4.36322  3.01977  3.97108  1.76530  3.04354  2.29039  3.06475  3.69063  5.75297  4.34338    799 - -
          2.68618  4.42225  2.77519  2.73123  3.46354  2.40513  3.72494  3.29354  2.67741  2.69355  4.24690  2.90347  2.73739  3.18146  2.89801  2.37887  2.77519  2.98518  4.58477  3.61503
          0.01390  4.67897  5.40131  0.61958  0.77255  0.48576  0.95510
    689   2.37888  5.27096  3.06168  1.63386  4.61362  3.57902  3.75468  4.07720  1.87797  3.56520  4.32225  3.05540  3.97544  2.85983  2.45759  2.79016  2.59009  3.66217  5.69892  4.31738    800 - -
          2.68618  4.42225  2.77519  2.73123  3.46354  2.40513  3.72494  3.29354  2.67741  2.69355  4.24690  2.90347  2.73739  3.18146  2.89801  2.37887  2.77519  2.98518  4.58477  3.61503
          0.01390  4.67897  5.40131  0.61958  0.77255  0.48576  0.95510
    690   1.71127  4.79147  3.28281  2.32548  3.99767  3.63957  3.87538  2.29012  2.73038  3.03657  3.88874  3.23532  4.03710  2.60038  3.16079  2.86913  2.55924  3.08937  5.34158  4.04830    801 - -
          2.68618  4.42225  2.77519  2.73123  3.46354  2.40513  3.72494  3.29354  2.67741  2.69355  4.24690  2.90347  2.73739  3.18146  2.89801  2.37887  2.77519  2.98518  4.58477  3.61503
          0.01390  4.67897  5.40131  0.61958  0.77255  0.48576  0.95510
    691   2.07972  4.83080  2.64268  2.68927  3.11391  3.01010  3.83899  3.44308  2.68050  3.08316  3.92041  3.18977  4.00811  3.02140  3.12662  2.15917  2.56097  3.15110  5.36542  2.90950    802 - -
          2.68618  4.42225  2.77519  2.73123  3.46354  2.40513  3.72494  3.29354  2.67741  2.69355  4.24690  2.90347  2.73739  3.18146  2.89801  2.37887  2.77519  2.98518  4.58477  3.61503
          0.01390  4.67897  5.40131  0.61958  0.77255  0.48576  0.95510
    692   2.36273  5.08168  3.08499  2.25078  4.35932  3.56316  2.40686  3.79823  2.53295  3.35897  4.14487  3.06709  3.95725  2.50708  3.00838  2.42099  2.30000  2.80715  5.56115  4.19764    803 - -
          2.68618  4.42225  2.77519  2.73123  3.46354  2.40513  3.72494  3.29354  2.67741  2.69355  4.24690  2.90347  2.73739  3.18146  2.89801  2.37887  2.77519  2.98518  4.58477  3.61503
          0.01390  4.67897  5.40131  0.61958  0.77255  0.48576  0.95510
    693   2.76212  5.14471  3.06502  2.21332  3.28652  3.55535  3.74516  3.89400  2.13731  2.80181  4.19872  2.61295  3.94708  2.21520  2.50208  2.75038  2.99267  3.50972  5.60515  3.21720    804 - -
          2.68618  4.42225  2.77519  2.73123  3.46354  2.40513  3.72494  3.29354  2.67741  2.69355  4.24690  2.90347  2.73739  3.18146  2.89801  2.37887  2.77519  2.98518  4.58477  3.61503
          0.01390  4.67897  5.40131  0.61958  0.77255  0.48576  0.95510
    694   2.77806  4.94658  3.15229  1.94597  3.15226  3.60043  3.81729  3.58559  2.63124  2.37406  4.02231  2.24608  2.62042  2.97778  3.08995  2.81968  3.01109  3.27289  5.44977  4.11647    805 - -
          2.68618  4.42225  2.77519  2.73123  3.46354  2.40513  3.72494  3.29354  2.67741  2.69355  4.24690  2.90347  2.73739  3.18146  2.89801  2.37887  2.77519  2.98518  4.58477  3.61503
          0.01390  4.67897  5.40131  0.61958  0.77255  0.48576  0.95510
    695   2.77736  5.26791  2.55064  1.99924  4.60524  3.54090  2.57587  4.08541  2.46538  3.56803  4.31190  3.01083  3.93930  2.35554  2.16641  2.74159  3.00848  3.65523  5.70132  3.23115    806 - -
          2.68618  4.42225  2.77519  2.73123  3.46354  2.40513  3.72494  3.29354  2.67741  2.69355  4.24690  2.90347  2.73739  3.18146  2.89801  2.37887  2.77519  2.98518  4.58477  3.61503
          0.01390  4.67897  5.40131  0.61958  0.77255  0.48576  0.95510
    696   2.77905  5.15895  3.05287  2.51466  4.45990  2.85959  2.57266  3.91226  2.22613  2.75457  4.21883  2.15729  3.95859  2.87572  2.98137  2.16994  3.01106  3.52787  5.62226  4.24568    807 - -
          2.68618  4.42225  2.77519  2.73123  3.46354  2.40513  3.72494  3.29354  2.67741  2.69355  4.24690  2.90347  2.73739  3.18146  2.89801  2.37887  2.77519  2.98518  4.58477  3.61503
          0.01390  4.67897  5.40131  0.61958  0.77255  0.48576  0.95510
    697   2.39344  5.19125  3.03462  2.02129  4.50459  2.82115  3.73832  2.91154  2.00450  3.48239  4.24187  3.02740  2.99498  2.48265  2.96786  2.74216  2.99512  3.56497  5.64339  4.25416    808 - -
          2.68618  4.42225  2.77519  2.73123  3.46354  2.40513  3.72494  3.29354  2.67741  2.69355  4.24690  2.90347  2.73739  3.18146  2.89801  2.37887  2.77519  2.98518  4.58477  3.61503
          0.01390  4.67897  5.40131  0.61958  0.77255  0.48576  0.95510
    698   2.05211  4.53419  3.59759  3.03321  3.66686  3.73879  2.60256  2.56032  2.96560  1.84607  3.62701  3.45194  4.11995  2.56247  3.32336  2.98370  3.01057  2.80389  5.10590  3.86388    809 - -
          2.68618  4.42225  2.77519  2.73123  3.46354  2.40513  3.72494  3.29354  2.67741  2.69355  4.24690  2.90347  2.73739  3.18146  2.89801  2.37887  2.77519  2.98518  4.58477  3.61503
          0.01390  4.67897  5.40131  0.61958  0.77255  0.48576  0.95510
    699   1.82198  4.50804  3.65468  3.10178  2.88437  3.68510  4.04385  3.07554  3.05975  2.37743  3.67823  3.49169  2.92198  3.36411  3.41719  1.82518  3.00792  2.83476  5.15133  3.91107    810 - -
          2.68618  4.42225  2.77519  2.73123  3.46354  2.40513  3.72494  3.29354  2.67741  2.69355  4.24690  2.90347  2.73739  3.18146  2.89801  2.37887  2.77519  2.98518  4.58477  3.61503
          0.01390  4.67897  5.40131  0.61958  0.77255  0.48576  0.95510
    700   2.93685  4.64966  3.70569  3.25739  3.62260  2.69150  2.37928  3.17481  3.12754  1.16465  3.78450  3.62726  4.26331  3.51553  3.42116  3.15426  3.19721  2.96481  5.11739  3.78700    811 - -
          2.68618  4.42225  2.77519  2.73123  3.46354  2.40513  3.72494  3.29354  2.67741  2.69355  4.24690  2.90347  2.73739  3.18146  2.89801  2.37887  2.77519  2.98518  4.58477  3.61503
          0.01390  4.67897  5.40131  0.61958  0.77255  0.48576  0.95510
    701   3.02475  4.42114  4.69381  4.10695  3.37373  4.19538  2.90704  1.56578  3.94003  1.31175  3.32822  4.24864  4.52749  4.12527  4.05295  3.50530  3.25628  2.10669  5.04374  3.86426    812 - -
          2.68618  4.42225  2.77519  2.73123  3.46354  2.40513  3.72494  3.29354  2.67741  2.69355  4.24690  2.90347  2.73739  3.18146  2.89801  2.37887  2.77519  2.98518  4.58477  3.61503
          0.01390  4.67897  5.40131  0.61958  0.77255  0.48576  0.95510
    702   3.02695  5.24368  3.44272  2.81860  4.58741  3.77796  3.85036  2.92826  1.76552  3.50107  4.32275  3.29482  4.15179  2.98223  1.38248  2.34411  3.23200  3.63879  5.64585  4.37581    813 - -
          2.68618  4.42225  2.77519  2.73123  3.46354  2.40513  3.72494  3.29354  2.67741  2.69355  4.24690  2.90347  2.73739  3.18146  2.89801  2.37887  2.77519  2.98518  4.58477  3.61503
          0.01390  4.67897  5.40131  0.61958  0.77255  0.48576  0.95510
    703   2.80351  5.08820  2.51737  2.55973  4.31227  3.58094  2.94004  3.78717  2.59393  3.35956  4.15992  2.28743  3.99041  2.94228  3.06646  2.81083  2.44475  3.43835  2.12283  4.17913    814 - -
          2.68618  4.42225  2.77519  2.73123  3.46354  2.40513  3.72494  3.29354  2.67741  2.69355  4.24690  2.90347  2.73739  3.18146  2.89801  2.37887  2.77519  2.98518  4.58477  3.61503
          0.01390  4.67897  5.40131  0.61958  0.77255  0.48576  0.95510
    704   3.40099  4.71571  5.22701  4.66146  1.70235  4.57824  4.61596  2.20276  4.47509  1.07721  3.26332  4.66008  4.83633  4.49376  4.46506  3.91043  3.62056  2.77391  2.81142  3.49501    815 - -
          2.68618  4.42225  2.77519  2.73123  3.46354  2.40513  3.72494  3.29354  2.67741  2.69355  4.24690  2.90347  2.73739  3.18146  2.89801  2.37887  2.77519  2.98518  4.58477  3.61503
          0.01390  4.67897  5.40131  0.61958  0.77255  0.48576  0.95510
    705   2.39748  5.13828  3.07105  1.92782  4.43273  3.56324  3.75581  3.87999  2.50384  2.40410  4.19596  3.05663  3.95732  2.49333  2.49697  2.19982  3.00389  3.50202  5.60233  4.23071    816 - -
          2.68618  4.42225  2.77519  2.73123  3.46354  2.40513  3.72494  3.29354  2.67741  2.69355  4.24690  2.90347  2.73739  3.18146  2.89801  2.37887  2.77519  2.98518  4.58477  3.61503
          0.01390  4.67897  5.40131  0.61958  0.77255  0.48576  0.95510
    706   2.79533  5.30578  2.20464  1.95524  4.65003  3.54115  3.74278  4.13510  1.96375  3.60823  4.34932  3.00746  3.94715  2.51829  2.48081  2.29439  3.02754  3.69652  5.73490  4.32400    817 - -
          2.68618  4.42225  2.77519  2.73123  3.46354  2.40513  3.72494  3.29354  2.67741  2.69355  4.24690  2.90347  2.73739  3.18146  2.89801  2.37887  2.77519  2.98518  4.58477  3.61503
          0.01390  4.67897  5.40131  0.61958  0.77255  0.48576  0.95510
    707   2.84337  5.19605  3.16589  2.59043  4.51086  3.62198  3.06514  3.94789  2.15317  2.65232  4.25206  3.11324  4.00723  1.88470  2.38390  2.83239  2.26821  3.57216  5.62956  4.28236    818 - -
          2.68618  4.42225  2.77519  2.73123  3.46354  2.40513  3.72494  3.29354  2.67741  2.69355  4.24690  2.90347  2.73739  3.18146  2.89801  2.37887  2.77519  2.98518  4.58477  3.61503
          0.01390  4.67897  5.40131  0.61958  0.77255  0.48576  0.95510
    708   2.83499  4.43427  3.94430  3.40370  3.59422  2.43907  4.19669  1.40006  3.30929  2.61440  3.56597  3.72925  4.25689  2.70916  3.59052  3.14521  3.08399  2.16632  5.09923  3.88539    819 - -
          2.68618  4.42225  2.77519  2.73123  3.46354  2.40513  3.72494  3.29354  2.67741  2.69355  4.24690  2.90347  2.73739  3.18146  2.89801  2.37887  2.77519  2.98518  4.58477  3.61503
          0.01390  4.67897  5.40131  0.61958  0.77255  0.48576  0.95510
    709   2.36135  4.99836  3.15427  2.59383  4.24881  3.59139  3.78675  2.77993  2.26583  2.80776  4.06710  3.11467  3.98083  2.19608  2.58627  2.12859  2.99984  3.33710  5.49080  4.15252    820 - -
          2.68618  4.42225  2.77519  2.73123  3.46354  2.40513  3.72494  3.29354  2.67741  2.69355  4.24690  2.90347  2.73739  3.18146  2.89801  2.37887  2.77519  2.98518  4.58477  3.61503
          0.01390  4.67897  5.40131  0.61958  0.77255  0.48576  0.95510
    710   2.75650  4.99088  3.13609  2.32896  4.23859  2.87457  3.78174  3.66117  2.23144  2.66547  4.05876  2.51596  3.97057  2.92454  3.03962  2.40652  2.57310  3.32814  3.50930  3.17300    821 - -
          2.68618  4.42225  2.77519  2.73123  3.46354  2.40513  3.72494  3.29354  2.67741  2.69355  4.24690  2.90347  2.73739  3.18146  2.89801  2.37887  2.77519  2.98518  4.58477  3.61503
          0.01390  4.67897  5.40131  0.61958  0.77255  0.48576  0.95510
    711   2.04706  5.36001  2.44844  1.66102  4.69061  3.54681  3.79964  4.17525  2.24399  3.66083  4.41547  3.01460  2.57491  2.90904  3.07943  2.81149  3.09647  3.74493  5.80094  4.38161    822 - -
          2.68618  4.42225  2.77519  2.73123  3.46354  2.40513  3.72494  3.29354  2.67741  2.69355  4.24690  2.90347  2.73739  3.18146  2.89801  2.37887  2.77519  2.98518  4.58477  3.61503
          0.01390  4.67897  5.40131  0.61958  0.77255  0.48576  0.95510
    712   3.01562  5.55683  2.32844  1.55895  4.88301  1.85567  3.92081  4.38324  2.77467  3.86301  4.63838  2.41735  4.06835  3.04614  3.31030  2.94491  2.59335  3.94440  6.00622  4.55402    823 - -
          2.68618  4.42225  2.77519  2.73123  3.46354  2.40513  3.72494  3.29354  2.67741  2.69355  4.24690  2.90347  2.73739  3.18146  2.89801  2.37887  2.77519  2.98518  4.58477  3.61503
          0.01390  4.67897  5.40131  0.61958  0.77255  0.48576  0.95510
    713   2.36924  5.25623  3.00131  1.98916  4.59307  3.53635  3.73012  4.07216  2.46842  3.55790  4.30168  2.52414  2.89730  2.46866  2.52151  2.16869  3.00062  3.64300  5.69457  4.28956    824 - -
          2.68636  4.42243  2.77537  2.73047  3.46372  2.40501  3.72512  3.29372  2.67759  2.69373  4.24708  2.90283  2.73723  3.18164  2.89819  2.37876  2.77537  2.98536  4.58495  3.61521
          0.70615  0.86303  2.47009  0.40828  1.09300  0.48576  0.95510
    714   2.42850  4.77565  3.23407  2.34047  3.97569  2.80599  3.81622  2.62039  2.66520  2.26021  3.86005  3.17626  2.96193  2.52589  3.10485  2.81383  2.96314  3.08497  5.30880  4.00905    827 - -
          2.68618  4.42225  2.77519  2.73123  3.46354  2.40513  3.72494  3.29354  2.67741  2.69355  4.24690  2.90347  2.73739  3.18146  2.89801  2.37887  2.77519  2.98518  4.58477  3.61503
          0.19228  4.59551  1.80287  0.61958  0.77255  0.63743  0.75215
    715   2.75349  5.20106  2.30568  1.74858  4.50808  3.45669  3.70883  3.98022  2.49481  3.49287  4.26096  2.93312  2.81844  2.82547  2.99461  2.37276  2.99198  3.57432  5.65415  3.05587    828 - -
          2.68618  4.42225  2.77519  2.73123  3.46354  2.40513  3.72494  3.29354  2.67741  2.69355  4.24690  2.90347  2.73739  3.18146  2.89801  2.37887  2.77519  2.98518  4.58477  3.61503
          0.01802  4.42125  5.14360  0.61958  0.77255  0.63139  0.75897
    716   3.05374  5.55582  2.56084  1.16884  4.91674  3.49439  3.94888  4.42197  2.84672  3.91422  4.72215  1.88178  4.05896  3.09422  3.37899  2.41440  3.33026  3.98531  6.06229  4.60284    829 - -
          2.68618  4.42225  2.77519  2.73123  3.46354  2.40513  3.72494  3.29354  2.67741  2.69355  4.24690  2.90347  2.73739  3.18146  2.89801  2.37887  2.77519  2.98518  4.58477  3.61503
          0.01631  4.51983  5.24218  0.61958  0.77255  0.35065  1.21818
    717   2.43177  5.27081  3.02855  1.97685  4.61544  3.54904  2.89730  4.09309  2.09665  3.57069  4.31383  3.01876  3.94249  2.21232  2.46271  2.40384  3.00993  3.66171  5.69878  4.29942    830 - -
          2.68618  4.42225  2.77519  2.73123  3.46354  2.40513  3.72494  3.29354  2.67741  2.69355  4.24690  2.90347  2.73739  3.18146  2.89801  2.37887  2.77519  2.98518  4.58477  3.61503
          0.01390  4.67897  5.40131  0.61958  0.77255  0.48576  0.95510
    718   2.33457  4.57297  3.50526  2.94666  2.94985  3.70111  3.94906  1.94488  2.91308  2.79498  3.67585  2.69431  4.08732  2.36419  3.29820  2.51222  2.99506  2.85554  5.14585  3.89342    831 - -
          2.68618  4.42225  2.77519  2.73123  3.46354  2.40513  3.72494  3.29354  2.67741  2.69355  4.24690  2.90347  2.73739  3.18146  2.89801  2.37887  2.77519  2.98518  4.58477  3.61503
          0.01390  4.67897  5.40131  0.61958  0.77255  0.48576  0.95510
    719   2.76595  4.47436  3.66419  3.09521  3.61021  3.74877  4.00279  1.92222  3.03216  2.30575  2.96047  2.65810  4.12811  3.34243  2.68026  2.23196  2.99778  2.74058  5.05864  3.82707    832 - -
          2.68618  4.42225  2.77519  2.73123  3.46354  2.40513  3.72494  3.29354  2.67741  2.69355  4.24690  2.90347  2.73739  3.18146  2.89801  2.37887  2.77519  2.98518  4.58477  3.61503
          0.01390  4.67897  5.40131  0.61958  0.77255  0.48576  0.95510
    720   3.03059  5.37873  3.29977  2.73447  4.78559  3.73710  3.83894  4.20483  2.03686  3.66677  4.46043  2.43302  4.12967  2.95371  1.35477  2.12631  3.24190  3.81597  5.75994  4.45950    833 - -
          2.68618  4.42225  2.77519  2.73123  3.46354  2.40513  3.72494  3.29354  2.67741  2.69355  4.24690  2.90347  2.73739  3.18146  2.89801  2.37887  2.77519  2.98518  4.58477  3.61503
          0.01390  4.67897  5.40131  0.61958  0.77255  0.48576  0.95510
    721   2.81717  3.07335  4.47767  3.88185  3.29045  3.95299  4.26191  2.14647  3.71952  1.30641  3.30444  4.00832  4.31326  2.95474  3.83211  3.25229  3.04886  2.45474  4.84276  2.85378    834 - -
          2.68618  4.42225  2.77519  2.73123  3.46354  2.40513  3.72494  3.29354  2.67741  2.69355  4.24690  2.90347  2.73739  3.18146  2.89801  2.37887  2.77519  2.98518  4.58477  3.61503
          0.01390  4.67897  5.40131  0.61958  0.77255  0.48576  0.95510
    722   2.85742  5.33618  2.38429  1.55263  3.22954  3.54902  3.80509  4.13334  2.59046  3.63209  4.39347  2.40373  3.98747  2.91829  3.09484  2.12084  3.09651  3.71457  5.78227  4.36746    835 - -
          2.68618  4.42225  2.77519  2.73123  3.46354  2.40513  3.72494  3.29354  2.67741  2.69355  4.24690  2.90347  2.73739  3.18146  2.89801  2.37887  2.77519  2.98518  4.58477  3.61503
          0.01390  4.67897  5.40131  0.61958  0.77255  0.48576  0.95510
    723   3.10981  5.67042  2.18592  2.07178  4.99453  3.57074  3.99172  4.50455  2.89400  3.98217  4.77420  1.93387  4.11680  3.12786  3.44928  1.32001  3.37488  4.06168  6.12808  4.65558    836 - -
          2.68618  4.42225  2.77519  2.73123  3.46354  2.40513  3.72494  3.29354  2.67741  2.69355  4.24690  2.90347  2.73739  3.18146  2.89801  2.37887  2.77519  2.98518  4.58477  3.61503
          0.01390  4.67897  5.40131  0.61958  0.77255  0.48576  0.95510
    724   3.56933  6.31132  0.68893  1.62193  5.57661  3.62715  4.29283  5.17718  3.47369  4.61788  5.53422  3.07524  4.32153  3.48029  4.18546  3.38782  3.88915  4.69843  6.74365  5.13897    837 - -
          2.68618  4.42225  2.77519  2.73123  3.46354  2.40513  3.72494  3.29354  2.67741  2.69355  4.24690  2.90347  2.73739  3.18146  2.89801  2.37887  2.77519  2.98518  4.58477  3.61503
          0.01390  4.67897  5.40131  0.61958  0.77255  0.48576  0.95510
    725   2.11049  5.24601  2.59172  2.15594  4.58022  3.53422  3.72514  4.05864  2.24318  2.91770  4.29006  2.46989  3.92963  2.82556  2.52523  2.40002  2.99246  3.63091  5.68483  4.28029    838 - -
          2.68618  4.42225  2.77519  2.73123  3.46354  2.40513  3.72494  3.29354  2.67741  2.69355  4.24690  2.90347  2.73739  3.18146  2.89801  2.37887  2.77519  2.98518  4.58477  3.61503
          0.01390  4.67897  5.40131  0.61958  0.77255  0.48576  0.95510
    726   2.37167  5.33393  2.13760  1.87747  4.67195  3.53746  3.06911  4.16058  2.52294  3.63622  4.37999  2.55420  3.05604  2.43306  3.02401  2.77120  3.05164  3.72146  5.76717  4.34782    839 - -
          2.68618  4.42225  2.77519  2.73123  3.46354  2.40513  3.72494  3.29354  2.67741  2.69355  4.24690  2.90347  2.73739  3.18146  2.89801  2.37887  2.77519  2.98518  4.58477  3.61503
          0.01390  4.67897  5.40131  0.61958  0.77255  0.48576  0.95510
    727   2.26459  4.36909  4.02453  3.46945  3.57396  3.75976  4.20682  2.84219  3.38724  1.53929  3.55855  3.74192  4.20588  3.65199  3.65222  2.06164  2.50320  2.24188  5.06758  3.86300    840 - -
          2.68618  4.42225  2.77519  2.73123  3.46354  2.40513  3.72494  3.29354  2.67741  2.69355  4.24690  2.90347  2.73739  3.18146  2.89801  2.37887  2.77519  2.98518  4.58477  3.61503
          0.01390  4.67897  5.40131  0.61958  0.77255  0.48576  0.95510
    728   3.59136  4.79744  5.64669  5.15240  3.94812  5.15828  5.77515  1.22015  5.07328  1.68381  3.69712  5.30637  5.35456  5.24772  5.19058  4.57268  3.84141  1.04237  6.04539  4.88924    841 - -
          2.68618  4.42225  2.77519  2.73123  3.46354  2.40513  3.72494  3.29354  2.67741  2.69355  4.24690  2.90347  2.73739  3.18146  2.89801  2.37887  2.77519  2.98518  4.58477  3.61503
          0.01390  4.67897  5.40131  0.61958  0.77255  0.48576  0.95510
    729   3.17698  5.56181  3.19971  2.13897  4.98061  3.78387  3.89317  4.39522  1.07331  3.81844  4.62564  3.25407  4.20246  2.05397  2.67491  3.12556  3.38008  4.00204  5.87905  4.58580    842 - -
          2.68618  4.42225  2.77519  2.73123  3.46354  2.40513  3.72494  3.29354  2.67741  2.69355  4.24690  2.90347  2.73739  3.18146  2.89801  2.37887  2.77519  2.98518  4.58477  3.61503
          0.01390  4.67897  5.40131  0.61958  0.77255  0.48576  0.95510
    730   3.63875  4.84359  5.66793  5.17362  3.89766  5.20088  5.80575  0.75674  5.08961  1.78858  3.64191  5.34500  5.37985  5.24607  5.20382  4.62021  3.88769  1.61525  6.03765  4.90147    843 - -
          2.68618  4.42225  2.77519  2.73123  3.46354  2.40513  3.72494  3.29354  2.67741  2.69355  4.24690  2.90347  2.73739  3.18146  2.89801  2.37887  2.77519  2.98518  4.58477  3.61503
          0.01390  4.67897  5.40131  0.61958  0.77255  0.48576  0.95510
    731   3.11795  4.46894  4.90483  4.33691  3.61527  4.37381  4.77800  1.91361  4.19687  2.40224  2.04704  4.46364  4.70530  4.38819  4.31337  3.70288  2.19026  1.23892  5.30900  4.12922    844 - -
          2.68618  4.42225  2.77519  2.73123  3.46354  2.40513  3.72494  3.29354  2.67741  2.69355  4.24690  2.90347  2.73739  3.18146  2.89801  2.37887  2.77519  2.98518  4.58477  3.61503
          0.01390  4.67897  5.40131  0.61958  0.77255  0.48576  0.95510
    732   3.10781  4.93287  4.43621  4.31263  4.97845  3.72649  5.22747  4.24192  4.27876  4.06323  5.10095  4.31442  4.50824  4.63334  4.44215  3.32269  0.32317  3.81948  6.30778  5.21150    845 - -
          2.68618  4.42225  2.77519  2.73123  3.46354  2.40513  3.72494  3.29354  2.67741  2.69355  4.24690  2.90347  2.73739  3.18146  2.89801  2.37887  2.77519  2.98518  4.58477  3.61503
          0.01390  4.67897  5.40131  0.61958  0.77255  0.48576  0.95510
    733   3.53980  4.76678  5.55371  5.04395  3.89051  5.04814  5.61698  0.86791  4.94738  2.32954  2.53588  5.18956  5.26727  5.11812  5.05789  4.44599  3.78838  1.38753  5.93046  4.77779    846 - -
          2.68618  4.42225  2.77519  2.73123  3.46354  2.40513  3.72494  3.29354  2.67741  2.69355  4.24690  2.90347  2.73739  3.18146  2.89801  2.37887  2.77519  2.98518  4.58477  3.61503
          0.01390  4.67897  5.40131  0.61958  0.77255  0.48576  0.95510
    734   4.01342  5.43626  4.59108  4.30738  1.91511  4.62527  0.64077  4.05349  4.14536  3.36331  4.60404  4.34545  5.03132  4.36667  4.30590  4.07218  4.27031  3.93550  4.23338  2.50857    847 - -
          2.68618  4.42225  2.77519  2.73123  3.46354  2.40513  3.72494  3.29354  2.67741  2.69355  4.24690  2.90347  2.73739  3.18146  2.89801  2.37887  2.77519  2.98518  4.58477  3.61503
          0.01390  4.67897  5.40131  0.61958  0.77255  0.48576  0.95510
    735   2.30342  4.94777  3.27535  2.73730  4.34733  3.58294  3.90264  3.73499  1.40926  3.35394  4.17039  3.22286  4.03234  3.05564  3.06807  2.09844  3.05751  2.62610  5.58643  4.26976    848 - -
          2.68618  4.42225  2.77519  2.73123  3.46354  2.40513  3.72494  3.29354  2.67741  2.69355  4.24690  2.90347  2.73739  3.18146  2.89801  2.37887  2.77519  2.98518  4.58477  3.61503
          0.01390  4.67897  5.40131  0.61958  0.77255  0.48576  0.95510
    736   1.93171  4.55674  4.18831  4.01355  5.04545  3.32825  5.00096  4.48249  4.08911  4.19931  5.00357  3.93186  4.15160  4.32298  4.31164  0.54715  3.17188  3.77261  6.38846  5.23113    849 - -
          2.68618  4.42225  2.77519  2.73123  3.46354  2.40513  3.72494  3.29354  2.67741  2.69355  4.24690  2.90347  2.73739  3.18146  2.89801  2.37887  2.77519  2.98518  4.58477  3.61503
          0.01390  4.67897  5.40131  0.61958  0.77255  0.48576  0.95510
    737   3.98056  5.80491  4.20550  3.75001  5.39742  4.28614  4.52703  4.91252  0.31000  4.32127  5.29972  4.11073  4.77832  3.71602  2.97102  4.00741  4.19961  4.59690  6.14990  5.12991    850 - -
          2.68618  4.42225  2.77519  2.73123  3.46354  2.40513  3.72494  3.29354  2.67741  2.69355  4.24690  2.90347  2.73739  3.18146  2.89801  2.37887  2.77519  2.98518  4.58477  3.61503
          0.01390  4.67897  5.40131  0.61958  0.77255  0.48576  0.95510
    738   3.93718  5.56251  4.75810  4.77660  5.77549  0.13626  5.76751  5.64262  5.05426  5.15282  6.18251  4.92607  4.96319  5.31672  5.13541  4.14066  4.47124  5.01941  6.59147  5.92629    851 - -
          2.68618  4.42225  2.77519  2.73123  3.46354  2.40513  3.72494  3.29354  2.67741  2.69355  4.24690  2.90347  2.73739  3.18146  2.89801  2.37887  2.77519  2.98518  4.58477  3.61503
          0.01390  4.67897  5.40131  0.61958  0.77255  0.48576  0.95510
    739   4.20584  5.46466  5.48662  5.19122  3.66769  5.00671  5.62214  2.95843  4.97306  0.28496  3.54290  5.40839  5.34510  5.12562  4.99181  4.78841  4.48118  3.19006  5.75896  4.65052    852 - -
          2.68618  4.42225  2.77519  2.73123  3.46354  2.40513  3.72494  3.29354  2.67741  2.69355  4.24690  2.90347  2.73739  3.18146  2.89801  2.37887  2.77519  2.98518  4.58477  3.61503
          0.01390  4.67897  5.40131  0.61958  0.77255  0.48576  0.95510
    740   3.11816  5.63012  2.69876  1.11873  4.97207  2.48116  3.99112  4.46849  2.82923  3.94826  4.74710  3.06985  4.13290  1.95869  3.32977  3.04223  3.37901  4.03766  6.08532  4.64436    853 - -
          2.68618  4.42225  2.77519  2.73123  3.46354  2.40513  3.72494  3.29354  2.67741  2.69355  4.24690  2.90347  2.73739  3.18146  2.89801  2.37887  2.77519  2.98518  4.58477  3.61503
          0.01390  4.67897  5.40131  0.61958  0.77255  0.48576  0.95510
    741   3.90252  5.14250  5.20209  4.83567  1.90215  4.79531  4.01124  3.47448  4.65175  2.80424  2.38683  4.56993  5.08613  4.59617  4.63873  4.14658  4.12037  3.42992  4.15457  0.74348    854 - -
          2.68618  4.42225  2.77519  2.73123  3.46354  2.40513  3.72494  3.29354  2.67741  2.69355  4.24690  2.90347  2.73739  3.18146  2.89801  2.37887  2.77519  2.98518  4.58477  3.61503
          0.01390  4.67897  5.40131  0.61958  0.77255  0.48576  0.95510
    742   3.26727  5.80056  1.49492  2.49622  5.18936  3.58441  4.15058  4.72856  3.16262  4.21448  5.04969  2.19366  1.32479  3.31365  3.75793  3.16891  3.57082  4.26874  6.36068  4.85587    855 - -
          2.68618  4.42225  2.77519  2.73123  3.46354  2.40513  3.72494  3.29354  2.67741  2.69355  4.24690  2.90347  2.73739  3.18146  2.89801  2.37887  2.77519  2.98518  4.58477  3.61503
          0.01390  4.67897  5.40131  0.61958  0.77255  0.48576  0.95510
    743   3.69207  4.90596  5.68912  5.16488  3.69564  5.18882  5.68218  1.11437  5.06026  1.11891  3.44495  5.33495  5.33377  5.12331  5.11863  4.59251  3.92873  1.77730  5.84843  4.77997    856 - -
          2.68618  4.42225  2.77519  2.73123  3.46354  2.40513  3.72494  3.29354  2.67741  2.69355  4.24690  2.90347  2.73739  3.18146  2.89801  2.37887  2.77519  2.98518  4.58477  3.61503
          0.01390  4.67897  5.40131  0.61958  0.77255  0.48576  0.95510
    744   3.53670  4.93571  5.20977  4.95657  4.30848  4.53701  5.67794  2.36209  4.85264  2.88854  4.20079  5.01341  5.09771  5.18090  4.98635  4.14405  3.90458  0.38458  6.19883  4.96666    857 - -
          2.68618  4.42225  2.77519  2.73123  3.46354  2.40513  3.72494  3.29354  2.67741  2.69355  4.24690  2.90347  2.73739  3.18146  2.89801  2.37887  2.77519  2.98518  4.58477  3.61503
          0.01390  4.67897  5.40131  0.61958  0.77255  0.48576  0.95510
    745   4.35667  5.42579  5.47786  5.29373  1.20690  5.04729  3.88522  3.99167  5.07651  2.28651  4.55195  4.68701  5.31771  4.81928  4.92390  4.42717  4.56065  3.91069  1.65431  1.39639    858 - -
          2.68618  4.42225  2.77519  2.73123  3.46354  2.40513  3.72494  3.29354  2.67741  2.69355  4.24690  2.90347  2.73739  3.18146  2.89801  2.37887  2.77519  2.98518  4.58477  3.61503
          0.01390  4.67897  5.40131  0.61958  0.77255  0.48576  0.95510
    746   3.35614  1.92079  5.22667  4.66012  3.48931  4.60818  5.01989  1.99006  4.48964  0.98318  3.33804  4.75988  4.89467  4.60215  4.54619  3.96179  3.59868  2.32871  5.38670  4.26228    859 - -
          2.68618  4.42225  2.77519  2.73123  3.46354  2.40513  3.72494  3.29354  2.67741  2.69355  4.24690  2.90347  2.73739  3.18146  2.89801  2.37887  2.77519  2.98518  4.58477  3.61503
          0.01390  4.67897  5.40131  0.61958  0.77255  0.48576  0.95510
    747   2.77920  4.65639  3.75311  3.37690  4.20288  3.55298  4.38865  3.59352  3.32812  2.27930  4.21195  3.66212  1.01506  3.68540  3.64376  2.31523  3.17454  3.26654  5.63373  4.36624    860 - -
          2.68618  4.42225  2.77519  2.73123  3.46354  2.40513  3.72494  3.29354  2.67741  2.69355  4.24690  2.90347  2.73739  3.18146  2.89801  2.37887  2.77519  2.98518  4.58477  3.61503
          0.01390  4.67897  5.40131  0.61958  0.77255  0.48576  0.95510
    748   2.80348  4.64799  3.52989  3.13838  1.28651  2.71439  4.15777  3.41240  3.20736  3.09825  3.98566  2.46920  4.15718  3.49511  3.57513  2.39926  3.12583  3.12439  5.28534  3.93591    861 - -
          2.68618  4.42225  2.77519  2.73123  3.46354  2.40513  3.72494  3.29354  2.67741  2.69355  4.24690  2.90347  2.73739  3.18146  2.89801  2.37887  2.77519  2.98518  4.58477  3.61503
          0.01390  4.67897  5.40131  0.61958  0.77255  0.48576  0.95510
    749   1.96943  4.32781  4.16932  3.60228  3.49016  3.86042  4.24337  1.60315  3.50157  2.18979  3.47932  3.84430  4.26686  3.74806  3.72618  2.58644  2.37765  2.47200  5.00604  3.80747    862 - -
          2.68618  4.42225  2.77519  2.73123  3.46354  2.40513  3.72494  3.29354  2.67741  2.69355  4.24690  2.90347  2.73739  3.18146  2.89801  2.37887  2.77519  2.98518  4.58477  3.61503
          0.01390  4.67897  5.40131  0.61958  0.77255  0.48576  0.95510
    750   2.34523  3.09093  3.98744  2.77502  2.69024  3.81865  4.10377  2.38657  3.32378  2.51036  3.42231  2.91570  4.19194  3.57963  3.57829  3.08948  2.15884  2.56942  3.15831  3.70923    863 - -
          2.68618  4.42225  2.77519  2.73123  3.46354  2.40513  3.72494  3.29354  2.67741  2.69355  4.24690  2.90347  2.73739  3.18146  2.89801  2.37887  2.77519  2.98518  4.58477  3.61503
          0.01390  4.67897  5.40131  0.61958  0.77255  0.48576  0.95510
    751   2.88182  5.39861  1.82917  2.45658  4.73544  3.54830  3.81679  4.22538  1.99197  3.70408  4.45867  2.18781  2.79009  2.92707  3.10681  2.37708  3.12303  3.78842  5.83946  4.41363    864 - -
          2.68618  4.42225  2.77519  2.73123  3.46354  2.40513  3.72494  3.29354  2.67741  2.69355  4.24690  2.90347  2.73739  3.18146  2.89801  2.37887  2.77519  2.98518  4.58477  3.61503
          0.01390  4.67897  5.40131  0.61958  0.77255  0.48576  0.95510
    752   2.02141  4.22507  4.27276  3.68348  2.39507  3.87094  4.17717  2.19821  3.55472  2.41850  3.34031  3.87131  4.24008  3.76747  2.80743  2.62512  2.99332  2.16876  3.20071  3.64596    865 - -
          2.68618  4.42225  2.77519  2.73123  3.46354  2.40513  3.72494  3.29354  2.67741  2.69355  4.24690  2.90347  2.73739  3.18146  2.89801  2.37887  2.77519  2.98518  4.58477  3.61503
          0.01390  4.67897  5.40131  0.61958  0.77255  0.48576  0.95510
    753   2.83554  5.31696  3.07201  2.12643  4.67660  3.58777  3.74899  4.14637  1.75262  3.61143  4.36085  2.51863  3.00489  2.39355  2.19335  2.79740  3.06034  3.71696  5.72509  4.34215    866 - -
          2.68618  4.42225  2.77519  2.73123  3.46354  2.40513  3.72494  3.29354  2.67741  2.69355  4.24690  2.90347  2.73739  3.18146  2.89801  2.37887  2.77519  2.98518  4.58477  3.61503
          0.01390  4.67897  5.40131  0.61958  0.77255  0.48576  0.95510
    754   2.82435  5.31373  2.43808  1.93476  4.64266  3.54613  3.77279  4.12195  1.78749  3.61111  4.36352  2.42729  3.96696  2.87951  3.02582  2.78409  3.05951  2.49665  5.75214  4.34147    867 - -
          2.68618  4.42225  2.77519  2.73123  3.46354  2.40513  3.72494  3.29354  2.67741  2.69355  4.24690  2.90347  2.73739  3.18146  2.89801  2.37887  2.77519  2.98518  4.58477  3.61503
          0.18495  4.67897  1.83529  0.61958  0.77255  0.48576  0.95510
    755   2.72103  5.02267  3.05750  2.50353  4.30409  3.52154  3.71673  3.73807  2.46719  2.69315  4.09147  2.57125  3.91560  2.50535  2.43489  2.01825  2.45312  3.38091  5.50269  4.14833    868 - -
          2.68618  4.42225  2.77519  2.73123  3.46354  2.40513  3.72494  3.29354  2.67741  2.69355  4.24690  2.90347  2.73739  3.18146  2.89801  2.37887  2.77519  2.98518  4.58477  3.61503
          0.10869  4.51048  2.38597  0.61958  0.77255  0.52235  0.89925
    756   2.76693  5.21263  2.12991  2.43009  4.58607  2.66724  3.75319  4.06341  2.53372  3.56539  4.32446  2.34803  2.89344  2.86628  3.03311  2.26961  2.51102  3.63538  5.71655  4.30948    869 - -
          2.68618  4.42225  2.77519  2.73123  3.46354  2.40513  3.72494  3.29354  2.67741  2.69355  4.24690  2.90347  2.73739  3.18146  2.89801  2.37887  2.77519  2.98518  4.58477  3.61503
          0.19139  4.51983  1.81216  0.61958  0.77255  0.74884  0.64039
    757   2.70253  4.99162  2.34070  2.43570  2.80502  2.68385  3.71354  3.71257  2.52370  3.28647  4.08702  2.42652  2.80149  2.85399  3.00637  2.70768  2.94556  3.35733  5.49687  4.12991    870 - -
          2.68618  4.42225  2.77519  2.73123  3.46354  2.40513  3.72494  3.29354  2.67741  2.69355  4.24690  2.90347  2.73739  3.18146  2.89801  2.37887  2.77519  2.98518  4.58477  3.61503
          0.01940  4.34784  5.07019  0.61958  0.77255  0.94102  0.49467
    758   2.67594  4.99465  2.41762  2.42921  2.87915  3.45744  3.67419  3.71413  2.45242  3.27527  4.06478  2.46774  3.86319  2.80420  2.44132  2.25267  2.91054  3.35243  5.47252  4.10411    871 - -
          2.68571  4.42249  2.77501  2.73147  3.46378  2.40510  3.72518  3.29378  2.67676  2.69343  4.24713  2.90370  2.73763  3.18170  2.89824  2.37852  2.77543  2.98542  4.58501  3.61527
          0.70907  0.68992  5.07019  0.79537  0.60041  0.57080  0.83258
    759   2.70730  4.41761  3.59912  3.03171  3.54490  3.68879  3.94020  2.39870  2.97222  1.99092  3.51942  2.59794  2.99150  2.76627  3.31755  2.93636  2.93885  2.68923  3.14430  3.75855    875 - -
          2.68618  4.42225  2.77519  2.73123  3.46354  2.40513  3.72494  3.29354  2.67741  2.69355  4.24690  2.90347  2.73739  3.18146  2.89801  2.37887  2.77519  2.98518  4.58477  3.61503
          0.01631  4.51983  5.24218  0.61958  0.77255  0.74884  0.64039
    760   1.87260  5.03698  2.46935  2.50836  4.31268  3.51971  3.76360  3.73709  2.55366  2.61373  4.12257  3.03939  3.94045  2.00604  3.02456  2.76389  2.99497  3.38902  5.53921  4.18029    876 - -
          2.68618  4.42225  2.77519  2.73123  3.46354  2.40513  3.72494  3.29354  2.67741  2.69355  4.24690  2.90347  2.73739  3.18146  2.89801  2.37887  2.77519  2.98518  4.58477  3.61503
          0.01631  4.51983  5.24218  0.61958  0.77255  0.74884  0.64039
    761   2.75209  4.18883  4.35952  3.77081  2.17245  3.88213  4.20308  1.86531  3.62808  1.96202  3.27715  3.92175  4.24833  3.82497  3.76309  2.54115  2.42836  2.35309  4.81264  3.62086    877 - -
          2.68618  4.42225  2.77519  2.73123  3.46354  2.40513  3.72494  3.29354  2.67741  2.69355  4.24690  2.90347  2.73739  3.18146  2.89801  2.37887  2.77519  2.98518  4.58477  3.61503
          0.01631  4.51983  5.24218  0.61958  0.77255  0.74884  0.64039
    762   4.01005  5.18821  5.17516  4.87357  1.76266  4.81222  3.84654  3.54675  4.68630  2.00352  4.12888  4.51055  5.08911  4.57101  4.64344  4.17643  4.22215  3.51403  3.96469  0.78304    878 - -
          2.68618  4.42225  2.77519  2.73123  3.46354  2.40513  3.72494  3.29354  2.67741  2.69355  4.24690  2.90347  2.73739  3.18146  2.89801  2.37887  2.77519  2.98518  4.58477  3.61503
          0.01631  4.51983  5.24218  0.61958  0.77255  0.74884  0.64039
    763   3.05972  5.12940  3.39303  2.87280  3.66838  3.79106  1.40349  3.80252  1.96787  3.33424  4.22562  3.32822  4.18320  3.08673  2.81197  3.08726  3.27186  3.51342  5.08415  2.59719    879 - -
          2.68618  4.42225  2.77519  2.73123  3.46354  2.40513  3.72494  3.29354  2.67741  2.69355  4.24690  2.90347  2.73739  3.18146  2.89801  2.37887  2.77519  2.98518  4.58477  3.61503
          0.01631  4.51983  5.24218  0.61958  0.77255  0.74884  0.64039
    764   2.77359  5.21826  1.89963  2.10135  2.92954  3.49409  2.85028  3.99499  2.50615  3.50666  4.27318  2.96994  3.91918  2.35666  3.00130  2.74124  3.00971  3.59017  5.66066  4.25534    880 - -
          2.68618  4.42225  2.77519  2.73123  3.46354  2.40513  3.72494  3.29354  2.67741  2.69355  4.24690  2.90347  2.73739  3.18146  2.89801  2.37887  2.77519  2.98518  4.58477  3.61503
          0.01631  4.51983  5.24218  0.61958  0.77255  0.74884  0.64039
    765   2.72197  5.16427  2.16557  2.42756  4.47700  3.49305  2.89334  3.94876  2.43493  3.45651  4.21378  2.97129  3.89178  2.42430  2.56510  2.29876  2.95358  3.54065  5.60899  2.93879    881 - -
          2.68618  4.42225  2.77519  2.73123  3.46354  2.40513  3.72494  3.29354  2.67741  2.69355  4.24690  2.90347  2.73739  3.18146  2.89801  2.37887  2.77519  2.98518  4.58477  3.61503
          0.01631  4.51983  5.24218  0.61958  0.77255  0.74884  0.64039
    766   2.31722  5.20983  2.93983  2.11954  4.53807  2.33915  3.02027  4.00837  2.14926  3.50426  4.25982  2.97369  3.90526  2.29814  2.91088  2.71707  2.98105  3.59245  5.64860  4.25274    882 - -
          2.68618  4.42225  2.77519  2.73123  3.46354  2.40513  3.72494  3.29354  2.67741  2.69355  4.24690  2.90347  2.73739  3.18146  2.89801  2.37887  2.77519  2.98518  4.58477  3.61503
          0.01631  4.51983  5.24218  0.61958  0.77255  0.74884  0.64039
    767   2.34003  5.19105  2.36633  2.42010  4.52658  3.48402  3.70557  3.99955  2.14512  3.50097  4.25544  2.45393  3.89716  2.81311  2.95458  2.12235  2.45573  3.58100  5.65123  4.24979    883 - -
          2.68618  4.42225  2.77519  2.73123  3.46354  2.40513  3.72494  3.29354  2.67741  2.69355  4.24690  2.90347  2.73739  3.18146  2.89801  2.37887  2.77519  2.98518  4.58477  3.61503
          0.01631  4.51983  5.24218  0.61958  0.77255  0.74884  0.64039
    768   2.32687  4.76666  3.21843  2.65822  3.15098  2.69079  3.78944  3.36661  2.61831  2.54949  3.85214  3.15377  3.96552  2.49226  2.15164  2.79348  2.94569  3.08108  5.29536  3.99525    884 - -
          2.68618  4.42225  2.77519  2.73123  3.46354  2.40513  3.72494  3.29354  2.67741  2.69355  4.24690  2.90347  2.73739  3.18146  2.89801  2.37887  2.77519  2.98518  4.58477  3.61503
          0.01631  4.51983  5.24218  0.61958  0.77255  0.74884  0.64039
    769   2.72286  3.22793  3.02301  2.23023  4.38237  2.80955  3.70561  3.82868  1.87809  3.36882  4.14562  3.00777  3.90696  2.40640  2.91645  2.71506  2.45968  3.45084  5.55067  4.18099    885 - -
          2.68618  4.42225  2.77519  2.73123  3.46354  2.40513  3.72494  3.29354  2.67741  2.69355  4.24690  2.90347  2.73739  3.18146  2.89801  2.37887  2.77519  2.98518  4.58477  3.61503
          0.01631  4.51983  5.24218  0.61958  0.77255  0.74884  0.64039
    770   2.38983  4.46825  3.52516  2.43287  3.61486  3.67232  3.92014  2.36362  2.91361  2.25639  3.56966  3.38196  4.05283  3.22720  2.65497  2.91287  2.48992  2.31186  5.05030  3.80836    886 - -
          2.68618  4.42225  2.77519  2.73123  3.46354  2.40513  3.72494  3.29354  2.67741  2.69355  4.24690  2.90347  2.73739  3.18146  2.89801  2.37887  2.77519  2.98518  4.58477  3.61503
          0.01631  4.51983  5.24218  0.61958  0.77255  0.74884  0.64039
    771   2.75353  4.24585  4.13263  2.58740  2.63286  3.84353  4.11488  2.64156  3.44435  1.76050  3.32258  3.78891  4.20907  3.67379  3.64785  3.12700  2.98519  1.89836  4.80165  2.67963    887 - -
          2.68618  4.42225  2.77519  2.73123  3.46354  2.40513  3.72494  3.29354  2.67741  2.69355  4.24690  2.90347  2.73739  3.18146  2.89801  2.37887  2.77519  2.98518  4.58477  3.61503
          0.01631  4.51983  5.24218  0.61958  0.77255  0.74884  0.64039
    772   2.98232  4.34018  4.78192  4.21833  2.30424  4.11147  4.14441  1.80388  4.02388  1.67020  3.34590  4.18108  4.45171  4.11714  4.04325  3.42812  3.21102  2.56510  2.84600  2.23855    888 - -
          2.68618  4.42225  2.77519  2.73123  3.46354  2.40513  3.72494  3.29354  2.67741  2.69355  4.24690  2.90347  2.73739  3.18146  2.89801  2.37887  2.77519  2.98518  4.58477  3.61503
          0.01631  4.51983  5.24218  0.61958  0.77255  0.74884  0.64039
    773   2.28402  5.61141  1.26995  1.94373  4.94734  2.45247  3.94968  4.45504  2.88762  3.94331  4.74909  2.95560  4.05510  3.09449  3.45634  2.97825  3.34126  4.01474  6.09929  4.62024    889 - -
          2.68618  4.42225  2.77519  2.73123  3.46354  2.40513  3.72494  3.29354  2.67741  2.69355  4.24690  2.90347  2.73739  3.18146  2.89801  2.37887  2.77519  2.98518  4.58477  3.61503
          0.01631  4.51983  5.24218  0.61958  0.77255  0.74884  0.64039
    774   2.72222  4.61529  3.34452  2.39761  2.74161  2.77108  3.85644  3.15542  2.31008  1.90037  3.70769  3.26244  4.01383  3.10078  3.15775  2.86119  2.95390  2.90458  5.16591  3.89594    890 - -
          2.68618  4.42225  2.77519  2.73123  3.46354  2.40513  3.72494  3.29354  2.67741  2.69355  4.24690  2.90347  2.73739  3.18146  2.89801  2.37887  2.77519  2.98518  4.58477  3.61503
          0.01631  4.51983  5.24218  0.61958  0.77255  0.74884  0.64039
    775   1.99686  4.84845  3.14801  2.63099  2.81348  3.55549  3.80143  3.49820  2.20336  3.12701  3.96161  2.00390  3.96855  2.97657  3.05097  2.79527  2.97797  3.19235  5.37939  4.05605    891 - -
          2.68618  4.42225  2.77519  2.73123  3.46354  2.40513  3.72494  3.29354  2.67741  2.69355  4.24690  2.90347  2.73739  3.18146  2.89801  2.37887  2.77519  2.98518  4.58477  3.61503
          0.01631  4.51983  5.24218  0.61958  0.77255  0.74884  0.64039
    776   2.42342  5.20288  2.47202  2.12347  4.53941  3.48575  3.67545  4.01782  2.06132  3.50297  4.24678  2.95659  3.88179  2.35825  2.46875  2.68184  2.94711  3.58915  5.63881  3.18177    892 - -
          2.68618  4.42225  2.77519  2.73123  3.46354  2.40513  3.72494  3.29354  2.67741  2.69355  4.24690  2.90347  2.73739  3.18146  2.89801  2.37887  2.77519  2.98518  4.58477  3.61503
          0.01631  4.51983  5.24218  0.61958  0.77255  0.74884  0.64039
    777   2.36658  4.64185  3.33570  2.78236  3.88165  2.72291  3.86527  3.26379  2.74564  2.00939  3.79161  3.24377  3.98972  3.08804  2.56810  2.39415  2.43932  2.98831  5.24712  3.97173    893 - -
          2.68618  4.42225  2.77519  2.73123  3.46354  2.40513  3.72494  3.29354  2.67741  2.69355  4.24690  2.90347  2.73739  3.18146  2.89801  2.37887  2.77519  2.98518  4.58477  3.61503
          0.01631  4.51983  5.24218  0.61958  0.77255  0.74884  0.64039
    778   2.73243  5.21922  2.92225  2.04845  4.55298  2.74400  2.88272  4.03197  2.13537  3.51926  4.26615  2.52410  3.12795  2.79250  2.92528  2.29251  2.96528  3.60446  5.65781  4.25132    894 - -
          2.68618  4.42225  2.77519  2.73123  3.46354  2.40513  3.72494  3.29354  2.67741  2.69355  4.24690  2.90347  2.73739  3.18146  2.89801  2.37887  2.77519  2.98518  4.58477  3.61503
          0.01631  4.51983  5.24218  0.61958  0.77255  0.74884  0.64039
    779   2.31459  5.31227  2.86499  1.42359  4.64785  3.52735  3.76338  4.11372  2.13930  3.60309  4.37489  3.00033  3.96611  2.36249  2.93699  2.81233  3.08937  3.70129  5.74065  4.34892    895 - -
          2.68618  4.42225  2.77519  2.73123  3.46354  2.40513  3.72494  3.29354  2.67741  2.69355  4.24690  2.90347  2.73739  3.18146  2.89801  2.37887  2.77519  2.98518  4.58477  3.61503
          0.19139  4.51983  1.81216  0.61958  0.77255  0.74884  0.64039
    780   2.79562  5.27212  2.16460  2.34159  4.59737  3.42474  3.72893  4.07793  2.53548  3.57811  4.35159  2.22222  3.89549  1.92474  3.04091  2.74700  2.40533  3.65933  5.73088  4.31042    896 - -
          2.68563  4.42240  2.77534  2.73138  3.46369  2.40528  3.72509  3.29369  2.67756  2.69370  4.24705  2.90362  2.73755  3.18161  2.89677  2.37902  2.77492  2.98533  4.58492  3.61518
          0.70982  1.39776  1.34279  1.00469  0.45596  0.57080  0.83258
    781   2.21801  4.45161  3.35699  2.30044  2.80926  3.55404  3.82875  2.96817  2.78772  2.68683  3.57097  3.25129  3.95382  3.10554  3.17581  2.42299  2.86883  2.24721  5.04331  3.78772    900 - -
          2.68618  4.42225  2.77519  2.73123  3.46354  2.40513  3.72494  3.29354  2.67741  2.69355  4.24690  2.90347  2.73739  3.18146  2.89801  2.37887  2.77519  2.98518  4.58477  3.61503
          0.02081  4.27831  5.00066  0.61958  0.77255  0.71011  0.67647
    782   2.69060  4.88688  3.08775  2.16595  4.12570  3.51620  3.71214  3.54132  2.09266  2.62551  3.95747  3.04677  3.90568  2.38588  2.93664  2.72452  2.92029  2.74480  5.38244  3.01213    901 - -
          2.68618  4.42225  2.77519  2.73123  3.46354  2.40513  3.72494  3.29354  2.67741  2.69355  4.24690  2.90347  2.73739  3.18146  2.89801  2.37887  2.77519  2.98518  4.58477  3.61503
          0.01804  4.41983  5.14218  0.61958  0.77255  0.86894  0.54369
    783   2.87288  5.39293  2.27009  1.98148  4.72003  2.53808  3.77286  4.20936  1.52291  3.68860  4.46159  2.92052  3.94184  2.89398  3.07722  2.80952  3.11904  3.77846  5.82615  4.39475    902 - -
          2.68618  4.42225  2.77519  2.73123  3.46354  2.40513  3.72494  3.29354  2.67741  2.69355  4.24690  2.90347  2.73739  3.18146  2.89801  2.37887  2.77519  2.98518  4.58477  3.61503
          0.01804  4.41983  5.14218  0.61958  0.77255  0.63005  0.76050
    784   2.72482  4.57750  3.40826  2.39544  3.70990  3.64756  3.87478  2.58315  2.79907  2.08765  3.65994  3.30223  4.03044  2.18738  3.18876  2.88174  2.95556  2.85460  5.12300  2.76623    903 - -
          2.68618  4.42225  2.77519  2.73123  3.46354  2.40513  3.72494  3.29354  2.67741  2.69355  4.24690  2.90347  2.73739  3.18146  2.89801  2.37887  2.77519  2.98518  4.58477  3.61503
          0.01631  4.51983  5.24218  0.61958  0.77255  0.74884  0.64039
    785   1.57878  4.46882  3.55864  3.01824  3.59219  3.67063  3.95754  2.43616  2.97369  2.69897  3.59842  2.63518  4.07457  3.28708  3.32889  2.93388  2.96671  2.73718  5.04384  2.78351    904 - -
          2.68618  4.42225  2.77519  2.73123  3.46354  2.40513  3.72494  3.29354  2.67741  2.69355  4.24690  2.90347  2.73739  3.18146  2.89801  2.37887  2.77519  2.98518  4.58477  3.61503
          0.01631  4.51983  5.24218  0.61958  0.77255  0.74884  0.64039
    786   2.31359  5.28267  2.41786  1.89361  4.61579  3.48865  3.72550  4.09852  2.48676  3.58229  4.33494  2.45570  3.91720  2.83288  2.03304  2.73975  3.02023  3.66855  5.71956  4.30531    905 - -
          2.68618  4.42225  2.77519  2.73123  3.46354  2.40513  3.72494  3.29354  2.67741  2.69355  4.24690  2.90347  2.73739  3.18146  2.89801  2.37887  2.77519  2.98518  4.58477  3.61503
          0.01631  4.51983  5.24218  0.61958  0.77255  0.74884  0.64039
    787   2.74061  5.02288  2.14700  2.19336  4.28169  3.52198  3.74382  3.70126  2.53465  2.55149  4.08891  3.03076  3.92946  2.42577  3.00917  2.74946  2.97431  2.36135  5.51027  4.15282    906 - -
          2.68618  4.42225  2.77519  2.73123  3.46354  2.40513  3.72494  3.29354  2.67741  2.69355  4.24690  2.90347  2.73739  3.18146  2.89801  2.37887  2.77519  2.98518  4.58477  3.61503
          0.01631  4.51983  5.24218  0.61958  0.77255  0.35065  1.21818
    788   3.26766  5.69044  2.92212  1.04605  5.07912  3.73586  4.01558  4.52948  1.50933  3.97759  4.80547  3.21465  4.24011  3.15151  2.98406  3.19525  3.50168  4.12808  6.05516  4.71026    907 - -
          2.68618  4.42225  2.77519  2.73123  3.46354  2.40513  3.72494  3.29354  2.67741  2.69355  4.24690  2.90347  2.73739  3.18146  2.89801  2.37887  2.77519  2.98518  4.58477  3.61503
          0.01390  4.67897  5.40131  0.61958  0.77255  0.48576  0.95510
    789   2.36612  5.12232  3.08511  2.19937  4.41271  3.56752  3.75847  2.85756  2.50586  3.40203  4.18164  3.06426  3.96030  2.46419  2.05844  2.16149  3.00353  3.48372  5.58934  4.22241    908 - -
          2.68618  4.42225  2.77519  2.73123  3.46354  2.40513  3.72494  3.29354  2.67741  2.69355  4.24690  2.90347  2.73739  3.18146  2.89801  2.37887  2.77519  2.98518  4.58477  3.61503
          0.01390  4.67897  5.40131  0.61958  0.77255  0.48576  0.95510
    790   2.32523  4.47270  3.67107  3.10317  3.61403  3.74357  4.00848  2.97176  3.03905  1.64549  2.77383  3.49882  3.09642  3.34923  2.71874  2.53979  2.99836  2.74882  5.06261  3.83208    909 - -
          2.68618  4.42225  2.77519  2.73123  3.46354  2.40513  3.72494  3.29354  2.67741  2.69355  4.24690  2.90347  2.73739  3.18146  2.89801  2.37887  2.77519  2.98518  4.58477  3.61503
          0.01390  4.67897  5.40131  0.61958  0.77255  0.48576  0.95510
    791   1.47056  4.81558  3.36785  2.91607  4.48651  2.60262  2.74870  3.92314  2.95178  3.53344  4.34027  3.34201  4.04697  3.28391  3.38448  1.63800  3.07526  3.49685  5.75813  4.45112    910 - -
          2.68618  4.42225  2.77519  2.73123  3.46354  2.40513  3.72494  3.29354  2.67741  2.69355  4.24690  2.90347  2.73739  3.18146  2.89801  2.37887  2.77519  2.98518  4.58477  3.61503
          0.01390  4.67897  5.40131  0.61958  0.77255  0.48576  0.95510
    792   3.11354  5.60207  2.13199  0.93575  4.90568  3.58665  4.00937  4.34605  2.91397  3.89823  4.71482  3.05917  4.13168  3.15334  3.45753  3.04229  3.37904  2.81009  6.08017  4.62722    911 - -
          2.68618  4.42225  2.77519  2.73123  3.46354  2.40513  3.72494  3.29354  2.67741  2.69355  4.24690  2.90347  2.73739  3.18146  2.89801  2.37887  2.77519  2.98518  4.58477  3.61503
          0.01390  4.67897  5.40131  0.61958  0.77255  0.48576  0.95510
    793   2.39587  5.25839  2.07444  2.10948  4.59205  3.53581  2.99800  4.07117  2.47541  2.91499  4.30309  2.52056  3.93545  2.83391  2.49700  2.73657  3.00327  3.64311  5.69677  4.29078    912 - -
          2.68618  4.42225  2.77519  2.73123  3.46354  2.40513  3.72494  3.29354  2.67741  2.69355  4.24690  2.90347  2.73739  3.18146  2.89801  2.37887  2.77519  2.98518  4.58477  3.61503
          0.01390  4.67897  5.40131  0.61958  0.77255  0.48576  0.95510
    794   3.10493  4.54099  4.58654  3.99465  3.39000  4.24100  4.52967  2.19820  2.59901  1.25003  1.84549  4.21892  4.55613  4.04332  3.97051  3.54195  3.33108  2.57309  5.12333  3.98236    913 - -
          2.68618  4.42225  2.77519  2.73123  3.46354  2.40513  3.72494  3.29354  2.67741  2.69355  4.24690  2.90347  2.73739  3.18146  2.89801  2.37887  2.77519  2.98518  4.58477  3.61503
          0.01390  4.67897  5.40131  0.61958  0.77255  0.48576  0.95510
    795   3.45641  5.53752  3.73633  3.22460  5.05611  3.99171  4.08816  4.52114  2.37725  3.94150  4.82383  2.34205  4.44107  3.23814  0.69907  3.46149  3.67219  4.16420  5.90672  4.72213    914 - -
          2.68618  4.42225  2.77519  2.73123  3.46354  2.40513  3.72494  3.29354  2.67741  2.69355  4.24690  2.90347  2.73739  3.18146  2.89801  2.37887  2.77519  2.98518  4.58477  3.61503
          0.01390  4.67897  5.40131  0.61958  0.77255  0.48576  0.95510
    796   3.08019  4.53393  4.48179  2.36034  2.64321  4.20528  4.48912  2.08238  3.80099  1.12794  3.30772  4.15849  4.52877  4.00497  3.98988  3.50083  3.30836  2.55989  5.09978  3.92520    915 - -
          2.68618  4.42225  2.77519  2.73123  3.46354  2.40513  3.72494  3.29354  2.67741  2.69355  4.24690  2.90347  2.73739  3.18146  2.89801  2.37887  2.77519  2.98518  4.58477  3.61503
          0.01390  4.67897  5.40131  0.61958  0.77255  0.48576  0.95510
    797   3.23186  4.59169  5.00252  4.40735  1.98734  4.42229  4.71977  2.59620  4.24263  1.15207  2.10599  4.51940  4.70345  4.33644  4.29587  3.74246  2.52898  2.62757  5.11934  3.98896    916 - -
          2.68618  4.42225  2.77519  2.73123  3.46354  2.40513  3.72494  3.29354  2.67741  2.69355  4.24690  2.90347  2.73739  3.18146  2.89801  2.37887  2.77519  2.98518  4.58477  3.61503
          0.01390  4.67897  5.40131  0.61958  0.77255  0.48576  0.95510
    798   4.57737  5.73516  5.11288  5.03656  2.76710  4.83516  4.28309  4.51701  4.89047  3.75121  5.10565  4.83554  5.31190  4.97655  4.88245  4.60820  4.87844  4.42808  4.42113  0.25812    917 - -
          2.68618  4.42225  2.77519  2.73123  3.46354  2.40513  3.72494  3.29354  2.67741  2.69355  4.24690  2.90347  2.73739  3.18146  2.89801  2.37887  2.77519  2.98518  4.58477  3.61503
          0.01390  4.67897  5.40131  0.61958  0.77255  0.48576  0.95510
    799   3.53670  4.93571  5.20977  4.95657  4.30848  4.53701  5.67794  2.36209  4.85264  2.88854  4.20079  5.01341  5.09771  5.18090  4.98635  4.14405  3.90458  0.38458  6.19883  4.96666    918 - -
          2.68618  4.42225  2.77519  2.73123  3.46354  2.40513  3.72494  3.29354  2.67741  2.69355  4.24690  2.90347  2.73739  3.18146  2.89801  2.37887  2.77519  2.98518  4.58477  3.61503
          0.01390  4.67897  5.40131  0.61958  0.77255  0.48576  0.95510
    800   0.51444  4.58896  4.26653  4.12600  5.09017  2.10840  5.09154  4.51292  4.23355  4.23940  5.05125  4.00827  4.19584  4.44010  4.42919  2.87544  3.22566  3.81022  6.41577  5.30633    919 - -
          2.68618  4.42225  2.77519  2.73123  3.46354  2.40513  3.72494  3.29354  2.67741  2.69355  4.24690  2.90347  2.73739  3.18146  2.89801  2.37887  2.77519  2.98518  4.58477  3.61503
          0.01390  4.67897  5.40131  0.61958  0.77255  0.48576  0.95510
    801   2.19290  2.35025  4.70567  4.18186  3.58632  3.95222  4.63360  2.64890  4.01212  1.02817  3.53116  4.22565  4.45062  4.21315  4.12901  3.32826  3.23848  2.50526  5.23709  4.06727    920 - -
          2.68618  4.42225  2.77519  2.73123  3.46354  2.40513  3.72494  3.29354  2.67741  2.69355  4.24690  2.90347  2.73739  3.18146  2.89801  2.37887  2.77519  2.98518  4.58477  3.61503
          0.01390  4.67897  5.40131  0.61958  0.77255  0.48576  0.95510
    802   3.10781  4.93287  4.43621  4.31263  4.97845  3.72649  5.22747  4.24192  4.27876  4.06323  5.10095  4.31442  4.50824  4.63334  4.44215  3.32269  0.32317  3.81948  6.30778  5.21150    921 - -
          2.68618  4.42225  2.77519  2.73123  3.46354  2.40513  3.72494  3.29354  2.67741  2.69355  4.24690  2.90347  2.73739  3.18146  2.89801  2.37887  2.77519  2.98518  4.58477  3.61503
          0.01390  4.67897  5.40131  0.61958  0.77255  0.48576  0.95510
    803   4.18618  5.82425  4.77257  4.19244  5.40746  4.41929  4.76030  5.07981  3.01692  4.44406  5.47405  4.46444  4.93078  3.98922  0.24456  4.26831  4.42808  4.77748  6.18654  5.23006    922 - -
          2.68618  4.42225  2.77519  2.73123  3.46354  2.40513  3.72494  3.29354  2.67741  2.69355  4.24690  2.90347  2.73739  3.18146  2.89801  2.37887  2.77519  2.98518  4.58477  3.61503
          0.01390  4.67897  5.40131  0.61958  0.77255  0.48576  0.95510
    804   0.59236  4.53028  4.28528  4.09024  4.99528  3.32325  5.01901  4.40980  4.13198  4.13959  4.94771  3.95895  4.14694  4.35612  4.33813  1.77007  3.15604  3.72463  6.35196  5.20745    923 - -
          2.68618  4.42225  2.77519  2.73123  3.46354  2.40513  3.72494  3.29354  2.67741  2.69355  4.24690  2.90347  2.73739  3.18146  2.89801  2.37887  2.77519  2.98518  4.58477  3.61503
          0.01390  4.67897  5.40131  0.61958  0.77255  0.48576  0.95510
    805   2.82396  5.21034  3.12796  2.20228  4.53112  3.60122  3.76054  3.06905  1.55283  3.49020  4.26315  3.08695  3.98854  2.41115  2.44112  2.80685  3.04832  2.98205  5.64406  4.28365    924 - -
          2.68618  4.42225  2.77519  2.73123  3.46354  2.40513  3.72494  3.29354  2.67741  2.69355  4.24690  2.90347  2.73739  3.18146  2.89801  2.37887  2.77519  2.98518  4.58477  3.61503
          0.01390  4.67897  5.40131  0.61958  0.77255  0.48576  0.95510
    806   2.76183  4.72302  3.34371  2.36072  2.84268  3.65462  2.98815  3.28802  2.13989  2.53416  3.81184  3.26270  4.03999  3.09494  3.18415  2.41881  2.99318  3.02250  3.58083  3.01463    925 - -
          2.68618  4.42225  2.77519  2.73123  3.46354  2.40513  3.72494  3.29354  2.67741  2.69355  4.24690  2.90347  2.73739  3.18146  2.89801  2.37887  2.77519  2.98518  4.58477  3.61503
          0.01390  4.67897  5.40131  0.61958  0.77255  0.48576  0.95510
    807   2.30156  4.96331  3.16608  2.62322  3.15353  3.59704  2.62878  3.62813  2.60970  3.23127  4.04848  3.13865  3.99536  1.74817  3.06408  2.41055  3.01067  3.30573  5.45770  4.11492    926 - -
          2.68618  4.42225  2.77519  2.73123  3.46354  2.40513  3.72494  3.29354  2.67741  2.69355  4.24690  2.90347  2.73739  3.18146  2.89801  2.37887  2.77519  2.98518  4.58477  3.61503
          0.01390  4.67897  5.40131  0.61958  0.77255  0.48576  0.95510
    808   3.22614  2.44917  5.13715  4.58263  3.61637  4.48574  4.96429  2.23803  4.42287  1.22808  3.49409  4.65701  4.82183  4.58080  4.49865  3.84158  3.48074  1.34381  5.40972  4.24707    927 - -
          2.68618  4.42225  2.77519  2.73123  3.46354  2.40513  3.72494  3.29354  2.67741  2.69355  4.24690  2.90347  2.73739  3.18146  2.89801  2.37887  2.77519  2.98518  4.58477  3.61503
          0.01390  4.67897  5.40131  0.61958  0.77255  0.48576  0.95510
    809   2.81382  4.29156  4.24219  3.66336  2.15790  3.90355  4.13691  2.74443  3.54590  2.48089  3.40778  2.83012  4.27195  3.76235  3.72972  2.30717  3.04572  1.88801  3.14195  2.76729    928 - -
          2.68618  4.42225  2.77519  2.73123  3.46354  2.40513  3.72494  3.29354  2.67741  2.69355  4.24690  2.90347  2.73739  3.18146  2.89801  2.37887  2.77519  2.98518  4.58477  3.61503
          0.01390  4.67897  5.40131  0.61958  0.77255  0.48576  0.95510
    810   2.44630  4.61507  5.12332  4.54566  3.48699  4.55600  4.92448  1.25466  4.39319  1.39444  2.51450  4.66442  4.83316  4.51490  4.46277  3.89086  3.52128  2.27664  5.33298  4.21090    929 - -
          2.68618  4.42225  2.77519  2.73123  3.46354  2.40513  3.72494  3.29354  2.67741  2.69355  4.24690  2.90347  2.73739  3.18146  2.89801  2.37887  2.77519  2.98518  4.58477  3.61503
          0.01390  4.67897  5.40131  0.61958  0.77255  0.48576  0.95510
    811   2.34654  4.35780  3.88457  3.31244  3.46987  2.22063  4.07570  2.30552  3.23826  2.56336  3.47132  3.64169  2.59928  3.51046  3.52369  3.06126  2.99568  2.62316  3.16107  2.82827    930 - -
          2.68618  4.42225  2.77519  2.73123  3.46354  2.40513  3.72494  3.29354  2.67741  2.69355  4.24690  2.90347  2.73739  3.18146  2.89801  2.37887  2.77519  2.98518  4.58477  3.61503
          0.01390  4.67897  5.40131  0.61958  0.77255  0.48576  0.95510
    812   2.30992  4.18856  4.48649  3.88710  2.67980  3.91299  4.23202  1.98315  2.70706  1.83774  3.29638  3.98903  4.27789  3.90009  3.81858  3.21309  3.00397  2.17135  3.10067  3.62303    931 - -
          2.68618  4.42225  2.77519  2.73123  3.46354  2.40513  3.72494  3.29354  2.67741  2.69355  4.24690  2.90347  2.73739  3.18146  2.89801  2.37887  2.77519  2.98518  4.58477  3.61503
          0.01390  4.67897  5.40131  0.61958  0.77255  0.48576  0.95510
    813   1.27294  4.54539  3.76843  3.26354  4.03667  3.54520  4.24126  2.41062  3.23002  3.10324  3.97930  3.57898  2.80491  3.53413  3.58323  1.99803  3.04874  3.06234  5.45085  4.21787    932 - -
          2.68618  4.42225  2.77519  2.73123  3.46354  2.40513  3.72494  3.29354  2.67741  2.69355  4.24690  2.90347  2.73739  3.18146  2.89801  2.37887  2.77519  2.98518  4.58477  3.61503
          0.09104  4.67897  2.55446  0.61958  0.77255  0.48576  0.95510
    814   2.73732  3.35433  3.13309  2.24951  4.16014  3.56323  3.78315  3.57607  2.59031  3.18509  4.00202  2.48920  2.25244  2.93864  3.05053  2.40852  2.97232  3.25595  5.43360  3.00543    933 - -
          2.68618  4.42225  2.77519  2.73123  3.46354  2.40513  3.72494  3.29354  2.67741  2.69355  4.24690  2.90347  2.73739  3.18146  2.89801  2.37887  2.77519  2.98518  4.58477  3.61503
          0.01500  4.60292  5.32527  0.61958  0.77255  0.62533  0.76590
    815   2.77567  4.35917  3.99358  3.43288  3.50598  3.80505  4.17285  2.30390  3.34302  1.71604  3.48259  3.72844  4.21349  3.61603  3.60943  2.01746  2.06605  2.52943  5.02144  3.81536    934 - -
          2.68618  4.42225  2.77519  2.73123  3.46354  2.40513  3.72494  3.29354  2.67741  2.69355  4.24690  2.90347  2.73739  3.18146  2.89801  2.37887  2.77519  2.98518  4.58477  3.61503
          0.01500  4.60292  5.32527  0.61958  0.77255  0.62533  0.76590
    816   2.76382  4.24911  4.17685  2.82245  2.22236  3.86390  4.17018  1.90001  3.48764  2.42331  3.36112  3.82671  4.23388  3.71789  3.68576  2.51347  2.99752  1.89613  4.87513  3.67724    935 - -
          2.68618  4.42225  2.77519  2.73123  3.46354  2.40513  3.72494  3.29354  2.67741  2.69355  4.24690  2.90347  2.73739  3.18146  2.89801  2.37887  2.77519  2.98518  4.58477  3.61503
          0.01500  4.60292  5.32527  0.61958  0.77255  0.40744  1.09467
    817   2.39598  5.16953  2.21453  2.49711  4.47864  3.54959  3.74473  3.93512  2.00774  3.46040  4.22543  3.03681  3.94494  2.85662  2.62379  2.74751  2.19519  2.85711  5.62950  4.24587    936 - -
          2.68618  4.42225  2.77519  2.73123  3.46354  2.40513  3.72494  3.29354  2.67741  2.69355  4.24690  2.90347  2.73739  3.18146  2.89801  2.37887  2.77519  2.98518  4.58477  3.61503
          0.01390  4.67897  5.40131  0.61958  0.77255  0.48576  0.95510
    818   2.80169  5.26601  3.05322  2.16966  4.60747  3.56707  3.74186  4.07615  2.17242  3.56096  4.31266  3.04053  3.96057  2.46632  2.25892  1.84043  2.52048  3.65581  5.69328  4.30540    937 - -
          2.68618  4.42225  2.77519  2.73123  3.46354  2.40513  3.72494  3.29354  2.67741  2.69355  4.24690  2.90347  2.73739  3.18146  2.89801  2.37887  2.77519  2.98518  4.58477  3.61503
          0.01390  4.67897  5.40131  0.61958  0.77255  0.48576  0.95510
    819   2.35655  4.91375  3.18763  2.62872  4.14012  3.59933  2.97207  2.90088  2.21215  2.68085  3.98816  2.63475  3.10905  2.96559  2.68546  2.80523  2.98920  2.65024  5.42452  4.10027    938 - -
          2.68618  4.42225  2.77519  2.73123  3.46354  2.40513  3.72494  3.29354  2.67741  2.69355  4.24690  2.90347  2.73739  3.18146  2.89801  2.37887  2.77519  2.98518  4.58477  3.61503
          0.01390  4.67897  5.40131  0.61958  0.77255  0.48576  0.95510
    820   2.75605  5.00421  2.59413  2.57049  4.25590  3.00660  3.77798  2.97514  2.56610  2.60609  4.07099  2.57448  3.10915  2.52578  3.03554  2.40440  2.98741  3.34368  3.42332  4.15099    939 - -
          2.68618  4.42225  2.77519  2.73123  3.46354  2.40513  3.72494  3.29354  2.67741  2.69355  4.24690  2.90347  2.73739  3.18146  2.89801  2.37887  2.77519  2.98518  4.58477  3.61503
          0.01390  4.67897  5.40131  0.61958  0.77255  0.48576  0.95510
    821   2.78318  5.23684  2.62661  2.47500  4.56062  2.80006  3.75037  4.03115  1.98419  2.71810  4.29000  2.20819  3.94818  2.85750  2.99115  2.14667  3.01672  3.61745  5.68689  4.28834    940 - -
          2.68618  4.42225  2.77519  2.73123  3.46354  2.40513  3.72494  3.29354  2.67741  2.69355  4.24690  2.90347  2.73739  3.18146  2.89801  2.37887  2.77519  2.98518  4.58477  3.61503
          0.01390  4.67897  5.40131  0.61958  0.77255  0.48576  0.95510
    822   2.75800  3.37734  3.06054  2.14670  4.42547  2.82497  3.74850  3.87579  2.27573  2.84173  4.18837  2.31390  2.99794  2.86553  2.98917  2.38757  2.98981  3.49476  5.59853  4.22208    941 - -
          2.68618  4.42225  2.77519  2.73123  3.46354  2.40513  3.72494  3.29354  2.67741  2.69355  4.24690  2.90347  2.73739  3.18146  2.89801  2.37887  2.77519  2.98518  4.58477  3.61503
          0.01390  4.67897  5.40131  0.61958  0.77255  0.48576  0.95510
    823   2.81249  4.84950  3.33373  2.75925  4.05730  3.67008  3.85587  2.63969  2.08186  1.92741  3.93091  3.24575  3.02795  2.57601  2.55918  2.89362  3.03843  3.16404  5.36496  4.07813    942 - -
          2.68618  4.42225  2.77519  2.73123  3.46354  2.40513  3.72494  3.29354  2.67741  2.69355  4.24690  2.90347  2.73739  3.18146  2.89801  2.37887  2.77519  2.98518  4.58477  3.61503
          0.09857  4.67897  2.47009  0.61958  0.77255  0.48576  0.95510
    824   2.01497  5.20050  3.00345  2.45530  4.53189  2.95798  3.70924  4.00109  2.17004  3.49924  4.25183  2.56748  3.91572  2.41270  2.51512  2.32172  2.97763  3.58530  5.64490  4.25168    943 - -
          2.68618  4.42225  2.77519  2.73123  3.46354  2.40513  3.72494  3.29354  2.67741  2.69355  4.24690  2.90347  2.73739  3.18146  2.89801  2.37887  2.77519  2.98518  4.58477  3.61503
          0.01511  4.59551  5.31786  0.61958  0.77255  0.63743  0.75215
    825   2.73411  5.12215  2.65356  2.47476  4.42048  3.52452  3.71730  3.87410  2.11093  3.40668  4.17620  2.58336  3.91784  2.83195  2.47718  2.38524  2.96516  2.86345  5.58280  2.58273    944 - -
          2.68618  4.42225  2.77519  2.73123  3.46354  2.40513  3.72494  3.29354  2.67741  2.69355  4.24690  2.90347  2.73739  3.18146  2.89801  2.37887  2.77519  2.98518  4.58477  3.61503
          0.01511  4.59551  5.31786  0.61958  0.77255  0.63743  0.75215
    826   2.81003  4.29356  4.24187  3.66595  3.42252  3.91562  4.25619  2.06503  3.55533  1.77492  3.40374  3.89406  4.29231  3.78995  3.75788  1.94830  2.58177  2.01600  4.96526  3.77102    945 - -
          2.68618  4.42225  2.77519  2.73123  3.46354  2.40513  3.72494  3.29354  2.67741  2.69355  4.24690  2.90347  2.73739  3.18146  2.89801  2.37887  2.77519  2.98518  4.58477  3.61503
          0.01511  4.59551  5.31786  0.61958  0.77255  0.40141  1.10677
    827   2.12776  4.57355  2.50789  2.48987  2.76303  3.70999  3.95323  2.52723  2.92096  2.06559  3.66806  3.39105  4.09285  3.23611  3.30727  2.94646  2.99847  2.83815  5.14557  3.89390    946 - -
          2.68618  4.42225  2.77519  2.73123  3.46354  2.40513  3.72494  3.29354  2.67741  2.69355  4.24690  2.90347  2.73739  3.18146  2.89801  2.37887  2.77519  2.98518  4.58477  3.61503
          0.01390  4.67897  5.40131  0.61958  0.77255  0.48576  0.95510
    828   2.77438  4.48427  3.66657  2.53054  3.62005  3.75776  4.01125  2.50803  3.03659  1.84649  3.58325  3.49962  4.13612  3.34728  2.68030  3.00523  2.10946  2.41441  5.07235  3.84056    947 - -
          2.68618  4.42225  2.77519  2.73123  3.46354  2.40513  3.72494  3.29354  2.67741  2.69355  4.24690  2.90347  2.73739  3.18146  2.89801  2.37887  2.77519  2.98518  4.58477  3.61503
          0.01390  4.67897  5.40131  0.61958  0.77255  0.48576  0.95510
    829   2.40399  4.86238  3.22831  2.67850  4.08737  2.38416  2.29143  2.68436  2.66177  3.12131  3.95448  3.18155  4.00806  2.53509  3.10615  2.83005  2.56518  3.18962  5.39526  4.08439    948 - -
          2.68618  4.42225  2.77519  2.73123  3.46354  2.40513  3.72494  3.29354  2.67741  2.69355  4.24690  2.90347  2.73739  3.18146  2.89801  2.37887  2.77519  2.98518  4.58477  3.61503
          0.01390  4.67897  5.40131  0.61958  0.77255  0.48576  0.95510
    830   2.77012  5.26129  2.46455  2.46174  4.59984  2.85749  3.72803  4.07944  2.17754  2.82908  4.30485  2.29503  3.93467  2.24232  2.48551  2.73488  3.00114  3.64868  5.69594  4.29131    949 - -
          2.68618  4.42225  2.77519  2.73123  3.46354  2.40513  3.72494  3.29354  2.67741  2.69355  4.24690  2.90347  2.73739  3.18146  2.89801  2.37887  2.77519  2.98518  4.58477  3.61503
          0.27718  4.67897  1.45761  0.61958  0.77255  0.48576  0.95510
    831   2.71268  5.13733  2.30140  2.40823  4.49707  2.71051  3.70138  3.96647  2.46682  3.47698  4.23860  2.95037  2.83436  2.81438  2.40559  2.06906  2.95773  3.54982  5.63389  4.23770    950 - -
          2.68618  4.42225  2.77519  2.73123  3.46354  2.40513  3.72494  3.29354  2.67741  2.69355  4.24690  2.90347  2.73739  3.18146  2.89801  2.37887  2.77519  2.98518  4.58477  3.61503
          0.16234  4.41983  1.98188  0.61958  0.77255  0.86894  0.54369
    832   1.86099  4.78086  3.01295  2.57308  4.29136  2.55569  3.80889  3.72127  2.61614  3.31370  4.12049  3.05514  2.62850  2.27689  3.06132  2.66489  2.91510  3.32974  5.53332  4.20308    951 - -
          2.68618  4.42225  2.77519  2.73123  3.46354  2.40513  3.72494  3.29354  2.67741  2.69355  4.24690  2.90347  2.73739  3.18146  2.89801  2.37887  2.77519  2.98518  4.58477  3.61503
          0.02081  4.27831  5.00066  0.61958  0.77255  1.00172  0.45767
    833   2.74421  4.78293  2.21948  2.59115  4.02421  2.45692  3.86064  3.39890  2.77558  1.72114  3.95740  3.09288  3.95337  3.07207  3.22240  2.81949  3.01585  3.11654  5.38713  4.06690    952 - -
          2.68618  4.42225  2.77519  2.73123  3.46354  2.40513  3.72494  3.29354  2.67741  2.69355  4.24690  2.90347  2.73739  3.18146  2.89801  2.37887  2.77519  2.98518  4.58477  3.61503
          0.02081  4.27831  5.00066  0.61958  0.77255  1.00172  0.45767
    834   2.65578  4.80642  2.92016  2.61562  4.45863  1.65803  3.91597  3.91442  2.73351  3.49656  4.31110  3.08362  3.89726  2.21674  3.15705  2.04485  3.00022  3.47847  5.68811  4.35558    953 - -
          2.68628  4.42235  2.77530  2.73093  3.46364  2.40523  3.72505  3.29364  2.67751  2.69365  4.24700  2.90357  2.73750  3.18157  2.89763  2.37897  2.77488  2.98477  4.58487  3.61513
          0.16459  1.93084  5.00066  1.16483  0.37393  0.43700  1.03838
    835   2.32165  4.52602  3.53549  2.97365  2.83937  3.69090  3.92180  3.04934  2.91496  2.74587  3.63514  3.39571  4.07769  3.24033  2.30405  2.40856  2.98059  2.81495  5.03196  2.13024    958 - -
          2.68618  4.42225  2.77519  2.73123  3.46354  2.40513  3.72494  3.29354  2.67741  2.69355  4.24690  2.90347  2.73739  3.18146  2.89801  2.37887  2.77519  2.98518  4.58477  3.61503
          0.01548  4.57156  5.29391  0.61958  0.77255  0.38337  1.14432
    836   2.38427  4.29970  4.11789  3.53703  3.40175  3.87116  4.16619  2.21088  3.43674  1.93618  2.70222  3.79803  4.24006  2.32233  3.66090  3.14976  2.53505  2.19062  4.91522  3.71843    959 - -
          2.68618  4.42225  2.77519  2.73123  3.46354  2.40513  3.72494  3.29354  2.67741  2.69355  4.24690  2.90347  2.73739  3.18146  2.89801  2.37887  2.77519  2.98518  4.58477  3.61503
          0.01390  4.67897  5.40131  0.61958  0.77255  0.48576  0.95510
    837   2.77188  4.56617  3.54027  2.97480  3.72013  3.72085  3.96280  2.58036  2.11012  2.14862  3.66608  2.78793  4.10255  3.24972  3.30087  2.95853  2.16472  2.36664  5.14401  3.89578    960 - -
          2.68618  4.42225  2.77519  2.73123  3.46354  2.40513  3.72494  3.29354  2.67741  2.69355  4.24690  2.90347  2.73739  3.18146  2.89801  2.37887  2.77519  2.98518  4.58477  3.61503
          0.01390  4.67897  5.40131  0.61958  0.77255  0.48576  0.95510
    838   2.37676  4.71356  3.34963  2.78858  3.88834  3.65538  2.84198  2.73183  2.76310  2.52925  3.80268  3.26715  2.99300  2.08066  3.18444  2.87627  2.99163  3.01152  5.25750  2.97150    961 - -
          2.68618  4.42225  2.77519  2.73123  3.46354  2.40513  3.72494  3.29354  2.67741  2.69355  4.24690  2.90347  2.73739  3.18146  2.89801  2.37887  2.77519  2.98518  4.58477  3.61503
          0.01390  4.67897  5.40131  0.61958  0.77255  0.48576  0.95510
    839   2.37021  5.31064  2.05525  2.17434  4.64094  2.42180  3.78017  4.12076  2.28270  3.61306  4.36694  3.01539  3.96879  2.88834  3.04828  2.78669  2.23385  3.69565  5.75759  4.34550    962 - -
          2.68618  4.42225  2.77519  2.73123  3.46354  2.40513  3.72494  3.29354  2.67741  2.69355  4.24690  2.90347  2.73739  3.18146  2.89801  2.37887  2.77519  2.98518  4.58477  3.61503
          0.09178  4.67897  2.54587  0.61958  0.77255  0.48576  0.95510
    840   2.76359  5.10641  2.52650  2.50214  2.97021  1.97410  3.75139  3.83660  2.51921  3.38730  4.17168  3.03810  3.94437  2.40996  2.48057  2.75829  2.99715  3.46710  5.57679  4.20478    963 - -
          2.68618  4.42225  2.77519  2.73123  3.46354  2.40513  3.72494  3.29354  2.67741  2.69355  4.24690  2.90347  2.73739  3.18146  2.89801  2.37887  2.77519  2.98518  4.58477  3.61503
          0.01501  4.60220  5.32455  0.61958  0.77255  0.40684  1.09586
    841   2.39400  3.30789  3.06925  2.01972  4.40510  3.55527  3.75019  3.85204  2.23774  3.39762  4.17386  2.49244  3.94776  2.49631  2.99093  2.75116  2.57993  2.82868  5.58581  4.21300    964 - -
          2.68618  4.42225  2.77519  2.73123  3.46354  2.40513  3.72494  3.29354  2.67741  2.69355  4.24690  2.90347  2.73739  3.18146  2.89801  2.37887  2.77519  2.98518  4.58477  3.61503
          0.01390  4.67897  5.40131  0.61958  0.77255  0.48576  0.95510
    842   2.78037  5.10975  3.11019  2.54849  4.39494  3.57899  3.00074  2.84388  2.17527  3.38428  4.16887  3.07845  3.19751  2.50006  2.51164  2.77960  1.99418  3.46826  5.57547  4.21636    965 - -
          2.68618  4.42225  2.77519  2.73123  3.46354  2.40513  3.72494  3.29354  2.67741  2.69355  4.24690  2.90347  2.73739  3.18146  2.89801  2.37887  2.77519  2.98518  4.58477  3.61503
          0.01390  4.67897  5.40131  0.61958  0.77255  0.48576  0.95510
    843   2.38847  5.08129  2.28228  2.52971  4.35712  3.56114  2.83406  2.98952  2.52842  3.35665  3.18176  3.06293  2.99835  2.56091  3.00583  2.42049  2.98781  3.43423  5.55816  4.19343    966 - -
          2.68618  4.42225  2.77519  2.73123  3.46354  2.40513  3.72494  3.29354  2.67741  2.69355  4.24690  2.90347  2.73739  3.18146  2.89801  2.37887  2.77519  2.98518  4.58477  3.61503
          0.10750  4.67897  2.37906  0.61958  0.77255  0.48576  0.95510
    844   2.36312  5.37222  2.40503  1.99854  4.70830  2.23630  3.80368  4.19723  2.60799  3.68364  4.44499  2.13423  3.97251  2.91880  3.12257  2.36970  3.11144  3.76417  5.82675  4.39813    967 - -
          2.68618  4.42225  2.77519  2.73123  3.46354  2.40513  3.72494  3.29354  2.67741  2.69355  4.24690  2.90347  2.73739  3.18146  2.89801  2.37887  2.77519  2.98518  4.58477  3.61503
          0.01525  4.58671  5.30906  0.61958  0.77255  0.39454  1.12084
    845   2.13700  4.24424  4.20468  3.61847  2.56614  3.86094  4.16107  2.01130  3.50039  2.11598  3.35799  3.83388  4.23071  3.72447  2.79683  2.58085  2.99420  2.49626  4.85250  2.88562    968 - -
          2.68618  4.42225  2.77519  2.73123  3.46354  2.40513  3.72494  3.29354  2.67741  2.69355  4.24690  2.90347  2.73739  3.18146  2.89801  2.37887  2.77519  2.98518  4.58477  3.61503
          0.01390  4.67897  5.40131  0.61958  0.77255  0.48576  0.95510
    846   2.45723  4.79749  2.70159  2.37312  3.99532  3.62755  3.84466  2.64857  2.69714  3.03741  3.88111  3.20679  3.10449  3.03654  3.13768  2.84149  2.19221  2.56656  5.33083  3.11657    969 - -
          2.68618  4.42225  2.77519  2.73123  3.46354  2.40513  3.72494  3.29354  2.67741  2.69355  4.24690  2.90347  2.73739  3.18146  2.89801  2.37887  2.77519  2.98518  4.58477  3.61503
          0.01390  4.67897  5.40131  0.61958  0.77255  0.48576  0.95510
    847   2.37840  4.99496  2.64851  2.58904  4.25922  1.93780  3.00722  3.68212  2.59731  3.27532  3.01430  3.11109  3.97929  2.94562  3.06500  2.79169  2.50135  3.34595  5.50844  4.16535    970 - -
          2.68618  4.42225  2.77519  2.73123  3.46354  2.40513  3.72494  3.29354  2.67741  2.69355  4.24690  2.90347  2.73739  3.18146  2.89801  2.37887  2.77519  2.98518  4.58477  3.61503
          0.01390  4.67897  5.40131  0.61958  0.77255  0.48576  0.95510
    848   2.86775  4.65127  2.70559  3.03706  2.79134  3.79192  4.02734  3.08009  3.02941  1.33430  3.65582  3.47483  4.17977  2.53482  3.40460  3.05314  3.10074  2.89538  5.13520  3.84121    971 - -
          2.68618  4.42225  2.77519  2.73123  3.46354  2.40513  3.72494  3.29354  2.67741  2.69355  4.24690  2.90347  2.73739  3.18146  2.89801  2.37887  2.77519  2.98518  4.58477  3.61503
          0.01390  4.67897  5.40131  0.61958  0.77255  0.48576  0.95510
    849   2.42505  5.18145  3.05170  2.17843  4.49253  2.87235  3.73849  3.95195  1.89765  2.86944  4.23217  3.03446  3.94342  2.45099  2.61253  2.74561  2.99530  2.91244  5.63323  4.24872    972 - -
          2.68618  4.42225  2.77519  2.73123  3.46354  2.40513  3.72494  3.29354  2.67741  2.69355  4.24690  2.90347  2.73739  3.18146  2.89801  2.37887  2.77519  2.98518  4.58477  3.61503
          0.01390  4.67897  5.40131  0.61958  0.77255  0.48576  0.95510
    850   2.80806  5.18738  3.09482  2.01356  4.49728  3.58575  3.76277  3.06597  2.47072  3.46799  4.24299  3.07443  3.97852  1.70606  2.38597  2.79361  2.64808  3.55893  5.63431  4.26806    973 - -
          2.68618  4.42225  2.77519  2.73123  3.46354  2.40513  3.72494  3.29354  2.67741  2.69355  4.24690  2.90347  2.73739  3.18146  2.89801  2.37887  2.77519  2.98518  4.58477  3.61503
          0.12289  4.67897  2.24102  0.61958  0.77255  0.48576  0.95510
    851   2.32472  2.82614  3.09335  2.53436  4.27047  3.54444  2.97621  3.69867  2.21500  3.27447  4.07188  2.53097  3.93585  2.87447  2.50257  2.74736  2.53693  3.35276  5.48989  4.14171    974 - -
          2.68618  4.42225  2.77519  2.73123  3.46354  2.40513  3.72494  3.29354  2.67741  2.69355  4.24690  2.90347  2.73739  3.18146  2.89801  2.37887  2.77519  2.98518  4.58477  3.61503
          0.01548  4.57156  5.29391  0.61958  0.77255  0.38337  1.14432
    852   3.14273  4.48932  5.03201  4.43301  2.37009  4.33541  4.60001  2.23019  4.24338  1.21390  3.21610  4.46665  4.63532  4.32301  4.25512  3.65682  3.36830  2.12305  2.30119  3.77836    975 - -
          2.68618  4.42225  2.77519  2.73123  3.46354  2.40513  3.72494  3.29354  2.67741  2.69355  4.24690  2.90347  2.73739  3.18146  2.89801  2.37887  2.77519  2.98518  4.58477  3.61503
          0.01390  4.67897  5.40131  0.61958  0.77255  0.48576  0.95510
    853   2.10863  5.19093  3.04076  2.25878  4.50558  3.54583  3.01166  3.96879  2.21271  3.48209  4.24046  2.48051  3.93862  2.84261  2.49814  2.73923  2.58027  2.87587  5.64141  4.25234    976 - -
          2.68618  4.42225  2.77519  2.73123  3.46354  2.40513  3.72494  3.29354  2.67741  2.69355  4.24690  2.90347  2.73739  3.18146  2.89801  2.37887  2.77519  2.98518  4.58477  3.61503
          0.01390  4.67897  5.40131  0.61958  0.77255  0.48576  0.95510
    854   1.96272  5.02981  3.16735  2.60292  4.28889  3.60316  3.78791  3.70988  1.94005  3.29211  4.09735  3.12229  3.99139  2.52067  2.48471  2.80990  3.01719  2.70898  5.51216  3.09744    977 - -
          2.68618  4.42225  2.77519  2.73123  3.46354  2.40513  3.72494  3.29354  2.67741  2.69355  4.24690  2.90347  2.73739  3.18146  2.89801  2.37887  2.77519  2.98518  4.58477  3.61503
          0.01390  4.67897  5.40131  0.61958  0.77255  0.48576  0.95510
    855   2.75949  4.60822  3.45914  2.49200  2.87749  3.68891  3.92484  3.13802  2.35072  1.96704  3.70418  3.34903  3.04563  3.18829  3.26145  2.50410  2.99115  2.42551  5.17198  3.91303    978 - -
          2.68618  4.42225  2.77519  2.73123  3.46354  2.40513  3.72494  3.29354  2.67741  2.69355  4.24690  2.90347  2.73739  3.18146  2.89801  2.37887  2.77519  2.98518  4.58477  3.61503
          0.01390  4.67897  5.40131  0.61958  0.77255  0.48576  0.95510
    856   2.08570  3.61946  2.57954  2.48771  4.49219  3.54549  2.59395  3.95359  2.13160  3.47147  4.23198  3.02882  3.93891  2.84622  2.53640  2.40729  2.99064  3.55344  5.63488  4.24731    979 - -
          2.68637  4.42244  2.77496  2.73142  3.46373  2.40505  3.72513  3.29373  2.67760  2.69374  4.24709  2.90262  2.73758  3.18102  2.89820  2.37906  2.77538  2.98537  4.58238  3.61409
          0.86751  1.00189  1.54731  0.58034  0.82032  0.48576  0.95510
    857   2.25451  4.57603  3.37901  2.02308  3.77488  3.62643  3.88791  2.48649  2.80462  2.79742  3.69123  3.28732  4.02088  3.13306  3.21017  2.86513  2.33500  2.29965  5.18549  3.91856    982 - -
          2.68618  4.42225  2.77519  2.73123  3.46354  2.40513  3.72494  3.29354  2.67741  2.69355  4.24690  2.90347  2.73739  3.18146  2.89801  2.37887  2.77519  2.98518  4.58477  3.61503
          0.01758  4.44538  5.16773  0.61958  0.77255  0.31445  1.31004
    858   2.35788  3.35792  2.66028  2.51074  4.46902  3.54811  3.76452  3.92345  2.21257  3.45703  4.22728  2.19810  2.26002  2.88080  3.00838  2.75806  3.00656  3.53298  5.63391  4.25333    983 - -
          2.68618  4.42225  2.77519  2.73123  3.46354  2.40513  3.72494  3.29354  2.67741  2.69355  4.24690  2.90347  2.73739  3.18146  2.89801  2.37887  2.77519  2.98518  4.58477  3.61503
          0.01390  4.67897  5.40131  0.61958  0.77255  0.48576  0.95510
    859   2.08181  5.11759  2.36897  2.23753  4.40468  3.55562  3.75269  3.00408  2.51635  3.39782  4.17492  2.61730  3.94936  2.87249  2.55264  2.75363  2.99121  2.71119  5.58732  4.21434    984 - -
          2.68618  4.42225  2.77519  2.73123  3.46354  2.40513  3.72494  3.29354  2.67741  2.69355  4.24690  2.90347  2.73739  3.18146  2.89801  2.37887  2.77519  2.98518  4.58477  3.61503
          0.01390  4.67897  5.40131  0.61958  0.77255  0.48576  0.95510
    860   2.77343  5.15566  2.65726  2.20292  2.74345  2.39178  3.75785  3.90128  2.52298  2.84295  4.21155  2.47602  3.95327  2.46074  3.00757  2.76049  3.00587  3.51833  5.61965  4.23912    985 - -
          2.68618  4.42225  2.77519  2.73123  3.46354  2.40513  3.72494  3.29354  2.67741  2.69355  4.24690  2.90347  2.73739  3.18146  2.89801  2.37887  2.77519  2.98518  4.58477  3.61503
          0.01390  4.67897  5.40131  0.61958  0.77255  0.48576  0.95510
    861   2.81132  4.24546  4.44841  3.86133  2.31201  2.84940  4.28634  1.76517  3.71756  2.41268  3.36485  4.00074  4.31749  3.91323  3.84740  3.24697  2.03805  2.05265  4.89607  3.70798    986 - -
          2.68618  4.42225  2.77519  2.73123  3.46354  2.40513  3.72494  3.29354  2.67741  2.69355  4.24690  2.90347  2.73739  3.18146  2.89801  2.37887  2.77519  2.98518  4.58477  3.61503
          0.01390  4.67897  5.40131  0.61958  0.77255  0.48576  0.95510
    862   2.47412  5.24166  2.51951  1.97124  4.57162  3.53611  3.73325  4.04737  2.12459  3.54116  4.28867  3.00975  2.98843  2.83594  2.96982  2.15145  2.99944  2.90661  5.68481  4.28185    987 - -
          2.68618  4.42225  2.77519  2.73123  3.46354  2.40513  3.72494  3.29354  2.67741  2.69355  4.24690  2.90347  2.73739  3.18146  2.89801  2.37887  2.77519  2.98518  4.58477  3.61503
          0.01390  4.67897  5.40131  0.61958  0.77255  0.48576  0.95510
    863   2.76625  4.24778  4.20782  2.81335  2.63451  3.86440  4.15785  2.69650  3.50529  2.04924  3.36185  3.83636  4.23393  3.72777  3.69172  2.21338  2.99824  1.93131  3.41176  2.87565    988 - -
          2.68618  4.42225  2.77519  2.73123  3.46354  2.40513  3.72494  3.29354  2.67741  2.69355  4.24690  2.90347  2.73739  3.18146  2.89801  2.37887  2.77519  2.98518  4.58477  3.61503
          0.01390  4.67897  5.40131  0.61958  0.77255  0.48576  0.95510
    864   2.35007  4.79302  3.27321  2.35052  3.03794  2.93094  3.84529  2.64670  2.36480  3.03247  3.87665  3.20912  4.01578  2.65782  3.13826  2.46700  2.98812  2.56458  5.32654  4.02841    989 - -
          2.68618  4.42225  2.77519  2.73123  3.46354  2.40513  3.72494  3.29354  2.67741  2.69355  4.24690  2.90347  2.73739  3.18146  2.89801  2.37887  2.77519  2.98518  4.58477  3.61503
          0.01390  4.67897  5.40131  0.61958  0.77255  0.48576  0.95510
    865   2.76328  4.91460  3.17962  2.01602  3.04257  3.59985  3.81303  3.54946  2.62859  2.68011  3.99237  2.66405  2.47376  2.97537  3.08543  2.81141  2.31388  3.23987  5.42841  4.10369    990 - -
          2.68618  4.42225  2.77519  2.73123  3.46354  2.40513  3.72494  3.29354  2.67741  2.69355  4.24690  2.90347  2.73739  3.18146  2.89801  2.37887  2.77519  2.98518  4.58477  3.61503
          0.01390  4.67897  5.40131  0.61958  0.77255  0.48576  0.95510
[truncated: 142,914 more chars]
