# Supplementary material for: A matter of background: DNA repair pathways as a possible cause for the sparse distribution of CRISPR-Cas systems in bacteria
Source: Philos Trans R Soc Lond B Biol Sci. 2019 Mar 25;374(1772):20180088. doi: 10.1098/rstb.2018.0088 (PMC6452273; doi:10.1098/rstb.2018.0088)
Supplement: Macsy_finder_DNA_repair.zip [file rstb20180088supp3.zip › Macsy_finder_DNA_repair/DNA_repair_profiles/recC.hmm]

HMMER3/b [3.0 | March 2010]
NAME  TIGR01450
ACC   TIGR01450
DESC  recC: exodeoxyribonuclease V, gamma subunit
LENG  1063
ALPH  amino
RF    no
CS    no
MAP   yes
DATE  Sun Apr 11 22:09:50 2010
NSEQ  7
EFFN  1.315918
CKSUM 381924055
GA    582.90 582.90;
TC    582.90 582.90;
NC    341.95 341.95;
STATS LOCAL MSV      -12.8459  0.69545
STATS LOCAL VITERBI  -13.9689  0.69545
STATS LOCAL FORWARD   -6.9563  0.69545
HMM          A        C        D        E        F        G        H        I        K        L        M        N        P        Q        R        S        T        V        W        Y   
            m->m     m->i     m->d     i->m     i->i     d->m     d->d
  COMPO   2.48024  4.44881  2.89098  2.64346  3.31578  2.99743  3.66709  2.94598  2.77479  2.25666  3.66162  3.17258  3.23799  2.93784  2.81734  2.70915  2.92002  2.74701  4.23525  3.58028
          2.68618  4.42225  2.77519  2.73123  3.46354  2.40513  3.72494  3.29354  2.67741  2.69355  4.24690  2.90347  2.73739  3.18146  2.89801  2.37887  2.77519  2.98518  4.58477  3.61503
          0.01939  4.34871  5.07105  0.61958  0.77255  0.00000        *
      1   3.65383  4.93339  5.10139  4.65948  1.07734  4.72133  4.39716  2.64948  4.49321  1.30584  3.25086  4.66209  4.94743  4.50057  4.52672  4.11155  3.88011  2.78857  4.54928  2.98596      1 - -
          2.68618  4.42225  2.77519  2.73123  3.46354  2.40513  3.72494  3.29354  2.67741  2.69355  4.24690  2.90347  2.73739  3.18146  2.89801  2.37887  2.77519  2.98518  4.58477  3.61503
          0.01939  4.34871  5.07105  0.61958  0.77255  0.48576  0.95510
      2   2.67643  4.63076  3.26645  2.69872  3.79427  3.56301  2.93084  3.19714  2.61149  2.85907  2.96622  3.17237  3.94695  2.98857  2.26678  2.78943  2.23972  2.93317  5.15497  3.06791      2 - -
          2.68618  4.42225  2.77519  2.73123  3.46354  2.40513  3.72494  3.29354  2.67741  2.69355  4.24690  2.90347  2.73739  3.18146  2.89801  2.37887  2.77519  2.98518  4.58477  3.61503
          0.01939  4.34871  5.07105  0.61958  0.77255  0.48576  0.95510
      3   3.38251  4.63757  5.26488  4.72889  3.50573  4.80370  5.26343  1.45954  4.61524  1.21133  3.28264  4.90858  5.00640  4.73946  4.71503  4.18127  3.62128  1.46059  5.56091  4.45474      3 - -
          2.68618  4.42225  2.77519  2.73123  3.46354  2.40513  3.72494  3.29354  2.67741  2.69355  4.24690  2.90347  2.73739  3.18146  2.89801  2.37887  2.77519  2.98518  4.58477  3.61503
          0.01939  4.34871  5.07105  0.61958  0.77255  0.48576  0.95510
      4   3.15302  4.72004  4.01738  3.53755  2.56749  4.03680  2.57317  3.23369  3.39095  2.81422  3.84690  3.76357  4.40976  3.67525  3.64065  3.34168  3.38666  2.35025  4.19452  1.17229      4 - -
          2.68618  4.42225  2.77519  2.73123  3.46354  2.40513  3.72494  3.29354  2.67741  2.69355  4.24690  2.90347  2.73739  3.18146  2.89801  2.37887  2.77519  2.98518  4.58477  3.61503
          0.01939  4.34871  5.07105  0.61958  0.77255  0.48576  0.95510
      5   2.83863  5.01635  3.21397  2.64341  4.04654  3.60942  1.87913  3.70326  2.33901  3.25443  4.09117  3.13077  3.99217  2.44144  2.25400  2.85859  3.05287  3.38420  5.30349  2.95116      5 - -
          2.68618  4.42225  2.77519  2.73123  3.46354  2.40513  3.72494  3.29354  2.67741  2.69355  4.24690  2.90347  2.73739  3.18146  2.89801  2.37887  2.77519  2.98518  4.58477  3.61503
          0.01939  4.34871  5.07105  0.61958  0.77255  0.48576  0.95510
      6   1.83705  4.35126  3.69818  3.41486  4.65998  2.24773  4.49519  4.10514  3.49775  3.77015  4.56496  3.52648  3.87852  3.75768  3.81432  0.99178  2.89751  3.46741  5.97793  4.77911      6 - -
          2.68618  4.42225  2.77519  2.73123  3.46354  2.40513  3.72494  3.29354  2.67741  2.69355  4.24690  2.90347  2.73739  3.18146  2.89801  2.37887  2.77519  2.98518  4.58477  3.61503
          0.01939  4.34871  5.07105  0.61958  0.77255  0.48576  0.95510
      7   3.11143  5.53646  2.45070  1.89741  4.88097  3.43794  3.97185  4.41304  2.88999  3.93400  4.79757  1.03584  4.05301  3.14571  3.38598  3.03011  3.40843  3.99927  6.05391  4.60469      7 - -
          2.68618  4.42225  2.77519  2.73123  3.46354  2.40513  3.72494  3.29354  2.67741  2.69355  4.24690  2.90347  2.73739  3.18146  2.89801  2.37887  2.77519  2.98518  4.58477  3.61503
          0.01939  4.34871  5.07105  0.61958  0.77255  0.48576  0.95510
      8   2.32444  5.14911  2.47027  2.43008  4.48226  3.47437  3.68747  3.93423  2.39185  3.44605  4.22457  2.96520  3.89533  2.43275  1.73565  2.72977  2.98722  3.54023  5.59908  4.22817      8 - -
          2.68618  4.42225  2.77519  2.73123  3.46354  2.40513  3.72494  3.29354  2.67741  2.69355  4.24690  2.90347  2.73739  3.18146  2.89801  2.37887  2.77519  2.98518  4.58477  3.61503
          0.01939  4.34871  5.07105  0.61958  0.77255  0.48576  0.95510
      9   3.02644  4.48351  4.51173  3.97684  3.42885  4.14657  4.61758  2.28114  3.83265  1.06896  3.29237  4.20089  4.52336  4.07814  4.02423  3.49171  2.46693  1.89811  5.23665  4.07990      9 - -
          2.68618  4.42225  2.77519  2.73123  3.46354  2.40513  3.72494  3.29354  2.67741  2.69355  4.24690  2.90347  2.73739  3.18146  2.89801  2.37887  2.77519  2.98518  4.58477  3.61503
          0.01939  4.34871  5.07105  0.61958  0.77255  0.48576  0.95510
     10   3.24964  5.91714  0.95285  1.57772  5.19390  3.40250  4.01492  4.75581  3.11892  4.22344  5.10571  2.85588  4.06574  3.19196  3.77428  3.09626  3.55449  4.30007  6.35982  4.80134     10 - -
          2.68618  4.42225  2.77519  2.73123  3.46354  2.40513  3.72494  3.29354  2.67741  2.69355  4.24690  2.90347  2.73739  3.18146  2.89801  2.37887  2.77519  2.98518  4.58477  3.61503
          0.01939  4.34871  5.07105  0.61958  0.77255  0.48576  0.95510
     11   2.71695  4.45432  2.79856  3.00394  3.64554  3.67835  3.99018  2.69488  2.98128  2.23378  3.57897  3.42164  4.08095  3.29224  3.34976  2.94615  2.20613  1.72884  5.12298  3.87746     11 - -
          2.68618  4.42225  2.77519  2.73123  3.46354  2.40513  3.72494  3.29354  2.67741  2.69355  4.24690  2.90347  2.73739  3.18146  2.89801  2.37887  2.77519  2.98518  4.58477  3.61503
          0.01939  4.34871  5.07105  0.61958  0.77255  0.48576  0.95510
     12   3.17828  4.79137  3.95325  3.51534  3.41375  4.06671  4.32900  2.78577  3.19297  0.88075  3.37002  3.87861  4.45087  2.62267  3.42312  3.45518  3.42244  2.82135  5.18812  3.94258     12 - -
          2.68618  4.42225  2.77519  2.73123  3.46354  2.40513  3.72494  3.29354  2.67741  2.69355  4.24690  2.90347  2.73739  3.18146  2.89801  2.37887  2.77519  2.98518  4.58477  3.61503
          0.01939  4.34871  5.07105  0.61958  0.77255  0.48576  0.95510
     13   1.83103  5.12878  3.04992  2.23182  4.46670  3.53379  3.68785  3.89339  1.84154  3.40816  4.20088  3.03101  3.93297  2.80932  2.30976  2.78128  3.01644  3.52053  5.55614  4.22492     13 - -
          2.68618  4.42225  2.77519  2.73123  3.46354  2.40513  3.72494  3.29354  2.67741  2.69355  4.24690  2.90347  2.73739  3.18146  2.89801  2.37887  2.77519  2.98518  4.58477  3.61503
          0.01939  4.34871  5.07105  0.61958  0.77255  0.48576  0.95510
     14   2.11967  4.98335  2.14505  2.44278  4.29431  2.72897  3.71952  2.98201  2.52512  3.30266  4.10043  2.52613  3.87865  2.85736  3.00687  2.70037  2.94169  3.36416  5.51568  4.15133     14 - -
          2.68618  4.42225  2.77519  2.73123  3.46354  2.40513  3.72494  3.29354  2.67741  2.69355  4.24690  2.90347  2.73739  3.18146  2.89801  2.37887  2.77519  2.98518  4.58477  3.61503
          0.01939  4.34871  5.07105  0.61958  0.77255  0.48576  0.95510
     15   2.88993  4.39123  4.23664  3.70479  3.36647  2.76575  4.35573  2.07037  3.56920  1.17012  3.30114  3.95344  4.34896  3.83523  3.77944  3.28672  3.14715  2.33532  5.05047  3.85690     15 - -
          2.68618  4.42225  2.77519  2.73123  3.46354  2.40513  3.72494  3.29354  2.67741  2.69355  4.24690  2.90347  2.73739  3.18146  2.89801  2.37887  2.77519  2.98518  4.58477  3.61503
          0.01939  4.34871  5.07105  0.61958  0.77255  0.48576  0.95510
     16   2.43497  4.45885  4.65716  4.07473  2.52530  4.23064  4.52908  2.42410  3.93967  1.08083  2.50769  4.26258  4.52191  4.08174  4.06085  3.54368  3.29064  2.43961  5.00093  3.86069     16 - -
          2.68618  4.42225  2.77519  2.73123  3.46354  2.40513  3.72494  3.29354  2.67741  2.69355  4.24690  2.90347  2.73739  3.18146  2.89801  2.37887  2.77519  2.98518  4.58477  3.61503
          0.01939  4.34871  5.07105  0.61958  0.77255  0.48576  0.95510
     17   2.03128  4.48288  3.38017  2.48655  3.67907  2.80429  3.86667  2.98528  2.81666  2.36340  3.61695  3.28005  3.98100  3.13890  3.20376  2.82684  2.89998  2.11836  5.09563  3.84125     17 - -
          2.68618  4.42225  2.77519  2.73123  3.46354  2.40513  3.72494  3.29354  2.67741  2.69355  4.24690  2.90347  2.73739  3.18146  2.89801  2.37887  2.77519  2.98518  4.58477  3.61503
          0.01939  4.34871  5.07105  0.61958  0.77255  0.48576  0.95510
     18   2.32215  4.88171  3.03550  2.18804  3.28397  3.47842  3.03671  3.55056  2.47198  3.14503  3.95242  3.00382  3.87027  2.82682  2.56818  2.37051  2.51966  3.21961  5.37969  4.03917     18 - -
          2.68618  4.42225  2.77519  2.73123  3.46354  2.40513  3.72494  3.29354  2.67741  2.69355  4.24690  2.90347  2.73739  3.18146  2.89801  2.37887  2.77519  2.98518  4.58477  3.61503
          0.01939  4.34871  5.07105  0.61958  0.77255  0.48576  0.95510
     19   2.79600  4.21667  4.41636  3.82667  3.18624  3.93844  4.24252  1.90547  3.66780  1.47617  3.17152  3.97788  4.28470  3.85959  3.79343  3.24130  2.43397  2.32234  3.15439  3.61865     19 - -
          2.68618  4.42225  2.77519  2.73123  3.46354  2.40513  3.72494  3.29354  2.67741  2.69355  4.24690  2.90347  2.73739  3.18146  2.89801  2.37887  2.77519  2.98518  4.58477  3.61503
          0.01939  4.34871  5.07105  0.61958  0.77255  0.48576  0.95510
     20   2.91531  4.35709  4.38340  3.79925  3.23751  4.05262  4.35237  2.11625  3.67332  1.48086  2.14628  4.02910  4.37438  2.88998  3.84656  3.34885  3.14330  2.09175  4.95270  3.80490     20 - -
          2.68618  4.42225  2.77519  2.73123  3.46354  2.40513  3.72494  3.29354  2.67741  2.69355  4.24690  2.90347  2.73739  3.18146  2.89801  2.37887  2.77519  2.98518  4.58477  3.61503
          0.01939  4.34871  5.07105  0.61958  0.77255  0.48576  0.95510
     21   2.36114  5.21113  3.08159  2.23052  4.57806  3.54997  3.66635  4.01371  1.80886  3.48563  4.26392  3.02830  3.93616  2.37606  1.96481  2.78600  3.02911  3.61736  5.59536  4.26306     21 - -
          2.68618  4.42225  2.77519  2.73123  3.46354  2.40513  3.72494  3.29354  2.67741  2.69355  4.24690  2.90347  2.73739  3.18146  2.89801  2.37887  2.77519  2.98518  4.58477  3.61503
          0.01939  4.34871  5.07105  0.61958  0.77255  0.48576  0.95510
     22   2.68575  5.08130  2.19570  2.39647  4.39686  3.44304  3.66583  3.85362  2.42572  3.38208  4.15308  2.55916  3.85597  2.78252  2.26122  2.30463  2.92237  2.87245  5.55380  4.16946     22 - -
          2.68618  4.42225  2.77519  2.73123  3.46354  2.40513  3.72494  3.29354  2.67741  2.69355  4.24690  2.90347  2.73739  3.18146  2.89801  2.37887  2.77519  2.98518  4.58477  3.61503
          0.01939  4.34871  5.07105  0.61958  0.77255  0.48576  0.95510
     23   2.68767  4.99601  2.96253  2.01215  4.27154  3.46942  3.67653  3.70793  2.18577  3.27032  4.06294  2.97441  2.51943  2.80698  2.89885  2.69009  2.52339  3.35072  5.47213  3.14868     23 - -
          2.68618  4.42225  2.77519  2.73123  3.46354  2.40513  3.72494  3.29354  2.67741  2.69355  4.24690  2.90347  2.73739  3.18146  2.89801  2.37887  2.77519  2.98518  4.58477  3.61503
          0.11240  4.34871  2.37097  0.61958  0.77255  0.48576  0.95510
     24   2.69538  4.81167  3.13329  2.58797  4.08031  3.50259  3.71467  3.47526  2.43103  3.08599  3.92523  3.07876  2.21515  2.39883  2.44740  2.74957  2.93154  2.55564  5.33613  4.03582     24 - -
          2.68618  4.42225  2.77519  2.73123  3.46354  2.40513  3.72494  3.29354  2.67741  2.69355  4.24690  2.90347  2.73739  3.18146  2.89801  2.37887  2.77519  2.98518  4.58477  3.61503
          0.02126  4.25756  4.97991  0.61958  0.77255  0.41717  1.07561
     25   3.00265  4.64310  4.00587  3.59265  3.55229  3.86165  4.41858  2.82836  3.44929  1.03989  3.52221  3.89259  2.02196  3.80675  3.69564  3.28688  3.31221  2.76892  5.25722  4.03141     25 - -
          2.68618  4.42225  2.77519  2.73123  3.46354  2.40513  3.72494  3.29354  2.67741  2.69355  4.24690  2.90347  2.73739  3.18146  2.89801  2.37887  2.77519  2.98518  4.58477  3.61503
          0.01939  4.34871  5.07105  0.61958  0.77255  0.48576  0.95510
     26   2.34487  5.28720  1.51895  2.35032  4.64981  2.57944  3.79265  4.12727  2.23968  3.64143  4.43112  2.90911  3.92379  2.92680  3.15982  2.79534  3.10738  3.70783  5.80630  4.38122     26 - -
          2.68618  4.42225  2.77519  2.73123  3.46354  2.40513  3.72494  3.29354  2.67741  2.69355  4.24690  2.90347  2.73739  3.18146  2.89801  2.37887  2.77519  2.98518  4.58477  3.61503
          0.22966  4.34871  1.64885  0.61958  0.77255  0.48576  0.95510
     27   2.84062  5.30569  1.53365  2.23972  4.63723  3.31866  3.75218  4.13473  2.64650  3.64661  4.45615  2.80713  3.86849  2.23132  3.17629  2.24885  3.11225  3.71762  5.80786  4.36176     27 - -
          2.68620  4.42227  2.77522  2.73125  3.46356  2.40515  3.72496  3.29356  2.67743  2.69357  4.24692  2.90349  2.73742  3.18148  2.89803  2.37865  2.77522  2.98520  4.58479  3.61505
          0.15878  1.97254  4.86526  0.30666  1.33142  0.35975  1.19682
     28   2.16631  4.47736  3.58802  3.15758  3.91463  3.44594  4.16165  3.14234  3.09530  2.22796  3.86471  3.47764  1.43562  3.44852  3.42370  2.82514  2.99194  2.88241  5.38329  4.13667     29 - -
          2.68618  4.42225  2.77519  2.73123  3.46354  2.40513  3.72494  3.29354  2.67741  2.69355  4.24690  2.90347  2.73739  3.18146  2.89801  2.37887  2.77519  2.98518  4.58477  3.61503
          0.01939  4.34871  5.07105  0.61958  0.77255  0.48576  0.95510
     29   3.64572  4.92251  5.16157  4.69069  1.31610  4.76523  4.54288  2.57881  4.52944  1.05925  3.15520  4.73766  4.96206  4.52566  4.55793  4.15043  3.86686  2.74582  4.69135  3.18825     30 - -
          2.68618  4.42225  2.77519  2.73123  3.46354  2.40513  3.72494  3.29354  2.67741  2.69355  4.24690  2.90347  2.73739  3.18146  2.89801  2.37887  2.77519  2.98518  4.58477  3.61503
          0.01939  4.34871  5.07105  0.61958  0.77255  0.48576  0.95510
     30   2.31595  4.77023  3.11175  2.07387  3.99067  3.51387  3.73227  2.82533  2.55194  3.01025  3.85256  3.07444  3.90787  2.24632  2.99555  2.73339  2.90248  2.56143  5.30071  3.98829     31 - -
          2.68618  4.42225  2.77519  2.73123  3.46354  2.40513  3.72494  3.29354  2.67741  2.69355  4.24690  2.90347  2.73739  3.18146  2.89801  2.37887  2.77519  2.98518  4.58477  3.61503
          0.01939  4.34871  5.07105  0.61958  0.77255  0.48576  0.95510
     31   2.69680  4.85436  2.99146  2.63388  4.41237  3.38497  3.89583  3.86202  2.68339  3.44492  4.26302  3.10914  1.73411  2.38391  3.09941  1.92972  3.01712  3.45596  5.64284  4.31224     32 - -
          2.68618  4.42225  2.77519  2.73123  3.46354  2.40513  3.72494  3.29354  2.67741  2.69355  4.24690  2.90347  2.73739  3.18146  2.89801  2.37887  2.77519  2.98518  4.58477  3.61503
          0.01939  4.34871  5.07105  0.61958  0.77255  0.48576  0.95510
     32   3.20091  5.84758  1.53627  1.02313  5.13157  3.40466  3.98475  4.68251  3.04770  4.15223  5.01579  2.85886  4.04919  3.15453  3.67888  3.05962  3.49735  4.23039  6.28874  4.74882     33 - -
          2.68618  4.42225  2.77519  2.73123  3.46354  2.40513  3.72494  3.29354  2.67741  2.69355  4.24690  2.90347  2.73739  3.18146  2.89801  2.37887  2.77519  2.98518  4.58477  3.61503
          0.01939  4.34871  5.07105  0.61958  0.77255  0.48576  0.95510
     33   2.65070  4.31708  3.62165  3.05026  3.44335  3.65292  3.91286  2.37244  2.98177  2.18721  2.87038  3.42874  4.02980  2.75008  2.73900  2.52313  2.88224  2.26605  4.90625  3.68274     34 - -
          2.68618  4.42225  2.77519  2.73123  3.46354  2.40513  3.72494  3.29354  2.67741  2.69355  4.24690  2.90347  2.73739  3.18146  2.89801  2.37887  2.77519  2.98518  4.58477  3.61503
          0.01939  4.34871  5.07105  0.61958  0.77255  0.48576  0.95510
     34   3.34730  4.59325  5.27122  4.79828  3.83846  4.83185  5.50914  0.92584  4.70559  2.28584  3.60460  4.97497  5.10090  4.95590  4.87629  4.25179  3.61318  1.22806  5.89843  4.69238     35 - -
          2.68618  4.42225  2.77519  2.73123  3.46354  2.40513  3.72494  3.29354  2.67741  2.69355  4.24690  2.90347  2.73739  3.18146  2.89801  2.37887  2.77519  2.98518  4.58477  3.61503
          0.01939  4.34871  5.07105  0.61958  0.77255  0.48576  0.95510
     35   3.63381  4.90325  5.30715  4.77840  3.25326  4.93980  5.26803  1.87899  4.59504  0.66442  3.03923  5.01984  5.07225  4.66955  4.66528  4.34110  3.85975  2.36831  5.42834  4.36166     36 - -
          2.68618  4.42225  2.77519  2.73123  3.46354  2.40513  3.72494  3.29354  2.67741  2.69355  4.24690  2.90347  2.73739  3.18146  2.89801  2.37887  2.77519  2.98518  4.58477  3.61503
          0.01939  4.34871  5.07105  0.61958  0.77255  0.48576  0.95510
     36   3.31606  4.58220  5.19509  4.72563  3.85011  4.75776  5.44613  1.51702  4.62535  2.32338  3.62889  4.90358  5.05638  4.89314  4.80696  4.17649  3.58785  0.76246  5.88140  4.66067     37 - -
          2.68618  4.42225  2.77519  2.73123  3.46354  2.40513  3.72494  3.29354  2.67741  2.69355  4.24690  2.90347  2.73739  3.18146  2.89801  2.37887  2.77519  2.98518  4.58477  3.61503
          0.01939  4.34871  5.07105  0.61958  0.77255  0.48576  0.95510
     37   2.31475  5.02439  2.95507  2.47315  4.33535  3.47223  2.91061  3.78235  2.44452  3.33482  4.13185  2.99767  2.91206  1.77895  2.88248  2.72662  2.96549  3.41626  5.51988  4.16393     38 - -
          2.68618  4.42225  2.77519  2.73123  3.46354  2.40513  3.72494  3.29354  2.67741  2.69355  4.24690  2.90347  2.73739  3.18146  2.89801  2.37887  2.77519  2.98518  4.58477  3.61503
          0.01939  4.34871  5.07105  0.61958  0.77255  0.48576  0.95510
     38   2.11553  4.71188  3.12679  2.74745  4.38244  3.33589  3.96826  3.81052  2.78321  3.42293  4.24361  3.18010  3.91598  2.38691  3.19097  1.31486  2.97350  3.38883  5.64324  4.33618     39 - -
          2.68618  4.42225  2.77519  2.73123  3.46354  2.40513  3.72494  3.29354  2.67741  2.69355  4.24690  2.90347  2.73739  3.18146  2.89801  2.37887  2.77519  2.98518  4.58477  3.61503
          0.01939  4.34871  5.07105  0.61958  0.77255  0.48576  0.95510
     39   2.31528  5.02852  2.97195  2.43219  4.34381  3.45742  3.66459  3.78967  2.40528  3.32952  4.10770  2.55210  2.64553  2.44798  2.45271  2.67029  2.56623  3.40944  5.51013  4.14287     40 - -
          2.68618  4.42225  2.77519  2.73123  3.46354  2.40513  3.72494  3.29354  2.67741  2.69355  4.24690  2.90347  2.73739  3.18146  2.89801  2.37887  2.77519  2.98518  4.58477  3.61503
          0.01939  4.34871  5.07105  0.61958  0.77255  0.48576  0.95510
     40   1.81267  4.40288  3.71162  3.57116  4.76208  0.80944  4.67377  4.16807  3.74106  3.89511  4.73167  3.63709  3.95045  3.98543  4.00020  2.66109  3.00454  3.53556  6.07858  4.92193     41 - -
          2.68618  4.42225  2.77519  2.73123  3.46354  2.40513  3.72494  3.29354  2.67741  2.69355  4.24690  2.90347  2.73739  3.18146  2.89801  2.37887  2.77519  2.98518  4.58477  3.61503
          0.01939  4.34871  5.07105  0.61958  0.77255  0.48576  0.95510
     41   3.27556  4.59872  4.98725  4.43142  3.39053  4.56586  4.96388  1.80060  4.29713  1.84133  1.34914  4.63136  4.81660  4.44778  4.42091  3.91559  3.51308  1.74159  5.36141  4.25254     42 - -
          2.68618  4.42225  2.77519  2.73123  3.46354  2.40513  3.72494  3.29354  2.67741  2.69355  4.24690  2.90347  2.73739  3.18146  2.89801  2.37887  2.77519  2.98518  4.58477  3.61503
          0.01939  4.34871  5.07105  0.61958  0.77255  0.48576  0.95510
     42   1.88279  4.99634  2.99090  2.15307  4.34511  3.46776  3.71570  3.77614  2.44151  3.33288  4.12893  3.01168  3.89622  2.84851  2.12588  2.37188  2.95836  3.40677  5.52345  4.17714     43 - -
          2.68618  4.42225  2.77519  2.73123  3.46354  2.40513  3.72494  3.29354  2.67741  2.69355  4.24690  2.90347  2.73739  3.18146  2.89801  2.37887  2.77519  2.98518  4.58477  3.61503
          0.01939  4.34871  5.07105  0.61958  0.77255  0.48576  0.95510
     43   3.18458  5.34134  3.51363  2.90372  4.76405  3.79401  3.78244  4.16821  2.09236  3.59231  4.46070  3.32538  4.17866  1.48371  1.40337  3.17209  3.36327  3.83706  5.62874  4.43011     44 - -
          2.68618  4.42225  2.77519  2.73123  3.46354  2.40513  3.72494  3.29354  2.67741  2.69355  4.24690  2.90347  2.73739  3.18146  2.89801  2.37887  2.77519  2.98518  4.58477  3.61503
          0.01939  4.34871  5.07105  0.61958  0.77255  0.48576  0.95510
     44   3.97600  5.18706  4.86792  4.57896  2.16105  4.61936  3.69092  3.76683  4.30067  3.06701  4.32968  4.31257  4.94853  4.36349  4.33320  4.04283  4.19957  3.67322  0.86383  1.68510     45 - -
          2.68618  4.42225  2.77519  2.73123  3.46354  2.40513  3.72494  3.29354  2.67741  2.69355  4.24690  2.90347  2.73739  3.18146  2.89801  2.37887  2.77519  2.98518  4.58477  3.61503
          0.01939  4.34871  5.07105  0.61958  0.77255  0.48576  0.95510
     45   3.74031  5.07570  4.95586  4.62293  3.39438  4.58398  5.13497  2.64542  4.38975  0.45244  3.31156  4.85558  4.95314  4.63790  4.47730  4.25286  4.02088  2.80154  5.41788  4.24320     46 - -
          2.68618  4.42225  2.77519  2.73123  3.46354  2.40513  3.72494  3.29354  2.67741  2.69355  4.24690  2.90347  2.73739  3.18146  2.89801  2.37887  2.77519  2.98518  4.58477  3.61503
          0.01939  4.34871  5.07105  0.61958  0.77255  0.48576  0.95510
     46   2.80473  5.21131  2.92166  2.45596  4.56570  3.50098  3.69521  4.01657  1.85278  3.50564  4.28558  2.51805  3.92282  1.86056  2.75189  2.32222  3.03325  3.61616  5.63482  4.27499     47 - -
          2.68618  4.42225  2.77519  2.73123  3.46354  2.40513  3.72494  3.29354  2.67741  2.69355  4.24690  2.90347  2.73739  3.18146  2.89801  2.37887  2.77519  2.98518  4.58477  3.61503
          0.01939  4.34871  5.07105  0.61958  0.77255  0.48576  0.95510
     47   2.27269  4.26546  3.72504  3.15149  3.37995  3.67598  3.94671  2.73160  3.07256  2.16470  2.46803  3.49757  4.05166  2.71176  3.36948  2.93728  2.49151  2.52533  3.32688  3.64385     48 - -
          2.68618  4.42225  2.77519  2.73123  3.46354  2.40513  3.72494  3.29354  2.67741  2.69355  4.24690  2.90347  2.73739  3.18146  2.89801  2.37887  2.77519  2.98518  4.58477  3.61503
          0.01939  4.34871  5.07105  0.61958  0.77255  0.48576  0.95510
     48   2.07660  3.31027  3.23947  2.67755  3.92576  3.51288  3.77821  3.31024  2.27078  2.96352  3.81105  3.15084  3.92627  2.97530  2.50293  2.75219  2.18706  3.02134  5.25324  3.96818     49 - -
          2.68618  4.42225  2.77519  2.73123  3.46354  2.40513  3.72494  3.29354  2.67741  2.69355  4.24690  2.90347  2.73739  3.18146  2.89801  2.37887  2.77519  2.98518  4.58477  3.61503
          0.01939  4.34871  5.07105  0.61958  0.77255  0.48576  0.95510
     49   3.63157  4.90009  5.30980  4.78040  3.25535  4.94047  5.26992  1.86092  4.59856  0.67063  3.04053  5.02106  5.07250  4.67180  4.66835  4.34122  3.85740  2.36195  5.43013  4.36445     50 - -
          2.68618  4.42225  2.77519  2.73123  3.46354  2.40513  3.72494  3.29354  2.67741  2.69355  4.24690  2.90347  2.73739  3.18146  2.89801  2.37887  2.77519  2.98518  4.58477  3.61503
          0.01939  4.34871  5.07105  0.61958  0.77255  0.48576  0.95510
     50   0.90671  4.32037  3.83302  3.57225  4.58841  3.11342  4.57711  3.97180  3.61230  3.70462  4.53332  3.60599  3.89798  3.87798  3.88164  1.61631  2.90784  3.38514  5.94720  4.75977     51 - -
          2.68618  4.42225  2.77519  2.73123  3.46354  2.40513  3.72494  3.29354  2.67741  2.69355  4.24690  2.90347  2.73739  3.18146  2.89801  2.37887  2.77519  2.98518  4.58477  3.61503
          0.01939  4.34871  5.07105  0.61958  0.77255  0.48576  0.95510
     51   2.67877  5.01212  2.98483  1.97686  4.29927  3.46943  3.66077  3.73861  2.40334  2.72054  4.07356  2.96888  3.86394  2.48060  2.50908  2.38363  2.47930  3.37207  5.47971  4.11832     52 - -
          2.68618  4.42225  2.77519  2.73123  3.46354  2.40513  3.72494  3.29354  2.67741  2.69355  4.24690  2.90347  2.73739  3.18146  2.89801  2.37887  2.77519  2.98518  4.58477  3.61503
          0.01939  4.34871  5.07105  0.61958  0.77255  0.48576  0.95510
     52   2.68551  5.12592  2.23607  2.14566  4.44012  3.43952  3.65059  3.90592  2.18630  3.41721  4.17802  2.91769  3.84762  2.41959  2.89399  2.65806  2.48152  2.82877  5.57578  4.18039     53 - -
          2.68618  4.42225  2.77519  2.73123  3.46354  2.40513  3.72494  3.29354  2.67741  2.69355  4.24690  2.90347  2.73739  3.18146  2.89801  2.37887  2.77519  2.98518  4.58477  3.61503
          0.01939  4.34871  5.07105  0.61958  0.77255  0.48576  0.95510
     53   2.67810  4.47595  3.42502  2.86733  2.93182  3.61646  2.92083  2.98753  2.80859  1.87256  3.56485  3.30007  3.06279  2.64027  3.18049  2.85806  2.90937  2.75729  4.98123  3.69029     54 - -
          2.68619  4.42082  2.77487  2.73126  3.46386  2.40370  3.72526  3.29386  2.67773  2.69387  4.24722  2.90379  2.73739  3.18178  2.89760  2.37919  2.77551  2.98550  4.58509  3.61535
          0.22966  1.61486  5.07105  1.83804  0.17332  0.48576  0.95510
     54   3.36563  5.06669  4.13368  4.10435  5.18677  0.26736  5.16729  4.92983  4.34827  4.51133  5.50946  4.30056  4.46923  4.63553  4.50627  3.55498  3.88232  4.36551  6.12895  5.31371     63 - -
          2.68618  4.42225  2.77519  2.73123  3.46354  2.40513  3.72494  3.29354  2.67741  2.69355  4.24690  2.90347  2.73739  3.18146  2.89801  2.37887  2.77519  2.98518  4.58477  3.61503
          0.01939  4.34871  5.07105  0.61958  0.77255  0.48576  0.95510
     55   3.33904  4.58221  5.27430  4.80067  3.86562  4.83438  5.51734  1.19122  4.71276  2.32389  3.63050  4.97579  5.10378  4.96865  4.88708  4.25321  3.60464  0.94119  5.91661  4.70352     64 - -
          2.68618  4.42225  2.77519  2.73123  3.46354  2.40513  3.72494  3.29354  2.67741  2.69355  4.24690  2.90347  2.73739  3.18146  2.89801  2.37887  2.77519  2.98518  4.58477  3.61503
          0.01939  4.34871  5.07105  0.61958  0.77255  0.48576  0.95510
     56   1.33506  2.68568  4.07799  3.59753  3.82328  3.32975  4.34073  3.06422  3.51140  2.89380  3.79626  3.67983  3.98085  3.76034  3.75055  2.18207  2.87995  2.13552  5.29447  4.10608     65 - -
          2.68618  4.42225  2.77519  2.73123  3.46354  2.40513  3.72494  3.29354  2.67741  2.69355  4.24690  2.90347  2.73739  3.18146  2.89801  2.37887  2.77519  2.98518  4.58477  3.61503
          0.01939  4.34871  5.07105  0.61958  0.77255  0.48576  0.95510
     57   0.75286  4.31586  3.85522  3.62290  4.59021  3.11362  4.61547  3.95429  3.66622  3.70915  4.54807  3.63065  3.90593  3.93036  3.91773  1.98089  2.91698  3.37446  5.95946  4.77583     66 - -
          2.68618  4.42225  2.77519  2.73123  3.46354  2.40513  3.72494  3.29354  2.67741  2.69355  4.24690  2.90347  2.73739  3.18146  2.89801  2.37887  2.77519  2.98518  4.58477  3.61503
          0.01939  4.34871  5.07105  0.61958  0.77255  0.48576  0.95510
     58   2.09441  4.72972  2.97732  2.76175  4.62775  2.35371  4.11439  4.08313  3.02416  3.69205  4.50499  1.24292  3.92875  3.30508  3.45948  2.71925  3.04085  3.57373  5.88319  4.56068     67 - -
          2.68618  4.42225  2.77519  2.73123  3.46354  2.40513  3.72494  3.29354  2.67741  2.69355  4.24690  2.90347  2.73739  3.18146  2.89801  2.37887  2.77519  2.98518  4.58477  3.61503
          0.01939  4.34871  5.07105  0.61958  0.77255  0.48576  0.95510
     59   3.54695  4.80365  5.31886  4.78861  3.34082  4.91124  5.29047  1.32982  4.63045  0.95463  3.12174  5.00490  5.06357  4.71695  4.70640  4.30604  3.77772  2.16332  5.48525  4.40752     68 - -
          2.68618  4.42225  2.77519  2.73123  3.46354  2.40513  3.72494  3.29354  2.67741  2.69355  4.24690  2.90347  2.73739  3.18146  2.89801  2.37887  2.77519  2.98518  4.58477  3.61503
          0.01939  4.34871  5.07105  0.61958  0.77255  0.48576  0.95510
     60   2.32871  5.25586  2.37616  1.65349  4.57948  3.42574  3.70305  4.06071  2.17880  3.55493  4.31950  2.89569  3.87944  2.81870  3.00113  2.35171  3.00861  3.63809  5.70314  4.28351     69 - -
          2.68618  4.42225  2.77519  2.73123  3.46354  2.40513  3.72494  3.29354  2.67741  2.69355  4.24690  2.90347  2.73739  3.18146  2.89801  2.37887  2.77519  2.98518  4.58477  3.61503
          0.01939  4.34871  5.07105  0.61958  0.77255  0.48576  0.95510
     61   3.35445  4.73618  4.82874  4.40173  0.97349  4.37960  4.33163  2.57333  4.26049  2.09289  3.44046  4.42109  4.74748  4.36584  4.35336  3.77494  3.62880  2.02950  4.57836  3.00760     70 - -
          2.68618  4.42225  2.77519  2.73123  3.46354  2.40513  3.72494  3.29354  2.67741  2.69355  4.24690  2.90347  2.73739  3.18146  2.89801  2.37887  2.77519  2.98518  4.58477  3.61503
          0.01939  4.34871  5.07105  0.61958  0.77255  0.48576  0.95510
     62   2.70352  4.89533  3.09628  2.54307  4.16136  3.51073  3.70589  3.57492  2.43560  2.60353  3.98371  3.05139  2.33218  2.45894  2.42013  2.39543  2.93470  3.24940  5.39349  4.07230     71 - -
          2.68618  4.42225  2.77519  2.73123  3.46354  2.40513  3.72494  3.29354  2.67741  2.69355  4.24690  2.90347  2.73739  3.18146  2.89801  2.37887  2.77519  2.98518  4.58477  3.61503
          0.01939  4.34871  5.07105  0.61958  0.77255  0.48576  0.95510
     63   2.69946  4.34194  3.71537  3.15897  3.44445  3.70084  3.99645  2.72748  3.06675  1.59350  2.75075  2.74421  4.08935  3.37675  3.37152  2.97387  2.42602  2.54054  4.95063  3.73234     72 - -
          2.68618  4.42225  2.77519  2.73123  3.46354  2.40513  3.72494  3.29354  2.67741  2.69355  4.24690  2.90347  2.73739  3.18146  2.89801  2.37887  2.77519  2.98518  4.58477  3.61503
          0.01939  4.34871  5.07105  0.61958  0.77255  0.48576  0.95510
     64   3.51086  5.15902  4.17164  4.09611  5.00939  3.82114  5.10885  4.71122  4.20096  4.27000  5.35648  4.34392  0.28242  4.57250  4.36805  3.69860  3.99274  4.29521  6.03392  5.14417     73 - -
          2.68618  4.42225  2.77519  2.73123  3.46354  2.40513  3.72494  3.29354  2.67741  2.69355  4.24690  2.90347  2.73739  3.18146  2.89801  2.37887  2.77519  2.98518  4.58477  3.61503
          0.01939  4.34871  5.07105  0.61958  0.77255  0.48576  0.95510
     65   1.25901  4.67368  3.14257  2.79288  4.36276  2.44159  4.01425  3.77993  2.85710  3.40894  4.23849  3.21138  3.92558  2.40398  3.25915  2.71556  2.98183  3.36351  5.64480  4.35097     74 - -
          2.68618  4.42225  2.77519  2.73123  3.46354  2.40513  3.72494  3.29354  2.67741  2.69355  4.24690  2.90347  2.73739  3.18146  2.89801  2.37887  2.77519  2.98518  4.58477  3.61503
          0.01939  4.34871  5.07105  0.61958  0.77255  0.48576  0.95510
     66   2.71019  5.07549  2.85452  2.09177  4.41606  2.81048  3.70620  3.87008  2.48483  3.40727  4.18786  2.94965  3.87454  2.42310  2.96500  1.86415  2.53858  3.47844  5.58738  4.20610     75 - -
          2.68618  4.42225  2.77519  2.73123  3.46354  2.40513  3.72494  3.29354  2.67741  2.69355  4.24690  2.90347  2.73739  3.18146  2.89801  2.37887  2.77519  2.98518  4.58477  3.61503
          0.01939  4.34871  5.07105  0.61958  0.77255  0.48576  0.95510
     67   3.65224  4.93163  5.10664  4.66181  1.09535  4.72490  4.40993  2.64227  4.49602  1.28300  3.24126  4.66851  4.94830  4.50245  4.52912  4.11444  3.87799  2.78389  4.56194  3.00364     76 - -
          2.68618  4.42225  2.77519  2.73123  3.46354  2.40513  3.72494  3.29354  2.67741  2.69355  4.24690  2.90347  2.73739  3.18146  2.89801  2.37887  2.77519  2.98518  4.58477  3.61503
          0.01939  4.34871  5.07105  0.61958  0.77255  0.48576  0.95510
     68   3.12295  4.44408  4.88093  4.33651  3.61588  4.45152  4.90979  1.17536  4.22196  1.90878  3.45955  4.51688  4.75508  4.44066  4.38095  3.79836  2.59872  1.53551  5.43466  4.25265     77 - -
          2.68618  4.42225  2.77519  2.73123  3.46354  2.40513  3.72494  3.29354  2.67741  2.69355  4.24690  2.90347  2.73739  3.18146  2.89801  2.37887  2.77519  2.98518  4.58477  3.61503
          0.01939  4.34871  5.07105  0.61958  0.77255  0.48576  0.95510
     69   1.69321  4.51565  3.99861  3.57495  3.34097  3.63545  4.18242  3.18858  3.39185  2.84353  3.86663  3.76825  4.20385  3.75113  3.62156  3.06153  3.17547  2.96070  1.31973  3.44597     78 - -
          2.68618  4.42225  2.77519  2.73123  3.46354  2.40513  3.72494  3.29354  2.67741  2.69355  4.24690  2.90347  2.73739  3.18146  2.89801  2.37887  2.77519  2.98518  4.58477  3.61503
          0.01939  4.34871  5.07105  0.61958  0.77255  0.48576  0.95510
     70   2.74591  5.23104  2.50286  2.08528  4.57677  3.45983  3.66178  4.05025  2.11269  3.52408  4.27982  2.92752  3.87575  1.92234  2.38214  2.70337  2.97604  3.62382  5.64829  4.25362     79 - -
          2.68618  4.42225  2.77519  2.73123  3.46354  2.40513  3.72494  3.29354  2.67741  2.69355  4.24690  2.90347  2.73739  3.18146  2.89801  2.37887  2.77519  2.98518  4.58477  3.61503
          0.01939  4.34871  5.07105  0.61958  0.77255  0.48576  0.95510
     71   2.02363  4.29213  3.84606  3.27266  3.36297  3.75721  4.03701  2.24572  3.18407  2.06452  2.40555  3.60337  4.12508  2.78462  3.46371  3.02591  2.94379  2.46598  4.89696  3.69487     80 - -
          2.68618  4.42225  2.77519  2.73123  3.46354  2.40513  3.72494  3.29354  2.67741  2.69355  4.24690  2.90347  2.73739  3.18146  2.89801  2.37887  2.77519  2.98518  4.58477  3.61503
          0.01939  4.34871  5.07105  0.61958  0.77255  0.48576  0.95510
     72   2.74672  4.18183  4.31519  3.73085  2.25682  3.86559  4.10824  2.54514  3.58950  1.89643  2.63416  3.88069  4.22115  3.77639  3.72493  3.16213  2.43117  2.39501  4.66406  2.30239     81 - -
          2.68618  4.42225  2.77519  2.73123  3.46354  2.40513  3.72494  3.29354  2.67741  2.69355  4.24690  2.90347  2.73739  3.18146  2.89801  2.37887  2.77519  2.98518  4.58477  3.61503
          0.01939  4.34871  5.07105  0.61958  0.77255  0.48576  0.95510
     73   2.66608  4.98330  2.52727  2.43595  4.26544  2.81979  3.66558  3.70230  2.19008  3.26353  4.05107  2.96753  3.85910  2.79275  2.52052  2.66885  2.54804  2.49809  5.46496  4.10316     82 - -
          2.68618  4.42225  2.77519  2.73123  3.46354  2.40513  3.72494  3.29354  2.67741  2.69355  4.24690  2.90347  2.73739  3.18146  2.89801  2.37887  2.77519  2.98518  4.58477  3.61503
          0.01939  4.34871  5.07105  0.61958  0.77255  0.48576  0.95510
     74   2.09444  5.10521  2.53961  2.38843  4.42360  3.44792  3.64321  3.88566  2.15055  3.39745  4.15874  2.92967  3.84712  2.44274  2.53553  2.65425  2.49159  3.48255  5.55492  4.16765     83 - -
          2.68618  4.42225  2.77519  2.73123  3.46354  2.40513  3.72494  3.29354  2.67741  2.69355  4.24690  2.90347  2.73739  3.18146  2.89801  2.37887  2.77519  2.98518  4.58477  3.61503
          0.01939  4.34871  5.07105  0.61958  0.77255  0.48576  0.95510
     75   2.79041  4.41812  3.79220  3.27959  3.53943  3.78756  4.14237  2.54394  3.19221  1.84870  3.51334  2.27304  4.19885  3.51705  3.49565  3.09086  3.04710  1.64263  5.09498  3.84763     84 - -
          2.68618  4.42225  2.77519  2.73123  3.46354  2.40513  3.72494  3.29354  2.67741  2.69355  4.24690  2.90347  2.73739  3.18146  2.89801  2.37887  2.77519  2.98518  4.58477  3.61503
          0.01939  4.34871  5.07105  0.61958  0.77255  0.48576  0.95510
     76   2.93241  4.53329  2.75334  3.35104  3.45924  3.94824  4.25163  2.14501  3.32925  1.20889  3.37122  3.73840  4.31559  3.61053  3.64437  3.24820  3.17162  2.40979  5.14570  3.92644     85 - -
          2.68618  4.42225  2.77519  2.73123  3.46354  2.40513  3.72494  3.29354  2.67741  2.69355  4.24690  2.90347  2.73739  3.18146  2.89801  2.37887  2.77519  2.98518  4.58477  3.61503
          0.01939  4.34871  5.07105  0.61958  0.77255  0.48576  0.95510
     77   2.84695  5.11737  2.08067  2.48673  4.72075  1.97619  3.97930  4.20578  2.91712  3.75865  4.57660  3.01556  1.61707  3.14656  3.43391  2.84660  3.18275  3.75122  5.92674  4.53519     86 - -
          2.68622  4.42229  2.77523  2.73098  3.46357  2.40516  3.72498  3.29358  2.67744  2.69359  4.24693  2.90350  2.73743  3.18150  2.89770  2.37890  2.77523  2.98522  4.58481  3.61507
          0.36456  2.29189  1.58755  0.66072  0.72666  0.48576  0.95510
     78   2.79830  5.30558  2.07515  1.93366  4.62572  2.57880  3.70625  4.11800  2.58228  3.61559  4.40520  2.27166  3.84199  2.84023  3.12061  2.23115  3.05777  3.69339  5.77407  4.32624     89 - -
          2.68618  4.42225  2.77519  2.73123  3.46354  2.40513  3.72494  3.29354  2.67741  2.69355  4.24690  2.90347  2.73739  3.18146  2.89801  2.37887  2.77519  2.98518  4.58477  3.61503
          0.02424  4.12787  4.85022  0.61958  0.77255  0.52656  0.89315
     79   2.24478  4.30185  4.32224  3.78215  3.57070  3.97024  4.47462  1.43120  3.68724  2.40439  3.47667  4.01125  4.38041  3.94784  3.91691  3.30346  2.45654  1.68802  5.21445  4.01028     90 - -
          2.68618  4.42225  2.77519  2.73123  3.46354  2.40513  3.72494  3.29354  2.67741  2.69355  4.24690  2.90347  2.73739  3.18146  2.89801  2.37887  2.77519  2.98518  4.58477  3.61503
          0.02151  4.24574  4.96809  0.61958  0.77255  0.62016  0.77189
     80   2.69210  4.72713  3.02188  2.21000  4.05249  3.44580  3.84500  3.34121  2.68687  3.06133  3.94516  3.11655  1.82029  3.04292  3.10072  2.77851  2.97128  2.39685  5.39158  4.08851     91 - -
          2.68618  4.42225  2.77519  2.73123  3.46354  2.40513  3.72494  3.29354  2.67741  2.69355  4.24690  2.90347  2.73739  3.18146  2.89801  2.37887  2.77519  2.98518  4.58477  3.61503
          0.02151  4.24574  4.96809  0.61958  0.77255  0.41005  1.08950
     81   2.78701  5.30954  2.26419  1.65393  4.63680  3.42482  3.70697  4.12690  2.21203  3.60533  4.36585  2.88682  2.86614  2.42305  3.00472  2.73046  3.02875  3.69270  5.74167  4.31278     92 - -
          2.68618  4.42225  2.77519  2.73123  3.46354  2.40513  3.72494  3.29354  2.67741  2.69355  4.24690  2.90347  2.73739  3.18146  2.89801  2.37887  2.77519  2.98518  4.58477  3.61503
          0.24507  4.34871  1.58755  0.61958  0.77255  0.48576  0.95510
     82   2.64647  4.75857  3.08720  2.25107  3.98472  3.47559  3.65951  3.37468  2.40322  2.54834  3.83389  3.02714  3.86355  2.42217  2.43309  2.70178  2.87282  2.57815  5.25854  3.95582     93 - -
          2.68618  4.42225  2.77519  2.73123  3.46354  2.40513  3.72494  3.29354  2.67741  2.69355  4.24690  2.90347  2.73739  3.18146  2.89801  2.37887  2.77519  2.98518  4.58477  3.61503
          0.02424  4.12787  4.85022  0.61958  0.77255  0.52656  0.89315
     83   2.57183  4.62748  3.00106  2.80066  4.48493  3.20510  4.10970  4.01753  3.01285  3.63800  4.46810  2.23802  3.88846  3.32540  3.40733  1.08114  2.99791  3.50683  5.77786  4.44542     94 - -
          2.68618  4.42225  2.77519  2.73123  3.46354  2.40513  3.72494  3.29354  2.67741  2.69355  4.24690  2.90347  2.73739  3.18146  2.89801  2.37887  2.77519  2.98518  4.58477  3.61503
          0.02151  4.24574  4.96809  0.61958  0.77255  0.41005  1.08950
     84   1.85636  5.04728  2.85565  2.13283  4.37484  3.44740  3.73471  3.81409  2.51785  3.37268  4.17084  2.97506  2.46640  2.43300  2.98342  2.73285  2.98531  3.44300  5.57117  4.20457     95 - -
          2.68618  4.42225  2.77519  2.73123  3.46354  2.40513  3.72494  3.29354  2.67741  2.69355  4.24690  2.90347  2.73739  3.18146  2.89801  2.37887  2.77519  2.98518  4.58477  3.61503
          0.01939  4.34871  5.07105  0.61958  0.77255  0.48576  0.95510
     85   3.48764  4.76983  4.96029  4.51667  1.24540  4.49358  3.95960  2.94440  4.33138  1.49319  3.50745  4.36721  4.77323  4.32241  4.33659  3.83596  3.70625  2.95642  2.57785  2.48963     96 - -
          2.68618  4.42225  2.77519  2.73123  3.46354  2.40513  3.72494  3.29354  2.67741  2.69355  4.24690  2.90347  2.73739  3.18146  2.89801  2.37887  2.77519  2.98518  4.58477  3.61503
          0.01939  4.34871  5.07105  0.61958  0.77255  0.48576  0.95510
     86   2.34917  5.26129  1.84655  2.35962  4.67558  3.39212  3.81788  4.16007  2.68872  3.67472  4.46421  1.82297  3.92400  2.95494  3.21484  2.25790  3.11274  3.72641  5.83891  4.40983     97 - -
          2.68618  4.42225  2.77519  2.73123  3.46354  2.40513  3.72494  3.29354  2.67741  2.69355  4.24690  2.90347  2.73739  3.18146  2.89801  2.37887  2.77519  2.98518  4.58477  3.61503
          0.01939  4.34871  5.07105  0.61958  0.77255  0.48576  0.95510
     87   2.77456  4.98671  3.11502  2.62175  4.43032  3.50059  3.77805  3.83418  1.49132  3.39362  4.20920  3.10731  2.37383  2.91862  2.77085  2.79950  2.41764  3.46359  5.57006  4.26280     98 - -
          2.68618  4.42225  2.77519  2.73123  3.46354  2.40513  3.72494  3.29354  2.67741  2.69355  4.24690  2.90347  2.73739  3.18146  2.89801  2.37887  2.77519  2.98518  4.58477  3.61503
          0.01939  4.34871  5.07105  0.61958  0.77255  0.48576  0.95510
     88   1.75663  5.17388  2.72836  1.62775  4.51106  3.44585  3.78115  3.95339  2.57692  3.50116  4.30896  2.96078  3.93359  2.46813  3.04299  2.79984  3.07908  3.57311  5.68927  4.30594     99 - -
          2.68618  4.42225  2.77519  2.73123  3.46354  2.40513  3.72494  3.29354  2.67741  2.69355  4.24690  2.90347  2.73739  3.18146  2.89801  2.37887  2.77519  2.98518  4.58477  3.61503
          0.01939  4.34871  5.07105  0.61958  0.77255  0.48576  0.95510
     89   1.77527  4.37567  3.62939  3.13951  3.96021  3.33476  4.12578  3.28574  3.10996  3.02664  3.89661  3.42978  2.76420  3.41198  3.46106  1.91392  2.88258  1.94806  5.36595  4.13517    100 - -
          2.68618  4.42225  2.77519  2.73123  3.46354  2.40513  3.72494  3.29354  2.67741  2.69355  4.24690  2.90347  2.73739  3.18146  2.89801  2.37887  2.77519  2.98518  4.58477  3.61503
          0.01939  4.34871  5.07105  0.61958  0.77255  0.48576  0.95510
     90   3.60117  4.90775  5.19045  4.63628  3.18225  4.83772  5.12089  2.38706  4.43616  0.94960  1.43906  4.88826  4.98159  4.52266  4.51421  4.21424  3.81929  2.58629  5.32896  4.28354    101 - -
          2.68618  4.42225  2.77519  2.73123  3.46354  2.40513  3.72494  3.29354  2.67741  2.69355  4.24690  2.90347  2.73739  3.18146  2.89801  2.37887  2.77519  2.98518  4.58477  3.61503
          0.01939  4.34871  5.07105  0.61958  0.77255  0.48576  0.95510
     91   2.29196  4.85063  3.07929  2.53532  4.15816  3.46821  2.88150  3.57698  2.49384  3.17358  3.98489  3.04216  3.88503  2.87020  2.53319  2.14836  2.20461  3.23855  5.40565  4.07649    102 - -
          2.68618  4.42225  2.77519  2.73123  3.46354  2.40513  3.72494  3.29354  2.67741  2.69355  4.24690  2.90347  2.73739  3.18146  2.89801  2.37887  2.77519  2.98518  4.58477  3.61503
          0.01939  4.34871  5.07105  0.61958  0.77255  0.48576  0.95510
     92   4.24348  5.42390  4.88930  4.73050  3.31902  4.32777  4.61367  4.32457  4.46594  3.62460  4.92952  4.79594  4.88819  4.82545  4.50036  4.44274  4.57373  4.22525  0.30317  3.30078    103 - -
          2.68618  4.42225  2.77519  2.73123  3.46354  2.40513  3.72494  3.29354  2.67741  2.69355  4.24690  2.90347  2.73739  3.18146  2.89801  2.37887  2.77519  2.98518  4.58477  3.61503
          0.01939  4.34871  5.07105  0.61958  0.77255  0.48576  0.95510
     93   3.08987  5.26693  3.48176  2.84582  4.72002  3.74913  3.75438  4.08285  1.84014  3.53947  4.38331  3.27841  2.76264  2.88432  1.17877  3.08505  3.27688  3.74222  5.60680  4.40247    104 - -
          2.68618  4.42225  2.77519  2.73123  3.46354  2.40513  3.72494  3.29354  2.67741  2.69355  4.24690  2.90347  2.73739  3.18146  2.89801  2.37887  2.77519  2.98518  4.58477  3.61503
          0.01939  4.34871  5.07105  0.61958  0.77255  0.48576  0.95510
     94   3.74031  5.07570  4.95586  4.62293  3.39438  4.58398  5.13497  2.64542  4.38975  0.45244  3.31156  4.85558  4.95314  4.63790  4.47730  4.25286  4.02088  2.80154  5.41788  4.24320    105 - -
          2.68618  4.42225  2.77519  2.73123  3.46354  2.40513  3.72494  3.29354  2.67741  2.69355  4.24690  2.90347  2.73739  3.18146  2.89801  2.37887  2.77519  2.98518  4.58477  3.61503
          0.01939  4.34871  5.07105  0.61958  0.77255  0.48576  0.95510
     95   3.09961  4.50701  4.59003  4.01983  3.05978  4.23074  4.40086  2.51791  3.85359  1.39565  1.59681  4.20952  4.52381  4.03100  3.99059  3.54257  3.32421  2.54076  4.84768  2.57042    106 - -
          2.68618  4.42225  2.77519  2.73123  3.46354  2.40513  3.72494  3.29354  2.67741  2.69355  4.24690  2.90347  2.73739  3.18146  2.89801  2.37887  2.77519  2.98518  4.58477  3.61503
          0.01939  4.34871  5.07105  0.61958  0.77255  0.48576  0.95510
     96   2.05423  5.10116  2.51107  2.15334  4.41698  3.44381  3.66486  3.87497  2.42187  3.39828  4.16746  2.93249  3.85735  2.78017  2.22178  2.67167  2.57129  3.47872  5.56610  4.17921    107 - -
          2.68618  4.42225  2.77519  2.73123  3.46354  2.40513  3.72494  3.29354  2.67741  2.69355  4.24690  2.90347  2.73739  3.18146  2.89801  2.37887  2.77519  2.98518  4.58477  3.61503
          0.01939  4.34871  5.07105  0.61958  0.77255  0.48576  0.95510
     97   2.31984  4.46963  4.53362  4.00627  3.45610  4.13611  4.64353  2.25263  3.87628  1.10874  3.32037  4.21624  4.52588  4.11183  4.06517  3.48738  3.28746  1.81179  5.25916  4.09925    108 - -
          2.68618  4.42225  2.77519  2.73123  3.46354  2.40513  3.72494  3.29354  2.67741  2.69355  4.24690  2.90347  2.73739  3.18146  2.89801  2.37887  2.77519  2.98518  4.58477  3.61503
          0.01939  4.34871  5.07105  0.61958  0.77255  0.48576  0.95510
     98   3.51238  4.78097  5.31292  4.74525  2.43494  4.82168  5.06821  1.59310  4.60749  0.92174  3.00729  4.91332  4.96449  4.60097  4.63157  4.18226  3.72802  2.39863  5.24571  4.12489    109 - -
          2.68618  4.42225  2.77519  2.73123  3.46354  2.40513  3.72494  3.29354  2.67741  2.69355  4.24690  2.90347  2.73739  3.18146  2.89801  2.37887  2.77519  2.98518  4.58477  3.61503
          0.01939  4.34871  5.07105  0.61958  0.77255  0.48576  0.95510
     99   2.66136  3.16941  2.52769  2.55581  4.15011  3.45728  3.75317  3.56453  2.55148  3.17431  3.99271  3.05808  2.02126  2.91144  2.55053  2.70859  2.91890  3.22799  5.41527  4.08858    110 - -
          2.68626  4.42233  2.77493  2.73104  3.46362  2.40520  3.72502  3.29362  2.67748  2.69363  4.24697  2.90354  2.73714  3.18154  2.89808  2.37875  2.77527  2.98526  4.58485  3.61511
          0.22616  1.62897  5.07105  0.67291  0.71380  0.48576  0.95510
    100   1.84272  5.11662  2.86302  2.12989  4.43009  2.79983  3.69076  3.88187  2.17390  3.41057  4.19124  2.94898  3.88267  2.46509  2.90487  2.71251  2.96934  3.49518  5.58265  4.20444    113 - -
          2.68618  4.42225  2.77519  2.73123  3.46354  2.40513  3.72494  3.29354  2.67741  2.69355  4.24690  2.90347  2.73739  3.18146  2.89801  2.37887  2.77519  2.98518  4.58477  3.61503
          0.01939  4.34871  5.07105  0.61958  0.77255  0.48576  0.95510
    101   2.73967  4.32763  3.82887  3.27647  2.60614  3.75225  2.95429  2.78234  3.18263  1.54024  3.41743  3.58738  4.13116  3.46197  3.45670  2.46395  2.97478  2.58999  4.69373  3.32837    114 - -
          2.68618  4.42225  2.77519  2.73123  3.46354  2.40513  3.72494  3.29354  2.67741  2.69355  4.24690  2.90347  2.73739  3.18146  2.89801  2.37887  2.77519  2.98518  4.58477  3.61503
          0.01939  4.34871  5.07105  0.61958  0.77255  0.48576  0.95510
    102   3.14965  4.74776  4.14420  3.58755  3.49871  4.04151  4.27713  2.83250  3.01706  0.89616  3.46043  3.89997  4.42530  3.61958  2.44783  3.43293  3.39059  2.81639  5.18839  3.96234    115 - -
          2.68618  4.42225  2.77519  2.73123  3.46354  2.40513  3.72494  3.29354  2.67741  2.69355  4.24690  2.90347  2.73739  3.18146  2.89801  2.37887  2.77519  2.98518  4.58477  3.61503
          0.01939  4.34871  5.07105  0.61958  0.77255  0.48576  0.95510
    103   2.92279  5.47592  1.81158  1.54158  4.78770  3.40848  3.80645  4.29061  2.69343  3.77320  4.56215  2.36181  3.94131  2.93996  3.24132  2.84134  2.44502  3.85492  5.92140  4.45696    116 - -
          2.68618  4.42225  2.77519  2.73123  3.46354  2.40513  3.72494  3.29354  2.67741  2.69355  4.24690  2.90347  2.73739  3.18146  2.89801  2.37887  2.77519  2.98518  4.58477  3.61503
          0.01939  4.34871  5.07105  0.61958  0.77255  0.48576  0.95510
    104   2.81430  5.18428  3.04418  2.15158  4.53593  3.54081  3.68161  3.96879  2.27931  3.46021  4.24670  3.02671  3.93801  2.05567  1.84704  2.79050  2.55300  3.58345  5.58781  4.25409    117 - -
          2.68618  4.42225  2.77519  2.73123  3.46354  2.40513  3.72494  3.29354  2.67741  2.69355  4.24690  2.90347  2.73739  3.18146  2.89801  2.37887  2.77519  2.98518  4.58477  3.61503
          0.01939  4.34871  5.07105  0.61958  0.77255  0.48576  0.95510
    105   2.30013  4.68298  3.16550  2.33884  3.99794  3.46770  3.80891  3.35713  2.65899  3.03226  3.87742  3.13278  2.12333  2.99972  3.09226  2.73025  2.49408  2.55722  5.32632  4.02824    118 - -
          2.68618  4.42225  2.77519  2.73123  3.46354  2.40513  3.72494  3.29354  2.67741  2.69355  4.24690  2.90347  2.73739  3.18146  2.89801  2.37887  2.77519  2.98518  4.58477  3.61503
          0.01939  4.34871  5.07105  0.61958  0.77255  0.48576  0.95510
    106   2.31415  5.05181  2.49004  1.60236  4.31757  3.45327  3.70645  3.76883  2.50671  3.33063  4.12697  2.95426  3.88433  2.84157  2.99018  2.71573  2.96187  3.40698  3.31503  4.15251    119 - -
          2.68618  4.42225  2.77519  2.73123  3.46354  2.40513  3.72494  3.29354  2.67741  2.69355  4.24690  2.90347  2.73739  3.18146  2.89801  2.37887  2.77519  2.98518  4.58477  3.61503
          0.01939  4.34871  5.07105  0.61958  0.77255  0.48576  0.95510
    107   3.03114  2.80893  4.69487  4.14943  1.36240  4.14627  4.29250  2.50124  3.98467  1.72341  3.26088  4.21286  4.49393  4.11759  4.07032  3.48092  3.27651  2.43336  4.66692  3.25438    120 - -
          2.68618  4.42225  2.77519  2.73123  3.46354  2.40513  3.72494  3.29354  2.67741  2.69355  4.24690  2.90347  2.73739  3.18146  2.89801  2.37887  2.77519  2.98518  4.58477  3.61503
          0.01939  4.34871  5.07105  0.61958  0.77255  0.48576  0.95510
    108   2.32976  5.09773  2.98256  2.18213  4.41980  3.48321  3.66275  3.86490  2.35421  3.38405  4.16079  2.97421  3.88161  2.16631  2.12048  2.70401  2.57684  3.47890  5.54326  4.18145    121 - -
          2.68618  4.42225  2.77519  2.73123  3.46354  2.40513  3.72494  3.29354  2.67741  2.69355  4.24690  2.90347  2.73739  3.18146  2.89801  2.37887  2.77519  2.98518  4.58477  3.61503
          0.01939  4.34871  5.07105  0.61958  0.77255  0.48576  0.95510
    109   2.67621  5.02868  2.54239  2.12363  4.32010  3.44859  3.66936  3.76597  2.44494  2.83658  4.09716  2.94786  3.10221  2.79298  2.92774  2.35210  2.21086  3.39211  5.50804  4.13358    122 - -
          2.68618  4.42225  2.77519  2.73123  3.46354  2.40513  3.72494  3.29354  2.67741  2.69355  4.24690  2.90347  2.73739  3.18146  2.89801  2.37887  2.77519  2.98518  4.58477  3.61503
          0.01939  4.34871  5.07105  0.61958  0.77255  0.48576  0.95510
    110   3.48416  4.81651  5.09973  4.59693  3.30961  4.70373  5.13805  2.25370  4.41246  0.71081  3.11742  4.81521  4.94738  4.56042  4.52047  4.10806  3.73659  1.92239  5.41829  4.31146    123 - -
          2.68618  4.42225  2.77519  2.73123  3.46354  2.40513  3.72494  3.29354  2.67741  2.69355  4.24690  2.90347  2.73739  3.18146  2.89801  2.37887  2.77519  2.98518  4.58477  3.61503
          0.01939  4.34871  5.07105  0.61958  0.77255  0.48576  0.95510
    111   2.35641  5.13410  3.13958  2.56811  4.46978  3.57169  2.78835  3.89594  2.25771  3.40408  4.20430  3.07106  3.95902  2.10874  1.81313  2.81835  3.04252  3.53151  5.53906  4.22630    124 - -
          2.68618  4.42225  2.77519  2.73123  3.46354  2.40513  3.72494  3.29354  2.67741  2.69355  4.24690  2.90347  2.73739  3.18146  2.89801  2.37887  2.77519  2.98518  4.58477  3.61503
          0.01939  4.34871  5.07105  0.61958  0.77255  0.48576  0.95510
    112   2.31574  5.02999  2.99352  2.46031  4.34694  3.47372  2.57267  3.78951  2.39673  3.33137  4.11696  2.56965  3.87963  2.80222  2.19279  2.32181  2.93560  3.41576  5.50991  4.15310    125 - -
          2.68618  4.42225  2.77519  2.73123  3.46354  2.40513  3.72494  3.29354  2.67741  2.69355  4.24690  2.90347  2.73739  3.18146  2.89801  2.37887  2.77519  2.98518  4.58477  3.61503
          0.01939  4.34871  5.07105  0.61958  0.77255  0.48576  0.95510
    113   3.27026  4.69403  4.39546  3.91605  1.94614  4.20205  2.52545  3.19514  3.79755  2.75827  3.81627  3.97652  4.54344  3.93756  3.96416  3.50762  3.49587  2.34096  4.03117  1.23153    126 - -
          2.68618  4.42225  2.77519  2.73123  3.46354  2.40513  3.72494  3.29354  2.67741  2.69355  4.24690  2.90347  2.73739  3.18146  2.89801  2.37887  2.77519  2.98518  4.58477  3.61503
          0.01939  4.34871  5.07105  0.61958  0.77255  0.48576  0.95510
    114   3.74031  5.07570  4.95586  4.62293  3.39438  4.58398  5.13497  2.64542  4.38975  0.45244  3.31156  4.85558  4.95314  4.63790  4.47730  4.25286  4.02088  2.80154  5.41788  4.24320    127 - -
          2.68618  4.42225  2.77519  2.73123  3.46354  2.40513  3.72494  3.29354  2.67741  2.69355  4.24690  2.90347  2.73739  3.18146  2.89801  2.37887  2.77519  2.98518  4.58477  3.61503
          0.01939  4.34871  5.07105  0.61958  0.77255  0.48576  0.95510
    115   1.91869  4.77208  3.10136  2.60990  4.28484  2.63128  3.82035  3.71463  2.62671  3.30825  4.10969  3.08681  3.87546  2.16961  3.07678  2.26895  2.48073  3.32198  5.52949  4.20116    128 - -
          2.68618  4.42225  2.77519  2.73123  3.46354  2.40513  3.72494  3.29354  2.67741  2.69355  4.24690  2.90347  2.73739  3.18146  2.89801  2.37887  2.77519  2.98518  4.58477  3.61503
          0.01939  4.34871  5.07105  0.61958  0.77255  0.48576  0.95510
    116   2.95707  5.42512  1.23013  2.32827  4.69846  3.41061  2.67452  4.25583  2.77974  3.76553  4.58187  2.89787  3.97134  3.01335  3.32036  2.31948  3.23204  3.83878  5.89807  4.43240    129 - -
          2.68618  4.42225  2.77519  2.73123  3.46354  2.40513  3.72494  3.29354  2.67741  2.69355  4.24690  2.90347  2.73739  3.18146  2.89801  2.37887  2.77519  2.98518  4.58477  3.61503
          0.30486  4.34871  1.38691  0.61958  0.77255  0.48576  0.95510
    117   2.61344  4.32989  3.48791  2.96316  2.49380  2.64934  3.78781  2.87237  2.92424  2.56653  3.47927  3.33477  3.96601  3.21860  3.26305  2.34796  2.86513  2.64429  4.69009  2.63312    130 - -
          2.68544  4.42243  2.77504  2.73109  3.46372  2.40531  3.72435  3.29372  2.67759  2.69347  4.24708  2.90365  2.73758  3.18165  2.89819  2.37905  2.77470  2.98537  4.58495  3.61521
          0.71764  0.99103  1.95969  1.06776  0.42126  0.33313  1.26118
    118   2.93495  5.51197  1.52885  1.84941  4.81338  2.56358  3.79323  4.32513  2.71329  3.80240  4.60410  2.81047  3.91539  2.32797  3.27472  2.83986  3.20058  3.88676  5.95088  4.47022    138 - -
          2.68618  4.42225  2.77519  2.73123  3.46354  2.40513  3.72494  3.29354  2.67741  2.69355  4.24690  2.90347  2.73739  3.18146  2.89801  2.37887  2.77519  2.98518  4.58477  3.61503
          0.02157  4.24301  4.96535  0.61958  0.77255  0.62332  0.76822
    119   2.27264  4.66299  3.11679  2.28462  3.93031  3.45484  3.74759  3.30819  2.59443  2.46769  3.81215  3.08348  3.88115  2.93832  3.02834  2.11301  2.44919  3.01245  5.25886  3.95978    139 - -
          2.68618  4.42225  2.77519  2.73123  3.46354  2.40513  3.72494  3.29354  2.67741  2.69355  4.24690  2.90347  2.73739  3.18146  2.89801  2.37887  2.77519  2.98518  4.58477  3.61503
          0.02157  4.24301  4.96535  0.61958  0.77255  0.40846  1.09266
    120   2.87846  5.39986  1.50151  1.99788  4.71865  2.69041  3.77514  4.21141  2.61669  3.69773  4.48027  2.88399  3.92723  2.90332  2.46628  2.80968  3.13112  3.78309  5.84398  4.40166    140 - -
          2.68618  4.42225  2.77519  2.73123  3.46354  2.40513  3.72494  3.29354  2.67741  2.69355  4.24690  2.90347  2.73739  3.18146  2.89801  2.37887  2.77519  2.98518  4.58477  3.61503
          0.01939  4.34871  5.07105  0.61958  0.77255  0.48576  0.95510
    121   2.69315  5.11655  2.56546  2.16063  4.43524  3.45887  3.64636  3.89441  2.15467  2.41922  4.16771  2.93910  3.85700  2.41595  2.43063  2.66914  2.92252  3.49367  5.55797  4.17616    141 - -
          2.68618  4.42225  2.77519  2.73123  3.46354  2.40513  3.72494  3.29354  2.67741  2.69355  4.24690  2.90347  2.73739  3.18146  2.89801  2.37887  2.77519  2.98518  4.58477  3.61503
          0.01939  4.34871  5.07105  0.61958  0.77255  0.48576  0.95510
    122   2.67116  4.84491  3.07923  2.53101  3.05418  2.81116  3.70759  3.51256  2.48847  3.11792  3.93683  3.04188  3.89176  2.48270  2.27248  2.15455  2.90626  3.19201  5.35772  4.03010    142 - -
          2.68618  4.42225  2.77519  2.73123  3.46354  2.40513  3.72494  3.29354  2.67741  2.69355  4.24690  2.90347  2.73739  3.18146  2.89801  2.37887  2.77519  2.98518  4.58477  3.61503
          0.01939  4.34871  5.07105  0.61958  0.77255  0.48576  0.95510
    123   2.45111  5.23701  3.43023  2.80111  4.68686  3.71440  3.74416  4.04922  1.14331  3.51935  4.35547  3.24449  4.09724  2.87196  1.97546  3.03248  3.23186  3.70200  5.60109  4.37951    143 - -
          2.68618  4.42225  2.77519  2.73123  3.46354  2.40513  3.72494  3.29354  2.67741  2.69355  4.24690  2.90347  2.73739  3.18146  2.89801  2.37887  2.77519  2.98518  4.58477  3.61503
          0.01939  4.34871  5.07105  0.61958  0.77255  0.48576  0.95510
    124   2.70469  4.94360  2.58943  2.49934  4.20733  3.49288  3.70166  3.62859  2.45087  2.38707  4.02372  3.01893  2.95355  2.84436  1.96407  2.72389  2.93768  3.29347  5.43331  4.09406    144 - -
          2.68618  4.42225  2.77519  2.73123  3.46354  2.40513  3.72494  3.29354  2.67741  2.69355  4.24690  2.90347  2.73739  3.18146  2.89801  2.37887  2.77519  2.98518  4.58477  3.61503
          0.01939  4.34871  5.07105  0.61958  0.77255  0.48576  0.95510
    125   4.14060  5.23108  5.09789  4.87693  1.39855  4.78209  2.37605  3.86752  4.69270  3.15004  4.41844  4.37897  5.05808  4.49928  4.61336  4.15399  4.34354  3.76555  2.30890  1.07695    145 - -
          2.68618  4.42225  2.77519  2.73123  3.46354  2.40513  3.72494  3.29354  2.67741  2.69355  4.24690  2.90347  2.73739  3.18146  2.89801  2.37887  2.77519  2.98518  4.58477  3.61503
          0.01939  4.34871  5.07105  0.61958  0.77255  0.48576  0.95510
    126   2.70242  4.86878  3.04309  2.63236  4.38638  3.41426  3.85501  3.81377  2.59910  3.39939  4.21838  3.10918  3.93028  1.46855  2.99993  2.23764  2.37041  3.42380  5.60122  4.27754    146 - -
          2.68618  4.42225  2.77519  2.73123  3.46354  2.40513  3.72494  3.29354  2.67741  2.69355  4.24690  2.90347  2.73739  3.18146  2.89801  2.37887  2.77519  2.98518  4.58477  3.61503
          0.01939  4.34871  5.07105  0.61958  0.77255  0.48576  0.95510
    127   3.46900  4.79883  5.09783  4.59189  3.32123  4.69824  5.13451  2.23525  4.41247  0.73897  3.12814  4.80803  4.94263  4.56082  4.52193  4.09922  3.72078  1.84797  5.42243  4.31501    147 - -
          2.68618  4.42225  2.77519  2.73123  3.46354  2.40513  3.72494  3.29354  2.67741  2.69355  4.24690  2.90347  2.73739  3.18146  2.89801  2.37887  2.77519  2.98518  4.58477  3.61503
          0.01939  4.34871  5.07105  0.61958  0.77255  0.48576  0.95510
    128   0.73225  4.31608  3.85795  3.63180  4.59054  3.11443  4.62274  3.94929  3.67576  3.70982  4.55156  3.63535  3.90813  3.94029  3.92379  2.04552  2.91969  3.37180  5.96204  4.77854    148 - -
          2.68618  4.42225  2.77519  2.73123  3.46354  2.40513  3.72494  3.29354  2.67741  2.69355  4.24690  2.90347  2.73739  3.18146  2.89801  2.37887  2.77519  2.98518  4.58477  3.61503
          0.01939  4.34871  5.07105  0.61958  0.77255  0.48576  0.95510
    129   2.69258  5.03989  2.93625  1.77063  4.32973  2.87170  3.67162  3.77737  2.42523  3.32320  4.10697  2.95994  3.86807  2.79587  2.46145  2.39603  2.92572  3.40525  5.50864  3.15975    149 - -
          2.68618  4.42225  2.77519  2.73123  3.46354  2.40513  3.72494  3.29354  2.67741  2.69355  4.24690  2.90347  2.73739  3.18146  2.89801  2.37887  2.77519  2.98518  4.58477  3.61503
          0.01939  4.34871  5.07105  0.61958  0.77255  0.48576  0.95510
    130   2.36563  5.23393  3.24470  2.63590  4.62648  3.63329  3.69170  4.03026  1.73488  3.49563  4.29811  3.12253  4.00838  2.05799  1.84270  2.89496  3.11683  3.65788  5.58942  4.30891    150 - -
          2.68618  4.42225  2.77519  2.73123  3.46354  2.40513  3.72494  3.29354  2.67741  2.69355  4.24690  2.90347  2.73739  3.18146  2.89801  2.37887  2.77519  2.98518  4.58477  3.61503
          0.01939  4.34871  5.07105  0.61958  0.77255  0.48576  0.95510
    131   2.53279  4.53654  4.80162  4.25533  3.40322  4.40331  4.81590  1.61307  4.11577  1.10680  3.23730  4.45954  4.70211  4.30727  4.26327  3.74840  3.41713  2.09326  5.29862  4.16468    151 - -
          2.68618  4.42225  2.77519  2.73123  3.46354  2.40513  3.72494  3.29354  2.67741  2.69355  4.24690  2.90347  2.73739  3.18146  2.89801  2.37887  2.77519  2.98518  4.58477  3.61503
          0.01939  4.34871  5.07105  0.61958  0.77255  0.48576  0.95510
    132   0.77580  4.31605  3.85197  3.61362  4.58974  3.11314  4.60807  3.95850  3.65625  3.70823  4.54469  3.62592  3.90400  3.92027  3.91125  1.91457  2.91462  3.37679  5.95684  4.77283    152 - -
          2.68618  4.42225  2.77519  2.73123  3.46354  2.40513  3.72494  3.29354  2.67741  2.69355  4.24690  2.90347  2.73739  3.18146  2.89801  2.37887  2.77519  2.98518  4.58477  3.61503
          0.01939  4.34871  5.07105  0.61958  0.77255  0.48576  0.95510
    133   2.19411  5.20341  1.17809  2.42644  4.81071  2.41549  3.98370  4.28744  2.95952  3.84173  4.66524  2.96829  3.97367  3.15144  3.50549  2.86438  3.22389  3.82217  6.02039  4.59089    153 - -
          2.68618  4.42225  2.77519  2.73123  3.46354  2.40513  3.72494  3.29354  2.67741  2.69355  4.24690  2.90347  2.73739  3.18146  2.89801  2.37887  2.77519  2.98518  4.58477  3.61503
          0.01939  4.34871  5.07105  0.61958  0.77255  0.48576  0.95510
    134   2.37444  4.50387  4.72921  4.18127  3.40893  4.33897  4.75127  1.63803  4.04550  1.16805  3.25463  4.38811  4.65232  4.24693  4.20248  3.67915  3.37109  2.09229  5.26782  4.12458    154 - -
          2.68618  4.42225  2.77519  2.73123  3.46354  2.40513  3.72494  3.29354  2.67741  2.69355  4.24690  2.90347  2.73739  3.18146  2.89801  2.37887  2.77519  2.98518  4.58477  3.61503
          0.01939  4.34871  5.07105  0.61958  0.77255  0.48576  0.95510
    135   3.93686  5.20357  4.90362  4.73033  0.46912  4.46409  4.18681  3.43258  4.63372  2.70042  4.10278  4.59557  4.92816  4.67404  4.63390  4.16454  4.24636  3.45449  4.33672  2.66152    155 - -
          2.68618  4.42225  2.77519  2.73123  3.46354  2.40513  3.72494  3.29354  2.67741  2.69355  4.24690  2.90347  2.73739  3.18146  2.89801  2.37887  2.77519  2.98518  4.58477  3.61503
          0.01939  4.34871  5.07105  0.61958  0.77255  0.48576  0.95510
    136   2.30890  5.61413  1.15222  1.85856  4.93343  3.39770  3.91412  4.43311  2.90327  3.93814  4.77004  2.86523  4.00034  3.07153  3.49172  2.95675  3.34405  4.00139  6.10479  4.60774    156 - -
          2.68618  4.42225  2.77519  2.73123  3.46354  2.40513  3.72494  3.29354  2.67741  2.69355  4.24690  2.90347  2.73739  3.18146  2.89801  2.37887  2.77519  2.98518  4.58477  3.61503
          0.01939  4.34871  5.07105  0.61958  0.77255  0.48576  0.95510
    137   2.77864  5.13515  2.91947  2.46882  4.50325  2.80707  3.71735  3.94930  2.06021  3.46438  4.25179  2.99512  3.91769  1.70755  2.81822  2.30974  3.01916  3.55683  5.61644  4.25941    157 - -
          2.68618  4.42225  2.77519  2.73123  3.46354  2.40513  3.72494  3.29354  2.67741  2.69355  4.24690  2.90347  2.73739  3.18146  2.89801  2.37887  2.77519  2.98518  4.58477  3.61503
          0.01939  4.34871  5.07105  0.61958  0.77255  0.48576  0.95510
    138   4.00628  5.29855  4.57869  4.41881  2.48017  4.41413  3.94996  3.96117  4.26687  3.28534  4.58764  4.35999  4.88636  4.44958  4.34139  4.08454  4.30052  3.85651  4.13413  0.43674    158 - -
          2.68618  4.42225  2.77519  2.73123  3.46354  2.40513  3.72494  3.29354  2.67741  2.69355  4.24690  2.90347  2.73739  3.18146  2.89801  2.37887  2.77519  2.98518  4.58477  3.61503
          0.01939  4.34871  5.07105  0.61958  0.77255  0.48576  0.95510
    139   2.28965  4.60023  3.45264  2.95182  3.70415  3.65548  3.95634  3.00819  2.80866  1.58702  3.62932  3.37789  4.07780  2.15956  3.14385  2.95175  3.03042  2.82626  5.18648  3.93845    159 - -
          2.68618  4.42225  2.77519  2.73123  3.46354  2.40513  3.72494  3.29354  2.67741  2.69355  4.24690  2.90347  2.73739  3.18146  2.89801  2.37887  2.77519  2.98518  4.58477  3.61503
          0.01939  4.34871  5.07105  0.61958  0.77255  0.48576  0.95510
    140   2.20004  4.41152  3.78862  3.25864  3.71642  3.63625  4.12374  2.73092  3.04788  2.69162  3.65666  3.57750  4.11722  3.45686  2.54029  2.96925  3.00386  1.33517  5.19744  3.97679    160 - -
          2.68618  4.42225  2.77519  2.73123  3.46354  2.40513  3.72494  3.29354  2.67741  2.69355  4.24690  2.90347  2.73739  3.18146  2.89801  2.37887  2.77519  2.98518  4.58477  3.61503
          0.01939  4.34871  5.07105  0.61958  0.77255  0.48576  0.95510
    141   3.41140  4.90455  4.24369  3.77525  2.36251  4.23726  3.69750  3.46421  3.55771  2.94406  4.03547  3.90635  4.58161  2.50607  3.76852  3.54989  3.63216  3.29612  2.53149  1.04418    161 - -
          2.68618  4.42225  2.77519  2.73123  3.46354  2.40513  3.72494  3.29354  2.67741  2.69355  4.24690  2.90347  2.73739  3.18146  2.89801  2.37887  2.77519  2.98518  4.58477  3.61503
          0.01939  4.34871  5.07105  0.61958  0.77255  0.48576  0.95510
    142   3.63611  5.38722  4.18301  3.62435  4.86983  3.99554  4.29371  4.47039  2.59154  3.89878  4.90782  3.93586  4.49456  3.50944  0.44568  3.71142  3.88190  4.17831  5.76930  4.71903    162 - -
          2.68618  4.42225  2.77519  2.73123  3.46354  2.40513  3.72494  3.29354  2.67741  2.69355  4.24690  2.90347  2.73739  3.18146  2.89801  2.37887  2.77519  2.98518  4.58477  3.61503
          0.01939  4.34871  5.07105  0.61958  0.77255  0.48576  0.95510
    143   2.43931  2.49185  3.96224  3.59392  4.34936  2.28047  4.50067  3.74348  3.54564  3.45955  4.30874  3.64722  1.16183  3.82806  3.81132  2.64463  2.92359  3.26009  5.72351  4.54983    163 - -
          2.68618  4.42225  2.77519  2.73123  3.46354  2.40513  3.72494  3.29354  2.67741  2.69355  4.24690  2.90347  2.73739  3.18146  2.89801  2.37887  2.77519  2.98518  4.58477  3.61503
          0.01939  4.34871  5.07105  0.61958  0.77255  0.48576  0.95510
    144   3.02010  5.61742  1.32960  1.91667  4.91583  2.49512  3.86473  4.43496  2.80883  3.90729  4.71601  2.85430  3.97758  2.39690  3.38303  2.91595  3.29041  3.99163  6.05491  4.56090    164 - -
          2.68618  4.42225  2.77519  2.73123  3.46354  2.40513  3.72494  3.29354  2.67741  2.69355  4.24690  2.90347  2.73739  3.18146  2.89801  2.37887  2.77519  2.98518  4.58477  3.61503
          0.01939  4.34871  5.07105  0.61958  0.77255  0.48576  0.95510
    145   3.52295  4.90633  4.67281  4.23718  2.64786  4.36136  4.07520  3.06835  3.89204  1.82554  3.68954  4.28194  4.72744  4.18019  4.01061  3.80700  3.76973  3.06685  0.98973  2.71622    165 - -
          2.68618  4.42225  2.77519  2.73123  3.46354  2.40513  3.72494  3.29354  2.67741  2.69355  4.24690  2.90347  2.73739  3.18146  2.89801  2.37887  2.77519  2.98518  4.58477  3.61503
          0.01939  4.34871  5.07105  0.61958  0.77255  0.48576  0.95510
    146   3.55117  4.80802  5.32056  4.78978  3.33568  4.91361  5.29007  1.35312  4.63109  0.93645  3.11629  5.00697  5.06414  4.71526  4.70594  4.30836  3.78149  2.17305  5.48205  4.40618    166 - -
          2.68618  4.42225  2.77519  2.73123  3.46354  2.40513  3.72494  3.29354  2.67741  2.69355  4.24690  2.90347  2.73739  3.18146  2.89801  2.37887  2.77519  2.98518  4.58477  3.61503
          0.01939  4.34871  5.07105  0.61958  0.77255  0.48576  0.95510
    147   1.78575  4.75639  2.16606  2.64857  4.02313  3.49588  3.86996  3.30319  2.75506  2.12525  3.92249  3.14057  3.96650  3.06967  3.19809  2.80888  2.99163  3.03047  5.39197  4.07995    167 - -
          2.68618  4.42225  2.77519  2.73123  3.46354  2.40513  3.72494  3.29354  2.67741  2.69355  4.24690  2.90347  2.73739  3.18146  2.89801  2.37887  2.77519  2.98518  4.58477  3.61503
          0.01939  4.34871  5.07105  0.61958  0.77255  0.48576  0.95510
    148   2.09865  3.42990  2.58731  2.45506  4.22363  3.45968  3.67528  3.65642  2.45069  3.22885  4.02210  2.98174  3.86016  2.49977  2.48940  2.37908  2.89159  3.30189  5.44119  4.08651    168 - -
          2.68618  4.42225  2.77519  2.73123  3.46354  2.40513  3.72494  3.29354  2.67741  2.69355  4.24690  2.90347  2.73739  3.18146  2.89801  2.37887  2.77519  2.98518  4.58477  3.61503
          0.01939  4.34871  5.07105  0.61958  0.77255  0.48576  0.95510
    149   4.24348  5.42390  4.88930  4.73050  3.31902  4.32777  4.61367  4.32457  4.46594  3.62460  4.92952  4.79594  4.88819  4.82545  4.50036  4.44274  4.57373  4.22525  0.30317  3.30078    169 - -
          2.68618  4.42225  2.77519  2.73123  3.46354  2.40513  3.72494  3.29354  2.67741  2.69355  4.24690  2.90347  2.73739  3.18146  2.89801  2.37887  2.77519  2.98518  4.58477  3.61503
          0.01939  4.34871  5.07105  0.61958  0.77255  0.48576  0.95510
    150   2.74602  5.07078  2.87374  1.58561  4.35293  3.46965  3.71114  3.79251  2.47338  2.67862  4.14793  2.97184  3.89957  2.44754  2.92963  2.35519  2.98281  3.43153  5.54388  4.17779    170 - -
          2.68618  4.42225  2.77519  2.73123  3.46354  2.40513  3.72494  3.29354  2.67741  2.69355  4.24690  2.90347  2.73739  3.18146  2.89801  2.37887  2.77519  2.98518  4.58477  3.61503
          0.01939  4.34871  5.07105  0.61958  0.77255  0.48576  0.95510
    151   2.10053  5.08707  2.47927  2.39742  4.40527  3.44616  3.65961  3.86237  2.40936  3.38586  4.15454  2.93731  3.85468  2.17427  2.50165  2.66583  2.57040  3.46686  5.55345  4.16985    171 - -
          2.68618  4.42225  2.77519  2.73123  3.46354  2.40513  3.72494  3.29354  2.67741  2.69355  4.24690  2.90347  2.73739  3.18146  2.89801  2.37887  2.77519  2.98518  4.58477  3.61503
          0.01939  4.34871  5.07105  0.61958  0.77255  0.48576  0.95510
    152   3.36563  5.06669  4.13368  4.10435  5.18677  0.26736  5.16729  4.92983  4.34827  4.51133  5.50946  4.30056  4.46923  4.63553  4.50627  3.55498  3.88232  4.36551  6.12895  5.31371    172 - -
          2.68618  4.42225  2.77519  2.73123  3.46354  2.40513  3.72494  3.29354  2.67741  2.69355  4.24690  2.90347  2.73739  3.18146  2.89801  2.37887  2.77519  2.98518  4.58477  3.61503
          0.01939  4.34871  5.07105  0.61958  0.77255  0.48576  0.95510
    153   2.32572  5.18446  2.14248  2.12460  4.50873  3.43865  3.00967  3.98263  2.41632  3.47887  4.23721  2.91121  3.85914  2.77267  2.21875  2.67914  2.95046  3.56548  5.62500  4.22183    173 - -
          2.68618  4.42225  2.77519  2.73123  3.46354  2.40513  3.72494  3.29354  2.67741  2.69355  4.24690  2.90347  2.73739  3.18146  2.89801  2.37887  2.77519  2.98518  4.58477  3.61503
          0.10770  4.34871  2.41713  0.61958  0.77255  0.48576  0.95510
    154   2.84682  5.19047  1.62720  2.00387  4.42671  3.41491  3.78237  3.84299  2.66157  2.20442  4.27594  2.90589  3.92247  2.93751  3.16913  2.81544  3.10073  3.50112  5.67103  4.26916    174 - -
          2.68618  4.42225  2.77519  2.73123  3.46354  2.40513  3.72494  3.29354  2.67741  2.69355  4.24690  2.90347  2.73739  3.18146  2.89801  2.37887  2.77519  2.98518  4.58477  3.61503
          0.02116  4.26217  4.98451  0.61958  0.77255  0.42003  1.07010
    155   2.33681  4.80347  3.09603  2.54618  4.06195  2.80873  3.71867  3.46993  2.51803  3.08632  3.90884  3.05276  2.97853  2.49065  2.56650  2.70678  2.89553  2.40995  5.34131  4.02098    175 - -
          2.68618  4.42225  2.77519  2.73123  3.46354  2.40513  3.72494  3.29354  2.67741  2.69355  4.24690  2.90347  2.73739  3.18146  2.89801  2.37887  2.77519  2.98518  4.58477  3.61503
          0.12727  4.34871  2.23884  0.61958  0.77255  0.48576  0.95510
    156   2.67978  4.52324  3.33932  2.10529  3.69350  3.59463  3.86144  2.86470  2.77135  2.03605  3.60652  3.26360  3.99161  3.11320  3.16085  2.84809  2.46526  2.30813  5.13343  3.87363    176 - -
          2.68618  4.42225  2.77519  2.73123  3.46354  2.40513  3.72494  3.29354  2.67741  2.69355  4.24690  2.90347  2.73739  3.18146  2.89801  2.37887  2.77519  2.98518  4.58477  3.61503
          0.02157  4.24301  4.96535  0.61958  0.77255  0.62332  0.76822
    157   2.64590  4.68100  3.15138  2.30262  3.88411  2.52434  3.71505  3.27086  2.52932  2.46359  2.98118  3.08681  3.89491  2.90618  2.51878  2.72978  2.87647  2.99085  5.20972  3.91657    177 - -
          2.68618  4.42225  2.77519  2.73123  3.46354  2.40513  3.72494  3.29354  2.67741  2.69355  4.24690  2.90347  2.73739  3.18146  2.89801  2.37887  2.77519  2.98518  4.58477  3.61503
          0.02157  4.24301  4.96535  0.61958  0.77255  0.40846  1.09266
    158   2.65700  4.42965  2.76383  2.88904  3.57212  3.61497  3.86414  2.52623  2.85156  2.10153  2.86834  3.31742  3.01663  3.16340  3.22606  2.85491  2.48701  2.67727  5.01062  3.76674    178 - -
          2.68618  4.42225  2.77519  2.73123  3.46354  2.40513  3.72494  3.29354  2.67741  2.69355  4.24690  2.90347  2.73739  3.18146  2.89801  2.37887  2.77519  2.98518  4.58477  3.61503
          0.12727  4.34871  2.23884  0.61958  0.77255  0.48576  0.95510
    159   1.21197  4.30290  3.64550  3.43176  4.57358  1.38273  4.50539  3.96133  3.54300  3.68679  4.51978  3.52075  3.85141  3.80128  3.82508  2.55683  2.88499  3.37236  5.90657  4.72971    179 - -
          2.68618  4.42225  2.77519  2.73123  3.46354  2.40513  3.72494  3.29354  2.67741  2.69355  4.24690  2.90347  2.73739  3.18146  2.89801  2.37887  2.77519  2.98518  4.58477  3.61503
          0.02157  4.24301  4.96535  0.61958  0.77255  0.40846  1.09266
    160   3.05518  5.68156  1.26577  1.94275  4.97315  3.40089  3.88157  4.50179  2.84348  3.96491  4.77947  2.26623  3.98882  2.36937  3.42762  2.94052  3.32856  4.05170  6.10825  4.59988    180 - -
          2.68618  4.42225  2.77519  2.73123  3.46354  2.40513  3.72494  3.29354  2.67741  2.69355  4.24690  2.90347  2.73739  3.18146  2.89801  2.37887  2.77519  2.98518  4.58477  3.61503
          0.01939  4.34871  5.07105  0.61958  0.77255  0.48576  0.95510
    161   2.38858  4.92733  2.57398  2.46153  4.19371  2.84948  3.69392  3.62048  2.48927  2.34020  4.00944  2.98875  2.97498  2.49006  2.96062  2.69001  2.90921  3.27835  5.43215  4.08192    181 - -
          2.68618  4.42225  2.77519  2.73123  3.46354  2.40513  3.72494  3.29354  2.67741  2.69355  4.24690  2.90347  2.73739  3.18146  2.89801  2.37887  2.77519  2.98518  4.58477  3.61503
          0.12727  4.34871  2.23884  0.61958  0.77255  0.48576  0.95510
    162   2.29717  5.13470  2.78609  1.86149  4.44095  3.42609  2.90692  3.90033  2.41166  3.41972  4.20243  2.90960  3.86143  2.11486  2.87062  2.70313  2.96754  3.51054  5.58191  4.19836    182 - -
          2.68618  4.42225  2.77519  2.73123  3.46354  2.40513  3.72494  3.29354  2.67741  2.69355  4.24690  2.90347  2.73739  3.18146  2.89801  2.37887  2.77519  2.98518  4.58477  3.61503
          0.13937  4.24301  2.15652  0.61958  0.77255  0.62332  0.76822
    163   1.98932  4.50243  3.26917  2.72125  3.75292  3.46360  3.77396  2.56539  2.62919  2.78838  3.66631  3.16610  2.98206  3.00622  2.49939  2.72540  2.84533  2.82323  5.12779  3.86292    183 - -
          2.68611  4.42274  2.77478  2.73143  3.46343  2.40520  3.72543  3.29352  2.67708  2.69320  4.24738  2.90361  2.73730  3.18150  2.89747  2.37915  2.77538  2.98530  4.58526  3.61552
          0.27776  1.44947  4.85022  2.27536  0.10843  0.53132  0.88632
    164   4.02533  5.25317  4.70361  4.51265  3.14774  4.18602  4.43553  4.08579  4.23942  3.40897  4.69870  4.59319  4.73704  4.60632  4.29643  4.22523  4.34814  3.98510  0.38382  3.13320    202 - -
          2.68618  4.42225  2.77519  2.73123  3.46354  2.40513  3.72494  3.29354  2.67741  2.69355  4.24690  2.90347  2.73739  3.18146  2.89801  2.37887  2.77519  2.98518  4.58477  3.61503
          0.02157  4.24301  4.96535  0.61958  0.77255  0.40846  1.09266
    165   3.37920  5.31775  3.33480  3.12643  4.55086  3.76331  4.27801  4.28877  2.91910  3.73783  4.78005  3.57997  4.34086  0.57810  3.18111  3.41973  3.68903  3.99537  5.74364  4.48672    203 - -
          2.68618  4.42225  2.77519  2.73123  3.46354  2.40513  3.72494  3.29354  2.67741  2.69355  4.24690  2.90347  2.73739  3.18146  2.89801  2.37887  2.77519  2.98518  4.58477  3.61503
          0.01939  4.34871  5.07105  0.61958  0.77255  0.48576  0.95510
    166   1.16327  4.38258  3.63602  3.28808  4.48257  3.15994  4.36263  3.89633  3.32554  3.57277  4.39027  3.47450  2.00888  3.61538  3.66316  2.05958  2.89837  3.35919  5.81549  4.59532    204 - -
          2.68618  4.42225  2.77519  2.73123  3.46354  2.40513  3.72494  3.29354  2.67741  2.69355  4.24690  2.90347  2.73739  3.18146  2.89801  2.37887  2.77519  2.98518  4.58477  3.61503
          0.01939  4.34871  5.07105  0.61958  0.77255  0.48576  0.95510
    167   2.71709  4.75211  3.13505  2.28883  3.96495  3.54482  3.77088  2.07545  2.26295  2.98813  3.84506  3.12426  2.56411  2.96255  2.97627  2.79751  2.94975  3.04114  5.28569  3.99281    205 - -
          2.68618  4.42225  2.77519  2.73123  3.46354  2.40513  3.72494  3.29354  2.67741  2.69355  4.24690  2.90347  2.73739  3.18146  2.89801  2.37887  2.77519  2.98518  4.58477  3.61503
          0.01939  4.34871  5.07105  0.61958  0.77255  0.48576  0.95510
    168   3.74031  5.07570  4.95586  4.62293  3.39438  4.58398  5.13497  2.64542  4.38975  0.45244  3.31156  4.85558  4.95314  4.63790  4.47730  4.25286  4.02088  2.80154  5.41788  4.24320    206 - -
          2.68618  4.42225  2.77519  2.73123  3.46354  2.40513  3.72494  3.29354  2.67741  2.69355  4.24690  2.90347  2.73739  3.18146  2.89801  2.37887  2.77519  2.98518  4.58477  3.61503
          0.01939  4.34871  5.07105  0.61958  0.77255  0.48576  0.95510
    169   4.24348  5.42390  4.88930  4.73050  3.31902  4.32777  4.61367  4.32457  4.46594  3.62460  4.92952  4.79594  4.88819  4.82545  4.50036  4.44274  4.57373  4.22525  0.30317  3.30078    207 - -
          2.68618  4.42225  2.77519  2.73123  3.46354  2.40513  3.72494  3.29354  2.67741  2.69355  4.24690  2.90347  2.73739  3.18146  2.89801  2.37887  2.77519  2.98518  4.58477  3.61503
          0.01939  4.34871  5.07105  0.61958  0.77255  0.48576  0.95510
    170   3.40671  5.43770  3.91996  3.15346  4.97598  3.95093  3.81027  4.29051  1.70613  3.67775  4.57441  3.49710  4.30428  2.94562  0.84514  3.39803  3.54196  3.98535  5.65875  4.55776    208 - -
          2.68618  4.42225  2.77519  2.73123  3.46354  2.40513  3.72494  3.29354  2.67741  2.69355  4.24690  2.90347  2.73739  3.18146  2.89801  2.37887  2.77519  2.98518  4.58477  3.61503
          0.01939  4.34871  5.07105  0.61958  0.77255  0.48576  0.95510
    171   1.71218  4.81025  3.05434  2.27149  3.97604  3.51181  2.87522  3.43761  2.56713  3.06320  3.90218  3.07070  3.92205  2.92492  3.00387  2.75909  2.93866  3.13858  5.29483  3.07627    209 - -
          2.68618  4.42225  2.77519  2.73123  3.46354  2.40513  3.72494  3.29354  2.67741  2.69355  4.24690  2.90347  2.73739  3.18146  2.89801  2.37887  2.77519  2.98518  4.58477  3.61503
          0.01939  4.34871  5.07105  0.61958  0.77255  0.48576  0.95510
    172   2.83691  4.49618  3.97672  3.57866  3.51570  3.71615  4.34896  2.79888  3.42885  0.98259  3.55637  3.81596  4.25349  3.78065  3.65912  2.31184  3.17341  2.67683  5.17522  3.89952    210 - -
          2.68618  4.42225  2.77519  2.73123  3.46354  2.40513  3.72494  3.29354  2.67741  2.69355  4.24690  2.90347  2.73739  3.18146  2.89801  2.37887  2.77519  2.98518  4.58477  3.61503
          0.01939  4.34871  5.07105  0.61958  0.77255  0.48576  0.95510
    173   2.72323  4.34878  2.91923  3.16920  3.39977  3.73714  3.99936  2.65261  3.11894  2.16155  3.43865  3.53339  4.11651  3.40543  3.43300  3.00733  2.95851  1.54315  4.91456  2.90787    211 - -
          2.68618  4.42225  2.77519  2.73123  3.46354  2.40513  3.72494  3.29354  2.67741  2.69355  4.24690  2.90347  2.73739  3.18146  2.89801  2.37887  2.77519  2.98518  4.58477  3.61503
          0.01939  4.34871  5.07105  0.61958  0.77255  0.48576  0.95510
    174   1.86675  5.17463  2.36413  2.11477  4.49581  3.42676  3.71891  3.96054  2.52629  3.48551  4.26401  2.41015  3.88397  2.84326  3.02901  2.72238  2.46997  3.55981  5.65827  4.25480    212 - -
          2.68618  4.42225  2.77519  2.73123  3.46354  2.40513  3.72494  3.29354  2.67741  2.69355  4.24690  2.90347  2.73739  3.18146  2.89801  2.37887  2.77519  2.98518  4.58477  3.61503
          0.01939  4.34871  5.07105  0.61958  0.77255  0.48576  0.95510
    175   2.71829  4.94169  2.13653  2.47503  4.20366  2.33778  3.75471  3.65445  2.59220  3.25170  4.06946  3.00174  3.90389  2.91278  3.06827  2.73928  2.45393  3.31466  5.47213  2.63918    213 - -
          2.68618  4.42225  2.77519  2.73123  3.46354  2.40513  3.72494  3.29354  2.67741  2.69355  4.24690  2.90347  2.73739  3.18146  2.89801  2.37887  2.77519  2.98518  4.58477  3.61503
          0.12727  4.34871  2.23884  0.61958  0.77255  0.48576  0.95510
    176   2.68770  4.30538  3.76676  3.19883  3.47107  3.71151  4.02469  2.18481  3.07936  2.46041  3.42455  3.54705  4.10082  3.40526  2.72183  2.98890  2.18440  1.78787  4.97798  3.76048    214 - -
          2.68618  4.42225  2.77519  2.73123  3.46354  2.40513  3.72494  3.29354  2.67741  2.69355  4.24690  2.90347  2.73739  3.18146  2.89801  2.37887  2.77519  2.98518  4.58477  3.61503
          0.02157  4.24301  4.96535  0.61958  0.77255  0.62332  0.76822
    177   2.69998  4.83479  3.03787  2.54110  4.02882  2.33493  2.52624  3.49113  2.46782  2.57387  3.93370  3.04449  3.90123  2.45625  2.87541  2.74498  2.93478  3.18266  5.31184  3.97800    215 - -
          2.68618  4.42225  2.77519  2.73123  3.46354  2.40513  3.72494  3.29354  2.67741  2.69355  4.24690  2.90347  2.73739  3.18146  2.89801  2.37887  2.77519  2.98518  4.58477  3.61503
          0.02157  4.24301  4.96535  0.61958  0.77255  0.62332  0.76822
    178   1.76340  4.96021  2.86978  2.16123  4.30303  3.41815  3.71397  3.72976  2.17110  3.30298  4.10953  2.96979  3.87178  2.85708  2.92834  2.32012  2.95122  3.36791  5.50978  4.15985    216 - -
          2.68618  4.42225  2.77519  2.73123  3.46354  2.40513  3.72494  3.29354  2.67741  2.69355  4.24690  2.90347  2.73739  3.18146  2.89801  2.37887  2.77519  2.98518  4.58477  3.61503
          0.12046  4.24301  2.31143  0.61958  0.77255  0.62332  0.76822
    179   2.74176  5.17768  1.89062  1.97987  4.46586  3.36467  3.66973  3.93212  2.48619  2.77097  4.24645  2.83916  3.83734  2.36501  2.98648  2.69858  2.98608  3.53956  5.62994  4.21979    217 - -
          2.68618  4.42225  2.77519  2.73123  3.46354  2.40513  3.72494  3.29354  2.67741  2.69355  4.24690  2.90347  2.73739  3.18146  2.89801  2.37887  2.77519  2.98518  4.58477  3.61503
          0.15466  4.14634  2.05985  0.61958  0.77255  0.72426  0.66297
    180   2.28010  4.24992  3.23178  3.02272  4.39974  1.68076  4.20350  3.87306  3.18208  3.53666  4.35928  3.24649  3.71171  3.46363  3.51553  1.43270  2.76882  3.29160  5.71419  4.47692    218 - -
          2.68618  4.42225  2.77519  2.73123  3.46354  2.40513  3.72494  3.29354  2.67741  2.69355  4.24690  2.90347  2.73739  3.18146  2.89801  2.37887  2.77519  2.98518  4.58477  3.61503
          0.02707  4.01874  4.74109  0.61958  0.77255  0.46850  0.98334
    181   2.03523  4.73368  3.08245  2.55390  3.96200  2.82570  2.98440  3.36774  2.52276  2.54460  3.83651  3.05336  3.88144  2.52469  2.95294  2.71065  2.88216  3.06942  5.26804  3.95852    219 - -
          2.68618  4.42225  2.77519  2.73123  3.46354  2.40513  3.72494  3.29354  2.67741  2.69355  4.24690  2.90347  2.73739  3.18146  2.89801  2.37887  2.77519  2.98518  4.58477  3.61503
          0.02151  4.24574  4.96809  0.61958  0.77255  0.62016  0.77189
    182   2.21202  4.73475  3.06598  2.56660  4.18002  3.36719  3.76557  3.60043  2.57263  3.20510  4.01587  3.04875  2.49812  2.43885  3.01819  2.28215  2.35167  3.23286  5.43983  4.11675    220 - -
          2.68618  4.42225  2.77519  2.73123  3.46354  2.40513  3.72494  3.29354  2.67741  2.69355  4.24690  2.90347  2.73739  3.18146  2.89801  2.37887  2.77519  2.98518  4.58477  3.61503
          0.25407  4.24574  1.56048  0.61958  0.77255  0.62016  0.77189
    183   2.64898  4.51637  3.37098  2.80158  3.74261  3.51859  3.77870  2.43816  2.51417  2.71204  3.64873  3.22366  3.93482  3.01130  2.02941  2.80197  2.36714  2.72873  5.12483  3.87621    221 - -
          2.68627  4.42234  2.77528  2.73132  3.46363  2.40522  3.72503  3.29363  2.67750  2.69336  4.24699  2.90355  2.73719  3.18155  2.89810  2.37896  2.77528  2.98490  4.58327  3.61448
          0.45263  1.03474  4.74109  0.55984  0.84699  0.31783  1.30095
    184   2.73141  4.84659  3.02778  2.66548  4.20325  3.42854  1.52645  3.76696  2.68417  3.36125  4.19874  3.13720  2.74375  3.07647  3.08347  2.28161  3.03865  3.39645  5.49983  4.13621    225 - -
          2.68618  4.42225  2.77519  2.73123  3.46354  2.40513  3.72494  3.29354  2.67741  2.69355  4.24690  2.90347  2.73739  3.18146  2.89801  2.37887  2.77519  2.98518  4.58477  3.61503
          0.01939  4.34871  5.07105  0.61958  0.77255  0.48576  0.95510
    185   3.09046  5.11325  3.59381  3.05508  4.65729  3.70427  3.96291  4.09438  2.36252  3.59611  4.48132  3.44646  2.55882  3.12847  0.91242  3.14431  3.35396  3.74326  5.65794  4.47621    226 - -
          2.68618  4.42225  2.77519  2.73123  3.46354  2.40513  3.72494  3.29354  2.67741  2.69355  4.24690  2.90347  2.73739  3.18146  2.89801  2.37887  2.77519  2.98518  4.58477  3.61503
          0.01939  4.34871  5.07105  0.61958  0.77255  0.48576  0.95510
    186   1.56892  4.52671  3.35160  2.84011  3.87547  3.45070  2.84035  3.25727  2.81079  2.94423  3.80747  3.25810  3.93931  3.14864  3.20320  2.31650  2.90086  2.47469  5.25379  3.98358    227 - -
          2.68618  4.42225  2.77519  2.73123  3.46354  2.40513  3.72494  3.29354  2.67741  2.69355  4.24690  2.90347  2.73739  3.18146  2.89801  2.37887  2.77519  2.98518  4.58477  3.61503
          0.01939  4.34871  5.07105  0.61958  0.77255  0.48576  0.95510
    187   2.35423  4.73957  3.13228  2.58006  3.95967  2.87764  3.73034  3.36024  2.55725  2.99669  3.83244  2.38317  3.90191  2.90941  2.52825  2.72523  2.89051  2.57943  5.27290  3.10252    228 - -
          2.68618  4.42225  2.77519  2.73123  3.46354  2.40513  3.72494  3.29354  2.67741  2.69355  4.24690  2.90347  2.73739  3.18146  2.89801  2.37887  2.77519  2.98518  4.58477  3.61503
          0.01939  4.34871  5.07105  0.61958  0.77255  0.48576  0.95510
    188   2.89876  4.52680  3.93049  3.33548  3.50278  3.88574  4.12247  2.68580  2.98435  1.42403  3.42135  3.68504  4.25184  3.45826  2.08996  3.18215  3.13195  2.17311  5.10123  3.89661    229 - -
          2.68618  4.42225  2.77519  2.73123  3.46354  2.40513  3.72494  3.29354  2.67741  2.69355  4.24690  2.90347  2.73739  3.18146  2.89801  2.37887  2.77519  2.98518  4.58477  3.61503
          0.01939  4.34871  5.07105  0.61958  0.77255  0.48576  0.95510
    189   2.78542  4.45081  3.69886  3.13947  3.07038  3.75330  2.37363  2.39898  3.05026  2.63190  3.55899  3.49387  4.12521  2.68072  3.36797  3.01034  3.01491  2.73938  3.17378  2.27575    230 - -
          2.68618  4.42225  2.77519  2.73123  3.46354  2.40513  3.72494  3.29354  2.67741  2.69355  4.24690  2.90347  2.73739  3.18146  2.89801  2.37887  2.77519  2.98518  4.58477  3.61503
          0.01939  4.34871  5.07105  0.61958  0.77255  0.48576  0.95510
    190   2.68754  5.16756  2.46439  2.13266  4.50008  3.43833  2.88816  3.97633  2.37813  3.46480  4.21439  2.90948  3.84363  2.20800  2.48845  2.65208  2.53182  3.55209  5.60363  4.20103    231 - -
          2.68618  4.42225  2.77519  2.73123  3.46354  2.40513  3.72494  3.29354  2.67741  2.69355  4.24690  2.90347  2.73739  3.18146  2.89801  2.37887  2.77519  2.98518  4.58477  3.61503
          0.01939  4.34871  5.07105  0.61958  0.77255  0.48576  0.95510
    191   2.82135  5.25133  2.45534  2.47917  4.62098  3.53080  3.67369  4.06799  1.78344  3.53035  4.30381  3.00340  3.93151  2.37394  1.84520  2.78346  3.03931  3.65957  5.63453  4.28667    232 - -
          2.68618  4.42225  2.77519  2.73123  3.46354  2.40513  3.72494  3.29354  2.67741  2.69355  4.24690  2.90347  2.73739  3.18146  2.89801  2.37887  2.77519  2.98518  4.58477  3.61503
          0.01939  4.34871  5.07105  0.61958  0.77255  0.48576  0.95510
    192   2.92793  4.36466  4.34471  3.79963  1.54564  3.99203  3.98467  2.72386  3.66536  2.00469  3.39155  3.92840  4.34450  3.84310  3.81666  3.29375  2.43864  2.58069  4.41018  2.30001    233 - -
          2.68618  4.42225  2.77519  2.73123  3.46354  2.40513  3.72494  3.29354  2.67741  2.69355  4.24690  2.90347  2.73739  3.18146  2.89801  2.37887  2.77519  2.98518  4.58477  3.61503
          0.01939  4.34871  5.07105  0.61958  0.77255  0.48576  0.95510
    193   3.51433  4.77051  5.30043  4.77609  3.38595  4.89192  5.29453  1.15684  4.62077  1.11759  3.17076  4.98675  5.06007  4.73044  4.70801  4.28815  3.74917  2.08555  5.51453  4.41852    234 - -
          2.68618  4.42225  2.77519  2.73123  3.46354  2.40513  3.72494  3.29354  2.67741  2.69355  4.24690  2.90347  2.73739  3.18146  2.89801  2.37887  2.77519  2.98518  4.58477  3.61503
          0.01939  4.34871  5.07105  0.61958  0.77255  0.48576  0.95510
    194   2.04565  5.24465  2.70278  1.67909  4.56651  3.43576  3.73399  4.03606  2.52797  3.54720  4.32843  2.38435  3.90412  2.40403  3.01789  2.75841  3.04633  3.63000  5.70770  4.30035    235 - -
          2.68618  4.42225  2.77519  2.73123  3.46354  2.40513  3.72494  3.29354  2.67741  2.69355  4.24690  2.90347  2.73739  3.18146  2.89801  2.37887  2.77519  2.98518  4.58477  3.61503
          0.01939  4.34871  5.07105  0.61958  0.77255  0.48576  0.95510
    195   2.10385  4.71901  3.17909  2.62035  3.07110  3.52500  3.74429  3.32914  2.55639  2.97064  3.81544  3.11146  3.91924  2.55067  2.18882  2.74921  2.55118  3.04225  5.25458  3.95702    236 - -
          2.68618  4.42225  2.77519  2.73123  3.46354  2.40513  3.72494  3.29354  2.67741  2.69355  4.24690  2.90347  2.73739  3.18146  2.89801  2.37887  2.77519  2.98518  4.58477  3.61503
          0.01939  4.34871  5.07105  0.61958  0.77255  0.48576  0.95510
    196   3.36986  4.76042  4.63564  4.16025  2.81546  4.39338  4.27564  2.69449  3.94219  0.82720  3.31056  4.30243  4.69556  4.15290  4.07563  3.75612  3.60118  2.74892  4.59068  2.25694    237 - -
          2.68618  4.42225  2.77519  2.73123  3.46354  2.40513  3.72494  3.29354  2.67741  2.69355  4.24690  2.90347  2.73739  3.18146  2.89801  2.37887  2.77519  2.98518  4.58477  3.61503
          0.01939  4.34871  5.07105  0.61958  0.77255  0.48576  0.95510
    197   2.39049  5.17526  2.48465  2.14290  4.50393  2.76885  3.65295  3.97921  2.40271  3.47245  4.22642  2.90872  3.85071  2.40978  2.18728  2.66481  2.93486  3.55831  5.61612  4.21214    238 - -
          2.68618  4.42225  2.77519  2.73123  3.46354  2.40513  3.72494  3.29354  2.67741  2.69355  4.24690  2.90347  2.73739  3.18146  2.89801  2.37887  2.77519  2.98518  4.58477  3.61503
          0.01939  4.34871  5.07105  0.61958  0.77255  0.48576  0.95510
    198   2.72891  5.09270  2.35231  2.41258  4.45694  3.42519  3.73175  3.91213  2.20625  3.44994  4.23320  2.95110  3.88511  2.85969  3.00564  1.66034  2.50162  3.51408  5.62857  4.24312    239 - -
          2.68618  4.42225  2.77519  2.73123  3.46354  2.40513  3.72494  3.29354  2.67741  2.69355  4.24690  2.90347  2.73739  3.18146  2.89801  2.37887  2.77519  2.98518  4.58477  3.61503
          0.20975  4.34871  1.73562  0.61958  0.77255  0.48576  0.95510
    199   1.44996  4.26780  3.53581  3.32904  4.50714  1.26271  4.42559  3.88840  3.45201  3.61738  4.45689  3.44729  3.80322  3.71701  3.74159  2.51635  2.84282  3.31454  5.83903  4.65440    240 - -
          2.68618  4.42225  2.77519  2.73123  3.46354  2.40513  3.72494  3.29354  2.67741  2.69355  4.24690  2.90347  2.73739  3.18146  2.89801  2.37887  2.77519  2.98518  4.58477  3.61503
          0.15201  4.16236  2.07587  0.61958  0.77255  0.70887  0.67767
    200   2.56378  4.72532  2.23450  2.44976  4.27094  3.22958  3.78472  3.68546  2.66319  3.30811  4.13140  2.94106  3.79063  2.95655  3.13080  2.11752  1.90167  3.28961  5.53772  4.19179    241 - -
          2.68618  4.42225  2.77519  2.73123  3.46354  2.40513  3.72494  3.29354  2.67741  2.69355  4.24690  2.90347  2.73739  3.18146  2.89801  2.37887  2.77519  2.98518  4.58477  3.61503
          0.02657  4.03693  4.75927  0.61958  0.77255  0.62869  0.76205
    201   2.28406  4.71753  3.02693  2.16867  3.08829  3.44626  3.67750  3.33598  2.50409  2.97030  3.80740  3.01074  3.84863  2.45348  2.94865  2.67627  2.49752  3.03858  5.24635  3.93230    242 - -
          2.68618  4.42225  2.77519  2.73123  3.46354  2.40513  3.72494  3.29354  2.67741  2.69355  4.24690  2.90347  2.73739  3.18146  2.89801  2.37887  2.77519  2.98518  4.58477  3.61503
          0.02371  4.14935  4.87169  0.61958  0.77255  0.54067  0.87313
    202   2.28574  3.38454  2.23940  2.49580  4.08954  3.42842  2.42383  3.51345  2.53199  3.12712  3.94789  3.00663  3.86077  2.87314  2.99077  2.68046  2.88936  3.18402  5.36802  4.03134    243 - -
          2.68618  4.42225  2.77519  2.73123  3.46354  2.40513  3.72494  3.29354  2.67741  2.69355  4.24690  2.90347  2.73739  3.18146  2.89801  2.37887  2.77519  2.98518  4.58477  3.61503
          0.12011  4.24574  2.31416  0.61958  0.77255  0.41005  1.08950
    203   2.90421  4.87186  3.40618  3.02377  4.44158  3.52175  4.07051  3.92418  2.67872  3.49713  4.39843  3.41467  1.04857  3.27983  2.18821  3.00098  3.23941  3.55997  5.61214  4.39932    244 - -
          2.68618  4.42225  2.77519  2.73123  3.46354  2.40513  3.72494  3.29354  2.67741  2.69355  4.24690  2.90347  2.73739  3.18146  2.89801  2.37887  2.77519  2.98518  4.58477  3.61503
          0.02116  4.26217  4.98451  0.61958  0.77255  0.60077  0.79494
    204   2.19429  4.61235  3.21404  2.67398  3.96499  3.42192  3.79387  3.35322  2.63083  3.00613  3.84744  3.13267  2.45974  2.98864  2.52544  2.32545  2.86481  2.52531  5.29030  4.00161    245 - -
          2.68620  4.42227  2.77522  2.73125  3.46356  2.40515  3.72496  3.29356  2.67743  2.69357  4.24692  2.90349  2.73742  3.18096  2.89803  2.37889  2.77522  2.98520  4.58479  3.61505
          0.13962  2.09179  4.98451  0.30666  1.33142  0.42003  1.07010
    205   2.35214  5.13663  2.39899  2.37341  4.47064  2.41989  3.68089  3.93844  2.18531  3.45261  4.21830  2.50112  3.86014  2.79607  2.94986  2.67891  2.54752  3.52919  5.61438  4.21560    247 - -
          2.68618  4.42225  2.77519  2.73123  3.46354  2.40513  3.72494  3.29354  2.67741  2.69355  4.24690  2.90347  2.73739  3.18146  2.89801  2.37887  2.77519  2.98518  4.58477  3.61503
          0.01939  4.34871  5.07105  0.61958  0.77255  0.48576  0.95510
    206   3.41244  4.77190  4.83294  4.31976  2.89569  4.45568  4.41680  2.67124  4.04966  0.74331  3.22551  4.44030  4.73880  4.24720  4.14820  3.84191  3.64024  2.77483  2.86461  3.24950    248 - -
          2.68618  4.42225  2.77519  2.73123  3.46354  2.40513  3.72494  3.29354  2.67741  2.69355  4.24690  2.90347  2.73739  3.18146  2.89801  2.37887  2.77519  2.98518  4.58477  3.61503
          0.01939  4.34871  5.07105  0.61958  0.77255  0.48576  0.95510
    207   3.51086  5.15902  4.17164  4.09611  5.00939  3.82114  5.10885  4.71122  4.20096  4.27000  5.35648  4.34392  0.28242  4.57250  4.36805  3.69860  3.99274  4.29521  6.03392  5.14417    249 - -
          2.68618  4.42225  2.77519  2.73123  3.46354  2.40513  3.72494  3.29354  2.67741  2.69355  4.24690  2.90347  2.73739  3.18146  2.89801  2.37887  2.77519  2.98518  4.58477  3.61503
          0.01939  4.34871  5.07105  0.61958  0.77255  0.48576  0.95510
    208   2.06504  5.07420  2.94999  2.17093  4.38885  3.45755  3.65341  3.84169  2.15661  3.36632  4.13685  2.94865  3.06096  2.76802  2.47793  2.39036  2.91534  3.45125  5.53381  4.15820    250 - -
          2.68618  4.42225  2.77519  2.73123  3.46354  2.40513  3.72494  3.29354  2.67741  2.69355  4.24690  2.90347  2.73739  3.18146  2.89801  2.37887  2.77519  2.98518  4.58477  3.61503
          0.01939  4.34871  5.07105  0.61958  0.77255  0.48576  0.95510
    209   3.63611  5.38722  4.18301  3.62435  4.86983  3.99554  4.29371  4.47039  2.59154  3.89878  4.90782  3.93586  4.49456  3.50944  0.44568  3.71142  3.88190  4.17831  5.76930  4.71903    251 - -
          2.68618  4.42225  2.77519  2.73123  3.46354  2.40513  3.72494  3.29354  2.67741  2.69355  4.24690  2.90347  2.73739  3.18146  2.89801  2.37887  2.77519  2.98518  4.58477  3.61503
          0.01939  4.34871  5.07105  0.61958  0.77255  0.48576  0.95510
    210   3.03906  4.43809  4.58831  4.02554  3.14436  4.19324  4.42181  2.38654  3.86853  1.16350  3.19667  4.19966  4.50741  4.05528  4.00564  3.51092  3.27148  1.75210  4.89644  2.72302    252 - -
          2.68618  4.42225  2.77519  2.73123  3.46354  2.40513  3.72494  3.29354  2.67741  2.69355  4.24690  2.90347  2.73739  3.18146  2.89801  2.37887  2.77519  2.98518  4.58477  3.61503
          0.01939  4.34871  5.07105  0.61958  0.77255  0.48576  0.95510
    211   2.77938  4.33356  4.16239  3.66135  1.40670  3.76630  4.13468  2.69878  3.55819  2.44451  3.48363  3.83038  4.23215  3.78802  3.76046  2.39960  3.07118  2.10496  4.72809  3.31748    253 - -
          2.68618  4.42225  2.77519  2.73123  3.46354  2.40513  3.72494  3.29354  2.67741  2.69355  4.24690  2.90347  2.73739  3.18146  2.89801  2.37887  2.77519  2.98518  4.58477  3.61503
          0.01939  4.34871  5.07105  0.61958  0.77255  0.48576  0.95510
    212   3.35888  4.59788  5.28828  4.77580  3.68647  4.84494  5.39096  1.08181  4.67892  1.76113  3.45746  4.95456  5.06614  4.86438  4.81412  4.23750  3.60718  1.31581  5.73221  4.57592    254 - -
          2.68618  4.42225  2.77519  2.73123  3.46354  2.40513  3.72494  3.29354  2.67741  2.69355  4.24690  2.90347  2.73739  3.18146  2.89801  2.37887  2.77519  2.98518  4.58477  3.61503
          0.01939  4.34871  5.07105  0.61958  0.77255  0.48576  0.95510
    213   3.12485  2.83329  4.71429  4.28740  0.90090  4.04374  4.20784  2.83507  4.12359  2.43040  3.63886  4.23303  4.52578  4.25538  4.20457  3.47246  3.44075  2.72786  4.51083  2.94023    255 - -
          2.68618  4.42225  2.77519  2.73123  3.46354  2.40513  3.72494  3.29354  2.67741  2.69355  4.24690  2.90347  2.73739  3.18146  2.89801  2.37887  2.77519  2.98518  4.58477  3.61503
          0.01939  4.34871  5.07105  0.61958  0.77255  0.48576  0.95510
    214   1.81267  4.40288  3.71162  3.57116  4.76208  0.80944  4.67377  4.16807  3.74106  3.89511  4.73167  3.63709  3.95045  3.98543  4.00020  2.66109  3.00454  3.53556  6.07858  4.92193    256 - -
          2.68618  4.42225  2.77519  2.73123  3.46354  2.40513  3.72494  3.29354  2.67741  2.69355  4.24690  2.90347  2.73739  3.18146  2.89801  2.37887  2.77519  2.98518  4.58477  3.61503
          0.01939  4.34871  5.07105  0.61958  0.77255  0.48576  0.95510
    215   2.73667  4.35405  3.78064  3.25577  3.45417  3.72748  2.88968  1.46749  3.11183  2.50415  3.47453  3.58702  4.13697  3.45903  3.38689  3.02978  2.41282  2.47781  4.96669  3.71775    257 - -
          2.68618  4.42225  2.77519  2.73123  3.46354  2.40513  3.72494  3.29354  2.67741  2.69355  4.24690  2.90347  2.73739  3.18146  2.89801  2.37887  2.77519  2.98518  4.58477  3.61503
          0.01939  4.34871  5.07105  0.61958  0.77255  0.48576  0.95510
    216   2.56613  4.44731  3.55505  3.08962  3.96309  3.38299  4.10320  3.26042  3.03314  2.31403  3.91255  3.41304  3.96724  3.37570  3.37999  1.31731  2.28706  2.95228  5.37872  4.12649    258 - -
          2.68618  4.42225  2.77519  2.73123  3.46354  2.40513  3.72494  3.29354  2.67741  2.69355  4.24690  2.90347  2.73739  3.18146  2.89801  2.37887  2.77519  2.98518  4.58477  3.61503
          0.01939  4.34871  5.07105  0.61958  0.77255  0.48576  0.95510
    217   1.85229  4.83033  3.08529  2.56236  4.24816  3.42095  3.76181  3.67434  2.53995  3.26223  4.06438  2.49846  3.87773  2.90840  2.46679  2.30573  2.48096  3.30361  5.48132  4.14899    259 - -
          2.68618  4.42225  2.77519  2.73123  3.46354  2.40513  3.72494  3.29354  2.67741  2.69355  4.24690  2.90347  2.73739  3.18146  2.89801  2.37887  2.77519  2.98518  4.58477  3.61503
          0.01939  4.34871  5.07105  0.61958  0.77255  0.48576  0.95510
    218   3.57746  4.84389  5.34445  4.76668  3.20218  4.89942  5.19887  1.85821  4.62473  0.88782  1.91855  4.98569  5.00881  4.61772  4.65803  4.26269  3.78863  2.45393  5.35472  4.35440    260 - -
          2.68618  4.42225  2.77519  2.73123  3.46354  2.40513  3.72494  3.29354  2.67741  2.69355  4.24690  2.90347  2.73739  3.18146  2.89801  2.37887  2.77519  2.98518  4.58477  3.61503
          0.01939  4.34871  5.07105  0.61958  0.77255  0.48576  0.95510
    219   1.59023  4.39386  3.60461  3.27001  4.50614  3.16002  4.36083  3.92327  3.31857  3.59630  4.41228  3.46528  1.45955  3.60992  3.65863  1.97583  2.90485  3.37874  5.83355  4.61029    261 - -
          2.68618  4.42225  2.77519  2.73123  3.46354  2.40513  3.72494  3.29354  2.67741  2.69355  4.24690  2.90347  2.73739  3.18146  2.89801  2.37887  2.77519  2.98518  4.58477  3.61503
          0.01939  4.34871  5.07105  0.61958  0.77255  0.48576  0.95510
    220   2.18863  2.95847  3.40147  2.88096  3.97401  3.42003  3.93962  3.33969  2.32873  3.02445  3.88198  3.27964  1.82099  3.16907  3.17601  2.73198  2.90686  3.02332  5.32968  4.07010    262 - -
          2.68618  4.42225  2.77519  2.73123  3.46354  2.40513  3.72494  3.29354  2.67741  2.69355  4.24690  2.90347  2.73739  3.18146  2.89801  2.37887  2.77519  2.98518  4.58477  3.61503
          0.01939  4.34871  5.07105  0.61958  0.77255  0.48576  0.95510
    221   2.65521  4.93091  2.55560  2.45340  4.19322  2.88793  3.66867  3.62276  2.44759  3.20056  3.17728  2.98130  3.86026  2.46015  2.56897  2.66923  2.48552  2.83160  5.41897  4.06650    263 - -
          2.68618  4.42225  2.77519  2.73123  3.46354  2.40513  3.72494  3.29354  2.67741  2.69355  4.24690  2.90347  2.73739  3.18146  2.89801  2.37887  2.77519  2.98518  4.58477  3.61503
          0.01939  4.34871  5.07105  0.61958  0.77255  0.48576  0.95510
    222   2.68386  4.54626  2.65704  2.79173  3.65272  3.57642  3.84226  3.05552  2.79714  2.77455  3.66356  3.24557  3.98526  3.11559  3.19684  2.83622  2.48381  2.36358  5.07896  2.01724    264 - -
          2.68618  4.42225  2.77519  2.73123  3.46354  2.40513  3.72494  3.29354  2.67741  2.69355  4.24690  2.90347  2.73739  3.18146  2.89801  2.37887  2.77519  2.98518  4.58477  3.61503
          0.01939  4.34871  5.07105  0.61958  0.77255  0.48576  0.95510
    223   3.46226  4.73014  5.26083  4.71308  3.37257  4.83206  5.23128  1.79596  4.58577  0.88086  3.14453  4.92099  5.00526  4.67004  4.67233  4.20568  3.69350  1.73986  5.47849  4.41290    265 - -
          2.68618  4.42225  2.77519  2.73123  3.46354  2.40513  3.72494  3.29354  2.67741  2.69355  4.24690  2.90347  2.73739  3.18146  2.89801  2.37887  2.77519  2.98518  4.58477  3.61503
          0.01939  4.34871  5.07105  0.61958  0.77255  0.48576  0.95510
    224   2.78479  5.28297  2.37677  1.84883  4.61626  3.44393  3.69693  4.09672  2.44764  3.57553  4.33872  2.90919  3.89005  1.88675  2.41355  2.73401  3.02182  3.67002  5.70788  4.29689    266 - -
          2.68618  4.42225  2.77519  2.73123  3.46354  2.40513  3.72494  3.29354  2.67741  2.69355  4.24690  2.90347  2.73739  3.18146  2.89801  2.37887  2.77519  2.98518  4.58477  3.61503
          0.01939  4.34871  5.07105  0.61958  0.77255  0.48576  0.95510
    225   1.83088  4.37456  4.52491  3.96493  3.47920  4.16881  4.56873  1.84557  3.85542  1.65820  3.36932  4.18351  4.51197  4.08160  4.04559  3.48877  3.21424  1.70526  5.19411  4.01405    267 - -
          2.68618  4.42225  2.77519  2.73123  3.46354  2.40513  3.72494  3.29354  2.67741  2.69355  4.24690  2.90347  2.73739  3.18146  2.89801  2.37887  2.77519  2.98518  4.58477  3.61503
          0.01939  4.34871  5.07105  0.61958  0.77255  0.48576  0.95510
    226   3.69066  4.96407  5.25689  4.75521  2.27612  4.88064  4.88117  2.47434  4.60142  0.64249  3.03225  4.90881  5.02628  4.59486  4.63632  4.27707  3.90819  2.68781  5.01107  3.66759    268 - -
          2.68618  4.42225  2.77519  2.73123  3.46354  2.40513  3.72494  3.29354  2.67741  2.69355  4.24690  2.90347  2.73739  3.18146  2.89801  2.37887  2.77519  2.98518  4.58477  3.61503
          0.01939  4.34871  5.07105  0.61958  0.77255  0.48576  0.95510
    227   2.09554  5.04008  2.52301  2.40799  4.32986  3.45398  3.00464  3.78295  2.40586  3.32164  4.09652  2.94537  3.85028  2.47561  2.54020  2.65751  2.89927  3.40310  5.50157  3.19564    269 - -
          2.68618  4.42225  2.77519  2.73123  3.46354  2.40513  3.72494  3.29354  2.67741  2.69355  4.24690  2.90347  2.73739  3.18146  2.89801  2.37887  2.77519  2.98518  4.58477  3.61503
          0.01939  4.34871  5.07105  0.61958  0.77255  0.48576  0.95510
    228   1.28981  4.62314  3.30953  2.86043  4.20562  3.38647  3.97812  3.53989  2.28498  3.23067  4.08195  3.26241  3.94340  3.17975  3.13647  2.73817  2.31089  3.18412  5.51023  4.24129    270 - -
          2.68618  4.42225  2.77519  2.73123  3.46354  2.40513  3.72494  3.29354  2.67741  2.69355  4.24690  2.90347  2.73739  3.18146  2.89801  2.37887  2.77519  2.98518  4.58477  3.61503
          0.01939  4.34871  5.07105  0.61958  0.77255  0.48576  0.95510
    229   3.05727  4.58814  4.19402  3.62645  3.28848  4.11406  4.35929  2.59491  3.42475  1.15954  2.12718  3.96130  4.42634  2.66598  3.66103  3.41003  3.28180  2.62921  5.08783  3.93624    271 - -
          2.68618  4.42225  2.77519  2.73123  3.46354  2.40513  3.72494  3.29354  2.67741  2.69355  4.24690  2.90347  2.73739  3.18146  2.89801  2.37887  2.77519  2.98518  4.58477  3.61503
          0.01939  4.34871  5.07105  0.61958  0.77255  0.48576  0.95510
    230   1.24544  4.34061  3.73657  3.42656  4.61906  1.89182  4.48433  4.05914  3.48830  3.72620  4.52352  3.53201  3.87592  3.74873  3.80514  1.64395  2.88776  3.43825  5.94345  4.74630    272 - -
          2.68618  4.42225  2.77519  2.73123  3.46354  2.40513  3.72494  3.29354  2.67741  2.69355  4.24690  2.90347  2.73739  3.18146  2.89801  2.37887  2.77519  2.98518  4.58477  3.61503
          0.01939  4.34871  5.07105  0.61958  0.77255  0.48576  0.95510
    231   2.74344  5.13268  3.01478  1.98314  4.46303  3.50293  3.65794  3.90671  2.09500  3.41118  4.18654  2.98660  3.89410  2.09907  2.36654  2.72251  2.96608  2.79706  5.55516  4.20028    273 - -
          2.68618  4.42225  2.77519  2.73123  3.46354  2.40513  3.72494  3.29354  2.67741  2.69355  4.24690  2.90347  2.73739  3.18146  2.89801  2.37887  2.77519  2.98518  4.58477  3.61503
          0.01939  4.34871  5.07105  0.61958  0.77255  0.48576  0.95510
    232   3.04848  4.57756  4.08462  3.56358  2.13793  4.00570  1.65468  3.06152  3.46842  2.67466  3.68468  3.77664  4.36321  3.68918  3.71264  3.28988  3.27726  2.23942  4.22900  2.14796    274 - -
          2.68618  4.42225  2.77519  2.73123  3.46354  2.40513  3.72494  3.29354  2.67741  2.69355  4.24690  2.90347  2.73739  3.18146  2.89801  2.37887  2.77519  2.98518  4.58477  3.61503
          0.01939  4.34871  5.07105  0.61958  0.77255  0.48576  0.95510
    233   2.62599  2.63016  3.66370  3.10526  3.46633  2.78730  2.93984  2.18132  3.03832  2.54952  3.44936  3.45640  4.02274  3.33172  3.35344  2.45128  2.87919  2.59802  4.92889  3.70633    275 - -
          2.68618  4.42225  2.77519  2.73123  3.46354  2.40513  3.72494  3.29354  2.67741  2.69355  4.24690  2.90347  2.73739  3.18146  2.89801  2.37887  2.77519  2.98518  4.58477  3.61503
          0.01939  4.34871  5.07105  0.61958  0.77255  0.48576  0.95510
    234   2.87746  5.41013  1.66961  1.78246  4.72229  3.41586  3.77418  4.21709  2.62716  3.70317  4.48445  2.87615  3.92416  2.38441  3.15771  2.80637  2.45256  3.78720  5.85107  4.40261    276 - -
          2.68618  4.42225  2.77519  2.73123  3.46354  2.40513  3.72494  3.29354  2.67741  2.69355  4.24690  2.90347  2.73739  3.18146  2.89801  2.37887  2.77519  2.98518  4.58477  3.61503
          0.01939  4.34871  5.07105  0.61958  0.77255  0.48576  0.95510
    235   3.34121  4.60154  5.20940  4.68181  3.58697  4.76878  5.25830  1.67963  4.57163  1.44302  3.37148  4.86538  4.99589  4.73887  4.69829  4.14731  3.58560  1.07831  5.61010  4.47080    277 - -
          2.68618  4.42225  2.77519  2.73123  3.46354  2.40513  3.72494  3.29354  2.67741  2.69355  4.24690  2.90347  2.73739  3.18146  2.89801  2.37887  2.77519  2.98518  4.58477  3.61503
          0.01939  4.34871  5.07105  0.61958  0.77255  0.48576  0.95510
    236   3.19772  4.76829  4.05227  3.56084  2.11962  4.08660  1.33261  3.17313  3.41903  2.12190  3.76737  3.80148  4.44610  3.69831  3.67656  3.38731  3.42847  3.04468  4.24146  2.59984    278 - -
          2.68618  4.42225  2.77519  2.73123  3.46354  2.40513  3.72494  3.29354  2.67741  2.69355  4.24690  2.90347  2.73739  3.18146  2.89801  2.37887  2.77519  2.98518  4.58477  3.61503
          0.01939  4.34871  5.07105  0.61958  0.77255  0.48576  0.95510
    237   3.45266  4.75421  5.16141  4.60105  2.32152  4.70724  4.92847  2.33818  4.46319  0.82981  3.02434  4.77331  4.89035  4.49649  4.51846  4.05998  3.67343  2.02721  5.15986  3.97933    279 - -
          2.68618  4.42225  2.77519  2.73123  3.46354  2.40513  3.72494  3.29354  2.67741  2.69355  4.24690  2.90347  2.73739  3.18146  2.89801  2.37887  2.77519  2.98518  4.58477  3.61503
          0.01939  4.34871  5.07105  0.61958  0.77255  0.48576  0.95510
    238   2.71821  2.99998  4.53359  3.94099  2.16216  3.86265  4.08415  2.52366  3.75246  1.99944  2.64335  3.96268  4.22152  3.89099  3.79844  3.17110  2.94947  2.35003  3.04558  2.56157    280 - -
          2.68618  4.42225  2.77519  2.73123  3.46354  2.40513  3.72494  3.29354  2.67741  2.69355  4.24690  2.90347  2.73739  3.18146  2.89801  2.37887  2.77519  2.98518  4.58477  3.61503
          0.01939  4.34871  5.07105  0.61958  0.77255  0.48576  0.95510
    239   2.42313  4.35947  4.58961  4.01398  2.19290  4.12637  4.45189  2.34680  3.87769  1.32778  3.16715  4.17657  4.45280  4.04344  4.00332  3.44223  3.19488  1.95283  4.96454  3.78122    281 - -
          2.68618  4.42225  2.77519  2.73123  3.46354  2.40513  3.72494  3.29354  2.67741  2.69355  4.24690  2.90347  2.73739  3.18146  2.89801  2.37887  2.77519  2.98518  4.58477  3.61503
          0.01939  4.34871  5.07105  0.61958  0.77255  0.48576  0.95510
    240   2.66903  4.63517  3.24437  2.71351  3.84571  3.52766  2.95417  3.24672  2.65775  2.49327  3.77398  3.18034  2.44825  3.02415  3.05893  2.78143  1.99365  2.97289  5.20809  3.91817    282 - -
          2.68618  4.42225  2.77519  2.73123  3.46354  2.40513  3.72494  3.29354  2.67741  2.69355  4.24690  2.90347  2.73739  3.18146  2.89801  2.37887  2.77519  2.98518  4.58477  3.61503
          0.01939  4.34871  5.07105  0.61958  0.77255  0.48576  0.95510
    241   2.79124  5.02558  2.86720  2.52219  4.32842  3.45493  2.75262  3.84979  2.59002  3.41848  4.24130  1.49687  3.94857  2.97210  3.01739  2.80355  2.41422  3.48176  5.56850  4.19189    283 - -
          2.68618  4.42225  2.77519  2.73123  3.46354  2.40513  3.72494  3.29354  2.67741  2.69355  4.24690  2.90347  2.73739  3.18146  2.89801  2.37887  2.77519  2.98518  4.58477  3.61503
          0.01939  4.34871  5.07105  0.61958  0.77255  0.48576  0.95510
    242   2.80065  4.70474  3.60276  3.46627  4.84921  2.17646  4.65602  4.38562  3.66528  4.01885  4.88935  3.70898  0.70487  3.95995  3.95777  2.96300  3.29362  3.81099  6.02943  4.93349    284 - -
          2.68618  4.42225  2.77519  2.73123  3.46354  2.40513  3.72494  3.29354  2.67741  2.69355  4.24690  2.90347  2.73739  3.18146  2.89801  2.37887  2.77519  2.98518  4.58477  3.61503
          0.01939  4.34871  5.07105  0.61958  0.77255  0.48576  0.95510
    243   2.38423  1.45802  4.15189  3.76234  4.20097  3.16721  4.53817  3.52726  3.66524  3.29994  4.16674  3.70253  3.91820  3.92062  3.88270  1.64737  2.09712  3.08949  5.62995  4.45922    285 - -
          2.68618  4.42225  2.77519  2.73123  3.46354  2.40513  3.72494  3.29354  2.67741  2.69355  4.24690  2.90347  2.73739  3.18146  2.89801  2.37887  2.77519  2.98518  4.58477  3.61503
          0.01939  4.34871  5.07105  0.61958  0.77255  0.48576  0.95510
    244   2.74246  5.20149  2.44983  2.40431  4.54598  2.84939  3.65882  4.01122  2.05489  3.49259  4.25293  2.94396  3.87944  2.42071  1.94818  2.70600  2.97056  3.59421  5.62096  4.23801    286 - -
          2.68618  4.42225  2.77519  2.73123  3.46354  2.40513  3.72494  3.29354  2.67741  2.69355  4.24690  2.90347  2.73739  3.18146  2.89801  2.37887  2.77519  2.98518  4.58477  3.61503
          0.01939  4.34871  5.07105  0.61958  0.77255  0.48576  0.95510
    245   2.69588  4.85065  3.07272  1.78770  3.96868  3.51421  2.56616  3.48742  2.51658  3.09208  3.08995  3.05336  3.90992  2.88391  2.95772  2.73787  2.92665  3.17933  5.28227  3.14068    287 - -
          2.68618  4.42225  2.77519  2.73123  3.46354  2.40513  3.72494  3.29354  2.67741  2.69355  4.24690  2.90347  2.73739  3.18146  2.89801  2.37887  2.77519  2.98518  4.58477  3.61503
          0.01939  4.34871  5.07105  0.61958  0.77255  0.48576  0.95510
    246   3.43546  4.90665  4.27704  3.82890  2.34843  4.26154  2.53696  3.43989  3.63145  2.16306  4.02219  3.93941  4.60644  3.87837  3.83178  3.58116  3.65805  3.28358  3.99913  1.01236    288 - -
          2.68618  4.42225  2.77519  2.73123  3.46354  2.40513  3.72494  3.29354  2.67741  2.69355  4.24690  2.90347  2.73739  3.18146  2.89801  2.37887  2.77519  2.98518  4.58477  3.61503
          0.01939  4.34871  5.07105  0.61958  0.77255  0.48576  0.95510
    247   4.24348  5.42390  4.88930  4.73050  3.31902  4.32777  4.61367  4.32457  4.46594  3.62460  4.92952  4.79594  4.88819  4.82545  4.50036  4.44274  4.57373  4.22525  0.30317  3.30078    289 - -
          2.68618  4.42225  2.77519  2.73123  3.46354  2.40513  3.72494  3.29354  2.67741  2.69355  4.24690  2.90347  2.73739  3.18146  2.89801  2.37887  2.77519  2.98518  4.58477  3.61503
          0.01939  4.34871  5.07105  0.61958  0.77255  0.48576  0.95510
    248   2.10198  4.63099  3.33607  2.93861  4.42690  1.31128  4.06768  3.83911  2.82327  3.46456  4.29408  3.30355  3.94275  3.26300  2.34477  2.72293  2.99145  3.39806  5.67710  4.41680    290 - -
          2.68618  4.42225  2.77519  2.73123  3.46354  2.40513  3.72494  3.29354  2.67741  2.69355  4.24690  2.90347  2.73739  3.18146  2.89801  2.37887  2.77519  2.98518  4.58477  3.61503
          0.01939  4.34871  5.07105  0.61958  0.77255  0.48576  0.95510
    249   2.27560  5.45803  1.13300  2.32658  4.87702  3.38154  3.93465  4.37693  2.91873  3.90003  4.72976  2.30317  3.99158  3.09624  3.49147  2.92572  3.30258  3.93483  6.06727  4.59150    291 - -
          2.68618  4.42225  2.77519  2.73123  3.46354  2.40513  3.72494  3.29354  2.67741  2.69355  4.24690  2.90347  2.73739  3.18146  2.89801  2.37887  2.77519  2.98518  4.58477  3.61503
          0.01939  4.34871  5.07105  0.61958  0.77255  0.48576  0.95510
    250   2.37437  4.42881  4.82816  4.27545  3.53419  4.38589  4.81741  1.38202  4.15715  1.59996  3.38882  4.45107  4.69349  4.35888  4.30576  3.72538  3.33701  1.64019  5.33749  4.16747    292 - -
          2.68618  4.42225  2.77519  2.73123  3.46354  2.40513  3.72494  3.29354  2.67741  2.69355  4.24690  2.90347  2.73739  3.18146  2.89801  2.37887  2.77519  2.98518  4.58477  3.61503
          0.01939  4.34871  5.07105  0.61958  0.77255  0.48576  0.95510
    251   2.31222  4.63736  3.25831  2.69074  3.82575  3.55996  3.76875  2.37239  2.33101  2.86693  3.72687  3.16663  3.94431  2.50598  2.59797  2.78601  2.90444  2.52041  5.17750  3.90071    293 - -
          2.68618  4.42225  2.77519  2.73123  3.46354  2.40513  3.72494  3.29354  2.67741  2.69355  4.24690  2.90347  2.73739  3.18146  2.89801  2.37887  2.77519  2.98518  4.58477  3.61503
          0.01939  4.34871  5.07105  0.61958  0.77255  0.48576  0.95510
    252   2.35642  5.30833  1.76614  2.03434  4.64336  2.62629  3.76073  4.12833  2.60332  3.62982  4.40875  2.89178  2.80575  2.88765  3.12750  2.77170  3.08063  3.70491  5.78743  4.35528    294 - -
          2.68618  4.42225  2.77519  2.73123  3.46354  2.40513  3.72494  3.29354  2.67741  2.69355  4.24690  2.90347  2.73739  3.18146  2.89801  2.37887  2.77519  2.98518  4.58477  3.61503
          0.01939  4.34871  5.07105  0.61958  0.77255  0.48576  0.95510
    253   2.35375  4.77084  2.62599  2.55830  2.54247  3.49664  3.73060  3.40230  2.56084  3.03260  3.86593  3.06421  2.66533  2.90525  2.60802  2.72277  2.89905  3.10090  5.30055  3.98232    295 - -
          2.68620  4.42227  2.77521  2.73125  3.46356  2.40515  3.72496  3.29356  2.67743  2.69357  4.24692  2.90349  2.73742  3.18098  2.89803  2.37889  2.77521  2.98520  4.58479  3.61505
          0.22307  2.20033  2.41713  0.31049  1.32085  0.48576  0.95510
    254   2.36410  4.95752  3.03556  2.48654  4.29895  2.73828  3.67030  3.72574  1.88913  3.27924  4.07478  2.99890  3.86948  2.80065  2.38890  2.69184  2.43015  3.36107  5.46598  4.12963    298 - -
          2.68618  4.42225  2.77519  2.73123  3.46354  2.40513  3.72494  3.29354  2.67741  2.69355  4.24690  2.90347  2.73739  3.18146  2.89801  2.37887  2.77519  2.98518  4.58477  3.61503
          0.27049  4.26217  1.50101  0.61958  0.77255  0.60077  0.79494
    255   2.87153  4.61205  2.50475  2.99329  2.11315  3.71748  3.61629  3.13261  3.01292  2.71576  3.71438  3.36279  4.10839  3.27787  3.36996  3.00374  3.10646  2.92574  4.23985  1.82784    299 - -
          2.68618  4.42225  2.77519  2.73123  3.46354  2.40513  3.72494  3.29354  2.67741  2.69355  4.24690  2.90347  2.73739  3.18146  2.89801  2.37887  2.77519  2.98518  4.58477  3.61503
          0.02707  4.01874  4.74109  0.61958  0.77255  0.83161  0.57154
    256   3.29372  4.66911  4.70222  4.15738  3.06297  4.46690  4.75466  2.21741  3.95849  0.92412  2.17878  4.44453  4.68375  4.15381  4.11138  3.82480  3.52220  2.34722  5.13096  4.02209    300 - -
          2.68618  4.42225  2.77519  2.73123  3.46354  2.40513  3.72494  3.29354  2.67741  2.69355  4.24690  2.90347  2.73739  3.18146  2.89801  2.37887  2.77519  2.98518  4.58477  3.61503
          0.02707  4.01874  4.74109  0.61958  0.77255  0.83161  0.57154
    257   1.94191  4.52609  3.21372  2.72902  3.73108  3.45459  3.79232  3.03603  2.61461  2.23388  3.65904  3.16968  3.90381  2.43036  2.97151  2.75658  2.88457  2.80314  5.14541  3.87228    301 - -
          2.68618  4.42225  2.77519  2.73123  3.46354  2.40513  3.72494  3.29354  2.67741  2.69355  4.24690  2.90347  2.73739  3.18146  2.89801  2.37887  2.77519  2.98518  4.58477  3.61503
          0.02707  4.01874  4.74109  0.61958  0.77255  0.83161  0.57154
    258   3.09039  5.16252  3.52420  2.85320  4.61785  3.69055  3.63454  3.96536  1.61192  3.41183  4.29475  3.24009  4.06339  2.77436  1.24153  3.09319  3.25604  3.65603  5.45074  4.29553    302 - -
          2.68618  4.42225  2.77519  2.73123  3.46354  2.40513  3.72494  3.29354  2.67741  2.69355  4.24690  2.90347  2.73739  3.18146  2.89801  2.37887  2.77519  2.98518  4.58477  3.61503
          0.02707  4.01874  4.74109  0.61958  0.77255  0.83161  0.57154
    259   2.70628  4.35464  3.65270  3.11159  3.22151  3.67993  2.79929  2.63603  2.95030  1.73124  3.34669  3.47022  4.06447  3.31251  3.24123  2.96768  2.94606  2.11720  4.79327  3.46530    303 - -
          2.68618  4.42225  2.77519  2.73123  3.46354  2.40513  3.72494  3.29354  2.67741  2.69355  4.24690  2.90347  2.73739  3.18146  2.89801  2.37887  2.77519  2.98518  4.58477  3.61503
          0.02707  4.01874  4.74109  0.61958  0.77255  0.83161  0.57154
    260   2.22413  4.63086  2.98167  2.15726  3.91518  3.38012  3.70897  3.27056  2.54941  2.48671  3.80128  3.01593  3.83091  2.90192  2.97352  2.25377  2.84476  2.97554  5.24281  3.94065    304 - -
          2.68618  4.42225  2.77519  2.73123  3.46354  2.40513  3.72494  3.29354  2.67741  2.69355  4.24690  2.90347  2.73739  3.18146  2.89801  2.37887  2.77519  2.98518  4.58477  3.61503
          0.02707  4.01874  4.74109  0.61958  0.77255  0.83161  0.57154
    261   2.24388  4.54405  3.12379  2.61095  3.73835  3.43487  3.70674  3.14139  2.56015  2.80803  3.67637  3.07979  3.85403  2.44696  2.95797  2.69533  2.43488  2.87095  5.10421  2.88875    305 - -
          2.68618  4.42225  2.77519  2.73123  3.46354  2.40513  3.72494  3.29354  2.67741  2.69355  4.24690  2.90347  2.73739  3.18146  2.89801  2.37887  2.77519  2.98518  4.58477  3.61503
          0.02707  4.01874  4.74109  0.61958  0.77255  0.83161  0.57154
    262   2.75376  4.79924  3.25687  2.65562  4.02183  3.54375  3.65036  3.40699  2.20947  2.97059  2.81731  3.11197  3.92338  2.35106  1.86775  2.81599  2.96579  3.13817  5.24632  3.98758    306 - -
          2.68618  4.42225  2.77519  2.73123  3.46354  2.40513  3.72494  3.29354  2.67741  2.69355  4.24690  2.90347  2.73739  3.18146  2.89801  2.37887  2.77519  2.98518  4.58477  3.61503
          0.02707  4.01874  4.74109  0.61958  0.77255  0.83161  0.57154
    263   2.94904  5.16407  3.26604  2.65496  4.58057  3.60398  3.59665  3.95086  1.68978  3.40065  4.24024  3.10283  3.97612  1.87976  1.84455  2.93199  3.12850  3.61049  5.46832  4.24991    307 - -
          2.68618  4.42225  2.77519  2.73123  3.46354  2.40513  3.72494  3.29354  2.67741  2.69355  4.24690  2.90347  2.73739  3.18146  2.89801  2.37887  2.77519  2.98518  4.58477  3.61503
          0.02707  4.01874  4.74109  0.61958  0.77255  0.83161  0.57154
    264   2.99533  5.10453  3.33348  2.75236  4.47495  3.61815  3.64272  3.89278  1.98130  3.35488  4.23749  3.17281  4.01510  2.15845  1.35126  3.00147  3.18556  3.57932  5.42932  4.21791    308 - -
          2.68639  4.42246  2.77540  2.73117  3.46375  2.40494  3.72515  3.29282  2.67736  2.69350  4.24710  2.90336  2.73760  3.18084  2.89792  2.37908  2.77510  2.98539  4.58498  3.61524
          0.66682  1.03474  2.02995  1.25666  0.33492  0.61675  0.77587
    265   2.63999  4.56664  3.20392  2.66281  3.48361  3.51053  2.91927  3.12828  2.56693  2.77557  3.65906  3.12398  3.89940  2.40189  2.94906  2.75396  2.86972  2.44023  4.91341  2.77011    318 - -
          2.68618  4.42225  2.77519  2.73123  3.46354  2.40513  3.72494  3.29354  2.67741  2.69355  4.24690  2.90347  2.73739  3.18146  2.89801  2.37887  2.77519  2.98518  4.58477  3.61503
          0.02661  4.03551  4.75785  0.61958  0.77255  0.81889  0.58147
    266   2.63599  4.79320  3.03717  2.50383  4.09444  3.41952  2.80303  3.51506  2.33418  3.10524  3.93024  2.99602  3.83721  2.79839  2.24554  2.31785  2.43022  3.18666  5.31728  4.00735    319 - -
          2.68618  4.42225  2.77519  2.73123  3.46354  2.40513  3.72494  3.29354  2.67741  2.69355  4.24690  2.90347  2.73739  3.18146  2.89801  2.37887  2.77519  2.98518  4.58477  3.61503
          0.02661  4.03551  4.75785  0.61958  0.77255  0.63815  0.75135
    267   2.28768  4.17766  4.08952  3.51476  2.66349  3.80511  4.12739  2.05353  3.40975  1.86223  3.21125  3.76119  4.16824  3.64402  3.62122  3.09659  2.41955  2.19340  4.83172  3.63793    320 - -
          2.68618  4.42225  2.77519  2.73123  3.46354  2.40513  3.72494  3.29354  2.67741  2.69355  4.24690  2.90347  2.73739  3.18146  2.89801  2.37887  2.77519  2.98518  4.58477  3.61503
          0.02387  4.14292  4.86526  0.61958  0.77255  0.35975  1.19682
    268   2.07609  5.10486  2.86642  2.16429  4.41055  2.85720  2.85860  3.86521  2.44084  3.39533  4.17324  2.94145  3.87249  2.15830  2.91439  2.69660  2.95212  3.47826  5.56933  4.18755    321 - -
          2.68618  4.42225  2.77519  2.73123  3.46354  2.40513  3.72494  3.29354  2.67741  2.69355  4.24690  2.90347  2.73739  3.18146  2.89801  2.37887  2.77519  2.98518  4.58477  3.61503
          0.11356  4.34871  2.35992  0.61958  0.77255  0.48576  0.95510
    269   2.64669  4.82978  2.27104  2.47838  4.06249  3.46093  3.68209  2.86836  2.49013  2.62113  3.90619  2.99739  3.86203  2.41377  2.94985  2.37460  2.88052  3.15164  5.33848  4.00481    322 - -
          2.68618  4.42225  2.77519  2.73123  3.46354  2.40513  3.72494  3.29354  2.67741  2.69355  4.24690  2.90347  2.73739  3.18146  2.89801  2.37887  2.77519  2.98518  4.58477  3.61503
          0.02128  4.25642  4.97877  0.61958  0.77255  0.41647  1.07696
    270   2.68065  4.99710  2.98756  2.20435  4.27770  2.81620  3.04323  3.71483  2.41395  2.77543  4.06071  2.97502  2.57663  2.79355  2.49434  2.68210  2.91102  3.35426  5.46845  4.11049    323 - -
          2.68618  4.42225  2.77519  2.73123  3.46354  2.40513  3.72494  3.29354  2.67741  2.69355  4.24690  2.90347  2.73739  3.18146  2.89801  2.37887  2.77519  2.98518  4.58477  3.61503
          0.01939  4.34871  5.07105  0.61958  0.77255  0.48576  0.95510
    271   2.66019  4.62013  3.24431  2.39566  3.80334  3.55107  3.76808  2.68963  2.33461  2.43879  3.70868  3.15896  3.93575  2.98433  2.60292  2.77316  2.45737  2.54508  5.16457  3.88489    324 - -
          2.68618  4.42225  2.77519  2.73123  3.46354  2.40513  3.72494  3.29354  2.67741  2.69355  4.24690  2.90347  2.73739  3.18146  2.89801  2.37887  2.77519  2.98518  4.58477  3.61503
          0.01939  4.34871  5.07105  0.61958  0.77255  0.48576  0.95510
    272   2.31883  4.83855  2.52015  2.51816  4.13402  2.84818  3.73106  3.55109  2.54652  2.32673  3.97250  3.03028  3.02921  2.88638  3.01013  2.37446  2.90478  3.21725  5.40259  4.06871    325 - -
          2.68618  4.42225  2.77519  2.73123  3.46354  2.40513  3.72494  3.29354  2.67741  2.69355  4.24690  2.90347  2.73739  3.18146  2.89801  2.37887  2.77519  2.98518  4.58477  3.61503
          0.01939  4.34871  5.07105  0.61958  0.77255  0.48576  0.95510
    273   2.48055  2.71423  3.83111  3.34215  3.89535  2.07233  4.22351  3.22326  3.28221  2.97358  3.85515  3.54208  1.88298  3.56636  3.58511  2.70268  2.87648  2.29316  5.32971  4.12077    326 - -
          2.68618  4.42225  2.77519  2.73123  3.46354  2.40513  3.72494  3.29354  2.67741  2.69355  4.24690  2.90347  2.73739  3.18146  2.89801  2.37887  2.77519  2.98518  4.58477  3.61503
          0.01939  4.34871  5.07105  0.61958  0.77255  0.48576  0.95510
    274   2.66466  4.22118  3.87986  3.30381  2.72427  2.95236  4.00520  2.64382  3.20233  1.93355  3.31964  3.60244  4.09409  3.47292  2.74140  2.99305  2.89864  1.89759  4.82122  3.60974    327 - -
          2.68618  4.42225  2.77519  2.73123  3.46354  2.40513  3.72494  3.29354  2.67741  2.69355  4.24690  2.90347  2.73739  3.18146  2.89801  2.37887  2.77519  2.98518  4.58477  3.61503
          0.01939  4.34871  5.07105  0.61958  0.77255  0.48576  0.95510
    275   2.65862  5.03337  2.59097  2.40568  3.37804  3.45170  2.98893  3.77754  2.18055  3.31589  4.08873  2.94305  3.08121  2.76195  2.48423  2.64860  2.48308  3.39642  5.49722  4.12112    328 - -
          2.68618  4.42225  2.77519  2.73123  3.46354  2.40513  3.72494  3.29354  2.67741  2.69355  4.24690  2.90347  2.73739  3.18146  2.89801  2.37887  2.77519  2.98518  4.58477  3.61503
          0.01939  4.34871  5.07105  0.61958  0.77255  0.48576  0.95510
    276   2.36093  5.06445  2.96122  2.41906  4.37622  2.89895  2.96447  3.82705  2.38429  3.35499  4.12775  2.95382  3.08893  2.11089  2.52140  2.67007  2.91492  3.44026  5.52495  4.15254    329 - -
          2.68618  4.42225  2.77519  2.73123  3.46354  2.40513  3.72494  3.29354  2.67741  2.69355  4.24690  2.90347  2.73739  3.18146  2.89801  2.37887  2.77519  2.98518  4.58477  3.61503
          0.01939  4.34871  5.07105  0.61958  0.77255  0.48576  0.95510
    277   2.93006  5.21739  1.14312  2.45768  4.73341  3.38741  4.00298  4.14473  2.97411  3.77074  4.63020  3.00052  4.00600  3.17917  3.50414  2.91363  1.92890  3.73589  5.97315  4.55633    330 - -
          2.68618  4.42225  2.77519  2.73123  3.46354  2.40513  3.72494  3.29354  2.67741  2.69355  4.24690  2.90347  2.73739  3.18146  2.89801  2.37887  2.77519  2.98518  4.58477  3.61503
          0.01939  4.34871  5.07105  0.61958  0.77255  0.48576  0.95510
    278   2.64447  4.63158  2.68975  2.66488  3.85368  2.79340  3.78183  3.23071  2.65904  2.22025  3.75483  3.14439  3.92300  2.99164  3.08839  2.43650  2.44975  2.56005  5.20995  3.92281    331 - -
          2.68618  4.42225  2.77519  2.73123  3.46354  2.40513  3.72494  3.29354  2.67741  2.69355  4.24690  2.90347  2.73739  3.18146  2.89801  2.37887  2.77519  2.98518  4.58477  3.61503
          0.01939  4.34871  5.07105  0.61958  0.77255  0.48576  0.95510
    279   2.81300  5.32021  2.24328  1.62543  4.64404  3.41705  3.73759  4.13269  2.56302  3.62377  4.39472  2.41388  3.89818  2.85885  3.08370  2.28945  2.54070  3.70491  5.77256  4.33869    332 - -
          2.68582  4.42241  2.77535  2.73139  3.46310  2.40510  3.72510  3.29369  2.67756  2.69345  4.24705  2.90301  2.73755  3.18162  2.89782  2.37902  2.77535  2.98534  4.58492  3.61454
          0.78260  1.36470  1.24713  1.00735  0.45442  0.48576  0.95510
    280   2.86042  5.23903  2.49632  1.59240  4.53674  3.34546  3.69874  4.00621  2.44568  3.51716  4.36250  2.83754  3.87029  1.90836  2.86019  2.80543  3.11242  3.63367  5.66866  4.28513    336 - -
          2.68618  4.42225  2.77519  2.73123  3.46354  2.40513  3.72494  3.29354  2.67741  2.69355  4.24690  2.90347  2.73739  3.18146  2.89801  2.37887  2.77519  2.98518  4.58477  3.61503
          0.02707  4.01874  4.74109  0.61958  0.77255  0.83161  0.57154
    281   2.66803  4.98356  2.22697  2.01085  4.25575  3.33830  3.64425  3.68956  2.47550  2.66643  4.07763  2.84377  3.80266  2.78935  2.96438  2.23942  2.91475  3.33437  5.48046  4.10164    337 - -
          2.68618  4.42225  2.77519  2.73123  3.46354  2.40513  3.72494  3.29354  2.67741  2.69355  4.24690  2.90347  2.73739  3.18146  2.89801  2.37887  2.77519  2.98518  4.58477  3.61503
          0.02707  4.01874  4.74109  0.61958  0.77255  0.83161  0.57154
    282   2.58262  4.48897  3.25236  2.72686  2.81286  3.43603  3.74070  3.11861  2.61195  2.78007  3.67173  3.15786  3.87819  3.00632  2.41786  1.97773  2.84730  2.85292  5.00691  3.66893    338 - -
          2.68637  4.42244  2.77482  2.73113  3.46373  2.40514  3.72364  3.29373  2.67760  2.69348  4.24588  2.90336  2.73759  3.18165  2.89820  2.37888  2.77539  2.98537  4.58496  3.61452
          0.45263  1.03474  4.74109  1.17993  0.36716  0.62151  0.77032
    283   2.69502  5.08112  2.90882  2.13642  4.40530  3.43601  2.85034  3.85191  2.27643  3.35976  4.13891  2.92024  3.83809  2.33662  2.28016  2.32920  2.91994  3.46438  5.50672  4.14864    343 - -
          2.68618  4.42225  2.77519  2.73123  3.46354  2.40513  3.72494  3.29354  2.67741  2.69355  4.24690  2.90347  2.73739  3.18146  2.89801  2.37887  2.77519  2.98518  4.58477  3.61503
          0.02379  4.14634  4.86868  0.61958  0.77255  0.72426  0.66297
    284   2.77193  4.91393  3.19087  2.60255  4.12880  3.54932  2.36829  3.58243  2.23388  2.55077  3.98801  3.08177  3.92835  2.40273  2.14604  2.80409  2.98303  3.27438  5.31676  4.01687    344 - -
          2.68618  4.42225  2.77519  2.73123  3.46354  2.40513  3.72494  3.29354  2.67741  2.69355  4.24690  2.90347  2.73739  3.18146  2.89801  2.37887  2.77519  2.98518  4.58477  3.61503
          0.02379  4.14634  4.86868  0.61958  0.77255  0.54353  0.86916
    285   2.04737  4.83480  2.56812  2.47576  3.07866  3.44816  3.69568  3.48980  2.51739  3.10104  3.92838  2.99449  3.86553  2.17228  2.97894  2.69248  2.89558  3.17214  5.34606  4.00358    345 - -
          2.68618  4.42225  2.77519  2.73123  3.46354  2.40513  3.72494  3.29354  2.67741  2.69355  4.24690  2.90347  2.73739  3.18146  2.89801  2.37887  2.77519  2.98518  4.58477  3.61503
          0.02157  4.24301  4.96535  0.61958  0.77255  0.62332  0.76822
    286   2.02381  4.66442  3.10720  2.26844  3.88005  3.48890  2.92748  3.25198  2.59802  2.92276  3.77818  3.09444  3.90251  2.94994  3.02057  2.74081  2.89072  2.26352  5.22263  3.92708    346 - -
          2.68618  4.42225  2.77519  2.73123  3.46354  2.40513  3.72494  3.29354  2.67741  2.69355  4.24690  2.90347  2.73739  3.18146  2.89801  2.37887  2.77519  2.98518  4.58477  3.61503
          0.02157  4.24301  4.96535  0.61958  0.77255  0.62332  0.76822
    287   2.10394  4.69710  2.98921  2.68679  4.38303  1.53117  3.95402  3.80914  2.78537  3.42429  4.25505  3.12607  3.88668  2.33273  3.18929  2.69370  2.97224  3.38595  5.64532  4.33841    347 - -
          2.68618  4.42225  2.77519  2.73123  3.46354  2.40513  3.72494  3.29354  2.67741  2.69355  4.24690  2.90347  2.73739  3.18146  2.89801  2.37887  2.77519  2.98518  4.58477  3.61503
          0.02157  4.24301  4.96535  0.61958  0.77255  0.40846  1.09266
    288   2.90197  5.25971  2.79125  2.46395  4.45097  3.50613  1.98013  4.03848  2.47700  3.54598  4.36141  1.83547  3.97703  2.38515  2.88177  2.86656  3.14106  3.66129  5.62443  4.22231    348 - -
          2.68618  4.42225  2.77519  2.73123  3.46354  2.40513  3.72494  3.29354  2.67741  2.69355  4.24690  2.90347  2.73739  3.18146  2.89801  2.37887  2.77519  2.98518  4.58477  3.61503
          0.01939  4.34871  5.07105  0.61958  0.77255  0.48576  0.95510
    289   2.69235  4.76904  3.24235  2.80513  4.38609  3.41171  3.93421  3.81664  2.61907  3.40958  4.24018  3.22648  1.46465  3.10928  2.29061  2.28511  3.02415  3.41685  5.60031  4.31826    349 - -
          2.68618  4.42225  2.77519  2.73123  3.46354  2.40513  3.72494  3.29354  2.67741  2.69355  4.24690  2.90347  2.73739  3.18146  2.89801  2.37887  2.77519  2.98518  4.58477  3.61503
          0.01939  4.34871  5.07105  0.61958  0.77255  0.48576  0.95510
    290   3.74031  5.07570  4.95586  4.62293  3.39438  4.58398  5.13497  2.64542  4.38975  0.45244  3.31156  4.85558  4.95314  4.63790  4.47730  4.25286  4.02088  2.80154  5.41788  4.24320    350 - -
          2.68618  4.42225  2.77519  2.73123  3.46354  2.40513  3.72494  3.29354  2.67741  2.69355  4.24690  2.90347  2.73739  3.18146  2.89801  2.37887  2.77519  2.98518  4.58477  3.61503
          0.01939  4.34871  5.07105  0.61958  0.77255  0.48576  0.95510
    291   3.74031  5.07570  4.95586  4.62293  3.39438  4.58398  5.13497  2.64542  4.38975  0.45244  3.31156  4.85558  4.95314  4.63790  4.47730  4.25286  4.02088  2.80154  5.41788  4.24320    351 - -
          2.68618  4.42225  2.77519  2.73123  3.46354  2.40513  3.72494  3.29354  2.67741  2.69355  4.24690  2.90347  2.73739  3.18146  2.89801  2.37887  2.77519  2.98518  4.58477  3.61503
          0.01939  4.34871  5.07105  0.61958  0.77255  0.48576  0.95510
    292   1.70362  4.97311  2.89794  2.12803  4.28894  3.44979  2.82583  3.72445  2.54419  3.30367  4.11131  2.99871  3.89984  2.89247  3.00639  2.34283  2.97089  3.36874  5.51804  4.16349    352 - -
          2.68618  4.42225  2.77519  2.73123  3.46354  2.40513  3.72494  3.29354  2.67741  2.69355  4.24690  2.90347  2.73739  3.18146  2.89801  2.37887  2.77519  2.98518  4.58477  3.61503
          0.01939  4.34871  5.07105  0.61958  0.77255  0.48576  0.95510
    293   1.54365  4.34158  3.77022  3.39576  4.48350  3.14238  4.41619  3.87021  3.39569  3.57241  4.39078  3.52490  3.88381  3.68081  3.71566  1.24638  2.12281  3.32893  5.82645  4.62215    353 - -
          2.68618  4.42225  2.77519  2.73123  3.46354  2.40513  3.72494  3.29354  2.67741  2.69355  4.24690  2.90347  2.73739  3.18146  2.89801  2.37887  2.77519  2.98518  4.58477  3.61503
          0.01939  4.34871  5.07105  0.61958  0.77255  0.48576  0.95510
    294   3.15339  4.54762  4.66723  4.09685  2.99286  4.27737  4.38481  2.55350  3.89549  1.37959  2.48091  4.25862  4.56424  4.07483  4.01616  3.59573  3.37725  2.59431  1.69951  3.43983    354 - -
          2.68618  4.42225  2.77519  2.73123  3.46354  2.40513  3.72494  3.29354  2.67741  2.69355  4.24690  2.90347  2.73739  3.18146  2.89801  2.37887  2.77519  2.98518  4.58477  3.61503
          0.01939  4.34871  5.07105  0.61958  0.77255  0.48576  0.95510
    295   3.36563  5.06669  4.13368  4.10435  5.18677  0.26736  5.16729  4.92983  4.34827  4.51133  5.50946  4.30056  4.46923  4.63553  4.50627  3.55498  3.88232  4.36551  6.12895  5.31371    355 - -
          2.68618  4.42225  2.77519  2.73123  3.46354  2.40513  3.72494  3.29354  2.67741  2.69355  4.24690  2.90347  2.73739  3.18146  2.89801  2.37887  2.77519  2.98518  4.58477  3.61503
          0.01939  4.34871  5.07105  0.61958  0.77255  0.48576  0.95510
    296   2.35774  5.21719  3.40057  2.77925  4.65832  3.69684  3.74147  4.02604  1.18679  3.50380  4.33662  3.22840  4.08238  2.86949  1.99828  3.00782  3.20988  3.67716  5.59395  4.36335    356 - -
          2.68618  4.42225  2.77519  2.73123  3.46354  2.40513  3.72494  3.29354  2.67741  2.69355  4.24690  2.90347  2.73739  3.18146  2.89801  2.37887  2.77519  2.98518  4.58477  3.61503
          0.01939  4.34871  5.07105  0.61958  0.77255  0.48576  0.95510
    297   2.30795  4.75740  2.60960  2.56985  3.96349  3.51237  3.73081  3.35203  2.56044  2.31354  3.08894  3.07497  3.90533  2.24899  3.00605  2.73077  2.89729  3.06363  5.28233  3.97195    357 - -
          2.68618  4.42225  2.77519  2.73123  3.46354  2.40513  3.72494  3.29354  2.67741  2.69355  4.24690  2.90347  2.73739  3.18146  2.89801  2.37887  2.77519  2.98518  4.58477  3.61503
          0.01939  4.34871  5.07105  0.61958  0.77255  0.48576  0.95510
    298   2.56634  4.43261  3.82269  3.57114  4.33637  0.88910  4.56025  3.50467  3.59355  3.39684  4.35259  3.68844  4.02911  3.89725  3.85436  2.77505  3.04779  2.16231  5.76732  4.55193    358 - -
          2.68618  4.42225  2.77519  2.73123  3.46354  2.40513  3.72494  3.29354  2.67741  2.69355  4.24690  2.90347  2.73739  3.18146  2.89801  2.37887  2.77519  2.98518  4.58477  3.61503
          0.01939  4.34871  5.07105  0.61958  0.77255  0.48576  0.95510
    299   3.63611  5.38722  4.18301  3.62435  4.86983  3.99554  4.29371  4.47039  2.59154  3.89878  4.90782  3.93586  4.49456  3.50944  0.44568  3.71142  3.88190  4.17831  5.76930  4.71903    359 - -
          2.68618  4.42225  2.77519  2.73123  3.46354  2.40513  3.72494  3.29354  2.67741  2.69355  4.24690  2.90347  2.73739  3.18146  2.89801  2.37887  2.77519  2.98518  4.58477  3.61503
          0.01939  4.34871  5.07105  0.61958  0.77255  0.48576  0.95510
    300   3.27182  5.92748  0.83487  1.79425  5.20682  3.40622  4.03378  4.77101  3.15291  4.24480  5.13813  2.86396  4.07688  3.21529  3.81303  3.11670  3.58118  4.31829  6.37778  4.82065    360 - -
          2.68618  4.42225  2.77519  2.73123  3.46354  2.40513  3.72494  3.29354  2.67741  2.69355  4.24690  2.90347  2.73739  3.18146  2.89801  2.37887  2.77519  2.98518  4.58477  3.61503
          0.01939  4.34871  5.07105  0.61958  0.77255  0.48576  0.95510
    301   3.16132  4.59808  4.34331  3.84940  1.46452  4.12886  3.79494  3.06920  3.73300  2.09327  3.70251  2.76302  4.47612  3.88985  3.90346  3.43241  3.38884  2.90357  4.11413  1.75532    361 - -
          2.68618  4.42225  2.77519  2.73123  3.46354  2.40513  3.72494  3.29354  2.67741  2.69355  4.24690  2.90347  2.73739  3.18146  2.89801  2.37887  2.77519  2.98518  4.58477  3.61503
          0.01939  4.34871  5.07105  0.61958  0.77255  0.48576  0.95510
    302   2.91276  4.33453  4.46915  3.88033  2.57129  4.05766  4.35295  1.87716  3.74637  1.50653  2.43671  4.07118  4.37587  2.79601  3.88496  3.35793  3.13951  2.43288  4.89948  3.74925    362 - -
          2.68618  4.42225  2.77519  2.73123  3.46354  2.40513  3.72494  3.29354  2.67741  2.69355  4.24690  2.90347  2.73739  3.18146  2.89801  2.37887  2.77519  2.98518  4.58477  3.61503
          0.01939  4.34871  5.07105  0.61958  0.77255  0.48576  0.95510
    303   2.68378  4.96829  2.56881  2.45051  4.22305  3.46935  3.68323  3.66823  2.46117  3.24073  4.03902  2.55926  3.87394  2.81993  2.48836  2.69228  2.47285  3.31890  5.44636  2.40844    363 - -
          2.68618  4.42225  2.77519  2.73123  3.46354  2.40513  3.72494  3.29354  2.67741  2.69355  4.24690  2.90347  2.73739  3.18146  2.89801  2.37887  2.77519  2.98518  4.58477  3.61503
          0.01939  4.34871  5.07105  0.61958  0.77255  0.48576  0.95510
    304   2.35193  4.36690  4.56866  3.99487  2.58831  4.12934  4.46849  2.32653  3.86441  1.25025  3.18165  4.17171  4.45755  4.03876  4.00213  3.44498  3.19861  1.89742  5.00025  3.82820    364 - -
          2.68618  4.42225  2.77519  2.73123  3.46354  2.40513  3.72494  3.29354  2.67741  2.69355  4.24690  2.90347  2.73739  3.18146  2.89801  2.37887  2.77519  2.98518  4.58477  3.61503
          0.01939  4.34871  5.07105  0.61958  0.77255  0.48576  0.95510
    305   3.74031  5.07570  4.95586  4.62293  3.39438  4.58398  5.13497  2.64542  4.38975  0.45244  3.31156  4.85558  4.95314  4.63790  4.47730  4.25286  4.02088  2.80154  5.41788  4.24320    365 - -
          2.68618  4.42225  2.77519  2.73123  3.46354  2.40513  3.72494  3.29354  2.67741  2.69355  4.24690  2.90347  2.73739  3.18146  2.89801  2.37887  2.77519  2.98518  4.58477  3.61503
          0.01939  4.34871  5.07105  0.61958  0.77255  0.48576  0.95510
    306   2.35127  5.04638  2.48126  2.41224  4.42888  2.73053  3.69301  3.89113  2.46822  3.41811  4.18565  2.53537  2.94206  2.81086  2.95640  2.36107  2.50179  3.48031  5.58807  4.20182    366 - -
          2.68618  4.42225  2.77519  2.73123  3.46354  2.40513  3.72494  3.29354  2.67741  2.69355  4.24690  2.90347  2.73739  3.18146  2.89801  2.37887  2.77519  2.98518  4.58477  3.61503
          0.01939  4.34871  5.07105  0.61958  0.77255  0.48576  0.95510
    307   2.32698  5.24433  2.37647  1.85547  4.56629  3.42466  3.70535  4.04590  2.50322  3.54484  4.31133  2.89712  3.87930  2.43259  3.01037  2.02097  3.00692  3.62646  5.69722  4.27893    367 - -
          2.68618  4.42225  2.77519  2.73123  3.46354  2.40513  3.72494  3.29354  2.67741  2.69355  4.24690  2.90347  2.73739  3.18146  2.89801  2.37887  2.77519  2.98518  4.58477  3.61503
          0.01939  4.34871  5.07105  0.61958  0.77255  0.48576  0.95510
    308   2.28077  4.27068  3.74194  3.17328  3.35416  3.68671  3.95281  2.72673  3.09417  1.96664  2.78468  2.87657  4.06390  3.37775  3.38709  2.95141  2.89464  2.52233  4.84253  2.41408    368 - -
          2.68618  4.42225  2.77519  2.73123  3.46354  2.40513  3.72494  3.29354  2.67741  2.69355  4.24690  2.90347  2.73739  3.18146  2.89801  2.37887  2.77519  2.98518  4.58477  3.61503
          0.01939  4.34871  5.07105  0.61958  0.77255  0.48576  0.95510
    309   2.91009  5.44376  1.88080  1.38388  4.76053  3.42608  3.78820  4.25674  2.62561  3.73626  4.52317  2.88632  3.94115  2.91808  2.44899  2.83486  3.16301  3.82627  5.87522  4.43029    369 - -
          2.68618  4.42225  2.77519  2.73123  3.46354  2.40513  3.72494  3.29354  2.67741  2.69355  4.24690  2.90347  2.73739  3.18146  2.89801  2.37887  2.77519  2.98518  4.58477  3.61503
          0.01939  4.34871  5.07105  0.61958  0.77255  0.48576  0.95510
    310   2.31319  4.79486  2.63418  2.53561  4.02639  3.49327  3.71416  2.86527  2.53313  3.05330  3.88007  3.04671  3.88920  2.25113  2.98842  2.42234  2.89019  2.60651  5.31953  3.99784    370 - -
          2.68618  4.42225  2.77519  2.73123  3.46354  2.40513  3.72494  3.29354  2.67741  2.69355  4.24690  2.90347  2.73739  3.18146  2.89801  2.37887  2.77519  2.98518  4.58477  3.61503
          0.01939  4.34871  5.07105  0.61958  0.77255  0.48576  0.95510
    311   2.64863  4.64994  3.19690  2.34219  3.86010  3.52135  3.76539  3.23868  2.63054  2.50962  3.75619  3.13182  3.06433  2.96945  3.06100  2.19490  2.45883  2.49777  5.20991  3.91989    371 - -
          2.68618  4.42225  2.77519  2.73123  3.46354  2.40513  3.72494  3.29354  2.67741  2.69355  4.24690  2.90347  2.73739  3.18146  2.89801  2.37887  2.77519  2.98518  4.58477  3.61503
          0.21975  4.34871  1.69088  0.61958  0.77255  0.48576  0.95510
    312   2.74548  5.24524  2.18311  1.96212  4.55626  2.67330  2.70438  4.04166  2.47844  3.53557  4.30919  2.81914  3.83026  2.37872  2.99058  2.68916  2.99063  3.62095  5.68571  4.25736    372 - -
          2.68653  4.42260  2.77554  2.73129  3.46328  2.40440  3.72529  3.29389  2.67775  2.69362  4.24724  2.90312  2.73741  3.18181  2.89767  2.37878  2.77554  2.98478  4.58512  3.61467
          0.44416  1.04696  4.87494  1.61842  0.22091  0.54290  0.87003
    313   2.79410  5.15394  2.78982  1.46472  4.50780  3.44136  3.71150  3.95654  2.41578  3.47526  4.27439  2.94992  3.90295  2.84269  2.34507  2.30996  3.03800  3.56852  5.62791  4.26374    385 - -
          2.68618  4.42225  2.77519  2.73123  3.46354  2.40513  3.72494  3.29354  2.67741  2.69355  4.24690  2.90347  2.73739  3.18146  2.89801  2.37887  2.77519  2.98518  4.58477  3.61503
          0.02151  4.24574  4.96809  0.61958  0.77255  0.62016  0.77189
    314   3.05563  4.43476  4.63491  4.08927  3.44051  4.28514  4.70109  1.31469  3.95039  1.56374  3.29375  4.31122  4.60517  4.18706  4.12957  3.62350  2.54070  1.94139  5.26769  4.10109    386 - -
          2.68618  4.42225  2.77519  2.73123  3.46354  2.40513  3.72494  3.29354  2.67741  2.69355  4.24690  2.90347  2.73739  3.18146  2.89801  2.37887  2.77519  2.98518  4.58477  3.61503
          0.02151  4.24574  4.96809  0.61958  0.77255  0.41005  1.08950
    315   2.87954  5.36932  1.47239  2.01630  4.69226  3.41229  3.79529  4.17650  2.66627  3.68291  4.47423  2.88728  2.88965  2.92978  3.19959  2.81662  2.44350  3.75728  5.84583  4.40433    387 - -
          2.68618  4.42225  2.77519  2.73123  3.46354  2.40513  3.72494  3.29354  2.67741  2.69355  4.24690  2.90347  2.73739  3.18146  2.89801  2.37887  2.77519  2.98518  4.58477  3.61503
          0.01939  4.34871  5.07105  0.61958  0.77255  0.48576  0.95510
    316   1.83675  4.46926  3.48186  2.44503  3.64392  3.64329  3.94169  2.81384  2.90758  2.03431  3.57709  3.37258  4.04633  3.23302  3.27575  2.90722  2.94553  2.26965  5.10482  3.86023    388 - -
          2.68618  4.42225  2.77519  2.73123  3.46354  2.40513  3.72494  3.29354  2.67741  2.69355  4.24690  2.90347  2.73739  3.18146  2.89801  2.37887  2.77519  2.98518  4.58477  3.61503
          0.01939  4.34871  5.07105  0.61958  0.77255  0.48576  0.95510
    317   4.16096  5.24999  5.10683  4.91310  0.80748  4.79459  3.64658  3.76628  4.72500  3.00672  4.33003  4.41621  5.07682  4.53525  4.63785  4.18967  4.37229  3.71463  3.74416  1.28637    389 - -
          2.68618  4.42225  2.77519  2.73123  3.46354  2.40513  3.72494  3.29354  2.67741  2.69355  4.24690  2.90347  2.73739  3.18146  2.89801  2.37887  2.77519  2.98518  4.58477  3.61503
          0.01939  4.34871  5.07105  0.61958  0.77255  0.48576  0.95510
    318   2.65331  4.69624  2.63158  2.31898  3.89730  3.52096  3.74051  2.79102  2.59153  2.50411  3.78117  3.09955  3.91015  2.93118  3.03262  2.40131  2.50896  2.62864  5.23254  3.93233    390 - -
          2.68618  4.42225  2.77519  2.73123  3.46354  2.40513  3.72494  3.29354  2.67741  2.69355  4.24690  2.90347  2.73739  3.18146  2.89801  2.37887  2.77519  2.98518  4.58477  3.61503
          0.01939  4.34871  5.07105  0.61958  0.77255  0.48576  0.95510
    319   3.09476  5.71195  1.64197  1.23976  5.01737  2.44088  3.92055  4.54983  2.92402  4.02030  4.84993  2.85146  4.00702  3.07680  3.52811  2.97556  3.37929  4.09850  6.16828  4.65011    391 - -
          2.68618  4.42225  2.77519  2.73123  3.46354  2.40513  3.72494  3.29354  2.67741  2.69355  4.24690  2.90347  2.73739  3.18146  2.89801  2.37887  2.77519  2.98518  4.58477  3.61503
          0.01939  4.34871  5.07105  0.61958  0.77255  0.48576  0.95510
    320   2.29555  4.49874  3.34863  2.42507  3.66456  2.93045  3.82012  2.61156  2.75978  2.38249  3.60026  3.24069  3.00138  3.08245  3.15731  2.80912  2.88255  2.46035  5.07076  3.81145    392 - -
          2.68618  4.42225  2.77519  2.73123  3.46354  2.40513  3.72494  3.29354  2.67741  2.69355  4.24690  2.90347  2.73739  3.18146  2.89801  2.37887  2.77519  2.98518  4.58477  3.61503
          0.01939  4.34871  5.07105  0.61958  0.77255  0.48576  0.95510
    321   2.75748  5.06162  2.82733  2.08528  4.39142  2.76806  3.75213  3.82983  2.54103  3.39078  4.19369  2.97807  3.90969  2.46018  3.00400  2.75364  1.71785  3.46053  5.59076  4.22480    393 - -
          2.68648  4.42255  2.77515  2.73120  3.46384  2.40471  3.72524  3.29384  2.67740  2.69289  4.24720  2.90377  2.73769  3.18124  2.89792  2.37917  2.77446  2.98548  4.58507  3.61533
          0.24507  1.55555  5.07105  1.73585  0.19389  0.48576  0.95510
    322   2.73907  4.87639  3.22853  2.73078  4.41868  3.46792  3.84448  3.84312  2.46981  3.40719  4.22787  3.17962  1.99110  2.99838  1.72059  2.29896  3.03272  3.45502  5.57813  4.29047    406 - -
          2.68618  4.42225  2.77519  2.73123  3.46354  2.40513  3.72494  3.29354  2.67741  2.69355  4.24690  2.90347  2.73739  3.18146  2.89801  2.37887  2.77519  2.98518  4.58477  3.61503
          0.01939  4.34871  5.07105  0.61958  0.77255  0.48576  0.95510
    323   2.99117  5.51791  1.21151  2.31012  4.75747  3.42428  2.74324  4.31675  2.74007  3.80389  4.61744  2.88510  3.97762  2.37931  3.27046  2.90457  3.25443  3.89680  5.92560  4.45388    407 - -
          2.68618  4.42225  2.77519  2.73123  3.46354  2.40513  3.72494  3.29354  2.67741  2.69355  4.24690  2.90347  2.73739  3.18146  2.89801  2.37887  2.77519  2.98518  4.58477  3.61503
          0.01939  4.34871  5.07105  0.61958  0.77255  0.48576  0.95510
    324   2.65850  4.90223  2.98347  2.50301  4.28601  2.76249  2.92309  3.72363  2.53942  3.29977  4.09721  2.58965  3.87616  2.88733  3.00419  2.03436  2.15200  3.34988  5.51061  4.16027    408 - -
          2.68618  4.42225  2.77519  2.73123  3.46354  2.40513  3.72494  3.29354  2.67741  2.69355  4.24690  2.90347  2.73739  3.18146  2.89801  2.37887  2.77519  2.98518  4.58477  3.61503
          0.01939  4.34871  5.07105  0.61958  0.77255  0.48576  0.95510
    325   3.74031  5.07570  4.95586  4.62293  3.39438  4.58398  5.13497  2.64542  4.38975  0.45244  3.31156  4.85558  4.95314  4.63790  4.47730  4.25286  4.02088  2.80154  5.41788  4.24320    409 - -
          2.68618  4.42225  2.77519  2.73123  3.46354  2.40513  3.72494  3.29354  2.67741  2.69355  4.24690  2.90347  2.73739  3.18146  2.89801  2.37887  2.77519  2.98518  4.58477  3.61503
          0.01939  4.34871  5.07105  0.61958  0.77255  0.48576  0.95510
    326   3.74031  5.07570  4.95586  4.62293  3.39438  4.58398  5.13497  2.64542  4.38975  0.45244  3.31156  4.85558  4.95314  4.63790  4.47730  4.25286  4.02088  2.80154  5.41788  4.24320    410 - -
          2.68618  4.42225  2.77519  2.73123  3.46354  2.40513  3.72494  3.29354  2.67741  2.69355  4.24690  2.90347  2.73739  3.18146  2.89801  2.37887  2.77519  2.98518  4.58477  3.61503
          0.01939  4.34871  5.07105  0.61958  0.77255  0.48576  0.95510
    327   2.74754  5.04157  2.88988  2.47139  4.37044  2.29891  2.19054  3.83131  2.50300  3.38459  4.18544  2.99720  3.91010  2.37452  2.94703  2.34058  2.99952  3.45838  5.56424  4.20049    411 - -
          2.68618  4.42225  2.77519  2.73123  3.46354  2.40513  3.72494  3.29354  2.67741  2.69355  4.24690  2.90347  2.73739  3.18146  2.89801  2.37887  2.77519  2.98518  4.58477  3.61503
          0.01939  4.34871  5.07105  0.61958  0.77255  0.48576  0.95510
    328   2.38028  4.97716  3.03699  2.47571  4.24580  3.49103  3.00795  3.68229  2.39736  3.24497  4.04096  2.62772  3.88042  2.18074  2.42359  2.69898  2.91833  3.33163  3.39658  4.09398    412 - -
          2.68618  4.42225  2.77519  2.73123  3.46354  2.40513  3.72494  3.29354  2.67741  2.69355  4.24690  2.90347  2.73739  3.18146  2.89801  2.37887  2.77519  2.98518  4.58477  3.61503
          0.01939  4.34871  5.07105  0.61958  0.77255  0.48576  0.95510
    329   3.38002  4.65875  5.22398  4.65425  3.30769  4.71655  5.08019  1.62344  4.52319  1.12362  2.32075  4.82115  4.90458  4.57779  4.57692  4.07153  3.60473  1.83463  5.34763  4.28935    413 - -
          2.68618  4.42225  2.77519  2.73123  3.46354  2.40513  3.72494  3.29354  2.67741  2.69355  4.24690  2.90347  2.73739  3.18146  2.89801  2.37887  2.77519  2.98518  4.58477  3.61503
          0.01939  4.34871  5.07105  0.61958  0.77255  0.48576  0.95510
    330   3.05391  5.26374  3.02666  2.67576  4.23318  3.63113  2.60962  4.05545  2.41770  3.53579  4.41258  3.16820  4.09690  1.16273  2.72573  3.03733  3.28537  3.71819  5.46852  4.05532    414 - -
          2.68618  4.42225  2.77519  2.73123  3.46354  2.40513  3.72494  3.29354  2.67741  2.69355  4.24690  2.90347  2.73739  3.18146  2.89801  2.37887  2.77519  2.98518  4.58477  3.61503
          0.01939  4.34871  5.07105  0.61958  0.77255  0.48576  0.95510
    331   1.42749  4.73373  2.43733  2.66586  4.36105  3.33166  3.92548  3.77923  2.78628  3.39703  4.20723  3.12436  3.89318  3.09506  3.24134  2.27613  2.40614  3.36414  5.62760  4.30367    415 - -
          2.68618  4.42225  2.77519  2.73123  3.46354  2.40513  3.72494  3.29354  2.67741  2.69355  4.24690  2.90347  2.73739  3.18146  2.89801  2.37887  2.77519  2.98518  4.58477  3.61503
          0.01939  4.34871  5.07105  0.61958  0.77255  0.48576  0.95510
    332   3.08450  5.47470  0.94405  2.44124  4.81275  3.47721  3.96146  4.35348  2.83881  3.86395  4.71502  3.00317  4.05642  3.12723  2.43042  3.01790  3.36695  3.94718  5.96038  4.55327    416 - -
          2.68618  4.42225  2.77519  2.73123  3.46354  2.40513  3.72494  3.29354  2.67741  2.69355  4.24690  2.90347  2.73739  3.18146  2.89801  2.37887  2.77519  2.98518  4.58477  3.61503
          0.01939  4.34871  5.07105  0.61958  0.77255  0.48576  0.95510
    333   3.45232  4.71313  5.22922  4.73111  3.51375  4.84402  5.31052  0.86523  4.56978  1.59366  3.31861  4.93820  5.05978  4.76086  4.69563  4.25317  3.70028  1.92214  5.60471  4.44275    417 - -
          2.68618  4.42225  2.77519  2.73123  3.46354  2.40513  3.72494  3.29354  2.67741  2.69355  4.24690  2.90347  2.73739  3.18146  2.89801  2.37887  2.77519  2.98518  4.58477  3.61503
          0.01939  4.34871  5.07105  0.61958  0.77255  0.48576  0.95510
    334   2.30468  4.33751  3.90171  3.34268  2.59569  3.80275  4.07493  2.66300  3.24371  1.46393  3.30208  3.66254  4.17189  2.80048  3.51053  3.08251  3.00058  2.52695  4.88218  3.65097    418 - -
          2.68618  4.42225  2.77519  2.73123  3.46354  2.40513  3.72494  3.29354  2.67741  2.69355  4.24690  2.90347  2.73739  3.18146  2.89801  2.37887  2.77519  2.98518  4.58477  3.61503
          0.01939  4.34871  5.07105  0.61958  0.77255  0.48576  0.95510
    335   2.85068  5.30204  2.63988  1.82167  4.60703  2.62839  2.02005  4.08987  2.57724  3.59906  4.38958  2.42797  3.92620  2.89568  3.07054  2.79991  3.09972  3.68514  5.75521  4.33858    419 - -
          2.68618  4.42225  2.77519  2.73123  3.46354  2.40513  3.72494  3.29354  2.67741  2.69355  4.24690  2.90347  2.73739  3.18146  2.89801  2.37887  2.77519  2.98518  4.58477  3.61503
          0.01939  4.34871  5.07105  0.61958  0.77255  0.48576  0.95510
    336   2.91029  4.68393  3.46268  3.11329  3.61465  3.70330  4.10491  3.03139  3.04376  1.24663  3.74911  2.01389  4.19382  3.44588  3.35138  3.09968  3.19727  2.87104  5.17420  3.82509    420 - -
          2.68618  4.42225  2.77519  2.73123  3.46354  2.40513  3.72494  3.29354  2.67741  2.69355  4.24690  2.90347  2.73739  3.18146  2.89801  2.37887  2.77519  2.98518  4.58477  3.61503
          0.01939  4.34871  5.07105  0.61958  0.77255  0.48576  0.95510
    337   2.35291  5.19380  3.01297  1.97081  4.54740  3.51571  3.66116  3.99432  2.04226  3.47458  4.24597  2.99284  3.90931  2.41238  2.02559  2.74688  2.99720  3.59197  5.59583  4.24311    421 - -
          2.68618  4.42225  2.77519  2.73123  3.46354  2.40513  3.72494  3.29354  2.67741  2.69355  4.24690  2.90347  2.73739  3.18146  2.89801  2.37887  2.77519  2.98518  4.58477  3.61503
          0.01939  4.34871  5.07105  0.61958  0.77255  0.48576  0.95510
    338   2.66893  4.96176  2.96109  2.19994  4.24993  2.85097  3.68492  3.68528  2.46785  3.25513  3.16104  2.60848  2.56524  2.81804  2.94181  2.31365  2.90729  3.32765  5.46560  4.10657    422 - -
          2.68618  4.42225  2.77519  2.73123  3.46354  2.40513  3.72494  3.29354  2.67741  2.69355  4.24690  2.90347  2.73739  3.18146  2.89801  2.37887  2.77519  2.98518  4.58477  3.61503
          0.01939  4.34871  5.07105  0.61958  0.77255  0.48576  0.95510
    339   2.32767  4.97154  3.06946  2.50123  4.24840  3.50651  2.99779  3.67141  2.12860  2.71349  4.03802  3.01887  3.08410  2.81035  2.17420  2.71854  2.93195  3.32681  5.43816  4.10335    423 - -
          2.68618  4.42225  2.77519  2.73123  3.46354  2.40513  3.72494  3.29354  2.67741  2.69355  4.24690  2.90347  2.73739  3.18146  2.89801  2.37887  2.77519  2.98518  4.58477  3.61503
          0.01939  4.34871  5.07105  0.61958  0.77255  0.48576  0.95510
    340   1.99846  4.82474  3.04777  2.58728  4.31767  3.39228  3.81539  3.74883  2.60893  3.33594  4.13962  3.07341  2.31918  2.14361  3.05306  2.29697  2.93647  3.35868  5.55073  4.21764    424 - -
          2.68618  4.42225  2.77519  2.73123  3.46354  2.40513  3.72494  3.29354  2.67741  2.69355  4.24690  2.90347  2.73739  3.18146  2.89801  2.37887  2.77519  2.98518  4.58477  3.61503
          0.01939  4.34871  5.07105  0.61958  0.77255  0.48576  0.95510
    341   2.31226  5.01080  2.48083  1.93137  4.30062  2.80126  3.71696  3.72734  2.52586  3.30691  4.10647  2.96507  3.88330  2.85484  3.01052  2.71133  2.95333  2.37896  5.52169  4.15414    425 - -
          2.68618  4.42225  2.77519  2.73123  3.46354  2.40513  3.72494  3.29354  2.67741  2.69355  4.24690  2.90347  2.73739  3.18146  2.89801  2.37887  2.77519  2.98518  4.58477  3.61503
          0.01939  4.34871  5.07105  0.61958  0.77255  0.48576  0.95510
    342   2.38352  4.96741  2.58351  2.43933  4.26557  2.79938  3.67966  3.70393  2.46069  2.74983  4.05742  2.57762  2.97789  2.80942  2.93820  2.66718  2.51088  3.33973  5.47409  4.11127    426 - -
          2.68586  4.42275  2.77544  2.73095  3.46297  2.40526  3.72394  3.29361  2.67717  2.69405  4.24740  2.90304  2.73756  3.18197  2.89787  2.37865  2.77570  2.98537  4.58341  3.61553
          0.79415  0.81212  2.26222  1.59274  0.22736  0.48576  0.95510
    343   2.67037  4.42574  3.51381  2.94938  3.56304  3.61428  3.88467  2.86367  2.80972  1.92252  3.50811  3.35544  2.52776  3.18565  2.64939  2.87831  2.91131  2.29665  5.02043  3.78417    440 - -
          2.68618  4.42225  2.77519  2.73123  3.46354  2.40513  3.72494  3.29354  2.67741  2.69355  4.24690  2.90347  2.73739  3.18146  2.89801  2.37887  2.77519  2.98518  4.58477  3.61503
          0.02151  4.24574  4.96809  0.61958  0.77255  0.41005  1.08950
    344   2.21178  4.74741  3.15130  2.64984  4.30274  2.69243  3.84131  3.73249  2.63249  3.32527  4.12676  3.11321  2.06686  2.99633  2.45505  2.28278  2.90922  3.33107  5.54254  4.22274    441 - -
          2.68618  4.42225  2.77519  2.73123  3.46354  2.40513  3.72494  3.29354  2.67741  2.69355  4.24690  2.90347  2.73739  3.18146  2.89801  2.37887  2.77519  2.98518  4.58477  3.61503
          0.01939  4.34871  5.07105  0.61958  0.77255  0.48576  0.95510
    345   2.28353  4.43564  3.44877  2.48580  3.59602  3.61115  3.86999  2.51547  2.85008  2.35899  3.54381  3.31717  3.99779  3.16516  3.22588  2.16381  2.89269  2.32642  5.02940  3.78321    442 - -
          2.68618  4.42225  2.77519  2.73123  3.46354  2.40513  3.72494  3.29354  2.67741  2.69355  4.24690  2.90347  2.73739  3.18146  2.89801  2.37887  2.77519  2.98518  4.58477  3.61503
          0.01939  4.34871  5.07105  0.61958  0.77255  0.48576  0.95510
    346   2.11468  4.79044  2.67942  2.54025  4.03053  3.48801  3.72174  3.42919  2.54467  2.57433  3.88622  2.61131  2.98665  2.88796  3.00012  2.70912  2.89303  2.67464  5.32517  4.00397    443 - -
          2.68618  4.42225  2.77519  2.73123  3.46354  2.40513  3.72494  3.29354  2.67741  2.69355  4.24690  2.90347  2.73739  3.18146  2.89801  2.37887  2.77519  2.98518  4.58477  3.61503
          0.01939  4.34871  5.07105  0.61958  0.77255  0.48576  0.95510
    347   2.36128  5.04979  2.51072  2.40885  4.40743  2.84487  3.67705  3.86705  2.44249  3.39451  4.16228  2.94440  2.63396  2.79351  2.46970  2.29714  2.91292  3.46326  5.56512  4.18114    444 - -
          2.68618  4.42225  2.77519  2.73123  3.46354  2.40513  3.72494  3.29354  2.67741  2.69355  4.24690  2.90347  2.73739  3.18146  2.89801  2.37887  2.77519  2.98518  4.58477  3.61503
          0.01939  4.34871  5.07105  0.61958  0.77255  0.48576  0.95510
    348   2.68603  4.97464  2.53959  2.46209  4.24689  3.47985  3.67543  3.67623  2.42422  2.39201  4.04052  2.98885  3.87606  2.47329  2.21881  2.69387  2.53971  3.32599  5.45105  4.10050    445 - -
          2.68618  4.42225  2.77519  2.73123  3.46354  2.40513  3.72494  3.29354  2.67741  2.69355  4.24690  2.90347  2.73739  3.18146  2.89801  2.37887  2.77519  2.98518  4.58477  3.61503
          0.30345  4.34871  1.39107  0.61958  0.77255  0.48576  0.95510
    349   2.19521  5.13265  2.12090  1.88284  4.47074  3.30735  3.68680  3.93435  2.54857  3.47132  4.26987  2.80982  3.81704  2.82649  3.06577  2.21302  2.98982  3.53512  5.65507  4.24063    446 - -
          2.68618  4.42225  2.77519  2.73123  3.46354  2.40513  3.72494  3.29354  2.67741  2.69355  4.24690  2.90347  2.73739  3.18146  2.89801  2.37887  2.77519  2.98518  4.58477  3.61503
          0.02567  4.07093  4.79328  0.61958  0.77255  0.47489  0.97274
    350   3.45771  5.59058  0.49290  2.66404  5.03203  3.55227  4.33925  4.71973  3.50595  4.26369  5.26727  3.23380  4.23278  3.59052  4.06196  3.38773  3.80992  4.32263  6.11822  4.86304    447 - -
          2.68618  4.42225  2.77519  2.73123  3.46354  2.40513  3.72494  3.29354  2.67741  2.69355  4.24690  2.90347  2.73739  3.18146  2.89801  2.37887  2.77519  2.98518  4.58477  3.61503
          0.02126  4.25756  4.97991  0.61958  0.77255  0.60627  0.78829
    351   2.30664  5.00945  2.51041  2.38819  4.36421  2.81493  3.65437  3.82066  2.42258  3.35398  4.12534  2.92235  2.92001  2.77320  2.45243  2.34293  2.88689  3.42187  5.52966  4.14912    448 - -
          2.68618  4.42225  2.77519  2.73123  3.46354  2.40513  3.72494  3.29354  2.67741  2.69355  4.24690  2.90347  2.73739  3.18146  2.89801  2.37887  2.77519  2.98518  4.58477  3.61503
          0.02126  4.25756  4.97991  0.61958  0.77255  0.41717  1.07561
    352   2.62457  4.53750  3.70866  3.57546  4.60496  3.26281  4.65504  4.20834  3.68471  3.89873  4.79882  3.69788  4.04570  3.99710  3.93405  0.55073  3.14481  3.63049  5.94065  4.70039    449 - -
          2.68618  4.42225  2.77519  2.73123  3.46354  2.40513  3.72494  3.29354  2.67741  2.69355  4.24690  2.90347  2.73739  3.18146  2.89801  2.37887  2.77519  2.98518  4.58477  3.61503
          0.01939  4.34871  5.07105  0.61958  0.77255  0.48576  0.95510
    353   3.40380  4.65622  5.28362  4.74805  3.49323  4.82738  5.28421  1.31094  4.63355  1.21861  3.26652  4.93226  5.02167  4.75069  4.73067  4.20718  3.64182  1.61304  5.56554  4.46632    450 - -
          2.68618  4.42225  2.77519  2.73123  3.46354  2.40513  3.72494  3.29354  2.67741  2.69355  4.24690  2.90347  2.73739  3.18146  2.89801  2.37887  2.77519  2.98518  4.58477  3.61503
          0.01939  4.34871  5.07105  0.61958  0.77255  0.48576  0.95510
    354   2.86437  5.10059  3.20931  2.64548  4.47024  3.59389  3.72730  3.87485  2.26112  3.39527  4.21533  3.12919  3.99562  1.78176  1.93789  2.87014  2.20317  3.52358  5.54167  4.25508    451 - -
          2.68618  4.42225  2.77519  2.73123  3.46354  2.40513  3.72494  3.29354  2.67741  2.69355  4.24690  2.90347  2.73739  3.18146  2.89801  2.37887  2.77519  2.98518  4.58477  3.61503
          0.01939  4.34871  5.07105  0.61958  0.77255  0.48576  0.95510
    355   3.21178  4.52787  4.99101  4.44152  1.53145  4.48092  4.76034  1.61688  4.30409  1.92859  3.23885  4.56144  4.75263  4.42378  4.38933  3.82704  3.44852  1.75347  5.11353  3.84398    452 - -
          2.68618  4.42225  2.77519  2.73123  3.46354  2.40513  3.72494  3.29354  2.67741  2.69355  4.24690  2.90347  2.73739  3.18146  2.89801  2.37887  2.77519  2.98518  4.58477  3.61503
          0.01939  4.34871  5.07105  0.61958  0.77255  0.48576  0.95510
    356   2.27378  4.58270  3.39115  2.93079  3.79336  3.51611  1.52688  3.21568  2.83496  2.93972  3.85554  3.33335  4.01558  3.23034  3.18304  2.84821  2.99571  2.41834  5.21943  3.89479    453 - -
          2.68618  4.42225  2.77519  2.73123  3.46354  2.40513  3.72494  3.29354  2.67741  2.69355  4.24690  2.90347  2.73739  3.18146  2.89801  2.37887  2.77519  2.98518  4.58477  3.61503
          0.01939  4.34871  5.07105  0.61958  0.77255  0.48576  0.95510
    357   1.86279  4.32139  3.77408  3.24132  3.61966  3.56280  4.10077  2.77507  3.17648  2.26061  3.58051  3.54664  4.05401  3.46918  3.48658  2.06595  2.92362  1.92099  5.10319  3.88373    454 - -
          2.68618  4.42225  2.77519  2.73123  3.46354  2.40513  3.72494  3.29354  2.67741  2.69355  4.24690  2.90347  2.73739  3.18146  2.89801  2.37887  2.77519  2.98518  4.58477  3.61503
          0.01939  4.34871  5.07105  0.61958  0.77255  0.48576  0.95510
    358   1.54567  1.08304  4.42597  4.13126  4.28381  3.20811  4.78185  3.35960  3.98770  3.31699  4.26779  3.88605  3.99332  4.22651  4.11952  2.68907  2.95294  2.97469  5.76490  4.61306    455 - -
          2.68618  4.42225  2.77519  2.73123  3.46354  2.40513  3.72494  3.29354  2.67741  2.69355  4.24690  2.90347  2.73739  3.18146  2.89801  2.37887  2.77519  2.98518  4.58477  3.61503
          0.01939  4.34871  5.07105  0.61958  0.77255  0.48576  0.95510
    359   3.67244  5.35392  3.74163  3.57355  3.74794  3.95661  0.44617  4.45584  3.41060  3.87439  4.97574  3.95310  4.54602  3.95366  3.63384  3.74714  4.00301  4.18174  5.19690  3.69065    456 - -
          2.68618  4.42225  2.77519  2.73123  3.46354  2.40513  3.72494  3.29354  2.67741  2.69355  4.24690  2.90347  2.73739  3.18146  2.89801  2.37887  2.77519  2.98518  4.58477  3.61503
          0.01939  4.34871  5.07105  0.61958  0.77255  0.48576  0.95510
    360   2.41318  4.38381  3.62560  3.30710  4.58921  2.22566  4.40356  4.02679  3.36818  3.68700  4.48868  3.47880  3.88250  3.65091  3.70477  1.05425  2.11095  3.43460  5.90343  4.68640    457 - -
          2.68618  4.42225  2.77519  2.73123  3.46354  2.40513  3.72494  3.29354  2.67741  2.69355  4.24690  2.90347  2.73739  3.18146  2.89801  2.37887  2.77519  2.98518  4.58477  3.61503
          0.01939  4.34871  5.07105  0.61958  0.77255  0.48576  0.95510
    361   2.18091  4.71095  3.30862  2.85485  4.32814  3.40748  3.96061  3.72362  2.66495  3.34428  4.18818  3.26036  1.47497  3.14535  2.30907  2.76986  3.00808  3.34077  5.57199  4.30358    458 - -
          2.68618  4.42225  2.77519  2.73123  3.46354  2.40513  3.72494  3.29354  2.67741  2.69355  4.24690  2.90347  2.73739  3.18146  2.89801  2.37887  2.77519  2.98518  4.58477  3.61503
          0.01939  4.34871  5.07105  0.61958  0.77255  0.48576  0.95510
    362   2.30602  4.33885  3.79676  3.22472  3.38922  3.76246  4.03303  2.32432  3.14039  1.80790  2.71375  3.57820  4.12798  2.40801  3.43764  3.02642  2.96202  2.50774  4.93414  3.73101    459 - -
          2.68618  4.42225  2.77519  2.73123  3.46354  2.40513  3.72494  3.29354  2.67741  2.69355  4.24690  2.90347  2.73739  3.18146  2.89801  2.37887  2.77519  2.98518  4.58477  3.61503
          0.01939  4.34871  5.07105  0.61958  0.77255  0.48576  0.95510
    363   3.63611  5.38722  4.18301  3.62435  4.86983  3.99554  4.29371  4.47039  2.59154  3.89878  4.90782  3.93586  4.49456  3.50944  0.44568  3.71142  3.88190  4.17831  5.76930  4.71903    460 - -
          2.68618  4.42225  2.77519  2.73123  3.46354  2.40513  3.72494  3.29354  2.67741  2.69355  4.24690  2.90347  2.73739  3.18146  2.89801  2.37887  2.77519  2.98518  4.58477  3.61503
          0.01939  4.34871  5.07105  0.61958  0.77255  0.48576  0.95510
    364   3.07730  5.53160  2.52766  0.99868  4.83609  3.47235  3.89205  4.33626  2.70215  3.82326  4.67242  2.95320  4.03548  2.30062  3.15182  2.99524  3.34135  3.93874  5.95621  4.53663    461 - -
          2.68618  4.42225  2.77519  2.73123  3.46354  2.40513  3.72494  3.29354  2.67741  2.69355  4.24690  2.90347  2.73739  3.18146  2.89801  2.37887  2.77519  2.98518  4.58477  3.61503
          0.01939  4.34871  5.07105  0.61958  0.77255  0.48576  0.95510
    365   3.34042  4.59612  5.22566  4.70013  3.60653  4.77985  5.27893  1.60600  4.59294  1.48981  3.38910  4.88015  5.00629  4.76212  4.71939  4.16027  3.58530  1.08036  5.62948  4.48715    462 - -
          2.68618  4.42225  2.77519  2.73123  3.46354  2.40513  3.72494  3.29354  2.67741  2.69355  4.24690  2.90347  2.73739  3.18146  2.89801  2.37887  2.77519  2.98518  4.58477  3.61503
          0.01939  4.34871  5.07105  0.61958  0.77255  0.48576  0.95510
    366   2.99523  5.57992  1.99614  1.33468  4.88148  3.41097  3.84364  4.39599  2.75151  3.86688  4.66936  2.86311  3.96983  1.96669  3.30302  2.89750  3.25974  3.95530  6.00834  4.52814    463 - -
          2.68618  4.42225  2.77519  2.73123  3.46354  2.40513  3.72494  3.29354  2.67741  2.69355  4.24690  2.90347  2.73739  3.18146  2.89801  2.37887  2.77519  2.98518  4.58477  3.61503
          0.01939  4.34871  5.07105  0.61958  0.77255  0.48576  0.95510
    367   3.33092  4.58112  5.24810  4.77523  3.86215  4.80987  5.49341  1.34624  4.68377  2.32624  3.63135  4.95164  5.08839  4.94372  4.86092  4.22813  3.59825  0.84063  5.90559  4.68976    464 - -
          2.68618  4.42225  2.77519  2.73123  3.46354  2.40513  3.72494  3.29354  2.67741  2.69355  4.24690  2.90347  2.73739  3.18146  2.89801  2.37887  2.77519  2.98518  4.58477  3.61503
          0.01939  4.34871  5.07105  0.61958  0.77255  0.48576  0.95510
    368   3.74031  5.07570  4.95586  4.62293  3.39438  4.58398  5.13497  2.64542  4.38975  0.45244  3.31156  4.85558  4.95314  4.63790  4.47730  4.25286  4.02088  2.80154  5.41788  4.24320    465 - -
          2.68618  4.42225  2.77519  2.73123  3.46354  2.40513  3.72494  3.29354  2.67741  2.69355  4.24690  2.90347  2.73739  3.18146  2.89801  2.37887  2.77519  2.98518  4.58477  3.61503
          0.01939  4.34871  5.07105  0.61958  0.77255  0.48576  0.95510
    369   3.12393  5.29338  3.46953  2.84656  4.64419  3.77338  1.46701  4.07089  1.81131  3.52662  4.37723  3.28083  4.14285  2.88399  1.93137  3.11421  3.29913  3.74300  5.56961  4.34395    466 - -
          2.68618  4.42225  2.77519  2.73123  3.46354  2.40513  3.72494  3.29354  2.67741  2.69355  4.24690  2.90347  2.73739  3.18146  2.89801  2.37887  2.77519  2.98518  4.58477  3.61503
          0.01939  4.34871  5.07105  0.61958  0.77255  0.48576  0.95510
    370   3.27182  5.92748  0.83487  1.79425  5.20682  3.40622  4.03378  4.77101  3.15291  4.24480  5.13813  2.86396  4.07688  3.21529  3.81303  3.11670  3.58118  4.31829  6.37778  4.82065    467 - -
          2.68618  4.42225  2.77519  2.73123  3.46354  2.40513  3.72494  3.29354  2.67741  2.69355  4.24690  2.90347  2.73739  3.18146  2.89801  2.37887  2.77519  2.98518  4.58477  3.61503
          0.01939  4.34871  5.07105  0.61958  0.77255  0.48576  0.95510
    371   2.77008  4.94241  3.19617  2.60605  4.20324  3.57124  3.70511  3.61014  2.08729  3.18941  4.01428  3.10047  3.95052  2.43607  1.87360  2.80145  2.98744  2.65492  5.39607  3.07588    468 - -
          2.68618  4.42225  2.77519  2.73123  3.46354  2.40513  3.72494  3.29354  2.67741  2.69355  4.24690  2.90347  2.73739  3.18146  2.89801  2.37887  2.77519  2.98518  4.58477  3.61503
          0.01939  4.34871  5.07105  0.61958  0.77255  0.48576  0.95510
    372   3.74031  5.07570  4.95586  4.62293  3.39438  4.58398  5.13497  2.64542  4.38975  0.45244  3.31156  4.85558  4.95314  4.63790  4.47730  4.25286  4.02088  2.80154  5.41788  4.24320    469 - -
          2.68618  4.42225  2.77519  2.73123  3.46354  2.40513  3.72494  3.29354  2.67741  2.69355  4.24690  2.90347  2.73739  3.18146  2.89801  2.37887  2.77519  2.98518  4.58477  3.61503
          0.01939  4.34871  5.07105  0.61958  0.77255  0.48576  0.95510
    373   3.13441  4.75076  4.10617  3.53704  3.52815  4.01856  4.23713  2.86411  2.94618  0.94239  3.48940  3.85640  4.40168  3.56626  2.31991  3.40376  3.37220  2.83593  5.19202  3.96572    470 - -
          2.68618  4.42225  2.77519  2.73123  3.46354  2.40513  3.72494  3.29354  2.67741  2.69355  4.24690  2.90347  2.73739  3.18146  2.89801  2.37887  2.77519  2.98518  4.58477  3.61503
          0.01939  4.34871  5.07105  0.61958  0.77255  0.48576  0.95510
    374   1.65825  4.90611  3.01709  2.54448  4.24443  2.71168  2.90492  3.66866  2.19907  3.25672  4.07176  3.05062  3.91206  2.90804  2.93741  2.74103  2.96397  3.32144  5.47497  4.14497    471 - -
          2.68618  4.42225  2.77519  2.73123  3.46354  2.40513  3.72494  3.29354  2.67741  2.69355  4.24690  2.90347  2.73739  3.18146  2.89801  2.37887  2.77519  2.98518  4.58477  3.61503
          0.01939  4.34871  5.07105  0.61958  0.77255  0.48576  0.95510
    375   2.70183  4.35635  3.68333  2.63391  3.44367  3.70699  3.95970  2.39043  3.00076  1.68739  2.83262  3.48404  4.07745  3.32389  2.71438  2.96483  2.93179  2.57160  4.94173  3.72682    472 - -
          2.68618  4.42225  2.77519  2.73123  3.46354  2.40513  3.72494  3.29354  2.67741  2.69355  4.24690  2.90347  2.73739  3.18146  2.89801  2.37887  2.77519  2.98518  4.58477  3.61503
          0.01939  4.34871  5.07105  0.61958  0.77255  0.48576  0.95510
    376   3.65241  4.92660  5.20399  4.71720  1.55546  4.80244  4.65133  2.53890  4.55922  0.89680  3.10122  4.79589  4.97915  4.54806  4.58505  4.18737  3.87084  2.72495  4.79404  3.33960    473 - -
          2.68618  4.42225  2.77519  2.73123  3.46354  2.40513  3.72494  3.29354  2.67741  2.69355  4.24690  2.90347  2.73739  3.18146  2.89801  2.37887  2.77519  2.98518  4.58477  3.61503
          0.01939  4.34871  5.07105  0.61958  0.77255  0.48576  0.95510
    377   2.85316  5.34414  2.66126  1.44105  4.65830  3.44594  2.86708  4.14518  2.51879  3.63028  4.41056  2.41099  3.92329  2.38857  2.99636  2.79455  3.09551  3.72703  5.76607  4.34869    474 - -
          2.68618  4.42225  2.77519  2.73123  3.46354  2.40513  3.72494  3.29354  2.67741  2.69355  4.24690  2.90347  2.73739  3.18146  2.89801  2.37887  2.77519  2.98518  4.58477  3.61503
          0.01939  4.34871  5.07105  0.61958  0.77255  0.48576  0.95510
    378   2.36413  5.17992  2.43375  1.94794  4.51028  3.43237  3.64841  3.98884  2.40082  3.47833  4.22880  2.90296  2.96605  2.40939  2.53172  2.65736  2.92897  3.56349  5.61932  4.21155    475 - -
          2.68618  4.42225  2.77519  2.73123  3.46354  2.40513  3.72494  3.29354  2.67741  2.69355  4.24690  2.90347  2.73739  3.18146  2.89801  2.37887  2.77519  2.98518  4.58477  3.61503
          0.01939  4.34871  5.07105  0.61958  0.77255  0.48576  0.95510
    379   3.05366  5.61792  1.14762  2.28483  4.85196  3.40821  2.75000  4.43492  2.85658  3.91728  4.74391  2.21197  3.99775  3.04918  3.42767  2.95003  3.33033  4.00259  6.03595  4.53234    476 - -
          2.68635  4.42242  2.77537  2.73107  3.46302  2.40506  3.72512  3.29371  2.67758  2.69372  4.24707  2.90324  2.73723  3.18111  2.89779  2.37881  2.77537  2.98535  4.58494  3.61520
          0.12727  2.17833  5.07105  1.69221  0.20348  0.48576  0.95510
    380   2.54611  4.50016  3.47746  3.29737  4.60224  3.21043  4.46107  4.10128  3.42209  3.76791  4.61980  3.51063  0.91174  3.73851  3.72630  2.03960  3.03914  3.53642  5.92411  4.68324    485 - -
          2.68618  4.42225  2.77519  2.73123  3.46354  2.40513  3.72494  3.29354  2.67741  2.69355  4.24690  2.90347  2.73739  3.18146  2.89801  2.37887  2.77519  2.98518  4.58477  3.61503
          0.01939  4.34871  5.07105  0.61958  0.77255  0.48576  0.95510
    381   2.65579  4.88861  2.45577  2.52707  4.38491  3.37848  3.81170  3.82667  2.63432  3.40225  4.19741  3.03048  2.80745  2.95712  3.10851  2.00406  1.86206  3.42174  5.60775  4.25256    486 - -
          2.68618  4.42225  2.77519  2.73123  3.46354  2.40513  3.72494  3.29354  2.67741  2.69355  4.24690  2.90347  2.73739  3.18146  2.89801  2.37887  2.77519  2.98518  4.58477  3.61503
          0.01939  4.34871  5.07105  0.61958  0.77255  0.48576  0.95510
    382   3.41108  4.77068  4.83145  4.31840  2.89347  4.45391  4.41317  2.67263  4.04840  0.74769  3.22730  4.43805  4.73751  4.24591  4.14692  3.83985  3.63891  2.77513  2.83664  3.24441    487 - -
          2.68618  4.42225  2.77519  2.73123  3.46354  2.40513  3.72494  3.29354  2.67741  2.69355  4.24690  2.90347  2.73739  3.18146  2.89801  2.37887  2.77519  2.98518  4.58477  3.61503
          0.01939  4.34871  5.07105  0.61958  0.77255  0.48576  0.95510
    383   2.85704  5.14781  3.09699  2.58083  4.51244  3.56729  3.72016  3.92500  1.78661  3.43785  4.24736  3.08191  3.97742  1.78247  2.62927  2.84829  2.21049  3.56077  5.57854  4.27078    488 - -
          2.68618  4.42225  2.77519  2.73123  3.46354  2.40513  3.72494  3.29354  2.67741  2.69355  4.24690  2.90347  2.73739  3.18146  2.89801  2.37887  2.77519  2.98518  4.58477  3.61503
          0.01939  4.34871  5.07105  0.61958  0.77255  0.48576  0.95510
    384   3.51086  5.15902  4.17164  4.09611  5.00939  3.82114  5.10885  4.71122  4.20096  4.27000  5.35648  4.34392  0.28242  4.57250  4.36805  3.69860  3.99274  4.29521  6.03392  5.14417    489 - -
          2.68618  4.42225  2.77519  2.73123  3.46354  2.40513  3.72494  3.29354  2.67741  2.69355  4.24690  2.90347  2.73739  3.18146  2.89801  2.37887  2.77519  2.98518  4.58477  3.61503
          0.01939  4.34871  5.07105  0.61958  0.77255  0.48576  0.95510
    385   3.24754  5.39300  3.69768  2.96684  4.84824  3.86605  2.72003  4.20477  1.71114  3.60886  4.46866  3.36410  4.20857  2.87503  1.08907  3.22780  3.39459  3.87959  5.61622  4.45261    490 - -
          2.68618  4.42225  2.77519  2.73123  3.46354  2.40513  3.72494  3.29354  2.67741  2.69355  4.24690  2.90347  2.73739  3.18146  2.89801  2.37887  2.77519  2.98518  4.58477  3.61503
          0.01939  4.34871  5.07105  0.61958  0.77255  0.48576  0.95510
    386   3.27084  5.92738  0.83932  1.78492  5.20648  3.40598  4.03284  4.77059  3.15135  4.24400  5.13681  2.86344  4.07632  3.21414  3.81136  3.11573  3.57999  4.31768  6.37722  4.81986    491 - -
          2.68618  4.42225  2.77519  2.73123  3.46354  2.40513  3.72494  3.29354  2.67741  2.69355  4.24690  2.90347  2.73739  3.18146  2.89801  2.37887  2.77519  2.98518  4.58477  3.61503
          0.01939  4.34871  5.07105  0.61958  0.77255  0.48576  0.95510
    387   3.34785  4.59551  5.26651  4.79393  3.83228  4.82750  5.50379  0.90334  4.69959  2.27834  3.59939  4.97111  5.09796  4.94950  4.86996  4.24766  3.61408  1.26426  5.89297  4.68784    492 - -
          2.68618  4.42225  2.77519  2.73123  3.46354  2.40513  3.72494  3.29354  2.67741  2.69355  4.24690  2.90347  2.73739  3.18146  2.89801  2.37887  2.77519  2.98518  4.58477  3.61503
          0.01939  4.34871  5.07105  0.61958  0.77255  0.48576  0.95510
    388   1.99012  4.42571  4.74924  4.22877  3.72450  4.31104  4.88326  1.33607  4.12961  2.40967  3.57548  4.41302  4.68581  4.37984  4.32442  3.67251  3.32535  1.34701  5.50119  4.29682    493 - -
          2.68618  4.42225  2.77519  2.73123  3.46354  2.40513  3.72494  3.29354  2.67741  2.69355  4.24690  2.90347  2.73739  3.18146  2.89801  2.37887  2.77519  2.98518  4.58477  3.61503
          0.01939  4.34871  5.07105  0.61958  0.77255  0.48576  0.95510
    389   3.21021  4.65152  4.76978  4.47202  3.95401  4.20181  5.21042  2.15497  4.35033  2.57155  3.86766  4.58081  4.75390  4.68678  4.51501  3.75554  3.57108  0.57894  5.81011  4.56289    494 - -
          2.68618  4.42225  2.77519  2.73123  3.46354  2.40513  3.72494  3.29354  2.67741  2.69355  4.24690  2.90347  2.73739  3.18146  2.89801  2.37887  2.77519  2.98518  4.58477  3.61503
          0.01939  4.34871  5.07105  0.61958  0.77255  0.48576  0.95510
    390   3.55386  4.88174  5.09701  4.55043  3.19660  4.76300  5.05559  2.38860  4.33744  1.14216  1.22597  4.80317  4.93958  4.46768  4.43589  4.13950  3.77813  2.56307  5.31405  4.23956    495 - -
          2.68618  4.42225  2.77519  2.73123  3.46354  2.40513  3.72494  3.29354  2.67741  2.69355  4.24690  2.90347  2.73739  3.18146  2.89801  2.37887  2.77519  2.98518  4.58477  3.61503
          0.01939  4.34871  5.07105  0.61958  0.77255  0.48576  0.95510
    391   2.12104  2.77659  4.33908  3.82646  3.61361  3.63244  4.42222  2.46864  3.71090  2.59081  3.57228  3.90839  4.18419  3.93927  3.89295  3.01158  2.39889  1.32480  5.17021  3.98129    496 - -
          2.68618  4.42225  2.77519  2.73123  3.46354  2.40513  3.72494  3.29354  2.67741  2.69355  4.24690  2.90347  2.73739  3.18146  2.89801  2.37887  2.77519  2.98518  4.58477  3.61503
          0.01939  4.34871  5.07105  0.61958  0.77255  0.48576  0.95510
    392   1.61489  4.44118  3.66050  3.42500  4.55464  3.21003  4.50925  3.90017  3.48975  3.63293  4.51360  3.58003  1.06265  3.79548  3.78087  2.69522  3.00712  3.39403  5.90108  4.70488    497 - -
          2.68618  4.42225  2.77519  2.73123  3.46354  2.40513  3.72494  3.29354  2.67741  2.69355  4.24690  2.90347  2.73739  3.18146  2.89801  2.37887  2.77519  2.98518  4.58477  3.61503
          0.01939  4.34871  5.07105  0.61958  0.77255  0.48576  0.95510
    393   3.21868  5.78282  0.82238  2.29657  5.10361  3.39786  4.04193  4.71200  3.15288  4.20177  5.09001  2.21917  4.06999  3.22846  3.79358  3.08978  3.54128  4.25198  6.30753  4.76269    498 - -
          2.68618  4.42225  2.77519  2.73123  3.46354  2.40513  3.72494  3.29354  2.67741  2.69355  4.24690  2.90347  2.73739  3.18146  2.89801  2.37887  2.77519  2.98518  4.58477  3.61503
          0.01939  4.34871  5.07105  0.61958  0.77255  0.48576  0.95510
    394   3.42817  4.74824  4.96835  4.62302  3.74656  4.55152  5.28970  0.62767  4.46350  2.25996  3.63353  4.80782  4.96039  4.77815  4.61034  4.11723  3.72777  1.97814  5.71785  4.48293    499 - -
          2.68618  4.42225  2.77519  2.73123  3.46354  2.40513  3.72494  3.29354  2.67741  2.69355  4.24690  2.90347  2.73739  3.18146  2.89801  2.37887  2.77519  2.98518  4.58477  3.61503
          0.01939  4.34871  5.07105  0.61958  0.77255  0.48576  0.95510
    395   3.16750  5.84111  1.16789  1.87087  5.11783  3.39203  3.95461  4.66933  3.00669  4.12770  4.97695  1.86098  4.02887  3.11885  3.63981  3.02638  3.45943  4.21033  6.27495  4.72315    500 - -
          2.68618  4.42225  2.77519  2.73123  3.46354  2.40513  3.72494  3.29354  2.67741  2.69355  4.24690  2.90347  2.73739  3.18146  2.89801  2.37887  2.77519  2.98518  4.58477  3.61503
          0.01939  4.34871  5.07105  0.61958  0.77255  0.48576  0.95510
    396   2.06569  4.65875  3.21450  2.66967  3.92832  3.49514  3.78849  3.30830  2.29482  2.47159  3.81624  3.14439  3.91921  2.98657  3.05048  2.14805  2.43650  3.01652  5.26350  3.97402    501 - -
          2.68618  4.42225  2.77519  2.73123  3.46354  2.40513  3.72494  3.29354  2.67741  2.69355  4.24690  2.90347  2.73739  3.18146  2.89801  2.37887  2.77519  2.98518  4.58477  3.61503
          0.01939  4.34871  5.07105  0.61958  0.77255  0.48576  0.95510
    397   4.00628  5.29855  4.57869  4.41881  2.48017  4.41413  3.94996  3.96117  4.26687  3.28534  4.58764  4.35999  4.88636  4.44958  4.34139  4.08454  4.30052  3.85651  4.13413  0.43674    502 - -
          2.68618  4.42225  2.77519  2.73123  3.46354  2.40513  3.72494  3.29354  2.67741  2.69355  4.24690  2.90347  2.73739  3.18146  2.89801  2.37887  2.77519  2.98518  4.58477  3.61503
          0.01939  4.34871  5.07105  0.61958  0.77255  0.48576  0.95510
    398   1.62659  4.34893  3.68293  3.16792  3.77019  3.44148  4.09454  2.36400  3.11832  2.82203  3.72094  3.47187  3.98637  3.41886  3.45156  2.34683  2.02983  2.74132  5.21398  3.98924    503 - -
          2.68618  4.42225  2.77519  2.73123  3.46354  2.40513  3.72494  3.29354  2.67741  2.69355  4.24690  2.90347  2.73739  3.18146  2.89801  2.37887  2.77519  2.98518  4.58477  3.61503
          0.01939  4.34871  5.07105  0.61958  0.77255  0.48576  0.95510
    399   3.51086  5.15902  4.17164  4.09611  5.00939  3.82114  5.10885  4.71122  4.20096  4.27000  5.35648  4.34392  0.28242  4.57250  4.36805  3.69860  3.99274  4.29521  6.03392  5.14417    504 - -
          2.68618  4.42225  2.77519  2.73123  3.46354  2.40513  3.72494  3.29354  2.67741  2.69355  4.24690  2.90347  2.73739  3.18146  2.89801  2.37887  2.77519  2.98518  4.58477  3.61503
          0.01939  4.34871  5.07105  0.61958  0.77255  0.48576  0.95510
    400   3.57364  4.88840  4.69318  4.28446  1.54899  4.43279  2.49515  3.41613  4.13920  2.11919  4.01360  4.15906  4.75004  4.17541  4.22259  3.76111  3.79259  3.27643  3.87543  1.24109    505 - -
          2.68618  4.42225  2.77519  2.73123  3.46354  2.40513  3.72494  3.29354  2.67741  2.69355  4.24690  2.90347  2.73739  3.18146  2.89801  2.37887  2.77519  2.98518  4.58477  3.61503
          0.01939  4.34871  5.07105  0.61958  0.77255  0.48576  0.95510
    401   3.45232  4.71313  5.22922  4.73111  3.51375  4.84402  5.31052  0.86523  4.56978  1.59366  3.31861  4.93820  5.05978  4.76086  4.69563  4.25317  3.70028  1.92214  5.60471  4.44275    506 - -
          2.68618  4.42225  2.77519  2.73123  3.46354  2.40513  3.72494  3.29354  2.67741  2.69355  4.24690  2.90347  2.73739  3.18146  2.89801  2.37887  2.77519  2.98518  4.58477  3.61503
          0.01939  4.34871  5.07105  0.61958  0.77255  0.48576  0.95510
    402   2.78411  5.10331  2.86236  1.68473  4.38936  3.48261  3.73450  3.80003  2.48171  3.36779  4.18525  2.98731  3.92331  1.92724  2.92314  2.77393  3.02259  2.69327  5.57739  4.21378    507 - -
          2.68618  4.42225  2.77519  2.73123  3.46354  2.40513  3.72494  3.29354  2.67741  2.69355  4.24690  2.90347  2.73739  3.18146  2.89801  2.37887  2.77519  2.98518  4.58477  3.61503
          0.01939  4.34871  5.07105  0.61958  0.77255  0.48576  0.95510
    403   0.50058  4.50763  4.02543  3.87122  4.60549  3.31419  4.82448  3.80990  3.90232  3.66622  4.66359  3.87514  4.10018  4.20069  4.09861  2.86365  3.17538  3.37442  5.97912  4.84632    508 - -
          2.68618  4.42225  2.77519  2.73123  3.46354  2.40513  3.72494  3.29354  2.67741  2.69355  4.24690  2.90347  2.73739  3.18146  2.89801  2.37887  2.77519  2.98518  4.58477  3.61503
          0.01939  4.34871  5.07105  0.61958  0.77255  0.48576  0.95510
    404   2.70103  4.40275  4.08739  3.76769  3.98953  2.38935  4.60574  2.71047  3.72420  2.91719  3.95851  3.88351  4.19777  4.02071  3.94766  2.99959  3.11653  0.88482  5.54934  4.33675    509 - -
          2.68618  4.42225  2.77519  2.73123  3.46354  2.40513  3.72494  3.29354  2.67741  2.69355  4.24690  2.90347  2.73739  3.18146  2.89801  2.37887  2.77519  2.98518  4.58477  3.61503
          0.01939  4.34871  5.07105  0.61958  0.77255  0.48576  0.95510
    405   3.93686  5.20357  4.90362  4.73033  0.46912  4.46409  4.18681  3.43258  4.63372  2.70042  4.10278  4.59557  4.92816  4.67404  4.63390  4.16454  4.24636  3.45449  4.33672  2.66152    510 - -
          2.68618  4.42225  2.77519  2.73123  3.46354  2.40513  3.72494  3.29354  2.67741  2.69355  4.24690  2.90347  2.73739  3.18146  2.89801  2.37887  2.77519  2.98518  4.58477  3.61503
          0.01939  4.34871  5.07105  0.61958  0.77255  0.48576  0.95510
    406   3.36563  5.06669  4.13368  4.10435  5.18677  0.26736  5.16729  4.92983  4.34827  4.51133  5.50946  4.30056  4.46923  4.63553  4.50627  3.55498  3.88232  4.36551  6.12895  5.31371    511 - -
          2.68618  4.42225  2.77519  2.73123  3.46354  2.40513  3.72494  3.29354  2.67741  2.69355  4.24690  2.90347  2.73739  3.18146  2.89801  2.37887  2.77519  2.98518  4.58477  3.61503
          0.01939  4.34871  5.07105  0.61958  0.77255  0.48576  0.95510
    407   2.69269  4.95931  2.96545  2.47340  4.25850  2.75105  3.70884  3.69214  2.48053  2.66109  4.06710  2.57799  3.88460  1.95444  2.93642  2.39505  2.93514  3.33821  5.47621  4.12500    512 - -
          2.68618  4.42225  2.77519  2.73123  3.46354  2.40513  3.72494  3.29354  2.67741  2.69355  4.24690  2.90347  2.73739  3.18146  2.89801  2.37887  2.77519  2.98518  4.58477  3.61503
          0.01939  4.34871  5.07105  0.61958  0.77255  0.48576  0.95510
    408   1.91761  4.49693  3.35626  2.80726  3.65529  2.82058  2.92280  3.04892  2.77452  2.74037  3.61680  3.25142  3.96567  3.10053  3.16577  2.81049  2.88980  2.41939  5.06583  2.98931    513 - -
          2.68618  4.42225  2.77519  2.73123  3.46354  2.40513  3.72494  3.29354  2.67741  2.69355  4.24690  2.90347  2.73739  3.18146  2.89801  2.37887  2.77519  2.98518  4.58477  3.61503
          0.01939  4.34871  5.07105  0.61958  0.77255  0.48576  0.95510
    409   2.31456  5.16251  2.78549  2.06780  4.48141  3.43921  3.70554  3.94345  2.48519  3.46510  4.24282  2.48027  2.25364  2.43173  2.97021  2.71905  2.99013  3.54569  5.63357  4.23901    514 - -
          2.68618  4.42225  2.77519  2.73123  3.46354  2.40513  3.72494  3.29354  2.67741  2.69355  4.24690  2.90347  2.73739  3.18146  2.89801  2.37887  2.77519  2.98518  4.58477  3.61503
          0.01939  4.34871  5.07105  0.61958  0.77255  0.48576  0.95510
    410   2.39340  4.93850  3.01424  2.46000  4.20684  2.91783  2.91531  3.63654  2.43872  3.21131  4.00761  2.98635  3.10746  2.45964  2.52324  2.67578  2.89406  2.72832  5.42600  4.07546    515 - -
          2.68618  4.42225  2.77519  2.73123  3.46354  2.40513  3.72494  3.29354  2.67741  2.69355  4.24690  2.90347  2.73739  3.18146  2.89801  2.37887  2.77519  2.98518  4.58477  3.61503
          0.01939  4.34871  5.07105  0.61958  0.77255  0.48576  0.95510
    411   2.31512  5.06146  2.21723  2.15295  4.37696  2.83779  3.68902  3.82849  2.47516  3.37146  4.15098  2.94140  3.86381  2.81276  2.96431  2.29889  2.93588  2.81908  5.55749  4.17501    516 - -
          2.68605  4.42064  2.77469  2.73137  3.46368  2.40504  3.72421  3.29368  2.67755  2.69369  4.24704  2.90361  2.73721  3.18160  2.89815  2.37901  2.77534  2.98532  4.58491  3.61517
          0.79415  1.25165  1.33940  0.83853  0.56624  0.48576  0.95510
    412   1.72437  4.67619  2.97221  2.62780  4.16579  3.30315  3.82763  3.54622  2.58169  3.18049  4.06966  3.07530  3.85653  1.89173  2.94316  2.69648  2.94021  3.20355  5.45276  4.14940    522 - -
          2.68618  4.42225  2.77519  2.73123  3.46354  2.40513  3.72494  3.29354  2.67741  2.69355  4.24690  2.90347  2.73739  3.18146  2.89801  2.37887  2.77519  2.98518  4.58477  3.61503
          0.02613  4.05336  4.77571  0.61958  0.77255  0.32801  1.27425
    413   2.78494  5.21188  2.42250  2.43720  4.54446  3.49546  2.82669  4.00812  2.34139  3.49428  4.26810  2.97128  3.90828  2.40706  1.72500  2.75055  3.01073  3.60478  5.61950  4.24982    523 - -
          2.68618  4.42225  2.77519  2.73123  3.46354  2.40513  3.72494  3.29354  2.67741  2.69355  4.24690  2.90347  2.73739  3.18146  2.89801  2.37887  2.77519  2.98518  4.58477  3.61503
          0.01939  4.34871  5.07105  0.61958  0.77255  0.48576  0.95510
    414   2.35187  4.58787  3.26660  2.70621  2.59655  3.55642  3.77817  3.14476  2.66757  2.81602  3.67977  3.17818  3.00102  2.58163  2.58220  2.78174  2.88893  2.88529  5.12491  3.11914    524 - -
          2.68618  4.42225  2.77519  2.73123  3.46354  2.40513  3.72494  3.29354  2.67741  2.69355  4.24690  2.90347  2.73739  3.18146  2.89801  2.37887  2.77519  2.98518  4.58477  3.61503
          0.01939  4.34871  5.07105  0.61958  0.77255  0.48576  0.95510
    415   3.54892  4.80569  5.31967  4.78917  3.33840  4.91235  5.29028  1.34068  4.63076  0.94607  3.11917  5.00588  5.06383  4.71616  4.70619  4.30712  3.77948  2.16787  5.48374  4.40689    525 - -
          2.68618  4.42225  2.77519  2.73123  3.46354  2.40513  3.72494  3.29354  2.67741  2.69355  4.24690  2.90347  2.73739  3.18146  2.89801  2.37887  2.77519  2.98518  4.58477  3.61503
          0.01939  4.34871  5.07105  0.61958  0.77255  0.48576  0.95510
    416   2.98705  4.95280  3.49545  3.10603  4.54153  3.59516  4.13580  4.02860  2.71742  3.59120  4.49179  3.49207  0.96267  3.34249  2.11493  3.08202  3.32140  3.65914  5.68816  4.48611    526 - -
          2.68618  4.42225  2.77519  2.73123  3.46354  2.40513  3.72494  3.29354  2.67741  2.69355  4.24690  2.90347  2.73739  3.18146  2.89801  2.37887  2.77519  2.98518  4.58477  3.61503
          0.01939  4.34871  5.07105  0.61958  0.77255  0.48576  0.95510
    417   3.41728  4.73996  4.74809  4.31508  1.61803  4.37245  3.81766  3.07043  4.15944  2.58670  3.75637  4.20365  4.69541  4.20113  4.21955  3.70695  3.64479  2.19120  4.01843  1.17545    527 - -
          2.68618  4.42225  2.77519  2.73123  3.46354  2.40513  3.72494  3.29354  2.67741  2.69355  4.24690  2.90347  2.73739  3.18146  2.89801  2.37887  2.77519  2.98518  4.58477  3.61503
          0.01939  4.34871  5.07105  0.61958  0.77255  0.48576  0.95510
    418   2.22995  4.65123  3.27195  2.75709  4.21412  3.36963  3.89550  3.62100  2.69601  3.24769  4.06829  3.18717  3.89652  3.07297  2.44903  1.74413  2.00636  3.24056  5.49247  4.20036    528 - -
          2.68618  4.42225  2.77519  2.73123  3.46354  2.40513  3.72494  3.29354  2.67741  2.69355  4.24690  2.90347  2.73739  3.18146  2.89801  2.37887  2.77519  2.98518  4.58477  3.61503
          0.01939  4.34871  5.07105  0.61958  0.77255  0.48576  0.95510
    419   3.41774  4.67108  5.28812  4.75054  3.47030  4.83478  5.28168  1.32633  4.63378  1.16716  3.24245  4.93829  5.02321  4.74253  4.72717  4.21423  3.65443  1.67605  5.55204  4.46042    529 - -
          2.68618  4.42225  2.77519  2.73123  3.46354  2.40513  3.72494  3.29354  2.67741  2.69355  4.24690  2.90347  2.73739  3.18146  2.89801  2.37887  2.77519  2.98518  4.58477  3.61503
          0.01939  4.34871  5.07105  0.61958  0.77255  0.48576  0.95510
    420   1.22684  4.33068  3.80085  3.52743  4.59837  3.11513  4.54994  3.99291  3.56960  3.71317  4.53623  3.58518  3.89457  3.83919  3.85216  1.18725  2.90644  3.39988  5.94808  4.75488    530 - -
          2.68618  4.42225  2.77519  2.73123  3.46354  2.40513  3.72494  3.29354  2.67741  2.69355  4.24690  2.90347  2.73739  3.18146  2.89801  2.37887  2.77519  2.98518  4.58477  3.61503
          0.01939  4.34871  5.07105  0.61958  0.77255  0.48576  0.95510
    421   3.58658  5.70609  0.42239  2.76768  5.16710  3.65033  4.45666  4.88249  3.64510  4.41091  5.42480  3.33929  4.33681  3.71351  4.20724  3.51163  3.94305  4.47762  6.23016  4.99374    531 - -
          2.68618  4.42225  2.77519  2.73123  3.46354  2.40513  3.72494  3.29354  2.67741  2.69355  4.24690  2.90347  2.73739  3.18146  2.89801  2.37887  2.77519  2.98518  4.58477  3.61503
          0.01939  4.34871  5.07105  0.61958  0.77255  0.48576  0.95510
    422   2.31896  4.96584  3.06452  2.51056  4.25788  3.50150  3.68972  3.67819  2.39753  3.24695  4.05028  2.57508  3.89858  2.43900  1.96456  2.72433  2.94007  2.78049  5.44962  4.11617    532 - -
          2.68618  4.42225  2.77519  2.73123  3.46354  2.40513  3.72494  3.29354  2.67741  2.69355  4.24690  2.90347  2.73739  3.18146  2.89801  2.37887  2.77519  2.98518  4.58477  3.61503
          0.01939  4.34871  5.07105  0.61958  0.77255  0.48576  0.95510
    423   2.30254  4.99113  3.03268  2.49333  4.35632  2.80881  3.69795  3.79314  2.14465  3.33841  4.12551  3.00929  3.88305  2.82429  2.19120  2.06586  2.93571  3.41356  5.51890  4.17116    533 - -
          2.68618  4.42225  2.77519  2.73123  3.46354  2.40513  3.72494  3.29354  2.67741  2.69355  4.24690  2.90347  2.73739  3.18146  2.89801  2.37887  2.77519  2.98518  4.58477  3.61503
          0.01939  4.34871  5.07105  0.61958  0.77255  0.48576  0.95510
    424   2.12005  4.42266  3.48609  2.92665  3.56547  3.62165  3.88440  2.49879  2.86939  2.00900  3.51603  3.34465  2.98224  2.66347  3.23041  2.87068  2.90085  2.67451  5.01150  3.77237    534 - -
          2.68618  4.42225  2.77519  2.73123  3.46354  2.40513  3.72494  3.29354  2.67741  2.69355  4.24690  2.90347  2.73739  3.18146  2.89801  2.37887  2.77519  2.98518  4.58477  3.61503
          0.01939  4.34871  5.07105  0.61958  0.77255  0.48576  0.95510
    425   2.66652  4.92883  2.61481  2.47020  4.20649  3.46846  3.68501  3.63272  2.45840  2.65902  4.01331  2.99428  3.87059  2.82224  2.27827  2.13008  2.47749  3.28619  5.43195  4.08339    535 - -
          2.68618  4.42225  2.77519  2.73123  3.46354  2.40513  3.72494  3.29354  2.67741  2.69355  4.24690  2.90347  2.73739  3.18146  2.89801  2.37887  2.77519  2.98518  4.58477  3.61503
          0.01939  4.34871  5.07105  0.61958  0.77255  0.48576  0.95510
    426   2.70324  5.01429  3.00049  2.18958  4.30022  2.85368  3.67309  2.90673  2.39715  3.28654  4.07882  2.98861  3.88221  1.97810  2.47676  2.70390  2.93188  3.37372  5.47891  4.12766    536 - -
          2.68618  4.42225  2.77519  2.73123  3.46354  2.40513  3.72494  3.29354  2.67741  2.69355  4.24690  2.90347  2.73739  3.18146  2.89801  2.37887  2.77519  2.98518  4.58477  3.61503
          0.01939  4.34871  5.07105  0.61958  0.77255  0.48576  0.95510
    427   2.69738  5.17255  2.42199  2.12846  4.50116  3.43340  3.65270  3.97724  2.40713  3.47128  4.22470  2.51216  3.84848  2.75952  2.23493  2.37900  2.48936  3.55577  5.61596  4.21047    537 - -
          2.68618  4.42225  2.77519  2.73123  3.46354  2.40513  3.72494  3.29354  2.67741  2.69355  4.24690  2.90347  2.73739  3.18146  2.89801  2.37887  2.77519  2.98518  4.58477  3.61503
          0.01939  4.34871  5.07105  0.61958  0.77255  0.48576  0.95510
    428   2.76724  5.28990  2.32461  1.80833  4.61725  3.42184  2.97256  4.10810  2.48695  3.58728  4.34393  2.40599  3.87463  2.41450  2.99729  2.35971  3.00818  3.67278  5.72409  4.29513    538 - -
          2.68618  4.42225  2.77519  2.73123  3.46354  2.40513  3.72494  3.29354  2.67741  2.69355  4.24690  2.90347  2.73739  3.18146  2.89801  2.37887  2.77519  2.98518  4.58477  3.61503
          0.01939  4.34871  5.07105  0.61958  0.77255  0.48576  0.95510
    429   2.67650  4.50924  3.80877  3.49480  4.12303  3.42226  4.46808  3.23060  3.43771  3.07749  4.13502  3.69545  0.98279  3.79465  3.71101  2.89131  3.11336  2.19385  5.62449  4.38105    539 - -
          2.68618  4.42225  2.77519  2.73123  3.46354  2.40513  3.72494  3.29354  2.67741  2.69355  4.24690  2.90347  2.73739  3.18146  2.89801  2.37887  2.77519  2.98518  4.58477  3.61503
          0.01939  4.34871  5.07105  0.61958  0.77255  0.48576  0.95510
    430   3.48916  4.75701  5.27358  4.72471  3.34935  4.85263  5.24113  1.81261  4.59421  0.83190  3.11903  4.93946  5.01589  4.66914  4.67711  4.22748  3.71874  1.84340  5.47127  4.41452    540 - -
          2.68618  4.42225  2.77519  2.73123  3.46354  2.40513  3.72494  3.29354  2.67741  2.69355  4.24690  2.90347  2.73739  3.18146  2.89801  2.37887  2.77519  2.98518  4.58477  3.61503
          0.01939  4.34871  5.07105  0.61958  0.77255  0.48576  0.95510
    431   2.36600  4.42394  4.69177  4.11325  2.55417  4.23370  4.55154  1.98221  3.97691  1.16247  3.12653  4.28238  4.53298  4.12476  4.09255  3.55138  3.27395  2.28888  5.02654  3.87142    541 - -
          2.68618  4.42225  2.77519  2.73123  3.46354  2.40513  3.72494  3.29354  2.67741  2.69355  4.24690  2.90347  2.73739  3.18146  2.89801  2.37887  2.77519  2.98518  4.58477  3.61503
          0.01939  4.34871  5.07105  0.61958  0.77255  0.48576  0.95510
    432   2.34890  4.84657  3.04651  2.01727  4.08963  3.48311  3.01634  2.88431  2.50237  3.11115  3.92725  3.02220  3.88013  2.85322  2.96201  2.34306  2.54007  3.18186  5.35877  4.02660    542 - -
          2.68618  4.42225  2.77519  2.73123  3.46354  2.40513  3.72494  3.29354  2.67741  2.69355  4.24690  2.90347  2.73739  3.18146  2.89801  2.37887  2.77519  2.98518  4.58477  3.61503
          0.01939  4.34871  5.07105  0.61958  0.77255  0.48576  0.95510
    433   1.31218  4.29826  3.92680  3.49398  3.99731  3.31693  4.36629  3.10791  3.44245  3.03063  3.94673  3.63264  3.98584  3.72053  3.72121  2.16200  2.91537  1.74678  5.45998  4.25715    543 - -
          2.68618  4.42225  2.77519  2.73123  3.46354  2.40513  3.72494  3.29354  2.67741  2.69355  4.24690  2.90347  2.73739  3.18146  2.89801  2.37887  2.77519  2.98518  4.58477  3.61503
          0.01939  4.34871  5.07105  0.61958  0.77255  0.48576  0.95510
    434   2.34351  4.45995  4.49823  3.96119  1.55453  4.11510  4.34993  2.50182  3.83071  1.51563  3.23046  4.13260  4.46722  4.01129  3.98303  3.44319  3.26846  2.45618  4.82206  3.47965    544 - -
          2.68618  4.42225  2.77519  2.73123  3.46354  2.40513  3.72494  3.29354  2.67741  2.69355  4.24690  2.90347  2.73739  3.18146  2.89801  2.37887  2.77519  2.98518  4.58477  3.61503
          0.01939  4.34871  5.07105  0.61958  0.77255  0.48576  0.95510
    435   2.28586  4.36813  3.55977  2.54561  3.51496  3.64681  3.92183  2.16748  2.95591  1.99346  3.47754  3.40401  4.03391  3.26236  3.29944  2.50027  2.90278  2.57884  4.97444  3.74301    545 - -
          2.68618  4.42225  2.77519  2.73123  3.46354  2.40513  3.72494  3.29354  2.67741  2.69355  4.24690  2.90347  2.73739  3.18146  2.89801  2.37887  2.77519  2.98518  4.58477  3.61503
          0.01939  4.34871  5.07105  0.61958  0.77255  0.48576  0.95510
    436   2.68027  3.47924  2.99699  2.15876  4.30003  3.47320  2.56578  3.73936  2.39447  3.28836  4.07300  2.97262  3.86550  2.46194  2.43962  2.40124  2.90948  3.37302  5.47719  4.11774    546 - -
          2.68618  4.42225  2.77519  2.73123  3.46354  2.40513  3.72494  3.29354  2.67741  2.69355  4.24690  2.90347  2.73739  3.18146  2.89801  2.37887  2.77519  2.98518  4.58477  3.61503
          0.01939  4.34871  5.07105  0.61958  0.77255  0.48576  0.95510
    437   3.74031  5.07570  4.95586  4.62293  3.39438  4.58398  5.13497  2.64542  4.38975  0.45244  3.31156  4.85558  4.95314  4.63790  4.47730  4.25286  4.02088  2.80154  5.41788  4.24320    547 - -
          2.68618  4.42225  2.77519  2.73123  3.46354  2.40513  3.72494  3.29354  2.67741  2.69355  4.24690  2.90347  2.73739  3.18146  2.89801  2.37887  2.77519  2.98518  4.58477  3.61503
          0.01939  4.34871  5.07105  0.61958  0.77255  0.48576  0.95510
    438   3.69201  4.96572  5.25679  4.75527  2.30298  4.88238  4.88845  2.47254  4.60138  0.63685  3.03129  4.91156  5.02772  4.59604  4.63717  4.27963  3.90972  2.68630  5.01829  3.67848    548 - -
          2.68618  4.42225  2.77519  2.73123  3.46354  2.40513  3.72494  3.29354  2.67741  2.69355  4.24690  2.90347  2.73739  3.18146  2.89801  2.37887  2.77519  2.98518  4.58477  3.61503
          0.01939  4.34871  5.07105  0.61958  0.77255  0.48576  0.95510
    439   2.10138  5.06665  2.14951  2.40640  4.41213  3.42904  3.69568  3.86718  2.18112  3.40288  4.17850  2.94458  3.86403  2.81744  2.96088  2.37411  2.46766  3.47106  5.58081  4.19657    549 - -
          2.68618  4.42225  2.77519  2.73123  3.46354  2.40513  3.72494  3.29354  2.67741  2.69355  4.24690  2.90347  2.73739  3.18146  2.89801  2.37887  2.77519  2.98518  4.58477  3.61503
          0.01939  4.34871  5.07105  0.61958  0.77255  0.48576  0.95510
    440   3.62579  4.89230  5.31538  4.78463  3.26066  4.94135  5.27395  1.81666  4.60623  0.68658  3.04418  5.02330  5.07282  4.67695  4.67508  4.34089  3.85150  2.34638  5.43438  4.37057    550 - -
          2.68618  4.42225  2.77519  2.73123  3.46354  2.40513  3.72494  3.29354  2.67741  2.69355  4.24690  2.90347  2.73739  3.18146  2.89801  2.37887  2.77519  2.98518  4.58477  3.61503
          0.01939  4.34871  5.07105  0.61958  0.77255  0.48576  0.95510
    441   2.27024  4.71929  3.21145  2.69536  4.00955  3.51350  3.81104  3.36901  2.23861  2.54309  3.88917  3.16544  1.93357  3.00346  2.97968  2.78487  2.95139  3.07770  5.32539  4.03919    551 - -
          2.68618  4.42225  2.77519  2.73123  3.46354  2.40513  3.72494  3.29354  2.67741  2.69355  4.24690  2.90347  2.73739  3.18146  2.89801  2.37887  2.77519  2.98518  4.58477  3.61503
          0.01939  4.34871  5.07105  0.61958  0.77255  0.48576  0.95510
    442   2.80296  5.27566  2.03702  1.62535  4.57777  3.43060  3.72863  4.05393  2.53887  2.71704  4.33917  2.89959  3.89900  2.43223  3.04499  2.75381  3.04659  3.64511  5.72058  4.30136    552 - -
          2.68618  4.42225  2.77519  2.73123  3.46354  2.40513  3.72494  3.29354  2.67741  2.69355  4.24690  2.90347  2.73739  3.18146  2.89801  2.37887  2.77519  2.98518  4.58477  3.61503
          0.01939  4.34871  5.07105  0.61958  0.77255  0.48576  0.95510
    443   2.43051  4.37540  3.69517  3.42660  4.56791  3.14556  4.48543  3.96157  3.45745  3.68074  4.51716  3.54638  3.90998  3.76205  3.75063  0.84653  2.11215  3.39855  5.91349  4.69829    553 - -
          2.68618  4.42225  2.77519  2.73123  3.46354  2.40513  3.72494  3.29354  2.67741  2.69355  4.24690  2.90347  2.73739  3.18146  2.89801  2.37887  2.77519  2.98518  4.58477  3.61503
          0.01939  4.34871  5.07105  0.61958  0.77255  0.48576  0.95510
    444   3.30069  5.37447  3.69919  3.04296  4.82041  3.87121  3.81091  4.21373  2.05090  3.62088  4.51532  3.42364  4.25027  2.28850  0.91084  3.29602  3.46430  3.90201  5.63403  4.47599    554 - -
          2.68618  4.42225  2.77519  2.73123  3.46354  2.40513  3.72494  3.29354  2.67741  2.69355  4.24690  2.90347  2.73739  3.18146  2.89801  2.37887  2.77519  2.98518  4.58477  3.61503
          0.01939  4.34871  5.07105  0.61958  0.77255  0.48576  0.95510
    445   2.16271  2.93683  4.34678  3.83212  1.40002  3.67945  4.25725  2.64760  3.69678  2.43017  3.45169  3.90113  4.19105  3.90032  3.84531  3.04727  3.00722  2.45978  4.85673  3.54387    555 - -
          2.68618  4.42225  2.77519  2.73123  3.46354  2.40513  3.72494  3.29354  2.67741  2.69355  4.24690  2.90347  2.73739  3.18146  2.89801  2.37887  2.77519  2.98518  4.58477  3.61503
          0.01939  4.34871  5.07105  0.61958  0.77255  0.48576  0.95510
    446   2.31992  4.65417  3.19267  2.33687  3.87821  2.80196  3.76596  3.26336  2.62943  2.54601  3.77138  3.12717  3.91448  2.96679  3.06274  2.39257  2.45416  2.60598  5.22336  3.93131    556 - -
          2.68618  4.42225  2.77519  2.73123  3.46354  2.40513  3.72494  3.29354  2.67741  2.69355  4.24690  2.90347  2.73739  3.18146  2.89801  2.37887  2.77519  2.98518  4.58477  3.61503
          0.01939  4.34871  5.07105  0.61958  0.77255  0.48576  0.95510
    447   1.70564  4.29400  3.87955  3.34487  3.56490  3.61645  4.14586  2.66416  3.26764  2.13823  3.52944  3.62429  4.09641  3.55067  3.55210  2.47448  2.94172  1.84638  5.07135  3.85905    557 - -
          2.68618  4.42225  2.77519  2.73123  3.46354  2.40513  3.72494  3.29354  2.67741  2.69355  4.24690  2.90347  2.73739  3.18146  2.89801  2.37887  2.77519  2.98518  4.58477  3.61503
          0.01939  4.34871  5.07105  0.61958  0.77255  0.48576  0.95510
    448   2.82384  5.31707  2.25655  1.82579  4.62705  3.42214  2.76630  4.11476  2.57117  3.61269  4.38975  2.89016  3.90533  2.86865  3.08782  1.79009  3.07176  3.69558  5.76528  4.33486    558 - -
          2.68618  4.42225  2.77519  2.73123  3.46354  2.40513  3.72494  3.29354  2.67741  2.69355  4.24690  2.90347  2.73739  3.18146  2.89801  2.37887  2.77519  2.98518  4.58477  3.61503
          0.01939  4.34871  5.07105  0.61958  0.77255  0.48576  0.95510
    449   2.88826  5.44404  1.91789  1.54254  4.76382  3.42027  3.77032  4.26459  2.21554  3.73466  4.51171  2.87567  3.92718  2.33476  3.12525  2.81174  3.13902  3.82497  5.86924  4.41864    559 - -
          2.68618  4.42225  2.77519  2.73123  3.46354  2.40513  3.72494  3.29354  2.67741  2.69355  4.24690  2.90347  2.73739  3.18146  2.89801  2.37887  2.77519  2.98518  4.58477  3.61503
          0.01939  4.34871  5.07105  0.61958  0.77255  0.48576  0.95510
    450   3.36524  4.61135  5.27853  4.75397  3.59715  4.82087  5.32322  1.22107  4.64892  1.48195  3.37216  4.92984  5.03381  4.80277  4.76448  4.20543  3.60883  1.39247  5.64288  4.51169    560 - -
          2.68618  4.42225  2.77519  2.73123  3.46354  2.40513  3.72494  3.29354  2.67741  2.69355  4.24690  2.90347  2.73739  3.18146  2.89801  2.37887  2.77519  2.98518  4.58477  3.61503
          0.01939  4.34871  5.07105  0.61958  0.77255  0.48576  0.95510
    451   3.74031  5.07570  4.95586  4.62293  3.39438  4.58398  5.13497  2.64542  4.38975  0.45244  3.31156  4.85558  4.95314  4.63790  4.47730  4.25286  4.02088  2.80154  5.41788  4.24320    561 - -
          2.68618  4.42225  2.77519  2.73123  3.46354  2.40513  3.72494  3.29354  2.67741  2.69355  4.24690  2.90347  2.73739  3.18146  2.89801  2.37887  2.77519  2.98518  4.58477  3.61503
          0.01939  4.34871  5.07105  0.61958  0.77255  0.48576  0.95510
    452   2.12036  5.14991  2.06458  2.11350  4.45565  3.43364  3.70503  3.91250  2.50519  3.44587  4.22517  2.43845  3.87819  2.82870  3.00439  2.71166  2.98159  2.84927  5.62368  4.22575    562 - -
          2.68618  4.42225  2.77519  2.73123  3.46354  2.40513  3.72494  3.29354  2.67741  2.69355  4.24690  2.90347  2.73739  3.18146  2.89801  2.37887  2.77519  2.98518  4.58477  3.61503
          0.01939  4.34871  5.07105  0.61958  0.77255  0.48576  0.95510
    453   3.74031  5.07570  4.95586  4.62293  3.39438  4.58398  5.13497  2.64542  4.38975  0.45244  3.31156  4.85558  4.95314  4.63790  4.47730  4.25286  4.02088  2.80154  5.41788  4.24320    563 - -
          2.68618  4.42225  2.77519  2.73123  3.46354  2.40513  3.72494  3.29354  2.67741  2.69355  4.24690  2.90347  2.73739  3.18146  2.89801  2.37887  2.77519  2.98518  4.58477  3.61503
          0.01939  4.34871  5.07105  0.61958  0.77255  0.48576  0.95510
    454   2.27122  4.59685  4.37262  3.94874  3.47457  4.00761  4.66488  2.50703  3.78809  0.86108  3.35924  4.15877  4.48876  4.08455  3.98210  3.42178  3.36356  2.47174  5.32780  4.15097    564 - -
          2.68618  4.42225  2.77519  2.73123  3.46354  2.40513  3.72494  3.29354  2.67741  2.69355  4.24690  2.90347  2.73739  3.18146  2.89801  2.37887  2.77519  2.98518  4.58477  3.61503
          0.01939  4.34871  5.07105  0.61958  0.77255  0.48576  0.95510
    455   2.31498  5.43952  1.66520  1.76474  4.75060  3.41304  3.78780  4.24880  2.65462  3.73309  4.51763  2.87215  3.93176  2.33739  3.19205  2.82181  3.15295  3.81664  5.88103  4.42591    565 - -
          2.68618  4.42225  2.77519  2.73123  3.46354  2.40513  3.72494  3.29354  2.67741  2.69355  4.24690  2.90347  2.73739  3.18146  2.89801  2.37887  2.77519  2.98518  4.58477  3.61503
          0.01939  4.34871  5.07105  0.61958  0.77255  0.48576  0.95510
    456   2.30326  4.32308  4.37892  3.83192  3.58169  4.01436  4.49295  1.60810  3.73465  2.44349  3.49861  4.05256  4.41460  3.98671  3.95360  3.34250  2.15980  1.54764  5.21167  4.00835    566 - -
          2.68618  4.42225  2.77519  2.73123  3.46354  2.40513  3.72494  3.29354  2.67741  2.69355  4.24690  2.90347  2.73739  3.18146  2.89801  2.37887  2.77519  2.98518  4.58477  3.61503
          0.01939  4.34871  5.07105  0.61958  0.77255  0.48576  0.95510
    457   1.81653  4.45782  3.57186  3.11469  3.90356  3.43257  4.12002  3.15337  3.06286  2.25786  3.84649  3.44417  1.71163  3.40258  3.40410  2.79576  2.95852  2.88147  5.35219  4.10803    567 - -
          2.68618  4.42225  2.77519  2.73123  3.46354  2.40513  3.72494  3.29354  2.67741  2.69355  4.24690  2.90347  2.73739  3.18146  2.89801  2.37887  2.77519  2.98518  4.58477  3.61503
          0.01939  4.34871  5.07105  0.61958  0.77255  0.48576  0.95510
    458   1.48317  4.37501  3.72380  3.29356  4.11645  3.29344  4.27987  3.31477  3.26143  3.13967  4.04528  3.51680  1.72457  3.56850  3.58711  2.69621  2.91861  2.36534  5.53917  4.31684    568 - -
          2.68618  4.42225  2.77519  2.73123  3.46354  2.40513  3.72494  3.29354  2.67741  2.69355  4.24690  2.90347  2.73739  3.18146  2.89801  2.37887  2.77519  2.98518  4.58477  3.61503
          0.01939  4.34871  5.07105  0.61958  0.77255  0.48576  0.95510
    459   3.29270  4.57353  5.16484  4.60415  3.40079  4.64632  5.04714  1.54642  4.47615  1.42415  2.38542  4.75397  4.87037  4.57744  4.54983  4.00115  3.52491  1.48322  5.37692  4.27835    569 - -
          2.68618  4.42225  2.77519  2.73123  3.46354  2.40513  3.72494  3.29354  2.67741  2.69355  4.24690  2.90347  2.73739  3.18146  2.89801  2.37887  2.77519  2.98518  4.58477  3.61503
          0.01939  4.34871  5.07105  0.61958  0.77255  0.48576  0.95510
    460   2.06602  4.55416  3.45315  2.87617  3.70674  3.63162  3.86135  3.02358  2.70180  2.33850  2.91213  3.31085  4.01963  3.11646  1.95250  2.88285  2.95192  2.80303  5.12324  3.87745    570 - -
          2.68618  4.42225  2.77519  2.73123  3.46354  2.40513  3.72494  3.29354  2.67741  2.69355  4.24690  2.90347  2.73739  3.18146  2.89801  2.37887  2.77519  2.98518  4.58477  3.61503
          0.01939  4.34871  5.07105  0.61958  0.77255  0.48576  0.95510
    461   1.81638  4.83714  3.12210  2.60126  4.25240  3.44646  3.77487  3.66583  2.51575  3.25960  4.07133  2.55564  3.90306  2.92622  2.15121  2.71404  2.40974  3.30518  5.47848  4.16050    571 - -
          2.68618  4.42225  2.77519  2.73123  3.46354  2.40513  3.72494  3.29354  2.67741  2.69355  4.24690  2.90347  2.73739  3.18146  2.89801  2.37887  2.77519  2.98518  4.58477  3.61503
          0.01939  4.34871  5.07105  0.61958  0.77255  0.48576  0.95510
    462   3.00467  5.16694  3.46164  2.79309  4.50353  3.72761  2.81583  3.89392  1.82441  2.56742  4.23653  3.23994  4.08475  2.86044  1.44962  3.01330  3.18938  3.57394  5.50641  4.27154    572 - -
          2.68618  4.42225  2.77519  2.73123  3.46354  2.40513  3.72494  3.29354  2.67741  2.69355  4.24690  2.90347  2.73739  3.18146  2.89801  2.37887  2.77519  2.98518  4.58477  3.61503
          0.01939  4.34871  5.07105  0.61958  0.77255  0.48576  0.95510
    463   2.18070  4.55919  4.29040  3.92174  1.00894  3.84537  4.23490  2.88258  3.84489  2.47971  3.67746  4.01126  4.38724  4.05295  4.01987  3.26828  3.32101  2.75540  4.68221  3.14051    573 - -
          2.68618  4.42225  2.77519  2.73123  3.46354  2.40513  3.72494  3.29354  2.67741  2.69355  4.24690  2.90347  2.73739  3.18146  2.89801  2.37887  2.77519  2.98518  4.58477  3.61503
          0.01939  4.34871  5.07105  0.61958  0.77255  0.48576  0.95510
    464   2.35055  5.16379  2.27406  2.40268  4.57375  1.63280  3.82521  4.03787  2.68654  3.58099  4.38267  2.94775  3.92724  2.41317  3.19187  2.79016  3.09184  3.62940  5.76682  4.36494    574 - -
          2.68618  4.42225  2.77519  2.73123  3.46354  2.40513  3.72494  3.29354  2.67741  2.69355  4.24690  2.90347  2.73739  3.18146  2.89801  2.37887  2.77519  2.98518  4.58477  3.61503
          0.01939  4.34871  5.07105  0.61958  0.77255  0.48576  0.95510
    465   3.23153  4.53139  5.08433  4.51677  1.99242  4.53349  4.87077  1.42988  4.37569  1.60664  3.16937  4.63868  4.77850  4.46963  4.43636  3.87818  3.46194  1.78923  5.21084  4.05339    575 - -
          2.68618  4.42225  2.77519  2.73123  3.46354  2.40513  3.72494  3.29354  2.67741  2.69355  4.24690  2.90347  2.73739  3.18146  2.89801  2.37887  2.77519  2.98518  4.58477  3.61503
          0.01939  4.34871  5.07105  0.61958  0.77255  0.48576  0.95510
    466   2.31019  5.24783  1.71562  2.03779  4.58046  3.41745  3.77055  4.04261  2.61603  3.57355  4.36361  2.91006  3.91283  2.90341  3.13260  2.77575  2.20720  3.63863  5.74997  4.33262    576 - -
          2.68618  4.42225  2.77519  2.73123  3.46354  2.40513  3.72494  3.29354  2.67741  2.69355  4.24690  2.90347  2.73739  3.18146  2.89801  2.37887  2.77519  2.98518  4.58477  3.61503
          0.01939  4.34871  5.07105  0.61958  0.77255  0.48576  0.95510
    467   2.75542  5.14183  2.33209  1.57586  4.43325  3.44227  3.71858  3.87091  2.52305  2.76294  4.21603  2.93092  3.89067  2.84741  3.01737  2.73111  2.46415  3.49349  5.61694  4.22437    577 - -
          2.68618  4.42225  2.77519  2.73123  3.46354  2.40513  3.72494  3.29354  2.67741  2.69355  4.24690  2.90347  2.73739  3.18146  2.89801  2.37887  2.77519  2.98518  4.58477  3.61503
          0.01939  4.34871  5.07105  0.61958  0.77255  0.48576  0.95510
    468   2.36150  5.12863  2.17535  1.95877  4.43552  3.43889  3.66528  3.89827  2.43457  3.41729  3.17054  2.91891  3.85623  2.37671  2.92558  2.67312  2.93508  3.49872  5.58371  4.18849    578 - -
          2.68618  4.42225  2.77519  2.73123  3.46354  2.40513  3.72494  3.29354  2.67741  2.69355  4.24690  2.90347  2.73739  3.18146  2.89801  2.37887  2.77519  2.98518  4.58477  3.61503
          0.01939  4.34871  5.07105  0.61958  0.77255  0.48576  0.95510
    469   2.91583  5.43911  1.58788  1.73746  4.76311  2.69888  3.81457  4.25915  2.70639  3.75327  4.54642  2.87553  3.94262  2.95094  3.25291  2.84116  2.44006  3.82911  5.90945  4.45183    579 - -
          2.68618  4.42225  2.77519  2.73123  3.46354  2.40513  3.72494  3.29354  2.67741  2.69355  4.24690  2.90347  2.73739  3.18146  2.89801  2.37887  2.77519  2.98518  4.58477  3.61503
          0.01939  4.34871  5.07105  0.61958  0.77255  0.48576  0.95510
    470   3.69286  4.96679  5.25663  4.75525  2.32038  4.88344  4.89313  2.47139  4.60127  0.63330  3.03072  4.91328  5.02863  4.59677  4.63766  4.28125  3.91071  2.68529  5.02297  3.68553    580 - -
          2.68618  4.42225  2.77519  2.73123  3.46354  2.40513  3.72494  3.29354  2.67741  2.69355  4.24690  2.90347  2.73739  3.18146  2.89801  2.37887  2.77519  2.98518  4.58477  3.61503
          0.01939  4.34871  5.07105  0.61958  0.77255  0.48576  0.95510
    471   2.12254  5.17434  2.39600  1.87098  4.49820  3.43245  3.66968  3.97105  2.43748  3.47366  4.23405  2.90892  3.04913  2.78107  2.56172  2.67829  2.95050  3.55606  5.62614  4.22126    581 - -
          2.68618  4.42225  2.77519  2.73123  3.46354  2.40513  3.72494  3.29354  2.67741  2.69355  4.24690  2.90347  2.73739  3.18146  2.89801  2.37887  2.77519  2.98518  4.58477  3.61503
          0.01939  4.34871  5.07105  0.61958  0.77255  0.48576  0.95510
    472   2.66047  4.57393  3.28297  2.73089  3.74134  3.55745  3.79485  3.13214  2.68718  2.45109  3.67636  3.19625  3.95035  2.58522  3.09033  2.37947  1.97796  2.87484  5.12493  3.10542    582 - -
          2.68618  4.42225  2.77519  2.73123  3.46354  2.40513  3.72494  3.29354  2.67741  2.69355  4.24690  2.90347  2.73739  3.18146  2.89801  2.37887  2.77519  2.98518  4.58477  3.61503
          0.01939  4.34871  5.07105  0.61958  0.77255  0.48576  0.95510
    473   2.49771  4.52390  4.79287  4.24631  3.41294  4.39209  4.80670  1.56681  4.10814  1.15474  3.25016  4.44853  4.69417  4.30230  4.25695  3.73636  3.40469  2.07554  5.29700  4.15898    583 - -
          2.68618  4.42225  2.77519  2.73123  3.46354  2.40513  3.72494  3.29354  2.67741  2.69355  4.24690  2.90347  2.73739  3.18146  2.89801  2.37887  2.77519  2.98518  4.58477  3.61503
          0.01939  4.34871  5.07105  0.61958  0.77255  0.48576  0.95510
    474   2.91793  5.17651  3.28377  2.66859  4.53825  3.64592  2.37583  3.93821  1.92860  3.43163  4.24672  3.14735  4.01937  2.82817  1.66606  2.91080  2.48531  3.58729  5.54610  4.27481    584 - -
          2.68618  4.42225  2.77519  2.73123  3.46354  2.40513  3.72494  3.29354  2.67741  2.69355  4.24690  2.90347  2.73739  3.18146  2.89801  2.37887  2.77519  2.98518  4.58477  3.61503
          0.01939  4.34871  5.07105  0.61958  0.77255  0.48576  0.95510
    475   2.67741  5.11831  2.55106  2.38186  4.43991  3.44551  2.96976  3.90579  2.37703  3.41168  4.16956  2.92443  3.84478  2.45694  2.24371  2.30826  2.49248  3.49738  5.56419  4.17321    585 - -
          2.68618  4.42225  2.77519  2.73123  3.46354  2.40513  3.72494  3.29354  2.67741  2.69355  4.24690  2.90347  2.73739  3.18146  2.89801  2.37887  2.77519  2.98518  4.58477  3.61503
          0.01939  4.34871  5.07105  0.61958  0.77255  0.48576  0.95510
    476   3.27450  4.72399  4.50962  4.01389  2.80563  4.20643  4.13208  2.89398  3.70209  2.23945  2.51888  4.14473  4.57716  4.01327  3.85422  3.59288  3.52392  2.87277  1.09571  2.94763    586 - -
          2.68618  4.42225  2.77519  2.73123  3.46354  2.40513  3.72494  3.29354  2.67741  2.69355  4.24690  2.90347  2.73739  3.18146  2.89801  2.37887  2.77519  2.98518  4.58477  3.61503
          0.01939  4.34871  5.07105  0.61958  0.77255  0.48576  0.95510
    477   3.33261  4.58453  5.22058  4.70646  3.69403  4.79464  5.33382  1.59214  4.60527  1.77661  3.47477  4.89257  5.03227  4.80839  4.75394  4.18206  3.58258  0.91577  5.71370  4.54450    587 - -
          2.68618  4.42225  2.77519  2.73123  3.46354  2.40513  3.72494  3.29354  2.67741  2.69355  4.24690  2.90347  2.73739  3.18146  2.89801  2.37887  2.77519  2.98518  4.58477  3.61503
          0.01939  4.34871  5.07105  0.61958  0.77255  0.48576  0.95510
    478   2.11886  5.06415  2.92498  1.95830  4.38175  3.45294  3.67166  3.83126  2.41878  3.36535  4.14192  2.58544  3.86469  2.79111  2.45331  2.67983  2.47198  3.44538  5.54108  4.16670    588 - -
          2.68618  4.42225  2.77519  2.73123  3.46354  2.40513  3.72494  3.29354  2.67741  2.69355  4.24690  2.90347  2.73739  3.18146  2.89801  2.37887  2.77519  2.98518  4.58477  3.61503
          0.01939  4.34871  5.07105  0.61958  0.77255  0.48576  0.95510
    479   2.31793  5.27718  2.30598  1.65812  4.59336  2.73151  2.87662  4.07587  2.53304  3.57409  4.34439  2.89211  3.88942  2.84084  3.04621  2.73826  3.03347  3.65618  5.72722  4.30300    589 - -
          2.68618  4.42225  2.77519  2.73123  3.46354  2.40513  3.72494  3.29354  2.67741  2.69355  4.24690  2.90347  2.73739  3.18146  2.89801  2.37887  2.77519  2.98518  4.58477  3.61503
          0.01939  4.34871  5.07105  0.61958  0.77255  0.48576  0.95510
    480   1.32331  4.39569  3.63745  3.18500  4.00271  3.33418  4.17536  3.29743  3.14397  2.40372  3.95258  3.46000  3.95472  3.46366  3.48013  1.85358  2.91404  2.96745  5.42078  4.18238    590 - -
          2.68618  4.42225  2.77519  2.73123  3.46354  2.40513  3.72494  3.29354  2.67741  2.69355  4.24690  2.90347  2.73739  3.18146  2.89801  2.37887  2.77519  2.98518  4.58477  3.61503
          0.01939  4.34871  5.07105  0.61958  0.77255  0.48576  0.95510
    481   2.77702  4.84705  2.92737  2.82652  4.76169  1.07977  4.25663  4.31951  3.21858  3.91507  4.75823  1.79757  4.01968  3.47907  3.63623  2.86022  3.21119  3.77893  6.00329  4.68771    591 - -
          2.68618  4.42225  2.77519  2.73123  3.46354  2.40513  3.72494  3.29354  2.67741  2.69355  4.24690  2.90347  2.73739  3.18146  2.89801  2.37887  2.77519  2.98518  4.58477  3.61503
          0.01939  4.34871  5.07105  0.61958  0.77255  0.48576  0.95510
    482   2.36465  4.46320  4.90912  4.39928  3.77711  4.45360  5.05428  1.12515  4.30085  2.40010  3.60171  4.57205  4.80428  4.55125  4.48513  3.82808  3.40144  1.32204  5.61894  4.41312    592 - -
          2.68618  4.42225  2.77519  2.73123  3.46354  2.40513  3.72494  3.29354  2.67741  2.69355  4.24690  2.90347  2.73739  3.18146  2.89801  2.37887  2.77519  2.98518  4.58477  3.61503
          0.01939  4.34871  5.07105  0.61958  0.77255  0.48576  0.95510
    483   3.63611  5.38722  4.18301  3.62435  4.86983  3.99554  4.29371  4.47039  2.59154  3.89878  4.90782  3.93586  4.49456  3.50944  0.44568  3.71142  3.88190  4.17831  5.76930  4.71903    593 - -
          2.68618  4.42225  2.77519  2.73123  3.46354  2.40513  3.72494  3.29354  2.67741  2.69355  4.24690  2.90347  2.73739  3.18146  2.89801  2.37887  2.77519  2.98518  4.58477  3.61503
          0.01939  4.34871  5.07105  0.61958  0.77255  0.48576  0.95510
    484   3.93858  5.13845  4.98824  4.70643  1.74117  4.63760  3.76480  3.54994  4.49044  2.80800  4.12193  4.39587  4.96217  4.45478  4.48038  4.07205  4.16964  3.51838  0.87868  2.16807    594 - -
          2.68618  4.42225  2.77519  2.73123  3.46354  2.40513  3.72494  3.29354  2.67741  2.69355  4.24690  2.90347  2.73739  3.18146  2.89801  2.37887  2.77519  2.98518  4.58477  3.61503
          0.01939  4.34871  5.07105  0.61958  0.77255  0.48576  0.95510
    485   3.36563  5.06669  4.13368  4.10435  5.18677  0.26736  5.16729  4.92983  4.34827  4.51133  5.50946  4.30056  4.46923  4.63553  4.50627  3.55498  3.88232  4.36551  6.12895  5.31371    595 - -
          2.68618  4.42225  2.77519  2.73123  3.46354  2.40513  3.72494  3.29354  2.67741  2.69355  4.24690  2.90347  2.73739  3.18146  2.89801  2.37887  2.77519  2.98518  4.58477  3.61503
          0.01939  4.34871  5.07105  0.61958  0.77255  0.48576  0.95510
    486   3.37061  4.66209  5.18859  4.61248  2.39271  4.66552  4.97372  1.93219  4.47427  0.97184  3.04200  4.76593  4.85776  4.51073  4.51502  4.01340  3.59169  1.92734  5.23466  4.14102    596 - -
          2.68618  4.42225  2.77519  2.73123  3.46354  2.40513  3.72494  3.29354  2.67741  2.69355  4.24690  2.90347  2.73739  3.18146  2.89801  2.37887  2.77519  2.98518  4.58477  3.61503
          0.01939  4.34871  5.07105  0.61958  0.77255  0.48576  0.95510
    487   3.19953  5.88613  0.99932  1.84439  5.15742  3.39052  3.97435  4.71527  3.05158  4.17261  5.03359  2.24353  4.04004  3.14343  3.69851  3.05075  3.49679  4.25447  6.32116  4.75703    597 - -
          2.68618  4.42225  2.77519  2.73123  3.46354  2.40513  3.72494  3.29354  2.67741  2.69355  4.24690  2.90347  2.73739  3.18146  2.89801  2.37887  2.77519  2.98518  4.58477  3.61503
          0.01939  4.34871  5.07105  0.61958  0.77255  0.48576  0.95510
    488   2.05496  5.06750  2.53052  2.40129  4.41756  2.83596  3.68278  3.87782  2.17739  3.40544  4.17497  2.93960  2.95533  2.80055  2.94257  2.35466  2.92535  3.47528  5.57707  4.19030    598 - -
          2.68618  4.42225  2.77519  2.73123  3.46354  2.40513  3.72494  3.29354  2.67741  2.69355  4.24690  2.90347  2.73739  3.18146  2.89801  2.37887  2.77519  2.98518  4.58477  3.61503
          0.01939  4.34871  5.07105  0.61958  0.77255  0.48576  0.95510
    489   2.01280  5.22366  2.05464  1.83261  4.55471  3.42033  3.74671  4.01868  2.57363  3.54444  4.32745  2.91083  3.89933  2.87455  3.08465  2.75100  2.46276  3.61295  5.71635  4.30302    599 - -
          2.68618  4.42225  2.77519  2.73123  3.46354  2.40513  3.72494  3.29354  2.67741  2.69355  4.24690  2.90347  2.73739  3.18146  2.89801  2.37887  2.77519  2.98518  4.58477  3.61503
          0.01939  4.34871  5.07105  0.61958  0.77255  0.48576  0.95510
    490   2.68429  4.92804  3.03143  2.48761  4.18336  3.48853  2.47023  3.61167  2.44286  3.19368  3.14181  2.63225  3.88371  2.19087  2.88784  2.70381  2.54717  3.27465  5.41168  4.06995    600 - -
          2.68618  4.42225  2.77519  2.73123  3.46354  2.40513  3.72494  3.29354  2.67741  2.69355  4.24690  2.90347  2.73739  3.18146  2.89801  2.37887  2.77519  2.98518  4.58477  3.61503
          0.01939  4.34871  5.07105  0.61958  0.77255  0.48576  0.95510
    491   2.73511  4.76765  3.36505  2.82944  4.22149  2.25362  3.87458  3.58853  2.51741  3.22492  4.08118  3.25371  3.99005  3.05537  1.49576  2.82638  3.02449  2.62889  5.46070  4.19556    601 - -
          2.68618  4.42225  2.77519  2.73123  3.46354  2.40513  3.72494  3.29354  2.67741  2.69355  4.24690  2.90347  2.73739  3.18146  2.89801  2.37887  2.77519  2.98518  4.58477  3.61503
          0.01939  4.34871  5.07105  0.61958  0.77255  0.48576  0.95510
    492   2.09526  5.11021  2.97243  2.16303  4.43805  2.86106  3.66702  3.88445  2.09818  3.39995  4.17638  2.97451  3.88543  2.78294  2.14562  2.71044  2.95713  3.49578  5.55568  4.19336    602 - -
          2.68618  4.42225  2.77519  2.73123  3.46354  2.40513  3.72494  3.29354  2.67741  2.69355  4.24690  2.90347  2.73739  3.18146  2.89801  2.37887  2.77519  2.98518  4.58477  3.61503
          0.20975  4.34871  1.73562  0.61958  0.77255  0.48576  0.95510
    493   2.92196  5.20991  2.90513  1.53321  4.57514  3.51477  3.71442  4.00275  2.26743  3.49734  4.33334  3.03014  3.96733  2.85238  1.74988  2.89453  3.14641  3.64167  5.60466  4.30525    603 - -
          2.68618  4.42225  2.77519  2.73123  3.46354  2.40513  3.72494  3.29354  2.67741  2.69355  4.24690  2.90347  2.73739  3.18146  2.89801  2.37887  2.77519  2.98518  4.58477  3.61503
          0.02340  4.16236  4.88471  0.61958  0.77255  0.70887  0.67767
    494   3.06550  4.52673  4.18757  3.68243  1.97379  4.02355  2.46982  2.99648  3.56639  1.74406  3.61158  3.81040  4.36843  3.74439  3.76121  3.31981  3.29145  2.83615  4.03337  1.90172    604 - -
          2.68618  4.42225  2.77519  2.73123  3.46354  2.40513  3.72494  3.29354  2.67741  2.69355  4.24690  2.90347  2.73739  3.18146  2.89801  2.37887  2.77519  2.98518  4.58477  3.61503
          0.15547  4.16236  2.05249  0.61958  0.77255  0.70887  0.67767
    495   2.81669  5.05566  2.48103  1.56136  4.54923  1.74082  3.84485  4.01482  2.74945  3.59132  4.44823  2.88923  3.87007  3.02657  3.21946  2.80395  3.13426  3.61334  5.74042  4.38262    605 - -
          2.68618  4.42225  2.77519  2.73123  3.46354  2.40513  3.72494  3.29354  2.67741  2.69355  4.24690  2.90347  2.73739  3.18146  2.89801  2.37887  2.77519  2.98518  4.58477  3.61503
          0.17483  4.03356  1.94707  0.61958  0.77255  0.60552  0.78919
    496   2.88852  4.63734  3.50258  3.04773  3.42404  3.72751  3.97068  2.80830  2.76493  1.38215  3.42529  3.45529  4.13680  2.34241  3.04013  3.08337  3.13262  2.74448  5.05424  3.76514    606 - -
          2.68618  4.42225  2.77519  2.73123  3.46354  2.40513  3.72494  3.29354  2.67741  2.69355  4.24690  2.90347  2.73739  3.18146  2.89801  2.37887  2.77519  2.98518  4.58477  3.61503
          0.02657  4.03693  4.75927  0.61958  0.77255  0.60769  0.78660
    497   2.03955  4.39998  3.45832  3.00009  3.78862  3.38540  4.01269  3.02246  2.94271  2.17171  3.73146  3.34974  1.92242  3.29167  3.28601  2.74080  2.89069  2.76765  5.24596  3.99678    607 - -
          2.68618  4.42225  2.77519  2.73123  3.46354  2.40513  3.72494  3.29354  2.67741  2.69355  4.24690  2.90347  2.73739  3.18146  2.89801  2.37887  2.77519  2.98518  4.58477  3.61503
          0.02340  4.16236  4.88471  0.61958  0.77255  0.36793  1.17820
    498   1.89380  5.09732  2.36571  2.39686  4.45099  2.79111  3.71606  3.91159  2.51156  3.44373  4.22138  2.93848  2.89125  2.42409  3.00466  2.69825  2.96760  3.51053  5.62045  4.22957    608 - -
          2.68618  4.42225  2.77519  2.73123  3.46354  2.40513  3.72494  3.29354  2.67741  2.69355  4.24690  2.90347  2.73739  3.18146  2.89801  2.37887  2.77519  2.98518  4.58477  3.61503
          0.01939  4.34871  5.07105  0.61958  0.77255  0.48576  0.95510
    499   2.19559  4.79368  3.04322  2.21622  4.27259  2.68691  3.82136  3.69872  2.64553  3.29854  4.10560  3.07378  3.88352  2.97855  3.10324  2.30606  1.87660  3.31709  5.52747  4.19593    609 - -
          2.68618  4.42225  2.77519  2.73123  3.46354  2.40513  3.72494  3.29354  2.67741  2.69355  4.24690  2.90347  2.73739  3.18146  2.89801  2.37887  2.77519  2.98518  4.58477  3.61503
          0.01939  4.34871  5.07105  0.61958  0.77255  0.48576  0.95510
    500   2.67809  5.03735  2.22744  2.17454  4.32360  2.92294  3.66427  3.76828  2.17844  2.77787  4.09748  2.94580  3.85680  2.78662  2.91594  2.66919  2.91125  2.77565  5.50738  4.13234    610 - -
          2.68618  4.42225  2.77519  2.73123  3.46354  2.40513  3.72494  3.29354  2.67741  2.69355  4.24690  2.90347  2.73739  3.18146  2.89801  2.37887  2.77519  2.98518  4.58477  3.61503
          0.01939  4.34871  5.07105  0.61958  0.77255  0.48576  0.95510
    501   2.74348  5.21134  2.33190  2.07903  4.52548  3.43164  3.68821  3.99969  2.47125  3.50334  4.26890  2.47566  3.87136  1.96112  2.97052  2.70308  2.98215  2.80386  5.65794  4.24757    611 - -
          2.68618  4.42225  2.77519  2.73123  3.46354  2.40513  3.72494  3.29354  2.67741  2.69355  4.24690  2.90347  2.73739  3.18146  2.89801  2.37887  2.77519  2.98518  4.58477  3.61503
          0.19191  4.34871  1.82204  0.61958  0.77255  0.48576  0.95510
    502   2.20185  4.54536  3.20029  2.66782  3.79053  2.76728  2.84837  3.17354  2.63793  2.43563  3.70386  3.13001  3.88196  2.98333  3.04781  2.70966  2.41909  2.89595  5.15442  3.87540    612 - -
          2.68618  4.42225  2.77519  2.73123  3.46354  2.40513  3.72494  3.29354  2.67741  2.69355  4.24690  2.90347  2.73739  3.18146  2.89801  2.37887  2.77519  2.98518  4.58477  3.61503
          0.02299  4.17979  4.90214  0.61958  0.77255  0.37572  1.16089
    503   3.00977  4.84984  3.53859  3.03671  2.29610  3.83865  2.81078  3.44518  3.00903  2.99675  3.96455  1.61329  4.21833  3.31096  3.38805  3.09422  3.23952  3.21009  4.38360  2.19113    613 - -
          2.68618  4.42225  2.77519  2.73123  3.46354  2.40513  3.72494  3.29354  2.67741  2.69355  4.24690  2.90347  2.73739  3.18146  2.89801  2.37887  2.77519  2.98518  4.58477  3.61503
          0.01939  4.34871  5.07105  0.61958  0.77255  0.48576  0.95510
    504   2.43794  4.37089  3.70774  3.40877  4.47471  3.16566  4.44597  3.84460  3.41771  3.57565  4.42132  3.54233  3.91463  3.72691  3.71355  1.65919  1.05964  3.32749  5.83356  4.61891    614 - -
          2.68618  4.42225  2.77519  2.73123  3.46354  2.40513  3.72494  3.29354  2.67741  2.69355  4.24690  2.90347  2.73739  3.18146  2.89801  2.37887  2.77519  2.98518  4.58477  3.61503
          0.01939  4.34871  5.07105  0.61958  0.77255  0.48576  0.95510
    505   4.24348  5.42390  4.88930  4.73050  3.31902  4.32777  4.61367  4.32457  4.46594  3.62460  4.92952  4.79594  4.88819  4.82545  4.50036  4.44274  4.57373  4.22525  0.30317  3.30078    615 - -
          2.68618  4.42225  2.77519  2.73123  3.46354  2.40513  3.72494  3.29354  2.67741  2.69355  4.24690  2.90347  2.73739  3.18146  2.89801  2.37887  2.77519  2.98518  4.58477  3.61503
          0.01939  4.34871  5.07105  0.61958  0.77255  0.48576  0.95510
    506   2.93835  5.25268  3.25362  2.64991  4.65373  3.64434  3.69709  4.05541  1.90000  3.51398  4.31892  3.13340  4.02073  2.05613  1.64926  2.35454  3.13690  3.68298  5.60016  4.32571    616 - -
          2.68618  4.42225  2.77519  2.73123  3.46354  2.40513  3.72494  3.29354  2.67741  2.69355  4.24690  2.90347  2.73739  3.18146  2.89801  2.37887  2.77519  2.98518  4.58477  3.61503
          0.01939  4.34871  5.07105  0.61958  0.77255  0.48576  0.95510
    507   2.33919  4.35044  3.85531  3.30572  1.77335  3.78048  4.02516  2.71593  3.20583  2.00507  3.36218  3.62711  4.15851  2.77955  3.47924  3.06226  2.99979  2.55969  4.82277  3.52795    617 - -
          2.68618  4.42225  2.77519  2.73123  3.46354  2.40513  3.72494  3.29354  2.67741  2.69355  4.24690  2.90347  2.73739  3.18146  2.89801  2.37887  2.77519  2.98518  4.58477  3.61503
          0.01939  4.34871  5.07105  0.61958  0.77255  0.48576  0.95510
    508   1.48214  4.37693  3.74761  3.57294  4.72493  0.98874  4.64921  4.12687  3.71106  3.85042  4.67926  3.62796  3.93277  3.95586  3.97562  2.63491  2.97358  3.49981  6.04966  4.88856    618 - -
          2.68618  4.42225  2.77519  2.73123  3.46354  2.40513  3.72494  3.29354  2.67741  2.69355  4.24690  2.90347  2.73739  3.18146  2.89801  2.37887  2.77519  2.98518  4.58477  3.61503
          0.01939  4.34871  5.07105  0.61958  0.77255  0.48576  0.95510
    509   3.47941  4.74730  5.26894  4.72041  3.35741  4.84512  5.23739  1.80677  4.59114  0.84863  3.12786  4.93269  5.01194  4.66927  4.67530  4.21947  3.70958  1.80649  5.47364  4.41386    619 - -
          2.68618  4.42225  2.77519  2.73123  3.46354  2.40513  3.72494  3.29354  2.67741  2.69355  4.24690  2.90347  2.73739  3.18146  2.89801  2.37887  2.77519  2.98518  4.58477  3.61503
          0.01939  4.34871  5.07105  0.61958  0.77255  0.48576  0.95510
    510   2.78708  5.27990  1.96728  1.67262  4.60359  3.42910  3.71324  4.08458  2.50442  3.57675  4.34444  2.89750  3.88940  2.83047  2.50459  2.73638  2.57993  3.66189  5.72274  4.30239    620 - -
          2.68618  4.42225  2.77519  2.73123  3.46354  2.40513  3.72494  3.29354  2.67741  2.69355  4.24690  2.90347  2.73739  3.18146  2.89801  2.37887  2.77519  2.98518  4.58477  3.61503
          0.01939  4.34871  5.07105  0.61958  0.77255  0.48576  0.95510
    511   3.63611  5.38722  4.18301  3.62435  4.86983  3.99554  4.29371  4.47039  2.59154  3.89878  4.90782  3.93586  4.49456  3.50944  0.44568  3.71142  3.88190  4.17831  5.76930  4.71903    621 - -
          2.68618  4.42225  2.77519  2.73123  3.46354  2.40513  3.72494  3.29354  2.67741  2.69355  4.24690  2.90347  2.73739  3.18146  2.89801  2.37887  2.77519  2.98518  4.58477  3.61503
          0.01939  4.34871  5.07105  0.61958  0.77255  0.48576  0.95510
    512   3.47694  4.77382  5.17326  4.60186  3.23866  4.76912  5.08133  1.85664  4.45151  1.34855  1.29637  4.82640  4.93074  4.51985  4.52987  4.12290  3.69583  2.36917  5.33336  4.28906    622 - -
          2.68618  4.42225  2.77519  2.73123  3.46354  2.40513  3.72494  3.29354  2.67741  2.69355  4.24690  2.90347  2.73739  3.18146  2.89801  2.37887  2.77519  2.98518  4.58477  3.61503
          0.01939  4.34871  5.07105  0.61958  0.77255  0.48576  0.95510
    513   3.63381  4.90325  5.30715  4.77840  3.25326  4.93980  5.26803  1.87899  4.59504  0.66442  3.03923  5.01984  5.07225  4.66955  4.66528  4.34110  3.85975  2.36831  5.42834  4.36166    623 - -
          2.68618  4.42225  2.77519  2.73123  3.46354  2.40513  3.72494  3.29354  2.67741  2.69355  4.24690  2.90347  2.73739  3.18146  2.89801  2.37887  2.77519  2.98518  4.58477  3.61503
          0.01939  4.34871  5.07105  0.61958  0.77255  0.48576  0.95510
    514   3.06521  4.60544  4.37429  3.92386  3.44600  4.04986  4.63005  2.49701  3.72616  0.86878  3.32932  4.15319  4.50120  4.04494  3.92173  3.45031  2.42469  2.46948  5.29637  4.12033    624 - -
          2.68618  4.42225  2.77519  2.73123  3.46354  2.40513  3.72494  3.29354  2.67741  2.69355  4.24690  2.90347  2.73739  3.18146  2.89801  2.37887  2.77519  2.98518  4.58477  3.61503
          0.01939  4.34871  5.07105  0.61958  0.77255  0.48576  0.95510
    515   3.36563  5.06669  4.13368  4.10435  5.18677  0.26736  5.16729  4.92983  4.34827  4.51133  5.50946  4.30056  4.46923  4.63553  4.50627  3.55498  3.88232  4.36551  6.12895  5.31371    625 - -
          2.68618  4.42225  2.77519  2.73123  3.46354  2.40513  3.72494  3.29354  2.67741  2.69355  4.24690  2.90347  2.73739  3.18146  2.89801  2.37887  2.77519  2.98518  4.58477  3.61503
          0.01939  4.34871  5.07105  0.61958  0.77255  0.48576  0.95510
    516   3.20618  4.65286  4.32877  3.83144  2.43413  4.14827  2.53418  3.16402  3.69454  2.74991  3.78291  3.92737  4.49354  3.87120  3.87616  3.44874  3.43173  2.25396  2.75964  1.29594    626 - -
          2.68618  4.42225  2.77519  2.73123  3.46354  2.40513  3.72494  3.29354  2.67741  2.69355  4.24690  2.90347  2.73739  3.18146  2.89801  2.37887  2.77519  2.98518  4.58477  3.61503
          0.01939  4.34871  5.07105  0.61958  0.77255  0.48576  0.95510
    517   1.01015  4.41945  3.92002  3.48161  3.83074  3.50296  4.36348  2.89830  3.37620  2.68284  2.67211  3.69734  4.11234  3.70740  3.65285  2.90560  3.04065  2.68793  5.40289  4.18448    627 - -
          2.68618  4.42225  2.77519  2.73123  3.46354  2.40513  3.72494  3.29354  2.67741  2.69355  4.24690  2.90347  2.73739  3.18146  2.89801  2.37887  2.77519  2.98518  4.58477  3.61503
          0.01939  4.34871  5.07105  0.61958  0.77255  0.48576  0.95510
    518   2.77463  4.28331  4.13089  3.56205  3.33214  3.85617  4.20291  2.48775  3.44286  1.95412  1.76429  3.81681  4.23410  3.69518  3.66265  2.49942  3.01948  2.03580  4.93080  3.74050    628 - -
          2.68618  4.42225  2.77519  2.73123  3.46354  2.40513  3.72494  3.29354  2.67741  2.69355  4.24690  2.90347  2.73739  3.18146  2.89801  2.37887  2.77519  2.98518  4.58477  3.61503
          0.01939  4.34871  5.07105  0.61958  0.77255  0.48576  0.95510
    519   2.69775  5.04951  2.91008  2.18349  4.39993  2.36247  3.69832  3.85057  2.45512  3.38753  4.16745  2.96420  2.59540  2.82188  2.49373  2.30112  2.94409  3.45986  5.56532  4.19275    629 - -
          2.68618  4.42225  2.77519  2.73123  3.46354  2.40513  3.72494  3.29354  2.67741  2.69355  4.24690  2.90347  2.73739  3.18146  2.89801  2.37887  2.77519  2.98518  4.58477  3.61503
          0.01939  4.34871  5.07105  0.61958  0.77255  0.48576  0.95510
    520   1.93264  5.02669  2.76711  1.40975  4.52054  3.38776  3.86152  3.95311  2.70728  3.53275  4.34287  3.00639  3.92746  3.01396  3.18493  2.33797  3.06254  3.54645  5.73337  4.35901    630 - -
          2.68618  4.42225  2.77519  2.73123  3.46354  2.40513  3.72494  3.29354  2.67741  2.69355  4.24690  2.90347  2.73739  3.18146  2.89801  2.37887  2.77519  2.98518  4.58477  3.61503
          0.01939  4.34871  5.07105  0.61958  0.77255  0.48576  0.95510
    521   2.42670  5.46148  1.73117  1.72222  4.79300  2.17686  3.83201  4.29237  2.73986  3.78573  4.58328  2.87401  3.95094  2.97156  3.29347  2.85731  3.20339  3.85906  5.94261  4.47884    631 - -
          2.68618  4.42225  2.77519  2.73123  3.46354  2.40513  3.72494  3.29354  2.67741  2.69355  4.24690  2.90347  2.73739  3.18146  2.89801  2.37887  2.77519  2.98518  4.58477  3.61503
          0.01939  4.34871  5.07105  0.61958  0.77255  0.48576  0.95510
    522   1.75657  4.89437  2.96262  2.52361  4.36307  2.73002  3.78927  3.80527  2.59284  3.37612  4.17038  2.50589  3.88065  2.50167  3.05872  2.24951  2.94320  3.40742  5.57983  4.22784    632 - -
          2.68618  4.42225  2.77519  2.73123  3.46354  2.40513  3.72494  3.29354  2.67741  2.69355  4.24690  2.90347  2.73739  3.18146  2.89801  2.37887  2.77519  2.98518  4.58477  3.61503
          0.01939  4.34871  5.07105  0.61958  0.77255  0.48576  0.95510
    523   2.35297  5.25498  2.22104  2.34586  4.59458  2.06660  3.74598  4.07346  2.57036  3.58114  4.35862  2.44303  3.89899  2.35953  3.08307  2.75213  3.05001  3.65562  5.74158  4.32127    633 - -
          2.68591  4.42229  2.77523  2.73127  3.46358  2.40516  3.72498  3.29358  2.67744  2.69359  4.24693  2.90350  2.73716  3.18150  2.89804  2.37890  2.77523  2.98522  4.58481  3.61507
          0.22307  1.64161  5.07105  0.21890  1.62658  0.48576  0.95510
    524   2.71364  4.16981  4.22219  2.92949  3.20492  3.83045  4.13074  1.91114  3.49796  1.74989  2.64808  3.82720  4.18787  3.71022  3.66088  3.12176  2.94455  2.36572  3.13230  3.58486    635 - -
          2.68618  4.42225  2.77519  2.73123  3.46354  2.40513  3.72494  3.29354  2.67741  2.69355  4.24690  2.90347  2.73739  3.18146  2.89801  2.37887  2.77519  2.98518  4.58477  3.61503
          0.01939  4.34871  5.07105  0.61958  0.77255  0.48576  0.95510
    525   2.28171  4.32230  3.73380  3.16560  3.26359  3.70780  3.91559  2.79646  3.06635  2.15334  3.42312  3.50891  4.08242  2.73132  3.36198  2.97107  2.93054  2.59022  2.36759  2.82054    636 - -
          2.68618  4.42225  2.77519  2.73123  3.46354  2.40513  3.72494  3.29354  2.67741  2.69355  4.24690  2.90347  2.73739  3.18146  2.89801  2.37887  2.77519  2.98518  4.58477  3.61503
          0.01939  4.34871  5.07105  0.61958  0.77255  0.48576  0.95510
    526   2.90746  5.44561  2.08904  1.99939  4.75810  2.15399  3.79461  4.25667  2.66181  3.74097  4.52826  2.87480  3.93712  1.82174  3.19636  2.83114  3.16390  3.82546  5.88880  4.43457    637 - -
          2.68618  4.42225  2.77519  2.73123  3.46354  2.40513  3.72494  3.29354  2.67741  2.69355  4.24690  2.90347  2.73739  3.18146  2.89801  2.37887  2.77519  2.98518  4.58477  3.61503
          0.23276  4.34871  1.63612  0.61958  0.77255  0.48576  0.95510
    527   2.46210  4.38084  3.34972  2.87923  3.90671  2.08456  3.93891  3.26922  2.85949  2.38446  3.83269  3.23981  3.84162  3.18917  3.23399  2.19852  2.20892  2.93678  5.28441  4.03040    638 - -
          2.68625  4.42232  2.77526  2.73130  3.46361  2.40481  3.72501  3.29361  2.67747  2.69362  4.24696  2.90353  2.73746  3.18111  2.89807  2.37894  2.77526  2.98525  4.58315  3.61510
          0.25448  2.16460  2.20831  1.09403  0.40777  0.35853  1.19966
    528   2.26408  4.25976  3.89810  3.33383  3.41836  3.77478  4.09578  2.09970  3.25293  2.11720  3.38018  2.83040  4.15309  3.52943  3.53012  3.05514  2.94636  1.74746  4.94940  3.73719    643 - -
          2.68618  4.42225  2.77519  2.73123  3.46354  2.40513  3.72494  3.29354  2.67741  2.69355  4.24690  2.90347  2.73739  3.18146  2.89801  2.37887  2.77519  2.98518  4.58477  3.61503
          0.02116  4.26217  4.98451  0.61958  0.77255  0.42003  1.07010
    529   2.02498  4.38861  3.68509  3.13307  3.50227  3.70163  4.01123  2.73225  3.04155  1.70908  3.44878  3.50661  4.09760  2.70611  3.35970  2.97665  2.96179  2.22209  5.01484  3.79552    644 - -
          2.68618  4.42225  2.77519  2.73123  3.46354  2.40513  3.72494  3.29354  2.67741  2.69355  4.24690  2.90347  2.73739  3.18146  2.89801  2.37887  2.77519  2.98518  4.58477  3.61503
          0.01939  4.34871  5.07105  0.61958  0.77255  0.48576  0.95510
    530   1.89440  4.42084  3.53173  3.18355  4.53712  2.33552  4.31028  3.97675  3.25422  3.62189  4.42326  3.41737  1.45330  3.53984  3.62016  2.06557  2.89967  3.41589  5.84381  4.60809    645 - -
          2.68618  4.42225  2.77519  2.73123  3.46354  2.40513  3.72494  3.29354  2.67741  2.69355  4.24690  2.90347  2.73739  3.18146  2.89801  2.37887  2.77519  2.98518  4.58477  3.61503
          0.01939  4.34871  5.07105  0.61958  0.77255  0.48576  0.95510
    531   2.39122  4.35560  4.46751  3.93076  2.18262  4.01989  3.90641  2.79896  3.78017  2.01912  3.45401  3.97233  4.37033  3.91584  3.88336  3.32618  3.18536  2.63011  2.78152  1.70179    646 - -
          2.68618  4.42225  2.77519  2.73123  3.46354  2.40513  3.72494  3.29354  2.67741  2.69355  4.24690  2.90347  2.73739  3.18146  2.89801  2.37887  2.77519  2.98518  4.58477  3.61503
          0.01939  4.34871  5.07105  0.61958  0.77255  0.48576  0.95510
    532   2.74661  5.08579  1.69784  2.40874  4.32929  3.44796  3.72384  3.82363  2.53843  3.37759  4.17533  2.51963  2.88902  2.86354  3.02673  2.73384  2.99040  3.45496  3.40970  4.15659    647 - -
          2.68618  4.42225  2.77519  2.73123  3.46354  2.40513  3.72494  3.29354  2.67741  2.69355  4.24690  2.90347  2.73739  3.18146  2.89801  2.37887  2.77519  2.98518  4.58477  3.61503
          0.01939  4.34871  5.07105  0.61958  0.77255  0.48576  0.95510
    533   2.74316  5.21967  2.03767  1.89230  4.53266  3.42939  3.68684  4.01192  2.47229  3.51179  4.27538  2.89945  2.99379  2.43426  2.97479  2.70097  2.98193  3.59552  5.66316  3.16788    648 - -
          2.68618  4.42225  2.77519  2.73123  3.46354  2.40513  3.72494  3.29354  2.67741  2.69355  4.24690  2.90347  2.73739  3.18146  2.89801  2.37887  2.77519  2.98518  4.58477  3.61503
          0.01939  4.34871  5.07105  0.61958  0.77255  0.48576  0.95510
    534   2.27890  3.00454  4.19484  3.63064  3.35972  3.72615  4.18692  2.48846  3.51108  2.04171  3.35085  3.80498  4.15830  3.73754  3.69487  2.56492  2.92912  1.58270  4.88890  3.69661    649 - -
          2.68618  4.42225  2.77519  2.73123  3.46354  2.40513  3.72494  3.29354  2.67741  2.69355  4.24690  2.90347  2.73739  3.18146  2.89801  2.37887  2.77519  2.98518  4.58477  3.61503
          0.01939  4.34871  5.07105  0.61958  0.77255  0.48576  0.95510
    535   2.71556  5.15638  2.44569  2.07056  4.46364  2.39250  3.67487  3.93185  2.45311  3.44639  4.21342  2.91230  3.86160  2.44259  2.94926  2.38378  2.95230  3.52821  5.60954  3.15624    650 - -
          2.68618  4.42225  2.77519  2.73123  3.46354  2.40513  3.72494  3.29354  2.67741  2.69355  4.24690  2.90347  2.73739  3.18146  2.89801  2.37887  2.77519  2.98518  4.58477  3.61503
          0.01939  4.34871  5.07105  0.61958  0.77255  0.48576  0.95510
    536   2.43533  4.35627  3.70281  3.37258  4.36678  1.14396  4.39929  3.72818  3.40085  3.46486  4.31165  3.52629  3.91108  3.68658  3.71133  1.99895  2.90902  2.38528  5.74213  4.52510    651 - -
          2.68618  4.42225  2.77519  2.73123  3.46354  2.40513  3.72494  3.29354  2.67741  2.69355  4.24690  2.90347  2.73739  3.18146  2.89801  2.37887  2.77519  2.98518  4.58477  3.61503
          0.01939  4.34871  5.07105  0.61958  0.77255  0.48576  0.95510
    537   2.66838  4.45687  3.44296  2.90116  3.60723  3.59961  3.88134  2.95931  2.84361  1.86761  2.89550  2.33284  4.00271  3.17689  3.20803  2.39490  2.91163  2.73042  5.04475  3.79212    652 - -
          2.68618  4.42225  2.77519  2.73123  3.46354  2.40513  3.72494  3.29354  2.67741  2.69355  4.24690  2.90347  2.73739  3.18146  2.89801  2.37887  2.77519  2.98518  4.58477  3.61503
          0.01939  4.34871  5.07105  0.61958  0.77255  0.48576  0.95510
    538   2.65907  4.91890  2.60539  2.46435  4.17601  3.47396  3.67310  3.02416  2.45087  3.18457  3.05660  2.99014  3.86556  2.22191  2.50220  2.39090  2.89013  3.26114  5.40783  4.06001    653 - -
          2.68618  4.42225  2.77519  2.73123  3.46354  2.40513  3.72494  3.29354  2.67741  2.69355  4.24690  2.90347  2.73739  3.18146  2.89801  2.37887  2.77519  2.98518  4.58477  3.61503
          0.01939  4.34871  5.07105  0.61958  0.77255  0.48576  0.95510
    539   1.77245  4.32617  3.69076  3.14910  3.60626  2.76055  4.03285  2.85608  3.09263  2.21146  3.56884  3.47946  4.01966  3.38686  3.41778  2.85000  2.43219  2.19315  5.06869  3.84643    654 - -
          2.68618  4.42225  2.77519  2.73123  3.46354  2.40513  3.72494  3.29354  2.67741  2.69355  4.24690  2.90347  2.73739  3.18146  2.89801  2.37887  2.77519  2.98518  4.58477  3.61503
          0.01939  4.34871  5.07105  0.61958  0.77255  0.48576  0.95510
    540   2.08530  5.07360  2.85343  1.73748  4.39750  3.44655  3.71560  3.83857  2.49136  3.38868  4.17890  2.96009  3.88764  2.42866  2.96232  2.71835  2.45710  3.46020  5.57834  4.20400    655 - -
          2.68618  4.42225  2.77519  2.73123  3.46354  2.40513  3.72494  3.29354  2.67741  2.69355  4.24690  2.90347  2.73739  3.18146  2.89801  2.37887  2.77519  2.98518  4.58477  3.61503
          0.01939  4.34871  5.07105  0.61958  0.77255  0.48576  0.95510
    541   2.25637  4.59359  4.36766  3.94311  3.47642  4.00227  4.66031  2.50852  3.78336  0.86683  3.36175  4.15321  4.48443  4.07992  3.97820  3.41583  3.35907  2.47148  5.32650  4.14924    656 - -
          2.68618  4.42225  2.77519  2.73123  3.46354  2.40513  3.72494  3.29354  2.67741  2.69355  4.24690  2.90347  2.73739  3.18146  2.89801  2.37887  2.77519  2.98518  4.58477  3.61503
          0.01939  4.34871  5.07105  0.61958  0.77255  0.48576  0.95510
    542   1.58362  4.31173  4.21043  3.64699  2.66280  3.91336  4.27149  2.41757  3.54563  1.88657  3.30465  3.89149  4.29110  3.77936  3.76211  3.21757  3.06691  2.01538  4.96427  3.75397    657 - -
          2.68618  4.42225  2.77519  2.73123  3.46354  2.40513  3.72494  3.29354  2.67741  2.69355  4.24690  2.90347  2.73739  3.18146  2.89801  2.37887  2.77519  2.98518  4.58477  3.61503
          0.01939  4.34871  5.07105  0.61958  0.77255  0.48576  0.95510
    543   3.06583  5.23874  1.92781  2.63927  4.97343  0.86383  4.24233  4.53057  3.31298  4.09272  4.96797  3.16570  4.11198  3.45568  3.84218  3.06926  3.45349  4.04039  6.14321  4.81291    658 - -
          2.68618  4.42225  2.77519  2.73123  3.46354  2.40513  3.72494  3.29354  2.67741  2.69355  4.24690  2.90347  2.73739  3.18146  2.89801  2.37887  2.77519  2.98518  4.58477  3.61503
          0.01939  4.34871  5.07105  0.61958  0.77255  0.48576  0.95510
    544   2.78219  5.10667  3.10841  2.52980  4.43792  3.54427  2.97666  3.86386  2.04368  3.37913  4.17105  3.04088  3.00224  2.79489  1.82233  2.77281  2.47758  3.49485  5.52710  4.20177    659 - -
          2.68618  4.42225  2.77519  2.73123  3.46354  2.40513  3.72494  3.29354  2.67741  2.69355  4.24690  2.90347  2.73739  3.18146  2.89801  2.37887  2.77519  2.98518  4.58477  3.61503
          0.01939  4.34871  5.07105  0.61958  0.77255  0.48576  0.95510
    545   3.69201  4.96572  5.25679  4.75527  2.30298  4.88238  4.88845  2.47254  4.60138  0.63685  3.03129  4.91156  5.02772  4.59604  4.63717  4.27963  3.90972  2.68630  5.01829  3.67848    660 - -
          2.68618  4.42225  2.77519  2.73123  3.46354  2.40513  3.72494  3.29354  2.67741  2.69355  4.24690  2.90347  2.73739  3.18146  2.89801  2.37887  2.77519  2.98518  4.58477  3.61503
          0.01939  4.34871  5.07105  0.61958  0.77255  0.48576  0.95510
    546   1.04246  4.41976  4.08841  3.66733  3.85386  3.61824  4.52035  2.02354  3.57831  2.66385  3.77696  3.85176  4.22263  3.89088  3.83870  3.03102  3.10846  2.38174  5.48124  4.25934    661 - -
          2.68618  4.42225  2.77519  2.73123  3.46354  2.40513  3.72494  3.29354  2.67741  2.69355  4.24690  2.90347  2.73739  3.18146  2.89801  2.37887  2.77519  2.98518  4.58477  3.61503
          0.01939  4.34871  5.07105  0.61958  0.77255  0.48576  0.95510
    547   2.37261  4.98617  2.98531  1.96174  4.26704  3.46554  3.02009  3.70434  2.42201  3.26371  4.05148  2.97033  3.86120  2.79107  2.46877  2.39875  2.90095  2.80049  5.46337  4.10321    662 - -
          2.68618  4.42225  2.77519  2.73123  3.46354  2.40513  3.72494  3.29354  2.67741  2.69355  4.24690  2.90347  2.73739  3.18146  2.89801  2.37887  2.77519  2.98518  4.58477  3.61503
          0.01939  4.34871  5.07105  0.61958  0.77255  0.48576  0.95510
    548   3.64562  4.92265  5.15731  4.68821  1.29627  4.76186  4.53248  2.58312  4.52662  1.07585  3.16110  4.73212  4.96069  4.52364  4.55546  4.14723  3.86706  2.74821  4.68137  3.17377    663 - -
          2.68618  4.42225  2.77519  2.73123  3.46354  2.40513  3.72494  3.29354  2.67741  2.69355  4.24690  2.90347  2.73739  3.18146  2.89801  2.37887  2.77519  2.98518  4.58477  3.61503
          0.01939  4.34871  5.07105  0.61958  0.77255  0.48576  0.95510
    549   3.39511  4.66025  5.23537  4.69373  3.45376  4.78823  5.22269  1.72026  4.57403  1.06992  3.23256  4.88382  4.98758  4.68925  4.67273  4.16145  3.63160  1.45110  5.51600  4.42096    664 - -
          2.68618  4.42225  2.77519  2.73123  3.46354  2.40513  3.72494  3.29354  2.67741  2.69355  4.24690  2.90347  2.73739  3.18146  2.89801  2.37887  2.77519  2.98518  4.58477  3.61503
          0.01939  4.34871  5.07105  0.61958  0.77255  0.48576  0.95510
    550   2.36736  5.03405  2.98753  1.78876  4.32762  3.47556  3.66173  3.76680  2.38835  3.30995  3.24211  2.97237  3.87035  2.45659  2.42514  2.68625  2.92080  3.39727  5.49445  4.13410    665 - -
          2.68618  4.42225  2.77519  2.73123  3.46354  2.40513  3.72494  3.29354  2.67741  2.69355  4.24690  2.90347  2.73739  3.18146  2.89801  2.37887  2.77519  2.98518  4.58477  3.61503
          0.01939  4.34871  5.07105  0.61958  0.77255  0.48576  0.95510
    551   2.74583  4.84035  3.23047  2.65642  4.11033  3.56067  3.74582  3.48706  2.42431  3.10527  3.94905  3.13802  3.95742  2.51853  1.85164  2.80526  2.22671  2.57325  5.35597  4.06931    666 - -
          2.68618  4.42225  2.77519  2.73123  3.46354  2.40513  3.72494  3.29354  2.67741  2.69355  4.24690  2.90347  2.73739  3.18146  2.89801  2.37887  2.77519  2.98518  4.58477  3.61503
          0.01939  4.34871  5.07105  0.61958  0.77255  0.48576  0.95510
    552   3.74031  5.07570  4.95586  4.62293  3.39438  4.58398  5.13497  2.64542  4.38975  0.45244  3.31156  4.85558  4.95314  4.63790  4.47730  4.25286  4.02088  2.80154  5.41788  4.24320    667 - -
          2.68618  4.42225  2.77519  2.73123  3.46354  2.40513  3.72494  3.29354  2.67741  2.69355  4.24690  2.90347  2.73739  3.18146  2.89801  2.37887  2.77519  2.98518  4.58477  3.61503
          0.01939  4.34871  5.07105  0.61958  0.77255  0.48576  0.95510
    553   2.31373  5.04621  2.90941  2.14819  4.35282  3.44493  2.89930  3.80342  2.44160  3.34482  4.12267  2.58600  3.85807  2.79348  2.92251  2.12109  2.53654  3.42141  5.52924  4.15178    668 - -
          2.68618  4.42225  2.77519  2.73123  3.46354  2.40513  3.72494  3.29354  2.67741  2.69355  4.24690  2.90347  2.73739  3.18146  2.89801  2.37887  2.77519  2.98518  4.58477  3.61503
          0.01939  4.34871  5.07105  0.61958  0.77255  0.48576  0.95510
    554   2.35818  4.97292  2.59360  2.20115  4.24391  3.46014  2.93013  3.06735  2.44032  3.24618  4.03525  2.52504  3.85626  2.79274  2.91708  2.66527  2.89307  2.79581  5.45303  4.09065    669 - -
          2.68618  4.42225  2.77519  2.73123  3.46354  2.40513  3.72494  3.29354  2.67741  2.69355  4.24690  2.90347  2.73739  3.18146  2.89801  2.37887  2.77519  2.98518  4.58477  3.61503
          0.01939  4.34871  5.07105  0.61958  0.77255  0.48576  0.95510
    555   2.30656  4.12737  4.21920  3.63106  3.22466  3.79699  4.11307  2.18342  3.49760  2.03343  3.22770  3.80987  4.16369  3.70779  3.65465  3.09039  2.41369  2.00539  2.73095  3.56799    670 - -
          2.68618  4.42225  2.77519  2.73123  3.46354  2.40513  3.72494  3.29354  2.67741  2.69355  4.24690  2.90347  2.73739  3.18146  2.89801  2.37887  2.77519  2.98518  4.58477  3.61503
          0.01939  4.34871  5.07105  0.61958  0.77255  0.48576  0.95510
    556   2.78341  4.51984  3.62720  3.04804  3.45551  3.71127  3.88091  2.97954  2.77318  2.68223  3.61871  3.43324  4.09524  3.23010  1.93095  2.98509  3.01430  2.02106  4.92625  2.35176    671 - -
          2.68618  4.42225  2.77519  2.73123  3.46354  2.40513  3.72494  3.29354  2.67741  2.69355  4.24690  2.90347  2.73739  3.18146  2.89801  2.37887  2.77519  2.98518  4.58477  3.61503
          0.01939  4.34871  5.07105  0.61958  0.77255  0.48576  0.95510
    557   2.33959  5.01694  3.00182  2.47217  4.37624  2.76085  3.69113  3.81829  2.40864  3.35686  4.13969  2.99360  3.87842  2.11299  2.21268  2.36705  2.93598  3.43369  5.53242  4.17672    672 - -
          2.68618  4.42225  2.77519  2.73123  3.46354  2.40513  3.72494  3.29354  2.67741  2.69355  4.24690  2.90347  2.73739  3.18146  2.89801  2.37887  2.77519  2.98518  4.58477  3.61503
          0.01939  4.34871  5.07105  0.61958  0.77255  0.48576  0.95510
    558   2.66126  4.78668  3.10187  2.26315  3.13164  2.51851  3.71163  2.86095  2.52191  3.03527  3.86417  3.05592  3.89447  2.53089  2.51648  2.71672  2.89218  3.10837  5.30056  3.98388    673 - -
          2.68618  4.42225  2.77519  2.73123  3.46354  2.40513  3.72494  3.29354  2.67741  2.69355  4.24690  2.90347  2.73739  3.18146  2.89801  2.37887  2.77519  2.98518  4.58477  3.61503
          0.01939  4.34871  5.07105  0.61958  0.77255  0.48576  0.95510
    559   3.41108  4.77068  4.83145  4.31840  2.89347  4.45391  4.41317  2.67263  4.04840  0.74769  3.22730  4.43805  4.73751  4.24591  4.14692  3.83985  3.63891  2.77513  2.83664  3.24441    674 - -
          2.68618  4.42225  2.77519  2.73123  3.46354  2.40513  3.72494  3.29354  2.67741  2.69355  4.24690  2.90347  2.73739  3.18146  2.89801  2.37887  2.77519  2.98518  4.58477  3.61503
          0.01939  4.34871  5.07105  0.61958  0.77255  0.48576  0.95510
    560   1.86907  4.89711  3.07516  2.55632  4.27708  3.45947  3.74494  3.70080  2.47686  3.27780  4.08375  3.05617  3.89988  2.44862  2.47076  1.99464  2.94330  3.33924  5.48561  4.15726    675 - -
          2.68618  4.42225  2.77519  2.73123  3.46354  2.40513  3.72494  3.29354  2.67741  2.69355  4.24690  2.90347  2.73739  3.18146  2.89801  2.37887  2.77519  2.98518  4.58477  3.61503
          0.01939  4.34871  5.07105  0.61958  0.77255  0.48576  0.95510
    561   2.77099  5.18528  2.77020  1.82934  4.51802  2.69371  3.72079  3.97978  2.49374  3.49767  4.27831  2.93373  3.89617  1.93167  2.97021  2.73940  2.51667  3.57886  5.66151  4.26763    676 - -
          2.68618  4.42225  2.77519  2.73123  3.46354  2.40513  3.72494  3.29354  2.67741  2.69355  4.24690  2.90347  2.73739  3.18146  2.89801  2.37887  2.77519  2.98518  4.58477  3.61503
          0.01939  4.34871  5.07105  0.61958  0.77255  0.48576  0.95510
    562   1.89544  4.78752  3.03484  2.26428  4.24684  3.39993  3.84227  3.64979  2.67161  3.27272  4.09357  3.09123  2.08839  3.00912  3.11822  2.71104  2.46868  3.28565  5.51776  4.19452    677 - -
          2.68618  4.42225  2.77519  2.73123  3.46354  2.40513  3.72494  3.29354  2.67741  2.69355  4.24690  2.90347  2.73739  3.18146  2.89801  2.37887  2.77519  2.98518  4.58477  3.61503
          0.01939  4.34871  5.07105  0.61958  0.77255  0.48576  0.95510
    563   2.10164  4.89375  3.18721  2.61599  4.15508  3.55707  3.72540  3.54982  2.39726  2.55817  3.98062  3.10824  3.94812  2.17852  2.10403  2.79476  2.97738  3.24170  5.38155  4.08374    678 - -
          2.68618  4.42225  2.77519  2.73123  3.46354  2.40513  3.72494  3.29354  2.67741  2.69355  4.24690  2.90347  2.73739  3.18146  2.89801  2.37887  2.77519  2.98518  4.58477  3.61503
          0.01939  4.34871  5.07105  0.61958  0.77255  0.48576  0.95510
    564   2.58522  4.49283  3.41436  2.90912  3.90191  3.42638  3.96054  3.25734  2.87266  2.36453  3.82805  3.30130  2.05375  3.20931  3.25366  2.32220  2.06765  2.95683  5.28744  4.02954    679 - -
          2.68618  4.42225  2.77519  2.73123  3.46354  2.40513  3.72494  3.29354  2.67741  2.69355  4.24690  2.90347  2.73739  3.18146  2.89801  2.37887  2.77519  2.98518  4.58477  3.61503
          0.01939  4.34871  5.07105  0.61958  0.77255  0.48576  0.95510
    565   2.86756  4.31027  4.34672  3.76648  3.28411  4.01019  4.32671  2.05533  3.64959  1.61786  2.61277  3.99139  2.40977  3.85745  3.82971  3.30716  3.09963  1.99066  4.95324  3.78850    680 - -
          2.68618  4.42225  2.77519  2.73123  3.46354  2.40513  3.72494  3.29354  2.67741  2.69355  4.24690  2.90347  2.73739  3.18146  2.89801  2.37887  2.77519  2.98518  4.58477  3.61503
          0.01939  4.34871  5.07105  0.61958  0.77255  0.48576  0.95510
    566   2.34875  5.01795  2.50877  1.80119  4.31321  3.44902  3.69466  3.73424  2.48485  3.31131  4.10306  2.95888  3.87103  2.82471  2.96805  2.69025  2.46672  2.73063  5.51778  4.14669    681 - -
          2.68618  4.42225  2.77519  2.73123  3.46354  2.40513  3.72494  3.29354  2.67741  2.69355  4.24690  2.90347  2.73739  3.18146  2.89801  2.37887  2.77519  2.98518  4.58477  3.61503
          0.01939  4.34871  5.07105  0.61958  0.77255  0.48576  0.95510
    567   2.34021  5.21703  2.85171  1.92677  4.55082  3.47783  3.69504  4.00687  2.10153  3.50357  4.28057  2.95550  3.90724  1.85951  2.82831  2.75331  3.02052  3.60508  5.64473  4.26737    682 - -
          2.68618  4.42225  2.77519  2.73123  3.46354  2.40513  3.72494  3.29354  2.67741  2.69355  4.24690  2.90347  2.73739  3.18146  2.89801  2.37887  2.77519  2.98518  4.58477  3.61503
          0.01939  4.34871  5.07105  0.61958  0.77255  0.48576  0.95510
    568   4.24348  5.42390  4.88930  4.73050  3.31902  4.32777  4.61367  4.32457  4.46594  3.62460  4.92952  4.79594  4.88819  4.82545  4.50036  4.44274  4.57373  4.22525  0.30317  3.30078    683 - -
          2.68618  4.42225  2.77519  2.73123  3.46354  2.40513  3.72494  3.29354  2.67741  2.69355  4.24690  2.90347  2.73739  3.18146  2.89801  2.37887  2.77519  2.98518  4.58477  3.61503
          0.01939  4.34871  5.07105  0.61958  0.77255  0.48576  0.95510
    569   2.69575  4.68246  3.25628  2.68833  3.88246  2.87190  3.76562  3.26114  2.55738  2.20966  3.77373  3.16430  3.95084  2.53475  2.20185  2.79563  2.92513  2.56670  5.21510  3.93703    684 - -
          2.68618  4.42225  2.77519  2.73123  3.46354  2.40513  3.72494  3.29354  2.67741  2.69355  4.24690  2.90347  2.73739  3.18146  2.89801  2.37887  2.77519  2.98518  4.58477  3.61503
          0.01939  4.34871  5.07105  0.61958  0.77255  0.48576  0.95510
    570   2.37899  5.14170  2.43671  1.89140  4.45519  3.43550  3.65656  3.92450  2.42116  3.43370  4.19434  2.91205  3.12472  2.41814  2.91428  2.66321  2.92794  3.51614  5.59143  3.23619    685 - -
          2.68618  4.42225  2.77519  2.73123  3.46354  2.40513  3.72494  3.29354  2.67741  2.69355  4.24690  2.90347  2.73739  3.18146  2.89801  2.37887  2.77519  2.98518  4.58477  3.61503
          0.01939  4.34871  5.07105  0.61958  0.77255  0.48576  0.95510
    571   2.31010  4.60461  3.32110  2.74818  3.75874  3.58186  2.98483  3.16399  2.62144  2.83206  3.69995  3.20918  3.96562  3.01850  1.99050  2.81564  2.91742  2.54236  3.45562  3.84924    686 - -
          2.68618  4.42225  2.77519  2.73123  3.46354  2.40513  3.72494  3.29354  2.67741  2.69355  4.24690  2.90347  2.73739  3.18146  2.89801  2.37887  2.77519  2.98518  4.58477  3.61503
          0.01939  4.34871  5.07105  0.61958  0.77255  0.48576  0.95510
    572   3.06250  2.29902  4.73867  4.23155  3.37887  4.10750  4.69908  2.42057  4.02468  0.93847  3.30672  4.33704  4.54361  4.24676  4.14499  3.51590  3.36055  2.37113  5.19891  4.00907    687 - -
          2.68618  4.42225  2.77519  2.73123  3.46354  2.40513  3.72494  3.29354  2.67741  2.69355  4.24690  2.90347  2.73739  3.18146  2.89801  2.37887  2.77519  2.98518  4.58477  3.61503
          0.01939  4.34871  5.07105  0.61958  0.77255  0.48576  0.95510
    573   2.32838  4.88222  3.12176  2.56359  4.13435  3.52788  3.70989  3.54039  2.43049  2.27012  3.96288  2.62858  3.91919  2.46239  2.21260  2.75422  2.94305  3.22478  5.37297  4.06044    688 - -
          2.68618  4.42225  2.77519  2.73123  3.46354  2.40513  3.72494  3.29354  2.67741  2.69355  4.24690  2.90347  2.73739  3.18146  2.89801  2.37887  2.77519  2.98518  4.58477  3.61503
          0.01939  4.34871  5.07105  0.61958  0.77255  0.48576  0.95510
    574   2.34482  5.13171  2.14457  2.11663  4.46865  3.42429  3.71517  3.92995  2.51642  3.45986  4.23753  2.92738  3.87718  2.83919  3.01490  2.28594  2.16066  3.52955  5.63524  4.23831    689 - -
          2.68618  4.42225  2.77519  2.73123  3.46354  2.40513  3.72494  3.29354  2.67741  2.69355  4.24690  2.90347  2.73739  3.18146  2.89801  2.37887  2.77519  2.98518  4.58477  3.61503
          0.01939  4.34871  5.07105  0.61958  0.77255  0.48576  0.95510
    575   2.86758  4.40404  4.13597  3.59610  3.33470  2.76267  4.27919  2.57294  3.45394  1.14904  2.64232  3.86859  4.29607  3.73327  3.67903  3.22514  3.12207  2.49068  5.01136  3.82382    690 - -
          2.68618  4.42225  2.77519  2.73123  3.46354  2.40513  3.72494  3.29354  2.67741  2.69355  4.24690  2.90347  2.73739  3.18146  2.89801  2.37887  2.77519  2.98518  4.58477  3.61503
          0.01939  4.34871  5.07105  0.61958  0.77255  0.48576  0.95510
    576   3.62579  4.89230  5.31538  4.78463  3.26066  4.94135  5.27395  1.81666  4.60623  0.68658  3.04418  5.02330  5.07282  4.67695  4.67508  4.34089  3.85150  2.34638  5.43438  4.37057    691 - -
          2.68618  4.42225  2.77519  2.73123  3.46354  2.40513  3.72494  3.29354  2.67741  2.69355  4.24690  2.90347  2.73739  3.18146  2.89801  2.37887  2.77519  2.98518  4.58477  3.61503
          0.01939  4.34871  5.07105  0.61958  0.77255  0.48576  0.95510
    577   2.89681  5.42797  1.78985  1.76390  4.74096  3.41137  3.79272  4.23690  2.66610  3.72691  4.51370  2.41542  3.93276  2.92461  3.20602  2.82320  2.12631  3.80753  5.87904  4.42513    692 - -
          2.68618  4.42225  2.77519  2.73123  3.46354  2.40513  3.72494  3.29354  2.67741  2.69355  4.24690  2.90347  2.73739  3.18146  2.89801  2.37887  2.77519  2.98518  4.58477  3.61503
          0.01939  4.34871  5.07105  0.61958  0.77255  0.48576  0.95510
    578   2.09741  4.69123  2.68687  2.61296  3.90117  3.51891  3.74733  3.27531  2.59587  2.49978  3.78524  3.10688  3.91232  2.93888  2.63015  2.73840  2.52050  2.57183  5.23675  3.93821    693 - -
          2.68618  4.42225  2.77519  2.73123  3.46354  2.40513  3.72494  3.29354  2.67741  2.69355  4.24690  2.90347  2.73739  3.18146  2.89801  2.37887  2.77519  2.98518  4.58477  3.61503
          0.01939  4.34871  5.07105  0.61958  0.77255  0.48576  0.95510
    579   3.06206  2.98627  4.78639  4.21706  2.03687  4.22325  4.46436  2.42694  4.05345  1.11899  3.13188  4.31036  4.53597  4.16909  4.12513  3.55337  3.29792  2.40846  4.85311  3.57490    694 - -
          2.68618  4.42225  2.77519  2.73123  3.46354  2.40513  3.72494  3.29354  2.67741  2.69355  4.24690  2.90347  2.73739  3.18146  2.89801  2.37887  2.77519  2.98518  4.58477  3.61503
          0.01939  4.34871  5.07105  0.61958  0.77255  0.48576  0.95510
    580   3.01510  4.46882  4.43654  3.90571  1.39155  4.08900  4.28494  2.54138  3.76964  1.73252  3.28107  4.08348  4.45021  3.96925  3.93595  3.41635  2.45597  2.48088  4.76185  3.37264    695 - -
          2.68618  4.42225  2.77519  2.73123  3.46354  2.40513  3.72494  3.29354  2.67741  2.69355  4.24690  2.90347  2.73739  3.18146  2.89801  2.37887  2.77519  2.98518  4.58477  3.61503
          0.01939  4.34871  5.07105  0.61958  0.77255  0.48576  0.95510
    581   2.08663  4.93646  2.98885  2.19342  4.20806  3.46613  3.68360  3.63677  2.46472  2.77485  4.01497  2.98660  2.98480  2.47592  2.93212  2.38468  2.90297  3.29001  5.43496  4.08363    696 - -
          2.68618  4.42225  2.77519  2.73123  3.46354  2.40513  3.72494  3.29354  2.67741  2.69355  4.24690  2.90347  2.73739  3.18146  2.89801  2.37887  2.77519  2.98518  4.58477  3.61503
          0.01939  4.34871  5.07105  0.61958  0.77255  0.48576  0.95510
    582   2.33261  3.26348  2.60332  2.28603  3.95170  3.50204  3.73974  3.33936  2.58203  2.98813  3.82631  3.08350  3.15162  2.92174  3.02844  2.72482  2.88918  2.33763  5.27264  3.96546    697 - -
          2.68618  4.42225  2.77519  2.73123  3.46354  2.40513  3.72494  3.29354  2.67741  2.69355  4.24690  2.90347  2.73739  3.18146  2.89801  2.37887  2.77519  2.98518  4.58477  3.61503
          0.01939  4.34871  5.07105  0.61958  0.77255  0.48576  0.95510
    583   2.73928  5.17624  1.94024  2.10258  4.47532  3.43554  2.91141  2.93918  2.48186  3.46252  4.23552  2.44094  3.87360  2.81138  2.98018  2.70557  2.97770  3.54426  5.62880  4.22558    698 - -
          2.68618  4.42225  2.77519  2.73123  3.46354  2.40513  3.72494  3.29354  2.67741  2.69355  4.24690  2.90347  2.73739  3.18146  2.89801  2.37887  2.77519  2.98518  4.58477  3.61503
          0.01939  4.34871  5.07105  0.61958  0.77255  0.48576  0.95510
    584   2.40105  5.10750  2.14215  2.11998  4.41219  2.84142  3.68000  3.87019  2.46239  2.83532  4.17559  2.92629  2.94280  2.79980  2.95503  2.68342  2.94336  3.47891  5.57790  4.18702    699 - -
          2.68618  4.42225  2.77519  2.73123  3.46354  2.40513  3.72494  3.29354  2.67741  2.69355  4.24690  2.90347  2.73739  3.18146  2.89801  2.37887  2.77519  2.98518  4.58477  3.61503
          0.01939  4.34871  5.07105  0.61958  0.77255  0.48576  0.95510
    585   2.77314  5.25487  2.33381  1.86381  4.57334  2.69391  3.71056  4.05308  2.51259  3.55248  4.32075  2.89596  3.88326  2.43216  3.02099  2.72612  2.15286  3.63463  5.70575  4.28616    700 - -
          2.68618  4.42225  2.77519  2.73123  3.46354  2.40513  3.72494  3.29354  2.67741  2.69355  4.24690  2.90347  2.73739  3.18146  2.89801  2.37887  2.77519  2.98518  4.58477  3.61503
          0.12448  4.34871  2.26222  0.61958  0.77255  0.48576  0.95510
    586   2.27727  5.04078  2.48229  2.36826  4.37377  2.83394  3.64316  3.83204  2.41020  3.36045  4.13067  2.49704  3.82397  2.76040  2.48458  2.63458  2.53301  3.43449  5.53291  4.14761    701 - -
          2.68628  4.42235  2.77499  2.73134  3.46364  2.40499  3.72505  3.29306  2.67751  2.69365  4.24700  2.90357  2.73717  3.18157  2.89811  2.37874  2.77530  2.98529  4.58487  3.61513
          0.26160  1.49958  4.96809  0.87228  0.54128  0.62016  0.77189
    587   2.74123  5.00590  2.88574  1.73379  4.25883  3.46727  3.70050  2.84327  2.44539  3.23775  4.07430  2.97857  3.89539  2.07009  2.87584  2.74589  2.97549  3.32578  5.47920  4.13054    706 - -
          2.68618  4.42225  2.77519  2.73123  3.46354  2.40513  3.72494  3.29354  2.67741  2.69355  4.24690  2.90347  2.73739  3.18146  2.89801  2.37887  2.77519  2.98518  4.58477  3.61503
          0.02151  4.24574  4.96809  0.61958  0.77255  0.41005  1.08950
    588   2.37693  4.50467  3.39738  2.82413  3.66489  3.59924  3.82033  3.03407  2.38128  2.13028  3.60203  3.26575  3.98025  3.08601  2.55578  2.83722  2.49565  2.79220  3.29138  3.81186    707 - -
          2.68618  4.42225  2.77519  2.73123  3.46354  2.40513  3.72494  3.29354  2.67741  2.69355  4.24690  2.90347  2.73739  3.18146  2.89801  2.37887  2.77519  2.98518  4.58477  3.61503
          0.01939  4.34871  5.07105  0.61958  0.77255  0.48576  0.95510
    589   1.90800  4.67231  3.19354  2.65311  3.92928  3.49814  3.78071  3.31198  2.62450  2.52387  3.81566  3.13328  2.94691  2.49142  3.04978  2.73999  2.48324  3.02187  5.26444  3.97176    708 - -
          2.68618  4.42225  2.77519  2.73123  3.46354  2.40513  3.72494  3.29354  2.67741  2.69355  4.24690  2.90347  2.73739  3.18146  2.89801  2.37887  2.77519  2.98518  4.58477  3.61503
          0.01939  4.34871  5.07105  0.61958  0.77255  0.48576  0.95510
    590   2.89458  4.39457  4.19467  3.60790  3.29708  3.98511  4.26302  2.52007  3.42752  1.27339  2.63462  3.89195  4.32035  3.71647  2.70926  3.27496  3.12341  2.11519  4.97960  3.81573    709 - -
          2.68618  4.42225  2.77519  2.73123  3.46354  2.40513  3.72494  3.29354  2.67741  2.69355  4.24690  2.90347  2.73739  3.18146  2.89801  2.37887  2.77519  2.98518  4.58477  3.61503
          0.01939  4.34871  5.07105  0.61958  0.77255  0.48576  0.95510
    591   2.33881  5.10788  2.96767  2.12868  4.42904  3.47085  3.64808  3.88257  2.12641  3.39377  4.16149  2.95432  3.86521  2.42874  2.44213  2.67985  2.27915  3.48691  5.54776  4.17507    710 - -
          2.68618  4.42225  2.77519  2.73123  3.46354  2.40513  3.72494  3.29354  2.67741  2.69355  4.24690  2.90347  2.73739  3.18146  2.89801  2.37887  2.77519  2.98518  4.58477  3.61503
          0.01939  4.34871  5.07105  0.61958  0.77255  0.48576  0.95510
    592   2.67258  4.80194  3.11796  2.55655  4.02446  3.51247  3.71070  3.43241  2.49802  2.66443  3.88022  3.06272  3.90094  2.19227  2.48611  2.40626  2.54122  3.12811  5.30910  3.11573    711 - -
          2.68618  4.42225  2.77519  2.73123  3.46354  2.40513  3.72494  3.29354  2.67741  2.69355  4.24690  2.90347  2.73739  3.18146  2.89801  2.37887  2.77519  2.98518  4.58477  3.61503
          0.01939  4.34871  5.07105  0.61958  0.77255  0.48576  0.95510
    593   3.40469  4.65734  5.28352  4.74761  3.49040  4.82725  5.28275  1.31941  4.63286  1.21001  3.26368  4.93200  5.02108  4.74899  4.72946  4.20687  3.64254  1.61553  5.56321  4.46483    712 - -
          2.68618  4.42225  2.77519  2.73123  3.46354  2.40513  3.72494  3.29354  2.67741  2.69355  4.24690  2.90347  2.73739  3.18146  2.89801  2.37887  2.77519  2.98518  4.58477  3.61503
          0.01939  4.34871  5.07105  0.61958  0.77255  0.48576  0.95510
    594   2.79706  5.13665  3.07169  1.99869  4.46304  3.54332  3.67915  3.89223  2.28760  2.74897  4.19475  3.03357  3.93386  2.07813  2.02064  2.78212  3.01463  3.52154  5.54727  4.21705    713 - -
          2.68618  4.42225  2.77519  2.73123  3.46354  2.40513  3.72494  3.29354  2.67741  2.69355  4.24690  2.90347  2.73739  3.18146  2.89801  2.37887  2.77519  2.98518  4.58477  3.61503
          0.01939  4.34871  5.07105  0.61958  0.77255  0.48576  0.95510
    595   2.74968  5.24919  2.42736  2.08807  4.58608  3.44159  3.67442  4.06688  2.41742  3.54460  4.30030  2.49739  3.87255  2.15047  2.10850  2.70304  2.98457  3.63722  5.67552  4.26617    714 - -
          2.68618  4.42225  2.77519  2.73123  3.46354  2.40513  3.72494  3.29354  2.67741  2.69355  4.24690  2.90347  2.73739  3.18146  2.89801  2.37887  2.77519  2.98518  4.58477  3.61503
          0.01939  4.34871  5.07105  0.61958  0.77255  0.48576  0.95510
    596   2.68602  4.88478  3.01426  1.98234  4.13238  3.48714  3.70911  3.54498  2.49925  2.29120  3.96585  3.02121  3.89229  2.52086  2.95056  2.39885  2.51550  3.22195  5.39106  4.05744    715 - -
          2.68618  4.42225  2.77519  2.73123  3.46354  2.40513  3.72494  3.29354  2.67741  2.69355  4.24690  2.90347  2.73739  3.18146  2.89801  2.37887  2.77519  2.98518  4.58477  3.61503
          0.01939  4.34871  5.07105  0.61958  0.77255  0.48576  0.95510
    597   3.03909  4.39278  4.80225  4.22609  2.32157  4.20330  4.33687  1.76786  4.05090  1.46774  3.12594  4.27422  4.50355  4.14163  4.09248  3.52299  3.26428  2.47202  2.48252  3.35025    716 - -
          2.68618  4.42225  2.77519  2.73123  3.46354  2.40513  3.72494  3.29354  2.67741  2.69355  4.24690  2.90347  2.73739  3.18146  2.89801  2.37887  2.77519  2.98518  4.58477  3.61503
          0.01939  4.34871  5.07105  0.61958  0.77255  0.48576  0.95510
    598   2.32153  4.99273  2.43131  2.15513  4.25697  3.46131  3.70786  3.67828  2.51212  3.26452  4.06855  2.97122  3.88470  2.49943  2.99089  2.71354  2.94554  2.15262  5.48670  4.12571    717 - -
          2.68618  4.42225  2.77519  2.73123  3.46354  2.40513  3.72494  3.29354  2.67741  2.69355  4.24690  2.90347  2.73739  3.18146  2.89801  2.37887  2.77519  2.98518  4.58477  3.61503
          0.01939  4.34871  5.07105  0.61958  0.77255  0.48576  0.95510
    599   2.40391  5.14478  2.49159  2.36680  4.47579  3.43875  3.63317  3.94961  2.14471  3.44231  4.19185  2.56171  3.83804  2.41276  2.49181  2.64186  2.48581  3.52840  5.58433  4.18479    718 - -
          2.68618  4.42225  2.77519  2.73123  3.46354  2.40513  3.72494  3.29354  2.67741  2.69355  4.24690  2.90347  2.73739  3.18146  2.89801  2.37887  2.77519  2.98518  4.58477  3.61503
          0.01939  4.34871  5.07105  0.61958  0.77255  0.48576  0.95510
    600   2.83700  4.21098  4.67174  4.06951  2.46529  4.01145  4.31682  2.13566  3.88805  1.74393  2.51511  4.12806  4.34100  4.01086  3.93198  3.32389  3.06564  2.00234  2.55507  3.60625    719 - -
          2.68618  4.42225  2.77519  2.73123  3.46354  2.40513  3.72494  3.29354  2.67741  2.69355  4.24690  2.90347  2.73739  3.18146  2.89801  2.37887  2.77519  2.98518  4.58477  3.61503
          0.01939  4.34871  5.07105  0.61958  0.77255  0.48576  0.95510
    601   2.29597  4.52201  3.35655  2.79185  3.68415  3.59077  3.82165  2.62638  2.40966  2.34503  3.61275  3.24543  3.97353  2.31076  3.12417  2.82334  2.89731  2.41534  5.08881  3.82985    720 - -
          2.68618  4.42225  2.77519  2.73123  3.46354  2.40513  3.72494  3.29354  2.67741  2.69355  4.24690  2.90347  2.73739  3.18146  2.89801  2.37887  2.77519  2.98518  4.58477  3.61503
          0.01939  4.34871  5.07105  0.61958  0.77255  0.48576  0.95510
    602   1.86066  4.94109  2.94477  2.17749  4.25937  3.45659  3.74092  3.67797  2.52888  3.26757  4.07792  3.01196  3.89788  2.48277  2.98342  2.72546  2.14572  3.32897  5.49182  4.14649    721 - -
          2.68618  4.42225  2.77519  2.73123  3.46354  2.40513  3.72494  3.29354  2.67741  2.69355  4.24690  2.90347  2.73739  3.18146  2.89801  2.37887  2.77519  2.98518  4.58477  3.61503
          0.01939  4.34871  5.07105  0.61958  0.77255  0.48576  0.95510
    603   2.74030  5.24379  2.09024  1.91292  4.57755  3.43531  2.91033  4.06097  2.42558  3.54027  4.29410  2.90096  3.86632  2.42489  2.44755  2.69377  2.97603  3.63003  5.67330  4.25977    722 - -
          2.68618  4.42225  2.77519  2.73123  3.46354  2.40513  3.72494  3.29354  2.67741  2.69355  4.24690  2.90347  2.73739  3.18146  2.89801  2.37887  2.77519  2.98518  4.58477  3.61503
          0.01939  4.34871  5.07105  0.61958  0.77255  0.48576  0.95510
    604   1.94686  3.06646  3.94311  3.37430  3.35496  2.95100  4.05202  2.27651  3.28256  2.14728  3.34944  3.63590  4.08457  3.53475  3.52554  2.96618  2.46101  2.43042  4.85282  3.65156    723 - -
          2.68618  4.42225  2.77519  2.73123  3.46354  2.40513  3.72494  3.29354  2.67741  2.69355  4.24690  2.90347  2.73739  3.18146  2.89801  2.37887  2.77519  2.98518  4.58477  3.61503
          0.01939  4.34871  5.07105  0.61958  0.77255  0.48576  0.95510
    605   2.12183  4.88723  3.01734  2.22655  4.14855  2.81017  3.69686  3.56779  2.48920  2.73798  3.97292  3.00803  3.87694  2.47425  2.95111  2.69295  2.46667  3.23488  5.39883  4.05869    724 - -
          2.68618  4.42225  2.77519  2.73123  3.46354  2.40513  3.72494  3.29354  2.67741  2.69355  4.24690  2.90347  2.73739  3.18146  2.89801  2.37887  2.77519  2.98518  4.58477  3.61503
          0.12448  4.34871  2.26222  0.61958  0.77255  0.48576  0.95510
    606   2.63167  3.37457  2.62196  2.46997  4.08020  2.91905  3.66247  3.49692  2.45271  2.66127  3.91055  2.98852  3.84901  2.45269  2.47209  2.66464  2.86395  3.17190  5.33869  4.00432    725 - -
          2.68618  4.42225  2.77519  2.73123  3.46354  2.40513  3.72494  3.29354  2.67741  2.69355  4.24690  2.90347  2.73739  3.18146  2.89801  2.37887  2.77519  2.98518  4.58477  3.61503
          0.02151  4.24574  4.96809  0.61958  0.77255  0.41005  1.08950
    607   0.97530  4.31357  3.84749  3.49828  4.47059  3.13412  4.48036  3.83633  3.49352  3.56306  4.39082  3.57382  3.89017  3.76913  3.78668  1.95818  2.16987  3.30153  5.83187  4.64230    726 - -
          2.68618  4.42225  2.77519  2.73123  3.46354  2.40513  3.72494  3.29354  2.67741  2.69355  4.24690  2.90347  2.73739  3.18146  2.89801  2.37887  2.77519  2.98518  4.58477  3.61503
          0.01939  4.34871  5.07105  0.61958  0.77255  0.48576  0.95510
    608   2.36458  5.06242  2.99196  2.45706  4.37704  2.43326  2.93837  3.81920  2.37351  3.35177  4.13530  2.98428  3.88461  2.19666  2.39267  2.70747  2.94621  3.44294  5.52223  4.16564    727 - -
          2.68618  4.42225  2.77519  2.73123  3.46354  2.40513  3.72494  3.29354  2.67741  2.69355  4.24690  2.90347  2.73739  3.18146  2.89801  2.37887  2.77519  2.98518  4.58477  3.61503
          0.01939  4.34871  5.07105  0.61958  0.77255  0.48576  0.95510
    609   2.29114  4.25071  4.26966  3.70910  1.84568  3.88349  4.03520  2.61602  3.58073  2.33786  3.33378  3.86229  4.25168  3.77505  3.73871  3.18395  3.03523  2.05637  4.55020  2.23642    728 - -
          2.68618  4.42225  2.77519  2.73123  3.46354  2.40513  3.72494  3.29354  2.67741  2.69355  4.24690  2.90347  2.73739  3.18146  2.89801  2.37887  2.77519  2.98518  4.58477  3.61503
          0.01939  4.34871  5.07105  0.61958  0.77255  0.48576  0.95510
    610   1.76995  5.05843  2.39396  2.42028  4.44198  2.80909  3.74254  3.89870  2.54962  3.44148  4.22531  2.95588  3.88053  2.45717  3.04072  2.33329  2.97511  3.49840  5.62628  4.24202    729 - -
          2.68618  4.42225  2.77519  2.73123  3.46354  2.40513  3.72494  3.29354  2.67741  2.69355  4.24690  2.90347  2.73739  3.18146  2.89801  2.37887  2.77519  2.98518  4.58477  3.61503
          0.01939  4.34871  5.07105  0.61958  0.77255  0.48576  0.95510
    611   2.69642  5.13152  2.51714  2.11773  4.44155  2.85849  3.66121  3.90709  2.42739  2.76199  4.18659  2.91705  2.97636  2.17755  2.91834  2.66865  2.93121  3.50416  5.58480  4.18845    730 - -
          2.68618  4.42225  2.77519  2.73123  3.46354  2.40513  3.72494  3.29354  2.67741  2.69355  4.24690  2.90347  2.73739  3.18146  2.89801  2.37887  2.77519  2.98518  4.58477  3.61503
          0.01939  4.34871  5.07105  0.61958  0.77255  0.48576  0.95510
    612   2.08303  4.67457  3.20768  2.69747  3.94385  3.50316  3.81907  3.31810  2.65090  2.45143  3.83868  3.16706  2.14103  2.54822  3.05607  2.77119  2.93077  3.03399  5.28836  4.00108    731 - -
          2.68618  4.42225  2.77519  2.73123  3.46354  2.40513  3.72494  3.29354  2.67741  2.69355  4.24690  2.90347  2.73739  3.18146  2.89801  2.37887  2.77519  2.98518  4.58477  3.61503
          0.01939  4.34871  5.07105  0.61958  0.77255  0.48576  0.95510
    613   3.36315  4.68057  5.06677  4.55567  3.43569  4.64624  5.11674  2.09690  4.39867  1.04710  3.24885  4.75323  4.91337  4.57621  4.52493  4.03602  3.61697  1.31805  5.47236  4.33495    732 - -
          2.68618  4.42225  2.77519  2.73123  3.46354  2.40513  3.72494  3.29354  2.67741  2.69355  4.24690  2.90347  2.73739  3.18146  2.89801  2.37887  2.77519  2.98518  4.58477  3.61503
          0.01939  4.34871  5.07105  0.61958  0.77255  0.48576  0.95510
    614   2.66522  4.76840  3.20933  2.75337  4.36981  3.39891  3.90472  3.80133  2.61933  3.39197  4.21243  3.18931  1.70962  3.07233  2.34279  1.94904  2.99078  3.39894  5.58841  4.29366    733 - -
          2.68618  4.42225  2.77519  2.73123  3.46354  2.40513  3.72494  3.29354  2.67741  2.69355  4.24690  2.90347  2.73739  3.18146  2.89801  2.37887  2.77519  2.98518  4.58477  3.61503
          0.01939  4.34871  5.07105  0.61958  0.77255  0.48576  0.95510
    615   2.24476  4.27923  3.74559  3.18626  3.43644  3.65144  3.99441  2.34149  3.11415  1.75757  3.41487  3.52019  3.09356  3.39854  3.41231  2.47925  2.89780  2.51820  4.92045  3.70586    734 - -
          2.68618  4.42225  2.77519  2.73123  3.46354  2.40513  3.72494  3.29354  2.67741  2.69355  4.24690  2.90347  2.73739  3.18146  2.89801  2.37887  2.77519  2.98518  4.58477  3.61503
          0.01939  4.34871  5.07105  0.61958  0.77255  0.48576  0.95510
    616   2.37654  5.07397  2.87342  1.89651  4.39182  3.44028  2.96679  3.84657  2.45839  3.38261  4.16014  2.94259  2.95495  2.80689  2.94062  2.11789  2.93863  3.45835  5.56199  4.17977    735 - -
          2.68618  4.42225  2.77519  2.73123  3.46354  2.40513  3.72494  3.29354  2.67741  2.69355  4.24690  2.90347  2.73739  3.18146  2.89801  2.37887  2.77519  2.98518  4.58477  3.61503
          0.01939  4.34871  5.07105  0.61958  0.77255  0.48576  0.95510
    617   2.77039  4.36387  2.84962  3.27229  3.53805  3.82789  4.12947  2.13485  3.21806  2.20065  3.47611  3.63725  4.19928  3.50727  3.53641  3.09743  2.52580  1.56613  5.07357  3.84999    736 - -
          2.68618  4.42225  2.77519  2.73123  3.46354  2.40513  3.72494  3.29354  2.67741  2.69355  4.24690  2.90347  2.73739  3.18146  2.89801  2.37887  2.77519  2.98518  4.58477  3.61503
          0.01939  4.34871  5.07105  0.61958  0.77255  0.48576  0.95510
    618   3.33968  4.58012  5.26649  4.75876  3.74000  4.83157  5.39777  1.38322  4.66510  1.89068  3.51331  4.93862  5.06495  4.87337  4.81427  4.22531  3.59081  0.97109  5.76890  4.59306    737 - -
          2.68618  4.42225  2.77519  2.73123  3.46354  2.40513  3.72494  3.29354  2.67741  2.69355  4.24690  2.90347  2.73739  3.18146  2.89801  2.37887  2.77519  2.98518  4.58477  3.61503
          0.01939  4.34871  5.07105  0.61958  0.77255  0.48576  0.95510
    619   2.80258  4.78055  3.43031  2.85001  4.07712  3.60548  3.83384  2.69849  2.44526  3.07769  3.96225  3.27878  4.03242  3.02713  1.39163  2.39439  3.05119  3.14003  5.34721  4.08784    738 - -
          2.68618  4.42225  2.77519  2.73123  3.46354  2.40513  3.72494  3.29354  2.67741  2.69355  4.24690  2.90347  2.73739  3.18146  2.89801  2.37887  2.77519  2.98518  4.58477  3.61503
          0.01939  4.34871  5.07105  0.61958  0.77255  0.48576  0.95510
    620   2.33231  5.09187  2.30041  2.14316  4.40186  3.44384  3.64248  3.86314  2.39257  3.38109  3.11514  2.92583  3.84287  2.44725  2.52648  2.64820  2.90165  3.46375  5.54494  4.15637    739 - -
          2.68618  4.42225  2.77519  2.73123  3.46354  2.40513  3.72494  3.29354  2.67741  2.69355  4.24690  2.90347  2.73739  3.18146  2.89801  2.37887  2.77519  2.98518  4.58477  3.61503
          0.01939  4.34871  5.07105  0.61958  0.77255  0.48576  0.95510
    621   2.33148  4.54045  3.31479  2.44859  3.70513  3.57653  2.53241  3.05845  2.72559  2.36428  3.63776  3.22566  3.96592  3.06559  3.12122  2.81436  2.89932  2.18447  5.10274  3.83695    740 - -
          2.68618  4.42225  2.77519  2.73123  3.46354  2.40513  3.72494  3.29354  2.67741  2.69355  4.24690  2.90347  2.73739  3.18146  2.89801  2.37887  2.77519  2.98518  4.58477  3.61503
          0.01939  4.34871  5.07105  0.61958  0.77255  0.48576  0.95510
    622   3.12699  4.47192  4.87578  4.30105  2.28975  4.29640  4.41337  2.10170  4.13000  1.10039  3.08670  4.36156  4.57465  4.20162  4.16773  3.61920  3.34924  2.53503  2.95802  3.40617    741 - -
          2.68618  4.42225  2.77519  2.73123  3.46354  2.40513  3.72494  3.29354  2.67741  2.69355  4.24690  2.90347  2.73739  3.18146  2.89801  2.37887  2.77519  2.98518  4.58477  3.61503
          0.01939  4.34871  5.07105  0.61958  0.77255  0.48576  0.95510
    623   2.10501  4.88878  2.56043  2.48222  4.16022  3.46745  3.69080  3.58194  2.48043  2.69231  3.97880  3.00336  3.86955  2.83364  2.56509  2.36328  2.53815  3.24328  5.40444  4.06122    742 - -
          2.68618  4.42225  2.77519  2.73123  3.46354  2.40513  3.72494  3.29354  2.67741  2.69355  4.24690  2.90347  2.73739  3.18146  2.89801  2.37887  2.77519  2.98518  4.58477  3.61503
          0.01939  4.34871  5.07105  0.61958  0.77255  0.48576  0.95510
    624   1.82427  5.00638  2.96965  2.46758  4.34700  2.80452  3.70176  3.78629  2.44176  3.33669  4.12607  2.56839  3.88227  2.47994  2.48912  2.70137  2.94235  3.41130  5.52458  4.16862    743 - -
          2.68618  4.42225  2.77519  2.73123  3.46354  2.40513  3.72494  3.29354  2.67741  2.69355  4.24690  2.90347  2.73739  3.18146  2.89801  2.37887  2.77519  2.98518  4.58477  3.61503
          0.01939  4.34871  5.07105  0.61958  0.77255  0.48576  0.95510
    625   2.67610  4.70203  3.19948  2.63492  3.09037  2.88611  3.74379  3.29188  2.28264  2.20703  3.78603  3.12365  3.92728  2.49162  2.59926  2.76293  2.90493  3.01290  5.22619  3.93480    744 - -
          2.68618  4.42225  2.77519  2.73123  3.46354  2.40513  3.72494  3.29354  2.67741  2.69355  4.24690  2.90347  2.73739  3.18146  2.89801  2.37887  2.77519  2.98518  4.58477  3.61503
          0.01939  4.34871  5.07105  0.61958  0.77255  0.48576  0.95510
    626   3.74031  5.07570  4.95586  4.62293  3.39438  4.58398  5.13497  2.64542  4.38975  0.45244  3.31156  4.85558  4.95314  4.63790  4.47730  4.25286  4.02088  2.80154  5.41788  4.24320    745 - -
          2.68618  4.42225  2.77519  2.73123  3.46354  2.40513  3.72494  3.29354  2.67741  2.69355  4.24690  2.90347  2.73739  3.18146  2.89801  2.37887  2.77519  2.98518  4.58477  3.61503
          0.01939  4.34871  5.07105  0.61958  0.77255  0.48576  0.95510
    627   2.31085  5.31459  1.73294  2.01429  4.66034  2.59431  3.77584  4.14632  2.62927  3.64930  4.43151  2.89313  3.91437  2.90550  3.15685  2.35240  3.09663  3.72105  5.80855  4.37418    746 - -
          2.68618  4.42225  2.77519  2.73123  3.46354  2.40513  3.72494  3.29354  2.67741  2.69355  4.24690  2.90347  2.73739  3.18146  2.89801  2.37887  2.77519  2.98518  4.58477  3.61503
          0.01939  4.34871  5.07105  0.61958  0.77255  0.48576  0.95510
    628   2.84124  5.31125  1.87632  2.33767  4.66732  2.22585  3.78216  4.15478  2.63096  3.65696  4.44068  2.89901  3.91843  2.09541  3.15247  2.33932  3.10296  3.72798  5.81373  4.38142    747 - -
          2.68618  4.42225  2.77519  2.73123  3.46354  2.40513  3.72494  3.29354  2.67741  2.69355  4.24690  2.90347  2.73739  3.18146  2.89801  2.37887  2.77519  2.98518  4.58477  3.61503
          0.01939  4.34871  5.07105  0.61958  0.77255  0.48576  0.95510
    629   2.71522  5.17027  2.43415  1.93386  4.49343  2.80744  3.67180  3.96471  2.43883  3.46945  4.23153  2.91179  3.86029  2.78409  2.47036  2.68125  2.20942  3.55196  5.62355  4.22061    748 - -
          2.68618  4.42225  2.77519  2.73123  3.46354  2.40513  3.72494  3.29354  2.67741  2.69355  4.24690  2.90347  2.73739  3.18146  2.89801  2.37887  2.77519  2.98518  4.58477  3.61503
          0.01939  4.34871  5.07105  0.61958  0.77255  0.48576  0.95510
    630   2.69407  5.09864  2.41424  2.39653  4.45610  2.79667  3.68619  3.92050  2.45191  3.43889  4.20613  2.93643  2.51357  2.80246  2.26877  2.34552  2.94007  3.51112  5.60202  4.21163    749 - -
          2.68618  4.42225  2.77519  2.73123  3.46354  2.40513  3.72494  3.29354  2.67741  2.69355  4.24690  2.90347  2.73739  3.18146  2.89801  2.37887  2.77519  2.98518  4.58477  3.61503
          0.10770  4.34871  2.41713  0.61958  0.77255  0.48576  0.95510
    631   2.67492  4.33762  3.65012  3.10045  3.49230  3.66983  3.97990  2.04863  3.02362  2.16668  3.45349  2.76094  4.06600  3.33823  3.34603  2.94344  2.06158  2.43730  4.98460  3.75514    750 - -
          2.68618  4.42225  2.77519  2.73123  3.46354  2.40513  3.72494  3.29354  2.67741  2.69355  4.24690  2.90347  2.73739  3.18146  2.89801  2.37887  2.77519  2.98518  4.58477  3.61503
          0.02116  4.26217  4.98451  0.61958  0.77255  0.42003  1.07010
    632   2.76459  5.15546  2.89587  2.14955  4.49921  3.47482  3.69667  3.95177  2.39733  3.46161  4.24146  2.49882  3.90208  2.81608  2.05194  1.90025  2.99995  3.55590  5.61197  4.24283    751 - -
          2.68618  4.42225  2.77519  2.73123  3.46354  2.40513  3.72494  3.29354  2.67741  2.69355  4.24690  2.90347  2.73739  3.18146  2.89801  2.37887  2.77519  2.98518  4.58477  3.61503
          0.01939  4.34871  5.07105  0.61958  0.77255  0.48576  0.95510
    633   1.77226  4.68176  3.25537  2.73358  3.92529  3.53162  3.83565  3.27156  2.64809  2.91299  2.92472  3.19815  3.96503  1.99141  3.03858  2.80000  2.95163  3.00779  5.28815  4.00628    752 - -
          2.68618  4.42225  2.77519  2.73123  3.46354  2.40513  3.72494  3.29354  2.67741  2.69355  4.24690  2.90347  2.73739  3.18146  2.89801  2.37887  2.77519  2.98518  4.58477  3.61503
          0.01939  4.34871  5.07105  0.61958  0.77255  0.48576  0.95510
    634   2.75581  5.14486  3.00009  2.46581  4.49594  2.84895  3.67082  3.94170  2.06178  3.44087  4.21646  2.48989  2.92385  2.78440  1.91962  2.73394  2.98250  3.54601  5.57925  4.22477    753 - -
          2.68618  4.42225  2.77519  2.73123  3.46354  2.40513  3.72494  3.29354  2.67741  2.69355  4.24690  2.90347  2.73739  3.18146  2.89801  2.37887  2.77519  2.98518  4.58477  3.61503
          0.01939  4.34871  5.07105  0.61958  0.77255  0.48576  0.95510
    635   3.68331  4.96372  5.04591  4.64187  0.90607  4.68494  4.25857  2.74558  4.46972  1.57304  3.37431  4.59532  4.94289  4.48576  4.50610  4.08661  3.91692  2.85642  4.40936  2.79494    754 - -
          2.68618  4.42225  2.77519  2.73123  3.46354  2.40513  3.72494  3.29354  2.67741  2.69355  4.24690  2.90347  2.73739  3.18146  2.89801  2.37887  2.77519  2.98518  4.58477  3.61503
          0.01939  4.34871  5.07105  0.61958  0.77255  0.48576  0.95510
    636   3.13625  4.75014  4.11109  3.54356  3.52410  4.02149  4.24228  2.85978  2.95537  0.93605  3.48543  3.86201  4.40468  3.57316  2.33679  3.40745  3.37444  2.83318  5.19139  3.96513    755 - -
          2.68618  4.42225  2.77519  2.73123  3.46354  2.40513  3.72494  3.29354  2.67741  2.69355  4.24690  2.90347  2.73739  3.18146  2.89801  2.37887  2.77519  2.98518  4.58477  3.61503
          0.01939  4.34871  5.07105  0.61958  0.77255  0.48576  0.95510
    637   1.46001  4.55624  3.42865  2.93217  4.14903  3.37253  3.99905  3.50280  2.80393  3.18451  4.03688  3.30514  3.93546  3.21227  2.50497  2.71721  1.91639  3.14606  5.47027  4.21300    756 - -
          2.68618  4.42225  2.77519  2.73123  3.46354  2.40513  3.72494  3.29354  2.67741  2.69355  4.24690  2.90347  2.73739  3.18146  2.89801  2.37887  2.77519  2.98518  4.58477  3.61503
          0.01939  4.34871  5.07105  0.61958  0.77255  0.48576  0.95510
    638   3.36563  5.06669  4.13368  4.10435  5.18677  0.26736  5.16729  4.92983  4.34827  4.51133  5.50946  4.30056  4.46923  4.63553  4.50627  3.55498  3.88232  4.36551  6.12895  5.31371    757 - -
          2.68618  4.42225  2.77519  2.73123  3.46354  2.40513  3.72494  3.29354  2.67741  2.69355  4.24690  2.90347  2.73739  3.18146  2.89801  2.37887  2.77519  2.98518  4.58477  3.61503
          0.01939  4.34871  5.07105  0.61958  0.77255  0.48576  0.95510
    639   2.33915  4.98807  2.97313  2.44753  4.31433  2.42978  3.68327  3.75608  2.17408  3.30917  4.09355  2.97510  3.12137  2.46649  2.90786  2.67195  2.47131  3.38095  5.50185  4.13918    758 - -
          2.68618  4.42225  2.77519  2.73123  3.46354  2.40513  3.72494  3.29354  2.67741  2.69355  4.24690  2.90347  2.73739  3.18146  2.89801  2.37887  2.77519  2.98518  4.58477  3.61503
          0.01939  4.34871  5.07105  0.61958  0.77255  0.48576  0.95510
    640   3.34044  4.58182  5.26842  4.75664  3.71122  4.82549  5.37726  1.36197  4.66105  1.79261  3.48578  4.93352  5.05536  4.85758  4.80217  4.21656  3.58985  1.03486  5.73893  4.57215    759 - -
          2.68618  4.42225  2.77519  2.73123  3.46354  2.40513  3.72494  3.29354  2.67741  2.69355  4.24690  2.90347  2.73739  3.18146  2.89801  2.37887  2.77519  2.98518  4.58477  3.61503
          0.01939  4.34871  5.07105  0.61958  0.77255  0.48576  0.95510
    641   2.58907  4.68932  3.11371  2.75382  4.44151  3.29807  4.00114  3.87928  2.85068  3.49074  4.29895  1.80948  3.90098  3.17807  3.27850  1.81024  1.94644  3.42496  5.70081  4.38717    760 - -
          2.68618  4.42225  2.77519  2.73123  3.46354  2.40513  3.72494  3.29354  2.67741  2.69355  4.24690  2.90347  2.73739  3.18146  2.89801  2.37887  2.77519  2.98518  4.58477  3.61503
          0.01939  4.34871  5.07105  0.61958  0.77255  0.48576  0.95510
    642   3.21073  4.52534  4.99659  4.44674  1.56361  4.48390  4.77012  1.58168  4.30946  1.93221  3.24136  4.56653  4.75515  4.42974  4.39425  3.83034  3.44754  1.74637  5.12465  3.86044    761 - -
          2.68618  4.42225  2.77519  2.73123  3.46354  2.40513  3.72494  3.29354  2.67741  2.69355  4.24690  2.90347  2.73739  3.18146  2.89801  2.37887  2.77519  2.98518  4.58477  3.61503
          0.01939  4.34871  5.07105  0.61958  0.77255  0.48576  0.95510
    643   2.59910  0.75402  4.41022  4.18769  4.53408  2.06249  4.89047  3.89100  4.08724  3.69419  4.59704  3.99180  4.08073  4.34649  4.21036  2.83189  3.12537  3.40392  5.87522  4.79417    762 - -
          2.68618  4.42225  2.77519  2.73123  3.46354  2.40513  3.72494  3.29354  2.67741  2.69355  4.24690  2.90347  2.73739  3.18146  2.89801  2.37887  2.77519  2.98518  4.58477  3.61503
          0.01939  4.34871  5.07105  0.61958  0.77255  0.48576  0.95510
    644   2.63072  4.64846  3.35553  2.86826  4.23630  3.39746  3.95160  3.62906  2.68541  3.26714  4.10770  3.26524  3.94514  3.14491  2.34716  2.26800  1.37200  3.25760  5.50900  4.24235    763 - -
          2.68618  4.42225  2.77519  2.73123  3.46354  2.40513  3.72494  3.29354  2.67741  2.69355  4.24690  2.90347  2.73739  3.18146  2.89801  2.37887  2.77519  2.98518  4.58477  3.61503
          0.01939  4.34871  5.07105  0.61958  0.77255  0.48576  0.95510
    645   3.61826  4.91838  5.21984  4.66407  3.17851  4.86267  5.14322  2.38691  4.46687  0.87899  1.54825  4.91654  4.99621  4.54060  4.53867  4.24015  3.83471  2.59402  5.33508  4.29794    764 - -
          2.68618  4.42225  2.77519  2.73123  3.46354  2.40513  3.72494  3.29354  2.67741  2.69355  4.24690  2.90347  2.73739  3.18146  2.89801  2.37887  2.77519  2.98518  4.58477  3.61503
          0.01939  4.34871  5.07105  0.61958  0.77255  0.48576  0.95510
    646   3.25400  4.58152  4.96195  4.40141  3.36679  4.53341  4.91303  2.14304  4.25993  1.59096  1.80066  4.59565  4.78674  4.41139  4.37927  3.87850  3.48929  1.32890  5.31690  4.20250    765 - -
          2.68618  4.42225  2.77519  2.73123  3.46354  2.40513  3.72494  3.29354  2.67741  2.69355  4.24690  2.90347  2.73739  3.18146  2.89801  2.37887  2.77519  2.98518  4.58477  3.61503
          0.01939  4.34871  5.07105  0.61958  0.77255  0.48576  0.95510
    647   3.51086  5.15902  4.17164  4.09611  5.00939  3.82114  5.10885  4.71122  4.20096  4.27000  5.35648  4.34392  0.28242  4.57250  4.36805  3.69860  3.99274  4.29521  6.03392  5.14417    766 - -
          2.68618  4.42225  2.77519  2.73123  3.46354  2.40513  3.72494  3.29354  2.67741  2.69355  4.24690  2.90347  2.73739  3.18146  2.89801  2.37887  2.77519  2.98518  4.58477  3.61503
          0.01939  4.34871  5.07105  0.61958  0.77255  0.48576  0.95510
    648   3.42679  4.91189  4.61175  4.26889  3.52400  4.22304  4.89392  2.75352  4.00631  2.06702  0.68860  4.47941  4.70807  4.36705  4.14974  3.81302  3.75329  2.81114  5.41095  4.20634    767 - -
          2.68618  4.42225  2.77519  2.73123  3.46354  2.40513  3.72494  3.29354  2.67741  2.69355  4.24690  2.90347  2.73739  3.18146  2.89801  2.37887  2.77519  2.98518  4.58477  3.61503
          0.01939  4.34871  5.07105  0.61958  0.77255  0.48576  0.95510
    649   3.63611  5.38722  4.18301  3.62435  4.86983  3.99554  4.29371  4.47039  2.59154  3.89878  4.90782  3.93586  4.49456  3.50944  0.44568  3.71142  3.88190  4.17831  5.76930  4.71903    768 - -
          2.68618  4.42225  2.77519  2.73123  3.46354  2.40513  3.72494  3.29354  2.67741  2.69355  4.24690  2.90347  2.73739  3.18146  2.89801  2.37887  2.77519  2.98518  4.58477  3.61503
          0.01939  4.34871  5.07105  0.61958  0.77255  0.48576  0.95510
    650   2.08055  4.42503  3.59514  3.15276  4.01697  3.34443  4.16357  3.30933  3.11229  2.31108  3.96978  3.44434  3.96106  3.44241  3.45278  1.24894  2.92867  2.98338  5.43541  4.18712    769 - -
          2.68618  4.42225  2.77519  2.73123  3.46354  2.40513  3.72494  3.29354  2.67741  2.69355  4.24690  2.90347  2.73739  3.18146  2.89801  2.37887  2.77519  2.98518  4.58477  3.61503
          0.01939  4.34871  5.07105  0.61958  0.77255  0.48576  0.95510
    651   3.38733  4.63454  5.28477  4.75815  3.56263  4.83481  5.32409  1.13457  4.64958  1.43647  3.33542  4.94093  5.03912  4.79245  4.76120  4.21960  3.62943  1.55677  5.62648  4.50666    770 - -
          2.68618  4.42225  2.77519  2.73123  3.46354  2.40513  3.72494  3.29354  2.67741  2.69355  4.24690  2.90347  2.73739  3.18146  2.89801  2.37887  2.77519  2.98518  4.58477  3.61503
          0.01939  4.34871  5.07105  0.61958  0.77255  0.48576  0.95510
    652   3.51086  5.15902  4.17164  4.09611  5.00939  3.82114  5.10885  4.71122  4.20096  4.27000  5.35648  4.34392  0.28242  4.57250  4.36805  3.69860  3.99274  4.29521  6.03392  5.14417    771 - -
          2.68618  4.42225  2.77519  2.73123  3.46354  2.40513  3.72494  3.29354  2.67741  2.69355  4.24690  2.90347  2.73739  3.18146  2.89801  2.37887  2.77519  2.98518  4.58477  3.61503
          0.01939  4.34871  5.07105  0.61958  0.77255  0.48576  0.95510
    653   3.73532  5.08249  4.52378  4.21671  0.74989  4.44224  2.36465  3.62647  4.06518  2.97587  4.20029  4.15516  4.80654  4.18778  4.18105  3.84170  3.97559  3.51749  3.91015  2.18797    772 - -
          2.68618  4.42225  2.77519  2.73123  3.46354  2.40513  3.72494  3.29354  2.67741  2.69355  4.24690  2.90347  2.73739  3.18146  2.89801  2.37887  2.77519  2.98518  4.58477  3.61503
          0.01939  4.34871  5.07105  0.61958  0.77255  0.48576  0.95510
    654   3.39220  5.46961  3.92034  3.11545  5.02707  3.95201  3.77911  4.32269  1.27290  3.68842  4.57186  3.46772  4.28782  2.90668  1.12393  3.37055  3.51770  4.00863  5.66209  4.56024    773 - -
          2.68618  4.42225  2.77519  2.73123  3.46354  2.40513  3.72494  3.29354  2.67741  2.69355  4.24690  2.90347  2.73739  3.18146  2.89801  2.37887  2.77519  2.98518  4.58477  3.61503
          0.01939  4.34871  5.07105  0.61958  0.77255  0.48576  0.95510
    655   2.89364  4.42044  4.14077  3.56882  3.50769  3.95863  4.27963  2.39211  3.28281  2.00741  3.44663  3.86071  4.33547  3.69160  2.73745  3.27324  3.13970  1.20599  5.12142  3.90767    774 - -
          2.68618  4.42225  2.77519  2.73123  3.46354  2.40513  3.72494  3.29354  2.67741  2.69355  4.24690  2.90347  2.73739  3.18146  2.89801  2.37887  2.77519  2.98518  4.58477  3.61503
          0.01939  4.34871  5.07105  0.61958  0.77255  0.48576  0.95510
    656   3.33253  4.58115  5.25375  4.78066  3.86331  4.81520  5.49858  1.32049  4.69005  2.32635  3.63155  4.95679  5.09173  4.94919  4.86665  4.23353  3.59946  0.85511  5.90819  4.69285    775 - -
          2.68618  4.42225  2.77519  2.73123  3.46354  2.40513  3.72494  3.29354  2.67741  2.69355  4.24690  2.90347  2.73739  3.18146  2.89801  2.37887  2.77519  2.98518  4.58477  3.61503
          0.01939  4.34871  5.07105  0.61958  0.77255  0.48576  0.95510
    657   3.25682  0.33641  4.83776  4.70310  4.62579  3.75488  5.25087  3.88416  4.54838  3.76003  4.90463  4.57350  4.49322  4.87433  4.57800  3.52579  3.76403  3.58708  5.90258  4.90196    776 - -
          2.68618  4.42225  2.77519  2.73123  3.46354  2.40513  3.72494  3.29354  2.67741  2.69355  4.24690  2.90347  2.73739  3.18146  2.89801  2.37887  2.77519  2.98518  4.58477  3.61503
          0.01939  4.34871  5.07105  0.61958  0.77255  0.48576  0.95510
    658   3.74031  5.07570  4.95586  4.62293  3.39438  4.58398  5.13497  2.64542  4.38975  0.45244  3.31156  4.85558  4.95314  4.63790  4.47730  4.25286  4.02088  2.80154  5.41788  4.24320    777 - -
          2.68618  4.42225  2.77519  2.73123  3.46354  2.40513  3.72494  3.29354  2.67741  2.69355  4.24690  2.90347  2.73739  3.18146  2.89801  2.37887  2.77519  2.98518  4.58477  3.61503
          0.01939  4.34871  5.07105  0.61958  0.77255  0.48576  0.95510
    659   3.46900  4.79883  5.09783  4.59189  3.32123  4.69824  5.13451  2.23525  4.41247  0.73897  3.12814  4.80803  4.94263  4.56082  4.52193  4.09922  3.72078  1.84797  5.42243  4.31501    778 - -
          2.68618  4.42225  2.77519  2.73123  3.46354  2.40513  3.72494  3.29354  2.67741  2.69355  4.24690  2.90347  2.73739  3.18146  2.89801  2.37887  2.77519  2.98518  4.58477  3.61503
          0.01939  4.34871  5.07105  0.61958  0.77255  0.48576  0.95510
    660   3.36563  5.06669  4.13368  4.10435  5.18677  0.26736  5.16729  4.92983  4.34827  4.51133  5.50946  4.30056  4.46923  4.63553  4.50627  3.55498  3.88232  4.36551  6.12895  5.31371    779 - -
          2.68618  4.42225  2.77519  2.73123  3.46354  2.40513  3.72494  3.29354  2.67741  2.69355  4.24690  2.90347  2.73739  3.18146  2.89801  2.37887  2.77519  2.98518  4.58477  3.61503
          0.01939  4.34871  5.07105  0.61958  0.77255  0.48576  0.95510
    661   3.55254  4.88109  5.09420  4.54790  3.19708  4.76079  5.05371  2.38870  4.33445  1.14741  1.22142  4.80068  4.93837  4.46605  4.43351  4.13736  3.77702  2.56243  5.31366  4.23825    780 - -
          2.68618  4.42225  2.77519  2.73123  3.46354  2.40513  3.72494  3.29354  2.67741  2.69355  4.24690  2.90347  2.73739  3.18146  2.89801  2.37887  2.77519  2.98518  4.58477  3.61503
          0.01939  4.34871  5.07105  0.61958  0.77255  0.48576  0.95510
    662   3.13339  5.61069  1.87284  2.33968  4.95851  3.40547  4.01220  4.55030  3.05284  4.06022  4.92673  0.99520  4.05127  3.19310  3.63948  3.03693  3.44958  4.10453  6.16361  4.66370    781 - -
          2.68618  4.42225  2.77519  2.73123  3.46354  2.40513  3.72494  3.29354  2.67741  2.69355  4.24690  2.90347  2.73739  3.18146  2.89801  2.37887  2.77519  2.98518  4.58477  3.61503
          0.01939  4.34871  5.07105  0.61958  0.77255  0.48576  0.95510
    663   3.27627  5.92741  0.81542  1.83626  5.20804  3.40746  4.03818  4.77257  3.16003  4.24823  5.14397  2.86660  4.07950  3.22070  3.82053  3.12120  3.58662  4.32080  6.37998  4.82415    782 - -
          2.68618  4.42225  2.77519  2.73123  3.46354  2.40513  3.72494  3.29354  2.67741  2.69355  4.24690  2.90347  2.73739  3.18146  2.89801  2.37887  2.77519  2.98518  4.58477  3.61503
          0.01939  4.34871  5.07105  0.61958  0.77255  0.48576  0.95510
    664   3.36563  5.06669  4.13368  4.10435  5.18677  0.26736  5.16729  4.92983  4.34827  4.51133  5.50946  4.30056  4.46923  4.63553  4.50627  3.55498  3.88232  4.36551  6.12895  5.31371    783 - -
          2.68618  4.42225  2.77519  2.73123  3.46354  2.40513  3.72494  3.29354  2.67741  2.69355  4.24690  2.90347  2.73739  3.18146  2.89801  2.37887  2.77519  2.98518  4.58477  3.61503
          0.01939  4.34871  5.07105  0.61958  0.77255  0.48576  0.95510
    665   2.90690  4.91742  1.40837  2.70092  4.23257  3.54425  4.08060  3.16152  3.04048  3.18251  4.17328  3.21002  4.09865  3.29417  3.50867  2.99654  3.21137  1.67195  5.66499  4.31264    784 - -
          2.68618  4.42225  2.77519  2.73123  3.46354  2.40513  3.72494  3.29354  2.67741  2.69355  4.24690  2.90347  2.73739  3.18146  2.89801  2.37887  2.77519  2.98518  4.58477  3.61503
          0.01939  4.34871  5.07105  0.61958  0.77255  0.48576  0.95510
    666   4.19763  5.27103  5.12122  4.93852  1.07583  4.81171  3.63619  3.81066  4.74896  3.04421  4.37031  4.42018  5.09130  4.54555  4.65402  4.20739  4.40697  3.75582  3.73129  0.94835    785 - -
          2.68618  4.42225  2.77519  2.73123  3.46354  2.40513  3.72494  3.29354  2.67741  2.69355  4.24690  2.90347  2.73739  3.18146  2.89801  2.37887  2.77519  2.98518  4.58477  3.61503
          0.01939  4.34871  5.07105  0.61958  0.77255  0.48576  0.95510
    667   3.51086  5.15902  4.17164  4.09611  5.00939  3.82114  5.10885  4.71122  4.20096  4.27000  5.35648  4.34392  0.28242  4.57250  4.36805  3.69860  3.99274  4.29521  6.03392  5.14417    786 - -
          2.68618  4.42225  2.77519  2.73123  3.46354  2.40513  3.72494  3.29354  2.67741  2.69355  4.24690  2.90347  2.73739  3.18146  2.89801  2.37887  2.77519  2.98518  4.58477  3.61503
          0.01939  4.34871  5.07105  0.61958  0.77255  0.48576  0.95510
    668   3.10760  5.12263  3.61627  3.07430  4.67004  3.71492  3.96875  4.10747  2.35708  3.60581  4.49450  3.46092  2.70774  3.13497  0.87293  3.16200  3.37003  3.75782  5.66197  4.48600    787 - -
          2.68618  4.42225  2.77519  2.73123  3.46354  2.40513  3.72494  3.29354  2.67741  2.69355  4.24690  2.90347  2.73739  3.18146  2.89801  2.37887  2.77519  2.98518  4.58477  3.61503
          0.01939  4.34871  5.07105  0.61958  0.77255  0.48576  0.95510
    669   2.78887  5.07702  3.09088  2.54003  4.37685  3.54572  3.69118  3.80818  2.31574  2.66647  4.14599  2.26136  3.93836  1.91825  2.27409  2.78717  3.00892  3.45439  5.50401  4.17840    788 - -
          2.68618  4.42225  2.77519  2.73123  3.46354  2.40513  3.72494  3.29354  2.67741  2.69355  4.24690  2.90347  2.73739  3.18146  2.89801  2.37887  2.77519  2.98518  4.58477  3.61503
          0.01939  4.34871  5.07105  0.61958  0.77255  0.48576  0.95510
    670   2.68493  5.10735  2.45385  2.14957  4.41537  3.44065  3.65553  3.87730  2.41762  2.88666  4.16277  2.92265  3.84992  2.16527  2.90555  2.31390  2.54360  3.47864  5.56351  4.17185    789 - -
          2.68618  4.42225  2.77519  2.73123  3.46354  2.40513  3.72494  3.29354  2.67741  2.69355  4.24690  2.90347  2.73739  3.18146  2.89801  2.37887  2.77519  2.98518  4.58477  3.61503
          0.01939  4.34871  5.07105  0.61958  0.77255  0.48576  0.95510
    671   2.38634  4.83981  3.06437  2.50863  4.08154  3.48574  2.93697  3.49572  2.23924  3.10268  3.14702  3.02482  3.00441  2.84815  2.94999  2.37481  2.51580  3.17532  5.34989  4.01939    790 - -
          2.68618  4.42225  2.77519  2.73123  3.46354  2.40513  3.72494  3.29354  2.67741  2.69355  4.24690  2.90347  2.73739  3.18146  2.89801  2.37887  2.77519  2.98518  4.58477  3.61503
          0.01939  4.34871  5.07105  0.61958  0.77255  0.48576  0.95510
    672   1.68112  4.37649  3.72954  3.30616  4.11633  3.29820  4.29107  3.29483  3.27357  3.13274  4.04566  3.52615  1.52625  3.58203  3.59582  2.70373  2.92506  2.32479  5.54452  4.32273    791 - -
          2.68618  4.42225  2.77519  2.73123  3.46354  2.40513  3.72494  3.29354  2.67741  2.69355  4.24690  2.90347  2.73739  3.18146  2.89801  2.37887  2.77519  2.98518  4.58477  3.61503
          0.01939  4.34871  5.07105  0.61958  0.77255  0.48576  0.95510
    673   2.07152  5.04658  2.40538  2.15382  4.32132  3.45142  3.70546  3.75920  2.50831  2.41327  4.12037  2.51586  3.88180  2.83978  2.99442  2.71235  2.95762  3.39833  5.53134  4.15803    792 - -
          2.68618  4.42225  2.77519  2.73123  3.46354  2.40513  3.72494  3.29354  2.67741  2.69355  4.24690  2.90347  2.73739  3.18146  2.89801  2.37887  2.77519  2.98518  4.58477  3.61503
          0.01939  4.34871  5.07105  0.61958  0.77255  0.48576  0.95510
    674   2.65330  4.79528  2.40193  2.60906  4.32968  1.65627  3.89643  3.74721  2.76581  3.36742  4.18577  3.09024  3.90656  3.06760  3.22938  2.25635  2.97461  2.63877  5.60350  4.26995    793 - -
          2.68618  4.42225  2.77519  2.73123  3.46354  2.40513  3.72494  3.29354  2.67741  2.69355  4.24690  2.90347  2.73739  3.18146  2.89801  2.37887  2.77519  2.98518  4.58477  3.61503
          0.01939  4.34871  5.07105  0.61958  0.77255  0.48576  0.95510
    675   2.97062  4.58986  2.67188  3.32240  1.40792  3.90507  3.97970  2.86725  3.32861  1.99770  3.54231  3.66507  4.29178  3.57827  3.63576  3.21402  3.21077  2.74038  4.62688  3.11928    794 - -
          2.68618  4.42225  2.77519  2.73123  3.46354  2.40513  3.72494  3.29354  2.67741  2.69355  4.24690  2.90347  2.73739  3.18146  2.89801  2.37887  2.77519  2.98518  4.58477  3.61503
          0.01939  4.34871  5.07105  0.61958  0.77255  0.48576  0.95510
    676   3.21238  5.78214  0.85437  2.29309  5.10125  3.39713  4.03462  4.70523  3.13964  4.19300  5.07754  2.12475  4.06625  3.21929  3.77872  3.08339  3.53266  4.24537  6.30219  4.75757    795 - -
          2.68618  4.42225  2.77519  2.73123  3.46354  2.40513  3.72494  3.29354  2.67741  2.69355  4.24690  2.90347  2.73739  3.18146  2.89801  2.37887  2.77519  2.98518  4.58477  3.61503
          0.01939  4.34871  5.07105  0.61958  0.77255  0.48576  0.95510
    677   2.93293  4.48233  4.11905  3.53526  3.40382  3.97101  4.24592  2.56042  3.22993  1.20243  3.31821  3.84346  4.32837  3.63972  2.58295  3.27754  3.16958  2.06283  5.07231  3.88339    796 - -
          2.68618  4.42225  2.77519  2.73123  3.46354  2.40513  3.72494  3.29354  2.67741  2.69355  4.24690  2.90347  2.73739  3.18146  2.89801  2.37887  2.77519  2.98518  4.58477  3.61503
          0.01939  4.34871  5.07105  0.61958  0.77255  0.48576  0.95510
    678   2.93521  4.39369  4.34535  3.75586  3.24829  4.05504  4.33778  2.13108  3.58017  1.47190  1.89995  4.00508  4.37566  3.82918  2.85963  3.35101  3.16193  2.43923  4.97014  3.82079    797 - -
          2.68618  4.42225  2.77519  2.73123  3.46354  2.40513  3.72494  3.29354  2.67741  2.69355  4.24690  2.90347  2.73739  3.18146  2.89801  2.37887  2.77519  2.98518  4.58477  3.61503
          0.01939  4.34871  5.07105  0.61958  0.77255  0.48576  0.95510
    679   2.09020  4.99199  2.98658  2.44691  4.30836  3.45549  3.67429  3.74942  2.42490  3.30100  4.08481  2.58787  3.86211  2.44128  2.49787  2.38829  2.46771  3.37640  5.49216  4.13069    798 - -
          2.68618  4.42225  2.77519  2.73123  3.46354  2.40513  3.72494  3.29354  2.67741  2.69355  4.24690  2.90347  2.73739  3.18146  2.89801  2.37887  2.77519  2.98518  4.58477  3.61503
          0.01939  4.34871  5.07105  0.61958  0.77255  0.48576  0.95510
    680   2.32138  4.94150  3.02849  2.46917  4.20610  3.48107  3.67091  3.63360  2.18674  3.20825  4.00653  2.58296  3.87110  2.49884  2.47203  2.68505  2.90051  2.80564  5.42195  3.16684    799 - -
          2.68618  4.42225  2.77519  2.73123  3.46354  2.40513  3.72494  3.29354  2.67741  2.69355  4.24690  2.90347  2.73739  3.18146  2.89801  2.37887  2.77519  2.98518  4.58477  3.61503
          0.01939  4.34871  5.07105  0.61958  0.77255  0.48576  0.95510
    681   2.79084  5.31716  2.02362  1.77357  4.64627  3.42662  2.90538  4.13736  2.20730  3.61253  4.37254  2.88768  3.88639  2.42139  2.99645  2.73319  3.03214  3.70145  5.74581  4.31703    800 - -
          2.68618  4.42225  2.77519  2.73123  3.46354  2.40513  3.72494  3.29354  2.67741  2.69355  4.24690  2.90347  2.73739  3.18146  2.89801  2.37887  2.77519  2.98518  4.58477  3.61503
          0.01939  4.34871  5.07105  0.61958  0.77255  0.48576  0.95510
    682   2.72472  4.64711  3.33876  2.77035  3.73851  3.60240  3.78990  3.20425  2.60234  2.38819  3.73730  3.22739  2.24825  3.02874  2.22036  2.84567  2.95361  2.95120  5.12016  2.95485    801 - -
          2.68597  4.42236  2.77530  2.73134  3.46364  2.40499  3.72505  3.29365  2.67751  2.69366  4.24700  2.90357  2.73750  3.18105  2.89772  2.37897  2.77496  2.98529  4.58488  3.61514
          0.12727  2.17833  5.07105  1.30456  0.31648  0.48576  0.95510
    683   2.40620  4.92547  3.31647  2.70858  4.20421  3.62206  3.73873  3.57739  2.06463  3.16755  2.90734  3.17789  4.00189  2.89738  1.58438  2.87646  3.04204  3.27882  5.38950  4.12395    807 - -
          2.68618  4.42225  2.77519  2.73123  3.46354  2.40513  3.72494  3.29354  2.67741  2.69355  4.24690  2.90347  2.73739  3.18146  2.89801  2.37887  2.77519  2.98518  4.58477  3.61503
          0.01939  4.34871  5.07105  0.61958  0.77255  0.48576  0.95510
    684   2.70281  4.91393  3.10228  2.53813  4.19534  3.50903  3.69949  3.60493  1.94410  3.19168  4.00417  3.04694  2.52838  2.84326  2.48986  2.73061  2.47520  2.75990  5.41133  4.08850    808 - -
          2.68618  4.42225  2.77519  2.73123  3.46354  2.40513  3.72494  3.29354  2.67741  2.69355  4.24690  2.90347  2.73739  3.18146  2.89801  2.37887  2.77519  2.98518  4.58477  3.61503
          0.01939  4.34871  5.07105  0.61958  0.77255  0.48576  0.95510
    685   1.88008  4.41092  3.70247  3.56965  4.77014  0.78080  4.67897  4.17781  3.74697  3.90537  4.74441  3.63961  3.95585  3.99184  4.00508  2.66927  3.01370  3.54499  6.08415  4.92854    809 - -
          2.68618  4.42225  2.77519  2.73123  3.46354  2.40513  3.72494  3.29354  2.67741  2.69355  4.24690  2.90347  2.73739  3.18146  2.89801  2.37887  2.77519  2.98518  4.58477  3.61503
          0.01939  4.34871  5.07105  0.61958  0.77255  0.48576  0.95510
    686   3.27182  5.92748  0.83487  1.79425  5.20682  3.40622  4.03378  4.77101  3.15291  4.24480  5.13813  2.86396  4.07688  3.21529  3.81303  3.11670  3.58118  4.31829  6.37778  4.82065    810 - -
          2.68618  4.42225  2.77519  2.73123  3.46354  2.40513  3.72494  3.29354  2.67741  2.69355  4.24690  2.90347  2.73739  3.18146  2.89801  2.37887  2.77519  2.98518  4.58477  3.61503
          0.01939  4.34871  5.07105  0.61958  0.77255  0.48576  0.95510
    687   3.63611  5.38722  4.18301  3.62435  4.86983  3.99554  4.29371  4.47039  2.59154  3.89878  4.90782  3.93586  4.49456  3.50944  0.44568  3.71142  3.88190  4.17831  5.76930  4.71903    811 - -
          2.68618  4.42225  2.77519  2.73123  3.46354  2.40513  3.72494  3.29354  2.67741  2.69355  4.24690  2.90347  2.73739  3.18146  2.89801  2.37887  2.77519  2.98518  4.58477  3.61503
          0.01939  4.34871  5.07105  0.61958  0.77255  0.48576  0.95510
    688   2.30081  4.74619  2.50429  2.60507  3.02076  3.44782  3.80384  3.47120  2.66301  3.11209  3.94908  3.09501  3.90894  2.98788  3.11374  1.66428  2.92595  3.15074  5.37139  4.04723    812 - -
          2.68618  4.42225  2.77519  2.73123  3.46354  2.40513  3.72494  3.29354  2.67741  2.69355  4.24690  2.90347  2.73739  3.18146  2.89801  2.37887  2.77519  2.98518  4.58477  3.61503
          0.01939  4.34871  5.07105  0.61958  0.77255  0.48576  0.95510
    689   3.06315  4.91429  3.79795  3.15543  4.06101  3.83052  3.95189  2.42073  2.40117  2.93899  3.98678  3.52477  4.23276  3.15977  1.07560  3.19518  3.28863  3.08593  5.38589  4.15054    813 - -
          2.68618  4.42225  2.77519  2.73123  3.46354  2.40513  3.72494  3.29354  2.67741  2.69355  4.24690  2.90347  2.73739  3.18146  2.89801  2.37887  2.77519  2.98518  4.58477  3.61503
          0.01939  4.34871  5.07105  0.61958  0.77255  0.48576  0.95510
    690   3.63611  5.38722  4.18301  3.62435  4.86983  3.99554  4.29371  4.47039  2.59154  3.89878  4.90782  3.93586  4.49456  3.50944  0.44568  3.71142  3.88190  4.17831  5.76930  4.71903    814 - -
          2.68618  4.42225  2.77519  2.73123  3.46354  2.40513  3.72494  3.29354  2.67741  2.69355  4.24690  2.90347  2.73739  3.18146  2.89801  2.37887  2.77519  2.98518  4.58477  3.61503
          0.01939  4.34871  5.07105  0.61958  0.77255  0.48576  0.95510
    691   3.07434  5.67555  1.26621  1.63856  4.98256  3.39548  3.91014  4.50889  2.90265  3.98604  4.81274  2.85274  4.00009  3.06513  3.49936  2.26011  3.35743  4.06216  6.13840  4.62637    815 - -
          2.68618  4.42225  2.77519  2.73123  3.46354  2.40513  3.72494  3.29354  2.67741  2.69355  4.24690  2.90347  2.73739  3.18146  2.89801  2.37887  2.77519  2.98518  4.58477  3.61503
          0.01939  4.34871  5.07105  0.61958  0.77255  0.48576  0.95510
    692   3.24540  5.91362  0.98044  1.53515  5.19039  3.40213  4.01172  4.75174  3.11263  4.21868  5.09900  2.85504  4.06388  3.18800  3.76665  3.09263  3.54945  4.29571  6.35538  4.79736    816 - -
          2.68618  4.42225  2.77519  2.73123  3.46354  2.40513  3.72494  3.29354  2.67741  2.69355  4.24690  2.90347  2.73739  3.18146  2.89801  2.37887  2.77519  2.98518  4.58477  3.61503
          0.01939  4.34871  5.07105  0.61958  0.77255  0.48576  0.95510
    693   3.06318  5.45162  0.85956  2.37884  4.96095  3.37028  4.05626  4.51701  3.12797  4.05925  4.92899  2.94344  4.03928  3.24423  3.72110  2.30266  3.41231  4.04852  6.19079  4.70067    817 - -
          2.68618  4.42225  2.77519  2.73123  3.46354  2.40513  3.72494  3.29354  2.67741  2.69355  4.24690  2.90347  2.73739  3.18146  2.89801  2.37887  2.77519  2.98518  4.58477  3.61503
          0.01939  4.34871  5.07105  0.61958  0.77255  0.48576  0.95510
    694   2.88994  2.05361  3.91351  3.31954  4.19401  3.62614  4.11031  3.55120  2.66246  3.22888  4.15977  3.60949  4.15983  3.35550  1.11931  3.05384  3.21304  3.25825  5.46197  4.26594    818 - -
          2.68618  4.42225  2.77519  2.73123  3.46354  2.40513  3.72494  3.29354  2.67741  2.69355  4.24690  2.90347  2.73739  3.18146  2.89801  2.37887  2.77519  2.98518  4.58477  3.61503
          0.01939  4.34871  5.07105  0.61958  0.77255  0.48576  0.95510
    695   3.03075  4.68859  3.79676  3.29348  2.86059  3.91825  3.83200  3.13528  3.08511  2.13918  3.72650  3.61801  4.29278  2.54045  3.36140  3.21605  3.25889  2.96833  4.46382  1.35610    819 - -
          2.68618  4.42225  2.77519  2.73123  3.46354  2.40513  3.72494  3.29354  2.67741  2.69355  4.24690  2.90347  2.73739  3.18146  2.89801  2.37887  2.77519  2.98518  4.58477  3.61503
          0.01939  4.34871  5.07105  0.61958  0.77255  0.48576  0.95510
    696   3.74031  5.07570  4.95586  4.62293  3.39438  4.58398  5.13497  2.64542  4.38975  0.45244  3.31156  4.85558  4.95314  4.63790  4.47730  4.25286  4.02088  2.80154  5.41788  4.24320    820 - -
          2.68618  4.42225  2.77519  2.73123  3.46354  2.40513  3.72494  3.29354  2.67741  2.69355  4.24690  2.90347  2.73739  3.18146  2.89801  2.37887  2.77519  2.98518  4.58477  3.61503
          0.01939  4.34871  5.07105  0.61958  0.77255  0.48576  0.95510
    697   3.65129  4.93054  5.11015  4.66341  1.10764  4.72730  4.41846  2.63759  4.49795  1.26790  3.23500  4.67283  4.94893  4.50374  4.53076  4.11642  3.87669  2.78088  4.57037  3.01544    821 - -
          2.68618  4.42225  2.77519  2.73123  3.46354  2.40513  3.72494  3.29354  2.67741  2.69355  4.24690  2.90347  2.73739  3.18146  2.89801  2.37887  2.77519  2.98518  4.58477  3.61503
          0.01939  4.34871  5.07105  0.61958  0.77255  0.48576  0.95510
    698   3.74031  5.07570  4.95586  4.62293  3.39438  4.58398  5.13497  2.64542  4.38975  0.45244  3.31156  4.85558  4.95314  4.63790  4.47730  4.25286  4.02088  2.80154  5.41788  4.24320    822 - -
          2.68618  4.42225  2.77519  2.73123  3.46354  2.40513  3.72494  3.29354  2.67741  2.69355  4.24690  2.90347  2.73739  3.18146  2.89801  2.37887  2.77519  2.98518  4.58477  3.61503
          0.01939  4.34871  5.07105  0.61958  0.77255  0.48576  0.95510
    699   3.03514  5.63483  1.95554  1.16035  4.92990  3.40771  3.86941  4.45046  2.80536  3.91999  4.73244  2.85818  3.98468  2.30170  3.37007  2.92849  3.30500  4.00803  6.06325  4.57033    823 - -
          2.68618  4.42225  2.77519  2.73123  3.46354  2.40513  3.72494  3.29354  2.67741  2.69355  4.24690  2.90347  2.73739  3.18146  2.89801  2.37887  2.77519  2.98518  4.58477  3.61503
          0.01939  4.34871  5.07105  0.61958  0.77255  0.48576  0.95510
    700   1.00216  4.46128  3.94731  3.54771  3.84225  3.54097  4.43053  2.85629  3.44285  2.06318  3.81110  3.75484  4.16123  3.78436  3.70927  2.96358  3.09985  2.65735  5.44432  4.20318    824 - -
          2.68618  4.42225  2.77519  2.73123  3.46354  2.40513  3.72494  3.29354  2.67741  2.69355  4.24690  2.90347  2.73739  3.18146  2.89801  2.37887  2.77519  2.98518  4.58477  3.61503
          0.01939  4.34871  5.07105  0.61958  0.77255  0.48576  0.95510
    701   3.56073  4.82791  5.32953  4.76225  2.30561  4.85700  5.06166  1.88887  4.62410  0.80325  2.98015  4.93758  4.98328  4.60036  4.64337  4.21844  3.77264  2.49004  5.21609  4.07903    825 - -
          2.68618  4.42225  2.77519  2.73123  3.46354  2.40513  3.72494  3.29354  2.67741  2.69355  4.24690  2.90347  2.73739  3.18146  2.89801  2.37887  2.77519  2.98518  4.58477  3.61503
          0.01939  4.34871  5.07105  0.61958  0.77255  0.48576  0.95510
    702   2.66438  4.24901  3.87519  3.32602  3.39939  2.79348  4.06077  2.04695  3.23474  1.70657  3.38733  3.61677  4.10096  3.51046  3.49632  2.43409  2.92050  2.44904  4.90662  3.69712    826 - -
          2.68618  4.42225  2.77519  2.73123  3.46354  2.40513  3.72494  3.29354  2.67741  2.69355  4.24690  2.90347  2.73739  3.18146  2.89801  2.37887  2.77519  2.98518  4.58477  3.61503
          0.01939  4.34871  5.07105  0.61958  0.77255  0.48576  0.95510
    703   1.46397  4.33591  3.78519  3.52026  4.61260  3.11496  4.55197  4.00995  3.56888  3.72933  4.55216  3.58215  3.89571  3.83969  3.85199  0.99930  2.91046  3.41142  5.95999  4.76487    827 - -
          2.68618  4.42225  2.77519  2.73123  3.46354  2.40513  3.72494  3.29354  2.67741  2.69355  4.24690  2.90347  2.73739  3.18146  2.89801  2.37887  2.77519  2.98518  4.58477  3.61503
          0.01939  4.34871  5.07105  0.61958  0.77255  0.48576  0.95510
    704   0.50058  4.50763  4.02543  3.87122  4.60549  3.31419  4.82448  3.80990  3.90232  3.66622  4.66359  3.87514  4.10018  4.20069  4.09861  2.86365  3.17538  3.37442  5.97912  4.84632    828 - -
          2.68618  4.42225  2.77519  2.73123  3.46354  2.40513  3.72494  3.29354  2.67741  2.69355  4.24690  2.90347  2.73739  3.18146  2.89801  2.37887  2.77519  2.98518  4.58477  3.61503
          0.01939  4.34871  5.07105  0.61958  0.77255  0.48576  0.95510
    705   2.91773  5.22193  3.24997  2.64256  4.60833  3.63577  3.69503  4.00989  1.92232  3.48200  4.28772  3.12770  4.01123  1.80524  1.88069  2.89933  2.48717  3.64270  5.58135  4.30321    829 - -
          2.68618  4.42225  2.77519  2.73123  3.46354  2.40513  3.72494  3.29354  2.67741  2.69355  4.24690  2.90347  2.73739  3.18146  2.89801  2.37887  2.77519  2.98518  4.58477  3.61503
          0.01939  4.34871  5.07105  0.61958  0.77255  0.48576  0.95510
    706   2.99874  5.58540  1.98333  1.31764  4.88642  3.41049  3.84590  4.40164  2.75659  3.87221  4.67541  2.86238  3.97104  2.00138  3.30963  2.90011  3.26375  3.96056  6.01375  4.53215    830 - -
          2.68618  4.42225  2.77519  2.73123  3.46354  2.40513  3.72494  3.29354  2.67741  2.69355  4.24690  2.90347  2.73739  3.18146  2.89801  2.37887  2.77519  2.98518  4.58477  3.61503
          0.01939  4.34871  5.07105  0.61958  0.77255  0.48576  0.95510
    707   2.33991  4.62978  3.23475  2.67478  3.82164  3.54627  3.77106  2.70751  2.35820  2.86349  3.72333  3.15506  3.93480  2.28658  3.05112  2.77009  2.46437  2.46942  5.18113  3.89871    831 - -
          2.68618  4.42225  2.77519  2.73123  3.46354  2.40513  3.72494  3.29354  2.67741  2.69355  4.24690  2.90347  2.73739  3.18146  2.89801  2.37887  2.77519  2.98518  4.58477  3.61503
          0.01939  4.34871  5.07105  0.61958  0.77255  0.48576  0.95510
    708   3.66391  4.93642  5.23235  4.73653  1.79009  4.83334  4.73660  2.51262  4.58089  0.78591  3.06809  4.84112  4.99566  4.56646  4.60681  4.22019  3.88097  2.71175  4.87370  3.45935    832 - -
          2.68618  4.42225  2.77519  2.73123  3.46354  2.40513  3.72494  3.29354  2.67741  2.69355  4.24690  2.90347  2.73739  3.18146  2.89801  2.37887  2.77519  2.98518  4.58477  3.61503
          0.01939  4.34871  5.07105  0.61958  0.77255  0.48576  0.95510
    709   3.26866  4.74108  4.36719  3.95988  2.59949  4.15809  3.94702  2.97334  3.78711  2.62957  3.80856  4.04901  4.57265  4.02186  3.95708  3.53461  3.54060  2.13479  4.26566  0.94461    833 - -
          2.68618  4.42225  2.77519  2.73123  3.46354  2.40513  3.72494  3.29354  2.67741  2.69355  4.24690  2.90347  2.73739  3.18146  2.89801  2.37887  2.77519  2.98518  4.58477  3.61503
          0.01939  4.34871  5.07105  0.61958  0.77255  0.48576  0.95510
    710   3.34639  4.58376  5.28519  4.77662  3.72849  4.84250  5.40595  1.22083  4.68347  1.85041  3.49976  4.95319  5.07049  4.88327  4.82626  4.23673  3.59653  1.11166  5.76360  4.59406    834 - -
          2.68618  4.42225  2.77519  2.73123  3.46354  2.40513  3.72494  3.29354  2.67741  2.69355  4.24690  2.90347  2.73739  3.18146  2.89801  2.37887  2.77519  2.98518  4.58477  3.61503
          0.01939  4.34871  5.07105  0.61958  0.77255  0.48576  0.95510
    711   2.43051  4.37540  3.69517  3.42660  4.56791  3.14556  4.48543  3.96157  3.45745  3.68074  4.51716  3.54638  3.90998  3.76205  3.75063  0.84653  2.11215  3.39855  5.91349  4.69829    835 - -
          2.68618  4.42225  2.77519  2.73123  3.46354  2.40513  3.72494  3.29354  2.67741  2.69355  4.24690  2.90347  2.73739  3.18146  2.89801  2.37887  2.77519  2.98518  4.58477  3.61503
          0.01939  4.34871  5.07105  0.61958  0.77255  0.48576  0.95510
    712   4.26338  5.29018  5.20040  5.04101  1.61106  4.85428  3.60309  3.91737  4.83394  3.14795  4.45783  4.43175  5.11956  4.57409  4.69877  4.24054  4.46231  3.84047  2.38690  0.74404    836 - -
          2.68618  4.42225  2.77519  2.73123  3.46354  2.40513  3.72494  3.29354  2.67741  2.69355  4.24690  2.90347  2.73739  3.18146  2.89801  2.37887  2.77519  2.98518  4.58477  3.61503
          0.01939  4.34871  5.07105  0.61958  0.77255  0.48576  0.95510
    713   3.08817  4.41558  4.84092  4.29274  3.60793  4.40573  4.85338  1.52114  4.17816  1.89866  3.46519  4.46870  4.71616  4.39723  4.33615  3.74769  2.50127  1.24482  5.39263  4.20563    837 - -
          2.68618  4.42225  2.77519  2.73123  3.46354  2.40513  3.72494  3.29354  2.67741  2.69355  4.24690  2.90347  2.73739  3.18146  2.89801  2.37887  2.77519  2.98518  4.58477  3.61503
          0.01939  4.34871  5.07105  0.61958  0.77255  0.48576  0.95510
    714   3.36563  5.06669  4.13368  4.10435  5.18677  0.26736  5.16729  4.92983  4.34827  4.51133  5.50946  4.30056  4.46923  4.63553  4.50627  3.55498  3.88232  4.36551  6.12895  5.31371    838 - -
          2.68618  4.42225  2.77519  2.73123  3.46354  2.40513  3.72494  3.29354  2.67741  2.69355  4.24690  2.90347  2.73739  3.18146  2.89801  2.37887  2.77519  2.98518  4.58477  3.61503
          0.01939  4.34871  5.07105  0.61958  0.77255  0.48576  0.95510
    715   1.78338  4.83877  3.52760  3.00477  4.45311  3.53372  3.96470  3.80759  2.47200  3.41453  4.29363  3.37502  4.06426  3.14185  1.22821  2.92461  3.14622  3.44863  5.60390  4.37989    839 - -
          2.68618  4.42225  2.77519  2.73123  3.46354  2.40513  3.72494  3.29354  2.67741  2.69355  4.24690  2.90347  2.73739  3.18146  2.89801  2.37887  2.77519  2.98518  4.58477  3.61503
          0.01939  4.34871  5.07105  0.61958  0.77255  0.48576  0.95510
    716   2.91683  5.23698  1.42406  2.43351  4.80759  3.35784  4.00203  4.32792  2.98693  3.87804  4.71176  2.97689  3.99082  3.17595  3.53089  1.40627  3.25963  3.86206  6.02785  4.58739    840 - -
          2.68618  4.42225  2.77519  2.73123  3.46354  2.40513  3.72494  3.29354  2.67741  2.69355  4.24690  2.90347  2.73739  3.18146  2.89801  2.37887  2.77519  2.98518  4.58477  3.61503
          0.01939  4.34871  5.07105  0.61958  0.77255  0.48576  0.95510
    717   2.76684  4.54529  3.35771  2.38424  3.72930  3.64953  3.98379  1.50630  2.92575  2.71135  3.66668  3.36682  2.87094  3.27028  3.28472  2.96394  3.01846  2.63937  5.18963  3.93751    841 - -
          2.68618  4.42225  2.77519  2.73123  3.46354  2.40513  3.72494  3.29354  2.67741  2.69355  4.24690  2.90347  2.73739  3.18146  2.89801  2.37887  2.77519  2.98518  4.58477  3.61503
          0.01939  4.34871  5.07105  0.61958  0.77255  0.48576  0.95510
    718   2.82780  5.05838  3.20652  2.61423  4.35014  3.59337  2.79329  3.77257  2.27059  3.31121  4.12892  3.10656  3.97318  2.16083  1.76279  2.83731  3.03990  2.75059  5.47038  4.17026    842 - -
          2.68618  4.42225  2.77519  2.73123  3.46354  2.40513  3.72494  3.29354  2.67741  2.69355  4.24690  2.90347  2.73739  3.18146  2.89801  2.37887  2.77519  2.98518  4.58477  3.61503
          0.01939  4.34871  5.07105  0.61958  0.77255  0.48576  0.95510
    719   2.90460  5.34321  1.29347  2.35493  4.68792  3.42256  3.82582  4.15110  2.24108  3.68020  4.48789  2.91636  3.95429  2.96807  3.18998  2.84995  2.44413  3.74452  5.84991  4.42370    843 - -
          2.68618  4.42225  2.77519  2.73123  3.46354  2.40513  3.72494  3.29354  2.67741  2.69355  4.24690  2.90347  2.73739  3.18146  2.89801  2.37887  2.77519  2.98518  4.58477  3.61503
          0.01939  4.34871  5.07105  0.61958  0.77255  0.48576  0.95510
    720   2.98803  5.44315  2.02021  2.33523  4.87985  1.95782  3.93303  4.39741  2.90654  3.90413  4.72772  1.45389  3.98908  3.09289  3.47298  2.91857  3.29330  3.94550  6.05995  4.58990    844 - -
          2.68618  4.42225  2.77519  2.73123  3.46354  2.40513  3.72494  3.29354  2.67741  2.69355  4.24690  2.90347  2.73739  3.18146  2.89801  2.37887  2.77519  2.98518  4.58477  3.61503
          0.01939  4.34871  5.07105  0.61958  0.77255  0.48576  0.95510
    721   2.77449  5.17000  2.75650  2.09928  4.52144  2.72397  3.74073  3.98434  2.52758  3.50750  4.29201  2.93976  3.90144  2.06601  3.00710  1.82765  3.02652  3.58218  5.67567  4.28238    845 - -
          2.68618  4.42225  2.77519  2.73123  3.46354  2.40513  3.72494  3.29354  2.67741  2.69355  4.24690  2.90347  2.73739  3.18146  2.89801  2.37887  2.77519  2.98518  4.58477  3.61503
          0.01939  4.34871  5.07105  0.61958  0.77255  0.48576  0.95510
    722   2.71279  4.97080  2.91547  1.63040  4.26234  3.45997  3.73031  3.68629  2.52406  2.62987  4.08238  2.99583  2.92551  2.87472  2.98729  2.35236  2.95851  3.33900  5.49464  4.14058    846 - -
          2.68618  4.42225  2.77519  2.73123  3.46354  2.40513  3.72494  3.29354  2.67741  2.69355  4.24690  2.90347  2.73739  3.18146  2.89801  2.37887  2.77519  2.98518  4.58477  3.61503
          0.01939  4.34871  5.07105  0.61958  0.77255  0.48576  0.95510
    723   3.17690  5.23764  3.72649  2.98749  4.61125  3.84892  3.76521  3.94858  1.76093  2.61144  4.31619  3.37968  4.19455  2.90724  1.12860  3.19479  3.33859  3.66010  5.53586  4.36257    847 - -
          2.68618  4.42225  2.77519  2.73123  3.46354  2.40513  3.72494  3.29354  2.67741  2.69355  4.24690  2.90347  2.73739  3.18146  2.89801  2.37887  2.77519  2.98518  4.58477  3.61503
          0.01939  4.34871  5.07105  0.61958  0.77255  0.48576  0.95510
    724   2.33558  4.56147  3.28111  2.33923  3.04793  3.54977  3.81641  3.10169  2.72712  2.80068  3.67621  3.20562  2.24162  3.05567  3.13732  2.79189  2.89639  2.48158  5.14257  3.87008    848 - -
          2.68618  4.42225  2.77519  2.73123  3.46354  2.40513  3.72494  3.29354  2.67741  2.69355  4.24690  2.90347  2.73739  3.18146  2.89801  2.37887  2.77519  2.98518  4.58477  3.61503
          0.01939  4.34871  5.07105  0.61958  0.77255  0.48576  0.95510
    725   3.51086  5.15902  4.17164  4.09611  5.00939  3.82114  5.10885  4.71122  4.20096  4.27000  5.35648  4.34392  0.28242  4.57250  4.36805  3.69860  3.99274  4.29521  6.03392  5.14417    849 - -
          2.68618  4.42225  2.77519  2.73123  3.46354  2.40513  3.72494  3.29354  2.67741  2.69355  4.24690  2.90347  2.73739  3.18146  2.89801  2.37887  2.77519  2.98518  4.58477  3.61503
          0.01939  4.34871  5.07105  0.61958  0.77255  0.48576  0.95510
    726   1.82960  4.34659  3.75507  3.52108  4.63851  3.11607  4.56967  4.03930  3.58711  3.76308  4.59050  3.58446  3.90243  3.86037  3.86444  0.81244  2.92443  3.43284  5.98618  4.78716    850 - -
          2.68618  4.42225  2.77519  2.73123  3.46354  2.40513  3.72494  3.29354  2.67741  2.69355  4.24690  2.90347  2.73739  3.18146  2.89801  2.37887  2.77519  2.98518  4.58477  3.61503
          0.01939  4.34871  5.07105  0.61958  0.77255  0.48576  0.95510
    727   2.55970  4.32940  3.79866  3.36875  3.84873  3.40990  4.25834  2.99116  3.32042  2.88761  3.81548  3.58977  2.65478  3.61926  3.60790  2.26370  2.94010  1.23792  5.32057  4.10260    851 - -
          2.68618  4.42225  2.77519  2.73123  3.46354  2.40513  3.72494  3.29354  2.67741  2.69355  4.24690  2.90347  2.73739  3.18146  2.89801  2.37887  2.77519  2.98518  4.58477  3.61503
          0.01939  4.34871  5.07105  0.61958  0.77255  0.48576  0.95510
    728   3.06411  4.66166  4.12704  3.71785  3.49799  3.94236  4.49563  2.76523  3.55821  0.84305  3.44985  3.99902  2.63300  3.90471  3.78172  3.37701  3.36916  2.74005  5.25446  4.04347    852 - -
          2.68618  4.42225  2.77519  2.73123  3.46354  2.40513  3.72494  3.29354  2.67741  2.69355  4.24690  2.90347  2.73739  3.18146  2.89801  2.37887  2.77519  2.98518  4.58477  3.61503
          0.01939  4.34871  5.07105  0.61958  0.77255  0.48576  0.95510
    729   3.36464  4.62706  5.22482  4.68890  3.51289  4.77440  5.23342  1.68221  4.57374  1.22347  3.29497  4.87242  4.98737  4.71108  4.68288  4.14937  3.60462  1.27823  5.55336  4.43853    853 - -
          2.68618  4.42225  2.77519  2.73123  3.46354  2.40513  3.72494  3.29354  2.67741  2.69355  4.24690  2.90347  2.73739  3.18146  2.89801  2.37887  2.77519  2.98518  4.58477  3.61503
          0.01939  4.34871  5.07105  0.61958  0.77255  0.48576  0.95510
    730   2.15639  4.71755  3.14594  2.66363  4.28903  2.25069  3.86501  3.71757  2.68564  3.31972  4.12392  3.12182  3.87706  2.53291  3.13016  1.97311  2.34336  3.31504  5.54614  4.22754    854 - -
          2.68618  4.42225  2.77519  2.73123  3.46354  2.40513  3.72494  3.29354  2.67741  2.69355  4.24690  2.90347  2.73739  3.18146  2.89801  2.37887  2.77519  2.98518  4.58477  3.61503
          0.01939  4.34871  5.07105  0.61958  0.77255  0.48576  0.95510
    731   3.03974  5.49464  2.56373  1.15127  4.80558  3.47475  3.86297  4.29887  2.64886  3.78342  4.61958  2.95334  4.01943  1.96947  3.09230  2.96347  3.29745  3.89910  5.91465  4.50228    855 - -
          2.68618  4.42225  2.77519  2.73123  3.46354  2.40513  3.72494  3.29354  2.67741  2.69355  4.24690  2.90347  2.73739  3.18146  2.89801  2.37887  2.77519  2.98518  4.58477  3.61503
          0.01939  4.34871  5.07105  0.61958  0.77255  0.48576  0.95510
    732   3.74031  5.07570  4.95586  4.62293  3.39438  4.58398  5.13497  2.64542  4.38975  0.45244  3.31156  4.85558  4.95314  4.63790  4.47730  4.25286  4.02088  2.80154  5.41788  4.24320    856 - -
          2.68618  4.42225  2.77519  2.73123  3.46354  2.40513  3.72494  3.29354  2.67741  2.69355  4.24690  2.90347  2.73739  3.18146  2.89801  2.37887  2.77519  2.98518  4.58477  3.61503
          0.01939  4.34871  5.07105  0.61958  0.77255  0.48576  0.95510
    733   2.98767  4.44999  4.35708  3.76860  3.33766  4.10238  4.37966  1.61360  3.49503  1.35950  3.23928  4.03064  4.42798  3.83729  2.74365  3.41118  3.21766  2.33772  5.06221  3.89140    857 - -
          2.68618  4.42225  2.77519  2.73123  3.46354  2.40513  3.72494  3.29354  2.67741  2.69355  4.24690  2.90347  2.73739  3.18146  2.89801  2.37887  2.77519  2.98518  4.58477  3.61503
          0.01939  4.34871  5.07105  0.61958  0.77255  0.48576  0.95510
    734   3.09929  5.68994  1.08819  1.91058  5.00351  3.39321  3.93379  4.53044  2.94938  4.01440  4.85231  2.85554  4.01191  3.09485  3.55420  2.24276  3.38940  4.08555  6.17157  4.65458    858 - -
          2.68618  4.42225  2.77519  2.73123  3.46354  2.40513  3.72494  3.29354  2.67741  2.69355  4.24690  2.90347  2.73739  3.18146  2.89801  2.37887  2.77519  2.98518  4.58477  3.61503
          0.01939  4.34871  5.07105  0.61958  0.77255  0.48576  0.95510
    735   2.28085  4.52303  3.36845  2.83701  3.58780  3.58086  2.95919  3.08502  2.78803  2.76980  3.65349  3.27359  3.98905  3.12815  3.16688  2.83889  2.14854  2.83668  5.02053  2.22565    859 - -
          2.68618  4.42225  2.77519  2.73123  3.46354  2.40513  3.72494  3.29354  2.67741  2.69355  4.24690  2.90347  2.73739  3.18146  2.89801  2.37887  2.77519  2.98518  4.58477  3.61503
          0.01939  4.34871  5.07105  0.61958  0.77255  0.48576  0.95510
    736   2.30755  3.04492  4.57297  3.99483  3.35524  4.04106  4.42080  1.94794  3.85121  1.51628  3.30151  4.12253  4.39385  4.04056  3.97019  3.35886  3.08655  1.80246  4.98393  3.80372    860 - -
          2.68618  4.42225  2.77519  2.73123  3.46354  2.40513  3.72494  3.29354  2.67741  2.69355  4.24690  2.90347  2.73739  3.18146  2.89801  2.37887  2.77519  2.98518  4.58477  3.61503
          0.01939  4.34871  5.07105  0.61958  0.77255  0.48576  0.95510
    737   2.08625  4.92972  2.44593  2.19591  4.20940  2.87375  3.73281  3.62065  2.55424  3.22594  4.03893  2.99688  3.89132  2.88294  3.02981  2.71919  2.94359  2.30503  5.46351  4.11393    861 - -
          2.68618  4.42225  2.77519  2.73123  3.46354  2.40513  3.72494  3.29354  2.67741  2.69355  4.24690  2.90347  2.73739  3.18146  2.89801  2.37887  2.77519  2.98518  4.58477  3.61503
          0.01939  4.34871  5.07105  0.61958  0.77255  0.48576  0.95510
    738   2.07563  5.06576  2.42509  2.41717  4.41107  3.43086  3.72068  3.85795  2.51089  3.40596  4.19182  2.95446  3.87985  1.92657  2.99383  2.70514  2.45055  3.47011  5.59345  4.21289    862 - -
          2.68618  4.42225  2.77519  2.73123  3.46354  2.40513  3.72494  3.29354  2.67741  2.69355  4.24690  2.90347  2.73739  3.18146  2.89801  2.37887  2.77519  2.98518  4.58477  3.61503
          0.12727  4.34871  2.23884  0.61958  0.77255  0.48576  0.95510
    739   2.62849  4.82468  3.02204  2.48016  4.09317  2.82567  3.67429  3.50987  2.18881  3.11119  3.08998  2.59086  3.84963  2.82501  2.91935  2.37529  2.43917  3.18056  5.35111  4.01842    863 - -
          2.68618  4.42225  2.77519  2.73123  3.46354  2.40513  3.72494  3.29354  2.67741  2.69355  4.24690  2.90347  2.73739  3.18146  2.89801  2.37887  2.77519  2.98518  4.58477  3.61503
          0.13937  4.24301  2.15652  0.61958  0.77255  0.40846  1.09266
    740   2.76135  4.32611  3.87011  3.31116  2.91482  3.77240  2.94058  2.80632  3.20747  2.13106  3.43845  3.59264  4.14019  3.47257  3.46979  3.04499  2.46716  2.60633  3.03323  2.08349    864 - -
          2.68618  4.42225  2.77519  2.73123  3.46354  2.40513  3.72494  3.29354  2.67741  2.69355  4.24690  2.90347  2.73739  3.18146  2.89801  2.37887  2.77519  2.98518  4.58477  3.61503
          0.02151  4.24574  4.96809  0.61958  0.77255  0.62016  0.77189
    741   2.62546  3.35332  3.19223  2.63273  3.79560  2.88545  2.89707  3.19059  2.59367  2.85092  3.70475  3.11421  3.89727  2.94326  2.56939  2.38222  2.85927  2.91868  5.15068  3.11346    865 - -
          2.68618  4.42225  2.77519  2.73123  3.46354  2.40513  3.72494  3.29354  2.67741  2.69355  4.24690  2.90347  2.73739  3.18146  2.89801  2.37887  2.77519  2.98518  4.58477  3.61503
          0.25407  4.24574  1.56048  0.61958  0.77255  0.62016  0.77189
    742   2.63147  4.35283  3.62090  3.20756  3.44361  3.48814  4.07248  2.72079  3.07470  1.42072  3.51248  3.50321  4.02290  3.45142  3.34716  2.20641  2.96196  2.55245  5.03461  3.73334    866 - -
          2.68618  4.42225  2.77519  2.73123  3.46354  2.40513  3.72494  3.29354  2.67741  2.69355  4.24690  2.90347  2.73739  3.18146  2.89801  2.37887  2.77519  2.98518  4.58477  3.61503
          0.02707  4.01874  4.74109  0.61958  0.77255  0.83161  0.57154
    743   1.79350  4.76968  2.15638  2.41084  4.29774  3.22990  3.77043  3.71120  2.65334  3.32789  4.15232  2.91357  2.75772  2.93865  3.13088  2.62172  2.90309  3.31621  5.55576  4.20154    867 - -
          2.68625  4.42121  2.77412  2.73076  3.46384  2.40506  3.72525  3.29384  2.67771  2.69336  4.24720  2.90316  2.73741  3.18177  2.89831  2.37899  2.77550  2.98549  4.58507  3.61533
          0.66682  1.03068  2.04101  1.59364  0.22713  0.46850  0.98334
    744   2.22089  5.04827  2.29478  2.05427  4.38698  2.65483  3.67637  3.84082  2.49992  3.38673  4.17695  2.86709  3.82290  2.80982  2.99954  2.66389  2.45193  3.45082  5.57620  4.18411    876 - -
          2.68618  4.42225  2.77519  2.73123  3.46354  2.40513  3.72494  3.29354  2.67741  2.69355  4.24690  2.90347  2.73739  3.18146  2.89801  2.37887  2.77519  2.98518  4.58477  3.61503
          0.02384  4.14419  4.86654  0.61958  0.77255  0.36027  1.19562
    745   2.80746  5.30440  1.93930  2.03138  4.62906  3.41736  3.73708  4.11521  2.56203  3.61036  4.38241  2.43613  3.89711  2.85891  3.08145  2.09224  2.46948  3.69035  5.76212  4.33135    877 - -
          2.68618  4.42225  2.77519  2.73123  3.46354  2.40513  3.72494  3.29354  2.67741  2.69355  4.24690  2.90347  2.73739  3.18146  2.89801  2.37887  2.77519  2.98518  4.58477  3.61503
          0.01939  4.34871  5.07105  0.61958  0.77255  0.48576  0.95510
    746   2.65474  4.90974  2.95294  2.21195  4.36443  2.34348  3.77437  3.80810  2.57790  3.37521  4.16607  3.01544  2.84809  2.91362  3.05008  1.99782  2.46105  3.40994  5.57663  4.21963    878 - -
          2.68618  4.42225  2.77519  2.73123  3.46354  2.40513  3.72494  3.29354  2.67741  2.69355  4.24690  2.90347  2.73739  3.18146  2.89801  2.37887  2.77519  2.98518  4.58477  3.61503
          0.01939  4.34871  5.07105  0.61958  0.77255  0.48576  0.95510
    747   2.11684  5.08854  2.95288  2.15828  4.40851  3.46895  3.66492  3.85756  2.38041  3.38078  4.15608  2.96216  3.87299  2.41927  2.20931  2.31366  2.93915  3.46982  5.54538  4.17647    879 - -
          2.68618  4.42225  2.77519  2.73123  3.46354  2.40513  3.72494  3.29354  2.67741  2.69355  4.24690  2.90347  2.73739  3.18146  2.89801  2.37887  2.77519  2.98518  4.58477  3.61503
          0.01939  4.34871  5.07105  0.61958  0.77255  0.48576  0.95510
    748   2.35844  5.08923  2.53987  2.38843  4.40778  3.44316  3.64571  3.86904  2.39287  3.38621  4.14877  2.92945  3.00513  2.43783  2.29065  2.64968  2.48099  3.46794  5.54875  4.16135    880 - -
          2.68618  4.42225  2.77519  2.73123  3.46354  2.40513  3.72494  3.29354  2.67741  2.69355  4.24690  2.90347  2.73739  3.18146  2.89801  2.37887  2.77519  2.98518  4.58477  3.61503
          0.01939  4.34871  5.07105  0.61958  0.77255  0.48576  0.95510
    749   2.28302  4.19554  4.31845  3.73447  3.21602  3.87864  4.19644  2.45568  3.58727  1.56277  3.21609  3.90475  4.24037  3.79563  3.73538  3.18018  2.98945  1.79933  3.18417  3.60565    881 - -
          2.68618  4.42225  2.77519  2.73123  3.46354  2.40513  3.72494  3.29354  2.67741  2.69355  4.24690  2.90347  2.73739  3.18146  2.89801  2.37887  2.77519  2.98518  4.58477  3.61503
          0.01939  4.34871  5.07105  0.61958  0.77255  0.48576  0.95510
    750   2.08700  4.79757  3.15244  2.58445  4.02409  3.52929  3.71859  3.41989  2.23982  2.59464  3.87695  3.08440  3.91562  2.49623  2.46279  2.74713  2.91649  2.67841  5.30530  4.00078    882 - -
          2.68618  4.42225  2.77519  2.73123  3.46354  2.40513  3.72494  3.29354  2.67741  2.69355  4.24690  2.90347  2.73739  3.18146  2.89801  2.37887  2.77519  2.98518  4.58477  3.61503
          0.01939  4.34871  5.07105  0.61958  0.77255  0.48576  0.95510
    751   2.14986  5.17040  2.97077  1.93211  4.51154  3.49101  3.65693  3.96502  2.03520  3.45523  4.22280  2.96877  3.88876  2.41221  2.37583  2.71673  2.97030  3.56117  5.58829  4.22188    883 - -
          2.68618  4.42225  2.77519  2.73123  3.46354  2.40513  3.72494  3.29354  2.67741  2.69355  4.24690  2.90347  2.73739  3.18146  2.89801  2.37887  2.77519  2.98518  4.58477  3.61503
          0.01939  4.34871  5.07105  0.61958  0.77255  0.48576  0.95510
    752   2.35718  5.00199  3.02501  2.48042  4.30719  3.48539  2.60353  3.74088  2.39490  3.29378  4.08656  2.58060  3.88649  2.80974  2.14242  2.70757  2.46974  3.37917  5.48235  4.13553    884 - -
          2.68618  4.42225  2.77519  2.73123  3.46354  2.40513  3.72494  3.29354  2.67741  2.69355  4.24690  2.90347  2.73739  3.18146  2.89801  2.37887  2.77519  2.98518  4.58477  3.61503
          0.01939  4.34871  5.07105  0.61958  0.77255  0.48576  0.95510
    753   3.20749  4.56081  4.87154  4.29342  3.07143  4.38957  4.57791  1.99449  4.10876  0.92753  3.06065  4.43263  4.64751  4.22709  4.18646  3.71657  3.42949  2.50192  3.01935  3.68532    885 - -
          2.68618  4.42225  2.77519  2.73123  3.46354  2.40513  3.72494  3.29354  2.67741  2.69355  4.24690  2.90347  2.73739  3.18146  2.89801  2.37887  2.77519  2.98518  4.58477  3.61503
          0.01939  4.34871  5.07105  0.61958  0.77255  0.48576  0.95510
    754   2.99817  4.42705  4.48111  3.92681  3.43768  4.16535  4.55667  1.67223  3.79644  1.54972  3.31944  4.16494  4.50993  4.04006  3.99401  3.48821  1.89261  2.09670  5.18969  4.01708    886 - -
          2.68618  4.42225  2.77519  2.73123  3.46354  2.40513  3.72494  3.29354  2.67741  2.69355  4.24690  2.90347  2.73739  3.18146  2.89801  2.37887  2.77519  2.98518  4.58477  3.61503
          0.01939  4.34871  5.07105  0.61958  0.77255  0.48576  0.95510
    755   2.65344  3.39786  3.30274  2.15369  3.71849  3.56583  3.80014  3.07567  2.70988  2.37391  3.64249  3.20659  3.95220  2.59711  3.11618  2.79453  2.52362  2.41847  5.10933  3.84164    887 - -
          2.68618  4.42225  2.77519  2.73123  3.46354  2.40513  3.72494  3.29354  2.67741  2.69355  4.24690  2.90347  2.73739  3.18146  2.89801  2.37887  2.77519  2.98518  4.58477  3.61503
          0.01939  4.34871  5.07105  0.61958  0.77255  0.48576  0.95510
    756   2.72232  5.04467  3.02958  2.19214  4.34287  3.50073  3.66989  3.77437  2.35854  2.81548  4.10629  2.99967  3.89262  1.96905  2.36926  2.71874  2.48748  3.41101  5.49477  4.14866    888 - -
          2.68618  4.42225  2.77519  2.73123  3.46354  2.40513  3.72494  3.29354  2.67741  2.69355  4.24690  2.90347  2.73739  3.18146  2.89801  2.37887  2.77519  2.98518  4.58477  3.61503
          0.01939  4.34871  5.07105  0.61958  0.77255  0.48576  0.95510
    757   3.47334  5.13768  3.82642  3.47456  2.52169  4.11918  0.98275  3.80084  3.27208  3.20195  4.31767  3.74379  4.53157  3.67160  3.52558  3.51332  3.71114  3.61112  4.15681  1.97348    889 - -
          2.68618  4.42225  2.77519  2.73123  3.46354  2.40513  3.72494  3.29354  2.67741  2.69355  4.24690  2.90347  2.73739  3.18146  2.89801  2.37887  2.77519  2.98518  4.58477  3.61503
          0.01939  4.34871  5.07105  0.61958  0.77255  0.48576  0.95510
    758   2.46046  4.42814  3.53104  3.21368  4.49066  3.18306  4.32611  3.90330  3.25831  3.57694  4.40165  3.44094  1.21605  3.57113  3.59764  1.99487  2.29079  3.37927  5.81499  4.58249    890 - -
          2.68618  4.42225  2.77519  2.73123  3.46354  2.40513  3.72494  3.29354  2.67741  2.69355  4.24690  2.90347  2.73739  3.18146  2.89801  2.37887  2.77519  2.98518  4.58477  3.61503
          0.01939  4.34871  5.07105  0.61958  0.77255  0.48576  0.95510
    759   3.01992  4.52424  4.27588  3.68164  3.28929  4.09001  4.33553  2.57621  3.39095  1.15300  2.14079  3.97666  4.40810  3.75124  2.79056  3.39233  3.24500  2.57723  5.04789  3.89412    891 - -
          2.68618  4.42225  2.77519  2.73123  3.46354  2.40513  3.72494  3.29354  2.67741  2.69355  4.24690  2.90347  2.73739  3.18146  2.89801  2.37887  2.77519  2.98518  4.58477  3.61503
          0.01939  4.34871  5.07105  0.61958  0.77255  0.48576  0.95510
    760   2.69749  4.61180  3.33185  2.77786  3.78738  3.58812  3.84157  3.07732  2.69755  2.76016  2.98897  3.23947  3.98715  1.76635  3.08797  2.83225  2.49700  2.46297  5.19313  3.92618    892 - -
          2.68618  4.42225  2.77519  2.73123  3.46354  2.40513  3.72494  3.29354  2.67741  2.69355  4.24690  2.90347  2.73739  3.18146  2.89801  2.37887  2.77519  2.98518  4.58477  3.61503
          0.01939  4.34871  5.07105  0.61958  0.77255  0.48576  0.95510
    761   1.58769  4.43920  3.66198  3.42372  4.55207  3.20895  4.50673  3.89783  3.48728  3.63032  4.50982  3.57863  1.08129  3.79250  3.77915  2.69298  3.00449  3.39165  5.89869  4.70222    893 - -
          2.68618  4.42225  2.77519  2.73123  3.46354  2.40513  3.72494  3.29354  2.67741  2.69355  4.24690  2.90347  2.73739  3.18146  2.89801  2.37887  2.77519  2.98518  4.58477  3.61503
          0.01939  4.34871  5.07105  0.61958  0.77255  0.48576  0.95510
    762   3.93686  5.20357  4.90362  4.73033  0.46912  4.46409  4.18681  3.43258  4.63372  2.70042  4.10278  4.59557  4.92816  4.67404  4.63390  4.16454  4.24636  3.45449  4.33672  2.66152    894 - -
          2.68618  4.42225  2.77519  2.73123  3.46354  2.40513  3.72494  3.29354  2.67741  2.69355  4.24690  2.90347  2.73739  3.18146  2.89801  2.37887  2.77519  2.98518  4.58477  3.61503
          0.01939  4.34871  5.07105  0.61958  0.77255  0.48576  0.95510
    763   2.86940  5.13892  1.74959  2.48210  4.75347  3.34885  4.01622  4.26726  2.98846  3.83197  4.66393  3.01093  3.98321  3.19334  3.51393  1.17477  3.22221  3.79996  5.98484  4.56486    895 - -
          2.68618  4.42225  2.77519  2.73123  3.46354  2.40513  3.72494  3.29354  2.67741  2.69355  4.24690  2.90347  2.73739  3.18146  2.89801  2.37887  2.77519  2.98518  4.58477  3.61503
          0.01939  4.34871  5.07105  0.61958  0.77255  0.48576  0.95510
    764   3.00593  5.03454  3.49261  3.00455  4.57484  3.63897  3.98866  4.02621  2.47481  3.55735  4.43598  3.41079  1.46125  3.16248  1.44903  3.06998  3.29202  3.66704  5.64910  4.44184    896 - -
          2.68618  4.42225  2.77519  2.73123  3.46354  2.40513  3.72494  3.29354  2.67741  2.69355  4.24690  2.90347  2.73739  3.18146  2.89801  2.37887  2.77519  2.98518  4.58477  3.61503
          0.01939  4.34871  5.07105  0.61958  0.77255  0.48576  0.95510
    765   2.71848  5.16782  2.52987  2.40702  4.50789  3.46989  3.64687  3.97099  2.06481  3.45871  4.21765  2.94488  3.86853  2.19270  2.16522  2.68680  2.48335  3.55746  5.59228  4.21153    897 - -
          2.68618  4.42225  2.77519  2.73123  3.46354  2.40513  3.72494  3.29354  2.67741  2.69355  4.24690  2.90347  2.73739  3.18146  2.89801  2.37887  2.77519  2.98518  4.58477  3.61503
          0.01939  4.34871  5.07105  0.61958  0.77255  0.48576  0.95510
    766   1.97497  4.71520  3.13878  2.71225  3.79315  3.50038  3.84175  3.40612  2.74771  3.05846  3.92753  1.92334  3.97137  3.08906  3.16061  2.80875  2.98837  3.11090  5.19886  2.39857    898 - -
          2.68618  4.42225  2.77519  2.73123  3.46354  2.40513  3.72494  3.29354  2.67741  2.69355  4.24690  2.90347  2.73739  3.18146  2.89801  2.37887  2.77519  2.98518  4.58477  3.61503
          0.01939  4.34871  5.07105  0.61958  0.77255  0.48576  0.95510
    767   3.33940  4.67837  4.72897  4.27349  1.06144  4.33458  3.89750  2.92940  4.11764  2.43926  3.62994  4.20695  4.65868  4.18186  4.18683  3.66808  3.56947  2.15233  4.11985  2.05045    899 - -
          2.68618  4.42225  2.77519  2.73123  3.46354  2.40513  3.72494  3.29354  2.67741  2.69355  4.24690  2.90347  2.73739  3.18146  2.89801  2.37887  2.77519  2.98518  4.58477  3.61503
          0.01939  4.34871  5.07105  0.61958  0.77255  0.48576  0.95510
    768   2.67529  4.91537  3.04701  2.48916  4.17391  2.81364  2.97437  2.97616  2.43806  3.18008  3.98534  3.00961  3.87952  2.24498  2.50727  2.69682  2.48325  3.26001  5.40256  4.06400    900 - -
          2.68618  4.42225  2.77519  2.73123  3.46354  2.40513  3.72494  3.29354  2.67741  2.69355  4.24690  2.90347  2.73739  3.18146  2.89801  2.37887  2.77519  2.98518  4.58477  3.61503
          0.01939  4.34871  5.07105  0.61958  0.77255  0.48576  0.95510
    769   2.04024  5.18539  2.31513  2.08217  4.52703  2.73233  3.73562  3.99615  2.55295  3.51794  4.29700  2.91707  2.46945  2.86160  3.05974  2.73135  3.01676  3.58833  5.68864  4.28120    901 - -
          2.68618  4.42225  2.77519  2.73123  3.46354  2.40513  3.72494  3.29354  2.67741  2.69355  4.24690  2.90347  2.73739  3.18146  2.89801  2.37887  2.77519  2.98518  4.58477  3.61503
          0.01939  4.34871  5.07105  0.61958  0.77255  0.48576  0.95510
    770   2.34287  5.35678  2.05557  1.98126  4.71917  1.65380  3.84575  4.20142  2.75410  3.72146  4.52694  2.89934  3.95091  2.99144  3.29610  2.84916  3.18324  3.78184  5.89582  4.45384    902 - -
          2.68618  4.42225  2.77519  2.73123  3.46354  2.40513  3.72494  3.29354  2.67741  2.69355  4.24690  2.90347  2.73739  3.18146  2.89801  2.37887  2.77519  2.98518  4.58477  3.61503
          0.20647  4.34871  1.75084  0.61958  0.77255  0.48576  0.95510
    771   2.13548  4.81791  2.81590  2.12526  4.31314  2.10602  3.78303  3.74459  2.62638  3.33619  4.14792  2.97319  2.77176  2.94257  3.09167  2.65885  2.92527  3.35225  5.55595  4.20924    903 - -
          2.68618  4.42225  2.77519  2.73123  3.46354  2.40513  3.72494  3.29354  2.67741  2.69355  4.24690  2.90347  2.73739  3.18146  2.89801  2.37887  2.77519  2.98518  4.58477  3.61503
          0.02333  4.16556  4.88791  0.61958  0.77255  0.70573  0.68072
    772   2.67652  5.03506  2.37220  2.08599  4.32499  3.41359  3.63198  3.76761  2.37640  2.65362  4.09862  2.90519  3.83113  2.75740  2.17532  2.66201  2.90918  3.39578  5.49204  4.12173    904 - -
          2.68618  4.42225  2.77519  2.73123  3.46354  2.40513  3.72494  3.29354  2.67741  2.69355  4.24690  2.90347  2.73739  3.18146  2.89801  2.37887  2.77519  2.98518  4.58477  3.61503
          0.02333  4.16556  4.88791  0.61958  0.77255  0.70573  0.68072
    773   2.63367  4.74016  3.04719  2.54024  4.00654  3.43832  3.70423  3.41494  2.49021  2.48071  3.87595  3.03504  2.85625  2.15687  2.90755  2.32542  2.88181  3.10645  5.29748  3.98497    905 - -
          2.68618  4.42225  2.77519  2.73123  3.46354  2.40513  3.72494  3.29354  2.67741  2.69355  4.24690  2.90347  2.73739  3.18146  2.89801  2.37887  2.77519  2.98518  4.58477  3.61503
          0.12031  4.16556  2.32453  0.61958  0.77255  0.70573  0.68072
    774   2.70395  5.02200  2.20155  2.34434  4.40895  2.06673  3.69892  3.86905  2.49624  3.41442  4.22000  2.87930  3.82887  2.84283  2.29334  2.69130  2.97249  3.47660  5.58632  4.21219    906 - -
          2.68600  4.42238  2.77502  2.73137  3.46367  2.40485  3.72508  3.29319  2.67723  2.69368  4.24703  2.90360  2.73753  3.18160  2.89814  2.37900  2.77533  2.98494  4.58490  3.61516
          0.47859  0.98871  4.79328  0.80134  0.59553  0.60161  0.79391
    775   2.62082  4.56998  3.20768  2.65113  2.97106  3.50697  3.72731  3.13418  2.59422  2.41053  3.66369  2.62489  2.95052  2.95267  2.49381  2.73679  2.85346  2.87188  5.09703  3.80527    910 - -
          2.68618  4.42225  2.77519  2.73123  3.46354  2.40513  3.72494  3.29354  2.67741  2.69355  4.24690  2.90347  2.73739  3.18146  2.89801  2.37887  2.77519  2.98518  4.58477  3.61503
          0.02299  4.17979  4.90214  0.61958  0.77255  0.69155  0.69475
    776   2.81202  4.49368  3.81236  3.47043  1.33750  1.85189  4.06538  3.16426  3.47201  2.79436  3.84134  3.68763  4.15469  3.72978  3.72367  3.03769  3.16527  2.94390  4.68784  3.16677    911 - -
          2.68618  4.42225  2.77519  2.73123  3.46354  2.40513  3.72494  3.29354  2.67741  2.69355  4.24690  2.90347  2.73739  3.18146  2.89801  2.37887  2.77519  2.98518  4.58477  3.61503
          0.02299  4.17979  4.90214  0.61958  0.77255  0.37572  1.16089
    777   2.43361  4.37736  3.68888  3.37850  4.49966  3.16077  4.42953  3.88388  3.39276  3.60027  4.43691  3.52478  3.90728  3.69972  3.69977  1.19746  1.45573  3.35205  5.84752  4.62957    912 - -
          2.68618  4.42225  2.77519  2.73123  3.46354  2.40513  3.72494  3.29354  2.67741  2.69355  4.24690  2.90347  2.73739  3.18146  2.89801  2.37887  2.77519  2.98518  4.58477  3.61503
          0.01939  4.34871  5.07105  0.61958  0.77255  0.48576  0.95510
    778   3.40195  4.81587  4.44036  3.97908  1.34946  4.28076  3.72651  3.32519  3.78844  2.82274  3.92638  4.01592  4.61850  3.97213  2.65779  3.59909  3.62582  3.17379  3.98725  1.33998    913 - -
          2.68618  4.42225  2.77519  2.73123  3.46354  2.40513  3.72494  3.29354  2.67741  2.69355  4.24690  2.90347  2.73739  3.18146  2.89801  2.37887  2.77519  2.98518  4.58477  3.61503
          0.01939  4.34871  5.07105  0.61958  0.77255  0.48576  0.95510
    779   1.69490  4.96075  2.40968  2.46744  4.28863  3.43697  2.83143  3.72395  2.56043  3.30604  4.11094  2.99316  3.89069  2.89241  3.03531  2.71642  2.51196  3.36351  5.52229  4.16313    914 - -
          2.68618  4.42225  2.77519  2.73123  3.46354  2.40513  3.72494  3.29354  2.67741  2.69355  4.24690  2.90347  2.73739  3.18146  2.89801  2.37887  2.77519  2.98518  4.58477  3.61503
          0.01939  4.34871  5.07105  0.61958  0.77255  0.48576  0.95510
    780   2.75522  5.18584  2.41847  2.38977  4.52330  3.44698  3.69940  3.99084  2.44806  3.49644  4.26877  2.48225  2.41164  2.81722  1.97215  2.72241  2.99549  3.58244  5.64718  4.25431    915 - -
          2.68618  4.42225  2.77519  2.73123  3.46354  2.40513  3.72494  3.29354  2.67741  2.69355  4.24690  2.90347  2.73739  3.18146  2.89801  2.37887  2.77519  2.98518  4.58477  3.61503
          0.01939  4.34871  5.07105  0.61958  0.77255  0.48576  0.95510
    781   2.32162  4.85384  3.04551  1.87110  4.07776  3.49509  3.70536  3.49600  2.50277  2.59107  3.92730  3.03084  3.89190  2.48626  2.95354  2.71522  2.90852  3.18136  5.35247  3.15129    916 - -
          2.68618  4.42225  2.77519  2.73123  3.46354  2.40513  3.72494  3.29354  2.67741  2.69355  4.24690  2.90347  2.73739  3.18146  2.89801  2.37887  2.77519  2.98518  4.58477  3.61503
          0.01939  4.34871  5.07105  0.61958  0.77255  0.48576  0.95510
    782   1.75158  4.52515  4.00901  3.58944  3.32889  3.64380  4.18480  3.19640  3.40124  2.84736  3.87575  3.77910  4.21302  3.76317  3.62790  3.07354  3.18835  2.97036  1.26896  3.43015    917 - -
          2.68618  4.42225  2.77519  2.73123  3.46354  2.40513  3.72494  3.29354  2.67741  2.69355  4.24690  2.90347  2.73739  3.18146  2.89801  2.37887  2.77519  2.98518  4.58477  3.61503
          0.01939  4.34871  5.07105  0.61958  0.77255  0.48576  0.95510
    783   2.36088  4.56221  3.44093  2.87227  3.70297  3.63013  2.86865  3.09320  2.65083  1.69994  3.65966  3.30197  4.01799  3.09938  2.50304  2.89020  2.95936  2.85647  5.09514  3.83663    918 - -
          2.68618  4.42225  2.77519  2.73123  3.46354  2.40513  3.72494  3.29354  2.67741  2.69355  4.24690  2.90347  2.73739  3.18146  2.89801  2.37887  2.77519  2.98518  4.58477  3.61503
          0.01939  4.34871  5.07105  0.61958  0.77255  0.48576  0.95510
    784   1.63403  4.85474  2.92617  2.16693  4.36468  3.38920  3.90018  3.76758  2.74568  3.38924  4.21826  3.08912  2.03732  3.07171  3.19205  2.75887  3.02028  3.38892  5.62709  4.29554    919 - -
          2.68618  4.42225  2.77519  2.73123  3.46354  2.40513  3.72494  3.29354  2.67741  2.69355  4.24690  2.90347  2.73739  3.18146  2.89801  2.37887  2.77519  2.98518  4.58477  3.61503
          0.01939  4.34871  5.07105  0.61958  0.77255  0.48576  0.95510
    785   1.49072  4.39690  4.19565  3.67439  3.57053  3.86202  4.42891  2.37813  3.57207  1.73474  3.47705  3.92103  4.32241  3.84980  3.82247  3.20796  3.12959  1.90113  5.23493  4.03756    920 - -
          2.68618  4.42225  2.77519  2.73123  3.46354  2.40513  3.72494  3.29354  2.67741  2.69355  4.24690  2.90347  2.73739  3.18146  2.89801  2.37887  2.77519  2.98518  4.58477  3.61503
          0.01939  4.34871  5.07105  0.61958  0.77255  0.48576  0.95510
    786   1.21927  4.62211  3.21079  2.84184  4.21458  2.56361  2.77492  3.66268  2.88988  3.30697  4.14821  3.24660  3.93437  3.23421  3.28290  2.72534  2.97063  3.27544  5.53954  4.24358    921 - -
          2.68618  4.42225  2.77519  2.73123  3.46354  2.40513  3.72494  3.29354  2.67741  2.69355  4.24690  2.90347  2.73739  3.18146  2.89801  2.37887  2.77519  2.98518  4.58477  3.61503
          0.01939  4.34871  5.07105  0.61958  0.77255  0.48576  0.95510
    787   2.32065  5.08792  2.97675  2.44710  4.42666  3.47420  3.67125  3.87445  2.36902  3.39383  4.16997  2.54047  3.88067  2.12630  2.16837  2.39552  2.94860  3.48397  5.55275  4.18973    922 - -
          2.68618  4.42225  2.77519  2.73123  3.46354  2.40513  3.72494  3.29354  2.67741  2.69355  4.24690  2.90347  2.73739  3.18146  2.89801  2.37887  2.77519  2.98518  4.58477  3.61503
          0.01939  4.34871  5.07105  0.61958  0.77255  0.48576  0.95510
    788   2.32408  4.91692  3.02056  2.20743  4.17631  3.47407  3.67486  2.95423  2.45187  3.18510  3.98578  2.99212  3.86661  2.50741  2.56328  2.32996  2.53640  3.26109  5.40813  4.06125    923 - -
          2.68618  4.42225  2.77519  2.73123  3.46354  2.40513  3.72494  3.29354  2.67741  2.69355  4.24690  2.90347  2.73739  3.18146  2.89801  2.37887  2.77519  2.98518  4.58477  3.61503
          0.01939  4.34871  5.07105  0.61958  0.77255  0.48576  0.95510
    789   2.11222  4.92978  2.56190  2.46131  4.19782  3.46560  3.69032  2.86880  2.48078  3.20733  4.01024  2.98845  3.08770  2.21601  2.95125  2.68685  2.90624  3.27730  5.43309  4.08214    924 - -
          2.68618  4.42225  2.77519  2.73123  3.46354  2.40513  3.72494  3.29354  2.67741  2.69355  4.24690  2.90347  2.73739  3.18146  2.89801  2.37887  2.77519  2.98518  4.58477  3.61503
          0.01939  4.34871  5.07105  0.61958  0.77255  0.48576  0.95510
    790   2.31492  5.18374  2.75873  1.64289  4.52746  2.40178  3.73571  3.98633  2.17376  3.50854  4.29305  2.93922  3.90365  2.86249  2.98844  2.75121  3.02981  3.58605  5.67502  4.28273    925 - -
          2.68618  4.42225  2.77519  2.73123  3.46354  2.40513  3.72494  3.29354  2.67741  2.69355  4.24690  2.90347  2.73739  3.18146  2.89801  2.37887  2.77519  2.98518  4.58477  3.61503
          0.01939  4.34871  5.07105  0.61958  0.77255  0.48576  0.95510
    791   2.68807  4.93009  3.02582  2.49154  4.20132  2.39118  3.69312  2.92246  2.21169  3.20531  4.01169  3.01174  3.07939  2.20560  2.89145  2.70801  2.92117  3.28362  5.42572  4.08662    926 - -
          2.68618  4.42225  2.77519  2.73123  3.46354  2.40513  3.72494  3.29354  2.67741  2.69355  4.24690  2.90347  2.73739  3.18146  2.89801  2.37887  2.77519  2.98518  4.58477  3.61503
          0.01939  4.34871  5.07105  0.61958  0.77255  0.48576  0.95510
    792   2.40218  5.12640  2.89106  2.13244  4.45020  2.84980  3.64584  3.91828  2.12067  3.42382  4.18125  2.91884  3.08727  2.37518  2.87718  2.36523  2.91364  3.50736  5.57700  4.18178    927 - -
          2.68618  4.42225  2.77519  2.73123  3.46354  2.40513  3.72494  3.29354  2.67741  2.69355  4.24690  2.90347  2.73739  3.18146  2.89801  2.37887  2.77519  2.98518  4.58477  3.61503
          0.01939  4.34871  5.07105  0.61958  0.77255  0.48576  0.95510
    793   2.74122  4.98479  3.11002  2.54017  4.26651  3.53138  3.00506  3.68743  2.35702  3.24999  4.05805  3.04926  3.91939  2.44972  1.85037  2.41076  2.96451  2.74968  5.44296  4.12046    928 - -
          2.68618  4.42225  2.77519  2.73123  3.46354  2.40513  3.72494  3.29354  2.67741  2.69355  4.24690  2.90347  2.73739  3.18146  2.89801  2.37887  2.77519  2.98518  4.58477  3.61503
          0.01939  4.34871  5.07105  0.61958  0.77255  0.48576  0.95510
    794   1.97702  3.04115  3.35267  2.81627  3.88565  3.44155  2.84084  3.27414  2.78859  2.94635  3.80147  3.23945  2.47236  3.11957  3.19203  2.36502  2.88149  2.97299  5.25488  3.98670    929 - -
          2.68618  4.42225  2.77519  2.73123  3.46354  2.40513  3.72494  3.29354  2.67741  2.69355  4.24690  2.90347  2.73739  3.18146  2.89801  2.37887  2.77519  2.98518  4.58477  3.61503
          0.01939  4.34871  5.07105  0.61958  0.77255  0.48576  0.95510
    795   2.76960  5.13038  1.85161  2.12632  3.15962  3.44246  3.73543  3.85643  2.56331  3.41060  4.21010  2.93549  2.38449  2.87313  3.06258  2.74858  3.01377  3.48691  5.60321  4.20943    930 - -
          2.68618  4.42225  2.77519  2.73123  3.46354  2.40513  3.72494  3.29354  2.67741  2.69355  4.24690  2.90347  2.73739  3.18146  2.89801  2.37887  2.77519  2.98518  4.58477  3.61503
          0.01939  4.34871  5.07105  0.61958  0.77255  0.48576  0.95510
    796   2.30239  4.28084  3.97000  3.41985  1.80523  3.75339  4.08157  2.65693  3.32772  1.99133  3.34336  3.69135  2.92391  3.58304  3.57258  3.05174  2.97415  2.48985  4.83345  3.57027    931 - -
          2.68618  4.42225  2.77519  2.73123  3.46354  2.40513  3.72494  3.29354  2.67741  2.69355  4.24690  2.90347  2.73739  3.18146  2.89801  2.37887  2.77519  2.98518  4.58477  3.61503
          0.01939  4.34871  5.07105  0.61958  0.77255  0.48576  0.95510
    797   2.68016  4.83757  2.25888  2.23111  4.07239  3.49566  3.72655  3.42369  2.54684  2.65617  3.91955  3.03827  3.90000  2.88783  3.00750  2.72533  2.47502  2.36594  5.36280  4.03366    932 - -
          2.68618  4.42225  2.77519  2.73123  3.46354  2.40513  3.72494  3.29354  2.67741  2.69355  4.24690  2.90347  2.73739  3.18146  2.89801  2.37887  2.77519  2.98518  4.58477  3.61503
          0.01939  4.34871  5.07105  0.61958  0.77255  0.48576  0.95510
    798   1.96206  4.81773  3.07546  2.58603  4.25747  3.41514  3.79329  3.67474  2.57956  3.27276  4.08313  3.07461  2.84918  1.93743  3.01892  2.69320  2.48270  3.30535  5.50036  4.17274    933 - -
          2.68618  4.42225  2.77519  2.73123  3.46354  2.40513  3.72494  3.29354  2.67741  2.69355  4.24690  2.90347  2.73739  3.18146  2.89801  2.37887  2.77519  2.98518  4.58477  3.61503
          0.01939  4.34871  5.07105  0.61958  0.77255  0.48576  0.95510
    799   3.02274  4.56836  4.09240  3.58551  2.14296  3.96019  3.87670  3.04350  3.47476  2.61331  3.65967  3.79851  1.47426  3.71513  3.71186  3.27400  3.26929  2.87679  2.72610  2.74941    934 - -
          2.68618  4.42225  2.77519  2.73123  3.46354  2.40513  3.72494  3.29354  2.67741  2.69355  4.24690  2.90347  2.73739  3.18146  2.89801  2.37887  2.77519  2.98518  4.58477  3.61503
          0.01939  4.34871  5.07105  0.61958  0.77255  0.48576  0.95510
    800   3.06358  2.82281  4.93199  4.36749  3.45231  4.36017  4.77616  1.52357  4.22385  1.45160  3.32593  4.47602  4.66419  4.38658  4.31390  3.70077  3.30459  1.67163  5.23472  4.07215    935 - -
          2.68618  4.42225  2.77519  2.73123  3.46354  2.40513  3.72494  3.29354  2.67741  2.69355  4.24690  2.90347  2.73739  3.18146  2.89801  2.37887  2.77519  2.98518  4.58477  3.61503
          0.01939  4.34871  5.07105  0.61958  0.77255  0.48576  0.95510
    801   2.25245  4.87736  2.93564  2.18552  4.37588  3.38293  3.83577  3.80989  2.66119  3.39568  4.20041  3.04805  2.04557  2.98905  3.12408  1.96487  2.97248  3.41325  5.60965  4.26316    936 - -
          2.68618  4.42225  2.77519  2.73123  3.46354  2.40513  3.72494  3.29354  2.67741  2.69355  4.24690  2.90347  2.73739  3.18146  2.89801  2.37887  2.77519  2.98518  4.58477  3.61503
          0.20154  4.34871  1.77426  0.61958  0.77255  0.48576  0.95510
    802   2.69301  5.15536  2.35999  2.30688  4.48081  2.67128  3.63141  3.95374  2.39307  3.45224  4.21821  2.43907  3.82030  2.34822  2.38122  2.65349  2.93090  3.53934  5.60072  4.19690    937 - -
          2.68630  4.42237  2.77531  2.73135  3.46366  2.40525  3.72506  3.29366  2.67753  2.69309  4.24702  2.90359  2.73718  3.18158  2.89735  2.37899  2.77531  2.98530  4.58489  3.61451
          0.60654  1.05503  2.23880  0.68201  0.70441  0.70098  0.68538
    803   2.05021  4.28547  3.71281  3.22140  3.56716  3.50056  4.10460  2.58803  3.12461  1.71133  3.49551  3.51832  4.01467  3.45246  3.42110  2.85074  2.29249  2.39429  5.12026  3.90442    941 - -
          2.68618  4.42225  2.77519  2.73123  3.46354  2.40513  3.72494  3.29354  2.67741  2.69355  4.24690  2.90347  2.73739  3.18146  2.89801  2.37887  2.77519  2.98518  4.58477  3.61503
          0.02580  4.06603  4.78838  0.61958  0.77255  0.60356  0.79155
    804   2.64324  4.54049  3.23707  2.35535  3.72175  3.52781  3.79726  2.99422  2.68453  2.28512  3.63771  3.18227  2.44597  3.03425  3.08108  2.78422  2.88524  2.35512  5.12928  3.85895    942 - -
          2.68618  4.42225  2.77519  2.73123  3.46354  2.40513  3.72494  3.29354  2.67741  2.69355  4.24690  2.90347  2.73739  3.18146  2.89801  2.37887  2.77519  2.98518  4.58477  3.61503
          0.02307  4.17663  4.89898  0.61958  0.77255  0.37428  1.16407
    805   2.02260  4.22574  3.97140  3.39926  2.76595  3.75248  4.07347  2.58160  3.30762  1.83347  3.30514  3.67625  2.96223  3.55777  3.54986  3.03642  2.92848  2.12814  4.85134  3.64915    943 - -
          2.68618  4.42225  2.77519  2.73123  3.46354  2.40513  3.72494  3.29354  2.67741  2.69355  4.24690  2.90347  2.73739  3.18146  2.89801  2.37887  2.77519  2.98518  4.58477  3.61503
          0.01939  4.34871  5.07105  0.61958  0.77255  0.48576  0.95510
    806   2.35750  5.14752  2.38627  1.90632  4.47881  3.42755  3.67810  3.94873  2.45544  3.45995  4.22369  2.91447  2.94783  2.79216  2.95230  2.35941  2.56995  3.53714  5.61962  4.21756    944 - -
          2.68618  4.42225  2.77519  2.73123  3.46354  2.40513  3.72494  3.29354  2.67741  2.69355  4.24690  2.90347  2.73739  3.18146  2.89801  2.37887  2.77519  2.98518  4.58477  3.61503
          0.01939  4.34871  5.07105  0.61958  0.77255  0.48576  0.95510
    807   2.68964  4.51154  3.38554  2.44069  3.61000  3.60844  3.84102  3.02455  2.77412  2.10820  3.60049  3.28352  2.19394  3.12428  3.14489  2.85834  2.92273  2.79236  3.40918  3.76033    945 - -
          2.68618  4.42225  2.77519  2.73123  3.46354  2.40513  3.72494  3.29354  2.67741  2.69355  4.24690  2.90347  2.73739  3.18146  2.89801  2.37887  2.77519  2.98518  4.58477  3.61503
          0.01939  4.34871  5.07105  0.61958  0.77255  0.48576  0.95510
    808   2.31999  5.07535  2.45732  1.88804  4.37996  3.44026  3.69019  3.82543  2.47774  3.37325  4.15504  2.93888  2.64990  2.81452  2.96720  2.68933  2.94407  2.83922  5.56139  4.17778    946 - -
          2.68618  4.42225  2.77519  2.73123  3.46354  2.40513  3.72494  3.29354  2.67741  2.69355  4.24690  2.90347  2.73739  3.18146  2.89801  2.37887  2.77519  2.98518  4.58477  3.61503
          0.01939  4.34871  5.07105  0.61958  0.77255  0.48576  0.95510
    809   2.09820  4.88286  3.03724  2.25419  4.14230  2.87177  3.68862  3.56278  2.47429  3.15645  3.16154  3.00851  2.99553  2.83342  2.54402  2.68651  2.89316  3.22954  5.38972  4.05037    947 - -
          2.68618  4.42225  2.77519  2.73123  3.46354  2.40513  3.72494  3.29354  2.67741  2.69355  4.24690  2.90347  2.73739  3.18146  2.89801  2.37887  2.77519  2.98518  4.58477  3.61503
          0.01939  4.34871  5.07105  0.61958  0.77255  0.48576  0.95510
    810   2.01004  5.22589  2.23791  1.65311  4.55858  3.42002  3.75033  4.02166  2.57891  3.54853  4.33258  2.91150  3.90139  2.87886  3.08995  2.75448  2.56989  3.61611  5.72099  4.30746    948 - -
          2.68618  4.42225  2.77519  2.73123  3.46354  2.40513  3.72494  3.29354  2.67741  2.69355  4.24690  2.90347  2.73739  3.18146  2.89801  2.37887  2.77519  2.98518  4.58477  3.61503
          0.01939  4.34871  5.07105  0.61958  0.77255  0.48576  0.95510
    811   3.37474  4.62941  5.26128  4.72665  3.52025  4.79949  5.26511  1.46553  4.61411  1.24524  3.29803  4.90479  5.00574  4.74403  4.71665  4.17736  3.61434  1.41118  5.56965  4.45846    949 - -
          2.68618  4.42225  2.77519  2.73123  3.46354  2.40513  3.72494  3.29354  2.67741  2.69355  4.24690  2.90347  2.73739  3.18146  2.89801  2.37887  2.77519  2.98518  4.58477  3.61503
          0.01939  4.34871  5.07105  0.61958  0.77255  0.48576  0.95510
    812   2.64024  4.81672  2.57291  2.55057  4.19888  2.37721  3.77380  3.61347  2.59437  3.22276  4.03455  3.05075  2.49728  2.92960  3.05671  2.68771  2.42258  2.67276  5.46204  4.12840    950 - -
          2.68618  4.42225  2.77519  2.73123  3.46354  2.40513  3.72494  3.29354  2.67741  2.69355  4.24690  2.90347  2.73739  3.18146  2.89801  2.37887  2.77519  2.98518  4.58477  3.61503
          0.01939  4.34871  5.07105  0.61958  0.77255  0.48576  0.95510
    813   3.18447  4.79211  3.96709  3.53069  3.40793  4.07495  4.33916  2.77926  3.20799  0.86967  3.36372  3.89162  4.45842  2.65701  3.43614  3.46521  3.42900  2.81800  5.18781  3.94302    951 - -
          2.68618  4.42225  2.77519  2.73123  3.46354  2.40513  3.72494  3.29354  2.67741  2.69355  4.24690  2.90347  2.73739  3.18146  2.89801  2.37887  2.77519  2.98518  4.58477  3.61503
          0.01939  4.34871  5.07105  0.61958  0.77255  0.48576  0.95510
    814   2.10218  5.04520  2.56831  2.19014  4.33973  3.45074  2.90798  3.79050  2.41083  3.32852  4.10245  2.94171  3.84933  2.76976  2.51653  2.65672  2.90039  2.88250  5.50975  4.13225    952 - -
          2.68618  4.42225  2.77519  2.73123  3.46354  2.40513  3.72494  3.29354  2.67741  2.69355  4.24690  2.90347  2.73739  3.18146  2.89801  2.37887  2.77519  2.98518  4.58477  3.61503
          0.01939  4.34871  5.07105  0.61958  0.77255  0.48576  0.95510
    815   2.35356  5.21565  2.01598  1.86903  4.55101  3.42007  3.72020  4.02516  2.52822  3.53538  4.30722  2.90600  3.88324  2.84106  3.03646  2.28310  2.57103  3.60986  5.69608  4.28201    953 - -
          2.68618  4.42225  2.77519  2.73123  3.46354  2.40513  3.72494  3.29354  2.67741  2.69355  4.24690  2.90347  2.73739  3.18146  2.89801  2.37887  2.77519  2.98518  4.58477  3.61503
          0.01939  4.34871  5.07105  0.61958  0.77255  0.48576  0.95510
    816   3.69201  4.96572  5.25679  4.75527  2.30298  4.88238  4.88845  2.47254  4.60138  0.63685  3.03129  4.91156  5.02772  4.59604  4.63717  4.27963  3.90972  2.68630  5.01829  3.67848    954 - -
          2.68618  4.42225  2.77519  2.73123  3.46354  2.40513  3.72494  3.29354  2.67741  2.69355  4.24690  2.90347  2.73739  3.18146  2.89801  2.37887  2.77519  2.98518  4.58477  3.61503
          0.01939  4.34871  5.07105  0.61958  0.77255  0.48576  0.95510
    817   2.33905  4.53725  3.38776  2.81708  3.69573  3.60679  3.82633  2.27596  2.70049  2.33334  3.62210  3.26402  3.98851  2.34392  2.54045  2.84578  2.91732  2.80140  5.09624  3.84290    955 - -
          2.68618  4.42225  2.77519  2.73123  3.46354  2.40513  3.72494  3.29354  2.67741  2.69355  4.24690  2.90347  2.73739  3.18146  2.89801  2.37887  2.77519  2.98518  4.58477  3.61503
          0.01939  4.34871  5.07105  0.61958  0.77255  0.48576  0.95510
    818   2.37057  5.20662  2.34867  2.09378  4.53375  3.45059  3.69962  3.99756  2.44877  3.50308  4.27671  2.93027  3.89087  2.81754  1.75464  2.73062  3.00492  3.59152  5.65499  4.26072    956 - -
          2.68618  4.42225  2.77519  2.73123  3.46354  2.40513  3.72494  3.29354  2.67741  2.69355  4.24690  2.90347  2.73739  3.18146  2.89801  2.37887  2.77519  2.98518  4.58477  3.61503
          0.01939  4.34871  5.07105  0.61958  0.77255  0.48576  0.95510
    819   3.93686  5.20357  4.90362  4.73033  0.46912  4.46409  4.18681  3.43258  4.63372  2.70042  4.10278  4.59557  4.92816  4.67404  4.63390  4.16454  4.24636  3.45449  4.33672  2.66152    957 - -
          2.68618  4.42225  2.77519  2.73123  3.46354  2.40513  3.72494  3.29354  2.67741  2.69355  4.24690  2.90347  2.73739  3.18146  2.89801  2.37887  2.77519  2.98518  4.58477  3.61503
          0.01939  4.34871  5.07105  0.61958  0.77255  0.48576  0.95510
    820   3.13277  4.47835  4.79524  4.25503  1.79741  4.24970  4.15924  2.15382  4.08135  1.73420  3.25640  4.25573  4.55277  4.15656  4.12448  3.57184  3.35716  2.60452  2.01533  2.95126    958 - -
          2.68618  4.42225  2.77519  2.73123  3.46354  2.40513  3.72494  3.29354  2.67741  2.69355  4.24690  2.90347  2.73739  3.18146  2.89801  2.37887  2.77519  2.98518  4.58477  3.61503
          0.01939  4.34871  5.07105  0.61958  0.77255  0.48576  0.95510
    821   2.14076  5.09926  3.05298  2.49074  4.43362  3.51308  3.66939  3.86895  2.03243  3.38473  4.16845  3.01020  3.90547  2.40592  2.12094  2.32624  2.97335  3.48966  5.53670  4.19447    959 - -
          2.68618  4.42225  2.77519  2.73123  3.46354  2.40513  3.72494  3.29354  2.67741  2.69355  4.24690  2.90347  2.73739  3.18146  2.89801  2.37887  2.77519  2.98518  4.58477  3.61503
          0.01939  4.34871  5.07105  0.61958  0.77255  0.48576  0.95510
    822   2.31698  5.05046  2.44653  2.40824  4.32973  3.45072  2.57951  3.78335  2.46602  2.80170  4.11985  2.24571  3.86895  2.81082  2.94829  2.68973  2.93570  3.41174  5.52319  4.14510    960 - -
          2.68618  4.42225  2.77519  2.73123  3.46354  2.40513  3.72494  3.29354  2.67741  2.69355  4.24690  2.90347  2.73739  3.18146  2.89801  2.37887  2.77519  2.98518  4.58477  3.61503
          0.01939  4.34871  5.07105  0.61958  0.77255  0.48576  0.95510
    823   3.51086  5.15902  4.17164  4.09611  5.00939  3.82114  5.10885  4.71122  4.20096  4.27000  5.35648  4.34392  0.28242  4.57250  4.36805  3.69860  3.99274  4.29521  6.03392  5.14417    961 - -
          2.68618  4.42225  2.77519  2.73123  3.46354  2.40513  3.72494  3.29354  2.67741  2.69355  4.24690  2.90347  2.73739  3.18146  2.89801  2.37887  2.77519  2.98518  4.58477  3.61503
          0.01939  4.34871  5.07105  0.61958  0.77255  0.48576  0.95510
    824   2.15768  4.42667  4.49708  4.11972  3.94926  3.83786  4.89253  2.19980  4.02810  2.65312  3.81576  4.19588  4.44235  4.31773  4.23187  3.27973  3.23912  0.84525  5.69412  4.47998    962 - -
          2.68618  4.42225  2.77519  2.73123  3.46354  2.40513  3.72494  3.29354  2.67741  2.69355  4.24690  2.90347  2.73739  3.18146  2.89801  2.37887  2.77519  2.98518  4.58477  3.61503
          0.01939  4.34871  5.07105  0.61958  0.77255  0.48576  0.95510
    825   2.38037  5.18829  2.92694  1.91238  4.53116  3.47792  3.65961  3.99151  1.86524  3.47762  4.24132  2.51675  3.88327  2.76802  2.44472  2.71066  2.97123  3.58019  5.60894  4.23218    963 - -
          2.68618  4.42225  2.77519  2.73123  3.46354  2.40513  3.72494  3.29354  2.67741  2.69355  4.24690  2.90347  2.73739  3.18146  2.89801  2.37887  2.77519  2.98518  4.58477  3.61503
          0.01939  4.34871  5.07105  0.61958  0.77255  0.48576  0.95510
    826   2.10214  4.38318  3.50045  2.93727  2.86248  2.85385  3.87203  2.88665  2.89281  2.59752  3.48945  3.34765  3.99992  2.62654  3.25130  2.86227  2.88053  2.34314  4.95843  3.00432    964 - -
          2.68618  4.42225  2.77519  2.73123  3.46354  2.40513  3.72494  3.29354  2.67741  2.69355  4.24690  2.90347  2.73739  3.18146  2.89801  2.37887  2.77519  2.98518  4.58477  3.61503
          0.01939  4.34871  5.07105  0.61958  0.77255  0.48576  0.95510
    827   4.03480  5.17061  5.10607  4.86618  0.66672  4.72861  3.71168  3.60698  4.65432  2.84376  4.16432  4.42939  5.02346  4.51776  4.58426  4.14048  4.25326  3.57836  2.47798  2.08579    965 - -
          2.68618  4.42225  2.77519  2.73123  3.46354  2.40513  3.72494  3.29354  2.67741  2.69355  4.24690  2.90347  2.73739  3.18146  2.89801  2.37887  2.77519  2.98518  4.58477  3.61503
          0.01939  4.34871  5.07105  0.61958  0.77255  0.48576  0.95510
    828   3.65178  4.93111  5.10829  4.66256  1.10111  4.72603  4.41395  2.64005  4.49692  1.27588  3.23830  4.67054  4.94860  4.50305  4.52989  4.11537  3.87737  2.78246  4.56591  3.00920    966 - -
          2.68618  4.42225  2.77519  2.73123  3.46354  2.40513  3.72494  3.29354  2.67741  2.69355  4.24690  2.90347  2.73739  3.18146  2.89801  2.37887  2.77519  2.98518  4.58477  3.61503
          0.01939  4.34871  5.07105  0.61958  0.77255  0.48576  0.95510
    829   3.14035  5.37923  3.49212  2.83170  4.84734  3.78138  3.72822  4.20317  1.56178  3.61050  4.44673  3.26856  4.13963  1.49976  1.89916  3.11078  3.30733  3.85135  5.64032  4.44132    967 - -
          2.68618  4.42225  2.77519  2.73123  3.46354  2.40513  3.72494  3.29354  2.67741  2.69355  4.24690  2.90347  2.73739  3.18146  2.89801  2.37887  2.77519  2.98518  4.58477  3.61503
          0.12448  4.34871  2.26222  0.61958  0.77255  0.48576  0.95510
    830   2.84040  4.98911  3.27097  2.66745  4.25830  3.60408  3.69563  3.65582  2.22714  3.18933  3.03603  3.13924  3.98254  1.77825  1.91174  2.86861  3.04933  3.35492  5.40597  4.13422    968 - -
          2.68618  4.42225  2.77519  2.73123  3.46354  2.40513  3.72494  3.29354  2.67741  2.69355  4.24690  2.90347  2.73739  3.18146  2.89801  2.37887  2.77519  2.98518  4.58477  3.61503
          0.02151  4.24574  4.96809  0.61958  0.77255  0.41005  1.08950
    831   2.36086  5.13535  3.19898  2.61934  4.47410  3.60373  2.84621  3.89083  2.23442  3.40086  4.21217  3.11039  3.98909  2.39953  1.56350  2.86396  3.07838  3.53775  5.53276  4.23913    969 - -
          2.68618  4.42225  2.77519  2.73123  3.46354  2.40513  3.72494  3.29354  2.67741  2.69355  4.24690  2.90347  2.73739  3.18146  2.89801  2.37887  2.77519  2.98518  4.58477  3.61503
          0.01939  4.34871  5.07105  0.61958  0.77255  0.48576  0.95510
    832   3.74031  5.07570  4.95586  4.62293  3.39438  4.58398  5.13497  2.64542  4.38975  0.45244  3.31156  4.85558  4.95314  4.63790  4.47730  4.25286  4.02088  2.80154  5.41788  4.24320    970 - -
          2.68618  4.42225  2.77519  2.73123  3.46354  2.40513  3.72494  3.29354  2.67741  2.69355  4.24690  2.90347  2.73739  3.18146  2.89801  2.37887  2.77519  2.98518  4.58477  3.61503
          0.01939  4.34871  5.07105  0.61958  0.77255  0.48576  0.95510
    833   2.38073  5.19472  2.36279  2.36299  4.52313  2.35549  3.68543  3.99550  1.94985  3.49724  4.26194  2.91325  3.87106  2.45390  2.94168  2.69968  2.97580  3.58090  5.64884  4.24457    971 - -
          2.68618  4.42225  2.77519  2.73123  3.46354  2.40513  3.72494  3.29354  2.67741  2.69355  4.24690  2.90347  2.73739  3.18146  2.89801  2.37887  2.77519  2.98518  4.58477  3.61503
          0.01939  4.34871  5.07105  0.61958  0.77255  0.48576  0.95510
    834   2.82055  4.23064  4.43190  3.85920  2.93065  3.93609  4.07031  2.57204  3.69398  1.92175  3.27837  3.95383  4.28864  3.86610  3.80191  3.24038  3.05145  1.48645  3.09829  2.47999    972 - -
          2.68618  4.42225  2.77519  2.73123  3.46354  2.40513  3.72494  3.29354  2.67741  2.69355  4.24690  2.90347  2.73739  3.18146  2.89801  2.37887  2.77519  2.98518  4.58477  3.61503
          0.01939  4.34871  5.07105  0.61958  0.77255  0.48576  0.95510
    835   2.68451  4.91995  3.07118  2.55726  4.34891  3.44643  3.75180  3.78029  2.46865  3.34228  4.13988  2.59573  3.89826  2.88941  2.08147  1.84606  2.42997  3.39846  5.53208  4.19924    973 - -
          2.68618  4.42225  2.77519  2.73123  3.46354  2.40513  3.72494  3.29354  2.67741  2.69355  4.24690  2.90347  2.73739  3.18146  2.89801  2.37887  2.77519  2.98518  4.58477  3.61503
          0.01939  4.34871  5.07105  0.61958  0.77255  0.48576  0.95510
    836   2.93776  4.46940  4.02233  2.70998  1.65433  3.96422  4.12654  2.66541  3.42293  1.59615  3.32684  3.81212  4.32009  3.68353  3.66854  3.26592  3.17025  2.57930  4.76940  3.39659    974 - -
          2.68618  4.42225  2.77519  2.73123  3.46354  2.40513  3.72494  3.29354  2.67741  2.69355  4.24690  2.90347  2.73739  3.18146  2.89801  2.37887  2.77519  2.98518  4.58477  3.61503
          0.01939  4.34871  5.07105  0.61958  0.77255  0.48576  0.95510
    837   2.36321  5.16079  2.40987  2.12096  4.47920  3.43640  3.68748  3.94480  2.46270  3.46025  4.23057  2.91961  2.17325  2.80488  2.56296  2.69791  2.96803  3.54118  5.62345  4.22507    975 - -
          2.68618  4.42225  2.77519  2.73123  3.46354  2.40513  3.72494  3.29354  2.67741  2.69355  4.24690  2.90347  2.73739  3.18146  2.89801  2.37887  2.77519  2.98518  4.58477  3.61503
          0.01939  4.34871  5.07105  0.61958  0.77255  0.48576  0.95510
    838   2.66254  5.07845  2.55038  2.11989  4.38572  3.44395  3.00726  3.84603  2.15481  3.36697  4.13001  2.92723  3.12567  2.75022  2.87422  2.64300  2.57238  3.44892  3.46466  4.14619    976 - -
          2.68618  4.42225  2.77519  2.73123  3.46354  2.40513  3.72494  3.29354  2.67741  2.69355  4.24690  2.90347  2.73739  3.18146  2.89801  2.37887  2.77519  2.98518  4.58477  3.61503
          0.01939  4.34871  5.07105  0.61958  0.77255  0.48576  0.95510
    839   2.70918  5.13329  2.41237  1.93434  4.43701  3.43947  3.67266  3.07308  2.44672  3.42060  4.19078  2.91983  2.55505  2.42130  2.93810  2.68213  2.94499  3.50180  5.58940  4.19435    977 - -
          2.68618  4.42225  2.77519  2.73123  3.46354  2.40513  3.72494  3.29354  2.67741  2.69355  4.24690  2.90347  2.73739  3.18146  2.89801  2.37887  2.77519  2.98518  4.58477  3.61503
          0.01939  4.34871  5.07105  0.61958  0.77255  0.48576  0.95510
    840   2.66543  5.01815  2.60220  2.16671  4.30287  2.89475  3.65741  3.74831  2.42629  2.81580  4.07757  2.94830  2.99848  2.43930  2.90714  2.65950  2.89786  2.77915  5.48972  4.11710    978 - -
          2.68618  4.42225  2.77519  2.73123  3.46354  2.40513  3.72494  3.29354  2.67741  2.69355  4.24690  2.90347  2.73739  3.18146  2.89801  2.37887  2.77519  2.98518  4.58477  3.61503
          0.01939  4.34871  5.07105  0.61958  0.77255  0.48576  0.95510
    841   2.38683  5.12546  2.43856  1.93166  4.43453  3.43812  3.66116  3.89881  2.42825  2.82039  4.18123  2.91819  3.85306  2.37732  2.91933  2.38364  2.92925  3.49740  5.58042  4.18501    979 - -
          2.68618  4.42225  2.77519  2.73123  3.46354  2.40513  3.72494  3.29354  2.67741  2.69355  4.24690  2.90347  2.73739  3.18146  2.89801  2.37887  2.77519  2.98518  4.58477  3.61503
          0.01939  4.34871  5.07105  0.61958  0.77255  0.48576  0.95510
    842   2.34650  4.75290  3.13995  2.32016  4.00413  3.50313  3.74558  3.38451  2.55343  3.03115  3.86820  3.09151  3.90975  2.92159  2.55079  2.73358  1.93272  2.64556  5.30744  4.00148    980 - -
          2.68618  4.42225  2.77519  2.73123  3.46354  2.40513  3.72494  3.29354  2.67741  2.69355  4.24690  2.90347  2.73739  3.18146  2.89801  2.37887  2.77519  2.98518  4.58477  3.61503
          0.01939  4.34871  5.07105  0.61958  0.77255  0.48576  0.95510
    843   2.65431  4.11475  4.17561  3.58737  3.21575  2.93576  4.07964  1.99622  3.45632  2.05213  3.22569  3.77280  4.13691  3.66980  3.61911  3.05886  2.40984  2.03485  3.29738  3.54478    981 - -
          2.68618  4.42225  2.77519  2.73123  3.46354  2.40513  3.72494  3.29354  2.67741  2.69355  4.24690  2.90347  2.73739  3.18146  2.89801  2.37887  2.77519  2.98518  4.58477  3.61503
          0.01939  4.34871  5.07105  0.61958  0.77255  0.48576  0.95510
    844   2.96723  5.54766  2.00287  1.31770  4.85505  3.40474  3.83218  4.36833  2.74470  3.84237  4.63813  2.31060  2.90341  2.97001  3.30566  2.87424  3.23158  3.92574  5.98740  4.50737    982 - -
          2.68618  4.42225  2.77519  2.73123  3.46354  2.40513  3.72494  3.29354  2.67741  2.69355  4.24690  2.90347  2.73739  3.18146  2.89801  2.37887  2.77519  2.98518  4.58477  3.61503
          0.01939  4.34871  5.07105  0.61958  0.77255  0.48576  0.95510
    845   3.09617  5.69549  1.10116  1.84140  4.99714  3.39912  3.92424  4.52341  2.92747  4.00311  4.83702  2.85670  2.75367  3.08244  3.52729  2.97983  3.38096  4.08018  6.15591  4.64380    983 - -
          2.68618  4.42225  2.77519  2.73123  3.46354  2.40513  3.72494  3.29354  2.67741  2.69355  4.24690  2.90347  2.73739  3.18146  2.89801  2.37887  2.77519  2.98518  4.58477  3.61503
          0.01939  4.34871  5.07105  0.61958  0.77255  0.48576  0.95510
    846   2.34236  3.26131  2.60786  2.20587  4.18847  3.45094  3.70660  3.61340  2.50317  3.20323  4.00587  3.00611  3.86855  2.84937  2.97211  2.07520  2.54734  3.26546  5.43072  4.08539    984 - -
          2.68618  4.42225  2.77519  2.73123  3.46354  2.40513  3.72494  3.29354  2.67741  2.69355  4.24690  2.90347  2.73739  3.18146  2.89801  2.37887  2.77519  2.98518  4.58477  3.61503
          0.01939  4.34871  5.07105  0.61958  0.77255  0.48576  0.95510
    847   2.84342  5.22947  2.19398  1.33963  4.50303  3.44419  3.78343  2.81039  2.63337  3.49458  4.31416  2.92919  3.93415  2.92455  3.14131  2.80838  3.09368  3.53669  5.71061  4.30362    985 - -
          2.68618  4.42225  2.77519  2.73123  3.46354  2.40513  3.72494  3.29354  2.67741  2.69355  4.24690  2.90347  2.73739  3.18146  2.89801  2.37887  2.77519  2.98518  4.58477  3.61503
          0.01939  4.34871  5.07105  0.61958  0.77255  0.48576  0.95510
    848   2.81646  4.84857  3.03922  2.89920  4.59970  3.37311  4.24093  4.17117  3.13863  3.78529  4.65744  2.32372  0.94453  3.47573  3.51040  2.90849  3.23299  3.69799  5.86594  4.55600    986 - -
          2.68618  4.42225  2.77519  2.73123  3.46354  2.40513  3.72494  3.29354  2.67741  2.69355  4.24690  2.90347  2.73739  3.18146  2.89801  2.37887  2.77519  2.98518  4.58477  3.61503
          0.01939  4.34871  5.07105  0.61958  0.77255  0.48576  0.95510
    849   3.32546  4.65618  4.96231  4.42703  1.30349  4.51440  4.59602  2.37923  4.28201  1.51770  3.16626  4.54060  4.76980  4.36663  4.36213  3.85930  3.55629  1.94577  4.87689  3.49201    987 - -
          2.68618  4.42225  2.77519  2.73123  3.46354  2.40513  3.72494  3.29354  2.67741  2.69355  4.24690  2.90347  2.73739  3.18146  2.89801  2.37887  2.77519  2.98518  4.58477  3.61503
          0.01939  4.34871  5.07105  0.61958  0.77255  0.48576  0.95510
    850   2.36565  4.69138  3.16631  2.08828  3.88901  3.52399  3.74075  2.81726  2.58730  2.93026  3.77592  3.10504  3.91254  2.50076  3.02194  2.74113  2.50845  2.99925  3.35418  3.92678    988 - -
          2.68618  4.42225  2.77519  2.73123  3.46354  2.40513  3.72494  3.29354  2.67741  2.69355  4.24690  2.90347  2.73739  3.18146  2.89801  2.37887  2.77519  2.98518  4.58477  3.61503
          0.01939  4.34871  5.07105  0.61958  0.77255  0.48576  0.95510
    851   2.94245  4.45480  4.28007  3.74940  3.38283  4.00396  4.43122  2.44317  3.61527  1.10756  3.28199  4.00687  2.97287  3.87992  3.83248  3.33680  3.20664  1.96946  5.12435  3.94865    989 - -
          2.68618  4.42225  2.77519  2.73123  3.46354  2.40513  3.72494  3.29354  2.67741  2.69355  4.24690  2.90347  2.73739  3.18146  2.89801  2.37887  2.77519  2.98518  4.58477  3.61503
          0.01939  4.34871  5.07105  0.61958  0.77255  0.48576  0.95510
    852   2.95584  5.52067  1.38287  1.98955  4.82489  3.40942  3.82396  4.33211  2.72329  3.81117  4.60680  2.86474  2.71680  2.40198  3.27443  2.86736  3.21754  3.89610  5.95874  4.48766    990 - -
          2.68618  4.42225  2.77519  2.73123  3.46354  2.40513  3.72494  3.29354  2.67741  2.69355  4.24690  2.90347  2.73739  3.18146  2.89801  2.37887  2.77519  2.98518  4.58477  3.61503
          0.01939  4.34871  5.07105  0.61958  0.77255  0.48576  0.95510
    853   1.83677  4.66849  3.16110  2.73308  4.27245  1.93040  2.86421  3.70367  2.78273  3.32271  4.14024  3.16960  3.89638  3.11554  3.21222  2.17138  2.92843  3.30257  5.55798  4.25175    991 - -
          2.68618  4.42225  2.77519  2.73123  3.46354  2.40513  3.72494  3.29354  2.67741  2.69355  4.24690  2.90347  2.73739  3.18146  2.89801  2.37887  2.77519  2.98518  4.58477  3.61503
          0.01939  4.34871  5.07105  0.61958  0.77255  0.48576  0.95510
    854   2.33768  4.44872  3.67121  3.16903  3.43545  3.70802  2.82440  2.86425  3.01454  1.35413  3.51088  3.52666  4.12660  3.39023  3.30254  3.01733  3.02464  2.68694  4.96292  3.67186    992 - -
          2.68618  4.42225  2.77519  2.73123  3.46354  2.40513  3.72494  3.29354  2.67741  2.69355  4.24690  2.90347  2.73739  3.18146  2.89801  2.37887  2.77519  2.98518  4.58477  3.61503
          0.01939  4.34871  5.07105  0.61958  0.77255  0.48576  0.95510
    855   2.27983  4.88761  2.24264  2.49443  4.22461  2.73386  3.72941  3.65142  2.53349  3.24034  3.07857  3.01061  3.87338  2.87359  3.00399  2.12699  2.91108  3.29496  5.46545  4.11821    993 - -
          2.68618  4.42225  2.77519  2.73123  3.46354  2.40513  3.72494  3.29354  2.67741  2.69355  4.24690  2.90347  2.73739  3.18146  2.89801  2.37887  2.77519  2.98518  4.58477  3.61503
          0.01939  4.34871  5.07105  0.61958  0.77255  0.48576  0.95510
    856   2.39163  5.06453  2.97504  2.14389  4.36794  3.47220  3.65545  3.81385  2.37472  2.73110  4.12148  2.55194  3.86701  2.43990  2.22899  2.68208  2.92287  3.43358  5.51641  4.15004    994 - -
          2.68618  4.42225  2.77519  2.73123  3.46354  2.40513  3.72494  3.29354  2.67741  2.69355  4.24690  2.90347  2.73739  3.18146  2.89801  2.37887  2.77519  2.98518  4.58477  3.61503
          0.01939  4.34871  5.07105  0.61958  0.77255  0.48576  0.95510
    857   2.78666  4.37088  3.84852  2.57173  3.02609  3.79139  3.89309  2.39644  3.19455  2.52818  3.47352  3.59909  4.16158  3.47364  3.46867  3.06348  3.01698  2.63974  2.48654  1.97773    995 - -
          2.68618  4.42225  2.77519  2.73123  3.46354  2.40513  3.72494  3.29354  2.67741  2.69355  4.24690  2.90347  2.73739  3.18146  2.89801  2.37887  2.77519  2.98518  4.58477  3.61503
          0.01939  4.34871  5.07105  0.61958  0.77255  0.48576  0.95510
    858   2.39944  5.10314  3.07132  2.50345  4.43608  3.52407  3.67074  3.86729  2.04481  3.38299  4.16955  3.02027  3.91365  1.95172  2.29124  2.74946  2.48696  3.49166  5.53378  4.19734    996 - -
          2.68618  4.42225  2.77519  2.73123  3.46354  2.40513  3.72494  3.29354  2.67741  2.69355  4.24690  2.90347  2.73739  3.18146  2.89801  2.37887  2.77519  2.98518  4.58477  3.61503
          0.01939  4.34871  5.07105  0.61958  0.77255  0.48576  0.95510
    859   2.67541  4.29941  3.71368  2.65177  3.40989  3.69714  2.95186  2.11403  3.06571  1.95412  3.38914  3.50287  4.07137  3.36049  3.37004  2.95866  2.90722  2.16965  4.89742  3.67773    997 - -
          2.68618  4.42225  2.77519  2.73123  3.46354  2.40513  3.72494  3.29354  2.67741  2.69355  4.24690  2.90347  2.73739  3.18146  2.89801  2.37887  2.77519  2.98518  4.58477  3.61503
          0.01939  4.34871  5.07105  0.61958  0.77255  0.48576  0.95510
    860   2.72082  5.09999  2.96351  2.44233  4.43821  2.77286  3.67229  3.88723  2.37093  3.40409  4.17964  2.26921  3.88194  2.40947  2.13291  2.70444  2.54053  3.49516  5.56117  4.19622    998 - -
          2.68618  4.42225  2.77519  2.73123  3.46354  2.40513  3.72494  3.29354  2.67741  2.69355  4.24690  2.90347  2.73739  3.18146  2.89801  2.37887  2.77519  2.98518  4.58477  3.61503
          0.01939  4.34871  5.07105  0.61958  0.77255  0.48576  0.95510
    861   2.66171  4.85249  2.64657  1.99807  3.15320  3.48712  3.69388  3.50161  2.50202  2.60628  3.92388  3.01942  3.88049  2.53049  2.96443  2.69745  2.89348  3.18233  5.34140  3.16217    999 - -
          2.68618  4.42225  2.77519  2.73123  3.46354  2.40513  3.72494  3.29354  2.67741  2.69355  4.24690  2.90347  2.73739  3.18146  2.89801  2.37887  2.77519  2.98518  4.58477  3.61503
          0.01939  4.34871  5.07105  0.61958  0.77255  0.48576  0.95510
    862   2.68906  5.13521  2.46189  1.94735  4.45471  3.44430  3.64741  3.11629  2.38984  3.42654  4.18569  2.92106  3.84955  2.19359  2.45747  2.66028  2.92104  3.51240  5.57914  4.18534   1000 - -
          2.68618  4.42225  2.77519  2.73123  3.46354  2.40513  3.72494  3.29354  2.67741  2.69355  4.24690  2.90347  2.73739  3.18146  2.89801  2.37887  2.77519  2.98518  4.58477  3.61503
          0.01939  4.34871  5.07105  0.61958  0.77255  0.48576  0.95510
    863   2.73258  4.38374  3.69571  2.62154  3.45475  3.73462  4.00621  2.71596  3.05456  1.56180  2.68508  3.51818  4.10984  3.36758  3.36916  3.00094  2.44052  2.54781  4.98136  3.76867   1001 - -
          2.68618  4.42225  2.77519  2.73123  3.46354  2.40513  3.72494  3.29354  2.67741  2.69355  4.24690  2.90347  2.73739  3.18146  2.89801  2.37887  2.77519  2.98518  4.58477  3.61503
          0.01939  4.34871  5.07105  0.61958  0.77255  0.48576  0.95510
    864   2.33518  4.32182  4.19848  3.65256  3.46914  3.86389  4.33441  2.38506  3.54370  1.36607  3.39575  3.89091  4.28590  3.80254  3.77166  3.18872  2.47049  1.94858  5.08939  3.90137   1002 - -
          2.68618  4.42225  2.77519  2.73123  3.46354  2.40513  3.72494  3.29354  2.67741  2.69355  4.24690  2.90347  2.73739  3.18146  2.89801  2.37887  2.77519  2.98518  4.58477  3.61503
          0.01939  4.34871  5.07105  0.61958  0.77255  0.48576  0.95510
    865   2.68246  4.90025  3.05221  2.02399  4.14232  3.49597  3.68895  2.84445  2.45150  3.15868  3.97033  2.64225  3.88773  2.83542  2.21374  2.70907  2.91171  3.23837  5.38478  3.13675   1003 - -
          2.68624  4.42231  2.77525  2.73129  3.46291  2.40518  3.72500  3.29360  2.67746  2.69360  4.24695  2.90321  2.73745  3.18152  2.89772  2.37892  2.77525  2.98524  4.58483  3.61509
          0.81138  1.26720  1.29414  0.16683  1.87301  0.48576  0.95510
[truncated: 91,282 more chars]
