# Supplementary material for: A matter of background: DNA repair pathways as a possible cause for the sparse distribution of CRISPR-Cas systems in bacteria
Source: Philos Trans R Soc Lond B Biol Sci. 2019 Mar 25;374(1772):20180088. doi: 10.1098/rstb.2018.0088 (PMC6452273; doi:10.1098/rstb.2018.0088)
Supplement: Macsy_finder_DNA_repair.zip [file rstb20180088supp3.zip › Macsy_finder_DNA_repair/DNA_repair_profiles/recD1.hmm]

HMMER3/b [3.0 | March 2010]
NAME  TIGR01447
ACC   TIGR01447
DESC  recD: exodeoxyribonuclease V, alpha subunit
LENG  597
ALPH  amino
RF    no
CS    no
MAP   yes
DATE  Sun Apr 11 22:09:47 2010
NSEQ  9
EFFN  1.656738
CKSUM 1418695850
GA    310.15 310.15;
TC    310.15 310.15;
NC    268.80 268.80;
STATS LOCAL MSV      -11.8368  0.69724
STATS LOCAL VITERBI  -13.0717  0.69724
STATS LOCAL FORWARD   -6.2666  0.69724
HMM          A        C        D        E        F        G        H        I        K        L        M        N        P        Q        R        S        T        V        W        Y   
            m->m     m->i     m->d     i->m     i->i     d->m     d->d
  COMPO   2.49619  4.47721  3.06078  2.69879  3.44957  2.88309  3.68550  2.77995  2.64692  2.26893  3.65381  3.06696  3.48976  3.00354  2.92063  2.66811  2.78311  2.64890  4.83804  3.62666
          2.68618  4.42225  2.77519  2.73123  3.46354  2.40513  3.72494  3.29354  2.67741  2.69355  4.24690  2.90347  2.73739  3.18146  2.89801  2.37887  2.77519  2.98518  4.58477  3.61503
          0.01671  4.49578  5.21813  0.61958  0.77255  0.00000        *
      1   2.32232  4.46486  4.72226  4.14643  2.52931  4.24218  4.57789  2.42432  4.00794  1.06218  3.20447  4.30517  4.56037  4.16003  4.12340  3.56219  3.30686  2.11083  5.06620  3.90355      1 - -
          2.68618  4.42225  2.77519  2.73123  3.46354  2.40513  3.72494  3.29354  2.67741  2.69355  4.24690  2.90347  2.73739  3.18146  2.89801  2.37887  2.77519  2.98518  4.58477  3.61503
          0.01671  4.49578  5.21813  0.61958  0.77255  0.48576  0.95510
      2   2.45177  5.18569  2.59491  2.21813  4.51822  3.48805  3.67411  3.99017  1.77090  2.84914  4.23160  2.96164  3.88342  2.48758  2.59652  2.68697  2.94823  3.56997  5.62199  4.22620      2 - -
          2.68618  4.42225  2.77519  2.73123  3.46354  2.40513  3.72494  3.29354  2.67741  2.69355  4.24690  2.90347  2.73739  3.18146  2.89801  2.37887  2.77519  2.98518  4.58477  3.61503
          0.01671  4.49578  5.21813  0.61958  0.77255  0.48576  0.95510
      3   2.25942  5.16086  2.64560  2.18557  4.48482  3.48377  3.67390  3.95394  1.97396  2.91347  4.20852  2.96044  3.87885  2.77878  2.43355  2.41789  2.93852  3.54036  5.60512  4.21025      3 - -
          2.68618  4.42225  2.77519  2.73123  3.46354  2.40513  3.72494  3.29354  2.67741  2.69355  4.24690  2.90347  2.73739  3.18146  2.89801  2.37887  2.77519  2.98518  4.58477  3.61503
          0.01671  4.49578  5.21813  0.61958  0.77255  0.48576  0.95510
      4   2.38061  4.29076  2.95061  3.35696  2.84268  3.78450  4.04405  2.72538  3.27553  1.47217  3.37238  3.65734  4.15639  3.53172  3.53523  3.05710  2.96626  2.53657  3.33283  3.58016      4 - -
          2.68618  4.42225  2.77519  2.73123  3.46354  2.40513  3.72494  3.29354  2.67741  2.69355  4.24690  2.90347  2.73739  3.18146  2.89801  2.37887  2.77519  2.98518  4.58477  3.61503
          0.01671  4.49578  5.21813  0.61958  0.77255  0.48576  0.95510
      5   2.75822  4.63551  3.40367  2.84900  3.81231  3.65695  3.88034  3.11075  2.07968  2.10968  3.73347  2.50568  4.04601  3.12151  3.09123  2.90397  2.98987  2.01226  5.19891  3.93691      5 - -
          2.68618  4.42225  2.77519  2.73123  3.46354  2.40513  3.72494  3.29354  2.67741  2.69355  4.24690  2.90347  2.73739  3.18146  2.89801  2.37887  2.77519  2.98518  4.58477  3.61503
          0.01671  4.49578  5.21813  0.61958  0.77255  0.48576  0.95510
      6   1.91294  5.17780  2.97853  2.46455  4.49990  3.51771  3.07412  3.95591  2.16892  3.46593  4.23622  2.52982  3.92277  2.05814  2.86698  2.74446  2.99790  3.55932  5.61871  4.24337      6 - -
          2.68618  4.42225  2.77519  2.73123  3.46354  2.40513  3.72494  3.29354  2.67741  2.69355  4.24690  2.90347  2.73739  3.18146  2.89801  2.37887  2.77519  2.98518  4.58477  3.61503
          0.01671  4.49578  5.21813  0.61958  0.77255  0.48576  0.95510
      7   2.26000  5.12550  3.09193  2.51980  4.43835  3.55179  2.98875  3.87610  2.09683  2.83968  4.18194  3.04344  3.93809  1.96768  2.44421  2.76240  2.99604  3.50063  5.56129  4.21257      7 - -
          2.68618  4.42225  2.77519  2.73123  3.46354  2.40513  3.72494  3.29354  2.67741  2.69355  4.24690  2.90347  2.73739  3.18146  2.89801  2.37887  2.77519  2.98518  4.58477  3.61503
          0.01671  4.49578  5.21813  0.61958  0.77255  0.48576  0.95510
      8   2.90980  5.27473  3.05693  2.57253  4.62598  1.87963  2.97628  4.06594  1.64833  3.55459  4.34759  3.09045  4.01583  2.49900  2.72500  2.88250  3.13049  3.68129  5.67568  4.34163      8 - -
          2.68618  4.42225  2.77519  2.73123  3.46354  2.40513  3.72494  3.29354  2.67741  2.69355  4.24690  2.90347  2.73739  3.18146  2.89801  2.37887  2.77519  2.98518  4.58477  3.61503
          0.01671  4.49578  5.21813  0.61958  0.77255  0.48576  0.95510
      9   2.25292  4.15250  4.56818  3.96898  2.59701  3.92648  4.25099  1.95084  3.79175  2.25694  3.23826  4.03348  4.28461  3.95150  3.85876  3.23454  2.99454  1.57891  3.27674  3.58844      9 - -
          2.68618  4.42225  2.77519  2.73123  3.46354  2.40513  3.72494  3.29354  2.67741  2.69355  4.24690  2.90347  2.73739  3.18146  2.89801  2.37887  2.77519  2.98518  4.58477  3.61503
          0.01671  4.49578  5.21813  0.61958  0.77255  0.48576  0.95510
     10   3.72549  4.95901  5.54602  5.01245  3.38308  5.11140  5.47559  1.45679  4.85485  0.76999  3.14858  5.22911  5.21510  4.87719  4.89288  4.51814  3.94990  2.33363  5.57988  4.54066     10 - -
          2.68618  4.42225  2.77519  2.73123  3.46354  2.40513  3.72494  3.29354  2.67741  2.69355  4.24690  2.90347  2.73739  3.18146  2.89801  2.37887  2.77519  2.98518  4.58477  3.61503
          0.01671  4.49578  5.21813  0.61958  0.77255  0.48576  0.95510
     11   2.71962  5.01374  2.70788  2.50681  4.30798  3.51286  3.72495  3.74023  2.47971  2.83470  4.09867  3.03261  3.91558  2.85548  1.84650  2.19723  2.51639  3.38164  5.50955  4.15550     11 - -
          2.68618  4.42225  2.77519  2.73123  3.46354  2.40513  3.72494  3.29354  2.67741  2.69355  4.24690  2.90347  2.73739  3.18146  2.89801  2.37887  2.77519  2.98518  4.58477  3.61503
          0.01671  4.49578  5.21813  0.61958  0.77255  0.48576  0.95510
     12   2.33450  4.76309  3.19477  2.33372  4.11986  3.50211  3.87414  3.48608  2.71585  3.15101  3.98999  3.17924  1.74032  3.05729  3.15233  2.77651  2.56680  2.73160  5.43351  4.12943     12 - -
          2.68618  4.42225  2.77519  2.73123  3.46354  2.40513  3.72494  3.29354  2.67741  2.69355  4.24690  2.90347  2.73739  3.18146  2.89801  2.37887  2.77519  2.98518  4.58477  3.61503
          0.01671  4.49578  5.21813  0.61958  0.77255  0.48576  0.95510
     13   2.69771  4.30954  3.77264  2.63989  2.87924  2.97794  3.99972  2.42426  3.13761  1.65791  3.41622  3.54959  4.10160  3.41542  3.43486  2.64429  2.93052  2.56435  4.90616  3.69006     13 - -
          2.68618  4.42225  2.77519  2.73123  3.46354  2.40513  3.72494  3.29354  2.67741  2.69355  4.24690  2.90347  2.73739  3.18146  2.89801  2.37887  2.77519  2.98518  4.58477  3.61503
          0.01671  4.49578  5.21813  0.61958  0.77255  0.48576  0.95510
     14   3.21205  5.41310  0.80078  2.65374  4.48718  3.62774  4.16705  3.93169  3.17199  2.45521  4.59601  3.20574  4.22182  3.38233  3.68199  3.19527  3.51235  3.66929  5.87905  4.44885     14 - -
          2.68618  4.42225  2.77519  2.73123  3.46354  2.40513  3.72494  3.29354  2.67741  2.69355  4.24690  2.90347  2.73739  3.18146  2.89801  2.37887  2.77519  2.98518  4.58477  3.61503
          0.01671  4.49578  5.21813  0.61958  0.77255  0.48576  0.95510
     15   2.69267  4.40050  3.00259  3.02283  2.91251  3.67744  3.93211  2.56399  2.51491  2.33846  3.50387  3.42270  4.05627  3.27401  2.79035  2.92373  2.92437  2.07765  4.98313  3.00867     15 - -
          2.68618  4.42225  2.77519  2.73123  3.46354  2.40513  3.72494  3.29354  2.67741  2.69355  4.24690  2.90347  2.73739  3.18146  2.89801  2.37887  2.77519  2.98518  4.58477  3.61503
          0.01671  4.49578  5.21813  0.61958  0.77255  0.48576  0.95510
     16   1.99699  4.49762  3.46640  2.90270  3.62689  3.64837  3.20980  3.01372  2.85574  2.34304  3.59638  3.33672  4.03041  2.55622  3.23277  2.88603  2.93355  2.46596  5.05313  2.61386     16 - -
          2.68618  4.42225  2.77519  2.73123  3.46354  2.40513  3.72494  3.29354  2.67741  2.69355  4.24690  2.90347  2.73739  3.18146  2.89801  2.37887  2.77519  2.98518  4.58477  3.61503
          0.01671  4.49578  5.21813  0.61958  0.77255  0.48576  0.95510
     17   3.37781  4.70317  4.89261  4.41075  1.04847  4.42184  4.05449  2.91919  4.24324  2.01893  3.57620  4.33660  4.72957  4.29026  4.28537  3.75091  3.60232  2.38168  4.27947  2.10509     17 - -
          2.68618  4.42225  2.77519  2.73123  3.46354  2.40513  3.72494  3.29354  2.67741  2.69355  4.24690  2.90347  2.73739  3.18146  2.89801  2.37887  2.77519  2.98518  4.58477  3.61503
          0.01671  4.49578  5.21813  0.61958  0.77255  0.48576  0.95510
     18   1.35897  4.69575  3.25816  2.31356  4.11221  3.48299  3.95159  3.46141  2.82316  3.15237  4.00142  3.24434  3.98450  3.15453  3.24597  2.37119  2.98376  2.58538  5.44990  4.16073     18 - -
          2.68618  4.42225  2.77519  2.73123  3.46354  2.40513  3.72494  3.29354  2.67741  2.69355  4.24690  2.90347  2.73739  3.18146  2.89801  2.37887  2.77519  2.98518  4.58477  3.61503
          0.09395  4.49578  2.54450  0.61958  0.77255  0.48576  0.95510
     19   2.38531  4.90059  3.12611  2.56510  4.16276  3.53156  3.72640  2.83717  2.46583  3.16885  3.98711  3.07350  3.92551  2.06701  2.15944  2.45388  2.94661  3.24769  5.40277  4.08221     19 - -
          2.68618  4.42225  2.77519  2.73123  3.46354  2.40513  3.72494  3.29354  2.67741  2.69355  4.24690  2.90347  2.73739  3.18146  2.89801  2.37887  2.77519  2.98518  4.58477  3.61503
          0.17137  4.41988  1.92790  0.61958  0.77255  0.60309  0.79212
     20   2.65525  4.17969  3.94885  3.37009  2.18065  3.72601  4.00342  2.19942  3.25520  2.03654  3.26273  3.63888  4.09625  3.51333  2.91002  2.57771  2.88802  2.40224  4.75479  3.53047     20 - -
          2.68633  4.42088  2.77532  2.73133  3.46397  2.40527  3.72537  3.29218  2.67624  2.69334  4.24733  2.90272  2.73782  3.18144  2.89844  2.37930  2.77562  2.98561  4.58520  3.61466
          0.43873  1.05454  4.99186  1.72421  0.19640  0.78206  0.61150
     21   2.24597  4.58542  3.24921  2.72733  3.79189  3.52228  3.80575  3.15312  2.66483  1.96035  3.70508  3.18732  2.98778  2.39266  3.05456  2.78376  2.90504  2.89846  5.17395  3.90319     33 - -
          2.68618  4.42225  2.77519  2.73123  3.46354  2.40513  3.72494  3.29354  2.67741  2.69355  4.24690  2.90347  2.73739  3.18146  2.89801  2.37887  2.77519  2.98518  4.58477  3.61503
          0.02100  4.26951  4.99186  0.61958  0.77255  0.33702  1.25140
     22   2.30000  3.09096  2.64844  2.50417  4.23213  3.51316  3.71736  3.65848  2.09420  3.24010  4.03841  3.03061  3.90718  2.22595  2.96469  2.71700  2.93332  2.82069  5.46084  4.11057     34 - -
          2.68618  4.42225  2.77519  2.73123  3.46354  2.40513  3.72494  3.29354  2.67741  2.69355  4.24690  2.90347  2.73739  3.18146  2.89801  2.37887  2.77519  2.98518  4.58477  3.61503
          0.01671  4.49578  5.21813  0.61958  0.77255  0.48576  0.95510
     23   2.45442  4.79568  3.16399  2.10901  3.18100  3.55132  2.73969  3.40858  2.59093  3.04213  3.87522  3.11150  3.94005  2.93774  2.68199  2.76182  2.51171  2.55036  5.31757  4.00592     35 - -
          2.68618  4.42225  2.77519  2.73123  3.46354  2.40513  3.72494  3.29354  2.67741  2.69355  4.24690  2.90347  2.73739  3.18146  2.89801  2.37887  2.77519  2.98518  4.58477  3.61503
          0.01671  4.49578  5.21813  0.61958  0.77255  0.48576  0.95510
     24   3.76728  5.00255  5.55456  5.01999  3.34874  5.13370  5.47514  1.69774  4.85370  0.65308  3.11461  5.24764  5.22394  4.86431  4.88625  4.54326  3.98869  2.41882  5.55965  4.52883     36 - -
          2.68618  4.42225  2.77519  2.73123  3.46354  2.40513  3.72494  3.29354  2.67741  2.69355  4.24690  2.90347  2.73739  3.18146  2.89801  2.37887  2.77519  2.98518  4.58477  3.61503
          0.01671  4.49578  5.21813  0.61958  0.77255  0.48576  0.95510
     25   1.55045  5.08625  2.54247  2.48137  4.45533  3.47343  3.77970  3.90778  2.57583  3.45465  4.23827  3.01449  3.02983  2.49424  3.06156  2.42896  3.00707  3.51446  5.64261  4.26435     37 - -
          2.68618  4.42225  2.77519  2.73123  3.46354  2.40513  3.72494  3.29354  2.67741  2.69355  4.24690  2.90347  2.73739  3.18146  2.89801  2.37887  2.77519  2.98518  4.58477  3.61503
          0.08274  4.49578  2.68452  0.61958  0.77255  0.48576  0.95510
     26   2.78501  5.12470  3.04418  2.52534  4.49152  2.36840  3.72609  3.93168  2.38423  3.44824  4.23398  3.04349  2.60755  2.18008  2.07664  2.77527  3.02024  3.54443  5.59967  4.25473     38 - -
          2.68618  4.42225  2.77519  2.73123  3.46354  2.40513  3.72494  3.29354  2.67741  2.69355  4.24690  2.90347  2.73739  3.18146  2.89801  2.37887  2.77519  2.98518  4.58477  3.61503
          0.01784  4.43088  5.15323  0.61958  0.77255  0.42706  1.05677
     27   2.73221  5.19844  2.95393  2.02720  4.53156  3.49214  2.82930  4.00285  2.00657  3.49386  4.24591  2.96562  3.89181  2.46074  2.87894  2.15914  2.61489  3.58346  5.63338  4.23847     39 - -
          2.68554  4.42238  2.77533  2.73136  3.46367  2.40526  3.72508  3.29367  2.67754  2.69368  4.24703  2.90312  2.73753  3.18159  2.89814  2.37864  2.77498  2.98532  4.58490  3.61516
          0.42731  1.31219  2.54450  0.70812  0.67839  0.48576  0.95510
     28   2.39442  5.20566  2.52892  2.04315  4.53476  3.45077  3.67596  4.01425  2.43788  3.50559  4.25702  2.48100  3.86890  2.43254  2.93551  2.19517  2.60129  3.58899  5.64888  4.23847     43 - -
          2.68618  4.42225  2.77519  2.73123  3.46354  2.40513  3.72494  3.29354  2.67741  2.69355  4.24690  2.90347  2.73739  3.18146  2.89801  2.37887  2.77519  2.98518  4.58477  3.61503
          0.01804  4.41988  5.14222  0.61958  0.77255  0.41882  1.07243
     29   2.72371  5.16077  2.34188  2.41726  3.45097  3.48219  3.69445  3.94239  2.20473  3.45516  4.21561  2.08062  3.18870  2.80480  2.94404  2.28942  2.95770  3.53661  5.61499  4.21938     44 - -
          2.68618  4.42225  2.77519  2.73123  3.46354  2.40513  3.72494  3.29354  2.67741  2.69355  4.24690  2.90347  2.73739  3.18146  2.89801  2.37887  2.77519  2.98518  4.58477  3.61503
          0.01671  4.49578  5.21813  0.61958  0.77255  0.48576  0.95510
     30   2.82489  5.34608  2.42514  1.54529  4.67592  3.47775  3.75173  4.16615  2.53958  3.64464  4.40190  2.20579  3.03487  2.86357  2.61367  2.77070  3.06592  3.73076  5.78053  4.35278     45 - -
          2.68618  4.42225  2.77519  2.73123  3.46354  2.40513  3.72494  3.29354  2.67741  2.69355  4.24690  2.90347  2.73739  3.18146  2.89801  2.37887  2.77519  2.98518  4.58477  3.61503
          0.01671  4.49578  5.21813  0.61958  0.77255  0.48576  0.95510
     31   2.73182  4.98675  3.09498  2.10534  4.25084  3.53993  3.72302  3.00773  2.24145  2.32357  4.05254  2.58334  3.92898  2.86002  2.32127  2.74844  2.95962  3.33278  5.46433  4.12544     46 - -
          2.68618  4.42225  2.77519  2.73123  3.46354  2.40513  3.72494  3.29354  2.67741  2.69355  4.24690  2.90347  2.73739  3.18146  2.89801  2.37887  2.77519  2.98518  4.58477  3.61503
          0.01671  4.49578  5.21813  0.61958  0.77255  0.48576  0.95510
     32   2.12557  4.26984  4.37527  3.80199  3.43096  3.97182  4.34078  2.01953  3.68167  2.00395  3.40013  3.99360  4.34468  3.90531  3.85754  2.74271  3.07104  1.47372  5.00067  3.80713     47 - -
          2.68618  4.42225  2.77519  2.73123  3.46354  2.40513  3.72494  3.29354  2.67741  2.69355  4.24690  2.90347  2.73739  3.18146  2.89801  2.37887  2.77519  2.98518  4.58477  3.61503
          0.01671  4.49578  5.21813  0.61958  0.77255  0.48576  0.95510
     33   2.19105  4.20930  4.03027  2.88365  2.82960  3.77704  4.07114  2.32152  3.34867  2.14204  2.77024  3.70647  4.14799  3.58898  3.57081  2.46270  2.92771  2.13974  4.81961  3.62155     48 - -
          2.68618  4.42225  2.77519  2.73123  3.46354  2.40513  3.72494  3.29354  2.67741  2.69355  4.24690  2.90347  2.73739  3.18146  2.89801  2.37887  2.77519  2.98518  4.58477  3.61503
          0.01671  4.49578  5.21813  0.61958  0.77255  0.48576  0.95510
     34   2.20911  4.46220  4.87526  4.31518  3.55155  4.39249  4.80874  1.80530  4.18810  1.39295  3.42320  4.47013  4.70704  4.37748  4.31926  3.72751  3.36198  1.50380  5.32263  4.15520     49 - -
          2.68618  4.42225  2.77519  2.73123  3.46354  2.40513  3.72494  3.29354  2.67741  2.69355  4.24690  2.90347  2.73739  3.18146  2.89801  2.37887  2.77519  2.98518  4.58477  3.61503
          0.01671  4.49578  5.21813  0.61958  0.77255  0.48576  0.95510
     35   1.94713  4.34269  4.54222  3.96473  1.99916  4.06998  4.40200  2.44858  3.82769  1.60121  3.26071  4.12105  4.41915  4.00748  3.95979  3.38155  3.16209  2.04419  4.95406  3.75781     50 - -
          2.68618  4.42225  2.77519  2.73123  3.46354  2.40513  3.72494  3.29354  2.67741  2.69355  4.24690  2.90347  2.73739  3.18146  2.89801  2.37887  2.77519  2.98518  4.58477  3.61503
          0.01671  4.49578  5.21813  0.61958  0.77255  0.48576  0.95510
     36   1.62049  4.35013  3.90993  3.37585  3.61757  3.63889  4.17952  2.82413  3.29982  1.77800  3.58724  3.65381  4.12745  3.58163  3.58576  2.31141  2.98404  2.29978  5.11453  3.90385     51 - -
          2.68618  4.42225  2.77519  2.73123  3.46354  2.40513  3.72494  3.29354  2.67741  2.69355  4.24690  2.90347  2.73739  3.18146  2.89801  2.37887  2.77519  2.98518  4.58477  3.61503
          0.01671  4.49578  5.21813  0.61958  0.77255  0.48576  0.95510
     37   1.11374  4.46620  4.40084  3.89943  3.79936  3.94659  4.66000  1.93712  3.80734  2.57063  3.68887  4.09905  4.44987  4.08197  4.05258  3.31809  3.23392  1.88180  5.47236  4.26771     52 - -
          2.68618  4.42225  2.77519  2.73123  3.46354  2.40513  3.72494  3.29354  2.67741  2.69355  4.24690  2.90347  2.73739  3.18146  2.89801  2.37887  2.77519  2.98518  4.58477  3.61503
          0.01671  4.49578  5.21813  0.61958  0.77255  0.48576  0.95510
     38   2.26021  3.09179  4.59829  4.00455  2.60974  3.97130  4.32125  2.39255  3.83513  1.64542  3.26642  4.08065  4.33055  3.99962  3.91179  3.28351  3.03648  1.68600  4.85709  3.67777     53 - -
          2.68618  4.42225  2.77519  2.73123  3.46354  2.40513  3.72494  3.29354  2.67741  2.69355  4.24690  2.90347  2.73739  3.18146  2.89801  2.37887  2.77519  2.98518  4.58477  3.61503
          0.01671  4.49578  5.21813  0.61958  0.77255  0.48576  0.95510
     39   1.93359  3.10030  4.11094  3.54201  3.38355  3.72626  4.14550  2.67144  3.43564  1.81743  3.38419  3.75468  4.15128  3.67042  3.64432  2.61133  2.49572  2.16797  4.88885  3.69415     54 - -
          2.68618  4.42225  2.77519  2.73123  3.46354  2.40513  3.72494  3.29354  2.67741  2.69355  4.24690  2.90347  2.73739  3.18146  2.89801  2.37887  2.77519  2.98518  4.58477  3.61503
          0.01671  4.49578  5.21813  0.61958  0.77255  0.48576  0.95510
     40   2.71720  4.45334  3.88758  3.39794  2.61494  3.60461  4.19789  3.02995  3.34195  2.77865  3.76038  3.66207  4.14683  3.62693  3.64346  1.13367  3.05439  2.39659  5.10126  3.75026     55 - -
          2.68618  4.42225  2.77519  2.73123  3.46354  2.40513  3.72494  3.29354  2.67741  2.69355  4.24690  2.90347  2.73739  3.18146  2.89801  2.37887  2.77519  2.98518  4.58477  3.61503
          0.01671  4.49578  5.21813  0.61958  0.77255  0.48576  0.95510
     41   1.93938  4.72842  3.22843  2.66906  3.91355  3.57587  3.06293  3.31619  2.63573  2.96675  3.14377  2.64825  3.96320  2.98672  2.72340  2.79342  2.93545  3.03725  5.25424  2.69150     56 - -
          2.68618  4.42225  2.77519  2.73123  3.46354  2.40513  3.72494  3.29354  2.67741  2.69355  4.24690  2.90347  2.73739  3.18146  2.89801  2.37887  2.77519  2.98518  4.58477  3.61503
          0.01671  4.49578  5.21813  0.61958  0.77255  0.48576  0.95510
     42   2.24326  4.87294  3.10593  2.00598  4.10194  3.53598  3.74587  3.51453  2.55301  2.46041  3.94806  3.07561  3.92894  2.54555  3.00954  2.42785  2.93674  3.20063  5.38096  3.09744     57 - -
          2.68618  4.42225  2.77519  2.73123  3.46354  2.40513  3.72494  3.29354  2.67741  2.69355  4.24690  2.90347  2.73739  3.18146  2.89801  2.37887  2.77519  2.98518  4.58477  3.61503
          0.01671  4.49578  5.21813  0.61958  0.77255  0.48576  0.95510
     43   2.76044  4.16683  4.47754  3.88786  2.50942  3.89324  4.12540  2.59464  3.71913  1.50932  3.26923  3.96092  4.25497  3.88068  3.80237  2.65263  2.99195  2.16007  3.34722  2.71567     58 - -
          2.68618  4.42225  2.77519  2.73123  3.46354  2.40513  3.72494  3.29354  2.67741  2.69355  4.24690  2.90347  2.73739  3.18146  2.89801  2.37887  2.77519  2.98518  4.58477  3.61503
          0.01671  4.49578  5.21813  0.61958  0.77255  0.48576  0.95510
     44   2.44811  5.17810  2.50199  2.41948  4.51281  2.41371  3.69635  3.98334  2.44505  3.48562  4.24153  2.96405  3.89148  2.46197  2.16313  2.39388  2.96366  3.56747  5.63590  4.23850     59 - -
          2.68618  4.42225  2.77519  2.73123  3.46354  2.40513  3.72494  3.29354  2.67741  2.69355  4.24690  2.90347  2.73739  3.18146  2.89801  2.37887  2.77519  2.98518  4.58477  3.61503
          0.01671  4.49578  5.21813  0.61958  0.77255  0.48576  0.95510
     45   2.47413  3.56227  3.09003  2.52490  4.26318  3.53507  2.67317  3.68969  2.17244  3.26124  4.06020  3.04721  3.92321  2.49883  2.18049  2.74007  2.95450  3.34497  5.47065  3.31009     60 - -
          2.68618  4.42225  2.77519  2.73123  3.46354  2.40513  3.72494  3.29354  2.67741  2.69355  4.24690  2.90347  2.73739  3.18146  2.89801  2.37887  2.77519  2.98518  4.58477  3.61503
          0.01671  4.49578  5.21813  0.61958  0.77255  0.48576  0.95510
     46   3.61548  5.28466  4.40929  4.40254  5.45034  0.19723  5.43614  5.24756  4.66330  4.79929  5.81033  4.57683  4.68759  4.93916  4.78833  3.81107  4.14096  4.65550  6.33684  5.58766     61 - -
          2.68618  4.42225  2.77519  2.73123  3.46354  2.40513  3.72494  3.29354  2.67741  2.69355  4.24690  2.90347  2.73739  3.18146  2.89801  2.37887  2.77519  2.98518  4.58477  3.61503
          0.01671  4.49578  5.21813  0.61958  0.77255  0.48576  0.95510
     47   2.87724  4.95413  3.17092  2.72092  3.59369  3.64661  1.65892  3.60993  2.71522  3.19574  4.06954  2.62287  4.06884  3.08323  3.12991  2.54382  3.11643  3.31605  5.05087  2.42041     62 - -
          2.68618  4.42225  2.77519  2.73123  3.46354  2.40513  3.72494  3.29354  2.67741  2.69355  4.24690  2.90347  2.73739  3.18146  2.89801  2.37887  2.77519  2.98518  4.58477  3.61503
          0.01671  4.49578  5.21813  0.61958  0.77255  0.48576  0.95510
     48   2.42786  4.25014  4.19625  3.61941  3.38832  3.88223  4.21412  1.85881  3.51193  2.08308  3.37061  3.85180  2.72196  3.74718  3.71719  3.17383  2.53471  1.86653  4.92658  3.73047     63 - -
          2.68618  4.42225  2.77519  2.73123  3.46354  2.40513  3.72494  3.29354  2.67741  2.69355  4.24690  2.90347  2.73739  3.18146  2.89801  2.37887  2.77519  2.98518  4.58477  3.61503
          0.01671  4.49578  5.21813  0.61958  0.77255  0.48576  0.95510
     49   2.69244  2.07415  3.76029  3.19031  2.90393  3.04298  3.99172  2.80805  3.11652  2.53495  3.43938  3.53606  4.09294  3.40151  2.74926  2.55684  2.92959  2.59435  4.91151  3.01403     64 - -
          2.68618  4.42225  2.77519  2.73123  3.46354  2.40513  3.72494  3.29354  2.67741  2.69355  4.24690  2.90347  2.73739  3.18146  2.89801  2.37887  2.77519  2.98518  4.58477  3.61503
          0.01671  4.49578  5.21813  0.61958  0.77255  0.48576  0.95510
     50   2.41847  4.44366  4.75462  4.17778  2.68037  4.25174  4.59801  2.36604  4.03642  1.12172  3.23043  4.32459  4.56947  4.18934  4.14479  3.57311  3.29788  1.83195  5.08595  3.92694     65 - -
          2.68618  4.42225  2.77519  2.73123  3.46354  2.40513  3.72494  3.29354  2.67741  2.69355  4.24690  2.90347  2.73739  3.18146  2.89801  2.37887  2.77519  2.98518  4.58477  3.61503
          0.01671  4.49578  5.21813  0.61958  0.77255  0.48576  0.95510
     51   2.72394  4.96833  1.89585  2.52444  3.19834  3.49794  3.77107  3.69848  2.57938  3.28673  4.09188  3.04775  2.48676  2.91597  3.05339  2.44600  2.59152  3.34898  5.51032  4.15738     66 - -
          2.68618  4.42225  2.77519  2.73123  3.46354  2.40513  3.72494  3.29354  2.67741  2.69355  4.24690  2.90347  2.73739  3.18146  2.89801  2.37887  2.77519  2.98518  4.58477  3.61503
          0.01671  4.49578  5.21813  0.61958  0.77255  0.48576  0.95510
     52   3.71782  4.95125  5.54304  5.01009  3.39009  5.10675  5.47536  1.41516  4.85363  0.79483  3.15586  5.22493  5.21346  4.87935  4.89327  4.51322  3.94291  2.31795  5.58402  4.54236     67 - -
          2.68618  4.42225  2.77519  2.73123  3.46354  2.40513  3.72494  3.29354  2.67741  2.69355  4.24690  2.90347  2.73739  3.18146  2.89801  2.37887  2.77519  2.98518  4.58477  3.61503
          0.01671  4.49578  5.21813  0.61958  0.77255  0.48576  0.95510
     53   2.44181  3.23385  3.02936  1.89661  4.29768  3.50628  3.09100  3.73560  2.22938  2.89846  4.08340  2.57230  3.89916  2.82945  2.93965  2.70701  2.93511  3.37513  5.49856  4.13674     68 - -
          2.68618  4.42225  2.77519  2.73123  3.46354  2.40513  3.72494  3.29354  2.67741  2.69355  4.24690  2.90347  2.73739  3.18146  2.89801  2.37887  2.77519  2.98518  4.58477  3.61503
          0.01671  4.49578  5.21813  0.61958  0.77255  0.48576  0.95510
     54   2.41117  5.11655  2.48795  2.23055  4.42378  3.48592  3.10305  3.88412  2.02967  2.81836  4.16768  2.96940  3.88021  2.78992  2.91588  2.45108  2.93196  3.48684  5.57195  3.28011     69 - -
          2.68618  4.42225  2.77519  2.73123  3.46354  2.40513  3.72494  3.29354  2.67741  2.69355  4.24690  2.90347  2.73739  3.18146  2.89801  2.37887  2.77519  2.98518  4.58477  3.61503
          0.01671  4.49578  5.21813  0.61958  0.77255  0.48576  0.95510
     55   2.06266  4.41154  3.57303  3.00678  2.92093  2.96641  3.92894  2.59904  2.96123  2.28126  3.51942  2.90551  3.22933  3.26279  3.31442  2.91450  2.53677  2.68691  4.99836  3.76424     70 - -
          2.68618  4.42225  2.77519  2.73123  3.46354  2.40513  3.72494  3.29354  2.67741  2.69355  4.24690  2.90347  2.73739  3.18146  2.89801  2.37887  2.77519  2.98518  4.58477  3.61503
          0.01671  4.49578  5.21813  0.61958  0.77255  0.48576  0.95510
     56   2.18399  4.93186  3.07765  2.27026  4.18152  3.00162  3.72281  3.60330  2.51043  2.74094  4.00119  3.04419  3.91196  2.40939  2.64868  2.72367  2.59999  2.79575  5.42811  4.08603     71 - -
          2.68618  4.42225  2.77519  2.73123  3.46354  2.40513  3.72494  3.29354  2.67741  2.69355  4.24690  2.90347  2.73739  3.18146  2.89801  2.37887  2.77519  2.98518  4.58477  3.61503
          0.01671  4.49578  5.21813  0.61958  0.77255  0.48576  0.95510
     57   2.72883  4.93585  3.11990  2.28175  4.18538  2.43485  3.73579  2.65931  1.99888  2.77762  4.00646  3.07496  3.93660  2.88272  2.62072  2.75861  2.95714  3.27303  5.42562  4.09686     72 - -
          2.68618  4.42225  2.77519  2.73123  3.46354  2.40513  3.72494  3.29354  2.67741  2.69355  4.24690  2.90347  2.73739  3.18146  2.89801  2.37887  2.77519  2.98518  4.58477  3.61503
          0.01671  4.49578  5.21813  0.61958  0.77255  0.48576  0.95510
     58   2.40903  5.07393  2.57179  2.44613  4.36775  3.49225  3.04757  3.81857  2.44645  2.90892  4.12978  2.49101  3.88561  2.80413  2.62013  2.19380  2.92984  2.99699  5.53964  4.16255     73 - -
          2.68618  4.42225  2.77519  2.73123  3.46354  2.40513  3.72494  3.29354  2.67741  2.69355  4.24690  2.90347  2.73739  3.18146  2.89801  2.37887  2.77519  2.98518  4.58477  3.61503
          0.01671  4.49578  5.21813  0.61958  0.77255  0.48576  0.95510
     59   2.23305  4.72793  3.22444  2.66639  3.92636  3.57129  3.79046  2.73990  2.63736  2.97026  3.81664  2.70076  2.45762  2.98610  2.51409  2.78964  2.93337  3.03859  5.26393  3.14922     74 - -
          2.68618  4.42225  2.77519  2.73123  3.46354  2.40513  3.72494  3.29354  2.67741  2.69355  4.24690  2.90347  2.73739  3.18146  2.89801  2.37887  2.77519  2.98518  4.58477  3.61503
          0.01671  4.49578  5.21813  0.61958  0.77255  0.48576  0.95510
     60   2.69365  3.13916  2.76728  2.68705  3.11255  2.69363  3.79948  3.26406  2.67055  2.92409  3.77566  3.17422  3.96423  2.55652  3.10240  2.50658  2.58696  2.99149  5.22942  3.12683     75 - -
          2.68618  4.42225  2.77519  2.73123  3.46354  2.40513  3.72494  3.29354  2.67741  2.69355  4.24690  2.90347  2.73739  3.18146  2.89801  2.37887  2.77519  2.98518  4.58477  3.61503
          0.16765  4.49578  1.94354  0.61958  0.77255  0.48576  0.95510
     61   2.68694  4.71048  2.50973  2.62672  2.55877  3.53956  3.10695  3.29723  2.63489  2.30168  3.79698  2.57999  3.93550  2.96820  3.07180  2.77119  2.91977  3.02018  5.14437  3.78546     76 - -
          2.68618  4.42225  2.77519  2.73123  3.46354  2.40513  3.72494  3.29354  2.67741  2.69355  4.24690  2.90347  2.73739  3.18146  2.89801  2.37887  2.77519  2.98518  4.58477  3.61503
          0.01941  4.34754  5.06988  0.61958  0.77255  0.37345  1.16589
     62   2.40997  5.10988  2.67190  2.22711  4.41623  2.99318  3.68571  3.87472  2.44252  2.71900  4.16538  2.59698  3.18838  2.79809  2.92844  2.39870  2.52657  3.48046  5.57104  4.18524     77 - -
          2.68618  4.42225  2.77519  2.73123  3.46354  2.40513  3.72494  3.29354  2.67741  2.69355  4.24690  2.90347  2.73739  3.18146  2.89801  2.37887  2.77519  2.98518  4.58477  3.61503
          0.01671  4.49578  5.21813  0.61958  0.77255  0.48576  0.95510
     63   2.05642  4.53580  2.94148  2.84237  3.69895  2.65444  3.86757  2.57897  2.81352  2.42422  3.03727  3.29170  4.00940  3.13390  3.20947  2.49933  2.92647  2.82006  5.10692  3.84916     78 - -
          2.68618  4.42225  2.77519  2.73123  3.46354  2.40513  3.72494  3.29354  2.67741  2.69355  4.24690  2.90347  2.73739  3.18146  2.89801  2.37887  2.77519  2.98518  4.58477  3.61503
          0.01671  4.49578  5.21813  0.61958  0.77255  0.48576  0.95510
     64   2.00382  4.20015  4.29722  3.71288  2.77477  3.87091  4.19774  1.79637  3.58225  1.89830  3.29310  3.89033  4.24010  3.79083  3.73962  2.64746  2.98515  2.33591  4.83768  3.64688     79 - -
          2.68618  4.42225  2.77519  2.73123  3.46354  2.40513  3.72494  3.29354  2.67741  2.69355  4.24690  2.90347  2.73739  3.18146  2.89801  2.37887  2.77519  2.98518  4.58477  3.61503
          0.01671  4.49578  5.21813  0.61958  0.77255  0.48576  0.95510
     65   2.69744  4.72696  2.79537  2.65759  3.03495  3.56867  3.78672  3.31502  2.64574  2.45832  3.81203  2.71067  3.27268  2.98380  3.08435  2.05901  2.92933  3.03503  5.25464  3.13303     80 - -
          2.68618  4.42225  2.77519  2.73123  3.46354  2.40513  3.72494  3.29354  2.67741  2.69355  4.24690  2.90347  2.73739  3.18146  2.89801  2.37887  2.77519  2.98518  4.58477  3.61503
          0.01671  4.49578  5.21813  0.61958  0.77255  0.48576  0.95510
     66   2.69834  4.63422  3.30487  2.21433  3.80953  3.59821  3.82159  2.57991  2.70917  2.50886  3.72457  2.78015  3.98304  3.04820  2.67710  2.82108  2.50156  2.92997  3.08160  3.90652     81 - -
          2.68618  4.42225  2.77519  2.73123  3.46354  2.40513  3.72494  3.29354  2.67741  2.69355  4.24690  2.90347  2.73739  3.18146  2.89801  2.37887  2.77519  2.98518  4.58477  3.61503
          0.01671  4.49578  5.21813  0.61958  0.77255  0.48576  0.95510
     67   2.70942  4.94485  3.09516  2.54062  4.22537  2.74592  3.73611  3.64759  2.20352  3.23348  4.03752  3.05854  2.47273  2.87715  2.60197  2.73422  2.32211  2.80104  5.45717  4.11793     82 - -
          2.68618  4.42225  2.77519  2.73123  3.46354  2.40513  3.72494  3.29354  2.67741  2.69355  4.24690  2.90347  2.73739  3.18146  2.89801  2.37887  2.77519  2.98518  4.58477  3.61503
          0.01671  4.49578  5.21813  0.61958  0.77255  0.48576  0.95510
     68   2.38328  4.71879  2.21420  2.66974  3.11929  3.56615  3.80166  3.30875  2.66615  2.21947  3.81416  3.16117  3.13499  3.00125  3.10327  2.49246  2.93524  3.02988  5.26456  3.96842     83 - -
          2.68618  4.42225  2.77519  2.73123  3.46354  2.40513  3.72494  3.29354  2.67741  2.69355  4.24690  2.90347  2.73739  3.18146  2.89801  2.37887  2.77519  2.98518  4.58477  3.61503
          0.01671  4.49578  5.21813  0.61958  0.77255  0.48576  0.95510
     69   2.42588  4.67911  3.25347  2.15439  3.86337  3.58169  3.80420  2.76996  2.67864  2.33757  3.76674  2.66298  3.27558  3.01476  3.10750  2.80127  2.92808  2.97937  5.22141  2.92204     84 - -
          2.68618  4.42225  2.77519  2.73123  3.46354  2.40513  3.72494  3.29354  2.67741  2.69355  4.24690  2.90347  2.73739  3.18146  2.89801  2.37887  2.77519  2.98518  4.58477  3.61503
          0.31210  4.49578  1.35893  0.61958  0.77255  0.48576  0.95510
     70   2.71788  4.88135  3.04250  2.53520  4.14931  2.22706  3.68948  3.55545  2.08786  2.52024  3.97917  3.03641  3.89991  2.40108  2.76396  2.75209  2.94860  3.23850  5.37255  4.06374     85 - -
          2.68618  4.42225  2.77519  2.73123  3.46354  2.40513  3.72494  3.29354  2.67741  2.69355  4.24690  2.90347  2.73739  3.18146  2.89801  2.37887  2.77519  2.98518  4.58477  3.61503
          0.02239  4.20607  4.92842  0.61958  0.77255  0.84229  0.56339
     71   2.78820  5.30131  2.19039  1.63128  4.61745  3.37647  2.78934  4.10640  2.13582  3.59033  4.36532  2.83821  3.85856  2.81035  2.99437  2.72617  3.03325  3.68079  5.73102  4.30118     86 - -
          2.68618  4.42225  2.77519  2.73123  3.46354  2.40513  3.72494  3.29354  2.67741  2.69355  4.24690  2.90347  2.73739  3.18146  2.89801  2.37887  2.77519  2.98518  4.58477  3.61503
          0.02239  4.20607  4.92842  0.61958  0.77255  0.84229  0.56339
     72   2.20155  4.65175  3.13476  2.28013  3.84676  3.49360  3.70918  2.71252  2.20601  2.88762  3.73788  3.07778  3.88374  2.90580  2.96854  2.71820  2.86044  2.95280  5.18341  3.03603     87 - -
          2.68618  4.42225  2.77519  2.73123  3.46354  2.40513  3.72494  3.29354  2.67741  2.69355  4.24690  2.90347  2.73739  3.18146  2.89801  2.37887  2.77519  2.98518  4.58477  3.61503
          0.02239  4.20607  4.92842  0.61958  0.77255  0.84229  0.56339
     73   2.51458  4.37331  3.42969  2.93573  3.78301  2.60885  3.94677  3.13493  2.90267  1.98994  3.72574  3.29786  3.89600  3.22585  3.26527  2.09277  2.25991  2.84175  5.18986  3.94555     88 - -
          2.68618  4.42225  2.77519  2.73123  3.46354  2.40513  3.72494  3.29354  2.67741  2.69355  4.24690  2.90347  2.73739  3.18146  2.89801  2.37887  2.77519  2.98518  4.58477  3.61503
          0.02239  4.20607  4.92842  0.61958  0.77255  0.84229  0.56339
     74   2.66095  4.79426  3.08780  2.53218  4.02350  3.48477  2.91792  3.43545  2.42260  2.43534  3.87691  2.51176  3.87610  2.83838  2.44144  2.71016  2.48282  3.12897  5.29028  3.97795     89 - -
          2.68666  4.42273  2.77538  2.73131  3.46402  2.40561  3.72434  3.29286  2.67695  2.69231  4.24738  2.90356  2.73760  3.18088  2.89849  2.37864  2.77568  2.98530  4.58525  3.61471
          0.64760  0.99680  2.22896  1.84092  0.17277  0.84229  0.56339
     75   2.82505  4.97612  3.26595  2.63800  4.26410  3.57884  2.74913  3.67039  1.80544  2.55613  4.04885  3.10197  3.94686  2.77585  1.93873  2.84693  3.02385  3.35649  5.36042  4.09803    100 - -
          2.68618  4.42225  2.77519  2.73123  3.46354  2.40513  3.72494  3.29354  2.67741  2.69355  4.24690  2.90347  2.73739  3.18146  2.89801  2.37887  2.77519  2.98518  4.58477  3.61503
          0.02492  4.10026  4.82261  0.61958  0.77255  0.92810  0.50303
     76   2.67532  4.34133  3.65207  3.12733  3.16142  2.14368  3.86273  2.84458  2.99444  2.09997  3.47674  3.45651  4.03308  3.33336  3.28364  2.91715  2.93418  2.64064  2.68459  3.30000    101 - -
          2.68618  4.42225  2.77519  2.73123  3.46354  2.40513  3.72494  3.29354  2.67741  2.69355  4.24690  2.90347  2.73739  3.18146  2.89801  2.37887  2.77519  2.98518  4.58477  3.61503
          0.02492  4.10026  4.82261  0.61958  0.77255  0.92810  0.50303
     77   2.76623  4.43457  3.59673  2.48345  3.48018  3.74171  4.03850  2.49969  3.00853  1.59984  3.39429  3.49927  4.12812  3.35709  3.33252  3.03555  3.00800  2.01506  5.07436  3.84500    102 - -
          2.68618  4.42225  2.77519  2.73123  3.46354  2.40513  3.72494  3.29354  2.67741  2.69355  4.24690  2.90347  2.73739  3.18146  2.89801  2.37887  2.77519  2.98518  4.58477  3.61503
          0.02492  4.10026  4.82261  0.61958  0.77255  0.73911  0.64920
     78   2.21583  4.88359  3.03198  2.15105  4.14551  3.46841  3.65084  2.86869  2.11868  3.14325  3.95579  2.99212  3.85963  2.79432  2.42445  2.68768  2.89079  3.22501  5.36566  4.03848    103 - -
          2.68625  4.42233  2.77527  2.73131  3.46361  2.40520  3.72502  3.29311  2.67722  2.69335  4.24697  2.90354  2.73747  3.18154  2.89808  2.37894  2.77492  2.98526  4.58484  3.61511
          0.56929  0.85136  4.92842  0.13465  2.07163  0.31386  1.31162
     79   2.20540  4.35375  2.97578  3.10549  2.47390  3.69922  3.96193  2.47328  3.04957  2.55767  3.45920  3.48081  4.07666  2.78563  3.37529  2.95243  2.92554  2.21102  4.94132  3.07380    105 - -
          2.68618  4.42225  2.77519  2.73123  3.46354  2.40513  3.72494  3.29354  2.67741  2.69355  4.24690  2.90347  2.73739  3.18146  2.89801  2.37887  2.77519  2.98518  4.58477  3.61503
          0.01671  4.49578  5.21813  0.61958  0.77255  0.48576  0.95510
     80   2.42363  5.27392  1.98459  2.13612  4.60799  2.79676  3.70855  4.09447  2.47326  3.57447  4.32264  2.54814  3.90001  2.48797  2.61870  2.71846  2.99986  3.65964  5.70930  4.29082    106 - -
          2.68618  4.42225  2.77519  2.73123  3.46354  2.40513  3.72494  3.29354  2.67741  2.69355  4.24690  2.90347  2.73739  3.18146  2.89801  2.37887  2.77519  2.98518  4.58477  3.61503
          0.01671  4.49578  5.21813  0.61958  0.77255  0.48576  0.95510
     81   2.84164  4.87024  3.22250  2.75099  4.03396  2.93026  3.85550  3.52424  2.24214  3.14995  4.00769  2.57221  4.05006  3.06045  2.95690  2.91665  3.08238  3.23442  1.65292  4.02743    107 - -
          2.68618  4.42225  2.77519  2.73123  3.46354  2.40513  3.72494  3.29354  2.67741  2.69355  4.24690  2.90347  2.73739  3.18146  2.89801  2.37887  2.77519  2.98518  4.58477  3.61503
          0.01671  4.49578  5.21813  0.61958  0.77255  0.48576  0.95510
     82   2.69960  4.29761  3.81024  3.23566  2.53588  3.73486  4.00805  2.40555  3.15848  1.99963  3.39661  3.57083  3.15901  2.66433  2.84614  2.99784  2.93128  2.29621  4.89303  3.68101    108 - -
          2.68618  4.42225  2.77519  2.73123  3.46354  2.40513  3.72494  3.29354  2.67741  2.69355  4.24690  2.90347  2.73739  3.18146  2.89801  2.37887  2.77519  2.98518  4.58477  3.61503
          0.01671  4.49578  5.21813  0.61958  0.77255  0.48576  0.95510
     83   1.93901  5.03523  3.00697  1.99512  4.31084  3.51130  2.71748  3.74706  2.48846  3.31102  4.10294  3.01727  3.91383  2.52961  2.95572  2.72937  2.95917  2.85088  5.51503  4.15467    109 - -
          2.68618  4.42225  2.77519  2.73123  3.46354  2.40513  3.72494  3.29354  2.67741  2.69355  4.24690  2.90347  2.73739  3.18146  2.89801  2.37887  2.77519  2.98518  4.58477  3.61503
          0.01671  4.49578  5.21813  0.61958  0.77255  0.48576  0.95510
     84   2.00522  4.53701  3.40035  2.48973  2.98982  3.62543  3.87049  3.06321  2.81731  2.11420  3.63763  2.84008  4.01273  3.13847  3.21153  2.86124  2.49219  2.82002  5.10661  3.84885    110 - -
          2.68618  4.42225  2.77519  2.73123  3.46354  2.40513  3.72494  3.29354  2.67741  2.69355  4.24690  2.90347  2.73739  3.18146  2.89801  2.37887  2.77519  2.98518  4.58477  3.61503
          0.01671  4.49578  5.21813  0.61958  0.77255  0.48576  0.95510
     85   3.65478  4.89802  5.49996  4.95038  3.40501  5.04769  5.43150  1.83785  4.81950  0.71121  3.16148  5.16005  5.16920  4.84095  4.86708  4.43470  3.87990  1.98793  5.57728  4.55130    111 - -
          2.68618  4.42225  2.77519  2.73123  3.46354  2.40513  3.72494  3.29354  2.67741  2.69355  4.24690  2.90347  2.73739  3.18146  2.89801  2.37887  2.77519  2.98518  4.58477  3.61503
          0.01671  4.49578  5.21813  0.61958  0.77255  0.48576  0.95510
     86   2.42879  5.09645  3.08757  2.51933  4.40068  3.54611  3.70911  3.83551  2.11444  2.82731  4.15653  3.04300  2.41921  2.35763  2.28882  2.75638  2.98666  3.46667  5.54383  4.19575    112 - -
          2.68618  4.42225  2.77519  2.73123  3.46354  2.40513  3.72494  3.29354  2.67741  2.69355  4.24690  2.90347  2.73739  3.18146  2.89801  2.37887  2.77519  2.98518  4.58477  3.61503
          0.01671  4.49578  5.21813  0.61958  0.77255  0.48576  0.95510
     87   1.77296  4.87566  3.12544  2.58749  4.15056  3.52835  3.77027  2.91233  2.08837  3.17097  3.99052  2.59046  3.93863  2.92764  3.00626  2.44843  2.95297  3.23404  5.41899  4.09452    113 - -
          2.68618  4.42225  2.77519  2.73123  3.46354  2.40513  3.72494  3.29354  2.67741  2.69355  4.24690  2.90347  2.73739  3.18146  2.89801  2.37887  2.77519  2.98518  4.58477  3.61503
          0.01671  4.49578  5.21813  0.61958  0.77255  0.48576  0.95510
     88   2.73906  5.12165  2.57653  2.01333  4.41289  3.49296  3.01894  2.99615  2.49243  3.40532  4.18251  2.98212  3.90659  2.83802  2.97890  1.79180  2.97389  3.48463  5.58741  4.20400    114 - -
          2.68618  4.42225  2.77519  2.73123  3.46354  2.40513  3.72494  3.29354  2.67741  2.69355  4.24690  2.90347  2.73739  3.18146  2.89801  2.37887  2.77519  2.98518  4.58477  3.61503
          0.01671  4.49578  5.21813  0.61958  0.77255  0.48576  0.95510
     89   2.31042  3.13900  3.75399  3.19755  3.59311  3.62499  4.05043  2.91060  3.11890  2.66398  3.56574  3.53081  2.17858  3.42006  2.83999  2.91930  2.94225  1.85383  5.05282  3.83363    115 - -
          2.68618  4.42225  2.77519  2.73123  3.46354  2.40513  3.72494  3.29354  2.67741  2.69355  4.24690  2.90347  2.73739  3.18146  2.89801  2.37887  2.77519  2.98518  4.58477  3.61503
          0.01671  4.49578  5.21813  0.61958  0.77255  0.48576  0.95510
     90   2.75365  4.47335  3.63874  3.05030  3.60209  3.71326  3.92584  2.97701  2.47882  1.66733  3.57592  3.44260  4.08892  3.24721  2.70352  2.54620  2.98010  2.75339  2.84105  3.79352    116 - -
          2.68618  4.42225  2.77519  2.73123  3.46354  2.40513  3.72494  3.29354  2.67741  2.69355  4.24690  2.90347  2.73739  3.18146  2.89801  2.37887  2.77519  2.98518  4.58477  3.61503
          0.01671  4.49578  5.21813  0.61958  0.77255  0.48576  0.95510
     91   2.41040  4.39320  3.03247  3.09629  3.52918  3.71916  3.98443  2.43731  3.04468  2.05854  3.49453  3.48446  4.09697  2.77616  3.38139  2.97221  2.95129  1.81740  4.99868  3.77125    117 - -
          2.68618  4.42225  2.77519  2.73123  3.46354  2.40513  3.72494  3.29354  2.67741  2.69355  4.24690  2.90347  2.73739  3.18146  2.89801  2.37887  2.77519  2.98518  4.58477  3.61503
          0.01671  4.49578  5.21813  0.61958  0.77255  0.48576  0.95510
     92   2.24206  4.96411  3.05214  2.25404  4.23497  2.44100  3.72531  3.66276  2.28675  2.70646  4.04369  3.03442  3.91002  2.86287  2.97645  2.40822  2.59887  3.31758  5.46609  4.11659    118 - -
          2.68618  4.42225  2.77519  2.73123  3.46354  2.40513  3.72494  3.29354  2.67741  2.69355  4.24690  2.90347  2.73739  3.18146  2.89801  2.37887  2.77519  2.98518  4.58477  3.61503
          0.01671  4.49578  5.21813  0.61958  0.77255  0.48576  0.95510
     93   2.70339  5.13629  2.66971  2.22021  4.44993  3.48358  3.67765  3.91431  2.16304  2.62733  4.18593  2.60229  3.87912  2.36464  2.91237  2.38980  2.93486  2.94637  5.58759  4.19619    119 - -
          2.68618  4.42225  2.77519  2.73123  3.46354  2.40513  3.72494  3.29354  2.67741  2.69355  4.24690  2.90347  2.73739  3.18146  2.89801  2.37887  2.77519  2.98518  4.58477  3.61503
          0.01671  4.49578  5.21813  0.61958  0.77255  0.48576  0.95510
     94   2.69686  4.63946  3.29618  2.73551  2.73926  2.96546  3.81963  3.19811  2.35207  2.50727  3.72995  3.21151  2.83221  2.49849  3.12587  2.81713  2.92846  2.56029  5.18801  3.90997    120 - -
          2.68618  4.42225  2.77519  2.73123  3.46354  2.40513  3.72494  3.29354  2.67741  2.69355  4.24690  2.90347  2.73739  3.18146  2.89801  2.37887  2.77519  2.98518  4.58477  3.61503
          0.22801  4.49578  1.64647  0.61958  0.77255  0.48576  0.95510
     95   2.27282  5.07127  2.26965  2.39556  4.53941  2.09304  3.78212  4.00916  2.62590  3.54306  4.32863  2.34028  3.87515  2.91849  3.13098  2.31958  3.00927  3.57985  5.71936  4.32091    121 - -
          2.68618  4.42225  2.77519  2.73123  3.46354  2.40513  3.72494  3.29354  2.67741  2.69355  4.24690  2.90347  2.73739  3.18146  2.89801  2.37887  2.77519  2.98518  4.58477  3.61503
          0.11691  4.28837  2.33710  0.61958  0.77255  0.76264  0.62817
     96   3.00531  5.62215  1.86188  1.28537  4.91066  3.31968  3.82675  4.44027  2.81405  3.91249  4.73964  2.11214  3.92260  2.98116  3.40738  2.88740  3.28490  3.99499  6.06103  4.54725    122 - -
          2.68595  4.42253  2.77518  2.73094  3.46322  2.40503  3.72445  3.29274  2.67769  2.69351  4.24567  2.90375  2.73739  3.18174  2.89796  2.37915  2.77548  2.98546  4.58505  3.61531
          0.55734  0.86763  4.91647  1.23950  0.34183  0.54340  0.86933
     97   2.08506  4.39278  3.56185  3.03862  2.73362  3.47998  3.99909  3.05569  3.00249  2.77907  3.67412  3.39600  2.20362  3.30818  3.35728  2.79139  2.08140  2.79131  5.14732  3.90543    127 - -
          2.68618  4.42225  2.77519  2.73123  3.46354  2.40513  3.72494  3.29354  2.67741  2.69355  4.24690  2.90347  2.73739  3.18146  2.89801  2.37887  2.77519  2.98518  4.58477  3.61503
          0.01922  4.35720  5.07955  0.61958  0.77255  0.68493  0.70143
     98   2.09608  4.77625  3.06644  2.25906  4.05764  3.47403  3.76624  3.45132  2.60157  3.08961  3.92131  2.53412  3.90563  2.94021  3.05146  2.37108  2.91772  2.24722  5.35929  4.04293    128 - -
          2.68618  4.42225  2.77519  2.73123  3.46354  2.40513  3.72494  3.29354  2.67741  2.69355  4.24690  2.90347  2.73739  3.18146  2.89801  2.37887  2.77519  2.98518  4.58477  3.61503
          0.01922  4.35720  5.07955  0.61958  0.77255  0.68493  0.70143
     99   2.69850  4.76080  3.19010  2.65703  4.03970  3.51949  3.78164  3.41153  2.17971  2.65401  3.90604  3.13806  2.14442  2.96242  2.94216  2.77498  2.18774  3.11407  5.33622  4.04254    129 - -
          2.68618  4.42225  2.77519  2.73123  3.46354  2.40513  3.72494  3.29354  2.67741  2.69355  4.24690  2.90347  2.73739  3.18146  2.89801  2.37887  2.77519  2.98518  4.58477  3.61503
          0.01922  4.35720  5.07955  0.61958  0.77255  0.68493  0.70143
    100   2.65464  4.56401  3.29395  2.75338  3.76599  3.54258  3.12904  3.14908  2.71419  2.03021  3.69426  3.21093  2.59018  3.05791  3.11414  2.41813  2.53588  2.88704  5.14836  3.87703    130 - -
          2.68603  4.42265  2.77559  2.73106  3.46394  2.40535  3.72534  3.29336  2.67722  2.69335  4.24730  2.90386  2.73664  3.18148  2.89841  2.37907  2.77431  2.98521  4.58517  3.61543
          0.79873  1.03070  1.64329  1.55912  0.23613  0.68493  0.70143
    101   3.40590  4.71005  5.00714  4.47799  3.19669  4.68508  5.02627  1.69416  4.30236  0.87359  3.00187  4.72711  4.87325  4.44693  4.41946  4.06736  3.63844  2.16313  5.30485  4.19689    137 - -
          2.68618  4.42225  2.77519  2.73123  3.46354  2.40513  3.72494  3.29354  2.67741  2.69355  4.24690  2.90347  2.73739  3.18146  2.89801  2.37887  2.77519  2.98518  4.58477  3.61503
          0.02370  4.15003  4.87238  0.61958  0.77255  0.29691  1.35912
    102   2.90918  4.36559  4.32416  2.94548  3.41380  4.04659  4.36503  2.39634  3.63257  1.77752  2.51089  4.00042  4.39230  3.87426  3.83628  3.34271  3.14319  1.35792  5.04701  3.86544    138 - -
          2.68618  4.42225  2.77519  2.73123  3.46354  2.40513  3.72494  3.29354  2.67741  2.69355  4.24690  2.90347  2.73739  3.18146  2.89801  2.37887  2.77519  2.98518  4.58477  3.61503
          0.01671  4.49578  5.21813  0.61958  0.77255  0.48576  0.95510
    103   2.75963  4.22605  4.22333  2.81035  2.20076  3.86435  4.13485  2.60717  3.51884  1.70122  3.28868  3.84266  4.22662  3.73263  3.69369  3.15358  2.99110  1.97914  4.77162  2.95718    139 - -
          2.68618  4.42225  2.77519  2.73123  3.46354  2.40513  3.72494  3.29354  2.67741  2.69355  4.24690  2.90347  2.73739  3.18146  2.89801  2.37887  2.77519  2.98518  4.58477  3.61503
          0.01671  4.49578  5.21813  0.61958  0.77255  0.48576  0.95510
    104   2.70742  3.00090  2.28096  2.22641  4.41512  3.48774  3.03986  3.87296  2.44466  3.39962  4.16591  2.54932  3.88563  2.47425  2.92988  2.68996  2.93943  2.98781  5.57125  4.18591    140 - -
          2.68618  4.42225  2.77519  2.73123  3.46354  2.40513  3.72494  3.29354  2.67741  2.69355  4.24690  2.90347  2.73739  3.18146  2.89801  2.37887  2.77519  2.98518  4.58477  3.61503
          0.01671  4.49578  5.21813  0.61958  0.77255  0.48576  0.95510
    105   2.41271  5.15234  2.39709  2.41447  3.35832  2.75806  3.67935  3.93813  2.20068  3.44650  4.20223  2.54152  3.87930  2.50603  2.91939  2.43059  2.93959  3.52872  5.60245  4.20687    141 - -
          2.68618  4.42225  2.77519  2.73123  3.46354  2.40513  3.72494  3.29354  2.67741  2.69355  4.24690  2.90347  2.73739  3.18146  2.89801  2.37887  2.77519  2.98518  4.58477  3.61503
          0.01671  4.49578  5.21813  0.61958  0.77255  0.48576  0.95510
    106   2.70333  5.16039  2.62767  2.41184  4.48412  2.66290  3.67211  3.08609  2.19124  3.45609  4.20763  2.58968  3.87548  2.46737  2.62190  2.29205  2.93468  3.53971  5.60563  4.20851    142 - -
          2.68618  4.42225  2.77519  2.73123  3.46354  2.40513  3.72494  3.29354  2.67741  2.69355  4.24690  2.90347  2.73739  3.18146  2.89801  2.37887  2.77519  2.98518  4.58477  3.61503
          0.01671  4.49578  5.21813  0.61958  0.77255  0.48576  0.95510
    107   2.40332  4.78151  3.25227  2.68031  3.98805  3.59494  3.78568  3.37772  2.08411  2.67875  3.86418  3.16946  3.97884  2.97190  2.01139  2.81638  2.96417  2.69998  5.29799  3.04216    143 - -
          2.68618  4.42225  2.77519  2.73123  3.46354  2.40513  3.72494  3.29354  2.67741  2.69355  4.24690  2.90347  2.73739  3.18146  2.89801  2.37887  2.77519  2.98518  4.58477  3.61503
          0.01671  4.49578  5.21813  0.61958  0.77255  0.48576  0.95510
    108   3.71782  4.95125  5.54304  5.01009  3.39009  5.10675  5.47536  1.41516  4.85363  0.79483  3.15586  5.22493  5.21346  4.87935  4.89327  4.51322  3.94291  2.31795  5.58402  4.54236    144 - -
          2.68618  4.42225  2.77519  2.73123  3.46354  2.40513  3.72494  3.29354  2.67741  2.69355  4.24690  2.90347  2.73739  3.18146  2.89801  2.37887  2.77519  2.98518  4.58477  3.61503
          0.01671  4.49578  5.21813  0.61958  0.77255  0.48576  0.95510
    109   4.26036  5.49155  4.81747  4.69591  2.59626  4.60225  4.09050  4.20582  4.54487  3.48890  4.81583  4.57091  5.07622  4.68487  4.58239  4.31729  4.55783  4.10866  4.25078  0.34460    145 - -
          2.68618  4.42225  2.77519  2.73123  3.46354  2.40513  3.72494  3.29354  2.67741  2.69355  4.24690  2.90347  2.73739  3.18146  2.89801  2.37887  2.77519  2.98518  4.58477  3.61503
          0.01671  4.49578  5.21813  0.61958  0.77255  0.48576  0.95510
    110   3.23046  4.63051  4.78684  4.23406  2.52940  4.37483  4.66789  2.50978  4.09038  0.84691  3.17522  4.41861  4.67597  4.23847  4.21449  3.70838  2.55648  2.54638  5.09641  3.88768    146 - -
          2.68618  4.42225  2.77519  2.73123  3.46354  2.40513  3.72494  3.29354  2.67741  2.69355  4.24690  2.90347  2.73739  3.18146  2.89801  2.37887  2.77519  2.98518  4.58477  3.61503
          0.01671  4.49578  5.21813  0.61958  0.77255  0.48576  0.95510
    111   2.75209  5.13643  2.68520  2.47666  4.40926  3.52331  2.81584  3.89576  2.41367  3.41606  4.19144  3.00986  3.91843  2.42321  1.91960  2.73532  2.97982  3.51006  5.55989  2.73486    147 - -
          2.68618  4.42225  2.77519  2.73123  3.46354  2.40513  3.72494  3.29354  2.67741  2.69355  4.24690  2.90347  2.73739  3.18146  2.89801  2.37887  2.77519  2.98518  4.58477  3.61503
          0.01671  4.49578  5.21813  0.61958  0.77255  0.48576  0.95510
    112   3.14076  5.36122  3.53619  2.88556  4.83307  3.80727  3.80718  4.19971  1.62812  3.63788  4.46973  3.32494  4.18160  2.93032  1.27268  2.21686  3.32763  3.84370  5.69192  4.47897    148 - -
          2.68618  4.42225  2.77519  2.73123  3.46354  2.40513  3.72494  3.29354  2.67741  2.69355  4.24690  2.90347  2.73739  3.18146  2.89801  2.37887  2.77519  2.98518  4.58477  3.61503
          0.01671  4.49578  5.21813  0.61958  0.77255  0.48576  0.95510
    113   2.74947  4.24345  4.12334  3.54353  3.24823  3.83684  4.10122  2.29929  3.42623  1.93018  2.74158  2.87653  4.20239  3.66185  3.63023  3.12046  2.98107  2.46343  4.78655  1.92863    149 - -
          2.68618  4.42225  2.77519  2.73123  3.46354  2.40513  3.72494  3.29354  2.67741  2.69355  4.24690  2.90347  2.73739  3.18146  2.89801  2.37887  2.77519  2.98518  4.58477  3.61503
          0.01671  4.49578  5.21813  0.61958  0.77255  0.48576  0.95510
    114   3.63902  4.96266  4.77829  4.35547  1.94473  4.50576  3.78983  3.50087  4.17109  2.98349  4.10166  4.24074  4.82602  4.24532  2.85154  3.83352  3.85814  3.35222  1.27296  1.59066    150 - -
          2.68618  4.42225  2.77519  2.73123  3.46354  2.40513  3.72494  3.29354  2.67741  2.69355  4.24690  2.90347  2.73739  3.18146  2.89801  2.37887  2.77519  2.98518  4.58477  3.61503
          0.01671  4.49578  5.21813  0.61958  0.77255  0.48576  0.95510
    115   2.77153  5.18360  3.06304  2.25771  4.51947  3.54054  2.80389  3.97015  2.12062  2.92188  4.23366  3.02081  3.92740  2.45029  1.99160  2.74776  2.63939  3.57087  5.60470  4.24222    151 - -
          2.68618  4.42225  2.77519  2.73123  3.46354  2.40513  3.72494  3.29354  2.67741  2.69355  4.24690  2.90347  2.73739  3.18146  2.89801  2.37887  2.77519  2.98518  4.58477  3.61503
          0.01671  4.49578  5.21813  0.61958  0.77255  0.48576  0.95510
    116   2.69963  4.91604  2.66385  2.07714  4.15326  3.52378  3.05324  3.04207  2.52612  2.76900  3.98576  3.05020  3.91563  2.87610  2.99170  2.42695  2.93116  3.25018  5.41225  2.65417    152 - -
          2.68618  4.42225  2.77519  2.73123  3.46354  2.40513  3.72494  3.29354  2.67741  2.69355  4.24690  2.90347  2.73739  3.18146  2.89801  2.37887  2.77519  2.98518  4.58477  3.61503
          0.01671  4.49578  5.21813  0.61958  0.77255  0.48576  0.95510
    117   3.12915  5.46478  2.94890  0.99539  4.84384  3.65687  3.91614  4.29742  2.51213  3.77275  4.60823  3.16787  4.14130  3.05585  2.04122  3.08356  3.36345  3.91699  5.85973  4.54146    153 - -
          2.68618  4.42225  2.77519  2.73123  3.46354  2.40513  3.72494  3.29354  2.67741  2.69355  4.24690  2.90347  2.73739  3.18146  2.89801  2.37887  2.77519  2.98518  4.58477  3.61503
          0.01671  4.49578  5.21813  0.61958  0.77255  0.48576  0.95510
    118   2.71983  5.07646  3.02703  1.88655  4.36910  3.51088  3.69630  3.81439  2.11019  2.84170  4.13335  3.00474  3.90273  2.81565  2.57928  2.21062  2.94909  3.43961  5.53625  3.23458    154 - -
          2.68618  4.42225  2.77519  2.73123  3.46354  2.40513  3.72494  3.29354  2.67741  2.69355  4.24690  2.90347  2.73739  3.18146  2.89801  2.37887  2.77519  2.98518  4.58477  3.61503
          0.01671  4.49578  5.21813  0.61958  0.77255  0.48576  0.95510
    119   2.84500  5.29853  3.05509  1.95819  4.67240  3.57077  3.71037  4.12665  1.91637  3.58244  4.34595  2.58676  3.96522  2.11121  2.12887  2.80558  3.06362  3.70774  5.68297  4.32595    155 - -
          2.68618  4.42225  2.77519  2.73123  3.46354  2.40513  3.72494  3.29354  2.67741  2.69355  4.24690  2.90347  2.73739  3.18146  2.89801  2.37887  2.77519  2.98518  4.58477  3.61503
          0.01671  4.49578  5.21813  0.61958  0.77255  0.48576  0.95510
    120   3.48734  4.72688  5.42979  4.89803  3.59929  4.93767  5.41521  1.53864  4.78683  1.14230  3.36864  5.06320  5.12742  4.89410  4.86973  4.32348  3.72619  1.36753  5.67543  4.57595    156 - -
          2.68618  4.42225  2.77519  2.73123  3.46354  2.40513  3.72494  3.29354  2.67741  2.69355  4.24690  2.90347  2.73739  3.18146  2.89801  2.37887  2.77519  2.98518  4.58477  3.61503
          0.01671  4.49578  5.21813  0.61958  0.77255  0.48576  0.95510
    121   1.65368  3.25415  4.46846  3.87855  2.35832  3.92520  4.26435  2.10982  3.72610  2.05321  3.27186  3.99808  4.28969  3.90877  3.83725  3.23118  3.01383  2.28465  4.83997  3.65332    157 - -
          2.68618  4.42225  2.77519  2.73123  3.46354  2.40513  3.72494  3.29354  2.67741  2.69355  4.24690  2.90347  2.73739  3.18146  2.89801  2.37887  2.77519  2.98518  4.58477  3.61503
          0.01671  4.49578  5.21813  0.61958  0.77255  0.48576  0.95510
    122   2.14319  5.07591  2.67206  2.44641  4.36949  3.49319  3.03390  3.17857  2.17736  2.85798  4.13084  2.61685  3.88616  2.51287  2.92508  2.68929  2.93068  3.43864  5.54019  4.16329    158 - -
          2.68618  4.42225  2.77519  2.73123  3.46354  2.40513  3.72494  3.29354  2.67741  2.69355  4.24690  2.90347  2.73739  3.18146  2.89801  2.37887  2.77519  2.98518  4.58477  3.61503
          0.01671  4.49578  5.21813  0.61958  0.77255  0.48576  0.95510
    123   2.41466  5.14594  2.67388  2.42589  4.46416  2.98629  3.67750  3.92878  2.04418  3.43771  4.19517  2.96779  3.88277  2.42377  2.43141  2.68544  2.94013  3.52245  5.59293  2.79774    159 - -
          2.68618  4.42225  2.77519  2.73123  3.46354  2.40513  3.72494  3.29354  2.67741  2.69355  4.24690  2.90347  2.73739  3.18146  2.89801  2.37887  2.77519  2.98518  4.58477  3.61503
          0.01671  4.49578  5.21813  0.61958  0.77255  0.48576  0.95510
    124   3.79824  5.03788  5.54680  5.01553  3.32595  5.14216  5.46795  1.90106  4.83733  0.58106  3.09573  5.25206  5.22841  4.85013  4.87043  4.55633  4.01882  2.48630  5.54424  4.51142    160 - -
          2.68618  4.42225  2.77519  2.73123  3.46354  2.40513  3.72494  3.29354  2.67741  2.69355  4.24690  2.90347  2.73739  3.18146  2.89801  2.37887  2.77519  2.98518  4.58477  3.61503
          0.01671  4.49578  5.21813  0.61958  0.77255  0.48576  0.95510
    125   2.69922  4.71665  3.23245  2.67082  3.90925  3.57507  3.11837  2.73374  2.64143  2.64562  3.80147  3.16180  3.96133  2.59304  2.39583  2.50384  2.43600  3.02314  5.25089  3.14981    161 - -
          2.68618  4.42225  2.77519  2.73123  3.46354  2.40513  3.72494  3.29354  2.67741  2.69355  4.24690  2.90347  2.73739  3.18146  2.89801  2.37887  2.77519  2.98518  4.58477  3.61503
          0.01671  4.49578  5.21813  0.61958  0.77255  0.48576  0.95510
    126   2.47874  5.10483  3.03185  1.95159  4.41025  3.51637  3.69557  3.85607  2.14107  2.91529  4.16116  3.00699  3.90797  2.81169  2.28150  2.71994  2.33262  3.47435  5.55710  4.19031    162 - -
          2.68618  4.42225  2.77519  2.73123  3.46354  2.40513  3.72494  3.29354  2.67741  2.69355  4.24690  2.90347  2.73739  3.18146  2.89801  2.37887  2.77519  2.98518  4.58477  3.61503
          0.01671  4.49578  5.21813  0.61958  0.77255  0.48576  0.95510
    127   2.39837  4.55824  3.53796  2.95262  3.71312  3.69427  3.90091  2.64267  2.39738  1.75848  3.64673  3.37652  4.07137  3.17504  2.25230  2.94401  2.98946  2.81995  5.11799  3.88035    163 - -
          2.68618  4.42225  2.77519  2.73123  3.46354  2.40513  3.72494  3.29354  2.67741  2.69355  4.24690  2.90347  2.73739  3.18146  2.89801  2.37887  2.77519  2.98518  4.58477  3.61503
          0.01671  4.49578  5.21813  0.61958  0.77255  0.48576  0.95510
    128   1.82942  3.24606  3.99387  3.42730  3.42291  3.73646  4.11578  2.68094  3.33465  1.77606  3.41448  2.92367  4.14889  3.59178  3.58138  3.03127  2.95291  2.17364  4.92435  3.72164    164 - -
          2.68618  4.42225  2.77519  2.73123  3.46354  2.40513  3.72494  3.29354  2.67741  2.69355  4.24690  2.90347  2.73739  3.18146  2.89801  2.37887  2.77519  2.98518  4.58477  3.61503
          0.01671  4.49578  5.21813  0.61958  0.77255  0.48576  0.95510
    129   2.12046  5.15977  2.94580  1.98252  4.48294  2.91587  3.68695  3.95043  2.19947  3.45790  4.21495  2.96359  3.88576  2.46433  2.92075  2.43222  2.64829  3.54041  5.61272  4.21816    165 - -
          2.68618  4.42225  2.77519  2.73123  3.46354  2.40513  3.72494  3.29354  2.67741  2.69355  4.24690  2.90347  2.73739  3.18146  2.89801  2.37887  2.77519  2.98518  4.58477  3.61503
          0.01671  4.49578  5.21813  0.61958  0.77255  0.48576  0.95510
    130   2.04868  5.12030  3.00871  2.46241  4.44998  3.50129  3.69847  3.90472  2.18421  3.42422  4.19178  2.54762  2.90783  2.81129  2.25733  2.45912  2.95899  3.50837  5.58632  4.21077    166 - -
          2.68618  4.42225  2.77519  2.73123  3.46354  2.40513  3.72494  3.29354  2.67741  2.69355  4.24690  2.90347  2.73739  3.18146  2.89801  2.37887  2.77519  2.98518  4.58477  3.61503
          0.01671  4.49578  5.21813  0.61958  0.77255  0.48576  0.95510
    131   2.71299  5.10881  3.00348  2.44893  4.41593  2.92231  2.95263  3.87011  2.42312  3.39537  4.16330  2.61172  3.89191  2.14668  2.36737  2.69745  2.62538  2.96230  5.56403  4.18617    167 - -
          2.68618  4.42225  2.77519  2.73123  3.46354  2.40513  3.72494  3.29354  2.67741  2.69355  4.24690  2.90347  2.73739  3.18146  2.89801  2.37887  2.77519  2.98518  4.58477  3.61503
          0.07740  4.49578  2.75948  0.61958  0.77255  0.48576  0.95510
    132   2.14373  4.99784  3.11892  2.54995  4.28605  3.54211  3.71423  3.70361  1.91652  2.79874  4.07494  3.06277  2.72232  2.84939  2.32841  2.76079  2.97262  3.36045  5.47128  4.14301    168 - -
          2.68618  4.42225  2.77519  2.73123  3.46354  2.40513  3.72494  3.29354  2.67741  2.69355  4.24690  2.90347  2.73739  3.18146  2.89801  2.37887  2.77519  2.98518  4.58477  3.61503
          0.01775  4.43613  5.15847  0.61958  0.77255  0.43114  1.04916
    133   2.70247  4.93728  3.07799  2.26369  4.18768  3.52297  3.72340  2.99327  2.50675  2.60555  4.00616  2.69707  2.75793  2.86595  2.40095  2.37823  2.93355  3.27609  5.43165  4.08990    169 - -
          2.68618  4.42225  2.77519  2.73123  3.46354  2.40513  3.72494  3.29354  2.67741  2.69355  4.24690  2.90347  2.73739  3.18146  2.89801  2.37887  2.77519  2.98518  4.58477  3.61503
          0.01671  4.49578  5.21813  0.61958  0.77255  0.48576  0.95510
    134   2.69993  4.93450  3.06798  2.22696  4.18434  3.51897  3.72519  3.60727  2.51685  2.74896  4.00511  2.64821  2.83841  2.86841  2.98398  2.31566  2.32284  3.27368  5.43206  3.30813    170 - -
          2.68618  4.42225  2.77519  2.73123  3.46354  2.40513  3.72494  3.29354  2.67741  2.69355  4.24690  2.90347  2.73739  3.18146  2.89801  2.37887  2.77519  2.98518  4.58477  3.61503
          0.01671  4.49578  5.21813  0.61958  0.77255  0.48576  0.95510
    135   1.83178  4.57106  3.36860  2.81171  3.10043  3.60599  3.85871  3.12311  2.78327  2.40957  3.67961  3.26785  2.91602  2.66591  3.18617  2.51218  2.93002  2.87106  5.14337  3.87815    171 - -
          2.68618  4.42225  2.77519  2.73123  3.46354  2.40513  3.72494  3.29354  2.67741  2.69355  4.24690  2.90347  2.73739  3.18146  2.89801  2.37887  2.77519  2.98518  4.58477  3.61503
          0.01671  4.49578  5.21813  0.61958  0.77255  0.48576  0.95510
    136   2.09463  5.08646  2.98328  2.23719  4.38426  3.02077  3.69783  3.83498  2.21759  2.89302  4.14720  2.55241  2.74617  2.81574  2.93677  2.70061  2.94445  3.45287  5.55479  4.17762    172 - -
          2.68607  4.42089  2.77506  2.73099  3.46370  2.40529  3.72511  3.29320  2.67730  2.69305  4.24706  2.90363  2.73756  3.18162  2.89817  2.37903  2.77536  2.98534  4.58493  3.61519
          0.64016  1.08480  2.00381  0.68174  0.70469  0.48576  0.95510
    137   2.00518  4.72682  2.58781  2.59434  3.96301  3.49557  3.75486  3.36090  2.60178  3.00631  3.84489  3.09127  3.90705  2.93907  3.04758  2.16535  2.89808  2.69492  5.28606  3.08349    175 - -
          2.68488  4.42402  2.77445  2.73071  3.46448  2.40661  3.72672  3.29340  2.67842  2.69069  4.24867  2.90381  2.73836  3.17919  2.89694  2.37979  2.77655  2.98437  4.58143  3.61583
          0.25614  1.51531  5.07955  3.39700  0.03405  0.68493  0.70143
    138   2.14186  5.09953  2.91636  2.41889  4.42458  3.45983  3.67651  3.87769  2.14950  3.40105  4.17554  2.48020  2.67498  2.30648  2.86965  2.69404  2.94719  3.48572  5.56693  4.19112    241 - -
          2.68618  4.42225  2.77519  2.73123  3.46354  2.40513  3.72494  3.29354  2.67741  2.69355  4.24690  2.90347  2.73739  3.18146  2.89801  2.37887  2.77519  2.98518  4.58477  3.61503
          0.01922  4.35720  5.07955  0.61958  0.77255  0.37876  1.15427
    139   2.11247  4.91499  2.74816  2.53885  4.16039  3.52876  3.73383  2.33602  2.22668  3.17668  3.98827  3.05857  3.22106  2.88202  2.60002  2.73710  2.93765  3.24993  5.41638  4.08066    242 - -
          2.68618  4.42225  2.77519  2.73123  3.46354  2.40513  3.72494  3.29354  2.67741  2.69355  4.24690  2.90347  2.73739  3.18146  2.89801  2.37887  2.77519  2.98518  4.58477  3.61503
          0.01671  4.49578  5.21813  0.61958  0.77255  0.48576  0.95510
    140   2.91356  4.30328  4.63990  4.04959  2.69400  4.08861  4.41411  2.05821  3.89377  1.22271  3.22207  4.16648  4.42346  4.05244  3.98755  2.79137  3.14571  2.05579  4.93133  3.76068    243 - -
          2.68618  4.42225  2.77519  2.73123  3.46354  2.40513  3.72494  3.29354  2.67741  2.69355  4.24690  2.90347  2.73739  3.18146  2.89801  2.37887  2.77519  2.98518  4.58477  3.61503
          0.01671  4.49578  5.21813  0.61958  0.77255  0.48576  0.95510
    141   2.20345  4.94724  3.07722  1.84654  4.19966  3.52406  3.72216  3.06516  2.49991  3.20908  3.17420  3.04424  3.91479  2.47147  2.65744  2.72786  2.93619  3.28575  5.43886  4.09622    244 - -
          2.68618  4.42225  2.77519  2.73123  3.46354  2.40513  3.72494  3.29354  2.67741  2.69355  4.24690  2.90347  2.73739  3.18146  2.89801  2.37887  2.77519  2.98518  4.58477  3.61503
          0.01671  4.49578  5.21813  0.61958  0.77255  0.48576  0.95510
    142   2.41564  5.18875  2.62117  2.40577  4.51883  3.47912  3.01820  3.99411  2.41861  3.48699  4.23560  2.09406  3.87933  2.35388  2.61954  2.68224  2.62195  3.57181  5.62966  4.22769    245 - -
          2.68618  4.42225  2.77519  2.73123  3.46354  2.40513  3.72494  3.29354  2.67741  2.69355  4.24690  2.90347  2.73739  3.18146  2.89801  2.37887  2.77519  2.98518  4.58477  3.61503
          0.01671  4.49578  5.21813  0.61958  0.77255  0.48576  0.95510
    143   2.76960  4.18982  4.42535  3.83401  3.25251  3.91412  4.23103  2.13690  3.68139  1.48176  3.25901  3.96707  4.27318  3.87012  3.80007  2.73008  3.00267  1.89198  4.81418  2.87034    246 - -
          2.68618  4.42225  2.77519  2.73123  3.46354  2.40513  3.72494  3.29354  2.67741  2.69355  4.24690  2.90347  2.73739  3.18146  2.89801  2.37887  2.77519  2.98518  4.58477  3.61503
          0.01671  4.49578  5.21813  0.61958  0.77255  0.48576  0.95510
    144   2.87781  4.33924  4.38689  3.84420  1.59793  3.95958  4.23988  1.80113  3.71469  2.34483  3.39810  3.99544  4.35251  3.91827  3.87116  2.32244  3.13104  2.42726  4.78662  3.44282    247 - -
          2.68618  4.42225  2.77519  2.73123  3.46354  2.40513  3.72494  3.29354  2.67741  2.69355  4.24690  2.90347  2.73739  3.18146  2.89801  2.37887  2.77519  2.98518  4.58477  3.61503
          0.01671  4.49578  5.21813  0.61958  0.77255  0.48576  0.95510
    145   2.12350  4.72457  3.23939  2.71028  4.02569  3.52348  3.84875  2.87689  2.69429  3.06638  3.90870  3.18573  2.00101  2.62223  3.12330  2.35914  2.94959  3.11192  5.35329  4.05773    248 - -
          2.68618  4.42225  2.77519  2.73123  3.46354  2.40513  3.72494  3.29354  2.67741  2.69355  4.24690  2.90347  2.73739  3.18146  2.89801  2.37887  2.77519  2.98518  4.58477  3.61503
          0.01671  4.49578  5.21813  0.61958  0.77255  0.48576  0.95510
    146   2.16597  4.75789  3.20335  2.66881  3.98335  3.56291  3.80729  3.37027  2.64069  2.03819  3.86623  2.62456  3.96804  2.29429  3.06777  2.79770  2.62776  3.08349  5.31107  4.01349    249 - -
          2.68618  4.42225  2.77519  2.73123  3.46354  2.40513  3.72494  3.29354  2.67741  2.69355  4.24690  2.90347  2.73739  3.18146  2.89801  2.37887  2.77519  2.98518  4.58477  3.61503
          0.01671  4.49578  5.21813  0.61958  0.77255  0.48576  0.95510
    147   2.37286  4.58533  3.35691  2.79833  3.77711  3.05094  3.85537  3.15043  2.43308  2.20381  3.70221  3.25683  3.99318  3.09863  3.17605  2.26934  2.41400  2.51114  5.16546  3.89833    250 - -
          2.68618  4.42225  2.77519  2.73123  3.46354  2.40513  3.72494  3.29354  2.67741  2.69355  4.24690  2.90347  2.73739  3.18146  2.89801  2.37887  2.77519  2.98518  4.58477  3.61503
          0.01671  4.49578  5.21813  0.61958  0.77255  0.48576  0.95510
    148   2.71818  5.11207  2.96432  2.05124  2.97198  3.49270  2.84129  3.86563  2.45492  3.39638  4.16714  2.28499  3.12674  2.47605  2.93691  2.70207  2.95038  3.47802  5.56902  4.18512    251 - -
          2.68618  4.42225  2.77519  2.73123  3.46354  2.40513  3.72494  3.29354  2.67741  2.69355  4.24690  2.90347  2.73739  3.18146  2.89801  2.37887  2.77519  2.98518  4.58477  3.61503
          0.01671  4.49578  5.21813  0.61958  0.77255  0.48576  0.95510
    149   2.69749  3.23101  2.72413  2.09562  4.24329  3.50920  3.71015  3.67446  2.48998  3.25019  3.21300  3.02073  3.21462  2.50608  2.96290  2.70985  2.27101  3.32602  5.46681  4.11226    252 - -
          2.68618  4.42225  2.77519  2.73123  3.46354  2.40513  3.72494  3.29354  2.67741  2.69355  4.24690  2.90347  2.73739  3.18146  2.89801  2.37887  2.77519  2.98518  4.58477  3.61503
          0.01671  4.49578  5.21813  0.61958  0.77255  0.48576  0.95510
    150   2.71018  5.00367  3.03236  2.08175  4.27073  3.51188  3.71337  3.02535  2.48533  2.64179  4.06774  2.57304  3.90711  2.12302  2.95428  2.41683  2.94165  3.35133  5.48537  4.12901    253 - -
          2.68618  4.42225  2.77519  2.73123  3.46354  2.40513  3.72494  3.29354  2.67741  2.69355  4.24690  2.90347  2.73739  3.18146  2.89801  2.37887  2.77519  2.98518  4.58477  3.61503
          0.01671  4.49578  5.21813  0.61958  0.77255  0.48576  0.95510
    151   2.45714  5.19448  2.49980  2.15836  3.31441  3.48417  3.71872  3.96823  2.49446  3.48400  4.25054  1.81649  3.90698  2.54069  2.98975  2.72689  2.99288  3.56560  5.64779  4.24820    254 - -
          2.68618  4.42225  2.77519  2.73123  3.46354  2.40513  3.72494  3.29354  2.67741  2.69355  4.24690  2.90347  2.73739  3.18146  2.89801  2.37887  2.77519  2.98518  4.58477  3.61503
          0.31210  4.49578  1.35893  0.61958  0.77255  0.48576  0.95510
    152   2.65511  4.45632  3.39210  2.84326  3.50675  2.40583  3.79915  2.98340  2.73505  2.24324  3.56059  3.26863  3.96740  2.58460  3.08744  2.83138  2.89022  2.75011  2.97585  3.64341    255 - -
          2.68618  4.42225  2.77519  2.73123  3.46354  2.40513  3.72494  3.29354  2.67741  2.69355  4.24690  2.90347  2.73739  3.18146  2.89801  2.37887  2.77519  2.98518  4.58477  3.61503
          0.02239  4.20607  4.92842  0.61958  0.77255  0.55108  0.85879
    153   2.77815  5.13454  3.08170  2.50864  4.46999  3.53660  3.66942  3.90243  2.03807  3.40759  4.19217  2.50070  3.92231  2.03396  2.14676  2.76184  2.99625  2.83721  5.54794  4.21281    256 - -
          2.68618  4.42225  2.77519  2.73123  3.46354  2.40513  3.72494  3.29354  2.67741  2.69355  4.24690  2.90347  2.73739  3.18146  2.89801  2.37887  2.77519  2.98518  4.58477  3.61503
          0.10869  4.35720  2.40593  0.61958  0.77255  0.68493  0.70143
    154   2.43145  5.16072  3.13272  2.56447  4.54168  3.56187  3.66776  3.95544  1.60983  3.44094  4.24056  2.50738  3.95257  2.78708  1.95859  2.82515  3.05412  3.58106  5.55458  4.25525    257 - -
          2.68627  4.42258  2.77497  2.73123  3.46386  2.40528  3.72527  3.29328  2.67719  2.69387  4.24722  2.90379  2.73772  3.17961  2.89804  2.37919  2.77523  2.98515  4.58147  3.61536
          0.63273  0.94301  2.53321  1.37279  0.29223  0.33702  1.25140
    155   2.37463  4.14965  4.26263  3.67462  2.76731  3.82746  4.14823  2.19555  3.54227  2.06783  3.26640  3.84702  4.19539  3.74935  3.69540  2.67194  2.44398  1.77115  4.78870  3.59977    264 - -
          2.68618  4.42225  2.77519  2.73123  3.46354  2.40513  3.72494  3.29354  2.67741  2.69355  4.24690  2.90347  2.73739  3.18146  2.89801  2.37887  2.77519  2.98518  4.58477  3.61503
          0.01775  4.43613  5.15847  0.61958  0.77255  0.43114  1.04916
    156   1.23411  4.37804  3.93120  3.41322  3.76561  3.58483  4.25769  2.42332  3.34720  2.78263  3.72110  3.67093  4.12460  3.63210  3.64484  2.34401  2.99982  2.24316  5.25537  4.04163    265 - -
          2.68618  4.42225  2.77519  2.73123  3.46354  2.40513  3.72494  3.29354  2.67741  2.69355  4.24690  2.90347  2.73739  3.18146  2.89801  2.37887  2.77519  2.98518  4.58477  3.61503
          0.01671  4.49578  5.21813  0.61958  0.77255  0.48576  0.95510
    157   1.86029  3.09085  4.50226  3.91655  2.77890  3.94436  4.30858  2.39080  3.76539  2.07708  3.31348  4.03034  4.31519  3.95135  3.87704  3.25551  3.03037  1.57775  4.88773  3.70160    266 - -
          2.68618  4.42225  2.77519  2.73123  3.46354  2.40513  3.72494  3.29354  2.67741  2.69355  4.24690  2.90347  2.73739  3.18146  2.89801  2.37887  2.77519  2.98518  4.58477  3.61503
          0.01671  4.49578  5.21813  0.61958  0.77255  0.48576  0.95510
    158   1.57133  5.08782  2.96369  2.26496  4.42714  2.90435  3.75937  3.87140  2.51842  3.41826  4.20556  2.63495  3.93325  2.88775  2.49146  2.75571  3.00507  3.49108  5.60472  4.23865    267 - -
          2.68618  4.42225  2.77519  2.73123  3.46354  2.40513  3.72494  3.29354  2.67741  2.69355  4.24690  2.90347  2.73739  3.18146  2.89801  2.37887  2.77519  2.98518  4.58477  3.61503
          0.01671  4.49578  5.21813  0.61958  0.77255  0.48576  0.95510
    159   2.71044  4.45227  3.55226  2.98507  3.59829  3.67952  3.92858  2.59477  2.24332  1.93792  3.55424  2.87081  4.05969  3.24336  3.27787  2.92423  2.53804  2.25573  5.03940  3.80127    268 - -
          2.68618  4.42225  2.77519  2.73123  3.46354  2.40513  3.72494  3.29354  2.67741  2.69355  4.24690  2.90347  2.73739  3.18146  2.89801  2.37887  2.77519  2.98518  4.58477  3.61503
          0.01671  4.49578  5.21813  0.61958  0.77255  0.48576  0.95510
    160   1.23488  4.39710  4.11829  3.59226  3.73998  3.75847  4.38969  2.20795  3.51460  2.66419  3.67013  3.83842  4.26180  3.79312  3.79095  3.10353  2.50446  2.04328  5.29669  4.08813    269 - -
          2.68618  4.42225  2.77519  2.73123  3.46354  2.40513  3.72494  3.29354  2.67741  2.69355  4.24690  2.90347  2.73739  3.18146  2.89801  2.37887  2.77519  2.98518  4.58477  3.61503
          0.01671  4.49578  5.21813  0.61958  0.77255  0.48576  0.95510
    161   2.34719  4.47348  4.28132  3.80643  3.60397  3.85337  4.51714  2.62891  3.66754  0.96249  3.50814  4.00100  4.35884  3.95456  3.87969  3.23045  2.59766  2.50450  5.28921  4.11618    270 - -
          2.68618  4.42225  2.77519  2.73123  3.46354  2.40513  3.72494  3.29354  2.67741  2.69355  4.24690  2.90347  2.73739  3.18146  2.89801  2.37887  2.77519  2.98518  4.58477  3.61503
          0.01671  4.49578  5.21813  0.61958  0.77255  0.48576  0.95510
    162   2.72244  5.11560  3.01918  2.45917  4.42517  3.50763  3.68757  3.12515  1.95781  3.40005  4.16910  2.64214  3.89863  2.29122  2.52443  2.46336  2.45762  3.48770  5.56554  4.19197    271 - -
          2.68618  4.42225  2.77519  2.73123  3.46354  2.40513  3.72494  3.29354  2.67741  2.69355  4.24690  2.90347  2.73739  3.18146  2.89801  2.37887  2.77519  2.98518  4.58477  3.61503
          0.01671  4.49578  5.21813  0.61958  0.77255  0.48576  0.95510
    163   2.75729  5.17317  2.98291  2.46528  4.52319  2.55807  3.71264  3.98318  2.42232  3.48685  4.25188  2.58771  3.91737  2.24735  2.15931  2.13519  2.99204  3.57532  5.63397  4.25561    272 - -
          2.68618  4.42225  2.77519  2.73123  3.46354  2.40513  3.72494  3.29354  2.67741  2.69355  4.24690  2.90347  2.73739  3.18146  2.89801  2.37887  2.77519  2.98518  4.58477  3.61503
          0.01671  4.49578  5.21813  0.61958  0.77255  0.48576  0.95510
    164   2.42471  2.98737  3.17032  2.61380  4.01915  3.04247  3.76997  3.42128  2.59725  3.05373  3.88593  2.34056  3.12566  2.94489  2.50301  2.75997  2.92982  3.12180  5.32755  3.17080    273 - -
          2.68618  4.42225  2.77519  2.73123  3.46354  2.40513  3.72494  3.29354  2.67741  2.69355  4.24690  2.90347  2.73739  3.18146  2.89801  2.37887  2.77519  2.98518  4.58477  3.61503
          0.01671  4.49578  5.21813  0.61958  0.77255  0.48576  0.95510
    165   3.39547  4.69666  5.18630  4.62424  1.19695  4.66046  4.87736  1.98813  4.47898  1.62000  3.18990  4.74088  4.88594  4.53812  4.52796  4.00563  3.62094  2.06461  5.15586  3.91202    274 - -
          2.68618  4.42225  2.77519  2.73123  3.46354  2.40513  3.72494  3.29354  2.67741  2.69355  4.24690  2.90347  2.73739  3.18146  2.89801  2.37887  2.77519  2.98518  4.58477  3.61503
          0.01671  4.49578  5.21813  0.61958  0.77255  0.48576  0.95510
    166   2.21711  3.14655  3.94869  3.37858  2.71114  3.71096  4.07297  2.73628  3.29180  2.22573  3.39650  3.65370  4.11927  3.54652  3.54362  2.06101  2.26781  2.52661  4.88931  3.68579    275 - -
          2.68618  4.42225  2.77519  2.73123  3.46354  2.40513  3.72494  3.29354  2.67741  2.69355  4.24690  2.90347  2.73739  3.18146  2.89801  2.37887  2.77519  2.98518  4.58477  3.61503
          0.01671  4.49578  5.21813  0.61958  0.77255  0.48576  0.95510
    167   3.43923  4.71887  5.32177  4.74751  2.57006  4.75841  5.09447  1.98286  4.60562  0.97391  3.14932  4.88084  4.95289  4.63957  4.63367  4.11153  3.66267  1.65487  5.34880  4.26288    276 - -
          2.68618  4.42225  2.77519  2.73123  3.46354  2.40513  3.72494  3.29354  2.67741  2.69355  4.24690  2.90347  2.73739  3.18146  2.89801  2.37887  2.77519  2.98518  4.58477  3.61503
          0.01671  4.49578  5.21813  0.61958  0.77255  0.48576  0.95510
    168   3.46332  4.68776  5.45365  4.94431  3.76387  4.97687  5.53670  1.10162  4.85129  1.63323  3.52642  5.10716  5.18244  5.01550  4.96673  4.37657  3.71052  1.29193  5.83291  4.68824    277 - -
          2.68618  4.42225  2.77519  2.73123  3.46354  2.40513  3.72494  3.29354  2.67741  2.69355  4.24690  2.90347  2.73739  3.18146  2.89801  2.37887  2.77519  2.98518  4.58477  3.61503
          0.01671  4.49578  5.21813  0.61958  0.77255  0.48576  0.95510
    169   2.62128  3.09835  3.91356  3.38311  3.70970  3.53646  4.19934  2.45404  3.30967  2.77638  3.68288  3.63047  4.07635  3.58833  3.59983  1.72249  1.70071  2.72412  5.17810  3.96862    278 - -
          2.68618  4.42225  2.77519  2.73123  3.46354  2.40513  3.72494  3.29354  2.67741  2.69355  4.24690  2.90347  2.73739  3.18146  2.89801  2.37887  2.77519  2.98518  4.58477  3.61503
          0.01671  4.49578  5.21813  0.61958  0.77255  0.48576  0.95510
    170   3.61548  5.28466  4.40929  4.40254  5.45034  0.19723  5.43614  5.24756  4.66330  4.79929  5.81033  4.57683  4.68759  4.93916  4.78833  3.81107  4.14096  4.65550  6.33684  5.58766    279 - -
          2.68618  4.42225  2.77519  2.73123  3.46354  2.40513  3.72494  3.29354  2.67741  2.69355  4.24690  2.90347  2.73739  3.18146  2.89801  2.37887  2.77519  2.98518  4.58477  3.61503
          0.01671  4.49578  5.21813  0.61958  0.77255  0.48576  0.95510
    171   3.61548  5.28466  4.40929  4.40254  5.45034  0.19723  5.43614  5.24756  4.66330  4.79929  5.81033  4.57683  4.68759  4.93916  4.78833  3.81107  4.14096  4.65550  6.33684  5.58766    280 - -
          2.68618  4.42225  2.77519  2.73123  3.46354  2.40513  3.72494  3.29354  2.67741  2.69355  4.24690  2.90347  2.73739  3.18146  2.89801  2.37887  2.77519  2.98518  4.58477  3.61503
          0.01671  4.49578  5.21813  0.61958  0.77255  0.48576  0.95510
    172   3.78461  5.38859  4.45960  4.41273  5.28981  4.04372  5.39463  5.05422  4.53465  4.58311  5.68540  4.64091  0.20343  4.89847  4.66855  3.97998  4.27774  4.61615  6.25247  5.43093    281 - -
          2.68618  4.42225  2.77519  2.73123  3.46354  2.40513  3.72494  3.29354  2.67741  2.69355  4.24690  2.90347  2.73739  3.18146  2.89801  2.37887  2.77519  2.98518  4.58477  3.61503
          0.01671  4.49578  5.21813  0.61958  0.77255  0.48576  0.95510
    173   3.61548  5.28466  4.40929  4.40254  5.45034  0.19723  5.43614  5.24756  4.66330  4.79929  5.81033  4.57683  4.68759  4.93916  4.78833  3.81107  4.14096  4.65550  6.33684  5.58766    282 - -
          2.68618  4.42225  2.77519  2.73123  3.46354  2.40513  3.72494  3.29354  2.67741  2.69355  4.24690  2.90347  2.73739  3.18146  2.89801  2.37887  2.77519  2.98518  4.58477  3.61503
          0.01671  4.49578  5.21813  0.61958  0.77255  0.48576  0.95510
    174   2.90132  4.73382  4.15493  3.99224  4.69491  3.53975  4.93857  3.91583  3.95060  3.75160  4.78962  4.05312  4.30468  4.31696  4.14466  3.11309  0.44266  3.52805  6.06036  4.92327    283 - -
          2.68618  4.42225  2.77519  2.73123  3.46354  2.40513  3.72494  3.29354  2.67741  2.69355  4.24690  2.90347  2.73739  3.18146  2.89801  2.37887  2.77519  2.98518  4.58477  3.61503
          0.01671  4.49578  5.21813  0.61958  0.77255  0.48576  0.95510
    175   3.61548  5.28466  4.40929  4.40254  5.45034  0.19723  5.43614  5.24756  4.66330  4.79929  5.81033  4.57683  4.68759  4.93916  4.78833  3.81107  4.14096  4.65550  6.33684  5.58766    284 - -
          2.68618  4.42225  2.77519  2.73123  3.46354  2.40513  3.72494  3.29354  2.67741  2.69355  4.24690  2.90347  2.73739  3.18146  2.89801  2.37887  2.77519  2.98518  4.58477  3.61503
          0.01671  4.49578  5.21813  0.61958  0.77255  0.48576  0.95510
    176   3.69802  5.58064  3.91100  3.46466  5.12102  4.06147  4.29424  4.60829  0.42072  4.05187  5.01898  3.84385  4.54948  3.47816  2.78002  3.72302  3.92196  4.29547  5.93993  4.87211    285 - -
          2.68618  4.42225  2.77519  2.73123  3.46354  2.40513  3.72494  3.29354  2.67741  2.69355  4.24690  2.90347  2.73739  3.18146  2.89801  2.37887  2.77519  2.98518  4.58477  3.61503
          0.01671  4.49578  5.21813  0.61958  0.77255  0.48576  0.95510
    177   2.90132  4.73382  4.15493  3.99224  4.69491  3.53975  4.93857  3.91583  3.95060  3.75160  4.78962  4.05312  4.30468  4.31696  4.14466  3.11309  0.44266  3.52805  6.06036  4.92327    286 - -
          2.68618  4.42225  2.77519  2.73123  3.46354  2.40513  3.72494  3.29354  2.67741  2.69355  4.24690  2.90347  2.73739  3.18146  2.89801  2.37887  2.77519  2.98518  4.58477  3.61503
          0.01671  4.49578  5.21813  0.61958  0.77255  0.48576  0.95510
    178   2.87704  4.54556  4.13649  3.71037  2.20055  3.75061  4.34408  2.97196  3.62798  2.65624  3.76810  3.89680  4.30903  3.90234  3.86824  3.15063  1.01507  2.79688  5.04099  3.61872    287 - -
          2.68618  4.42225  2.77519  2.73123  3.46354  2.40513  3.72494  3.29354  2.67741  2.69355  4.24690  2.90347  2.73739  3.18146  2.89801  2.37887  2.77519  2.98518  4.58477  3.61503
          0.01671  4.49578  5.21813  0.61958  0.77255  0.48576  0.95510
    179   2.88978  4.58539  4.09303  3.66105  3.78649  3.76411  4.49722  2.81746  3.49664  1.87320  3.74636  3.89874  4.32612  3.86525  3.74894  3.17145  1.02560  2.66457  5.43470  4.19827    288 - -
          2.68618  4.42225  2.77519  2.73123  3.46354  2.40513  3.72494  3.29354  2.67741  2.69355  4.24690  2.90347  2.73739  3.18146  2.89801  2.37887  2.77519  2.98518  4.58477  3.61503
          0.01671  4.49578  5.21813  0.61958  0.77255  0.48576  0.95510
    180   2.20361  4.52946  5.02031  4.51289  3.87664  4.53209  5.15476  1.51941  4.41554  2.51335  3.70219  4.66959  4.88808  4.66411  4.59327  3.91044  3.47485  0.95310  5.71205  4.50179    289 - -
          2.68618  4.42225  2.77519  2.73123  3.46354  2.40513  3.72494  3.29354  2.67741  2.69355  4.24690  2.90347  2.73739  3.18146  2.89801  2.37887  2.77519  2.98518  4.58477  3.61503
          0.01671  4.49578  5.21813  0.61958  0.77255  0.48576  0.95510
    181   1.78042  4.44355  3.60209  3.05220  3.66121  3.63734  3.99740  2.92407  3.00621  2.35775  3.61509  2.72560  4.06527  3.31517  3.36169  2.91063  2.37661  2.10238  5.10746  3.87101    290 - -
          2.68618  4.42225  2.77519  2.73123  3.46354  2.40513  3.72494  3.29354  2.67741  2.69355  4.24690  2.90347  2.73739  3.18146  2.89801  2.37887  2.77519  2.98518  4.58477  3.61503
          0.01671  4.49578  5.21813  0.61958  0.77255  0.48576  0.95510
    182   3.04936  5.32677  3.43231  2.77870  4.71709  3.75745  3.76316  4.11633  1.63599  3.57036  4.38577  3.24569  4.11804  2.16355  1.56191  3.02991  3.23654  3.75759  5.64339  2.96051    291 - -
          2.68618  4.42225  2.77519  2.73123  3.46354  2.40513  3.72494  3.29354  2.67741  2.69355  4.24690  2.90347  2.73739  3.18146  2.89801  2.37887  2.77519  2.98518  4.58477  3.61503
          0.01671  4.49578  5.21813  0.61958  0.77255  0.48576  0.95510
    183   3.74222  4.97618  5.59077  5.01626  3.29813  5.11348  5.42273  1.65492  4.87756  0.75089  2.43445  5.23011  5.18033  4.81972  4.87657  4.49371  3.95132  2.50975  5.49830  4.52114    292 - -
          2.68618  4.42225  2.77519  2.73123  3.46354  2.40513  3.72494  3.29354  2.67741  2.69355  4.24690  2.90347  2.73739  3.18146  2.89801  2.37887  2.77519  2.98518  4.58477  3.61503
          0.01671  4.49578  5.21813  0.61958  0.77255  0.48576  0.95510
    184   3.72995  4.96354  5.54758  5.01371  3.37911  5.11406  5.47571  1.48133  4.85539  0.75609  3.14450  5.23146  5.21606  4.87593  4.89257  4.52097  3.95397  2.34271  5.57756  4.53963    293 - -
          2.68618  4.42225  2.77519  2.73123  3.46354  2.40513  3.72494  3.29354  2.67741  2.69355  4.24690  2.90347  2.73739  3.18146  2.89801  2.37887  2.77519  2.98518  4.58477  3.61503
          0.01671  4.49578  5.21813  0.61958  0.77255  0.48576  0.95510
    185   2.10140  4.57479  3.39231  2.82644  3.74279  2.96164  3.85629  2.66543  2.37526  2.04048  3.67263  3.28015  4.01155  3.10914  2.72081  2.86018  2.94012  2.86240  5.13584  3.87625    294 - -
          2.68618  4.42225  2.77519  2.73123  3.46354  2.40513  3.72494  3.29354  2.67741  2.69355  4.24690  2.90347  2.73739  3.18146  2.89801  2.37887  2.77519  2.98518  4.58477  3.61503
          0.01671  4.49578  5.21813  0.61958  0.77255  0.48576  0.95510
    186   1.38228  4.39837  3.89953  3.43542  3.80344  3.52865  4.28623  3.04422  3.36058  1.61319  3.77633  3.66841  4.10783  3.66190  3.64176  2.42806  3.01358  2.79316  5.29588  4.07936    295 - -
          2.68618  4.42225  2.77519  2.73123  3.46354  2.40513  3.72494  3.29354  2.67741  2.69355  4.24690  2.90347  2.73739  3.18146  2.89801  2.37887  2.77519  2.98518  4.58477  3.61503
          0.01671  4.49578  5.21813  0.61958  0.77255  0.48576  0.95510
    187   3.05537  4.45889  4.62883  4.04296  3.35816  4.23055  4.54862  1.79775  3.85995  1.14159  3.24746  4.24200  4.54340  4.08292  3.01540  3.54227  3.28606  2.06522  5.10782  3.95968    296 - -
          2.68618  4.42225  2.77519  2.73123  3.46354  2.40513  3.72494  3.29354  2.67741  2.69355  4.24690  2.90347  2.73739  3.18146  2.89801  2.37887  2.77519  2.98518  4.58477  3.61503
          0.01671  4.49578  5.21813  0.61958  0.77255  0.48576  0.95510
    188   2.44317  4.41784  3.60677  3.04163  3.55910  3.69699  3.95626  2.11410  2.98558  2.33605  3.52161  2.77151  4.07689  2.41124  3.33238  2.94637  2.94474  2.14772  5.01476  3.78217    297 - -
          2.68618  4.42225  2.77519  2.73123  3.46354  2.40513  3.72494  3.29354  2.67741  2.69355  4.24690  2.90347  2.73739  3.18146  2.89801  2.37887  2.77519  2.98518  4.58477  3.61503
          0.01671  4.49578  5.21813  0.61958  0.77255  0.48576  0.95510
    189   2.18701  5.09003  2.99512  2.26494  4.42469  3.49585  3.72186  3.87353  1.82898  3.40906  4.18481  3.00788  3.90936  2.84127  2.93238  2.08505  2.56402  3.48493  5.58505  4.21318    298 - -
          2.68618  4.42225  2.77519  2.73123  3.46354  2.40513  3.72494  3.29354  2.67741  2.69355  4.24690  2.90347  2.73739  3.18146  2.89801  2.37887  2.77519  2.98518  4.58477  3.61503
          0.01671  4.49578  5.21813  0.61958  0.77255  0.48576  0.95510
    190   2.71340  4.90417  3.11219  2.57746  4.19628  3.52107  3.76854  3.61158  2.54906  2.71099  4.02655  3.08714  3.09759  1.72512  2.99412  2.41567  2.50040  3.27827  5.44973  4.11935    299 - -
          2.68618  4.42225  2.77519  2.73123  3.46354  2.40513  3.72494  3.29354  2.67741  2.69355  4.24690  2.90347  2.73739  3.18146  2.89801  2.37887  2.77519  2.98518  4.58477  3.61503
          0.01671  4.49578  5.21813  0.61958  0.77255  0.48576  0.95510
    191   1.98918  4.54662  3.41938  2.86494  3.73205  3.61576  3.89077  2.66650  2.82414  2.38126  3.66789  3.30784  4.01767  2.73391  3.21401  1.91673  2.94061  2.83596  5.14022  3.88284    300 - -
          2.68618  4.42225  2.77519  2.73123  3.46354  2.40513  3.72494  3.29354  2.67741  2.69355  4.24690  2.90347  2.73739  3.18146  2.89801  2.37887  2.77519  2.98518  4.58477  3.61503
          0.01671  4.49578  5.21813  0.61958  0.77255  0.48576  0.95510
    192   2.40194  5.00139  3.04175  2.28962  4.27116  3.50858  3.70462  3.70564  2.23546  3.27325  2.99974  2.57832  2.80614  2.83402  2.62353  2.70756  2.93104  2.84900  5.48174  4.12392    301 - -
          2.68618  4.42225  2.77519  2.73123  3.46354  2.40513  3.72494  3.29354  2.67741  2.69355  4.24690  2.90347  2.73739  3.18146  2.89801  2.37887  2.77519  2.98518  4.58477  3.61503
          0.01671  4.49578  5.21813  0.61958  0.77255  0.48576  0.95510
    193   2.08710  3.46380  3.09635  2.53990  4.16049  3.52596  3.73263  3.57851  2.09026  2.81088  3.98754  2.59689  3.91887  2.56945  2.97986  2.45026  2.93346  3.25076  5.41560  4.07980    302 - -
          2.68618  4.42225  2.77519  2.73123  3.46354  2.40513  3.72494  3.29354  2.67741  2.69355  4.24690  2.90347  2.73739  3.18146  2.89801  2.37887  2.77519  2.98518  4.58477  3.61503
          0.15780  4.49578  2.00381  0.61958  0.77255  0.48576  0.95510
    194   2.14093  5.05428  2.98492  2.49097  4.40953  3.48149  3.71244  3.84539  2.08232  3.38383  4.17553  3.01103  3.90739  1.85192  2.82979  2.36303  2.98185  3.46743  5.55680  4.20850    303 - -
          2.68618  4.42225  2.77519  2.73123  3.46354  2.40513  3.72494  3.29354  2.67741  2.69355  4.24690  2.90347  2.73739  3.18146  2.89801  2.37887  2.77519  2.98518  4.58477  3.61503
          0.20988  4.35720  1.73443  0.61958  0.77255  0.68493  0.70143
    195   2.80720  4.87520  2.98178  2.72552  4.51751  1.25327  3.96274  3.96508  1.94754  3.55124  4.41283  3.17558  3.97052  3.15323  2.98014  2.86801  3.14721  3.56082  5.67050  4.41433    304 - -
          2.68618  4.42225  2.77519  2.73123  3.46354  2.40513  3.72494  3.29354  2.67741  2.69355  4.24690  2.90347  2.73739  3.18146  2.89801  2.37887  2.77519  2.98518  4.58477  3.61503
          0.02321  4.17054  4.89288  0.61958  0.77255  0.87297  0.54079
    196   2.90203  5.26173  2.91596  2.16715  4.64068  3.52127  3.66460  4.05984  1.53286  3.52072  4.33176  2.99933  3.94843  1.99178  2.51387  2.86050  3.11331  3.68014  5.61514  4.30799    305 - -
          2.68605  4.42235  2.77530  2.73134  3.46364  2.40523  3.72505  3.29364  2.67751  2.69365  4.24700  2.90357  2.73699  3.18157  2.89785  2.37880  2.77530  2.98477  4.58487  3.61513
          0.57839  0.84002  4.89288  0.39450  1.12091  0.30279  1.34230
    197   2.37395  4.33846  3.78528  3.23034  3.50125  2.84177  4.04731  2.41983  3.16155  1.69062  3.47874  3.56581  2.53241  3.44676  3.46247  2.97685  2.95122  2.59069  4.98320  3.76819    308 - -
          2.68618  4.42225  2.77519  2.73123  3.46354  2.40513  3.72494  3.29354  2.67741  2.69355  4.24690  2.90347  2.73739  3.18146  2.89801  2.37887  2.77519  2.98518  4.58477  3.61503
          0.01671  4.49578  5.21813  0.61958  0.77255  0.48576  0.95510
    198   2.92415  5.28466  3.24122  2.16850  4.66529  3.65558  3.73096  4.08413  1.79332  2.74928  4.33766  3.13626  4.03050  2.46092  1.70654  2.89797  3.12901  3.69921  5.64602  4.34226    309 - -
          2.68618  4.42225  2.77519  2.73123  3.46354  2.40513  3.72494  3.29354  2.67741  2.69355  4.24690  2.90347  2.73739  3.18146  2.89801  2.37887  2.77519  2.98518  4.58477  3.61503
          0.01671  4.49578  5.21813  0.61958  0.77255  0.48576  0.95510
    199   3.46224  4.70301  5.40942  4.95252  3.91683  4.95052  5.67037  0.71191  4.85508  2.33617  3.67805  5.12080  5.22015  5.10363  5.01830  4.38665  3.73262  1.48656  6.01831  4.81396    310 - -
          2.68618  4.42225  2.77519  2.73123  3.46354  2.40513  3.72494  3.29354  2.67741  2.69355  4.24690  2.90347  2.73739  3.18146  2.89801  2.37887  2.77519  2.98518  4.58477  3.61503
          0.01671  4.49578  5.21813  0.61958  0.77255  0.48576  0.95510
    200   1.84602  5.05949  3.13731  2.56587  4.35759  3.56868  3.72899  3.77804  1.86778  3.33089  4.13056  3.07992  3.95708  2.48697  2.44375  2.78801  3.00544  2.88231  5.51742  4.18734    311 - -
          2.68618  4.42225  2.77519  2.73123  3.46354  2.40513  3.72494  3.29354  2.67741  2.69355  4.24690  2.90347  2.73739  3.18146  2.89801  2.37887  2.77519  2.98518  4.58477  3.61503
          0.01671  4.49578  5.21813  0.61958  0.77255  0.48576  0.95510
    201   3.60419  4.84369  5.49169  4.94632  3.45601  5.01959  5.43114  1.59786  4.82299  0.83737  3.21443  5.13916  5.15893  4.86259  4.87608  4.40608  3.83301  1.87869  5.60371  4.56060    312 - -
          2.68618  4.42225  2.77519  2.73123  3.46354  2.40513  3.72494  3.29354  2.67741  2.69355  4.24690  2.90347  2.73739  3.18146  2.89801  2.37887  2.77519  2.98518  4.58477  3.61503
          0.01671  4.49578  5.21813  0.61958  0.77255  0.48576  0.95510
    202   1.72487  4.30722  3.97964  3.42561  3.53446  3.71319  4.17234  2.17563  3.34711  2.57670  3.51038  3.69879  4.16000  3.61256  3.61558  2.52932  2.43634  1.93898  5.03705  3.83018    313 - -
          2.68618  4.42225  2.77519  2.73123  3.46354  2.40513  3.72494  3.29354  2.67741  2.69355  4.24690  2.90347  2.73739  3.18146  2.89801  2.37887  2.77519  2.98518  4.58477  3.61503
          0.01671  4.49578  5.21813  0.61958  0.77255  0.48576  0.95510
    203   0.70658  4.40562  4.03191  3.80420  4.76166  3.20005  4.77469  4.15430  3.84595  3.89036  4.71264  3.76287  4.00438  4.09403  4.08546  1.78647  3.01394  3.52767  6.12216  4.95371    314 - -
          2.68618  4.42225  2.77519  2.73123  3.46354  2.40513  3.72494  3.29354  2.67741  2.69355  4.24690  2.90347  2.73739  3.18146  2.89801  2.37887  2.77519  2.98518  4.58477  3.61503
          0.01671  4.49578  5.21813  0.61958  0.77255  0.48576  0.95510
    204   3.78461  5.38859  4.45960  4.41273  5.28981  4.04372  5.39463  5.05422  4.53465  4.58311  5.68540  4.64091  0.20343  4.89847  4.66855  3.97998  4.27774  4.61615  6.25247  5.43093    315 - -
          2.68618  4.42225  2.77519  2.73123  3.46354  2.40513  3.72494  3.29354  2.67741  2.69355  4.24690  2.90347  2.73739  3.18146  2.89801  2.37887  2.77519  2.98518  4.58477  3.61503
          0.01671  4.49578  5.21813  0.61958  0.77255  0.48576  0.95510
    205   2.90132  4.73382  4.15493  3.99224  4.69491  3.53975  4.93857  3.91583  3.95060  3.75160  4.78962  4.05312  4.30468  4.31696  4.14466  3.11309  0.44266  3.52805  6.06036  4.92327    316 - -
          2.68618  4.42225  2.77519  2.73123  3.46354  2.40513  3.72494  3.29354  2.67741  2.69355  4.24690  2.90347  2.73739  3.18146  2.89801  2.37887  2.77519  2.98518  4.58477  3.61503
          0.01671  4.49578  5.21813  0.61958  0.77255  0.48576  0.95510
    206   3.61548  5.28466  4.40929  4.40254  5.45034  0.19723  5.43614  5.24756  4.66330  4.79929  5.81033  4.57683  4.68759  4.93916  4.78833  3.81107  4.14096  4.65550  6.33684  5.58766    317 - -
          2.68618  4.42225  2.77519  2.73123  3.46354  2.40513  3.72494  3.29354  2.67741  2.69355  4.24690  2.90347  2.73739  3.18146  2.89801  2.37887  2.77519  2.98518  4.58477  3.61503
          0.01671  4.49578  5.21813  0.61958  0.77255  0.48576  0.95510
    207   3.49559  5.56254  3.96622  3.21128  5.12440  4.03334  3.88911  4.43452  0.69881  3.79989  4.68955  3.56508  4.38496  3.01970  1.92462  3.47495  3.62814  4.11894  5.76615  4.66441    318 - -
          2.68618  4.42225  2.77519  2.73123  3.46354  2.40513  3.72494  3.29354  2.67741  2.69355  4.24690  2.90347  2.73739  3.18146  2.89801  2.37887  2.77519  2.98518  4.58477  3.61503
          0.01671  4.49578  5.21813  0.61958  0.77255  0.48576  0.95510
    208   0.39747  4.63876  4.23509  4.10812  4.81253  3.43869  5.03321  4.04734  4.14503  3.89325  4.88307  4.05613  4.23813  4.42808  4.31591  2.99890  3.32102  3.57809  6.16380  5.05969    319 - -
          2.68618  4.42225  2.77519  2.73123  3.46354  2.40513  3.72494  3.29354  2.67741  2.69355  4.24690  2.90347  2.73739  3.18146  2.89801  2.37887  2.77519  2.98518  4.58477  3.61503
          0.01671  4.49578  5.21813  0.61958  0.77255  0.48576  0.95510
    209   0.92188  4.40037  4.00270  3.65107  4.59330  3.22271  4.61296  3.97172  3.63932  3.69139  4.51381  3.69522  3.98696  3.90724  3.92414  2.03651  1.91536  3.41884  5.95415  4.77200    320 - -
          2.68618  4.42225  2.77519  2.73123  3.46354  2.40513  3.72494  3.29354  2.67741  2.69355  4.24690  2.90347  2.73739  3.18146  2.89801  2.37887  2.77519  2.98518  4.58477  3.61503
          0.01671  4.49578  5.21813  0.61958  0.77255  0.48576  0.95510
    210   1.56031  4.68141  3.26620  2.42749  3.96015  3.54027  3.86937  3.33012  2.74039  2.49998  3.85866  3.21543  3.97867  3.07867  3.16255  2.47161  2.53018  3.04191  5.31159  4.02628    321 - -
          2.68618  4.42225  2.77519  2.73123  3.46354  2.40513  3.72494  3.29354  2.67741  2.69355  4.24690  2.90347  2.73739  3.18146  2.89801  2.37887  2.77519  2.98518  4.58477  3.61503
          0.01671  4.49578  5.21813  0.61958  0.77255  0.48576  0.95510
    211   3.36967  5.42974  3.78499  3.13085  4.58583  3.95662  1.94537  4.26639  2.18835  3.68706  4.57902  3.51592  4.33541  3.06294  0.98909  3.36935  3.53892  3.95479  5.58686  4.32190    322 - -
          2.68618  4.42225  2.77519  2.73123  3.46354  2.40513  3.72494  3.29354  2.67741  2.69355  4.24690  2.90347  2.73739  3.18146  2.89801  2.37887  2.77519  2.98518  4.58477  3.61503
          0.01671  4.49578  5.21813  0.61958  0.77255  0.48576  0.95510
    212   3.81912  5.04899  5.61993  5.04338  3.26954  5.18245  5.46314  2.05050  4.89913  0.60321  2.42556  5.28575  5.21684  4.82558  4.89668  4.56718  4.02268  2.61611  5.50261  4.54277    323 - -
          2.68618  4.42225  2.77519  2.73123  3.46354  2.40513  3.72494  3.29354  2.67741  2.69355  4.24690  2.90347  2.73739  3.18146  2.89801  2.37887  2.77519  2.98518  4.58477  3.61503
          0.01671  4.49578  5.21813  0.61958  0.77255  0.48576  0.95510
    213   2.25453  5.09633  2.99782  2.44783  4.40189  3.49461  3.08261  3.85534  2.43601  3.38551  4.15490  2.61163  3.88994  2.43408  2.60243  2.40108  2.21359  3.46714  5.55910  4.18087    324 - -
          2.68618  4.42225  2.77519  2.73123  3.46354  2.40513  3.72494  3.29354  2.67741  2.69355  4.24690  2.90347  2.73739  3.18146  2.89801  2.37887  2.77519  2.98518  4.58477  3.61503
          0.01671  4.49578  5.21813  0.61958  0.77255  0.48576  0.95510
    214   2.85069  5.26854  2.78830  1.29338  4.60868  3.49449  3.79883  4.07290  2.58600  3.59054  4.37458  2.98923  3.96434  2.52783  3.06758  2.43477  2.51182  3.66894  5.75450  4.35513    325 - -
          2.68618  4.42225  2.77519  2.73123  3.46354  2.40513  3.72494  3.29354  2.67741  2.69355  4.24690  2.90347  2.73739  3.18146  2.89801  2.37887  2.77519  2.98518  4.58477  3.61503
          0.01671  4.49578  5.21813  0.61958  0.77255  0.48576  0.95510
    215   2.36355  4.38813  3.93421  3.40850  3.71846  3.65828  4.24988  2.04539  3.34207  2.71321  3.66976  3.68918  4.16327  3.62914  3.64100  1.41957  3.02127  2.18379  5.22475  4.00865    326 - -
          2.68618  4.42225  2.77519  2.73123  3.46354  2.40513  3.72494  3.29354  2.67741  2.69355  4.24690  2.90347  2.73739  3.18146  2.89801  2.37887  2.77519  2.98518  4.58477  3.61503
          0.01671  4.49578  5.21813  0.61958  0.77255  0.48576  0.95510
    216   3.51676  4.77606  5.41957  4.85074  3.38294  4.87920  5.24766  1.42066  4.71735  1.11630  2.27671  5.00629  5.04275  4.73864  4.74488  4.24355  3.73980  1.98639  5.46020  4.41850    327 - -
          2.68618  4.42225  2.77519  2.73123  3.46354  2.40513  3.72494  3.29354  2.67741  2.69355  4.24690  2.90347  2.73739  3.18146  2.89801  2.37887  2.77519  2.98518  4.58477  3.61503
          0.01671  4.49578  5.21813  0.61958  0.77255  0.48576  0.95510
    217   2.70653  5.15861  2.54439  2.41539  4.48184  2.45430  3.67506  3.95111  2.19148  3.45421  3.37256  2.58929  3.87825  2.78032  2.37924  2.41720  2.93801  3.53795  5.60508  4.20953    328 - -
          2.68618  4.42225  2.77519  2.73123  3.46354  2.40513  3.72494  3.29354  2.67741  2.69355  4.24690  2.90347  2.73739  3.18146  2.89801  2.37887  2.77519  2.98518  4.58477  3.61503
          0.01671  4.49578  5.21813  0.61958  0.77255  0.48576  0.95510
    218   2.44733  5.13708  2.98458  2.43061  4.45363  2.92313  3.67782  3.91606  1.95611  3.42800  4.18720  2.60546  3.88362  2.47146  2.61123  2.42188  2.93888  3.51273  5.58562  3.17456    329 - -
          2.68618  4.42225  2.77519  2.73123  3.46354  2.40513  3.72494  3.29354  2.67741  2.69355  4.24690  2.90347  2.73739  3.18146  2.89801  2.37887  2.77519  2.98518  4.58477  3.61503
          0.01671  4.49578  5.21813  0.61958  0.77255  0.48576  0.95510
    219   1.93090  5.07761  2.97632  2.25837  4.36694  3.49776  3.70791  3.81461  2.47431  3.36060  4.14031  2.60664  3.90113  2.25940  2.95290  2.36005  2.95348  3.43979  5.54907  3.33188    330 - -
          2.68618  4.42225  2.77519  2.73123  3.46354  2.40513  3.72494  3.29354  2.67741  2.69355  4.24690  2.90347  2.73739  3.18146  2.89801  2.37887  2.77519  2.98518  4.58477  3.61503
          0.01671  4.49578  5.21813  0.61958  0.77255  0.48576  0.95510
    220   2.39949  4.19746  4.07740  2.90647  2.68391  3.78851  4.08614  2.31101  3.38777  2.12482  2.85277  3.06195  4.15847  3.62153  3.59605  3.06953  2.93036  1.87543  4.81086  3.61496    331 - -
          2.68618  4.42225  2.77519  2.73123  3.46354  2.40513  3.72494  3.29354  2.67741  2.69355  4.24690  2.90347  2.73739  3.18146  2.89801  2.37887  2.77519  2.98518  4.58477  3.61503
          0.15780  4.49578  2.00381  0.61958  0.77255  0.48576  0.95510
    221   2.41057  4.81982  3.08329  2.52739  3.17431  2.95395  3.70612  3.47431  2.20252  3.08711  3.90654  3.03962  3.88507  2.86406  2.57039  2.27762  2.51480  3.15793  5.33995  4.01447    332 - -
          2.68618  4.42225  2.77519  2.73123  3.46354  2.40513  3.72494  3.29354  2.67741  2.69355  4.24690  2.90347  2.73739  3.18146  2.89801  2.37887  2.77519  2.98518  4.58477  3.61503
          0.01922  4.35720  5.07955  0.61958  0.77255  0.68493  0.70143
    222   2.37434  5.12697  2.55317  2.37512  4.45135  3.44323  3.63517  3.92121  2.18941  3.42162  4.17453  2.49996  3.84000  2.31588  2.50189  2.64278  2.90225  3.50682  5.56994  3.31734    333 - -
          2.68618  4.42225  2.77519  2.73123  3.46354  2.40513  3.72494  3.29354  2.67741  2.69355  4.24690  2.90347  2.73739  3.18146  2.89801  2.37887  2.77519  2.98518  4.58477  3.61503
          0.12602  4.35720  2.24822  0.61958  0.77255  0.68493  0.70143
    223   3.38744  4.74019  4.94967  4.44804  3.26995  4.58510  5.01783  2.20474  4.26328  0.77945  3.08957  4.67635  4.85037  4.44198  4.39205  3.98334  3.64285  1.89815  5.35031  4.22411    334 - -
          2.68618  4.42225  2.77519  2.73123  3.46354  2.40513  3.72494  3.29354  2.67741  2.69355  4.24690  2.90347  2.73739  3.18146  2.89801  2.37887  2.77519  2.98518  4.58477  3.61503
          0.02136  4.25255  4.97490  0.61958  0.77255  0.79890  0.59751
    224   1.95885  4.80261  2.62228  2.49377  4.07880  3.43331  3.70744  3.49810  2.53100  3.11039  3.93042  3.00583  3.00842  2.86838  2.99271  2.37123  2.88314  3.17159  5.35845  3.08006    335 - -
          2.68618  4.42225  2.77519  2.73123  3.46354  2.40513  3.72494  3.29354  2.67741  2.69355  4.24690  2.90347  2.73739  3.18146  2.89801  2.37887  2.77519  2.98518  4.58477  3.61503
          0.02136  4.25255  4.97490  0.61958  0.77255  0.79890  0.59751
    225   2.11994  4.23402  3.86657  3.29349  2.69110  3.73404  4.01561  2.12139  3.20514  2.01456  3.27434  3.60429  4.10155  2.77011  3.46919  3.00673  2.90921  2.40992  4.83106  3.62247    336 - -
          2.68618  4.42225  2.77519  2.73123  3.46354  2.40513  3.72494  3.29354  2.67741  2.69355  4.24690  2.90347  2.73739  3.18146  2.89801  2.37887  2.77519  2.98518  4.58477  3.61503
          0.02136  4.25255  4.97490  0.61958  0.77255  0.79890  0.59751
    226   1.99239  4.85539  2.90203  1.78640  4.30458  3.36432  3.77095  3.72513  2.58869  3.31994  4.12607  2.99955  3.85865  2.92149  3.05291  2.26817  2.51486  3.34347  5.53937  4.19173    337 - -
          2.68606  4.42240  2.77486  2.73139  3.46369  2.40493  3.72510  3.29319  2.67756  2.69370  4.24574  2.90328  2.73755  3.18162  2.89816  2.37882  2.77535  2.98534  4.58492  3.61519
          0.31844  1.32497  4.97490  1.05048  0.43043  0.79890  0.59751
    227   2.08326  5.00162  2.89445  1.91140  4.33161  3.42712  3.67760  3.76902  2.42743  3.32124  4.11332  2.95170  2.75617  2.80783  2.53100  2.68326  2.92825  3.39597  5.51109  4.15060    343 - -
          2.68618  4.42225  2.77519  2.73123  3.46354  2.40513  3.72494  3.29354  2.67741  2.69355  4.24690  2.90347  2.73739  3.18146  2.89801  2.37887  2.77519  2.98518  4.58477  3.61503
          0.02136  4.25255  4.97490  0.61958  0.77255  0.79890  0.59751
    228   2.12604  5.29546  1.91764  1.88673  4.60989  3.38633  3.71321  4.09212  2.17272  3.59007  4.36891  2.85336  3.87368  2.83836  3.05417  2.74057  3.04723  3.67275  5.74361  4.31311    344 - -
          2.68618  4.42225  2.77519  2.73123  3.46354  2.40513  3.72494  3.29354  2.67741  2.69355  4.24690  2.90347  2.73739  3.18146  2.89801  2.37887  2.77519  2.98518  4.58477  3.61503
          0.02136  4.25255  4.97490  0.61958  0.77255  0.79890  0.59751
    229   2.66872  4.33168  3.62850  2.57110  3.45156  3.67297  3.93047  2.20157  2.96382  1.95248  3.40764  3.44122  4.04636  3.28589  2.80036  2.92996  2.90013  2.18191  4.93720  3.71485    345 - -
          2.68618  4.42225  2.77519  2.73123  3.46354  2.40513  3.72494  3.29354  2.67741  2.69355  4.24690  2.90347  2.73739  3.18146  2.89801  2.37887  2.77519  2.98518  4.58477  3.61503
          0.02136  4.25255  4.97490  0.61958  0.77255  0.49273  0.94406
    230   2.22914  4.21831  4.11677  3.53591  2.76807  3.83040  4.13132  1.81413  2.77665  1.87567  3.28634  3.77873  4.19412  3.65932  3.62563  3.11581  2.96241  2.34772  4.84449  3.64977    346 - -
          2.68618  4.42225  2.77519  2.73123  3.46354  2.40513  3.72494  3.29354  2.67741  2.69355  4.24690  2.90347  2.73739  3.18146  2.89801  2.37887  2.77519  2.98518  4.58477  3.61503
          0.01831  4.40530  5.12765  0.61958  0.77255  0.62320  0.76836
    231   1.82358  3.18688  3.76488  3.19457  2.86813  3.06078  3.97874  2.41865  3.12361  2.48221  3.38996  3.52870  4.06706  2.79898  3.41643  2.94790  2.89507  2.53470  4.87849  3.66465    347 - -
          2.68618  4.42225  2.77519  2.73123  3.46354  2.40513  3.72494  3.29354  2.67741  2.69355  4.24690  2.90347  2.73739  3.18146  2.89801  2.37887  2.77519  2.98518  4.58477  3.61503
          0.01831  4.40530  5.12765  0.61958  0.77255  0.62320  0.76836
    232   1.64033  4.90516  2.14841  2.58437  4.55324  2.66928  3.92211  4.01089  2.77817  3.57653  4.36681  3.07606  3.91850  3.07266  3.26071  1.94869  3.01629  3.55626  5.76759  4.40571    348 - -
          2.68618  4.42225  2.77519  2.73123  3.46354  2.40513  3.72494  3.29354  2.67741  2.69355  4.24690  2.90347  2.73739  3.18146  2.89801  2.37887  2.77519  2.98518  4.58477  3.61503
          0.01831  4.40530  5.12765  0.61958  0.77255  0.40852  1.09254
    233   2.45932  4.38575  3.12439  3.52446  3.49181  3.94612  4.27361  1.64104  3.45932  1.55182  3.43390  3.83436  4.31619  3.72041  3.72242  3.23813  3.10158  2.29266  5.07791  3.87514    349 - -
          2.68618  4.42225  2.77519  2.73123  3.46354  2.40513  3.72494  3.29354  2.67741  2.69355  4.24690  2.90347  2.73739  3.18146  2.89801  2.37887  2.77519  2.98518  4.58477  3.61503
          0.01671  4.49578  5.21813  0.61958  0.77255  0.48576  0.95510
    234   2.73198  4.94887  3.05107  2.22172  4.20282  3.52836  3.14163  3.62588  2.54032  3.22059  3.24012  3.06058  1.87750  2.90189  2.99480  2.45226  2.96739  3.29545  5.45322  4.11384    350 - -
          2.68618  4.42225  2.77519  2.73123  3.46354  2.40513  3.72494  3.29354  2.67741  2.69355  4.24690  2.90347  2.73739  3.18146  2.89801  2.37887  2.77519  2.98518  4.58477  3.61503
          0.07740  4.49578  2.75948  0.61958  0.77255  0.48576  0.95510
    235   2.28849  4.33051  3.82488  3.27523  3.58073  3.64325  4.10584  2.28269  3.21126  2.62253  3.54714  3.58799  4.10003  3.49403  3.51585  1.84609  2.46429  1.99002  5.06539  3.84920    351 - -
          2.68618  4.42225  2.77519  2.73123  3.46354  2.40513  3.72494  3.29354  2.67741  2.69355  4.24690  2.90347  2.73739  3.18146  2.89801  2.37887  2.77519  2.98518  4.58477  3.61503
          0.01775  4.43613  5.15847  0.61958  0.77255  0.57982  0.82098
    236   2.69869  4.95248  3.00219  1.81429  4.26054  2.92203  3.74055  3.68725  2.53295  2.80575  4.07268  3.02615  3.90380  2.88127  3.00125  2.26725  2.24747  3.33445  5.49209  4.14145    352 - -
          2.68618  4.42225  2.77519  2.73123  3.46354  2.40513  3.72494  3.29354  2.67741  2.69355  4.24690  2.90347  2.73739  3.18146  2.89801  2.37887  2.77519  2.98518  4.58477  3.61503
          0.01775  4.43613  5.15847  0.61958  0.77255  0.43114  1.04916
    237   1.70187  2.98143  4.09433  3.53277  3.43326  3.69637  4.16574  2.70349  3.43165  2.50602  2.83529  3.74583  4.14448  3.67194  3.65134  2.37386  2.94694  1.95587  4.93647  3.74051    353 - -
          2.68618  4.42225  2.77519  2.73123  3.46354  2.40513  3.72494  3.29354  2.67741  2.69355  4.24690  2.90347  2.73739  3.18146  2.89801  2.37887  2.77519  2.98518  4.58477  3.61503
          0.01671  4.49578  5.21813  0.61958  0.77255  0.48576  0.95510
    238   2.70044  4.88533  3.10626  2.57363  4.17895  3.51210  3.77005  3.59349  2.56844  3.19947  4.01322  2.58226  3.92937  2.28951  3.02352  2.09724  2.27291  2.50998  5.44130  4.10992    354 - -
          2.68618  4.42225  2.77519  2.73123  3.46354  2.40513  3.72494  3.29354  2.67741  2.69355  4.24690  2.90347  2.73739  3.18146  2.89801  2.37887  2.77519  2.98518  4.58477  3.61503
          0.01671  4.49578  5.21813  0.61958  0.77255  0.48576  0.95510
    239   2.90132  4.73382  4.15493  3.99224  4.69491  3.53975  4.93857  3.91583  3.95060  3.75160  4.78962  4.05312  4.30468  4.31696  4.14466  3.11309  0.44266  3.52805  6.06036  4.92327    355 - -
          2.68618  4.42225  2.77519  2.73123  3.46354  2.40513  3.72494  3.29354  2.67741  2.69355  4.24690  2.90347  2.73739  3.18146  2.89801  2.37887  2.77519  2.98518  4.58477  3.61503
          0.01671  4.49578  5.21813  0.61958  0.77255  0.48576  0.95510
    240   3.48720  4.71687  5.45502  4.93493  3.67307  4.97261  5.48982  1.11608  4.83277  1.40650  3.43690  5.10115  5.16494  4.96295  4.92961  4.36694  3.72994  1.49463  5.75643  4.63981    356 - -
          2.68618  4.42225  2.77519  2.73123  3.46354  2.40513  3.72494  3.29354  2.67741  2.69355  4.24690  2.90347  2.73739  3.18146  2.89801  2.37887  2.77519  2.98518  4.58477  3.61503
          0.01671  4.49578  5.21813  0.61958  0.77255  0.48576  0.95510
    241   3.26047  5.37240  3.15195  2.87101  4.08502  3.77222  0.97092  4.18144  2.59665  3.65108  4.57678  3.34493  4.26821  2.36567  2.87616  3.25170  3.50228  3.86709  5.42250  3.94829    357 - -
          2.68618  4.42225  2.77519  2.73123  3.46354  2.40513  3.72494  3.29354  2.67741  2.69355  4.24690  2.90347  2.73739  3.18146  2.89801  2.37887  2.77519  2.98518  4.58477  3.61503
          0.01671  4.49578  5.21813  0.61958  0.77255  0.48576  0.95510
    242   3.27301  5.49462  3.71068  2.97409  4.99647  3.90839  2.89278  4.33211  1.57269  3.71386  4.55456  3.39035  4.24745  2.37991  1.20439  3.24033  3.42437  3.98345  5.71864  4.54662    358 - -
          2.68618  4.42225  2.77519  2.73123  3.46354  2.40513  3.72494  3.29354  2.67741  2.69355  4.24690  2.90347  2.73739  3.18146  2.89801  2.37887  2.77519  2.98518  4.58477  3.61503
          0.01671  4.49578  5.21813  0.61958  0.77255  0.48576  0.95510
    243   3.85489  5.09624  5.48580  4.98748  2.03195  5.06271  4.98772  2.58249  4.83163  0.61227  3.10618  5.10164  5.17283  4.76072  4.82220  4.46686  4.06602  2.82766  5.06748  3.70445    359 - -
          2.68618  4.42225  2.77519  2.73123  3.46354  2.40513  3.72494  3.29354  2.67741  2.69355  4.24690  2.90347  2.73739  3.18146  2.89801  2.37887  2.77519  2.98518  4.58477  3.61503
          0.01671  4.49578  5.21813  0.61958  0.77255  0.48576  0.95510
    244   3.94306  5.24353  5.19391  4.87671  3.50740  4.77253  5.34982  2.77632  4.64787  0.36853  3.40390  5.10041  5.12643  4.85447  4.70500  4.48779  4.22117  2.96700  5.56432  4.41930    360 - -
          2.68618  4.42225  2.77519  2.73123  3.46354  2.40513  3.72494  3.29354  2.67741  2.69355  4.24690  2.90347  2.73739  3.18146  2.89801  2.37887  2.77519  2.98518  4.58477  3.61503
          0.01671  4.49578  5.21813  0.61958  0.77255  0.48576  0.95510
    245   3.02730  5.25213  2.94749  2.67513  4.72033  1.13466  3.95322  4.15816  2.19563  3.68596  4.52606  3.17780  4.11227  2.53737  2.93469  3.02497  3.30151  3.77608  5.82631  4.51221    361 - -
          2.68618  4.42225  2.77519  2.73123  3.46354  2.40513  3.72494  3.29354  2.67741  2.69355  4.24690  2.90347  2.73739  3.18146  2.89801  2.37887  2.77519  2.98518  4.58477  3.61503
          0.01671  4.49578  5.21813  0.61958  0.77255  0.48576  0.95510
    246   2.10468  4.66399  2.80071  2.44270  3.85514  3.58847  3.82903  2.12255  2.71698  2.90139  3.76264  3.20328  3.98301  3.04733  3.14296  2.47101  2.93978  2.59839  5.22399  3.94106    362 - -
          2.68618  4.42225  2.77519  2.73123  3.46354  2.40513  3.72494  3.29354  2.67741  2.69355  4.24690  2.90347  2.73739  3.18146  2.89801  2.37887  2.77519  2.98518  4.58477  3.61503
          0.01671  4.49578  5.21813  0.61958  0.77255  0.48576  0.95510
    247   2.73721  4.74296  3.28465  2.71120  3.94079  3.60590  3.79840  2.36433  2.08366  2.97535  3.82754  3.19320  3.98847  2.58928  2.28682  2.83008  2.96399  2.65726  5.26618  3.21415    363 - -
          2.68618  4.42225  2.77519  2.73123  3.46354  2.40513  3.72494  3.29354  2.67741  2.69355  4.24690  2.90347  2.73739  3.18146  2.89801  2.37887  2.77519  2.98518  4.58477  3.61503
          0.01671  4.49578  5.21813  0.61958  0.77255  0.48576  0.95510
    248   2.42672  4.74958  3.19956  2.67802  2.57472  3.56113  3.81694  3.37049  2.34677  3.01961  3.86699  2.72263  2.07703  3.01384  3.08924  2.80338  2.95923  3.08358  5.30268  4.00131    364 - -
          2.68622  4.42229  2.77523  2.73127  3.46358  2.40517  3.72498  3.29251  2.67745  2.69359  4.24694  2.90350  2.73743  3.18150  2.89805  2.37891  2.77523  2.98522  4.58481  3.61507
          0.45175  1.76751  1.64647  0.21573  1.63965  0.48576  0.95510
    249   2.69346  5.01019  2.16595  2.40149  3.13181  2.59196  3.70083  3.75870  2.51236  3.32171  4.11708  2.43462  3.86251  2.83767  3.00047  2.33138  2.94064  3.39067  5.52217  4.14629    366 - -
          2.68618  4.42225  2.77519  2.73123  3.46354  2.40513  3.72494  3.29354  2.67741  2.69355  4.24690  2.90347  2.73739  3.18146  2.89801  2.37887  2.77519  2.98518  4.58477  3.61503
          0.02060  4.28837  5.01072  0.61958  0.77255  0.61396  0.77914
    250   2.69412  5.11565  2.90063  2.14072  4.43439  2.95890  3.65859  3.89562  2.11597  3.41023  4.17532  2.93381  3.85766  2.43036  2.87832  2.24707  2.28865  3.49456  5.57049  4.18313    367 - -
          2.68618  4.42225  2.77519  2.73123  3.46354  2.40513  3.72494  3.29354  2.67741  2.69355  4.24690  2.90347  2.73739  3.18146  2.89801  2.37887  2.77519  2.98518  4.58477  3.61503
          0.01922  4.35720  5.07955  0.61958  0.77255  0.68493  0.70143
    251   2.08368  5.12030  2.97977  2.16852  4.44877  3.48448  3.66080  3.89810  1.87518  3.40803  4.18013  2.97119  3.12783  2.77388  2.42309  2.70383  2.95163  3.50490  5.55912  4.19365    368 - -
          2.68618  4.42225  2.77519  2.73123  3.46354  2.40513  3.72494  3.29354  2.67741  2.69355  4.24690  2.90347  2.73739  3.18146  2.89801  2.37887  2.77519  2.98518  4.58477  3.61503
          0.01922  4.35720  5.07955  0.61958  0.77255  0.68493  0.70143
    252   2.68974  5.12434  2.92157  2.06274  4.44659  3.45345  2.97525  3.91006  2.37758  3.41651  4.17703  2.49378  3.85402  2.75638  2.30824  2.35922  2.53307  3.50407  5.56887  4.18142    369 - -
          2.68618  4.42225  2.77519  2.73123  3.46354  2.40513  3.72494  3.29354  2.67741  2.69355  4.24690  2.90347  2.73739  3.18146  2.89801  2.37887  2.77519  2.98518  4.58477  3.61503
          0.01922  4.35720  5.07955  0.61958  0.77255  0.68493  0.70143
    253   3.03185  4.51554  4.31019  3.80006  1.31058  4.05270  4.14962  2.71159  3.67823  1.80028  3.36432  3.99329  2.89216  3.88965  3.86763  3.37940  3.28075  2.64632  4.61658  3.14727    370 - -
          2.68618  4.42225  2.77519  2.73123  3.46354  2.40513  3.72494  3.29354  2.67741  2.69355  4.24690  2.90347  2.73739  3.18146  2.89801  2.37887  2.77519  2.98518  4.58477  3.61503
          0.01922  4.35720  5.07955  0.61958  0.77255  0.68493  0.70143
    254   2.73194  4.53915  3.47270  2.90585  2.79540  3.65199  3.82584  3.06117  2.77510  2.73095  3.63654  3.32903  4.03497  3.15300  1.79773  2.89981  2.49983  2.82879  4.92065  2.75581    371 - -
          2.68618  4.42225  2.77519  2.73123  3.46354  2.40513  3.72494  3.29354  2.67741  2.69355  4.24690  2.90347  2.73739  3.18146  2.89801  2.37887  2.77519  2.98518  4.58477  3.61503
          0.01922  4.35720  5.07955  0.61958  0.77255  0.68493  0.70143
    255   2.71241  5.06850  2.43354  2.41095  3.19027  3.45916  2.17460  3.79893  2.47199  3.34404  4.13203  2.53931  3.87695  2.51408  2.95430  2.69996  2.94745  3.42757  5.49966  4.10273    372 - -
          2.68618  4.42225  2.77519  2.73123  3.46354  2.40513  3.72494  3.29354  2.67741  2.69355  4.24690  2.90347  2.73739  3.18146  2.89801  2.37887  2.77519  2.98518  4.58477  3.61503
          0.22610  4.35720  1.66312  0.61958  0.77255  0.68493  0.70143
    256   2.65214  3.22112  2.55500  2.56248  3.88795  3.42716  1.92263  3.40469  2.59844  3.04231  3.89446  3.05329  3.88108  2.94677  3.02718  2.72161  2.91277  3.09981  5.23611  3.88027    373 - -
          2.68618  4.42225  2.77519  2.73123  3.46354  2.40513  3.72494  3.29354  2.67741  2.69355  4.24690  2.90347  2.73739  3.18146  2.89801  2.37887  2.77519  2.98518  4.58477  3.61503
          0.02359  4.15469  4.87704  0.61958  0.77255  0.29821  1.35535
    257   2.71126  5.15690  2.97645  2.00003  4.47996  3.48882  3.67534  3.94654  2.18282  3.44999  4.20497  2.62896  3.12508  2.78101  2.33615  2.68518  2.46050  3.53602  5.60030  3.37053    374 - -
          2.68618  4.42225  2.77519  2.73123  3.46354  2.40513  3.72494  3.29354  2.67741  2.69355  4.24690  2.90347  2.73739  3.18146  2.89801  2.37887  2.77519  2.98518  4.58477  3.61503
          0.01671  4.49578  5.21813  0.61958  0.77255  0.48576  0.95510
    258   2.74694  5.25696  2.27187  2.11353  4.59457  2.93181  3.69501  4.08058  2.44921  3.55854  4.30339  2.55068  3.89132  2.52126  2.21806  2.39190  2.98161  3.64434  5.69076  4.27508    375 - -
          2.68618  4.42225  2.77519  2.73123  3.46354  2.40513  3.72494  3.29354  2.67741  2.69355  4.24690  2.90347  2.73739  3.18146  2.89801  2.37887  2.77519  2.98518  4.58477  3.61503
          0.01671  4.49578  5.21813  0.61958  0.77255  0.48576  0.95510
    259   3.11285  5.29358  3.16656  2.82557  4.72030  3.67504  3.97764  4.25131  2.50878  3.74783  4.60250  1.03164  4.18207  3.13785  1.97896  3.11641  3.37880  3.86858  5.78643  4.48828    376 - -
          2.68618  4.42225  2.77519  2.73123  3.46354  2.40513  3.72494  3.29354  2.67741  2.69355  4.24690  2.90347  2.73739  3.18146  2.89801  2.37887  2.77519  2.98518  4.58477  3.61503
          0.01671  4.49578  5.21813  0.61958  0.77255  0.48576  0.95510
    260   2.70518  3.41476  3.21415  2.65552  3.96822  3.56554  3.78604  3.36576  2.61425  3.00873  3.85045  3.14928  2.08148  2.52753  2.70437  2.47900  2.93913  3.07824  5.29201  3.23549    377 - -
          2.68618  4.42225  2.77519  2.73123  3.46354  2.40513  3.72494  3.29354  2.67741  2.69355  4.24690  2.90347  2.73739  3.18146  2.89801  2.37887  2.77519  2.98518  4.58477  3.61503
          0.08680  4.49578  2.63131  0.61958  0.77255  0.48576  0.95510
    261   3.04220  4.69262  3.80855  3.47195  3.51629  3.87609  4.31220  2.90731  3.32989  0.85991  3.64844  2.78329  4.36580  3.73709  3.57517  3.30395  3.33778  2.80735  5.16721  3.83131    378 - -
          2.68618  4.42225  2.77519  2.73123  3.46354  2.40513  3.72494  3.29354  2.67741  2.69355  4.24690  2.90347  2.73739  3.18146  2.89801  2.37887  2.77519  2.98518  4.58477  3.61503
          0.01791  4.42689  5.14924  0.61958  0.77255  0.42403  1.06249
    262   2.41382  5.18963  2.49457  2.41989  4.51622  3.47945  2.79457  3.98472  2.50631  3.49933  4.26542  2.50068  2.17748  2.84429  3.00129  2.43618  2.99797  3.57705  5.66170  4.26210    379 - -
          2.68618  4.42225  2.77519  2.73123  3.46354  2.40513  3.72494  3.29354  2.67741  2.69355  4.24690  2.90347  2.73739  3.18146  2.89801  2.37887  2.77519  2.98518  4.58477  3.61503
          0.01671  4.49578  5.21813  0.61958  0.77255  0.48576  0.95510
    263   2.77709  4.18742  4.47281  3.88115  2.53627  3.91343  3.24575  2.28459  3.71823  1.43413  3.24293  3.97619  4.27036  3.88437  3.81147  3.21550  3.00810  2.14910  4.69328  2.84147    380 - -
          2.68618  4.42225  2.77519  2.73123  3.46354  2.40513  3.72494  3.29354  2.67741  2.69355  4.24690  2.90347  2.73739  3.18146  2.89801  2.37887  2.77519  2.98518  4.58477  3.61503
          0.01671  4.49578  5.21813  0.61958  0.77255  0.48576  0.95510
    264   3.36826  5.95001  0.65992  2.39515  5.27681  3.49775  4.17593  4.91308  3.32936  4.39284  5.30058  2.40005  4.18801  3.36966  3.99584  3.22766  3.70142  4.44028  6.48286  4.92076    381 - -
          2.68618  4.42225  2.77519  2.73123  3.46354  2.40513  3.72494  3.29354  2.67741  2.69355  4.24690  2.90347  2.73739  3.18146  2.89801  2.37887  2.77519  2.98518  4.58477  3.61503
          0.01671  4.49578  5.21813  0.61958  0.77255  0.48576  0.95510
    265   3.41832  4.70905  5.22526  4.73754  3.68774  4.76877  5.33297  2.03052  4.59158  1.52861  3.50111  4.90942  5.05689  4.80876  4.72972  4.17706  3.68246  0.83938  5.70975  4.52803    382 - -
          2.68618  4.42225  2.77519  2.73123  3.46354  2.40513  3.72494  3.29354  2.67741  2.69355  4.24690  2.90347  2.73739  3.18146  2.89801  2.37887  2.77519  2.98518  4.58477  3.61503
          0.01671  4.49578  5.21813  0.61958  0.77255  0.48576  0.95510
    266   3.72676  4.96030  5.54648  5.01282  3.38194  5.11216  5.47562  1.46376  4.85502  0.76599  3.14740  5.22979  5.21537  4.87683  4.89280  4.51895  3.95106  2.33622  5.57921  4.54037    383 - -
          2.68618  4.42225  2.77519  2.73123  3.46354  2.40513  3.72494  3.29354  2.67741  2.69355  4.24690  2.90347  2.73739  3.18146  2.89801  2.37887  2.77519  2.98518  4.58477  3.61503
          0.01671  4.49578  5.21813  0.61958  0.77255  0.48576  0.95510
    267   3.44480  4.67166  5.43004  4.92324  3.79861  4.95928  5.53039  1.42857  4.83168  1.71137  3.56424  5.08642  5.17537  5.01380  4.95772  4.35853  3.69388  0.96259  5.85140  4.69195    384 - -
          2.68618  4.42225  2.77519  2.73123  3.46354  2.40513  3.72494  3.29354  2.67741  2.69355  4.24690  2.90347  2.73739  3.18146  2.89801  2.37887  2.77519  2.98518  4.58477  3.61503
          0.01671  4.49578  5.21813  0.61958  0.77255  0.48576  0.95510
    268   3.44905  4.67190  5.45134  4.98990  4.00316  4.99645  5.73265  1.23108  4.91473  2.44153  3.75168  5.15602  5.25128  5.17587  5.08821  4.42914  3.71553  0.81941  6.09376  4.87279    385 - -
          2.68618  4.42225  2.77519  2.73123  3.46354  2.40513  3.72494  3.29354  2.67741  2.69355  4.24690  2.90347  2.73739  3.18146  2.89801  2.37887  2.77519  2.98518  4.58477  3.61503
          0.01671  4.49578  5.21813  0.61958  0.77255  0.48576  0.95510
    269   3.80688  5.89555  0.32771  2.95238  5.39138  3.82124  4.65963  5.15436  3.88346  4.65631  5.68893  3.52632  4.51617  3.92683  4.45280  3.72560  4.17031  4.73728  6.41364  5.21440    386 - -
          2.68618  4.42225  2.77519  2.73123  3.46354  2.40513  3.72494  3.29354  2.67741  2.69355  4.24690  2.90347  2.73739  3.18146  2.89801  2.37887  2.77519  2.98518  4.58477  3.61503
          0.01671  4.49578  5.21813  0.61958  0.77255  0.48576  0.95510
    270   3.68015  5.78139  2.96776  0.38843  5.23751  3.82069  4.52315  4.83872  3.50373  4.36567  5.36226  3.50692  4.46807  3.75685  3.94640  3.62226  4.00469  4.47248  6.27550  5.06945    387 - -
          2.68618  4.42225  2.77519  2.73123  3.46354  2.40513  3.72494  3.29354  2.67741  2.69355  4.24690  2.90347  2.73739  3.18146  2.89801  2.37887  2.77519  2.98518  4.58477  3.61503
          0.01671  4.49578  5.21813  0.61958  0.77255  0.48576  0.95510
    271   1.22588  4.42379  3.78290  3.30030  3.99863  2.27910  4.24852  2.55564  3.26224  3.05571  3.94182  3.56148  4.03274  3.55877  3.59354  2.79622  2.49316  2.95049  5.42555  4.20419    388 - -
          2.68618  4.42225  2.77519  2.73123  3.46354  2.40513  3.72494  3.29354  2.67741  2.69355  4.24690  2.90347  2.73739  3.18146  2.89801  2.37887  2.77519  2.98518  4.58477  3.61503
          0.01671  4.49578  5.21813  0.61958  0.77255  0.48576  0.95510
    272   2.75311  4.65978  3.90379  3.79566  4.79616  3.38543  4.85775  4.43118  3.91800  4.11298  5.00781  3.87511  4.18198  4.21663  4.14704  0.44046  3.28614  3.81308  6.11823  4.89918    389 - -
          2.68618  4.42225  2.77519  2.73123  3.46354  2.40513  3.72494  3.29354  2.67741  2.69355  4.24690  2.90347  2.73739  3.18146  2.89801  2.37887  2.77519  2.98518  4.58477  3.61503
          0.01671  4.49578  5.21813  0.61958  0.77255  0.48576  0.95510
    273   3.60953  5.07750  4.81288  4.50041  3.67325  4.36428  5.09175  2.92370  4.23024  2.20708  0.54323  4.68778  4.86392  4.58606  4.35214  4.00186  3.94665  2.99646  5.56526  4.37105    390 - -
          2.68618  4.42225  2.77519  2.73123  3.46354  2.40513  3.72494  3.29354  2.67741  2.69355  4.24690  2.90347  2.73739  3.18146  2.89801  2.37887  2.77519  2.98518  4.58477  3.61503
          0.01671  4.49578  5.21813  0.61958  0.77255  0.48576  0.95510
    274   3.38246  4.62887  5.33172  4.81571  3.79165  4.85393  5.40370  1.46704  4.71522  2.27287  2.75372  4.97346  5.09723  4.91067  4.84654  4.24033  3.63216  0.86732  5.78126  4.61220    391 - -
          2.68618  4.42225  2.77519  2.73123  3.46354  2.40513  3.72494  3.29354  2.67741  2.69355  4.24690  2.90347  2.73739  3.18146  2.89801  2.37887  2.77519  2.98518  4.58477  3.61503
          0.01671  4.49578  5.21813  0.61958  0.77255  0.48576  0.95510
    275   2.93229  5.24582  1.08189  2.51160  4.81928  3.43330  4.03067  4.28563  2.97508  3.84814  4.66713  3.05001  4.03989  3.19376  3.50578  2.44613  2.19689  3.83504  6.03214  4.61064    392 - -
          2.68618  4.42225  2.77519  2.73123  3.46354  2.40513  3.72494  3.29354  2.67741  2.69355  4.24690  2.90347  2.73739  3.18146  2.89801  2.37887  2.77519  2.98518  4.58477  3.61503
          0.01671  4.49578  5.21813  0.61958  0.77255  0.48576  0.95510
    276   2.44581  4.49287  4.90203  4.30852  2.65563  4.34106  4.65724  2.08946  4.15305  1.05475  2.55704  4.43276  4.62135  4.25521  4.21666  3.66106  3.36117  2.44427  5.07188  3.95816    393 - -
          2.68618  4.42225  2.77519  2.73123  3.46354  2.40513  3.72494  3.29354  2.67741  2.69355  4.24690  2.90347  2.73739  3.18146  2.89801  2.37887  2.77519  2.98518  4.58477  3.61503
          0.01671  4.49578  5.21813  0.61958  0.77255  0.48576  0.95510
    277   2.72165  5.14879  2.61310  2.18534  4.45771  3.48488  2.94363  3.92116  2.45258  2.88981  4.20160  2.61863  2.31322  2.80495  2.94110  2.69794  2.64939  3.52043  5.60284  4.21057    394 - -
          2.68618  4.42225  2.77519  2.73123  3.46354  2.40513  3.72494  3.29354  2.67741  2.69355  4.24690  2.90347  2.73739  3.18146  2.89801  2.37887  2.77519  2.98518  4.58477  3.61503
          0.01671  4.49578  5.21813  0.61958  0.77255  0.48576  0.95510
    278   3.23855  4.64235  4.77925  4.21019  3.31329  4.39700  4.74079  2.47629  4.04601  0.93158  2.11401  4.42859  4.68544  4.22249  4.18406  3.72588  2.56496  2.52103  5.21484  4.11419    395 - -
          2.68618  4.42225  2.77519  2.73123  3.46354  2.40513  3.72494  3.29354  2.67741  2.69355  4.24690  2.90347  2.73739  3.18146  2.89801  2.37887  2.77519  2.98518  4.58477  3.61503
          0.01671  4.49578  5.21813  0.61958  0.77255  0.48576  0.95510
    279   3.63951  4.92435  5.35614  4.78270  2.37016  4.89448  5.07144  2.50744  4.63454  1.25999  1.15528  4.96225  5.02770  4.61675  4.65794  4.24847  3.84842  2.71992  5.23987  4.09648    396 - -
          2.68618  4.42225  2.77519  2.73123  3.46354  2.40513  3.72494  3.29354  2.67741  2.69355  4.24690  2.90347  2.73739  3.18146  2.89801  2.37887  2.77519  2.98518  4.58477  3.61503
          0.01671  4.49578  5.21813  0.61958  0.77255  0.48576  0.95510
    280   1.96695  3.34013  3.69545  2.66710  3.46694  3.70227  3.16647  2.82198  3.06460  2.22114  3.44864  3.49360  4.07963  3.35219  3.38393  2.95719  2.92392  2.20361  4.93236  3.07042    397 - -
          2.68618  4.42225  2.77519  2.73123  3.46354  2.40513  3.72494  3.29354  2.67741  2.69355  4.24690  2.90347  2.73739  3.18146  2.89801  2.37887  2.77519  2.98518  4.58477  3.61503
          0.01671  4.49578  5.21813  0.61958  0.77255  0.48576  0.95510
    281   2.87829  5.20081  3.17193  2.62596  4.61283  2.90077  3.76610  4.03935  1.32827  3.53225  4.32418  3.12696  4.01318  2.88564  2.38366  2.17448  3.10731  3.64968  5.65495  4.33933    398 - -
          2.68618  4.42225  2.77519  2.73123  3.46354  2.40513  3.72494  3.29354  2.67741  2.69355  4.24690  2.90347  2.73739  3.18146  2.89801  2.37887  2.77519  2.98518  4.58477  3.61503
          0.01671  4.49578  5.21813  0.61958  0.77255  0.48576  0.95510
    282   3.80683  5.04885  5.54009  5.01109  3.31961  5.14129  5.46297  1.96582  4.82757  0.56203  3.09179  5.25000  5.22859  4.84423  4.86197  4.55762  4.02766  2.50754  5.53890  4.50291    399 - -
          2.68618  4.42225  2.77519  2.73123  3.46354  2.40513  3.72494  3.29354  2.67741  2.69355  4.24690  2.90347  2.73739  3.18146  2.89801  2.37887  2.77519  2.98518  4.58477  3.61503
          0.01671  4.49578  5.21813  0.61958  0.77255  0.48576  0.95510
    283   2.65225  4.52671  5.02854  4.47699  3.59413  4.53415  4.97484  1.82020  4.35159  1.29722  3.43564  4.62769  4.82562  4.53100  4.47292  3.88189  3.45647  1.32821  5.43826  4.28041    400 - -
          2.68618  4.42225  2.77519  2.73123  3.46354  2.40513  3.72494  3.29354  2.67741  2.69355  4.24690  2.90347  2.73739  3.18146  2.89801  2.37887  2.77519  2.98518  4.58477  3.61503
          0.01671  4.49578  5.21813  0.61958  0.77255  0.48576  0.95510
    284   2.81009  5.33470  2.17316  1.87392  4.66923  3.47890  3.73756  4.15959  1.97541  3.63348  4.38642  2.94128  3.92329  2.20782  3.01279  2.39733  3.04895  3.72129  5.76460  4.33956    401 - -
          2.68618  4.42225  2.77519  2.73123  3.46354  2.40513  3.72494  3.29354  2.67741  2.69355  4.24690  2.90347  2.73739  3.18146  2.89801  2.37887  2.77519  2.98518  4.58477  3.61503
          0.01671  4.49578  5.21813  0.61958  0.77255  0.48576  0.95510
    285   0.88170  4.39704  4.01667  3.67326  4.59985  3.22074  4.62909  3.97365  3.66162  3.69856  4.52217  3.70527  3.98869  3.92767  3.94051  2.10983  1.94383  3.41909  5.96294  4.78377    402 - -
          2.68618  4.42225  2.77519  2.73123  3.46354  2.40513  3.72494  3.29354  2.67741  2.69355  4.24690  2.90347  2.73739  3.18146  2.89801  2.37887  2.77519  2.98518  4.58477  3.61503
          0.01671  4.49578  5.21813  0.61958  0.77255  0.48576  0.95510
    286   3.16595  4.49342  4.95941  4.39827  3.53678  4.45891  4.87045  1.64717  4.26579  1.28474  3.39420  4.54527  4.75642  4.44081  4.38195  3.79753  2.55958  1.61502  5.34650  4.19056    403 - -
          2.68618  4.42225  2.77519  2.73123  3.46354  2.40513  3.72494  3.29354  2.67741  2.69355  4.24690  2.90347  2.73739  3.18146  2.89801  2.37887  2.77519  2.98518  4.58477  3.61503
          0.01671  4.49578  5.21813  0.61958  0.77255  0.48576  0.95510
    287   2.46256  5.14225  3.04617  2.49227  4.47121  3.52943  3.70450  3.91851  2.14460  3.43356  4.20690  3.02147  2.20641  2.51189  2.28446  2.41596  2.98737  3.52846  5.58893  4.22665    404 - -
          2.68618  4.42225  2.77519  2.73123  3.46354  2.40513  3.72494  3.29354  2.67741  2.69355  4.24690  2.90347  2.73739  3.18146  2.89801  2.37887  2.77519  2.98518  4.58477  3.61503
          0.01671  4.49578  5.21813  0.61958  0.77255  0.48576  0.95510
    288   2.72593  5.07054  2.62829  2.46628  4.36575  2.61535  3.71846  2.97847  1.94975  3.36005  4.14317  3.00192  2.42332  2.84279  2.96158  2.72069  2.96145  3.43635  5.55219  4.18145    405 - -
          2.68618  4.42225  2.77519  2.73123  3.46354  2.40513  3.72494  3.29354  2.67741  2.69355  4.24690  2.90347  2.73739  3.18146  2.89801  2.37887  2.77519  2.98518  4.58477  3.61503
          0.01671  4.49578  5.21813  0.61958  0.77255  0.48576  0.95510
    289   2.71340  5.13693  2.95782  2.21297  4.44630  2.67289  2.84517  3.90885  2.43832  3.42646  4.18867  2.32215  3.88625  2.47508  2.92290  2.69143  2.52794  3.50889  5.58988  3.35878    406 - -
          2.68618  4.42225  2.77519  2.73123  3.46354  2.40513  3.72494  3.29354  2.67741  2.69355  4.24690  2.90347  2.73739  3.18146  2.89801  2.37887  2.77519  2.98518  4.58477  3.61503
          0.01671  4.49578  5.21813  0.61958  0.77255  0.48576  0.95510
    290   1.84162  4.60527  3.37424  2.50157  3.86616  3.58513  3.92962  2.66787  2.83633  2.89932  3.78240  3.30114  4.02258  3.16999  3.23724  2.85398  1.78760  2.87486  5.26068  3.99368    407 - -
          2.68618  4.42225  2.77519  2.73123  3.46354  2.40513  3.72494  3.29354  2.67741  2.69355  4.24690  2.90347  2.73739  3.18146  2.89801  2.37887  2.77519  2.98518  4.58477  3.61503
          0.01671  4.49578  5.21813  0.61958  0.77255  0.48576  0.95510
    291   3.43253  5.57474  3.94022  3.12888  5.14119  4.01351  3.82825  4.42907  1.19326  3.77612  4.64238  3.49965  4.33801  2.41920  1.26033  3.39784  3.55546  4.10071  5.74682  4.63249    408 - -
          2.68619  4.42251  2.77493  2.73123  3.46327  2.40520  3.72520  3.29380  2.67697  2.69333  4.24715  2.90372  2.73765  3.18172  2.89796  2.37879  2.77520  2.98544  4.58503  3.61471
          0.15780  1.96213  5.21813  1.79264  0.18215  0.48576  0.95510
    292   3.86472  5.11838  5.53145  4.98302  3.25330  5.15198  5.42277  2.47515  4.77371  0.51951  2.40049  5.24258  5.21511  4.78007  4.80141  4.55994  4.07521  2.73225  5.48629  4.48349    417 - -
          2.68618  4.42225  2.77519  2.73123  3.46354  2.40513  3.72494  3.29354  2.67741  2.69355  4.24690  2.90347  2.73739  3.18146  2.89801  2.37887  2.77519  2.98518  4.58477  3.61503
          0.01671  4.49578  5.21813  0.61958  0.77255  0.48576  0.95510
    293   3.46293  4.71040  5.39199  4.93834  3.89843  4.93116  5.65048  0.68999  4.83348  2.31684  3.66486  5.10605  5.20875  5.08265  4.99503  4.36918  3.73536  1.55387  5.99959  4.79567    418 - -
          2.68618  4.42225  2.77519  2.73123  3.46354  2.40513  3.72494  3.29354  2.67741  2.69355  4.24690  2.90347  2.73739  3.18146  2.89801  2.37887  2.77519  2.98518  4.58477  3.61503
          0.01671  4.49578  5.21813  0.61958  0.77255  0.48576  0.95510
    294   3.64857  4.90515  5.52416  4.93263  2.49133  4.96145  5.23712  1.81236  4.78670  0.83330  2.29563  5.09449  5.06694  4.71280  4.76003  4.32254  3.85517  2.64096  5.35670  4.34990    419 - -
          2.68618  4.42225  2.77519  2.73123  3.46354  2.40513  3.72494  3.29354  2.67741  2.69355  4.24690  2.90347  2.73739  3.18146  2.89801  2.37887  2.77519  2.98518  4.58477  3.61503
          0.01671  4.49578  5.21813  0.61958  0.77255  0.48576  0.95510
    295   3.45662  4.73312  5.34093  4.76685  2.61642  4.78018  5.11667  1.94164  4.62606  0.94438  3.14380  4.90341  4.96802  4.65414  4.65195  4.13483  3.67945  1.71254  5.36078  4.28150    420 - -
          2.68618  4.42225  2.77519  2.73123  3.46354  2.40513  3.72494  3.29354  2.67741  2.69355  4.24690  2.90347  2.73739  3.18146  2.89801  2.37887  2.77519  2.98518  4.58477  3.61503
          0.01671  4.49578  5.21813  0.61958  0.77255  0.48576  0.95510
    296   3.61548  5.28466  4.40929  4.40254  5.45034  0.19723  5.43614  5.24756  4.66330  4.79929  5.81033  4.57683  4.68759  4.93916  4.78833  3.81107  4.14096  4.65550  6.33684  5.58766    421 - -
          2.68618  4.42225  2.77519  2.73123  3.46354  2.40513  3.72494  3.29354  2.67741  2.69355  4.24690  2.90347  2.73739  3.18146  2.89801  2.37887  2.77519  2.98518  4.58477  3.61503
          0.01671  4.49578  5.21813  0.61958  0.77255  0.48576  0.95510
    297   3.80688  5.89555  0.32771  2.95238  5.39138  3.82124  4.65963  5.15436  3.88346  4.65631  5.68893  3.52632  4.51617  3.92683  4.45280  3.72560  4.17031  4.73728  6.41364  5.21440    422 - -
          2.68618  4.42225  2.77519  2.73123  3.46354  2.40513  3.72494  3.29354  2.67741  2.69355  4.24690  2.90347  2.73739  3.18146  2.89801  2.37887  2.77519  2.98518  4.58477  3.61503
          0.01671  4.49578  5.21813  0.61958  0.77255  0.48576  0.95510
    298   2.46834  5.09140  3.00144  2.20938  4.39174  3.49706  3.04021  3.84319  1.77015  3.37625  4.14737  2.98719  3.20695  2.80441  2.90998  2.69609  2.62382  2.95126  5.55236  4.17587    423 - -
          2.68618  4.42225  2.77519  2.73123  3.46354  2.40513  3.72494  3.29354  2.67741  2.69355  4.24690  2.90347  2.73739  3.18146  2.89801  2.37887  2.77519  2.98518  4.58477  3.61503
          0.01671  4.49578  5.21813  0.61958  0.77255  0.48576  0.95510
    299   3.29499  5.88697  1.23720  2.37802  5.20868  3.48936  4.11288  4.80870  3.20466  4.28379  5.15853  1.23633  4.15208  3.29240  3.84210  3.16383  3.61032  4.34272  6.39561  4.84923    424 - -
          2.68618  4.42225  2.77519  2.73123  3.46354  2.40513  3.72494  3.29354  2.67741  2.69355  4.24690  2.90347  2.73739  3.18146  2.89801  2.37887  2.77519  2.98518  4.58477  3.61503
          0.01671  4.49578  5.21813  0.61958  0.77255  0.48576  0.95510
    300   3.59376  5.49312  3.52799  3.34066  4.75192  3.93097  4.48555  4.53851  3.12667  3.96723  5.02313  3.78880  4.52098  0.44051  3.37729  3.63672  3.91225  4.23876  5.91703  4.68622    425 - -
          2.68618  4.42225  2.77519  2.73123  3.46354  2.40513  3.72494  3.29354  2.67741  2.69355  4.24690  2.90347  2.73739  3.18146  2.89801  2.37887  2.77519  2.98518  4.58477  3.61503
          0.01671  4.49578  5.21813  0.61958  0.77255  0.48576  0.95510
    301   3.94306  5.24353  5.19391  4.87671  3.50740  4.77253  5.34982  2.77632  4.64787  0.36853  3.40390  5.10041  5.12643  4.85447  4.70500  4.48779  4.22117  2.96700  5.56432  4.41930    426 - -
          2.68618  4.42225  2.77519  2.73123  3.46354  2.40513  3.72494  3.29354  2.67741  2.69355  4.24690  2.90347  2.73739  3.18146  2.89801  2.37887  2.77519  2.98518  4.58477  3.61503
          0.01671  4.49578  5.21813  0.61958  0.77255  0.48576  0.95510
    302   1.42937  4.48781  3.70983  3.34328  4.64631  2.43108  4.44038  4.08888  3.39232  3.73522  4.53228  3.54351  1.58021  3.67447  3.74977  2.12501  2.98181  3.51125  5.95508  4.72892    427 - -
          2.68618  4.42225  2.77519  2.73123  3.46354  2.40513  3.72494  3.29354  2.67741  2.69355  4.24690  2.90347  2.73739  3.18146  2.89801  2.37887  2.77519  2.98518  4.58477  3.61503
          0.01671  4.49578  5.21813  0.61958  0.77255  0.48576  0.95510
    303   2.59221  4.56259  3.63323  3.40268  4.75297  3.27747  4.55165  4.24671  3.51348  3.89642  4.71667  3.59946  1.50316  3.81024  3.83656  1.05256  3.08720  3.64059  6.05875  4.82674    428 - -
          2.68618  4.42225  2.77519  2.73123  3.46354  2.40513  3.72494  3.29354  2.67741  2.69355  4.24690  2.90347  2.73739  3.18146  2.89801  2.37887  2.77519  2.98518  4.58477  3.61503
          0.01671  4.49578  5.21813  0.61958  0.77255  0.48576  0.95510
    304   3.44703  4.67168  5.44471  4.98338  4.00140  4.98964  5.72549  1.27995  4.90698  2.44121  3.75116  5.14957  5.24701  5.16883  5.08087  4.42210  3.71394  0.78973  6.08984  4.86840    429 - -
          2.68618  4.42225  2.77519  2.73123  3.46354  2.40513  3.72494  3.29354  2.67741  2.69355  4.24690  2.90347  2.73739  3.18146  2.89801  2.37887  2.77519  2.98518  4.58477  3.61503
          0.01671  4.49578  5.21813  0.61958  0.77255  0.48576  0.95510
    305   3.08875  5.59591  2.51010  1.07238  4.96905  2.27163  3.97636  4.47950  2.90829  3.97091  4.78986  2.30565  4.06880  3.12862  3.45494  3.00464  3.37420  4.03808  6.12027  4.65044    430 - -
          2.68618  4.42225  2.77519  2.73123  3.46354  2.40513  3.72494  3.29354  2.67741  2.69355  4.24690  2.90347  2.73739  3.18146  2.89801  2.37887  2.77519  2.98518  4.58477  3.61503
          0.01671  4.49578  5.21813  0.61958  0.77255  0.48576  0.95510
    306   1.54547  4.62617  3.31855  2.37242  3.88668  3.57018  3.91709  2.39459  2.82312  2.93039  3.80435  3.27475  4.01264  3.15330  3.22945  2.44616  2.97180  2.93367  5.27139  3.99996    431 - -
          2.68618  4.42225  2.77519  2.73123  3.46354  2.40513  3.72494  3.29354  2.67741  2.69355  4.24690  2.90347  2.73739  3.18146  2.89801  2.37887  2.77519  2.98518  4.58477  3.61503
          0.01671  4.49578  5.21813  0.61958  0.77255  0.48576  0.95510
    307   3.61548  5.28466  4.40929  4.40254  5.45034  0.19723  5.43614  5.24756  4.66330  4.79929  5.81033  4.57683  4.68759  4.93916  4.78833  3.81107  4.14096  4.65550  6.33684  5.58766    432 - -
          2.68618  4.42225  2.77519  2.73123  3.46354  2.40513  3.72494  3.29354  2.67741  2.69355  4.24690  2.90347  2.73739  3.18146  2.89801  2.37887  2.77519  2.98518  4.58477  3.61503
          0.15780  4.49578  2.00381  0.61958  0.77255  0.48576  0.95510
    308   1.80195  5.24602  2.33258  2.05262  4.57450  3.42251  3.74325  4.04999  2.56764  3.56247  4.34079  2.37937  3.89943  2.86872  3.08073  2.34376  3.04450  3.63767  5.72709  4.30937    433 - -
          2.68618  4.42225  2.77519  2.73123  3.46354  2.40513  3.72494  3.29354  2.67741  2.69355  4.24690  2.90347  2.73739  3.18146  2.89801  2.37887  2.77519  2.98518  4.58477  3.61503
          0.01922  4.35720  5.07955  0.61958  0.77255  0.37876  1.15427
    309   3.36950  4.62954  5.27503  4.75362  3.75450  4.80917  5.33907  1.69179  4.64588  2.23950  2.65195  4.91941  5.06062  4.84172  4.78102  4.18981  3.61904  0.79982  5.73281  4.56781    434 - -
          2.68618  4.42225  2.77519  2.73123  3.46354  2.40513  3.72494  3.29354  2.67741  2.69355  4.24690  2.90347  2.73739  3.18146  2.89801  2.37887  2.77519  2.98518  4.58477  3.61503
          0.01671  4.49578  5.21813  0.61958  0.77255  0.48576  0.95510
    310   2.86502  4.42550  4.00080  3.49564  3.21939  2.50913  4.10336  2.82843  3.37827  1.22350  3.48793  3.76636  4.26470  3.66443  3.61576  3.17507  3.11565  2.66356  4.79536  2.62012    435 - -
          2.68618  4.42225  2.77519  2.73123  3.46354  2.40513  3.72494  3.29354  2.67741  2.69355  4.24690  2.90347  2.73739  3.18146  2.89801  2.37887  2.77519  2.98518  4.58477  3.61503
          0.01671  4.49578  5.21813  0.61958  0.77255  0.48576  0.95510
    311   2.14183  4.94343  3.07611  2.59022  4.44534  2.00284  3.83106  3.89222  2.60798  3.45043  4.23424  2.32207  3.92555  2.96562  2.57355  2.29241  2.97846  3.47905  5.63994  4.28792    436 - -
          2.68618  4.42225  2.77519  2.73123  3.46354  2.40513  3.72494  3.29354  2.67741  2.69355  4.24690  2.90347  2.73739  3.18146  2.89801  2.37887  2.77519  2.98518  4.58477  3.61503
          0.01671  4.49578  5.21813  0.61958  0.77255  0.48576  0.95510
    312   2.40340  5.20613  1.95449  2.41589  4.55682  2.91867  3.73091  4.03159  2.22790  3.53500  4.29466  2.96354  2.71263  2.84319  3.00274  2.33829  2.99998  3.61030  5.68771  4.28239    437 - -
          2.68618  4.42225  2.77519  2.73123  3.46354  2.40513  3.72494  3.29354  2.67741  2.69355  4.24690  2.90347  2.73739  3.18146  2.89801  2.37887  2.77519  2.98518  4.58477  3.61503
          0.01671  4.49578  5.21813  0.61958  0.77255  0.48576  0.95510
    313   3.64821  4.89612  5.51022  4.94235  2.55695  4.98937  5.25216  1.43126  4.80427  0.89898  3.08198  5.10482  5.10527  4.76401  4.80330  4.36000  3.86226  2.46843  5.38168  4.29197    438 - -
          2.68618  4.42225  2.77519  2.73123  3.46354  2.40513  3.72494  3.29354  2.67741  2.69355  4.24690  2.90347  2.73739  3.18146  2.89801  2.37887  2.77519  2.98518  4.58477  3.61503
          0.01671  4.49578  5.21813  0.61958  0.77255  0.48576  0.95510
    314   2.69553  2.27502  3.72871  3.15811  3.46146  3.70666  3.16093  2.81728  3.07939  2.02255  3.44723  3.51561  4.08815  2.87133  3.38708  2.54837  2.92990  2.35745  4.92951  3.70912    439 - -
          2.68618  4.42225  2.77519  2.73123  3.46354  2.40513  3.72494  3.29354  2.67741  2.69355  4.24690  2.90347  2.73739  3.18146  2.89801  2.37887  2.77519  2.98518  4.58477  3.61503
          0.01671  4.49578  5.21813  0.61958  0.77255  0.48576  0.95510
    315   2.44579  5.14762  2.41075  2.01526  4.46357  2.85303  3.68056  3.93004  2.43186  3.44079  4.19797  2.96106  3.88041  2.78838  2.56639  2.68300  2.45885  3.52291  5.59871  3.27893    440 - -
          2.68618  4.42225  2.77519  2.73123  3.46354  2.40513  3.72494  3.29354  2.67741  2.69355  4.24690  2.90347  2.73739  3.18146  2.89801  2.37887  2.77519  2.98518  4.58477  3.61503
          0.01671  4.49578  5.21813  0.61958  0.77255  0.48576  0.95510
    316   2.40064  4.24344  3.07540  3.34911  2.30320  3.11861  4.03766  2.31985  3.26339  2.01169  3.35382  3.64240  4.12778  3.51807  3.51631  3.02632  2.92646  2.49831  4.84051  2.94202    441 - -
          2.68618  4.42225  2.77519  2.73123  3.46354  2.40513  3.72494  3.29354  2.67741  2.69355  4.24690  2.90347  2.73739  3.18146  2.89801  2.37887  2.77519  2.98518  4.58477  3.61503
          0.01671  4.49578  5.21813  0.61958  0.77255  0.48576  0.95510
    317   1.94526  4.27383  3.86045  3.28543  2.90967  3.74378  4.02572  2.42835  3.20727  2.09825  3.38109  3.60345  4.11847  2.78048  3.48171  2.57474  2.92984  2.26027  4.87714  3.66843    442 - -
          2.68618  4.42225  2.77519  2.73123  3.46354  2.40513  3.72494  3.29354  2.67741  2.69355  4.24690  2.90347  2.73739  3.18146  2.89801  2.37887  2.77519  2.98518  4.58477  3.61503
          0.01671  4.49578  5.21813  0.61958  0.77255  0.48576  0.95510
    318   2.76860  5.25692  2.86183  2.15250  4.59004  2.58861  3.71177  4.06924  2.15984  3.55568  4.30935  2.16774  3.90716  2.45399  2.95216  2.21716  3.00386  3.64291  5.69425  4.28547    443 - -
          2.68618  4.42225  2.77519  2.73123  3.46354  2.40513  3.72494  3.29354  2.67741  2.69355  4.24690  2.90347  2.73739  3.18146  2.89801  2.37887  2.77519  2.98518  4.58477  3.61503
          0.22801  4.49578  1.64647  0.61958  0.77255  0.48576  0.95510
    319   2.66433  5.06894  2.50549  2.12805  4.36901  3.42742  2.94997  2.96115  2.40101  3.35444  4.12400  2.91192  3.83374  2.30186  2.88618  2.37224  2.89741  3.43586  5.52699  4.14048    444 - -
          2.68618  4.42225  2.77519  2.73123  3.46354  2.40513  3.72494  3.29354  2.67741  2.69355  4.24690  2.90347  2.73739  3.18146  2.89801  2.37887  2.77519  2.98518  4.58477  3.61503
          0.02060  4.28837  5.01072  0.61958  0.77255  0.76264  0.62817
    320   2.00194  4.57133  3.08905  2.87496  4.57228  1.29271  4.17733  4.01955  3.11358  3.65227  4.46825  2.27230  3.88555  3.38969  3.51930  2.65009  2.97131  3.48882  5.85559  4.56735    445 - -
          2.68568  4.42273  2.77516  2.73078  3.46343  2.40531  3.72434  3.29402  2.67762  2.69379  4.24738  2.90394  2.73787  3.18131  2.89848  2.37875  2.77538  2.98534  4.58345  3.61249
          0.93645  0.70345  2.17939  1.50345  0.25149  0.76264  0.62817
    321   2.64139  4.94075  2.93362  2.42552  4.29393  2.57655  3.65188  3.73253  2.38572  3.28309  4.07297  2.94579  2.95011  2.42910  2.41728  2.29658  2.88796  3.35617  5.47010  4.11758    454 - -
          2.68537  4.42233  2.77527  2.73131  3.46362  2.40520  3.72502  3.29362  2.67748  2.69363  4.24570  2.90354  2.73747  3.18154  2.89808  2.37894  2.77527  2.98526  4.58485  3.61511
          0.61212  0.79775  4.89817  0.13213  2.08929  0.86853  0.54398
    322   2.27088  4.25960  3.64282  3.07080  3.34558  3.63372  3.89146  2.33520  2.97838  2.14724  3.33906  3.43170  4.00872  2.52321  3.28428  2.89390  2.85371  2.50322  3.27340  3.60360    456 - -
          2.68618  4.42225  2.77519  2.73123  3.46354  2.40513  3.72494  3.29354  2.67741  2.69355  4.24690  2.90347  2.73739  3.18146  2.89801  2.37887  2.77519  2.98518  4.58477  3.61503
          0.02309  4.17583  4.89817  0.61958  0.77255  0.86853  0.54398
    323   2.15972  4.29594  3.68054  3.22052  3.60828  3.44894  4.09860  2.81709  3.13637  1.48330  3.58095  3.50073  3.99243  3.46133  3.42598  2.26639  2.89885  2.59385  5.11935  3.89098    457 - -
          2.68618  4.42225  2.77519  2.73123  3.46354  2.40513  3.72494  3.29354  2.67741  2.69355  4.24690  2.90347  2.73739  3.18146  2.89801  2.37887  2.77519  2.98518  4.58477  3.61503
          0.02309  4.17583  4.89817  0.61958  0.77255  0.86853  0.54398
    324   2.14769  4.54782  3.20513  2.66259  3.78190  3.46777  3.75515  2.62442  2.63058  2.82498  3.68864  3.12857  3.07384  2.51985  3.04299  2.71360  2.42728  2.86959  5.14822  3.87070    458 - -
          2.68618  4.42225  2.77519  2.73123  3.46354  2.40513  3.72494  3.29354  2.67741  2.69355  4.24690  2.90347  2.73739  3.18146  2.89801  2.37887  2.77519  2.98518  4.58477  3.61503
          0.02309  4.17583  4.89817  0.61958  0.77255  0.86853  0.54398
    325   2.73095  5.04189  2.97693  1.82057  4.34447  3.47517  3.63557  3.77174  2.27910  2.74495  4.10455  2.97234  3.87471  2.35172  2.29300  2.72323  2.95264  3.41384  5.47091  4.13764    459 - -
          2.68618  4.42225  2.77519  2.73123  3.46354  2.40513  3.72494  3.29354  2.67741  2.69355  4.24690  2.90347  2.73739  3.18146  2.89801  2.37887  2.77519  2.98518  4.58477  3.61503
          0.02309  4.17583  4.89817  0.61958  0.77255  0.86853  0.54398
    326   2.66938  4.29415  3.69678  3.12536  3.32270  3.67974  3.91655  2.67175  2.49278  1.79325  3.35284  3.47812  4.05156  3.31887  3.26951  2.94798  2.90016  2.16013  4.83361  2.80152    460 - -
          2.68618  4.42225  2.77519  2.73123  3.46354  2.40513  3.72494  3.29354  2.67741  2.69355  4.24690  2.90347  2.73739  3.18146  2.89801  2.37887  2.77519  2.98518  4.58477  3.61503
          0.02309  4.17583  4.89817  0.61958  0.77255  0.86853  0.54398
    327   2.50742  4.35033  3.43648  2.94311  3.74521  2.67335  3.94072  3.09013  2.90524  1.96814  3.69237  3.30048  3.89191  3.22853  3.26138  2.23431  2.16038  2.80369  5.15899  3.91758    461 - -
          2.68618  4.42225  2.77519  2.73123  3.46354  2.40513  3.72494  3.29354  2.67741  2.69355  4.24690  2.90347  2.73739  3.18146  2.89801  2.37887  2.77519  2.98518  4.58477  3.61503
          0.02309  4.17583  4.89817  0.61958  0.77255  0.86853  0.54398
    328   2.18709  4.65296  3.07878  2.63296  4.20348  2.01709  3.82059  3.60590  2.17443  3.22951  4.05164  3.08367  3.84024  2.99405  3.02662  2.63790  2.34545  3.22540  5.46771  4.16576    462 - -
          2.68597  4.42232  2.77526  2.73102  3.46361  2.40520  3.72501  3.29361  2.67748  2.69362  4.24697  2.90354  2.73722  3.18109  2.89808  2.37894  2.77526  2.98525  4.58484  3.61510
          0.53904  0.89347  4.89817  0.14269  2.01761  0.86853  0.54398
    329   2.60699  4.16091  3.83781  3.26792  2.46817  3.65627  3.93771  2.60901  3.17960  2.35336  3.27822  3.55386  4.03867  3.43564  3.43177  2.52233  2.41661  2.10614  4.71727  2.77907    464 - -
          2.68618  4.42225  2.77519  2.73123  3.46354  2.40513  3.72494  3.29354  2.67741  2.69355  4.24690  2.90347  2.73739  3.18146  2.89801  2.37887  2.77519  2.98518  4.58477  3.61503
          0.02309  4.17583  4.89817  0.61958  0.77255  0.86853  0.54398
    330   1.69602  4.52420  3.33772  2.79758  3.68712  3.52244  3.79223  3.11202  2.23784  2.78881  3.67647  3.22665  3.94381  3.05039  2.95908  2.80078  2.90294  2.85708  3.21225  3.79206    465 - -
          2.68618  4.42225  2.77519  2.73123  3.46354  2.40513  3.72494  3.29354  2.67741  2.69355  4.24690  2.90347  2.73739  3.18146  2.89801  2.37887  2.77519  2.98518  4.58477  3.61503
          0.02309  4.17583  4.89817  0.61958  0.77255  0.86853  0.54398
    331   2.33775  4.83457  2.51325  2.44341  4.09360  3.42457  3.66364  3.50062  2.46699  2.62642  3.92626  2.96425  3.83677  2.43299  2.92908  2.65849  2.33652  3.17405  5.35484  4.01612    466 - -
          2.68618  4.42225  2.77519  2.73123  3.46354  2.40513  3.72494  3.29354  2.67741  2.69355  4.24690  2.90347  2.73739  3.18146  2.89801  2.37887  2.77519  2.98518  4.58477  3.61503
          0.02309  4.17583  4.89817  0.61958  0.77255  0.86853  0.54398
    332   2.66236  2.99305  4.19489  3.61722  3.25406  2.86764  4.14495  2.01694  3.49223  1.87336  3.23666  3.80678  4.16337  3.71342  3.66567  3.08768  2.90593  1.91486  4.80803  3.61659    467 - -
          2.68618  4.42225  2.77519  2.73123  3.46354  2.40513  3.72494  3.29354  2.67741  2.69355  4.24690  2.90347  2.73739  3.18146  2.89801  2.37887  2.77519  2.98518  4.58477  3.61503
          0.02309  4.17583  4.89817  0.61958  0.77255  0.86853  0.54398
    333   2.68667  4.85497  3.10076  2.20891  4.11021  3.49580  3.65450  3.50376  2.07449  2.59837  3.92753  3.02890  3.88024  2.80583  2.22899  2.72235  2.90877  2.70617  5.33035  4.02479    468 - -
          2.68618  4.42225  2.77519  2.73123  3.46354  2.40513  3.72494  3.29354  2.67741  2.69355  4.24690  2.90347  2.73739  3.18146  2.89801  2.37887  2.77519  2.98518  4.58477  3.61503
          0.02309  4.17583  4.89817  0.61958  0.77255  0.86853  0.54398
    334   2.38115  4.94756  3.11757  2.53364  4.23764  3.51296  3.64265  3.64166  1.99762  2.62222  4.01832  3.03168  3.89506  2.23920  2.25917  2.74792  2.94726  3.31076  5.39104  4.08938    469 - -
          2.68618  4.42225  2.77519  2.73123  3.46354  2.40513  3.72494  3.29354  2.67741  2.69355  4.24690  2.90347  2.73739  3.18146  2.89801  2.37887  2.77519  2.98518  4.58477  3.61503
          0.02309  4.17583  4.89817  0.61958  0.77255  0.86853  0.54398
    335   2.68447  4.56590  3.22085  2.06462  3.78175  3.55362  3.85591  2.08526  2.73780  2.74970  3.68535  3.21486  3.97598  3.09055  3.13180  2.83586  2.29062  2.64544  5.20484  3.93221    470 - -
          2.68618  4.42225  2.77519  2.73123  3.46354  2.40513  3.72494  3.29354  2.67741  2.69355  4.24690  2.90347  2.73739  3.18146  2.89801  2.37887  2.77519  2.98518  4.58477  3.61503
          0.02309  4.17583  4.89817  0.61958  0.77255  0.86853  0.54398
    336   1.84153  2.91605  3.43903  2.95574  4.07941  2.42440  4.02016  3.48321  2.94419  3.14999  3.98440  2.46535  3.80955  3.25530  3.32673  2.06982  2.79021  3.07856  5.42968  4.18053    471 - -
          2.68618  4.42225  2.77519  2.73123  3.46354  2.40513  3.72494  3.29354  2.67741  2.69355  4.24690  2.90347  2.73739  3.18146  2.89801  2.37887  2.77519  2.98518  4.58477  3.61503
          0.02309  4.17583  4.89817  0.61958  0.77255  0.86853  0.54398
    337   2.74188  4.95865  2.94539  2.50664  4.26471  3.44916  2.87185  3.73295  2.04675  3.29252  4.11500  3.00965  3.89693  2.85265  2.75210  1.66366  2.98825  3.38252  5.45396  4.11902    472 - -
          2.68618  4.42225  2.77519  2.73123  3.46354  2.40513  3.72494  3.29354  2.67741  2.69355  4.24690  2.90347  2.73739  3.18146  2.89801  2.37887  2.77519  2.98518  4.58477  3.61503
          0.02309  4.17583  4.89817  0.61958  0.77255  0.86853  0.54398
    338   2.65766  4.97834  2.42947  2.38618  4.28788  3.40233  3.65098  3.71887  1.82626  3.28320  4.07649  2.91879  3.83003  2.78193  2.88260  2.30247  2.89926  2.79717  5.47966  4.11365    473 - -
          2.68618  4.42225  2.77519  2.73123  3.46354  2.40513  3.72494  3.29354  2.67741  2.69355  4.24690  2.90347  2.73739  3.18146  2.89801  2.37887  2.77519  2.98518  4.58477  3.61503
          0.02309  4.17583  4.89817  0.61958  0.77255  0.71985  0.66714
    339   2.65323  4.56941  3.30535  2.79665  3.85034  3.50414  3.86702  3.09303  2.70821  2.84714  3.75882  3.23567  3.95770  2.16784  3.08219  2.79352  1.99145  2.15984  5.24020  3.97199    474 - -
          2.68618  4.42225  2.77519  2.73123  3.46354  2.40513  3.72494  3.29354  2.67741  2.69355  4.24690  2.90347  2.73739  3.18146  2.89801  2.37887  2.77519  2.98518  4.58477  3.61503
          0.02136  4.25255  4.97490  0.61958  0.77255  0.79890  0.59751
    340   2.23182  4.54746  3.27883  2.73411  3.87482  2.73847  3.81681  3.23966  2.67647  2.92083  3.77627  3.17695  3.89627  3.03390  2.31237  2.70860  2.42101  2.32193  5.22853  3.95526    475 - -
          2.68618  4.42225  2.77519  2.73123  3.46354  2.40513  3.72494  3.29354  2.67741  2.69355  4.24690  2.90347  2.73739  3.18146  2.89801  2.37887  2.77519  2.98518  4.58477  3.61503
          0.02136  4.25255  4.97490  0.61958  0.77255  0.49273  0.94406
    341   2.71206  5.17543  2.55888  2.15485  4.49349  2.92245  2.98174  3.96725  2.43584  3.46957  4.22652  2.16361  3.86551  2.78102  2.93114  2.35937  2.94677  3.55253  5.62154  3.31510    476 - -
          2.68618  4.42225  2.77519  2.73123  3.46354  2.40513  3.72494  3.29354  2.67741  2.69355  4.24690  2.90347  2.73739  3.18146  2.89801  2.37887  2.77519  2.98518  4.58477  3.61503
          0.17412  4.40530  1.91333  0.61958  0.77255  0.62320  0.76836
    342   2.65928  4.75918  2.55486  2.54557  2.98208  2.79108  3.77381  3.46648  2.64586  3.09951  3.94060  3.04612  2.00796  2.96200  3.10133  2.72180  2.92529  3.15032  5.34684  4.01212    477 - -
          2.68618  4.42225  2.77519  2.73123  3.46354  2.40513  3.72494  3.29354  2.67741  2.69355  4.24690  2.90347  2.73739  3.18146  2.89801  2.37887  2.77519  2.98518  4.58477  3.61503
          0.02136  4.25255  4.97490  0.61958  0.77255  0.49273  0.94406
    343   2.53822  4.34896  4.78402  4.19834  2.28676  4.21143  4.55545  1.96442  4.04407  1.42334  3.19959  4.30714  4.52317  4.18509  4.12291  3.53216  3.22386  1.79502  5.02553  3.87128    478 - -
          2.68618  4.42225  2.77519  2.73123  3.46354  2.40513  3.72494  3.29354  2.67741  2.69355  4.24690  2.90347  2.73739  3.18146  2.89801  2.37887  2.77519  2.98518  4.58477  3.61503
          0.01831  4.40530  5.12765  0.61958  0.77255  0.40852  1.09254
    344   2.07356  4.84744  3.14590  2.58963  4.09193  3.53860  2.73203  3.50041  2.55857  2.75989  3.94102  3.09743  3.93554  2.92065  2.59958  2.15264  2.59247  3.18787  5.37405  4.05403    479 - -
          2.68618  4.42225  2.77519  2.73123  3.46354  2.40513  3.72494  3.29354  2.67741  2.69355  4.24690  2.90347  2.73739  3.18146  2.89801  2.37887  2.77519  2.98518  4.58477  3.61503
          0.07740  4.49578  2.75948  0.61958  0.77255  0.48576  0.95510
    345   3.05630  5.65560  1.29310  2.01457  4.95653  2.69947  3.90243  4.47598  2.83814  3.94566  4.75109  2.89909  4.01849  2.08022  3.40863  2.95318  3.32516  4.03078  6.09049  4.59815    480 - -
          2.68618  4.42225  2.77519  2.73123  3.46354  2.40513  3.72494  3.29354  2.67741  2.69355  4.24690  2.90347  2.73739  3.18146  2.89801  2.37887  2.77519  2.98518  4.58477  3.61503
          0.01775  4.43613  5.15847  0.61958  0.77255  0.57982  0.82098
    346   2.73276  3.10272  3.05245  2.53271  4.22217  3.51828  2.59895  3.67507  2.48347  3.25390  4.06297  2.05722  3.92653  2.23533  2.91845  2.75239  2.96825  3.33460  5.45323  4.10549    481 - -
          2.68618  4.42225  2.77519  2.73123  3.46354  2.40513  3.72494  3.29354  2.67741  2.69355  4.24690  2.90347  2.73739  3.18146  2.89801  2.37887  2.77519  2.98518  4.58477  3.61503
          0.01775  4.43613  5.15847  0.61958  0.77255  0.43114  1.04916
    347   2.40575  4.24411  4.06933  3.48981  3.36240  3.82183  4.12575  2.26511  3.38350  1.84289  3.35229  3.75127  4.19253  3.63308  2.96771  3.10335  2.27193  1.91858  4.87997  3.68166    482 - -
          2.68618  4.42225  2.77519  2.73123  3.46354  2.40513  3.72494  3.29354  2.67741  2.69355  4.24690  2.90347  2.73739  3.18146  2.89801  2.37887  2.77519  2.98518  4.58477  3.61503
          0.01671  4.49578  5.21813  0.61958  0.77255  0.48576  0.95510
    348   2.42559  2.21342  4.15150  2.80703  2.46135  3.80493  4.11376  2.59576  3.45007  2.36501  2.79913  3.78211  4.17614  3.67422  3.63735  3.09186  2.93822  2.13989  4.80510  3.61202    483 - -
          2.68618  4.42225  2.77519  2.73123  3.46354  2.40513  3.72494  3.29354  2.67741  2.69355  4.24690  2.90347  2.73739  3.18146  2.89801  2.37887  2.77519  2.98518  4.58477  3.61503
          0.01671  4.49578  5.21813  0.61958  0.77255  0.48576  0.95510
    349   2.69586  4.66678  2.71342  2.70784  2.75521  3.58581  3.14281  3.23395  2.68567  2.89829  2.50482  3.19040  3.97167  2.69419  2.67276  2.80515  2.92724  2.58590  5.20873  3.92350    484 - -
          2.68618  4.42225  2.77519  2.73123  3.46354  2.40513  3.72494  3.29354  2.67741  2.69355  4.24690  2.90347  2.73739  3.18146  2.89801  2.37887  2.77519  2.98518  4.58477  3.61503
          0.01671  4.49578  5.21813  0.61958  0.77255  0.48576  0.95510
    350   3.94306  5.24353  5.19391  4.87671  3.50740  4.77253  5.34982  2.77632  4.64787  0.36853  3.40390  5.10041  5.12643  4.85447  4.70500  4.48779  4.22117  2.96700  5.56432  4.41930    485 - -
          2.68618  4.42225  2.77519  2.73123  3.46354  2.40513  3.72494  3.29354  2.67741  2.69355  4.24690  2.90347  2.73739  3.18146  2.89801  2.37887  2.77519  2.98518  4.58477  3.61503
          0.01671  4.49578  5.21813  0.61958  0.77255  0.48576  0.95510
    351   2.80630  5.25129  3.07144  2.50209  4.61410  3.55691  2.96540  4.06919  1.88764  3.53718  4.29821  2.59972  3.94411  2.11208  2.18533  2.45167  3.02618  3.65401  5.64882  4.28825    486 - -
          2.68618  4.42225  2.77519  2.73123  3.46354  2.40513  3.72494  3.29354  2.67741  2.69355  4.24690  2.90347  2.73739  3.18146  2.89801  2.37887  2.77519  2.98518  4.58477  3.61503
          0.01671  4.49578  5.21813  0.61958  0.77255  0.48576  0.95510
    352   2.81411  5.19874  3.00516  2.17263  4.52285  3.54737  2.27521  3.96949  1.85648  3.47957  4.26027  3.03301  3.95478  2.84721  2.82236  2.79154  2.14473  3.58240  5.62857  4.26888    487 - -
          2.68618  4.42225  2.77519  2.73123  3.46354  2.40513  3.72494  3.29354  2.67741  2.69355  4.24690  2.90347  2.73739  3.18146  2.89801  2.37887  2.77519  2.98518  4.58477  3.61503
          0.01671  4.49578  5.21813  0.61958  0.77255  0.48576  0.95510
    353   2.72725  4.79662  3.12523  2.94781  4.72945  3.34526  4.28956  4.27957  3.20648  3.88352  4.70430  1.95738  4.04210  3.50112  3.61083  0.93111  3.16377  3.73010  6.00704  4.67000    488 - -
          2.68618  4.42225  2.77519  2.73123  3.46354  2.40513  3.72494  3.29354  2.67741  2.69355  4.24690  2.90347  2.73739  3.18146  2.89801  2.37887  2.77519  2.98518  4.58477  3.61503
          0.01671  4.49578  5.21813  0.61958  0.77255  0.48576  0.95510
    354   3.25223  4.90201  3.99361  3.47376  2.10918  4.10967  1.56449  3.46741  3.33830  3.00717  4.02634  3.75417  4.46640  3.63790  2.68209  3.38194  3.47595  3.26665  4.25562  1.73348    489 - -
          2.68618  4.42225  2.77519  2.73123  3.46354  2.40513  3.72494  3.29354  2.67741  2.69355  4.24690  2.90347  2.73739  3.18146  2.89801  2.37887  2.77519  2.98518  4.58477  3.61503
          0.01671  4.49578  5.21813  0.61958  0.77255  0.48576  0.95510
    355   3.87220  5.57676  4.43787  3.86696  5.10326  4.17817  4.48967  4.73291  2.76526  4.13295  5.15056  4.16062  4.68183  3.70996  0.34263  3.94950  4.11545  4.43648  5.94821  4.93782    490 - -
          2.68618  4.42225  2.77519  2.73123  3.46354  2.40513  3.72494  3.29354  2.67741  2.69355  4.24690  2.90347  2.73739  3.18146  2.89801  2.37887  2.77519  2.98518  4.58477  3.61503
          0.01671  4.49578  5.21813  0.61958  0.77255  0.48576  0.95510
    356   2.11552  4.45843  3.57619  3.07251  1.67697  3.61984  3.99972  3.04211  3.03573  2.74610  3.64838  3.45013  4.07069  2.78310  3.37801  2.40830  2.97663  2.80165  5.06156  3.78171    491 - -
          2.68618  4.42225  2.77519  2.73123  3.46354  2.40513  3.72494  3.29354  2.67741  2.69355  4.24690  2.90347  2.73739  3.18146  2.89801  2.37887  2.77519  2.98518  4.58477  3.61503
          0.01671  4.49578  5.21813  0.61958  0.77255  0.48576  0.95510
    357   2.83338  5.33451  2.24364  2.38957  4.67309  2.21676  3.76940  4.16046  2.05349  3.64718  4.41007  2.15361  3.93935  2.88510  3.07686  2.38753  3.07906  3.72868  5.78977  4.36402    492 - -
          2.68618  4.42225  2.77519  2.73123  3.46354  2.40513  3.72494  3.29354  2.67741  2.69355  4.24690  2.90347  2.73739  3.18146  2.89801  2.37887  2.77519  2.98518  4.58477  3.61503
          0.01671  4.49578  5.21813  0.61958  0.77255  0.48576  0.95510
    358   2.09250  5.13405  2.97395  2.22868  4.44876  2.90619  3.07003  3.90625  1.84460  3.42623  4.19288  2.98303  3.89757  2.80848  2.90763  2.70688  2.62723  3.51036  5.59056  4.20830    493 - -
          2.68618  4.42225  2.77519  2.73123  3.46354  2.40513  3.72494  3.29354  2.67741  2.69355  4.24690  2.90347  2.73739  3.18146  2.89801  2.37887  2.77519  2.98518  4.58477  3.61503
          0.17553  4.49578  1.89825  0.61958  0.77255  0.48576  0.95510
    359   2.70312  5.18597  2.21670  2.35369  4.51974  2.90271  3.65306  3.99784  2.16940  3.48666  4.23911  2.51266  3.84931  2.75943  2.37409  2.34348  2.93803  3.57254  5.62684  4.21992    494 - -
          2.68618  4.42225  2.77519  2.73123  3.46354  2.40513  3.72494  3.29354  2.67741  2.69355  4.24690  2.90347  2.73739  3.18146  2.89801  2.37887  2.77519  2.98518  4.58477  3.61503
          0.18707  4.33981  1.84784  0.61958  0.77255  0.70566  0.68079
    360   2.55222  4.43192  3.47882  3.10164  3.83927  3.31839  4.10299  3.23109  3.02999  2.31423  3.94360  3.39986  3.94141  3.40771  3.34538  1.19159  2.94298  2.93847  5.31250  3.98458    495 - -
          2.68618  4.42225  2.77519  2.73123  3.46354  2.40513  3.72494  3.29354  2.67741  2.69355  4.24690  2.90347  2.73739  3.18146  2.89801  2.37887  2.77519  2.98518  4.58477  3.61503
          0.02309  4.17583  4.89817  0.61958  0.77255  0.30436  1.33786
    361   2.37544  4.82514  3.09586  2.00648  4.22054  1.76530  3.90819  3.57730  2.76080  3.24818  4.08654  3.16507  3.98024  3.08781  3.20698  2.79917  3.01580  2.39841  5.52389  4.20820    496 - -
          2.68618  4.42225  2.77519  2.73123  3.46354  2.40513  3.72494  3.29354  2.67741  2.69355  4.24690  2.90347  2.73739  3.18146  2.89801  2.37887  2.77519  2.98518  4.58477  3.61503
          0.01671  4.49578  5.21813  0.61958  0.77255  0.48576  0.95510
    362   3.50891  4.73613  5.46096  4.94836  3.69476  5.00469  5.53841  0.88883  4.84612  1.60446  3.45486  5.12814  5.19417  4.99041  4.95599  4.40589  3.75393  1.66284  5.80082  4.67776    497 - -
          2.68618  4.42225  2.77519  2.73123  3.46354  2.40513  3.72494  3.29354  2.67741  2.69355  4.24690  2.90347  2.73739  3.18146  2.89801  2.37887  2.77519  2.98518  4.58477  3.61503
          0.01671  4.49578  5.21813  0.61958  0.77255  0.48576  0.95510
    363   2.45362  5.14745  2.55594  2.43488  4.44475  1.96869  3.73196  3.90252  2.51585  3.43763  4.21534  2.51203  3.91504  2.51421  3.00638  2.73716  2.99458  3.51623  5.61749  3.21486    498 - -
          2.68618  4.42225  2.77519  2.73123  3.46354  2.40513  3.72494  3.29354  2.67741  2.69355  4.24690  2.90347  2.73739  3.18146  2.89801  2.37887  2.77519  2.98518  4.58477  3.61503
          0.01671  4.49578  5.21813  0.61958  0.77255  0.48576  0.95510
    364   2.72374  5.07496  3.02997  2.24993  4.36880  3.51346  3.69967  3.81156  2.43396  2.76865  4.13358  3.00886  3.20058  1.98303  2.53685  2.71734  2.36180  3.43848  5.53650  4.17197    499 - -
          2.68618  4.42225  2.77519  2.73123  3.46354  2.40513  3.72494  3.29354  2.67741  2.69355  4.24690  2.90347  2.73739  3.18146  2.89801  2.37887  2.77519  2.98518  4.58477  3.61503
          0.01671  4.49578  5.21813  0.61958  0.77255  0.48576  0.95510
    365   3.94306  5.24353  5.19391  4.87671  3.50740  4.77253  5.34982  2.77632  4.64787  0.36853  3.40390  5.10041  5.12643  4.85447  4.70500  4.48779  4.22117  2.96700  5.56432  4.41930    500 - -
          2.68618  4.42225  2.77519  2.73123  3.46354  2.40513  3.72494  3.29354  2.67741  2.69355  4.24690  2.90347  2.73739  3.18146  2.89801  2.37887  2.77519  2.98518  4.58477  3.61503
          0.01671  4.49578  5.21813  0.61958  0.77255  0.48576  0.95510
    366   0.91033  4.40185  4.00601  3.66695  4.64635  3.21251  4.63645  4.03522  3.66257  3.74808  4.56345  3.69984  3.98447  3.92748  3.94584  1.69133  2.34371  3.45591  5.99924  4.81990    501 - -
          2.68618  4.42225  2.77519  2.73123  3.46354  2.40513  3.72494  3.29354  2.67741  2.69355  4.24690  2.90347  2.73739  3.18146  2.89801  2.37887  2.77519  2.98518  4.58477  3.61503
          0.01671  4.49578  5.21813  0.61958  0.77255  0.48576  0.95510
    367   2.86239  5.30904  3.07090  2.06676  4.68718  3.58299  3.71567  4.13748  1.61713  3.59049  4.35713  2.58692  3.97692  2.18511  2.34134  2.82277  3.07922  3.72092  5.68730  4.33699    502 - -
          2.68618  4.42225  2.77519  2.73123  3.46354  2.40513  3.72494  3.29354  2.67741  2.69355  4.24690  2.90347  2.73739  3.18146  2.89801  2.37887  2.77519  2.98518  4.58477  3.61503
          0.01671  4.49578  5.21813  0.61958  0.77255  0.48576  0.95510
    368   1.05931  4.45089  3.79232  3.35599  4.12196  3.38697  4.32280  3.41626  3.31190  2.46797  4.07704  3.58711  4.03541  3.62441  3.63190  1.98203  2.99518  3.07131  5.54499  4.31507    503 - -
          2.68618  4.42225  2.77519  2.73123  3.46354  2.40513  3.72494  3.29354  2.67741  2.69355  4.24690  2.90347  2.73739  3.18146  2.89801  2.37887  2.77519  2.98518  4.58477  3.61503
          0.01671  4.49578  5.21813  0.61958  0.77255  0.48576  0.95510
    369   3.45715  4.67744  5.46426  5.00266  3.99297  5.00936  5.74287  0.94025  4.92781  2.42328  3.73969  5.16922  5.25857  5.18377  5.09822  4.44292  3.72279  1.07497  6.09189  4.87603    504 - -
          2.68618  4.42225  2.77519  2.73123  3.46354  2.40513  3.72494  3.29354  2.67741  2.69355  4.24690  2.90347  2.73739  3.18146  2.89801  2.37887  2.77519  2.98518  4.58477  3.61503
          0.01671  4.49578  5.21813  0.61958  0.77255  0.48576  0.95510
    370   2.75221  4.57795  3.46367  2.90250  2.87381  3.67684  3.85891  3.10512  2.84134  2.21329  3.67268  2.05482  4.05770  3.17713  2.47060  2.91364  2.98269  2.86740  4.97272  2.83710    505 - -
          2.68635  4.42242  2.77502  2.73107  3.46371  2.40530  3.72512  3.29371  2.67647  2.69372  4.24707  2.90364  2.73757  3.18075  2.89785  2.37904  2.77537  2.98536  4.58494  3.61520
          0.47666  1.40924  2.00381  1.01502  0.45004  0.48576  0.95510
    371   2.09770  4.68085  3.19226  2.65647  3.98021  3.47598  3.79363  3.36968  2.63329  2.60603  3.86050  3.13314  3.91218  2.52773  3.06194  1.96645  2.48266  3.06529  5.30468  4.00826    509 - -
          2.68618  4.42225  2.77519  2.73123  3.46354  2.40513  3.72494  3.29354  2.67741  2.69355  4.24690  2.90347  2.73739  3.18146  2.89801  2.37887  2.77519  2.98518  4.58477  3.61503
          0.01922  4.35720  5.07955  0.61958  0.77255  0.68493  0.70143
    372   2.62812  4.65655  3.33160  2.91303  4.38771  1.33317  4.03257  3.79492  2.77241  3.42001  4.25299  3.29206  3.95183  3.22501  2.41984  2.74068  2.27739  3.37565  5.63777  4.37490    510 - -
          2.68618  4.42225  2.77519  2.73123  3.46354  2.40513  3.72494  3.29354  2.67741  2.69355  4.24690  2.90347  2.73739  3.18146  2.89801  2.37887  2.77519  2.98518  4.58477  3.61503
          0.01922  4.35720  5.07955  0.61958  0.77255  0.68493  0.70143
    373   2.67873  4.87477  2.13030  2.49712  4.11746  3.48175  3.71487  2.89479  2.52748  2.60596  3.95912  2.58463  3.88989  2.86928  2.99270  2.26825  2.91520  3.20244  5.38836  4.04976    511 - -
          2.68618  4.42225  2.77519  2.73123  3.46354  2.40513  3.72494  3.29354  2.67741  2.69355  4.24690  2.90347  2.73739  3.18146  2.89801  2.37887  2.77519  2.98518  4.58477  3.61503
          0.01922  4.35720  5.07955  0.61958  0.77255  0.68493  0.70143
    374   2.02633  4.30092  3.73354  3.18503  3.52713  2.94935  4.02810  2.02756  3.12495  2.58376  3.49832  3.51301  2.76594  3.41051  3.43564  2.89653  2.90220  2.19915  5.00152  3.78357    512 - -
          2.68618  4.42225  2.77519  2.73123  3.46354  2.40513  3.72494  3.29354  2.67741  2.69355  4.24690  2.90347  2.73739  3.18146  2.89801  2.37887  2.77519  2.98518  4.58477  3.61503
          0.01922  4.35720  5.07955  0.61958  0.77255  0.68493  0.70143
    375   2.25774  3.33812  2.65950  1.99141  4.26166  3.45911  3.66786  3.69919  2.43943  3.26180  4.04872  2.96810  3.85775  2.79511  2.54380  2.66514  2.57033  3.33679  5.46486  4.10189    513 - -
          2.68618  4.42225  2.77519  2.73123  3.46354  2.40513  3.72494  3.29354  2.67741  2.69355  4.24690  2.90347  2.73739  3.18146  2.89801  2.37887  2.77519  2.98518  4.58477  3.61503
          0.01922  4.35720  5.07955  0.61958  0.77255  0.68493  0.70143
    376   1.96301  4.83233  3.13304  2.57412  4.11091  3.50375  3.72654  3.51330  2.15772  3.12423  3.94715  3.07427  3.90817  2.88473  2.36644  2.38537  2.92183  2.67815  5.36806  4.05467    514 - -
          2.68618  4.42225  2.77519  2.73123  3.46354  2.40513  3.72494  3.29354  2.67741  2.69355  4.24690  2.90347  2.73739  3.18146  2.89801  2.37887  2.77519  2.98518  4.58477  3.61503
          0.01922  4.35720  5.07955  0.61958  0.77255  0.68493  0.70143
    377   2.70873  4.20287  4.09474  3.52328  3.24098  3.79480  4.08966  2.54096  3.40218  1.83930  3.29925  3.75400  4.17056  3.64440  3.60530  2.55989  2.94657  1.65984  4.78164  2.72712    515 - -
          2.68618  4.42225  2.77519  2.73123  3.46354  2.40513  3.72494  3.29354  2.67741  2.69355  4.24690  2.90347  2.73739  3.18146  2.89801  2.37887  2.77519  2.98518  4.58477  3.61503
          0.01922  4.35720  5.07955  0.61958  0.77255  0.68493  0.70143
    378   2.71750  4.19154  4.15405  2.63408  2.63104  3.81825  4.08998  2.18337  3.45066  1.66249  3.22703  3.78560  4.17821  3.66868  3.63428  3.10547  2.94841  2.40908  3.21911  3.51108    516 - -
          2.68618  4.42225  2.77519  2.73123  3.46354  2.40513  3.72494  3.29354  2.67741  2.69355  4.24690  2.90347  2.73739  3.18146  2.89801  2.37887  2.77519  2.98518  4.58477  3.61503
          0.01922  4.35720  5.07955  0.61958  0.77255  0.68493  0.70143
    379   2.18173  5.26745  1.88852  2.36468  4.69406  2.33056  3.83333  4.17939  2.71310  3.69440  4.48581  1.97962  3.93170  2.97232  3.24245  2.80299  3.12697  3.74290  5.85981  4.42924    517 - -
          2.68609  4.42270  2.77445  2.73140  3.46161  2.40558  3.72462  3.29349  2.67786  2.69373  4.24604  2.90358  2.73728  3.18146  2.89846  2.37912  2.77535  2.98438  4.58522  3.61548
          0.50158  1.18992  2.40593  1.81382  0.17797  0.68493  0.70143
    380   2.31287  4.54414  2.73264  2.69185  3.70934  3.53309  3.76287  3.09281  2.66856  2.48546  3.01136  2.61491  3.91957  2.99901  3.08242  2.75940  2.86057  2.83658  3.13373  3.81801    534 - -
          2.68618  4.42225  2.77519  2.73123  3.46354  2.40513  3.72494  3.29354  2.67741  2.69355  4.24690  2.90347  2.73739  3.18146  2.89801  2.37887  2.77519  2.98518  4.58477  3.61503
          0.02100  4.26951  4.99186  0.61958  0.77255  0.78206  0.61150
    381   2.77348  4.74637  3.14610  2.70054  3.86717  3.56273  3.80388  3.29756  2.57838  1.70439  3.83217  2.49411  3.98956  2.32224  2.93409  2.86809  3.01207  3.04915  5.23528  3.92856    535 - -
          2.68618  4.42225  2.77519  2.73123  3.46354  2.40513  3.72494  3.29354  2.67741  2.69355  4.24690  2.90347  2.73739  3.18146  2.89801  2.37887  2.77519  2.98518  4.58477  3.61503
          0.02100  4.26951  4.99186  0.61958  0.77255  0.33702  1.25140
    382   2.86239  5.24142  3.17524  2.58086  4.60223  3.61122  3.00208  4.03454  2.00252  2.84002  4.29339  2.61418  3.99005  2.31057  1.77437  2.83793  3.07457  3.64462  5.62649  4.30003    536 - -
          2.68618  4.42225  2.77519  2.73123  3.46354  2.40513  3.72494  3.29354  2.67741  2.69355  4.24690  2.90347  2.73739  3.18146  2.89801  2.37887  2.77519  2.98518  4.58477  3.61503
          0.15780  4.49578  2.00381  0.61958  0.77255  0.48576  0.95510
    383   2.72199  5.00585  3.05149  2.50001  4.29999  3.50575  3.68472  3.72729  2.11999  2.74081  4.08092  2.51800  3.90100  2.81550  2.47065  1.88430  2.94993  3.37380  5.47319  4.13485    537 - -
          2.68618  4.42225  2.77519  2.73123  3.46354  2.40513  3.72494  3.29354  2.67741  2.69355  4.24690  2.90347  2.73739  3.18146  2.89801  2.37887  2.77519  2.98518  4.58477  3.61503
          0.01922  4.35720  5.07955  0.61958  0.77255  0.37876  1.15427
    384   2.71281  4.48448  3.51214  2.94605  2.75749  2.14531  3.90386  2.24209  2.51749  2.69783  3.58725  3.36841  4.04634  3.20412  2.71889  2.90862  2.94465  2.76098  5.05445  3.80938    538 - -
          2.68618  4.42225  2.77519  2.73123  3.46354  2.40513  3.72494  3.29354  2.67741  2.69355  4.24690  2.90347  2.73739  3.18146  2.89801  2.37887  2.77519  2.98518  4.58477  3.61503
          0.01671  4.49578  5.21813  0.61958  0.77255  0.48576  0.95510
    385   2.73449  5.23573  2.52084  2.03225  4.57158  2.89918  3.68791  4.05506  2.19721  3.53703  4.28208  2.94224  3.88575  2.19376  2.93547  2.28330  2.62559  3.62206  5.67209  4.25962    539 - -
          2.68618  4.42225  2.77519  2.73123  3.46354  2.40513  3.72494  3.29354  2.67741  2.69355  4.24690  2.90347  2.73739  3.18146  2.89801  2.37887  2.77519  2.98518  4.58477  3.61503
          0.01671  4.49578  5.21813  0.61958  0.77255  0.48576  0.95510
    386   2.71277  5.08672  2.47109  2.05232  4.37728  3.49326  3.69882  3.82726  2.46509  2.49793  3.32991  2.32691  3.18241  2.81768  2.94851  2.70163  2.94528  3.44760  5.55303  4.17475    540 - -
          2.68618  4.42225  2.77519  2.73123  3.46354  2.40513  3.72494  3.29354  2.67741  2.69355  4.24690  2.90347  2.73739  3.18146  2.89801  2.37887  2.77519  2.98518  4.58477  3.61503
          0.01671  4.49578  5.21813  0.61958  0.77255  0.48576  0.95510
    387   2.85391  4.82792  3.43213  2.83289  4.05496  3.69153  3.83195  1.85546  2.12948  3.05396  3.92136  3.28658  3.05371  3.02549  1.96593  2.94873  3.07149  3.13913  5.32915  4.07678    541 - -
          2.68618  4.42225  2.77519  2.73123  3.46354  2.40513  3.72494  3.29354  2.67741  2.69355  4.24690  2.90347  2.73739  3.18146  2.89801  2.37887  2.77519  2.98518  4.58477  3.61503
          0.07740  4.49578  2.75948  0.61958  0.77255  0.48576  0.95510
    388   2.71470  5.12365  2.52238  1.86349  3.30268  2.93584  3.69132  3.88984  2.46327  3.41631  4.18576  2.95251  3.13985  2.80752  2.95405  2.16651  2.95053  3.49551  5.58863  4.19830    542 - -
          2.68618  4.42225  2.77519  2.73123  3.46354  2.40513  3.72494  3.29354  2.67741  2.69355  4.24690  2.90347  2.73739  3.18146  2.89801  2.37887  2.77519  2.98518  4.58477  3.61503
          0.01775  4.43613  5.15847  0.61958  0.77255  0.43114  1.04916
    389   2.37016  4.16748  4.32553  3.73440  2.14541  3.85666  2.88597  2.01337  3.59182  2.04430  3.25601  3.88785  4.22026  3.78837  3.72772  3.15195  2.96134  2.13718  4.77187  3.57421    543 - -
          2.68618  4.42225  2.77519  2.73123  3.46354  2.40513  3.72494  3.29354  2.67741  2.69355  4.24690  2.90347  2.73739  3.18146  2.89801  2.37887  2.77519  2.98518  4.58477  3.61503
          0.12962  4.49578  2.20349  0.61958  0.77255  0.48576  0.95510
    390   2.37635  5.00078  2.95194  1.98955  4.26765  3.47671  3.69648  3.70768  2.47354  3.27544  4.07139  2.98442  3.88559  2.25540  2.94204  2.42080  2.93581  3.35377  5.48124  2.68493    544 - -
          2.68618  4.42225  2.77519  2.73123  3.46354  2.40513  3.72494  3.29354  2.67741  2.69355  4.24690  2.90347  2.73739  3.18146  2.89801  2.37887  2.77519  2.98518  4.58477  3.61503
          0.01869  4.38485  5.10720  0.61958  0.77255  0.39513  1.11962
    391   2.72782  4.82905  3.12631  2.31716  2.11377  3.55461  3.78354  3.45213  2.26817  3.08278  3.91856  3.11707  2.75614  2.96076  3.04650  2.43841  2.96249  3.15419  5.35039  4.03544    545 - -
          2.68618  4.42225  2.77519  2.73123  3.46354  2.40513  3.72494  3.29354  2.67741  2.69355  4.24690  2.90347  2.73739  3.18146  2.89801  2.37887  2.77519  2.98518  4.58477  3.61503
          0.01671  4.49578  5.21813  0.61958  0.77255  0.48576  0.95510
    392   2.04405  4.38749  3.62012  3.05162  3.52038  3.68602  3.17870  2.44610  2.99640  2.12273  3.49156  3.44361  4.06497  2.76295  3.33635  2.93530  2.53945  2.40115  4.97475  3.74582    546 - -
          2.68618  4.42225  2.77519  2.73123  3.46354  2.40513  3.72494  3.29354  2.67741  2.69355  4.24690  2.90347  2.73739  3.18146  2.89801  2.37887  2.77519  2.98518  4.58477  3.61503
          0.01671  4.49578  5.21813  0.61958  0.77255  0.48576  0.95510
    393   2.40764  5.14272  2.65633  2.21707  4.45608  3.48398  3.68350  3.92042  2.43511  2.73163  4.19396  2.28724  2.79534  2.79261  2.56562  2.68701  2.94266  3.51659  5.59505  4.20309    547 - -
          2.68618  4.42225  2.77519  2.73123  3.46354  2.40513  3.72494  3.29354  2.67741  2.69355  4.24690  2.90347  2.73739  3.18146  2.89801  2.37887  2.77519  2.98518  4.58477  3.61503
          0.07740  4.49578  2.75948  0.61958  0.77255  0.48576  0.95510
    394   2.57563  2.96660  3.83496  3.31739  3.72867  2.75025  4.16206  3.07411  3.24714  1.95470  3.70620  3.56861  4.02367  3.53411  3.54556  1.53109  2.92003  2.79861  5.18296  3.96837    548 - -
          2.68618  4.42225  2.77519  2.73123  3.46354  2.40513  3.72494  3.29354  2.67741  2.69355  4.24690  2.90347  2.73739  3.18146  2.89801  2.37887  2.77519  2.98518  4.58477  3.61503
          0.01775  4.43613  5.15847  0.61958  0.77255  0.43114  1.04916
    395   2.39345  4.83378  2.78373  2.57663  3.20471  2.77755  3.74880  2.97202  2.26233  3.08504  3.90999  3.08816  3.92921  2.91343  2.66334  2.43930  2.92613  2.76673  5.34887  4.02790    549 - -
          2.68618  4.42225  2.77519  2.73123  3.46354  2.40513  3.72494  3.29354  2.67741  2.69355  4.24690  2.90347  2.73739  3.18146  2.89801  2.37887  2.77519  2.98518  4.58477  3.61503
          0.01671  4.49578  5.21813  0.61958  0.77255  0.48576  0.95510
    396   2.40269  5.00510  3.04093  1.84625  4.27863  3.51274  3.71346  3.70587  2.02078  2.84517  4.07228  3.02247  3.90773  2.84422  2.94567  2.45346  2.94201  2.84019  5.48928  4.13350    550 - -
          2.68618  4.42225  2.77519  2.73123  3.46354  2.40513  3.72494  3.29354  2.67741  2.69355  4.24690  2.90347  2.73739  3.18146  2.89801  2.37887  2.77519  2.98518  4.58477  3.61503
          0.01671  4.49578  5.21813  0.61958  0.77255  0.48576  0.95510
    397   2.75788  5.22660  1.86954  2.17701  4.54493  3.48128  2.80367  4.02014  2.47756  2.89203  4.27846  2.95362  3.90312  2.46884  2.97262  2.43726  2.99337  3.60411  5.67040  4.26391    551 - -
          2.68618  4.42225  2.77519  2.73123  3.46354  2.40513  3.72494  3.29354  2.67741  2.69355  4.24690  2.90347  2.73739  3.18146  2.89801  2.37887  2.77519  2.98518  4.58477  3.61503
          0.01671  4.49578  5.21813  0.61958  0.77255  0.48576  0.95510
    398   2.17012  4.35830  3.67752  3.11253  3.49672  2.96836  3.97258  2.85090  3.05520  2.23562  3.47796  3.48369  2.80252  3.34638  3.38058  2.94566  2.92841  2.31464  4.95925  2.43506    552 - -
          2.68618  4.42225  2.77519  2.73123  3.46354  2.40513  3.72494  3.29354  2.67741  2.69355  4.24690  2.90347  2.73739  3.18146  2.89801  2.37887  2.77519  2.98518  4.58477  3.61503
          0.01671  4.49578  5.21813  0.61958  0.77255  0.48576  0.95510
    399   2.43752  3.38257  3.55037  2.98248  3.57244  3.66775  3.09707  2.05939  2.54227  2.64422  3.53488  3.39402  4.04775  2.58690  3.28293  2.91158  2.92765  2.37809  5.01189  3.77526    553 - -
          2.68618  4.42225  2.77519  2.73123  3.46354  2.40513  3.72494  3.29354  2.67741  2.69355  4.24690  2.90347  2.73739  3.18146  2.89801  2.37887  2.77519  2.98518  4.58477  3.61503
          0.01671  4.49578  5.21813  0.61958  0.77255  0.48576  0.95510
    400   2.74017  5.18793  3.00135  2.00162  4.52307  3.50860  3.68170  3.98694  1.96142  3.47936  4.23564  2.98452  2.76587  2.34620  2.52032  2.71134  2.96757  3.01814  5.61769  4.23478    554 - -
          2.68618  4.42225  2.77519  2.73123  3.46354  2.40513  3.72494  3.29354  2.67741  2.69355  4.24690  2.90347  2.73739  3.18146  2.89801  2.37887  2.77519  2.98518  4.58477  3.61503
          0.01671  4.49578  5.21813  0.61958  0.77255  0.48576  0.95510
    401   2.69486  4.54424  3.39583  2.83171  3.70282  3.03402  3.85866  3.07547  2.79563  2.32255  2.98238  3.28386  4.00716  2.67846  2.49239  2.49267  2.92628  2.52606  5.10711  2.99131    555 - -
          2.68618  4.42225  2.77519  2.73123  3.46354  2.40513  3.72494  3.29354  2.67741  2.69355  4.24690  2.90347  2.73739  3.18146  2.89801  2.37887  2.77519  2.98518  4.58477  3.61503
          0.01671  4.49578  5.21813  0.61958  0.77255  0.48576  0.95510
    402   1.88350  4.34514  4.25504  3.69311  3.45864  3.94079  4.33446  2.13334  3.58360  1.48988  3.40144  3.93334  4.33105  3.83002  3.80048  3.24883  2.48613  2.29363  5.05938  3.87139    556 - -
          2.68618  4.42225  2.77519  2.73123  3.46354  2.40513  3.72494  3.29354  2.67741  2.69355  4.24690  2.90347  2.73739  3.18146  2.89801  2.37887  2.77519  2.98518  4.58477  3.61503
          0.01671  4.49578  5.21813  0.61958  0.77255  0.48576  0.95510
    403   2.70685  5.15194  2.97664  2.42274  4.47516  2.98747  3.67412  3.94201  2.02647  3.44641  4.20097  2.54790  3.13860  2.35974  2.61045  2.41905  2.93752  2.94796  5.59772  4.20596    557 - -
          2.68618  4.42225  2.77519  2.73123  3.46354  2.40513  3.72494  3.29354  2.67741  2.69355  4.24690  2.90347  2.73739  3.18146  2.89801  2.37887  2.77519  2.98518  4.58477  3.61503
          0.01671  4.49578  5.21813  0.61958  0.77255  0.48576  0.95510
    404   2.48647  5.25953  2.50058  2.13806  4.58820  2.86936  3.71545  4.07029  2.48663  3.55946  4.31270  2.03582  3.90375  2.50226  2.98821  2.72396  2.44853  3.64296  5.70195  4.28677    558 - -
          2.68618  4.42225  2.77519  2.73123  3.46354  2.40513  3.72494  3.29354  2.67741  2.69355  4.24690  2.90347  2.73739  3.18146  2.89801  2.37887  2.77519  2.98518  4.58477  3.61503
          0.01671  4.49578  5.21813  0.61958  0.77255  0.48576  0.95510
    405   2.40089  4.33606  3.73871  3.16542  3.46325  3.72121  3.98816  2.43501  2.62625  1.91529  3.44329  3.52452  4.09725  3.38129  2.88457  2.97960  2.53505  2.12470  4.93447  3.71636    559 - -
          2.68618  4.42225  2.77519  2.73123  3.46354  2.40513  3.72494  3.29354  2.67741  2.69355  4.24690  2.90347  2.73739  3.18146  2.89801  2.37887  2.77519  2.98518  4.58477  3.61503
          0.01671  4.49578  5.21813  0.61958  0.77255  0.48576  0.95510
    406   2.71035  3.12247  4.44984  3.85108  2.39830  3.85310  4.16090  2.53935  3.68226  1.91008  3.22791  3.93738  3.15281  3.85224  3.76771  3.15523  2.94269  2.00466  4.71334  2.39222    560 - -
          2.68618  4.42225  2.77519  2.73123  3.46354  2.40513  3.72494  3.29354  2.67741  2.69355  4.24690  2.90347  2.73739  3.18146  2.89801  2.37887  2.77519  2.98518  4.58477  3.61503
          0.01671  4.49578  5.21813  0.61958  0.77255  0.48576  0.95510
    407   2.70442  4.43144  3.57223  3.00187  3.56704  3.67791  3.92371  2.92576  2.92578  2.12520  3.53184  3.40858  4.05678  2.58623  2.68801  2.92414  2.53495  2.02286  5.00886  3.02467    561 - -
          2.68618  4.42225  2.77519  2.73123  3.46354  2.40513  3.72494  3.29354  2.67741  2.69355  4.24690  2.90347  2.73739  3.18146  2.89801  2.37887  2.77519  2.98518  4.58477  3.61503
          0.01671  4.49578  5.21813  0.61958  0.77255  0.48576  0.95510
    408   2.11966  5.21275  2.53891  2.39832  4.54642  2.90613  3.68518  4.02576  1.99639  3.51412  4.26156  2.57603  3.23740  2.48893  2.92780  2.69024  2.96011  3.59832  5.65388  4.24627    562 - -
          2.68618  4.42225  2.77519  2.73123  3.46354  2.40513  3.72494  3.29354  2.67741  2.69355  4.24690  2.90347  2.73739  3.18146  2.89801  2.37887  2.77519  2.98518  4.58477  3.61503
          0.01671  4.49578  5.21813  0.61958  0.77255  0.48576  0.95510
    409   2.72589  4.42015  3.63289  3.07459  3.44684  3.70335  2.74354  2.45552  3.00732  2.62957  3.53143  3.46033  4.08710  3.31612  3.34131  2.59132  2.57351  2.69693  4.92063  1.92003    563 - -
          2.68618  4.42225  2.77519  2.73123  3.46354  2.40513  3.72494  3.29354  2.67741  2.69355  4.24690  2.90347  2.73739  3.18146  2.89801  2.37887  2.77519  2.98518  4.58477  3.61503
          0.23596  4.49578  1.61431  0.61958  0.77255  0.48576  0.95510
    410   2.40864  4.90820  3.03823  2.20983  4.17807  3.48010  3.67427  3.59225  2.40825  2.66740  3.98745  3.00732  2.94482  2.81659  2.08295  2.70218  2.91002  3.25843  5.39789  4.06671    564 - -
          2.68618  4.42225  2.77519  2.73123  3.46354  2.40513  3.72494  3.29354  2.67741  2.69355  4.24690  2.90347  2.73739  3.18146  2.89801  2.37887  2.77519  2.98518  4.58477  3.61503
          0.02077  4.28059  5.00294  0.61958  0.77255  0.77074  0.62114
    411   2.63688  4.76768  2.63291  2.52041  3.99165  3.47670  2.99003  3.39545  2.51601  2.67785  3.85031  3.03056  2.86237  2.86220  2.96940  2.69136  2.44665  2.63880  5.28868  3.96867    565 - -
          2.68618  4.42225  2.77519  2.73123  3.46354  2.40513  3.72494  3.29354  2.67741  2.69355  4.24690  2.90347  2.73739  3.18146  2.89801  2.37887  2.77519  2.98518  4.58477  3.61503
          0.02077  4.28059  5.00294  0.61958  0.77255  0.46457  0.98995
    412   2.38344  4.35729  3.65682  3.08526  2.39903  3.68790  3.92888  2.84247  2.55917  2.29743  3.46165  3.46034  4.06452  3.31017  2.85777  2.94242  2.92170  2.62655  4.90172  2.39095    566 - -
          2.68618  4.42225  2.77519  2.73123  3.46354  2.40513  3.72494  3.29354  2.67741  2.69355  4.24690  2.90347  2.73739  3.18146  2.89801  2.37887  2.77519  2.98518  4.58477  3.61503
          0.01787  4.42942  5.15177  0.61958  0.77255  0.42594  1.05888
    413   2.77602  4.60589  3.50213  2.91509  3.75075  3.68678  3.87122  3.14070  2.37070  1.73837  3.70179  2.69618  4.06345  3.13263  2.61829  2.93662  2.99956  2.89973  2.86329  3.87793    567 - -
          2.68618  4.42225  2.77519  2.73123  3.46354  2.40513  3.72494  3.29354  2.67741  2.69355  4.24690  2.90347  2.73739  3.18146  2.89801  2.37887  2.77519  2.98518  4.58477  3.61503
          0.01671  4.49578  5.21813  0.61958  0.77255  0.48576  0.95510
    414   2.44527  5.14350  3.00724  2.21077  4.46251  3.50473  3.68327  3.92029  2.16603  2.81551  4.19416  2.98662  3.89635  2.25687  2.34228  2.29912  2.95386  3.52070  5.58629  4.20707    568 - -
          2.68618  4.42225  2.77519  2.73123  3.46354  2.40513  3.72494  3.29354  2.67741  2.69355  4.24690  2.90347  2.73739  3.18146  2.89801  2.37887  2.77519  2.98518  4.58477  3.61503
          0.01671  4.49578  5.21813  0.61958  0.77255  0.48576  0.95510
    415   2.20393  5.06595  3.02366  2.27359  4.35854  2.97500  3.69692  3.80269  1.98405  2.68225  4.12539  3.00287  3.89958  2.81700  2.55210  2.44697  2.94393  3.42895  5.53182  4.16464    569 - -
          2.68618  4.42225  2.77519  2.73123  3.46354  2.40513  3.72494  3.29354  2.67741  2.69355  4.24690  2.90347  2.73739  3.18146  2.89801  2.37887  2.77519  2.98518  4.58477  3.61503
          0.08680  4.49578  2.63131  0.61958  0.77255  0.48576  0.95510
    416   2.47892  4.39519  3.96448  2.81102  3.44859  3.89456  4.20013  2.19457  3.32645  1.28292  3.38028  3.75267  4.26297  3.61748  3.59681  3.18303  3.07645  2.38850  5.04234  3.84543    570 - -
          2.68618  4.42225  2.77519  2.73123  3.46354  2.40513  3.72494  3.29354  2.67741  2.69355  4.24690  2.90347  2.73739  3.18146  2.89801  2.37887  2.77519  2.98518  4.58477  3.61503
          0.08891  4.42689  2.61563  0.61958  0.77255  0.59315  0.80426
    417   1.97678  4.68720  3.17782  2.63541  3.86510  3.53437  3.75683  3.27463  2.60716  2.47437  3.77845  2.51163  3.92822  2.54481  3.03259  2.76201  2.90430  2.99738  5.21180  3.08024    571 - -
          2.68571  4.42259  2.77553  2.73096  3.46388  2.40506  3.72528  3.29388  2.67690  2.69362  4.24724  2.90381  2.73716  3.18090  2.89801  2.37877  2.77553  2.98552  4.58511  3.61537
          0.46711  1.00249  5.07955  1.38722  0.28737  0.68493  0.70143
    418   2.14209  4.67550  3.20528  2.64436  3.87260  3.54058  3.75591  2.73310  2.25683  2.59544  3.76303  3.13203  3.92823  2.42388  3.01635  2.76128  2.51871  2.97322  5.21417  3.92468    580 - -
          2.68618  4.42225  2.77519  2.73123  3.46354  2.40513  3.72494  3.29354  2.67741  2.69355  4.24690  2.90347  2.73739  3.18146  2.89801  2.37887  2.77519  2.98518  4.58477  3.61503
          0.22610  4.35720  1.66312  0.61958  0.77255  0.68493  0.70143
    419   2.85924  4.52342  3.81097  3.38615  3.46363  3.72042  4.24305  2.72803  3.24622  1.16573  3.44459  3.70683  2.37060  3.61423  3.50962  3.12825  3.16307  2.64530  5.13728  3.89662    581 - -
          2.68618  4.42225  2.77519  2.73123  3.46354  2.40513  3.72494  3.29354  2.67741  2.69355  4.24690  2.90347  2.73739  3.18146  2.89801  2.37887  2.77519  2.98518  4.58477  3.61503
          0.02359  4.15469  4.87704  0.61958  0.77255  0.88601  0.53153
    420   2.65724  4.96918  2.75392  2.05890  4.34438  2.78172  3.69128  3.79240  2.50284  3.34868  4.14289  2.41060  3.82496  2.82898  2.98546  2.30227  2.27664  3.40512  5.54506  4.17044    582 - -
          2.68618  4.42225  2.77519  2.73123  3.46354  2.40513  3.72494  3.29354  2.67741  2.69355  4.24690  2.90347  2.73739  3.18146  2.89801  2.37887  2.77519  2.98518  4.58477  3.61503
          0.02359  4.15469  4.87704  0.61958  0.77255  0.88601  0.53153
    421   2.39035  5.43958  1.68188  1.48710  4.75302  3.31206  3.78153  4.24194  2.72618  3.75193  4.57034  2.78015  3.88678  2.93133  3.29133  2.82042  3.18377  3.81885  5.91873  4.44337    583 - -
          2.68637  4.42271  2.77566  2.73101  3.46316  2.40538  3.72540  3.29400  2.67787  2.69323  4.24553  2.90393  2.73786  3.17913  2.89813  2.37876  2.77482  2.98564  4.58164  3.61549
          0.47830  0.98740  4.87704  1.82884  0.17507  0.52011  0.90252
    422   1.96525  4.24634  3.79993  3.22976  3.38591  3.68237  3.99509  2.27915  3.15527  2.45363  2.76819  3.55159  3.16931  3.42670  3.43895  2.59576  2.89150  2.17381  4.87299  3.66232    596 - -
          2.68618  4.42225  2.77519  2.73123  3.46354  2.40513  3.72494  3.29354  2.67741  2.69355  4.24690  2.90347  2.73739  3.18146  2.89801  2.37887  2.77519  2.98518  4.58477  3.61503
          0.01922  4.35720  5.07955  0.61958  0.77255  0.68493  0.70143
    423   2.69620  5.16482  2.56092  2.08846  4.49031  2.84621  3.65146  3.96378  1.88220  3.46017  4.21453  2.91273  3.85037  2.42088  2.88777  2.66212  2.92950  2.97483  5.60629  4.20425    597 - -
          2.68618  4.42225  2.77519  2.73123  3.46354  2.40513  3.72494  3.29354  2.67741  2.69355  4.24690  2.90347  2.73739  3.18146  2.89801  2.37887  2.77519  2.98518  4.58477  3.61503
          0.01922  4.35720  5.07955  0.61958  0.77255  0.68493  0.70143
    424   2.67941  4.97301  2.96341  1.97670  4.26544  3.46050  3.69109  3.69715  2.46693  3.26770  4.06200  2.98123  3.87238  2.50017  2.93558  2.03090  2.46942  2.88345  5.47669  4.11855    598 - -
          2.68618  4.42225  2.77519  2.73123  3.46354  2.40513  3.72494  3.29354  2.67741  2.69355  4.24690  2.90347  2.73739  3.18146  2.89801  2.37887  2.77519  2.98518  4.58477  3.61503
          0.01922  4.35720  5.07955  0.61958  0.77255  0.68493  0.70143
    425   1.72885  4.41634  4.59725  4.07861  3.69887  4.17345  4.76332  1.33688  3.97996  2.41197  3.56488  4.27589  4.58396  4.23740  4.19183  3.53274  3.27311  1.63028  5.43985  4.23769    599 - -
          2.68618  4.42225  2.77519  2.73123  3.46354  2.40513  3.72494  3.29354  2.67741  2.69355  4.24690  2.90347  2.73739  3.18146  2.89801  2.37887  2.77519  2.98518  4.58477  3.61503
          0.01922  4.35720  5.07955  0.61958  0.77255  0.68493  0.70143
    426   3.59141  4.85503  5.35269  4.78640  2.38333  4.89107  5.09147  1.94410  4.64939  0.75599  2.97842  4.96936  5.00708  4.61935  4.66784  4.25498  3.80226  2.50989  5.23323  4.10140    600 - -
          2.68618  4.42225  2.77519  2.73123  3.46354  2.40513  3.72494  3.29354  2.67741  2.69355  4.24690  2.90347  2.73739  3.18146  2.89801  2.37887  2.77519  2.98518  4.58477  3.61503
          0.01922  4.35720  5.07955  0.61958  0.77255  0.68493  0.70143
    427   2.19052  5.03262  2.37022  1.91796  4.33148  3.44909  3.69334  3.75914  2.48100  3.32801  4.11621  2.95619  3.87082  2.82115  2.96567  2.68902  2.52762  2.79803  5.52898  4.15477    601 - -
          2.68618  4.42225  2.77519  2.73123  3.46354  2.40513  3.72494  3.29354  2.67741  2.69355  4.24690  2.90347  2.73739  3.18146  2.89801  2.37887  2.77519  2.98518  4.58477  3.61503
          0.01922  4.35720  5.07955  0.61958  0.77255  0.68493  0.70143
    428   1.86586  4.34732  3.65537  3.11171  3.63466  3.53349  4.01842  2.89963  3.05771  2.28354  3.59359  3.45398  4.01065  3.35694  3.39332  2.38950  2.11589  2.30952  5.08850  3.86213    602 - -
          2.68618  4.42225  2.77519  2.73123  3.46354  2.40513  3.72494  3.29354  2.67741  2.69355  4.24690  2.90347  2.73739  3.18146  2.89801  2.37887  2.77519  2.98518  4.58477  3.61503
          0.01922  4.35720  5.07955  0.61958  0.77255  0.68493  0.70143
    429   2.48947  4.50259  4.56238  4.03150  1.45035  4.17216  4.37448  2.50818  3.89675  1.49990  3.23088  4.19093  4.51615  4.06646  4.03903  3.50482  3.32257  2.47877  4.80967  3.44349    603 - -
          2.68618  4.42225  2.77519  2.73123  3.46354  2.40513  3.72494  3.29354  2.67741  2.69355  4.24690  2.90347  2.73739  3.18146  2.89801  2.37887  2.77519  2.98518  4.58477  3.61503
          0.01922  4.35720  5.07955  0.61958  0.77255  0.37876  1.15427
    430   2.44641  5.06736  2.40707  2.44931  4.35837  3.49377  3.68895  3.15456  2.44910  2.78566  4.12343  2.60977  3.88691  2.49063  2.61549  2.30133  2.93000  3.42870  5.53417  4.15887    604 - -
          2.68618  4.42225  2.77519  2.73123  3.46354  2.40513  3.72494  3.29354  2.67741  2.69355  4.24690  2.90347  2.73739  3.18146  2.89801  2.37887  2.77519  2.98518  4.58477  3.61503
          0.01671  4.49578  5.21813  0.61958  0.77255  0.48576  0.95510
    431   2.16322  5.17134  2.95293  1.99487  4.50677  3.49898  3.71169  3.96778  2.44216  3.47716  4.24259  2.58361  3.91134  2.82392  2.00682  2.42730  2.98645  3.56270  5.63120  4.24697    605 - -
          2.68618  4.42225  2.77519  2.73123  3.46354  2.40513  3.72494  3.29354  2.67741  2.69355  4.24690  2.90347  2.73739  3.18146  2.89801  2.37887  2.77519  2.98518  4.58477  3.61503
          0.01671  4.49578  5.21813  0.61958  0.77255  0.48576  0.95510
    432   2.69864  2.91144  4.19663  3.60913  2.70961  3.80547  3.26928  2.61028  3.48236  1.79321  3.27927  2.91131  4.17415  3.69541  3.64974  3.09385  2.93067  2.14568  4.75132  2.88123    606 - -
          2.68618  4.42225  2.77519  2.73123  3.46354  2.40513  3.72494  3.29354  2.67741  2.69355  4.24690  2.90347  2.73739  3.18146  2.89801  2.37887  2.77519  2.98518  4.58477  3.61503
          0.01671  4.49578  5.21813  0.61958  0.77255  0.48576  0.95510
    433   2.80023  2.81115  3.52516  2.92811  3.84117  3.69236  3.88326  2.58814  2.63134  2.86806  3.75885  3.35630  4.07686  2.62421  1.61152  2.95107  3.02775  2.94350  5.20119  3.95860    607 - -
          2.68618  4.42225  2.77519  2.73123  3.46354  2.40513  3.72494  3.29354  2.67741  2.69355  4.24690  2.90347  2.73739  3.18146  2.89801  2.37887  2.77519  2.98518  4.58477  3.61503
          0.01671  4.49578  5.21813  0.61958  0.77255  0.48576  0.95510
    434   2.53720  4.40550  4.88865  4.30418  2.64156  4.29607  4.65050  1.93048  4.14774  1.29213  3.25279  4.40333  4.60239  4.28289  4.21764  3.62080  3.29246  1.71990  5.10533  3.95661    608 - -
          2.68618  4.42225  2.77519  2.73123  3.46354  2.40513  3.72494  3.29354  2.67741  2.69355  4.24690  2.90347  2.73739  3.18146  2.89801  2.37887  2.77519  2.98518  4.58477  3.61503
          0.01671  4.49578  5.21813  0.61958  0.77255  0.48576  0.95510
    435   3.94306  5.24353  5.19391  4.87671  3.50740  4.77253  5.34982  2.77632  4.64787  0.36853  3.40390  5.10041  5.12643  4.85447  4.70500  4.48779  4.22117  2.96700  5.56432  4.41930    609 - -
          2.68618  4.42225  2.77519  2.73123  3.46354  2.40513  3.72494  3.29354  2.67741  2.69355  4.24690  2.90347  2.73739  3.18146  2.89801  2.37887  2.77519  2.98518  4.58477  3.61503
          0.01671  4.49578  5.21813  0.61958  0.77255  0.48576  0.95510
    436   2.47819  1.47095  4.31113  3.93031  4.29569  3.26212  4.66989  3.61979  3.82491  3.39655  4.26484  3.82897  4.01964  4.06980  4.02397  2.06449  1.43053  3.18158  5.73041  4.56619    610 - -
          2.68618  4.42225  2.77519  2.73123  3.46354  2.40513  3.72494  3.29354  2.67741  2.69355  4.24690  2.90347  2.73739  3.18146  2.89801  2.37887  2.77519  2.98518  4.58477  3.61503
          0.01671  4.49578  5.21813  0.61958  0.77255  0.48576  0.95510
    437   1.34355  4.48072  3.62136  3.12117  3.98792  3.44352  4.12908  2.62553  3.09206  3.05058  3.92227  3.45351  2.49461  3.40384  3.45616  2.25656  2.95747  3.00724  5.38984  4.14958    611 - -
          2.68618  4.42225  2.77519  2.73123  3.46354  2.40513  3.72494  3.29354  2.67741  2.69355  4.24690  2.90347  2.73739  3.18146  2.89801  2.37887  2.77519  2.98518  4.58477  3.61503
          0.01671  4.49578  5.21813  0.61958  0.77255  0.48576  0.95510
    438   2.78826  4.44138  3.76968  3.18548  3.50897  3.77628  3.19707  2.87642  2.45757  1.45814  2.51443  3.54917  4.14608  3.35996  3.23680  3.04551  3.01469  2.69009  4.99273  3.76782    612 - -
          2.68618  4.42225  2.77519  2.73123  3.46354  2.40513  3.72494  3.29354  2.67741  2.69355  4.24690  2.90347  2.73739  3.18146  2.89801  2.37887  2.77519  2.98518  4.58477  3.61503
          0.01671  4.49578  5.21813  0.61958  0.77255  0.48576  0.95510
    439   3.15160  5.36899  3.41369  2.85047  4.69746  3.79316  2.82645  4.17913  2.20891  3.62978  4.47038  2.51447  4.18391  2.95700  1.06903  3.13458  3.34223  3.83182  5.65591  4.39369    613 - -
          2.68618  4.42225  2.77519  2.73123  3.46354  2.40513  3.72494  3.29354  2.67741  2.69355  4.24690  2.90347  2.73739  3.18146  2.89801  2.37887  2.77519  2.98518  4.58477  3.61503
          0.01671  4.49578  5.21813  0.61958  0.77255  0.48576  0.95510
    440   2.70147  5.12425  2.39390  1.96358  3.25958  3.48502  3.11149  3.89602  2.42866  3.41404  4.17472  2.96721  3.87964  2.50148  2.56623  2.68090  2.93283  2.93051  5.57766  4.18869    614 - -
          2.68618  4.42225  2.77519  2.73123  3.46354  2.40513  3.72494  3.29354  2.67741  2.69355  4.24690  2.90347  2.73739  3.18146  2.89801  2.37887  2.77519  2.98518  4.58477  3.61503
          0.01671  4.49578  5.21813  0.61958  0.77255  0.48576  0.95510
    441   3.61548  5.28466  4.40929  4.40254  5.45034  0.19723  5.43614  5.24756  4.66330  4.79929  5.81033  4.57683  4.68759  4.93916  4.78833  3.81107  4.14096  4.65550  6.33684  5.58766    615 - -
          2.68618  4.42225  2.77519  2.73123  3.46354  2.40513  3.72494  3.29354  2.67741  2.69355  4.24690  2.90347  2.73739  3.18146  2.89801  2.37887  2.77519  2.98518  4.58477  3.61503
          0.01671  4.49578  5.21813  0.61958  0.77255  0.48576  0.95510
    442   2.77897  5.21191  2.35448  2.15601  4.51968  3.49180  3.73186  3.98351  2.18082  2.87446  4.27072  2.97002  1.99105  2.84885  2.98968  2.74783  3.01536  3.58334  5.66367  4.26677    616 - -
          2.68618  4.42225  2.77519  2.73123  3.46354  2.40513  3.72494  3.29354  2.67741  2.69355  4.24690  2.90347  2.73739  3.18146  2.89801  2.37887  2.77519  2.98518  4.58477  3.61503
          0.01671  4.49578  5.21813  0.61958  0.77255  0.48576  0.95510
    443   2.81301  4.29193  4.20027  3.62795  1.85229  3.88967  4.06070  2.71840  3.49465  2.09705  3.36895  3.82993  4.25311  2.97304  3.68153  3.17820  2.63196  2.54308  2.35648  3.28754    617 - -
          2.68618  4.42225  2.77519  2.73123  3.46354  2.40513  3.72494  3.29354  2.67741  2.69355  4.24690  2.90347  2.73739  3.18146  2.89801  2.37887  2.77519  2.98518  4.58477  3.61503
          0.01671  4.49578  5.21813  0.61958  0.77255  0.48576  0.95510
    444   3.61548  5.28466  4.40929  4.40254  5.45034  0.19723  5.43614  5.24756  4.66330  4.79929  5.81033  4.57683  4.68759  4.93916  4.78833  3.81107  4.14096  4.65550  6.33684  5.58766    618 - -
          2.68618  4.42225  2.77519  2.73123  3.46354  2.40513  3.72494  3.29354  2.67741  2.69355  4.24690  2.90347  2.73739  3.18146  2.89801  2.37887  2.77519  2.98518  4.58477  3.61503
          0.01671  4.49578  5.21813  0.61958  0.77255  0.48576  0.95510
    445   2.43302  4.31876  4.43207  3.88481  2.80559  3.95985  4.44994  2.33513  3.77114  2.45640  3.48393  4.05350  4.38163  3.99812  3.95144  3.29327  2.47237  1.12628  5.12066  3.92052    619 - -
          2.68618  4.42225  2.77519  2.73123  3.46354  2.40513  3.72494  3.29354  2.67741  2.69355  4.24690  2.90347  2.73739  3.18146  2.89801  2.37887  2.77519  2.98518  4.58477  3.61503
          0.01671  4.49578  5.21813  0.61958  0.77255  0.48576  0.95510
    446   2.43764  4.86191  3.12586  2.08548  4.08959  3.54390  3.74968  3.49548  2.24503  2.25406  2.92952  2.66997  3.93480  2.91059  3.00004  2.75549  2.93953  3.18603  5.37134  4.04894    620 - -
          2.68618  4.42225  2.77519  2.73123  3.46354  2.40513  3.72494  3.29354  2.67741  2.69355  4.24690  2.90347  2.73739  3.18146  2.89801  2.37887  2.77519  2.98518  4.58477  3.61503
          0.01671  4.49578  5.21813  0.61958  0.77255  0.48576  0.95510
    447   2.71312  4.97311  3.04987  2.51154  4.23705  2.22182  3.14996  3.00961  2.50395  3.24618  4.04708  2.68307  3.91584  2.27356  2.96706  2.73000  2.51839  3.32209  5.46678  4.11850    621 - -
          2.68618  4.42225  2.77519  2.73123  3.46354  2.40513  3.72494  3.29354  2.67741  2.69355  4.24690  2.90347  2.73739  3.18146  2.89801  2.37887  2.77519  2.98518  4.58477  3.61503
          0.01671  4.49578  5.21813  0.61958  0.77255  0.48576  0.95510
    448   3.34680  4.67472  5.09704  4.51452  3.16808  4.55867  4.77127  1.84221  4.32846  0.83415  3.10184  4.63584  4.79236  4.40625  4.37376  3.89329  3.56658  2.57231  3.26957  3.87712    622 - -
          2.68618  4.42225  2.77519  2.73123  3.46354  2.40513  3.72494  3.29354  2.67741  2.69355  4.24690  2.90347  2.73739  3.18146  2.89801  2.37887  2.77519  2.98518  4.58477  3.61503
          0.01671  4.49578  5.21813  0.61958  0.77255  0.48576  0.95510
    449   3.41137  5.34939  3.28576  3.25448  4.83296  3.74789  4.64548  4.73518  3.63686  4.31171  5.29702  0.40809  4.44501  3.95718  3.98176  3.47679  3.83455  4.28561  6.05580  4.76558    623 - -
          2.68618  4.42225  2.77519  2.73123  3.46354  2.40513  3.72494  3.29354  2.67741  2.69355  4.24690  2.90347  2.73739  3.18146  2.89801  2.37887  2.77519  2.98518  4.58477  3.61503
          0.01671  4.49578  5.21813  0.61958  0.77255  0.48576  0.95510
    450   2.46320  5.18560  3.01240  2.17002  4.52006  3.51618  3.68677  3.98010  2.14680  3.47521  4.23514  2.99393  3.90870  2.20451  2.29774  2.72210  2.24069  3.57180  5.61497  4.23728    624 - -
          2.68618  4.42225  2.77519  2.73123  3.46354  2.40513  3.72494  3.29354  2.67741  2.69355  4.24690  2.90347  2.73739  3.18146  2.89801  2.37887  2.77519  2.98518  4.58477  3.61503
          0.01671  4.49578  5.21813  0.61958  0.77255  0.48576  0.95510
    451   2.80824  4.73896  3.43340  2.83593  3.92022  3.68254  3.84345  2.64783  2.01865  2.53234  3.08021  3.29138  4.05645  3.05511  1.78042  2.92490  3.02827  3.02035  5.25688  4.00300    625 - -
          2.68618  4.42225  2.77519  2.73123  3.46354  2.40513  3.72494  3.29354  2.67741  2.69355  4.24690  2.90347  2.73739  3.18146  2.89801  2.37887  2.77519  2.98518  4.58477  3.61503
          0.01671  4.49578  5.21813  0.61958  0.77255  0.48576  0.95510
    452   3.47805  4.70297  5.45771  4.94714  3.74128  4.98701  5.53875  0.99664  4.85203  1.62456  3.50239  5.11530  5.18683  5.00871  4.96529  4.38711  3.72445  1.44319  5.82314  4.68643    626 - -
          2.68618  4.42225  2.77519  2.73123  3.46354  2.40513  3.72494  3.29354  2.67741  2.69355  4.24690  2.90347  2.73739  3.18146  2.89801  2.37887  2.77519  2.98518  4.58477  3.61503
          0.01671  4.49578  5.21813  0.61958  0.77255  0.48576  0.95510
    453   2.17863  5.10196  2.98765  1.81359  3.40295  3.49659  3.10651  3.85423  2.16829  3.38563  4.15659  2.98472  3.89289  2.54271  2.91661  2.69977  2.94497  3.46822  5.56018  4.18141    627 - -
          2.68618  4.42225  2.77519  2.73123  3.46354  2.40513  3.72494  3.29354  2.67741  2.69355  4.24690  2.90347  2.73739  3.18146  2.89801  2.37887  2.77519  2.98518  4.58477  3.61503
          0.01671  4.49578  5.21813  0.61958  0.77255  0.48576  0.95510
    454   2.22895  5.16798  2.97706  2.19800  4.49455  3.49772  3.68611  3.95826  2.40901  3.46142  4.22010  2.62541  3.89532  2.24699  2.19874  2.70373  2.52923  3.55000  5.61052  4.22387    628 - -
          2.68618  4.42225  2.77519  2.73123  3.46354  2.40513  3.72494  3.29354  2.67741  2.69355  4.24690  2.90347  2.73739  3.18146  2.89801  2.37887  2.77519  2.98518  4.58477  3.61503
          0.01671  4.49578  5.21813  0.61958  0.77255  0.48576  0.95510
    455   2.29712  4.85535  3.12952  2.11163  4.07858  3.54080  3.74479  3.49137  2.55085  2.73138  3.92991  2.67312  3.92973  2.90572  2.36970  2.74788  2.93162  3.18100  3.76768  3.09782    629 - -
          2.68618  4.42225  2.77519  2.73123  3.46354  2.40513  3.72494  3.29354  2.67741  2.69355  4.24690  2.90347  2.73739  3.18146  2.89801  2.37887  2.77519  2.98518  4.58477  3.61503
          0.01671  4.49578  5.21813  0.61958  0.77255  0.48576  0.95510
    456   3.84768  5.10057  5.53601  4.97845  3.24715  5.14169  5.40950  2.47721  4.78236  0.60141  1.99174  5.23311  5.20172  4.77154  4.80361  4.54070  4.05554  2.73796  5.47470  4.48315    630 - -
          2.68618  4.42225  2.77519  2.73123  3.46354  2.40513  3.72494  3.29354  2.67741  2.69355  4.24690  2.90347  2.73739  3.18146  2.89801  2.37887  2.77519  2.98518  4.58477  3.61503
          0.01671  4.49578  5.21813  0.61958  0.77255  0.48576  0.95510
    457   2.25659  5.01543  3.03481  2.48252  4.28857  2.99443  3.70505  3.72520  2.19201  2.80727  4.07750  2.50052  3.90145  2.27046  2.93971  2.71013  2.93628  3.36742  5.49290  3.24552    631 - -
          2.68618  4.42225  2.77519  2.73123  3.46354  2.40513  3.72494  3.29354  2.67741  2.69355  4.24690  2.90347  2.73739  3.18146  2.89801  2.37887  2.77519  2.98518  4.58477  3.61503
          0.23859  4.49578  1.60394  0.61958  0.77255  0.48576  0.95510
    458   2.24846  5.15813  3.00758  2.18587  4.50793  3.50072  3.64210  3.94927  1.77837  3.43596  4.21253  2.98104  3.89321  2.36464  2.34069  2.73403  2.97990  3.55449  5.56165  4.21598    632 - -
          2.68625  4.42232  2.77527  2.73130  3.46361  2.40520  3.72502  3.29312  2.67694  2.69362  4.24697  2.90321  2.73747  3.18154  2.89808  2.37894  2.77527  2.98526  4.58484  3.61510
          0.64123  1.61857  1.29035  0.66695  0.72005  0.34051  1.24273
    459   2.66648  4.87947  3.02089  2.25532  4.13069  2.49964  2.74899  2.89099  2.42117  3.14041  3.95369  2.99820  3.86718  2.81502  2.47080  2.69319  2.89613  3.22158  5.36763  4.03618    636 - -
          2.68618  4.42225  2.77519  2.73123  3.46354  2.40513  3.72494  3.29354  2.67741  2.69355  4.24690  2.90347  2.73739  3.18146  2.89801  2.37887  2.77519  2.98518  4.58477  3.61503
          0.02136  4.25255  4.97490  0.61958  0.77255  0.79890  0.59751
    460   2.73193  4.92885  3.01361  2.25439  4.19510  2.86280  3.69438  3.59763  1.79976  2.26893  4.01267  3.02668  3.90593  2.84498  2.79235  2.75614  2.96048  3.27512  5.40912  4.09145    637 - -
          2.68618  4.42225  2.77519  2.73123  3.46354  2.40513  3.72494  3.29354  2.67741  2.69355  4.24690  2.90347  2.73739  3.18146  2.89801  2.37887  2.77519  2.98518  4.58477  3.61503
          0.02136  4.25255  4.97490  0.61958  0.77255  0.79890  0.59751
    461   2.63488  4.31619  3.59264  3.05329  3.41674  2.45557  3.91294  2.80350  2.98161  1.85241  3.44493  3.41907  4.01353  3.29129  3.30047  2.88314  2.51865  2.58783  4.89464  2.85729    638 - -
          2.68618  4.42225  2.77519  2.73123  3.46354  2.40513  3.72494  3.29354  2.67741  2.69355  4.24690  2.90347  2.73739  3.18146  2.89801  2.37887  2.77519  2.98518  4.58477  3.61503
          0.02136  4.25255  4.97490  0.61958  0.77255  0.33035  1.26824
    462   2.69242  4.50402  2.85903  2.87529  2.98814  3.08338  3.87704  2.47816  2.51755  2.40327  3.60241  3.31617  4.01827  3.15858  3.22904  2.55356  2.49180  2.48531  5.07378  3.82205    639 - -
          2.68618  4.42225  2.77519  2.73123  3.46354  2.40513  3.72494  3.29354  2.67741  2.69355  4.24690  2.90347  2.73739  3.18146  2.89801  2.37887  2.77519  2.98518  4.58477  3.61503
          0.01671  4.49578  5.21813  0.61958  0.77255  0.48576  0.95510
    463   2.69971  4.87944  2.46682  2.55309  3.20685  3.53389  3.10345  2.94284  2.19128  3.13423  3.95201  3.06978  3.92382  2.60811  3.00392  2.73936  2.93096  3.20857  5.37273  2.68537    640 - -
          2.68618  4.42225  2.77519  2.73123  3.46354  2.40513  3.72494  3.29354  2.67741  2.69355  4.24690  2.90347  2.73739  3.18146  2.89801  2.37887  2.77519  2.98518  4.58477  3.61503
          0.01671  4.49578  5.21813  0.61958  0.77255  0.48576  0.95510
    464   2.70996  4.97787  3.04492  2.25048  4.24659  2.54518  3.72453  3.01634  2.24301  3.25385  4.05270  3.03259  2.51973  2.86112  2.96878  2.72517  2.44671  3.32831  5.47312  4.12272    641 - -
          2.68618  4.42225  2.77519  2.73123  3.46354  2.40513  3.72494  3.29354  2.67741  2.69355  4.24690  2.90347  2.73739  3.18146  2.89801  2.37887  2.77519  2.98518  4.58477  3.61503
          0.08423  4.49578  2.66464  0.61958  0.77255  0.48576  0.95510
    465   2.39524  5.17877  2.27712  2.38510  4.50429  3.45722  2.98019  3.97814  2.43686  3.47848  4.23388  2.93343  3.20694  2.12104  2.92999  2.32541  2.95048  3.56096  5.62843  4.22499    642 - -
          2.68618  4.42225  2.77519  2.73123  3.46354  2.40513  3.72494  3.29354  2.67741  2.69355  4.24690  2.90347  2.73739  3.18146  2.89801  2.37887  2.77519  2.98518  4.58477  3.61503
          0.28560  4.42942  1.44175  0.61958  0.77255  0.58954  0.80875
    466   2.69158  5.04944  2.33258  1.74741  4.31880  2.73033  3.65985  3.78077  2.46922  3.33136  4.12541  2.88119  3.83292  2.79421  2.95986  2.67369  2.93261  3.40977  3.54438  4.13252    643 - -
          2.68618  4.42225  2.77519  2.73123  3.46354  2.40513  3.72494  3.29354  2.67741  2.69355  4.24690  2.90347  2.73739  3.18146  2.89801  2.37887  2.77519  2.98518  4.58477  3.61503
          0.02329  4.16711  4.88946  0.61958  0.77255  0.87582  0.53875
    467   2.70924  5.05858  2.89985  1.80186  4.36861  3.44195  2.85678  3.81096  2.31272  3.33652  4.12685  2.93536  3.85290  2.75537  2.33249  2.69395  2.55865  3.43709  5.49766  4.14452    644 - -
          2.68618  4.42225  2.77519  2.73123  3.46354  2.40513  3.72494  3.29354  2.67741  2.69355  4.24690  2.90347  2.73739  3.18146  2.89801  2.37887  2.77519  2.98518  4.58477  3.61503
          0.02329  4.16711  4.88946  0.61958  0.77255  0.87582  0.53875
    468   2.65696  4.94266  2.40715  2.10206  4.21023  2.76648  3.65830  2.68158  2.46909  3.22010  4.02409  2.91310  3.10217  2.79959  2.95070  2.66141  2.89649  3.29029  5.44098  4.07835    645 - -
          2.68618  4.42225  2.77519  2.73123  3.46354  2.40513  3.72494  3.29354  2.67741  2.69355  4.24690  2.90347  2.73739  3.18146  2.89801  2.37887  2.77519  2.98518  4.58477  3.61503
          0.02329  4.16711  4.88946  0.61958  0.77255  0.71222  0.67443
    469   3.81855  5.07085  4.72299  4.40351  2.11868  4.49658  3.63125  3.63348  4.13440  2.96040  4.20330  4.20041  4.83085  4.23290  4.19359  3.90809  4.04384  3.53272  0.97443  1.67757    646 - -
          2.68618  4.42225  2.77519  2.73123  3.46354  2.40513  3.72494  3.29354  2.67741  2.69355  4.24690  2.90347  2.73739  3.18146  2.89801  2.37887  2.77519  2.98518  4.58477  3.61503
          0.02136  4.25255  4.97490  0.61958  0.77255  0.58422  0.81541
    470   4.20759  5.28419  5.11375  4.92961  1.35107  4.81531  3.64254  3.82622  4.74208  3.05884  4.38688  4.42254  5.09710  4.54700  4.65417  4.21248  4.41792  3.77091  3.73861  0.75135    647 - -
          2.68618  4.42225  2.77519  2.73123  3.46354  2.40513  3.72494  3.29354  2.67741  2.69355  4.24690  2.90347  2.73739  3.18146  2.89801  2.37887  2.77519  2.98518  4.58477  3.61503
          0.01922  4.35720  5.07955  0.61958  0.77255  0.37876  1.15427
    471   2.20796  4.47825  3.49874  2.54581  3.61992  3.66369  2.53852  2.23370  2.88996  2.14901  3.57576  3.36744  4.04662  3.21276  3.25641  2.90809  2.94172  2.73754  5.05379  3.80911    648 - -
          2.68618  4.42225  2.77519  2.73123  3.46354  2.40513  3.72494  3.29354  2.67741  2.69355  4.24690  2.90347  2.73739  3.18146  2.89801  2.37887  2.77519  2.98518  4.58477  3.61503
          0.01671  4.49578  5.21813  0.61958  0.77255  0.48576  0.95510
    472   2.78079  4.82014  3.35677  3.01893  4.63544  0.98540  4.19234  4.08539  2.93740  3.67980  4.50950  3.40481  2.82274  3.38581  2.55293  2.88438  3.16649  3.62567  5.84310  4.58955    649 - -
          2.68618  4.42225  2.77519  2.73123  3.46354  2.40513  3.72494  3.29354  2.67741  2.69355  4.24690  2.90347  2.73739  3.18146  2.89801  2.37887  2.77519  2.98518  4.58477  3.61503
          0.01671  4.49578  5.21813  0.61958  0.77255  0.48576  0.95510
    473   2.86837  5.08567  3.27696  2.67071  4.38584  3.64763  3.75231  3.05221  1.86360  3.33315  4.15236  3.16248  4.02257  2.41501  1.67950  2.88322  3.07984  2.85365  5.51283  4.22089    650 - -
          2.68618  4.42225  2.77519  2.73123  3.46354  2.40513  3.72494  3.29354  2.67741  2.69355  4.24690  2.90347  2.73739  3.18146  2.89801  2.37887  2.77519  2.98518  4.58477  3.61503
          0.01671  4.49578  5.21813  0.61958  0.77255  0.48576  0.95510
    474   2.98316  4.59402  4.08676  3.58107  3.58546  3.96755  4.40516  2.13105  3.44295  2.03574  3.52508  3.90135  1.28394  3.78002  3.71771  3.30537  3.26190  2.48848  5.27411  4.03913    651 - -
          2.68618  4.42225  2.77519  2.73123  3.46354  2.40513  3.72494  3.29354  2.67741  2.69355  4.24690  2.90347  2.73739  3.18146  2.89801  2.37887  2.77519  2.98518  4.58477  3.61503
          0.01671  4.49578  5.21813  0.61958  0.77255  0.48576  0.95510
    475   3.50076  4.72688  5.45982  4.94922  3.71563  5.00297  5.54646  0.88834  4.84970  1.64751  3.47541  5.12720  5.19605  5.00118  4.96334  4.40488  3.74673  1.61529  5.81677  4.68755    652 - -
          2.68618  4.42225  2.77519  2.73123  3.46354  2.40513  3.72494  3.29354  2.67741  2.69355  4.24690  2.90347  2.73739  3.18146  2.89801  2.37887  2.77519  2.98518  4.58477  3.61503
          0.01671  4.49578  5.21813  0.61958  0.77255  0.48576  0.95510
    476   3.68898  4.95065  5.46227  4.88455  3.27875  5.01248  5.30676  2.03466  4.73482  1.12748  1.24454  5.10383  5.11194  4.72024  4.76080  4.37983  3.89920  2.56400  5.44344  4.44620    653 - -
          2.68618  4.42225  2.77519  2.73123  3.46354  2.40513  3.72494  3.29354  2.67741  2.69355  4.24690  2.90347  2.73739  3.18146  2.89801  2.37887  2.77519  2.98518  4.58477  3.61503
          0.01671  4.49578  5.21813  0.61958  0.77255  0.48576  0.95510
    477   3.38830  4.62972  5.35559  4.84116  3.79912  4.87053  5.42597  1.27428  4.74266  2.27717  2.75517  4.99468  5.10993  4.93544  4.87036  4.25904  3.63781  0.98372  5.79406  4.62535    654 - -
          2.68618  4.42225  2.77519  2.73123  3.46354  2.40513  3.72494  3.29354  2.67741  2.69355  4.24690  2.90347  2.73739  3.18146  2.89801  2.37887  2.77519  2.98518  4.58477  3.61503
          0.01671  4.49578  5.21813  0.61958  0.77255  0.48576  0.95510
    478   2.77612  4.61247  3.51023  3.00824  3.84568  3.64725  4.02068  2.54825  2.88569  2.82575  3.77778  3.42091  4.10099  2.65181  3.22910  2.95131  1.29279  2.84853  5.28061  4.02701    655 - -
          2.68618  4.42225  2.77519  2.73123  3.46354  2.40513  3.72494  3.29354  2.67741  2.69355  4.24690  2.90347  2.73739  3.18146  2.89801  2.37887  2.77519  2.98518  4.58477  3.61503
          0.01671  4.49578  5.21813  0.61958  0.77255  0.48576  0.95510
    479   2.48320  5.21643  2.96998  2.03511  4.56019  3.49772  3.67777  4.03360  2.11905  3.51339  4.26150  2.59010  3.89381  2.44886  2.15639  2.43744  2.96591  3.60725  5.64241  4.24850    656 - -
          2.68618  4.42225  2.77519  2.73123  3.46354  2.40513  3.72494  3.29354  2.67741  2.69355  4.24690  2.90347  2.73739  3.18146  2.89801  2.37887  2.77519  2.98518  4.58477  3.61503
          0.01671  4.49578  5.21813  0.61958  0.77255  0.48576  0.95510
    480   2.83418  5.06635  3.12566  2.65687  4.50485  3.54895  3.83975  3.93312  2.49188  3.48256  4.29210  1.54176  4.01056  2.97968  2.16623  2.85324  2.18727  3.55302  5.64744  4.32655    657 - -
          2.68618  4.42225  2.77519  2.73123  3.46354  2.40513  3.72494  3.29354  2.67741  2.69355  4.24690  2.90347  2.73739  3.18146  2.89801  2.37887  2.77519  2.98518  4.58477  3.61503
          0.01671  4.49578  5.21813  0.61958  0.77255  0.48576  0.95510
    481   2.91372  5.32025  1.39106  2.42212  4.53273  3.49386  3.84712  4.08468  2.71895  3.61854  4.42362  2.47851  3.99549  2.99529  3.23690  2.45667  3.16908  3.69731  5.75765  2.63186    658 - -
          2.68618  4.42225  2.77519  2.73123  3.46354  2.40513  3.72494  3.29354  2.67741  2.69355  4.24690  2.90347  2.73739  3.18146  2.89801  2.37887  2.77519  2.98518  4.58477  3.61503
          0.01671  4.49578  5.21813  0.61958  0.77255  0.48576  0.95510
    482   2.74675  5.07192  3.04654  2.07762  4.33474  3.53097  2.82125  3.79689  2.43848  3.34391  4.13285  3.02972  3.18903  2.83963  2.24791  2.74414  2.97482  3.43334  5.51729  2.42366    659 - -
          2.68618  4.42225  2.77519  2.73123  3.46354  2.40513  3.72494  3.29354  2.67741  2.69355  4.24690  2.90347  2.73739  3.18146  2.89801  2.37887  2.77519  2.98518  4.58477  3.61503
          0.01671  4.49578  5.21813  0.61958  0.77255  0.48576  0.95510
    483   2.41082  5.07558  3.01497  2.46267  4.38100  2.50309  3.02364  3.82959  2.16803  3.36723  4.14157  2.99703  3.89523  2.81376  2.59381  2.40296  2.36703  3.44784  5.54692  4.17506    660 - -
          2.68618  4.42225  2.77519  2.73123  3.46354  2.40513  3.72494  3.29354  2.67741  2.69355  4.24690  2.90347  2.73739  3.18146  2.89801  2.37887  2.77519  2.98518  4.58477  3.61503
          0.01671  4.49578  5.21813  0.61958  0.77255  0.48576  0.95510
    484   2.72532  4.29941  3.88244  3.30722  3.36054  3.76646  4.02553  2.38744  3.19309  1.60721  3.39077  2.83335  4.13863  2.90902  3.45825  3.03685  2.95640  2.55254  2.88765  3.62758    661 - -
          2.68618  4.42225  2.77519  2.73123  3.46354  2.40513  3.72494  3.29354  2.67741  2.69355  4.24690  2.90347  2.73739  3.18146  2.89801  2.37887  2.77519  2.98518  4.58477  3.61503
          0.01671  4.49578  5.21813  0.61958  0.77255  0.48576  0.95510
    485   2.92083  5.24764  3.10601  2.61658  4.63985  1.64405  3.78332  4.06633  2.02411  3.55908  4.35807  2.58087  4.03261  2.90673  2.12280  2.90281  3.14736  3.68284  5.68211  4.36468    662 - -
          2.68618  4.42225  2.77519  2.73123  3.46354  2.40513  3.72494  3.29354  2.67741  2.69355  4.24690  2.90347  2.73739  3.18146  2.89801  2.37887  2.77519  2.98518  4.58477  3.61503
          0.01671  4.49578  5.21813  0.61958  0.77255  0.48576  0.95510
    486   3.58875  4.88794  5.31357  4.80347  3.41420  4.86483  5.31042  2.28323  4.63220  0.70249  3.20609  5.00129  5.08200  4.74007  4.71449  4.27095  3.83645  1.73233  5.54078  4.45490    663 - -
          2.68618  4.42225  2.77519  2.73123  3.46354  2.40513  3.72494  3.29354  2.67741  2.69355  4.24690  2.90347  2.73739  3.18146  2.89801  2.37887  2.77519  2.98518  4.58477  3.61503
          0.01671  4.49578  5.21813  0.61958  0.77255  0.48576  0.95510
    487   2.74389  4.22534  4.16562  3.58899  2.07183  3.83008  4.07131  2.67041  3.47033  2.39985  2.74146  3.79357  4.20114  3.69013  3.65632  2.61801  2.56303  2.47948  4.70435  2.06746    664 - -
          2.68618  4.42225  2.77519  2.73123  3.46354  2.40513  3.72494  3.29354  2.67741  2.69355  4.24690  2.90347  2.73739  3.18146  2.89801  2.37887  2.77519  2.98518  4.58477  3.61503
          0.01671  4.49578  5.21813  0.61958  0.77255  0.48576  0.95510
    488   3.41137  5.34939  3.28576  3.25448  4.83296  3.74789  4.64548  4.73518  3.63686  4.31171  5.29702  0.40809  4.44501  3.95718  3.98176  3.47679  3.83455  4.28561  6.05580  4.76558    665 - -
          2.68618  4.42225  2.77519  2.73123  3.46354  2.40513  3.72494  3.29354  2.67741  2.69355  4.24690  2.90347  2.73739  3.18146  2.89801  2.37887  2.77519  2.98518  4.58477  3.61503
          0.01671  4.49578  5.21813  0.61958  0.77255  0.48576  0.95510
    489   3.61548  5.28466  4.40929  4.40254  5.45034  0.19723  5.43614  5.24756  4.66330  4.79929  5.81033  4.57683  4.68759  4.93916  4.78833  3.81107  4.14096  4.65550  6.33684  5.58766    666 - -
          2.68618  4.42225  2.77519  2.73123  3.46354  2.40513  3.72494  3.29354  2.67741  2.69355  4.24690  2.90347  2.73739  3.18146  2.89801  2.37887  2.77519  2.98518  4.58477  3.61503
          0.01671  4.49578  5.21813  0.61958  0.77255  0.48576  0.95510
    490   3.33306  6.05537  0.85849  1.87216  5.31933  3.47909  4.08863  4.89115  3.20002  4.33841  5.21317  2.29431  4.14418  3.26246  3.87072  3.17137  3.63692  4.42106  6.48545  4.89859    667 - -
          2.68618  4.42225  2.77519  2.73123  3.46354  2.40513  3.72494  3.29354  2.67741  2.69355  4.24690  2.90347  2.73739  3.18146  2.89801  2.37887  2.77519  2.98518  4.58477  3.61503
          0.01671  4.49578  5.21813  0.61958  0.77255  0.48576  0.95510
    491   2.82091  4.44376  3.92492  3.36236  3.62693  3.81351  4.15698  1.42590  3.11659  2.59192  3.57702  3.68665  4.22602  3.52773  2.62989  3.11921  2.05218  2.48859  5.13252  3.91996    668 - -
          2.68618  4.42225  2.77519  2.73123  3.46354  2.40513  3.72494  3.29354  2.67741  2.69355  4.24690  2.90347  2.73739  3.18146  2.89801  2.37887  2.77519  2.98518  4.58477  3.61503
          0.01671  4.49578  5.21813  0.61958  0.77255  0.48576  0.95510
    492   3.61548  5.28466  4.40929  4.40254  5.45034  0.19723  5.43614  5.24756  4.66330  4.79929  5.81033  4.57683  4.68759  4.93916  4.78833  3.81107  4.14096  4.65550  6.33684  5.58766    669 - -
          2.68618  4.42225  2.77519  2.73123  3.46354  2.40513  3.72494  3.29354  2.67741  2.69355  4.24690  2.90347  2.73739  3.18146  2.89801  2.37887  2.77519  2.98518  4.58477  3.61503
          0.01671  4.49578  5.21813  0.61958  0.77255  0.48576  0.95510
    493   3.46918  4.70244  5.43750  4.91468  3.66961  4.94606  5.45738  1.34971  4.81080  1.33205  3.43780  5.07511  5.14491  4.94208  4.90580  4.33679  3.71169  1.30766  5.73585  4.61641    670 - -
          2.68618  4.42225  2.77519  2.73123  3.46354  2.40513  3.72494  3.29354  2.67741  2.69355  4.24690  2.90347  2.73739  3.18146  2.89801  2.37887  2.77519  2.98518  4.58477  3.61503
          0.01671  4.49578  5.21813  0.61958  0.77255  0.48576  0.95510
    494   2.37278  2.49652  4.54724  3.94768  2.67856  3.90859  4.24472  2.10774  3.77260  1.88088  3.24607  4.01586  4.26997  3.93681  3.84337  3.21616  2.53055  2.06036  4.78675  3.60672    671 - -
          2.68618  4.42225  2.77519  2.73123  3.46354  2.40513  3.72494  3.29354  2.67741  2.69355  4.24690  2.90347  2.73739  3.18146  2.89801  2.37887  2.77519  2.98518  4.58477  3.61503
          0.01671  4.49578  5.21813  0.61958  0.77255  0.48576  0.95510
    495   2.69745  3.29257  3.14075  3.37611  2.70801  3.76286  4.04990  2.68604  3.28654  1.67851  2.61370  2.95407  4.13541  3.53806  3.53206  3.03638  2.92973  2.48759  4.83939  3.63449    672 - -
          2.68618  4.42225  2.77519  2.73123  3.46354  2.40513  3.72494  3.29354  2.67741  2.69355  4.24690  2.90347  2.73739  3.18146  2.89801  2.37887  2.77519  2.98518  4.58477  3.61503
          0.01671  4.49578  5.21813  0.61958  0.77255  0.48576  0.95510
    496   2.45620  4.85215  3.13645  2.57897  4.08663  2.93261  3.75090  2.91945  2.55366  2.73640  3.93457  2.61142  3.19233  2.91210  2.05575  2.75073  2.93481  3.18306  5.36905  4.04737    673 - -
          2.68618  4.42225  2.77519  2.73123  3.46354  2.40513  3.72494  3.29354  2.67741  2.69355  4.24690  2.90347  2.73739  3.18146  2.89801  2.37887  2.77519  2.98518  4.58477  3.61503
          0.24991  4.49578  1.56079  0.61958  0.77255  0.48576  0.95510
    497   2.77946  5.24821  1.89440  1.97026  4.55078  2.81274  3.70911  4.02740  2.53745  2.76944  4.31892  2.40367  3.87132  2.83520  3.05314  2.72989  3.02600  3.61920  5.70272  4.28061    674 - -
          2.68618  4.42225  2.77519  2.73123  3.46354  2.40513  3.72494  3.29354  2.67741  2.69355  4.24690  2.90347  2.73739  3.18146  2.89801  2.37887  2.77519  2.98518  4.58477  3.61503
          0.02106  4.26693  4.98928  0.61958  0.77255  0.78466  0.60931
    498   2.73592  5.15944  2.92070  2.16085  4.50128  3.46573  3.64079  3.95454  2.04933  3.44432  4.21486  2.44189  2.61729  2.75195  2.23205  2.70505  2.96132  3.55142  5.57696  4.21058    675 - -
          2.68618  4.42225  2.77519  2.73123  3.46354  2.40513  3.72494  3.29354  2.67741  2.69355  4.24690  2.90347  2.73739  3.18146  2.89801  2.37887  2.77519  2.98518  4.58477  3.61503
          0.02106  4.26693  4.98928  0.61958  0.77255  0.78466  0.60931
    499   2.80955  5.31542  1.83526  1.98424  4.63600  3.38249  3.72778  4.12518  2.57225  3.61984  4.39812  2.37243  3.87922  2.85400  3.09929  2.24424  2.59151  3.69975  5.77309  4.33452    676 - -
          2.68618  4.42225  2.77519  2.73123  3.46354  2.40513  3.72494  3.29354  2.67741  2.69355  4.24690  2.90347  2.73739  3.18146  2.89801  2.37887  2.77519  2.98518  4.58477  3.61503
          0.02106  4.26693  4.98928  0.61958  0.77255  0.59567  0.80116
    500   2.73752  5.20711  2.33083  2.37991  4.54227  2.25722  3.66871  4.01387  2.09145  3.50142  4.26068  2.92611  3.87357  2.40454  2.46856  2.69899  2.97016  3.59468  5.63832  4.24184    677 - -
          2.68623  4.42257  2.77451  2.73155  3.46327  2.40475  3.72527  3.29337  2.67773  2.69360  4.24722  2.90345  2.73772  3.18115  2.89752  2.37899  2.77526  2.98550  4.58509  3.61535
          0.63145  0.77228  5.07955  1.13505  0.38773  0.37876  1.15427
    501   2.94039  4.44027  4.23705  3.65485  2.58621  4.02706  4.28635  2.63371  2.39517  1.22584  2.69523  3.93391  4.36134  3.76689  3.72475  3.31303  3.16746  2.57152  4.97391  3.78399    687 - -
          2.68618  4.42225  2.77519  2.73123  3.46354  2.40513  3.72494  3.29354  2.67741  2.69355  4.24690  2.90347  2.73739  3.18146  2.89801  2.37887  2.77519  2.98518  4.58477  3.61503
          0.09621  4.49578  2.51867  0.61958  0.77255  0.48576  0.95510
    502   2.72163  4.88931  3.14794  2.57558  4.12745  3.54629  3.72131  3.54023  2.10046  3.14059  3.96219  3.08206  3.93103  2.50338  2.27639  2.76096  2.32771  3.22545  3.61268  3.04924    688 - -
          2.68618  4.42225  2.77519  2.73123  3.46354  2.40513  3.72494  3.29354  2.67741  2.69355  4.24690  2.90347  2.73739  3.18146  2.89801  2.37887  2.77519  2.98518  4.58477  3.61503
          0.01808  4.41766  5.14000  0.61958  0.77255  0.41721  1.07553
    503   1.83740  4.52254  3.60980  3.11717  3.82146  3.63185  4.09925  2.95065  3.04190  2.81880  3.75806  3.49477  4.11242  2.38331  3.38216  2.95073  3.03130  1.54048  5.27579  4.03559    689 - -
          2.68618  4.42225  2.77519  2.73123  3.46354  2.40513  3.72494  3.29354  2.67741  2.69355  4.24690  2.90347  2.73739  3.18146  2.89801  2.37887  2.77519  2.98518  4.58477  3.61503
          0.01671  4.49578  5.21813  0.61958  0.77255  0.48576  0.95510
    504   2.37592  4.40984  3.57890  3.01069  3.54378  3.67443  3.92670  2.90708  2.60989  2.27769  3.51331  3.41388  4.05356  2.79420  3.30771  2.53739  2.92539  2.42729  2.90515  2.82167    690 - -
          2.68618  4.42225  2.77519  2.73123  3.46354  2.40513  3.72494  3.29354  2.67741  2.69355  4.24690  2.90347  2.73739  3.18146  2.89801  2.37887  2.77519  2.98518  4.58477  3.61503
          0.01671  4.49578  5.21813  0.61958  0.77255  0.48576  0.95510
    505   3.62699  4.89844  5.33153  4.79979  1.08839  4.85521  4.82138  2.14791  4.64649  1.36312  3.16077  4.88439  5.02571  4.63276  4.66323  4.21501  3.84307  2.62969  4.98515  3.60217    691 - -
          2.68618  4.42225  2.77519  2.73123  3.46354  2.40513  3.72494  3.29354  2.67741  2.69355  4.24690  2.90347  2.73739  3.18146  2.89801  2.37887  2.77519  2.98518  4.58477  3.61503
          0.01671  4.49578  5.21813  0.61958  0.77255  0.48576  0.95510
    506   2.71751  5.12860  2.96744  1.93208  4.43547  3.49172  2.71704  3.89475  2.43893  2.88159  4.18215  2.97578  3.12825  2.42897  2.91836  2.24304  2.94918  3.49954  5.58300  4.19774    692 - -
          2.68618  4.42225  2.77519  2.73123  3.46354  2.40513  3.72494  3.29354  2.67741  2.69355  4.24690  2.90347  2.73739  3.18146  2.89801  2.37887  2.77519  2.98518  4.58477  3.61503
          0.01671  4.49578  5.21813  0.61958  0.77255  0.48576  0.95510
    507   2.72847  4.82521  3.19883  2.63285  2.79900  2.67524  3.76721  3.44284  2.27607  2.50591  3.90415  3.13254  3.96050  2.55116  2.25308  2.79110  2.95655  3.14706  5.33405  4.02889    693 - -
          2.68618  4.42225  2.77519  2.73123  3.46354  2.40513  3.72494  3.29354  2.67741  2.69355  4.24690  2.90347  2.73739  3.18146  2.89801  2.37887  2.77519  2.98518  4.58477  3.61503
          0.01671  4.49578  5.21813  0.61958  0.77255  0.48576  0.95510
    508   2.25389  5.08690  2.98881  2.21159  4.38564  2.92035  3.69166  3.83774  2.17659  3.37345  3.30647  2.60922  2.61847  2.80793  2.92930  2.69382  2.93787  3.45338  5.55270  4.17426    694 - -
          2.68618  4.42225  2.77519  2.73123  3.46354  2.40513  3.72494  3.29354  2.67741  2.69355  4.24690  2.90347  2.73739  3.18146  2.89801  2.37887  2.77519  2.98518  4.58477  3.61503
          0.01671  4.49578  5.21813  0.61958  0.77255  0.48576  0.95510
    509   2.92404  5.46271  1.64920  2.36896  4.79135  2.81358  3.83056  4.29144  2.67947  3.77070  4.54531  2.15363  3.97951  2.16796  3.21196  2.47987  3.17806  3.85238  5.91280  4.46244    695 - -
          2.68618  4.42225  2.77519  2.73123  3.46354  2.40513  3.72494  3.29354  2.67741  2.69355  4.24690  2.90347  2.73739  3.18146  2.89801  2.37887  2.77519  2.98518  4.58477  3.61503
          0.01671  4.49578  5.21813  0.61958  0.77255  0.48576  0.95510
    510   2.97988  5.41366  2.63880  2.03311  4.72762  1.39778  2.96983  4.21306  2.73724  3.73047  4.53822  2.44963  4.02574  3.03139  3.23656  2.92456  3.24092  3.81156  5.89395  4.47117    696 - -
          2.68618  4.42225  2.77519  2.73123  3.46354  2.40513  3.72494  3.29354  2.67741  2.69355  4.24690  2.90347  2.73739  3.18146  2.89801  2.37887  2.77519  2.98518  4.58477  3.61503
          0.15780  4.49578  2.00381  0.61958  0.77255  0.48576  0.95510
    511   2.68369  5.08837  2.92583  2.18474  4.39931  3.45282  2.96918  3.85631  2.11900  3.37874  4.14659  2.93950  3.19909  2.76797  2.87271  2.03921  2.53929  3.46236  5.54555  4.16317    697 - -
          2.68623  4.42230  2.77525  2.73128  3.46359  2.40459  3.72500  3.29359  2.67746  2.69360  4.24695  2.90352  2.73745  3.18151  2.89806  2.37892  2.77525  2.98523  4.58482  3.61508
          0.27946  1.76567  2.62090  0.49156  0.94591  0.68493  0.70143
    512   2.91651  4.30747  4.52286  3.96250  3.23435  4.10099  4.37856  1.58706  3.81961  2.19462  3.31678  4.12243  4.43989  4.02687  3.96610  3.41868  3.15520  1.60816  4.90468  2.18848    700 - -
          2.68618  4.42225  2.77519  2.73123  3.46354  2.40513  3.72494  3.29354  2.67741  2.69355  4.24690  2.90347  2.73739  3.18146  2.89801  2.37887  2.77519  2.98518  4.58477  3.61503
          0.02060  4.28837  5.01072  0.61958  0.77255  0.34491  1.23198
    513   2.84406  5.25645  3.11062  2.06289  4.61930  3.58579  3.71116  4.06199  1.61231  2.97934  4.30688  2.60218  3.97236  2.81911  2.12246  2.81372  3.06040  3.65988  5.64658  4.30356    701 - -
          2.68618  4.42225  2.77519  2.73123  3.46354  2.40513  3.72494  3.29354  2.67741  2.69355  4.24690  2.90347  2.73739  3.18146  2.89801  2.37887  2.77519  2.98518  4.58477  3.61503
          0.01671  4.49578  5.21813  0.61958  0.77255  0.48576  0.95510
    514   2.11591  4.90389  2.75351  2.53333  3.24666  3.52433  3.72940  3.01133  2.23560  3.16414  3.97510  2.65803  3.22813  2.87796  2.99277  2.72806  2.56284  3.23733  5.40610  4.06915    702 - -
          2.68618  4.42225  2.77519  2.73123  3.46354  2.40513  3.72494  3.29354  2.67741  2.69355  4.24690  2.90347  2.73739  3.18146  2.89801  2.37887  2.77519  2.98518  4.58477  3.61503
          0.01671  4.49578  5.21813  0.61958  0.77255  0.48576  0.95510
    515   3.32593  4.59067  5.27986  4.73628  2.77686  4.72542  5.16957  1.37148  4.61304  1.86229  3.42652  4.85343  4.97201  4.74895  4.69227  4.09014  3.56605  1.14722  5.52361  4.36441    703 - -
          2.68618  4.42225  2.77519  2.73123  3.46354  2.40513  3.72494  3.29354  2.67741  2.69355  4.24690  2.90347  2.73739  3.18146  2.89801  2.37887  2.77519  2.98518  4.58477  3.61503
          0.01671  4.49578  5.21813  0.61958  0.77255  0.48576  0.95510
    516   2.24343  4.94863  2.69577  2.51848  4.20513  3.51824  3.73197  3.62838  2.52174  2.10314  4.02403  2.58122  3.13407  2.87478  2.63194  2.73161  2.94277  3.29232  5.44885  4.10428    704 - -
          2.68618  4.42225  2.77519  2.73123  3.46354  2.40513  3.72494  3.29354  2.67741  2.69355  4.24690  2.90347  2.73739  3.18146  2.89801  2.37887  2.77519  2.98518  4.58477  3.61503
          0.01671  4.49578  5.21813  0.61958  0.77255  0.48576  0.95510
    517   2.37041  4.64166  3.30303  2.74584  3.84712  3.57933  3.83386  3.22349  2.42269  2.46975  3.75710  3.21740  2.28831  3.05539  3.13626  2.50586  2.61641  2.56433  5.21504  3.93679    705 - -
          2.68618  4.42225  2.77519  2.73123  3.46354  2.40513  3.72494  3.29354  2.67741  2.69355  4.24690  2.90347  2.73739  3.18146  2.89801  2.37887  2.77519  2.98518  4.58477  3.61503
          0.01671  4.49578  5.21813  0.61958  0.77255  0.48576  0.95510
    518   2.45083  5.20542  2.50110  2.18939  4.53767  3.00621  3.68353  4.01547  2.19487  3.50575  4.25397  2.94921  3.88311  2.78708  2.60439  1.90141  2.95709  3.59009  5.64687  4.24116    706 - -
          2.68618  4.42225  2.77519  2.73123  3.46354  2.40513  3.72494  3.29354  2.67741  2.69355  4.24690  2.90347  2.73739  3.18146  2.89801  2.37887  2.77519  2.98518  4.58477  3.61503
          0.01671  4.49578  5.21813  0.61958  0.77255  0.48576  0.95510
    519   2.43791  4.78990  2.76107  2.62563  4.00485  3.56071  3.77461  2.85059  2.59774  2.57170  3.87341  3.12748  3.95089  2.95238  1.89868  2.77538  2.60441  3.09296  5.31908  4.01161    707 - -
          2.68618  4.42225  2.77519  2.73123  3.46354  2.40513  3.72494  3.29354  2.67741  2.69355  4.24690  2.90347  2.73739  3.18146  2.89801  2.37887  2.77519  2.98518  4.58477  3.61503
          0.01671  4.49578  5.21813  0.61958  0.77255  0.48576  0.95510
    520   3.49811  4.78624  5.29799  4.73435  2.57938  4.78798  5.06991  2.34210  4.59374  0.86947  3.13304  4.88656  4.97630  4.62617  4.63477  4.14443  3.72166  1.64153  5.30498  4.16470    708 - -
          2.68618  4.42225  2.77519  2.73123  3.46354  2.40513  3.72494  3.29354  2.67741  2.69355  4.24690  2.90347  2.73739  3.18146  2.89801  2.37887  2.77519  2.98518  4.58477  3.61503
          0.01671  4.49578  5.21813  0.61958  0.77255  0.48576  0.95510
    521   2.66637  4.74853  3.24154  2.70007  4.11471  2.94506  3.84978  3.51941  2.67494  3.15073  3.97851  3.17347  1.97881  3.02696  2.62301  2.42889  2.45553  2.66873  5.41586  4.11208    709 - -
          2.68618  4.42225  2.77519  2.73123  3.46354  2.40513  3.72494  3.29354  2.67741  2.69355  4.24690  2.90347  2.73739  3.18146  2.89801  2.37887  2.77519  2.98518  4.58477  3.61503
          0.01671  4.49578  5.21813  0.61958  0.77255  0.48576  0.95510
    522   2.45839  5.23164  2.56337  2.15402  4.55287  3.47923  3.70906  4.02987  2.47519  3.52671  4.28282  2.01898  3.90081  2.14331  2.97194  2.71825  2.99135  3.61054  5.67457  3.30066    710 - -
          2.68618  4.42225  2.77519  2.73123  3.46354  2.40513  3.72494  3.29354  2.67741  2.69355  4.24690  2.90347  2.73739  3.18146  2.89801  2.37887  2.77519  2.98518  4.58477  3.61503
          0.01671  4.49578  5.21813  0.61958  0.77255  0.48576  0.95510
    523   3.18260  4.74026  4.10384  3.61201  2.68452  4.09191  2.15259  3.23970  3.47011  2.84674  3.86514  3.83862  4.46319  3.74750  3.71704  3.39250  3.41567  2.11023  4.30649  1.29553    711 - -
          2.68618  4.42225  2.77519  2.73123  3.46354  2.40513  3.72494  3.29354  2.67741  2.69355  4.24690  2.90347  2.73739  3.18146  2.89801  2.37887  2.77519  2.98518  4.58477  3.61503
          0.01671  4.49578  5.21813  0.61958  0.77255  0.48576  0.95510
    524   2.78713  5.25827  2.44955  1.45932  4.57822  3.48234  3.73396  4.05265  2.22739  3.55386  4.31670  2.95491  3.91870  2.84731  3.00935  2.42595  3.02555  3.01054  5.70569  4.29553    712 - -
          2.68618  4.42225  2.77519  2.73123  3.46354  2.40513  3.72494  3.29354  2.67741  2.69355  4.24690  2.90347  2.73739  3.18146  2.89801  2.37887  2.77519  2.98518  4.58477  3.61503
          0.01671  4.49578  5.21813  0.61958  0.77255  0.48576  0.95510
    525   2.75789  4.37965  3.83282  3.28540  2.60880  3.74979  3.99407  2.87966  3.21528  2.59422  3.51847  3.60262  4.15250  3.48912  3.50584  2.59555  1.57308  2.66770  4.78975  2.45935    713 - -
          2.68618  4.42225  2.77519  2.73123  3.46354  2.40513  3.72494  3.29354  2.67741  2.69355  4.24690  2.90347  2.73739  3.18146  2.89801  2.37887  2.77519  2.98518  4.58477  3.61503
          0.01671  4.49578  5.21813  0.61958  0.77255  0.48576  0.95510
    526   1.65922  4.57554  3.39670  2.85275  3.84697  3.55269  3.91197  3.20512  2.82720  2.90284  3.09812  2.44691  3.99515  3.15467  3.23001  2.37684  2.93867  2.50937  5.23346  3.96811    714 - -
          2.68618  4.42225  2.77519  2.73123  3.46354  2.40513  3.72494  3.29354  2.67741  2.69355  4.24690  2.90347  2.73739  3.18146  2.89801  2.37887  2.77519  2.98518  4.58477  3.61503
          0.01671  4.49578  5.21813  0.61958  0.77255  0.48576  0.95510
    527   4.41884  5.42460  5.33466  5.19327  1.02975  4.98693  2.65510  4.08593  4.98642  3.31318  4.62312  4.55148  5.24966  4.70321  4.83639  4.37447  4.61530  4.00102  2.52225  1.15448    715 - -
          2.68618  4.42225  2.77519  2.73123  3.46354  2.40513  3.72494  3.29354  2.67741  2.69355  4.24690  2.90347  2.73739  3.18146  2.89801  2.37887  2.77519  2.98518  4.58477  3.61503
          0.01671  4.49578  5.21813  0.61958  0.77255  0.48576  0.95510
    528   1.01240  4.43991  4.35816  3.98321  4.11677  3.58350  4.77809  2.71304  3.90392  2.95507  4.02796  4.01579  4.26716  4.17724  4.12252  3.02708  3.15679  1.53295  5.72739  4.52903    716 - -
          2.68618  4.42225  2.77519  2.73123  3.46354  2.40513  3.72494  3.29354  2.67741  2.69355  4.24690  2.90347  2.73739  3.18146  2.89801  2.37887  2.77519  2.98518  4.58477  3.61503
          0.01671  4.49578  5.21813  0.61958  0.77255  0.48576  0.95510
    529   3.06782  4.51485  4.56449  4.01204  3.44888  4.19762  4.61304  2.04646  3.85645  2.08172  1.23265  4.23195  4.55685  4.09733  4.03717  3.52942  2.52790  2.30468  5.22329  4.06837    717 - -
          2.68618  4.42225  2.77519  2.73123  3.46354  2.40513  3.72494  3.29354  2.67741  2.69355  4.24690  2.90347  2.73739  3.18146  2.89801  2.37887  2.77519  2.98518  4.58477  3.61503
          0.01671  4.49578  5.21813  0.61958  0.77255  0.48576  0.95510
    530   2.52462  4.45093  3.88599  3.61996  4.63640  3.24670  4.63255  4.01194  3.63036  3.74882  4.59211  3.69354  4.01800  3.92989  3.90163  1.82901  0.82333  3.46315  5.99844  4.79820    718 - -
          2.68618  4.42225  2.77519  2.73123  3.46354  2.40513  3.72494  3.29354  2.67741  2.69355  4.24690  2.90347  2.73739  3.18146  2.89801  2.37887  2.77519  2.98518  4.58477  3.61503
          0.01671  4.49578  5.21813  0.61958  0.77255  0.48576  0.95510
    531   3.45072  4.67224  5.45639  4.99490  4.00412  5.00161  5.73805  1.18562  4.92060  2.44121  3.75171  5.16098  5.25451  5.18109  5.09371  4.43450  3.71688  0.84969  6.09652  4.87601    719 - -
          2.68618  4.42225  2.77519  2.73123  3.46354  2.40513  3.72494  3.29354  2.67741  2.69355  4.24690  2.90347  2.73739  3.18146  2.89801  2.37887  2.77519  2.98518  4.58477  3.61503
          0.01671  4.49578  5.21813  0.61958  0.77255  0.48576  0.95510
    532   3.94212  5.56164  3.99358  3.85393  3.95067  4.15675  0.32593  4.75681  3.69414  4.14488  5.27106  4.22109  4.75892  4.24110  3.89935  4.02160  4.28458  4.47858  5.38820  3.89274    720 - -
          2.68618  4.42225  2.77519  2.73123  3.46354  2.40513  3.72494  3.29354  2.67741  2.69355  4.24690  2.90347  2.73739  3.18146  2.89801  2.37887  2.77519  2.98518  4.58477  3.61503
          0.01671  4.49578  5.21813  0.61958  0.77255  0.48576  0.95510
    533   3.69802  5.58064  3.91100  3.46466  5.12102  4.06147  4.29424  4.60829  0.42072  4.05187  5.01898  3.84385  4.54948  3.47816  2.78002  3.72302  3.92196  4.29547  5.93993  4.87211    721 - -
          2.68618  4.42225  2.77519  2.73123  3.46354  2.40513  3.72494  3.29354  2.67741  2.69355  4.24690  2.90347  2.73739  3.18146  2.89801  2.37887  2.77519  2.98518  4.58477  3.61503
          0.01671  4.49578  5.21813  0.61958  0.77255  0.48576  0.95510
    534   2.03025  4.44255  3.91693  3.72467  4.82230  3.20755  4.76063  4.24282  3.80618  3.96552  4.78727  3.73322  4.01306  4.06606  4.05888  0.63277  3.03882  3.59041  6.16885  4.98280    722 - -
          2.68618  4.42225  2.77519  2.73123  3.46354  2.40513  3.72494  3.29354  2.67741  2.69355  4.24690  2.90347  2.73739  3.18146  2.89801  2.37887  2.77519  2.98518  4.58477  3.61503
          0.01671  4.49578  5.21813  0.61958  0.77255  0.48576  0.95510
    535   3.59376  5.49312  3.52799  3.34066  4.75192  3.93097  4.48555  4.53851  3.12667  3.96723  5.02313  3.78880  4.52098  0.44051  3.37729  3.63672  3.91225  4.23876  5.91703  4.68622    723 - -
          2.68618  4.42225  2.77519  2.73123  3.46354  2.40513  3.72494  3.29354  2.67741  2.69355  4.24690  2.90347  2.73739  3.18146  2.89801  2.37887  2.77519  2.98518  4.58477  3.61503
          0.01671  4.49578  5.21813  0.61958  0.77255  0.48576  0.95510
    536   3.61548  5.28466  4.40929  4.40254  5.45034  0.19723  5.43614  5.24756  4.66330  4.79929  5.81033  4.57683  4.68759  4.93916  4.78833  3.81107  4.14096  4.65550  6.33684  5.58766    724 - -
          2.68618  4.42225  2.77519  2.73123  3.46354  2.40513  3.72494  3.29354  2.67741  2.69355  4.24690  2.90347  2.73739  3.18146  2.89801  2.37887  2.77519  2.98518  4.58477  3.61503
          0.01671  4.49578  5.21813  0.61958  0.77255  0.48576  0.95510
    537   2.75311  4.65978  3.90379  3.79566  4.79616  3.38543  4.85775  4.43118  3.91800  4.11298  5.00781  3.87511  4.18198  4.21663  4.14704  0.44046  3.28614  3.81308  6.11823  4.89918    725 - -
          2.68618  4.42225  2.77519  2.73123  3.46354  2.40513  3.72494  3.29354  2.67741  2.69355  4.24690  2.90347  2.73739  3.18146  2.89801  2.37887  2.77519  2.98518  4.58477  3.61503
          0.01671  4.49578  5.21813  0.61958  0.77255  0.48576  0.95510
    538   3.22870  5.70064  2.56104  0.78576  5.00466  3.55603  4.02378  4.52476  2.87023  4.00354  4.87006  3.03827  4.14742  2.56762  3.33140  3.13283  3.50301  4.12116  6.12667  4.69243    726 - -
          2.68618  4.42225  2.77519  2.73123  3.46354  2.40513  3.72494  3.29354  2.67741  2.69355  4.24690  2.90347  2.73739  3.18146  2.89801  2.37887  2.77519  2.98518  4.58477  3.61503
          0.01671  4.49578  5.21813  0.61958  0.77255  0.48576  0.95510
    539   3.77362  5.01589  5.04736  4.69440  0.98478  4.64754  3.84801  3.38940  4.51839  2.80910  4.03327  4.41599  4.95174  4.46150  4.50797  4.00105  3.99601  2.55871  3.99184  1.37234    727 - -
          2.68618  4.42225  2.77519  2.73123  3.46354  2.40513  3.72494  3.29354  2.67741  2.69355  4.24690  2.90347  2.73739  3.18146  2.89801  2.37887  2.77519  2.98518  4.58477  3.61503
          0.01671  4.49578  5.21813  0.61958  0.77255  0.48576  0.95510
    540   2.15283  5.08137  1.72553  2.47381  4.37395  3.50315  3.74443  3.80348  2.20267  3.36911  3.18712  3.01028  3.92514  2.87418  3.00103  2.74748  2.99043  3.43895  5.57271  4.20248    728 - -
          2.68618  4.42225  2.77519  2.73123  3.46354  2.40513  3.72494  3.29354  2.67741  2.69355  4.24690  2.90347  2.73739  3.18146  2.89801  2.37887  2.77519  2.98518  4.58477  3.61503
          0.01671  4.49578  5.21813  0.61958  0.77255  0.48576  0.95510
    541   2.72836  5.07689  3.02222  2.09441  4.36734  3.51433  2.29359  3.81082  2.44036  2.67393  4.13561  2.61718  3.90902  2.82472  2.56786  2.72201  2.62080  3.43915  5.53790  4.17321    729 - -
          2.68618  4.42225  2.77519  2.73123  3.46354  2.40513  3.72494  3.29354  2.67741  2.69355  4.24690  2.90347  2.73739  3.18146  2.89801  2.37887  2.77519  2.98518  4.58477  3.61503
          0.01671  4.49578  5.21813  0.61958  0.77255  0.48576  0.95510
    542   3.06165  4.47491  4.66775  4.13992  3.75616  4.26278  4.81189  1.78001  4.03401  2.48984  3.62823  4.34277  4.65659  4.29501  4.24359  3.61452  1.59168  1.28716  5.48382  4.27910    730 - -
          2.68618  4.42225  2.77519  2.73123  3.46354  2.40513  3.72494  3.29354  2.67741  2.69355  4.24690  2.90347  2.73739  3.18146  2.89801  2.37887  2.77519  2.98518  4.58477  3.61503
          0.01671  4.49578  5.21813  0.61958  0.77255  0.48576  0.95510
    543   2.10906  3.14886  4.14708  3.56015  3.27517  3.79271  4.09592  2.11517  2.75325  2.02204  3.28548  3.77100  4.16269  3.66229  3.62166  3.07850  2.59199  2.41828  3.44737  3.59119    731 - -
          2.68618  4.42225  2.77519  2.73123  3.46354  2.40513  3.72494  3.29354  2.67741  2.69355  4.24690  2.90347  2.73739  3.18146  2.89801  2.37887  2.77519  2.98518  4.58477  3.61503
          0.01671  4.49578  5.21813  0.61958  0.77255  0.48576  0.95510
    544   3.49207  4.78497  5.27196  4.76199  3.51413  4.80935  5.29034  2.16438  4.60658  0.97118  3.31372  4.94272  5.05334  4.75181  4.70775  4.20783  3.74359  1.27383  5.58539  4.46601    732 - -
          2.68618  4.42225  2.77519  2.73123  3.46354  2.40513  3.72494  3.29354  2.67741  2.69355  4.24690  2.90347  2.73739  3.18146  2.89801  2.37887  2.77519  2.98518  4.58477  3.61503
          0.01671  4.49578  5.21813  0.61958  0.77255  0.48576  0.95510
    545   3.05975  4.44551  4.64646  4.07996  3.50530  4.27822  4.63683  1.20146  3.93327  1.99642  3.39961  4.28693  4.60046  3.06890  4.10218  3.59644  3.29730  1.62057  5.22952  4.05236    733 - -
          2.68618  4.42225  2.77519  2.73123  3.46354  2.40513  3.72494  3.29354  2.67741  2.69355  4.24690  2.90347  2.73739  3.18146  2.89801  2.37887  2.77519  2.98518  4.58477  3.61503
          0.01671  4.49578  5.21813  0.61958  0.77255  0.48576  0.95510
    546   3.82127  5.05075  5.62042  5.04455  3.27111  5.18571  5.46678  2.04891  4.89978  0.59630  2.47082  5.28823  5.21945  4.82770  4.89844  4.57112  4.02500  2.61261  5.50552  4.54510    734 - -
          2.68618  4.42225  2.77519  2.73123  3.46354  2.40513  3.72494  3.29354  2.67741  2.69355  4.24690  2.90347  2.73739  3.18146  2.89801  2.37887  2.77519  2.98518  4.58477  3.61503
          0.01671  4.49578  5.21813  0.61958  0.77255  0.48576  0.95510
    547   3.21974  5.34554  2.91383  2.07243  4.90803  3.62363  4.28775  4.39400  3.17653  3.97247  4.87600  3.33455  0.78441  3.49527  3.59186  3.23048  3.56291  3.99896  6.07506  4.78686    735 - -
          2.68618  4.42225  2.77519  2.73123  3.46354  2.40513  3.72494  3.29354  2.67741  2.69355  4.24690  2.90347  2.73739  3.18146  2.89801  2.37887  2.77519  2.98518  4.58477  3.61503
          0.01671  4.49578  5.21813  0.61958  0.77255  0.48576  0.95510
    548   2.71568  5.20692  2.57784  2.40215  4.54555  3.47904  3.67171  4.02510  2.03462  3.50764  4.25123  2.27962  2.92716  2.51766  2.58193  2.67984  2.57689  3.59450  5.64139  4.23659    736 - -
          2.68618  4.42225  2.77519  2.73123  3.46354  2.40513  3.72494  3.29354  2.67741  2.69355  4.24690  2.90347  2.73739  3.18146  2.89801  2.37887  2.77519  2.98518  4.58477  3.61503
          0.01671  4.49578  5.21813  0.61958  0.77255  0.48576  0.95510
    549   2.41724  5.19597  2.41318  2.01030  3.35547  2.61360  3.69506  3.98924  2.45545  3.49104  4.24641  2.51896  3.89007  2.50490  2.95006  2.70016  2.96678  3.57381  5.64255  4.23923    737 - -
          2.68618  4.42225  2.77519  2.73123  3.46354  2.40513  3.72494  3.29354  2.67741  2.69355  4.24690  2.90347  2.73739  3.18146  2.89801  2.37887  2.77519  2.98518  4.58477  3.61503
          0.26459  4.49578  1.50811  0.61958  0.77255  0.48576  0.95510
    550   2.65200  4.95191  2.59121  2.18062  4.21232  3.43419  3.65201  3.65186  2.43940  2.71864  4.01727  2.54067  3.03334  2.78597  2.91640  2.65681  2.88543  3.29922  5.43192  2.91251    738 - -
          2.68618  4.42225  2.77519  2.73123  3.46354  2.40513  3.72494  3.29354  2.67741  2.69355  4.24690  2.90347  2.73739  3.18146  2.89801  2.37887  2.77519  2.98518  4.58477  3.61503
          0.02136  4.25255  4.97490  0.61958  0.77255  0.49273  0.94406
    551   2.67547  4.74970  3.05694  2.86684  4.63867  3.29722  4.20274  4.17997  3.11005  3.78586  4.60865  1.96215  3.98266  3.41123  3.51662  1.02557  3.10239  3.64957  5.91689  4.57788    739 - -
          2.68618  4.42225  2.77519  2.73123  3.46354  2.40513  3.72494  3.29354  2.67741  2.69355  4.24690  2.90347  2.73739  3.18146  2.89801  2.37887  2.77519  2.98518  4.58477  3.61503
          0.01831  4.40530  5.12765  0.61958  0.77255  0.40852  1.09254
    552   2.84000  5.22129  3.00060  2.03498  4.54767  3.55754  2.95968  3.99720  2.40580  3.50302  4.28731  3.04402  1.89812  2.86187  2.23509  2.81558  3.06651  3.61040  5.64550  4.28864    740 - -
          2.68618  4.42225  2.77519  2.73123  3.46354  2.40513  3.72494  3.29354  2.67741  2.69355  4.24690  2.90347  2.73739  3.18146  2.89801  2.37887  2.77519  2.98518  4.58477  3.61503
          0.01671  4.49578  5.21813  0.61958  0.77255  0.48576  0.95510
    553   3.31195  4.58163  5.26166  4.71409  2.59153  4.69699  5.12698  1.31987  4.58603  1.88073  3.40694  4.82555  4.94700  4.71682  4.65970  4.05840  3.55108  1.24040  5.48253  4.32177    741 - -
          2.68618  4.42225  2.77519  2.73123  3.46354  2.40513  3.72494  3.29354  2.67741  2.69355  4.24690  2.90347  2.73739  3.18146  2.89801  2.37887  2.77519  2.98518  4.58477  3.61503
          0.01671  4.49578  5.21813  0.61958  0.77255  0.48576  0.95510
    554   3.85489  5.09624  5.48580  4.98748  2.03195  5.06271  4.98772  2.58249  4.83163  0.61227  3.10618  5.10164  5.17283  4.76072  4.82220  4.46686  4.06602  2.82766  5.06748  3.70445    742 - -
          2.68618  4.42225  2.77519  2.73123  3.46354  2.40513  3.72494  3.29354  2.67741  2.69355  4.24690  2.90347  2.73739  3.18146  2.89801  2.37887  2.77519  2.98518  4.58477  3.61503
          0.01671  4.49578  5.21813  0.61958  0.77255  0.48576  0.95510
    555   2.75534  5.08029  2.48766  2.50323  4.52891  2.84897  3.82823  3.98889  2.64209  3.53150  4.31335  2.54168  3.93829  2.96032  3.13314  2.10710  1.69980  3.57259  5.71357  4.33125    743 - -
          2.68618  4.42225  2.77519  2.73123  3.46354  2.40513  3.72494  3.29354  2.67741  2.69355  4.24690  2.90347  2.73739  3.18146  2.89801  2.37887  2.77519  2.98518  4.58477  3.61503
          0.01671  4.49578  5.21813  0.61958  0.77255  0.48576  0.95510
    556   2.95841  5.19865  3.36029  2.73799  4.57171  3.69656  3.76991  3.96256  1.57992  3.47023  4.28703  3.21353  4.07449  2.89707  1.56683  2.51729  3.16467  2.91579  5.59709  4.32736    744 - -
          2.68618  4.42225  2.77519  2.73123  3.46354  2.40513  3.72494  3.29354  2.67741  2.69355  4.24690  2.90347  2.73739  3.18146  2.89801  2.37887  2.77519  2.98518  4.58477  3.61503
          0.01671  4.49578  5.21813  0.61958  0.77255  0.48576  0.95510
    557   2.48414  5.50688  2.17858  1.13181  4.84449  3.47424  3.89274  4.34074  2.78759  3.83552  4.62992  2.94839  4.01544  3.03021  3.33407  2.46041  3.25562  3.90776  5.99124  4.53286    745 - -
          2.68618  4.42225  2.77519  2.73123  3.46354  2.40513  3.72494  3.29354  2.67741  2.69355  4.24690  2.90347  2.73739  3.18146  2.89801  2.37887  2.77519  2.98518  4.58477  3.61503
          0.01671  4.49578  5.21813  0.61958  0.77255  0.48576  0.95510
    558   3.29058  4.64209  4.96043  4.40623  3.42806  4.52837  4.92262  1.75125  4.25104  0.92009  3.25314  4.59772  4.80702  4.41994  4.37447  3.87485  2.67490  2.23686  5.35543  4.24137    746 - -
          2.68618  4.42225  2.77519  2.73123  3.46354  2.40513  3.72494  3.29354  2.67741  2.69355  4.24690  2.90347  2.73739  3.18146  2.89801  2.37887  2.77519  2.98518  4.58477  3.61503
          0.01671  4.49578  5.21813  0.61958  0.77255  0.48576  0.95510
    559   3.42930  4.69627  5.34723  4.78342  3.43856  4.79354  5.18658  1.65069  4.65018  1.19483  2.43080  4.92147  4.99281  4.71182  4.69411  4.15433  3.65814  1.52924  5.45744  4.38260    747 - -
          2.68618  4.42225  2.77519  2.73123  3.46354  2.40513  3.72494  3.29354  2.67741  2.69355  4.24690  2.90347  2.73739  3.18146  2.89801  2.37887  2.77519  2.98518  4.58477  3.61503
          0.01671  4.49578  5.21813  0.61958  0.77255  0.48576  0.95510
    560   4.26036  5.49155  4.81747  4.69591  2.59626  4.60225  4.09050  4.20582  4.54487  3.48890  4.81583  4.57091  5.07622  4.68487  4.58239  4.31729  4.55783  4.10866  4.25078  0.34460    748 - -
          2.68618  4.42225  2.77519  2.73123  3.46354  2.40513  3.72494  3.29354  2.67741  2.69355  4.24690  2.90347  2.73739  3.18146  2.89801  2.37887  2.77519  2.98518  4.58477  3.61503
          0.01671  4.49578  5.21813  0.61958  0.77255  0.48576  0.95510
    561   2.90132  4.73382  4.15493  3.99224  4.69491  3.53975  4.93857  3.91583  3.95060  3.75160  4.78962  4.05312  4.30468  4.31696  4.14466  3.11309  0.44266  3.52805  6.06036  4.92327    749 - -
          2.68618  4.42225  2.77519  2.73123  3.46354  2.40513  3.72494  3.29354  2.67741  2.69355  4.24690  2.90347  2.73739  3.18146  2.89801  2.37887  2.77519  2.98518  4.58477  3.61503
          0.01671  4.49578  5.21813  0.61958  0.77255  0.48576  0.95510
    562   1.20578  4.46232  3.95676  3.78832  4.88265  1.03852  4.82604  4.29896  3.91614  4.01727  4.83453  3.78019  4.03858  4.14468  4.15950  2.72889  3.07313  3.63395  6.20648  5.06398    750 - -
          2.68618  4.42225  2.77519  2.73123  3.46354  2.40513  3.72494  3.29354  2.67741  2.69355  4.24690  2.90347  2.73739  3.18146  2.89801  2.37887  2.77519  2.98518  4.58477  3.61503
          0.01671  4.49578  5.21813  0.61958  0.77255  0.48576  0.95510
    563   3.47507  4.69412  5.46358  4.96736  3.83459  5.01414  5.61812  0.86955  4.88065  1.94762  3.59009  5.14200  5.22300  5.07534  5.01860  4.42417  3.72675  1.39246  5.92428  4.75894    751 - -
          2.68618  4.42225  2.77519  2.73123  3.46354  2.40513  3.72494  3.29354  2.67741  2.69355  4.24690  2.90347  2.73739  3.18146  2.89801  2.37887  2.77519  2.98518  4.58477  3.61503
          0.01671  4.49578  5.21813  0.61958  0.77255  0.48576  0.95510
    564   2.90132  4.73382  4.15493  3.99224  4.69491  3.53975  4.93857  3.91583  3.95060  3.75160  4.78962  4.05312  4.30468  4.31696  4.14466  3.11309  0.44266  3.52805  6.06036  4.92327    752 - -
          2.68618  4.42225  2.77519  2.73123  3.46354  2.40513  3.72494  3.29354  2.67741  2.69355  4.24690  2.90347  2.73739  3.18146  2.89801  2.37887  2.77519  2.98518  4.58477  3.61503
          0.01671  4.49578  5.21813  0.61958  0.77255  0.48576  0.95510
    565   3.87220  5.57676  4.43787  3.86696  5.10326  4.17817  4.48967  4.73291  2.76526  4.13295  5.15056  4.16062  4.68183  3.70996  0.34263  3.94950  4.11545  4.43648  5.94821  4.93782    753 - -
          2.68618  4.42225  2.77519  2.73123  3.46354  2.40513  3.72494  3.29354  2.67741  2.69355  4.24690  2.90347  2.73739  3.18146  2.89801  2.37887  2.77519  2.98518  4.58477  3.61503
          0.01671  4.49578  5.21813  0.61958  0.77255  0.48576  0.95510
    566   0.75749  4.38992  4.05360  3.74242  4.65372  3.20875  4.68779  4.02366  3.73731  3.75699  4.57885  3.73393  3.99130  3.99581  3.99876  2.09753  2.31040  3.44616  6.01726  4.84809    754 - -
          2.68618  4.42225  2.77519  2.73123  3.46354  2.40513  3.72494  3.29354  2.67741  2.69355  4.24690  2.90347  2.73739  3.18146  2.89801  2.37887  2.77519  2.98518  4.58477  3.61503
          0.01671  4.49578  5.21813  0.61958  0.77255  0.48576  0.95510
    567   3.52162  5.59235  4.07478  3.23538  5.18093  4.06498  3.86559  4.46153  0.89582  3.80530  4.69176  3.57609  4.39351  2.99135  1.42773  3.49438  3.63646  4.14769  5.76112  4.67492    755 - -
          2.68618  4.42225  2.77519  2.73123  3.46354  2.40513  3.72494  3.29354  2.67741  2.69355  4.24690  2.90347  2.73739  3.18146  2.89801  2.37887  2.77519  2.98518  4.58477  3.61503
          0.01671  4.49578  5.21813  0.61958  0.77255  0.48576  0.95510
    568   2.72598  5.20195  2.27939  2.41996  4.53908  3.49158  3.08472  4.01395  1.91057  3.49882  4.24696  2.96335  3.88716  2.23261  2.58377  2.69244  2.95545  3.58961  5.63227  3.36922    756 - -
          2.68618  4.42225  2.77519  2.73123  3.46354  2.40513  3.72494  3.29354  2.67741  2.69355  4.24690  2.90347  2.73739  3.18146  2.89801  2.37887  2.77519  2.98518  4.58477  3.61503
          0.01671  4.49578  5.21813  0.61958  0.77255  0.48576  0.95510
    569   2.42482  3.45675  3.29720  2.73441  3.81999  3.59502  3.81779  2.73765  2.45169  2.87235  3.73217  3.21056  3.98003  2.23462  2.73504  2.42763  2.92864  2.93960  3.51422  3.91210    757 - -
          2.68618  4.42225  2.77519  2.73123  3.46354  2.40513  3.72494  3.29354  2.67741  2.69355  4.24690  2.90347  2.73739  3.18146  2.89801  2.37887  2.77519  2.98518  4.58477  3.61503
          0.01671  4.49578  5.21813  0.61958  0.77255  0.48576  0.95510
    570   3.48498  4.77468  5.28788  4.72367  2.52877  4.77256  5.05322  2.34145  4.58206  0.89439  3.13630  4.87167  4.96526  4.61701  4.62290  4.12778  3.70879  1.62014  5.29407  4.14881    758 - -
          2.68618  4.42225  2.77519  2.73123  3.46354  2.40513  3.72494  3.29354  2.67741  2.69355  4.24690  2.90347  2.73739  3.18146  2.89801  2.37887  2.77519  2.98518  4.58477  3.61503
          0.01671  4.49578  5.21813  0.61958  0.77255  0.48576  0.95510
    571   2.73181  5.18148  2.98020  1.98872  4.51234  3.49921  3.08270  3.97842  2.08142  3.47462  4.23027  2.97562  3.89491  2.78756  2.57944  2.00673  2.57762  3.56544  5.61747  4.22958    759 - -
          2.68618  4.42225  2.77519  2.73123  3.46354  2.40513  3.72494  3.29354  2.67741  2.69355  4.24690  2.90347  2.73739  3.18146  2.89801  2.37887  2.77519  2.98518  4.58477  3.61503
          0.01671  4.49578  5.21813  0.61958  0.77255  0.48576  0.95510
    572   3.45461  4.68300  5.43956  4.92577  3.74158  4.95521  5.50044  1.29870  4.82923  1.53073  3.50816  5.08518  5.16303  4.98703  4.93934  4.35089  3.70070  1.17283  5.79977  4.65902    760 - -
          2.68618  4.42225  2.77519  2.73123  3.46354  2.40513  3.72494  3.29354  2.67741  2.69355  4.24690  2.90347  2.73739  3.18146  2.89801  2.37887  2.77519  2.98518  4.58477  3.61503
          0.01671  4.49578  5.21813  0.61958  0.77255  0.48576  0.95510
    573   2.40558  4.12715  4.54220  3.94326  2.27707  3.88277  4.16028  2.18389  3.75922  2.28575  3.23300  3.98705  4.24478  3.91057  3.81603  3.18910  2.96546  1.92564  2.80875  2.60293    761 - -
          2.68618  4.42225  2.77519  2.73123  3.46354  2.40513  3.72494  3.29354  2.67741  2.69355  4.24690  2.90347  2.73739  3.18146  2.89801  2.37887  2.77519  2.98518  4.58477  3.61503
          0.01671  4.49578  5.21813  0.61958  0.77255  0.48576  0.95510
    574   2.27389  2.85994  3.33342  2.38179  4.20154  2.14629  3.97742  3.60955  2.83973  3.24986  4.07639  3.25887  3.95436  3.16915  3.26659  1.75945  2.95249  3.24135  5.51521  4.22541    762 - -
          2.68618  4.42225  2.77519  2.73123  3.46354  2.40513  3.72494  3.29354  2.67741  2.69355  4.24690  2.90347  2.73739  3.18146  2.89801  2.37887  2.77519  2.98518  4.58477  3.61503
          0.01671  4.49578  5.21813  0.61958  0.77255  0.48576  0.95510
    575   3.05162  5.53733  1.37518  2.39872  4.95753  3.45988  3.98579  4.47805  2.94483  3.97431  4.78814  2.30625  4.05566  3.13903  3.51263  1.59875  3.34953  4.02174  6.12640  4.64924    763 - -
          2.68618  4.42225  2.77519  2.73123  3.46354  2.40513  3.72494  3.29354  2.67741  2.69355  4.24690  2.90347  2.73739  3.18146  2.89801  2.37887  2.77519  2.98518  4.58477  3.61503
          0.01671  4.49578  5.21813  0.61958  0.77255  0.48576  0.95510
    576   2.41127  5.15133  2.96583  2.06410  4.46837  3.49331  3.68904  3.92996  1.82719  2.88969  4.20428  2.46799  3.20531  2.79885  2.90197  2.70084  2.95565  3.52758  5.60037  4.21318    764 - -
          2.68618  4.42225  2.77519  2.73123  3.46354  2.40513  3.72494  3.29354  2.67741  2.69355  4.24690  2.90347  2.73739  3.18146  2.89801  2.37887  2.77519  2.98518  4.58477  3.61503
          0.01671  4.49578  5.21813  0.61958  0.77255  0.48576  0.95510
    577   2.48389  5.21205  2.90076  1.65803  4.54986  3.49056  3.71806  4.01874  1.91182  3.51922  4.28048  2.97313  3.08224  2.82894  2.93925  2.43415  3.00033  3.60396  5.66739  4.27142    765 - -
          2.68621  4.42229  2.77523  2.73127  3.46357  2.40496  3.72498  3.29308  2.67744  2.69358  4.24693  2.90350  2.73743  3.18150  2.89804  2.37890  2.77523  2.98522  4.58480  3.61507
          0.17822  1.84629  5.21813  0.22767  1.59152  0.48576  0.95510
    578   2.75449  4.21293  4.28323  3.70323  2.74023  3.87472  4.21855  2.16968  3.57951  2.37717  3.33613  3.89101  4.25071  3.79657  3.74964  2.73440  1.99432  1.61842  4.87922  3.68569    767 - -
          2.68618  4.42225  2.77519  2.73123  3.46354  2.40513  3.72494  3.29354  2.67741  2.69355  4.24690  2.90347  2.73739  3.18146  2.89801  2.37887  2.77519  2.98518  4.58477  3.61503
          0.01671  4.49578  5.21813  0.61958  0.77255  0.48576  0.95510
    579   3.08477  4.43351  4.93678  4.33912  2.54285  4.27915  4.55027  2.07831  4.15890  1.08248  3.11345  4.39855  4.57089  4.24109  4.18349  3.60019  3.30948  2.19510  3.12072  3.74971    768 - -
          2.68618  4.42225  2.77519  2.73123  3.46354  2.40513  3.72494  3.29354  2.67741  2.69355  4.24690  2.90347  2.73739  3.18146  2.89801  2.37887  2.77519  2.98518  4.58477  3.61503
          0.01671  4.49578  5.21813  0.61958  0.77255  0.48576  0.95510
    580   2.69845  3.67928  2.63658  2.19019  4.47650  3.47988  3.11117  3.08913  2.18479  3.44885  4.20021  2.60157  3.87303  2.36136  2.62160  2.67152  2.92948  3.53227  5.59910  4.20278    769 - -
          2.68618  4.42225  2.77519  2.73123  3.46354  2.40513  3.72494  3.29354  2.67741  2.69355  4.24690  2.90347  2.73739  3.18146  2.89801  2.37887  2.77519  2.98518  4.58477  3.61503
          0.01671  4.49578  5.21813  0.61958  0.77255  0.48576  0.95510
    581   2.25581  5.07088  3.01860  2.22294  4.36500  3.50215  3.69157  3.81174  2.01052  3.35234  3.30009  2.99597  3.89403  2.80972  2.43788  2.40067  2.58001  3.43430  5.53499  4.16430    770 - -
          2.68618  4.42225  2.77519  2.73123  3.46354  2.40513  3.72494  3.29354  2.67741  2.69355  4.24690  2.90347  2.73739  3.18146  2.89801  2.37887  2.77519  2.98518  4.58477  3.61503
          0.01671  4.49578  5.21813  0.61958  0.77255  0.48576  0.95510
    582   1.46479  4.44078  4.60043  4.04525  3.59070  4.23568  4.66085  1.71131  3.93791  1.97525  3.48161  4.26085  4.58899  4.17101  4.13273  3.56048  3.28438  1.79939  5.29839  4.11120    771 - -
          2.68618  4.42225  2.77519  2.73123  3.46354  2.40513  3.72494  3.29354  2.67741  2.69355  4.24690  2.90347  2.73739  3.18146  2.89801  2.37887  2.77519  2.98518  4.58477  3.61503
          0.01671  4.49578  5.21813  0.61958  0.77255  0.48576  0.95510
    583   2.87356  4.25498  4.63540  4.04919  2.70398  4.06805  4.41546  1.48286  3.89354  2.03302  3.31800  4.15421  4.41496  4.06937  3.99055  2.63749  3.10937  1.70437  4.95636  3.77046    772 - -
          2.68618  4.42225  2.77519  2.73123  3.46354  2.40513  3.72494  3.29354  2.67741  2.69355  4.24690  2.90347  2.73739  3.18146  2.89801  2.37887  2.77519  2.98518  4.58477  3.61503
          0.01671  4.49578  5.21813  0.61958  0.77255  0.48576  0.95510
    584   2.23574  5.16671  3.22568  2.65402  4.56710  3.61634  3.76687  3.98284  1.32927  3.48991  4.28897  3.14779  4.01994  2.88995  2.30302  2.47674  3.10442  3.60679  5.62321  4.31896    773 - -
          2.68618  4.42225  2.77519  2.73123  3.46354  2.40513  3.72494  3.29354  2.67741  2.69355  4.24690  2.90347  2.73739  3.18146  2.89801  2.37887  2.77519  2.98518  4.58477  3.61503
          0.01671  4.49578  5.21813  0.61958  0.77255  0.48576  0.95510
    585   2.89195  5.19664  3.22958  2.63843  4.54546  3.63939  3.74236  3.95773  1.67478  3.46446  4.26466  2.27632  4.02092  2.86359  1.89606  2.88220  3.10361  2.66671  5.59779  4.29312    774 - -
          2.68618  4.42225  2.77519  2.73123  3.46354  2.40513  3.72494  3.29354  2.67741  2.69355  4.24690  2.90347  2.73739  3.18146  2.89801  2.37887  2.77519  2.98518  4.58477  3.61503
          0.01671  4.49578  5.21813  0.61958  0.77255  0.48576  0.95510
    586   2.74888  5.16805  3.02746  2.46877  4.50282  3.51916  3.69087  3.95901  1.74956  3.46037  4.22394  3.00242  3.10239  2.49909  2.54208  2.16223  2.58713  3.55586  5.60488  4.23208    775 - -
          2.68618  4.42225  2.77519  2.73123  3.46354  2.40513  3.72494  3.29354  2.67741  2.69355  4.24690  2.90347  2.73739  3.18146  2.89801  2.37887  2.77519  2.98518  4.58477  3.61503
          0.01671  4.49578  5.21813  0.61958  0.77255  0.48576  0.95510
    587   2.09709  4.65456  3.33264  2.80484  4.08482  2.82608  3.92949  3.48135  2.79810  3.13397  3.97075  2.34403  3.95728  3.12895  3.22437  2.29854  2.33452  2.25139  5.41693  4.13038    776 - -
          2.68618  4.42225  2.77519  2.73123  3.46354  2.40513  3.72494  3.29354  2.67741  2.69355  4.24690  2.90347  2.73739  3.18146  2.89801  2.37887  2.77519  2.98518  4.58477  3.61503
          0.01671  4.49578  5.21813  0.61958  0.77255  0.48576  0.95510
    588   2.82132  5.07548  3.20036  2.61069  4.36760  3.60620  3.73589  3.78364  1.71056  3.33265  4.14002  3.11548  3.98618  2.34913  2.14793  2.83050  3.03845  2.56429  5.51145  3.26579    777 - -
          2.68618  4.42225  2.77519  2.73123  3.46354  2.40513  3.72494  3.29354  2.67741  2.69355  4.24690  2.90347  2.73739  3.18146  2.89801  2.37887  2.77519  2.98518  4.58477  3.61503
          0.08274  4.49578  2.68452  0.61958  0.77255  0.48576  0.95510
    589   2.92372  4.75597  3.63963  3.02769  3.65438  3.78419  3.87250  2.61055  2.56817  2.86327  3.82001  3.43148  4.15712  3.15553  1.29613  3.06627  3.14057  3.01679  5.07810  2.89770    778 - -
          2.68618  4.42225  2.77519  2.73123  3.46354  2.40513  3.72494  3.29354  2.67741  2.69355  4.24690  2.90347  2.73739  3.18146  2.89801  2.37887  2.77519  2.98518  4.58477  3.61503
          0.09290  4.43088  2.56641  0.61958  0.77255  0.58743  0.81137
    590   2.06383  4.70968  2.60846  2.61196  3.91532  3.52371  3.75868  3.28008  2.60974  2.25883  3.79930  3.10847  3.92197  2.53959  3.04866  2.75191  2.90381  2.62550  5.25471  3.95427    779 - -
          2.68618  4.42225  2.77519  2.73123  3.46354  2.40513  3.72494  3.29354  2.67741  2.69355  4.24690  2.90347  2.73739  3.18146  2.89801  2.37887  2.77519  2.98518  4.58477  3.61503
          0.01922  4.35720  5.07955  0.61958  0.77255  0.68493  0.70143
    591   2.68336  4.50989  3.72400  3.34476  2.51482  3.46420  4.15544  3.36523  3.33619  3.02326  4.01447  3.58740  4.08563  3.63054  3.64435  0.98993  3.07617  3.07547  5.02654  3.54063    780 - -
          2.68618  4.42225  2.77519  2.73123  3.46354  2.40513  3.72494  3.29354  2.67741  2.69355  4.24690  2.90347  2.73739  3.18146  2.89801  2.37887  2.77519  2.98518  4.58477  3.61503
          0.10869  4.35720  2.40593  0.61958  0.77255  0.68493  0.70143
    592   2.87793  4.93467  3.05271  2.81522  4.61992  1.07595  4.05848  4.07672  2.00440  3.65930  4.52341  3.25888  4.04153  3.25332  3.07342  2.94260  3.22933  3.65977  5.76304  4.51691    781 - -
          2.68618  4.42225  2.77519  2.73123  3.46354  2.40513  3.72494  3.29354  2.67741  2.69355  4.24690  2.90347  2.73739  3.18146  2.89801  2.37887  2.77519  2.98518  4.58477  3.61503
          0.02100  4.26951  4.99186  0.61958  0.77255  0.78206  0.61150
    593   3.53494  4.81583  5.19278  4.66225  3.23270  4.83705  5.17376  1.76021  4.48528  0.75769  3.02406  4.90368  4.99164  4.58560  4.57321  4.22912  3.76335  2.26936  5.38072  4.30002    782 - -
          2.68618  4.42225  2.77519  2.73123  3.46354  2.40513  3.72494  3.29354  2.67741  2.69355  4.24690  2.90347  2.73739  3.18146  2.89801  2.37887  2.77519  2.98518  4.58477  3.61503
          0.02100  4.26951  4.99186  0.61958  0.77255  0.78206  0.61150
    594   2.34131  4.35544  3.50600  2.93821  3.49600  3.60688  3.86209  2.83057  2.87344  2.20572  2.82574  2.75415  3.98816  3.19003  2.78544  2.85453  2.86439  2.17801  4.94268  3.70851    783 - -
          2.68618  4.42225  2.77519  2.73123  3.46354  2.40513  3.72494  3.29354  2.67741  2.69355  4.24690  2.90347  2.73739  3.18146  2.89801  2.37887  2.77519  2.98518  4.58477  3.61503
          0.02100  4.26951  4.99186  0.61958  0.77255  0.78206  0.61150
    595   2.20880  4.50301  3.30266  2.34630  3.66205  3.55072  3.78078  3.03693  2.69895  2.38062  3.02941  3.19839  3.93423  2.58712  3.09743  2.78030  2.86217  2.79006  3.52418  3.79633    784 - -
          2.68618  4.42225  2.77519  2.73123  3.46354  2.40513  3.72494  3.29354  2.67741  2.69355  4.24690  2.90347  2.73739  3.18146  2.89801  2.37887  2.77519  2.98518  4.58477  3.61503
          0.02100  4.26951  4.99186  0.61958  0.77255  0.78206  0.61150
    596   2.92134  4.97254  3.41657  2.79502  4.05141  3.68007  2.24143  3.62413  2.23288  2.52049  4.05509  3.23594  4.05299  2.90796  1.61684  2.96894  3.12311  3.34268  5.27783  3.95942    785 - -
          2.68618  4.42225  2.77519  2.73123  3.46354  2.40513  3.72494  3.29354  2.67741  2.69355  4.24690  2.90347  2.73739  3.18146  2.89801  2.37887  2.77519  2.98518  4.58477  3.61503
          0.02100  4.26951  4.99186  0.61958  0.77255  0.78206  0.61150
    597   3.38044  4.72472  4.97482  4.46783  3.29735  4.59837  5.03482  2.18188  4.29157  0.81792  3.11311  4.69089  4.86065  4.46491  4.41899  3.99233  3.63417  1.78063  5.37015  4.24672    786 - -
          2.68618  4.42225  2.77519  2.73123  3.46354  2.40513  3.72494  3.29354  2.67741  2.69355  4.24690  2.90347  2.73739  3.18146  2.89801  2.37887  2.77519  2.98518  4.58477  3.61503
          0.01418  4.26269        *  0.61958  0.77255  0.00000        *
//
