# Supplementary material for: A matter of background: DNA repair pathways as a possible cause for the sparse distribution of CRISPR-Cas systems in bacteria
Source: Philos Trans R Soc Lond B Biol Sci. 2019 Mar 25;374(1772):20180088. doi: 10.1098/rstb.2018.0088 (PMC6452273; doi:10.1098/rstb.2018.0088)
Supplement: Macsy_finder_DNA_repair.zip [file rstb20180088supp3.zip › Macsy_finder_DNA_repair/DNA_repair_profiles/recD2.hmm]

HMMER3/b [3.0 | March 2010]
NAME  TIGR01448
ACC   TIGR01448
DESC  recD_rel: helicase, RecD/TraA family
LENG  720
ALPH  amino
RF    no
CS    no
MAP   yes
DATE  Sun Apr 11 22:09:48 2010
NSEQ  5
EFFN  1.069336
CKSUM 780053532
GA    539.20 539.20;
TC    539.20 539.20;
NC    218.40 218.40;
STATS LOCAL MSV      -12.2729  0.69653
STATS LOCAL VITERBI  -13.2390  0.69653
STATS LOCAL FORWARD   -6.9211  0.69653
HMM          A        C        D        E        F        G        H        I        K        L        M        N        P        Q        R        S        T        V        W        Y   
            m->m     m->i     m->d     i->m     i->i     d->m     d->d
  COMPO   2.51238  4.51091  2.97323  2.66529  3.44237  2.76546  3.71541  2.71851  2.68029  2.36643  3.60189  3.09666  3.47243  2.97617  2.94961  2.74486  2.80603  2.59079  5.06478  3.62063
          2.68618  4.42225  2.77519  2.73123  3.46354  2.40513  3.72494  3.29354  2.67741  2.69355  4.24690  2.90347  2.73739  3.18146  2.89801  2.37887  2.77519  2.98518  4.58477  3.61503
          0.02192  4.22696  4.94930  0.61958  0.77255  0.00000        *
      1   3.15493  4.47486  4.93090  4.35978  1.93278  4.42236  4.73152  1.78821  4.22204  1.47925  3.08019  4.50237  4.67341  4.32367  4.29909  3.75876  3.38344  1.74661  5.09292  3.92644      1 - -
          2.68618  4.42225  2.77519  2.73123  3.46354  2.40513  3.72494  3.29354  2.67741  2.69355  4.24690  2.90347  2.73739  3.18146  2.89801  2.37887  2.77519  2.98518  4.58477  3.61503
          0.02192  4.22696  4.94930  0.61958  0.77255  0.48576  0.95510
      2   2.54069  2.82412  3.37024  2.86436  3.99952  3.34765  3.91810  3.37589  2.20746  3.05453  3.90934  3.24693  3.88825  3.14287  3.10043  1.55071  2.87417  3.04007  5.33869  4.07845      2 - -
          2.68618  4.42225  2.77519  2.73123  3.46354  2.40513  3.72494  3.29354  2.67741  2.69355  4.24690  2.90347  2.73739  3.18146  2.89801  2.37887  2.77519  2.98518  4.58477  3.61503
          0.02192  4.22696  4.94930  0.61958  0.77255  0.48576  0.95510
      3   3.16771  4.89257  3.91267  3.86395  4.97060  0.34504  4.94729  4.67158  4.09253  4.27496  5.26412  4.07874  4.29343  4.38929  4.27532  3.35204  3.67606  4.13103  5.95687  5.08958      3 - -
          2.68618  4.42225  2.77519  2.73123  3.46354  2.40513  3.72494  3.29354  2.67741  2.69355  4.24690  2.90347  2.73739  3.18146  2.89801  2.37887  2.77519  2.98518  4.58477  3.61503
          0.02192  4.22696  4.94930  0.61958  0.77255  0.48576  0.95510
      4   2.58946  4.62989  3.24084  2.76636  4.20418  2.45351  3.87836  3.60101  2.61805  3.23052  4.06660  3.18158  3.88802  3.06458  2.29508  2.69027  1.61757  3.22797  5.46668  4.19296      4 - -
          2.68618  4.42225  2.77519  2.73123  3.46354  2.40513  3.72494  3.29354  2.67741  2.69355  4.24690  2.90347  2.73739  3.18146  2.89801  2.37887  2.77519  2.98518  4.58477  3.61503
          0.02192  4.22696  4.94930  0.61958  0.77255  0.48576  0.95510
      5   3.26508  4.52475  5.12573  4.60300  3.58285  4.70561  5.21363  1.30504  4.49992  1.67496  3.36667  4.79372  4.94061  4.68970  4.64389  4.08505  3.51180  1.23032  5.59465  4.43892      5 - -
          2.68618  4.42225  2.77519  2.73123  3.46354  2.40513  3.72494  3.29354  2.67741  2.69355  4.24690  2.90347  2.73739  3.18146  2.89801  2.37887  2.77519  2.98518  4.58477  3.61503
          0.02192  4.22696  4.94930  0.61958  0.77255  0.48576  0.95510
      6   2.89069  5.36376  2.56910  1.43847  4.69395  3.41235  3.73869  4.16659  2.03623  3.65030  4.45168  2.25189  3.91778  2.87187  2.94087  2.82400  3.13669  3.75626  5.78276  4.37636      6 - -
          2.68618  4.42225  2.77519  2.73123  3.46354  2.40513  3.72494  3.29354  2.67741  2.69355  4.24690  2.90347  2.73739  3.18146  2.89801  2.37887  2.77519  2.98518  4.58477  3.61503
          0.02192  4.22696  4.94930  0.61958  0.77255  0.48576  0.95510
      7   2.31604  4.95692  3.12840  2.54403  4.24468  3.52458  3.65732  3.64974  1.97306  2.56827  4.02727  3.04341  3.90657  2.33291  2.25148  2.75670  2.95623  3.31863  5.40322  4.09940      7 - -
          2.68618  4.42225  2.77519  2.73123  3.46354  2.40513  3.72494  3.29354  2.67741  2.69355  4.24690  2.90347  2.73739  3.18146  2.89801  2.37887  2.77519  2.98518  4.58477  3.61503
          0.02192  4.22696  4.94930  0.61958  0.77255  0.48576  0.95510
      8   3.25508  4.51975  5.11799  4.63563  3.74392  4.69916  5.33927  1.07883  4.53647  2.21254  3.52273  4.82307  4.98138  4.78926  4.71395  4.10739  3.52041  1.15247  5.76889  4.56378      8 - -
          2.68618  4.42225  2.77519  2.73123  3.46354  2.40513  3.72494  3.29354  2.67741  2.69355  4.24690  2.90347  2.73739  3.18146  2.89801  2.37887  2.77519  2.98518  4.58477  3.61503
          0.02192  4.22696  4.94930  0.61958  0.77255  0.48576  0.95510
      9   2.82139  4.31670  4.12455  3.54387  3.32670  3.92735  4.22151  1.99936  3.38105  1.58782  3.24704  3.83098  4.27203  3.67567  2.64415  3.21760  3.05397  1.89583  4.96980  3.78609      9 - -
          2.68618  4.42225  2.77519  2.73123  3.46354  2.40513  3.72494  3.29354  2.67741  2.69355  4.24690  2.90347  2.73739  3.18146  2.89801  2.37887  2.77519  2.98518  4.58477  3.61503
          0.02192  4.22696  4.94930  0.61958  0.77255  0.48576  0.95510
     10   2.99598  4.59506  4.01821  3.64549  1.08485  3.80622  4.05203  3.05528  3.59071  2.56632  3.72218  3.84084  2.44815  3.83846  3.81339  3.24217  3.31304  2.91753  4.54124  2.97951     10 - -
          2.68618  4.42225  2.77519  2.73123  3.46354  2.40513  3.72494  3.29354  2.67741  2.69355  4.24690  2.90347  2.73739  3.18146  2.89801  2.37887  2.77519  2.98518  4.58477  3.61503
          0.02192  4.22696  4.94930  0.61958  0.77255  0.48576  0.95510
     11   2.77505  5.17781  2.93306  1.82149  4.52152  3.48281  2.74718  3.96973  2.26137  3.45273  4.23418  2.96023  3.88959  2.30885  2.21127  2.74285  2.99553  3.57480  5.57338  4.22389     11 - -
          2.68618  4.42225  2.77519  2.73123  3.46354  2.40513  3.72494  3.29354  2.67741  2.69355  4.24690  2.90347  2.73739  3.18146  2.89801  2.37887  2.77519  2.98518  4.58477  3.61503
          0.02192  4.22696  4.94930  0.61958  0.77255  0.48576  0.95510
     12   2.87542  5.31496  1.94625  2.28373  4.71958  3.32887  3.82881  4.22652  2.76076  3.74208  4.55535  1.54202  3.90798  2.98182  3.30690  2.16320  3.16823  3.78989  5.90220  4.44793     12 - -
          2.68618  4.42225  2.77519  2.73123  3.46354  2.40513  3.72494  3.29354  2.67741  2.69355  4.24690  2.90347  2.73739  3.18146  2.89801  2.37887  2.77519  2.98518  4.58477  3.61503
          0.02192  4.22696  4.94930  0.61958  0.77255  0.48576  0.95510
     13   2.64740  4.85420  2.38408  2.46179  4.16587  3.40516  3.71565  3.58754  2.53805  2.55403  4.00796  2.97925  2.88500  2.87047  3.00580  1.96350  2.90481  3.24489  5.42743  4.08155     13 - -
          2.68618  4.42225  2.77519  2.73123  3.46354  2.40513  3.72494  3.29354  2.67741  2.69355  4.24690  2.90347  2.73739  3.18146  2.89801  2.37887  2.77519  2.98518  4.58477  3.61503
          0.02192  4.22696  4.94930  0.61958  0.77255  0.48576  0.95510
     14   2.66281  4.97111  2.41812  2.08020  4.24870  3.41741  3.66171  3.68153  2.45766  2.62763  4.04966  2.92607  3.83953  2.79649  2.93830  2.29096  2.41955  3.32462  5.46412  4.09777     14 - -
          2.68618  4.42225  2.77519  2.73123  3.46354  2.40513  3.72494  3.29354  2.67741  2.69355  4.24690  2.90347  2.73739  3.18146  2.89801  2.37887  2.77519  2.98518  4.58477  3.61503
          0.02192  4.22696  4.94930  0.61958  0.77255  0.48576  0.95510
     15   2.59524  4.73033  2.84339  2.62123  4.55765  2.28833  3.99124  4.03633  2.88813  3.62033  4.42848  1.51384  3.86183  3.17185  3.33742  2.03767  2.98525  3.53589  5.79970  4.45746     15 - -
          2.68618  4.42225  2.77519  2.73123  3.46354  2.40513  3.72494  3.29354  2.67741  2.69355  4.24690  2.90347  2.73739  3.18146  2.89801  2.37887  2.77519  2.98518  4.58477  3.61503
          0.02192  4.22696  4.94930  0.61958  0.77255  0.48576  0.95510
     16   2.68145  4.50349  3.31355  2.93242  1.71887  2.52055  3.89477  3.18157  2.99144  2.85842  3.77401  2.44588  4.00027  3.28919  3.35210  2.84781  2.98172  2.91809  4.90080  3.46369     16 - -
          2.68618  4.42225  2.77519  2.73123  3.46354  2.40513  3.72494  3.29354  2.67741  2.69355  4.24690  2.90347  2.73739  3.18146  2.89801  2.37887  2.77519  2.98518  4.58477  3.61503
          0.02192  4.22696  4.94930  0.61958  0.77255  0.48576  0.95510
     17   2.73257  4.62548  3.26427  2.78267  3.52293  3.56876  3.78084  3.19998  2.67314  2.84740  3.75302  3.22632  3.98994  2.43006  3.02852  2.85752  2.36966  2.94976  4.97081  1.90739     17 - -
          2.68618  4.42225  2.77519  2.73123  3.46354  2.40513  3.72494  3.29354  2.67741  2.69355  4.24690  2.90347  2.73739  3.18146  2.89801  2.37887  2.77519  2.98518  4.58477  3.61503
          0.02192  4.22696  4.94930  0.61958  0.77255  0.48576  0.95510
     18   2.22738  4.35349  3.50670  2.94105  3.51908  3.58340  3.87020  2.81718  2.86602  2.56697  2.71374  3.34160  3.97953  3.19123  2.61350  2.84017  2.40512  2.20307  4.96655  3.73270     18 - -
          2.68618  4.42225  2.77519  2.73123  3.46354  2.40513  3.72494  3.29354  2.67741  2.69355  4.24690  2.90347  2.73739  3.18146  2.89801  2.37887  2.77519  2.98518  4.58477  3.61503
          0.02192  4.22696  4.94930  0.61958  0.77255  0.48576  0.95510
     19   2.74246  4.21334  4.17775  3.60902  3.34163  2.76371  4.22322  1.95496  3.49803  2.26341  2.53014  3.84454  4.23735  3.74002  3.70623  3.16676  2.98613  1.59989  4.92875  3.73475     19 - -
          2.68618  4.42225  2.77519  2.73123  3.46354  2.40513  3.72494  3.29354  2.67741  2.69355  4.24690  2.90347  2.73739  3.18146  2.89801  2.37887  2.77519  2.98518  4.58477  3.61503
          0.02192  4.22696  4.94930  0.61958  0.77255  0.48576  0.95510
     20   2.66758  4.21086  3.89789  3.32647  3.20290  3.72247  3.98259  2.60971  3.21819  1.75483  2.58062  3.61239  4.09371  3.48319  3.46328  2.42767  2.90128  2.43512  4.74188  2.67897     20 - -
          2.68618  4.42225  2.77519  2.73123  3.46354  2.40513  3.72494  3.29354  2.67741  2.69355  4.24690  2.90347  2.73739  3.18146  2.89801  2.37887  2.77519  2.98518  4.58477  3.61503
          0.02192  4.22696  4.94930  0.61958  0.77255  0.48576  0.95510
     21   1.92436  4.43333  3.47854  2.92399  3.62166  3.60243  3.89445  2.79492  2.35290  2.22336  3.55407  3.33951  4.00599  3.18145  3.16954  2.86696  2.90771  2.17646  5.06979  3.82754     21 - -
          2.68618  4.42225  2.77519  2.73123  3.46354  2.40513  3.72494  3.29354  2.67741  2.69355  4.24690  2.90347  2.73739  3.18146  2.89801  2.37887  2.77519  2.98518  4.58477  3.61503
          0.02192  4.22696  4.94930  0.61958  0.77255  0.48576  0.95510
     22   2.82893  4.25788  4.36511  3.79414  2.48733  3.98375  4.32329  2.24857  3.67281  1.80290  3.22423  3.99472  4.33254  3.88259  3.84391  3.29207  2.38516  1.57514  4.93000  3.73048     22 - -
          2.68618  4.42225  2.77519  2.73123  3.46354  2.40513  3.72494  3.29354  2.67741  2.69355  4.24690  2.90347  2.73739  3.18146  2.89801  2.37887  2.77519  2.98518  4.58477  3.61503
          0.02192  4.22696  4.94930  0.61958  0.77255  0.48576  0.95510
     23   2.68923  4.98337  2.42157  2.10212  4.24834  3.43926  3.66508  3.67681  2.43119  2.21868  4.05154  2.94392  3.85699  2.80211  2.40673  2.69052  2.92266  3.32889  5.45768  4.10075     23 - -
          2.68618  4.42225  2.77519  2.73123  3.46354  2.40513  3.72494  3.29354  2.67741  2.69355  4.24690  2.90347  2.73739  3.18146  2.89801  2.37887  2.77519  2.98518  4.58477  3.61503
          0.02192  4.22696  4.94930  0.61958  0.77255  0.48576  0.95510
     24   2.65014  4.62064  3.25447  2.69261  3.85996  3.51131  3.76099  2.59702  2.55224  2.88334  3.75203  3.15553  2.88682  2.96824  2.06784  2.76025  2.41523  2.93539  5.19912  3.92592     24 - -
          2.68618  4.42225  2.77519  2.73123  3.46354  2.40513  3.72494  3.29354  2.67741  2.69355  4.24690  2.90347  2.73739  3.18146  2.89801  2.37887  2.77519  2.98518  4.58477  3.61503
          0.02192  4.22696  4.94930  0.61958  0.77255  0.48576  0.95510
     25   2.66391  4.75257  2.14673  2.53731  3.98298  3.47692  3.74036  2.63829  2.58705  2.99797  3.85656  2.48840  3.89541  2.91914  3.04017  2.73099  2.90537  2.45062  5.31228  3.99103     25 - -
          2.68618  4.42225  2.77519  2.73123  3.46354  2.40513  3.72494  3.29354  2.67741  2.69355  4.24690  2.90347  2.73739  3.18146  2.89801  2.37887  2.77519  2.98518  4.58477  3.61503
          0.02192  4.22696  4.94930  0.61958  0.77255  0.48576  0.95510
     26   2.93199  5.47594  1.94390  1.33103  4.78632  3.35008  3.80078  4.29095  2.72838  3.78274  4.59236  2.81422  2.61074  2.94615  3.28761  2.84247  3.20188  3.86067  5.93721  4.46442     26 - -
          2.68618  4.42225  2.77519  2.73123  3.46354  2.40513  3.72494  3.29354  2.67741  2.69355  4.24690  2.90347  2.73739  3.18146  2.89801  2.37887  2.77519  2.98518  4.58477  3.61503
          0.02192  4.22696  4.94930  0.61958  0.77255  0.48576  0.95510
     27   2.23605  4.60266  3.18272  2.65641  3.80765  3.48956  3.75763  3.20537  2.61572  2.87013  3.73190  3.12878  3.90410  2.44534  3.02331  2.73997  2.10131  2.93157  5.16808  2.88371     27 - -
          2.68618  4.42225  2.77519  2.73123  3.46354  2.40513  3.72494  3.29354  2.67741  2.69355  4.24690  2.90347  2.73739  3.18146  2.89801  2.37887  2.77519  2.98518  4.58477  3.61503
          0.02192  4.22696  4.94930  0.61958  0.77255  0.48576  0.95510
     28   2.73189  5.20786  2.24583  2.30171  4.53721  2.61752  3.67230  4.01690  2.09451  3.51546  4.28416  2.37025  2.82043  2.79076  2.97419  2.68620  2.97679  3.59666  5.66716  4.24953     28 - -
          2.68618  4.42225  2.77519  2.73123  3.46354  2.40513  3.72494  3.29354  2.67741  2.69355  4.24690  2.90347  2.73739  3.18146  2.89801  2.37887  2.77519  2.98518  4.58477  3.61503
          0.02192  4.22696  4.94930  0.61958  0.77255  0.48576  0.95510
     29   2.25024  5.22979  2.53522  1.40984  4.59881  3.36364  3.78384  4.05817  2.64300  3.59901  4.41060  2.24433  3.90051  2.93055  3.14329  2.79160  3.10748  3.65508  5.77606  4.36031     29 - -
          2.68632  4.42239  2.77402  2.73106  3.46237  2.40527  3.72509  3.29368  2.67755  2.69369  4.24704  2.90361  2.73754  3.18161  2.89815  2.37901  2.77534  2.98533  4.58491  3.61517
          0.62845  1.46833  1.44277  1.11518  0.39729  0.48576  0.95510
     30   2.70118  4.93817  1.52639  2.30534  4.40764  3.21303  3.79302  3.77809  2.73348  3.44204  4.31017  2.83835  3.81026  2.97158  3.23752  2.70412  2.19130  3.40263  5.67346  4.27907     34 - -
          2.68618  4.42225  2.77519  2.73123  3.46354  2.40513  3.72494  3.29354  2.67741  2.69355  4.24690  2.90347  2.73739  3.18146  2.89801  2.37887  2.77519  2.98518  4.58477  3.61503
          0.18396  3.96665  1.90317  0.61958  0.77255  0.35149  1.21617
     31   2.60752  4.67039  3.00364  2.14987  2.90065  3.42180  3.70279  3.30815  2.55876  2.95159  3.79816  3.02274  2.83655  2.89538  2.99897  2.25088  2.85545  3.01345  5.22351  3.90691     35 - -
          2.68618  4.42225  2.77519  2.73123  3.46354  2.40513  3.72494  3.29354  2.67741  2.69355  4.24690  2.90347  2.73739  3.18146  2.89801  2.37887  2.77519  2.98518  4.58477  3.61503
          0.02461  4.11285  4.83520  0.61958  0.77255  0.41160  1.08645
     32   2.63363  4.76383  2.52677  2.19640  3.98295  3.46671  3.68700  3.36801  2.50977  2.51212  2.97649  3.01658  3.86330  2.85463  2.96350  2.68739  2.42984  3.06897  5.28408  3.96395     36 - -
          2.68618  4.42225  2.77519  2.73123  3.46354  2.40513  3.72494  3.29354  2.67741  2.69355  4.24690  2.90347  2.73739  3.18146  2.89801  2.37887  2.77519  2.98518  4.58477  3.61503
          0.02192  4.22696  4.94930  0.61958  0.77255  0.48576  0.95510
     33   2.22748  4.42869  3.38603  2.83130  3.60599  3.55540  3.83216  2.44022  2.78549  2.64786  3.54566  3.26370  2.96421  2.54125  3.16434  2.80404  2.86244  2.26563  5.03229  3.78254     37 - -
          2.68618  4.42225  2.77519  2.73123  3.46354  2.40513  3.72494  3.29354  2.67741  2.69355  4.24690  2.90347  2.73739  3.18146  2.89801  2.37887  2.77519  2.98518  4.58477  3.61503
          0.02192  4.22696  4.94930  0.61958  0.77255  0.48576  0.95510
     34   2.73767  4.40085  3.95999  3.50250  3.70403  3.66640  4.36987  1.97060  3.38040  2.50140  3.62617  3.76147  4.20441  3.72613  3.65479  3.05102  1.31266  2.27158  5.33636  4.10567     38 - -
          2.68618  4.42225  2.77519  2.73123  3.46354  2.40513  3.72494  3.29354  2.67741  2.69355  4.24690  2.90347  2.73739  3.18146  2.89801  2.37887  2.77519  2.98518  4.58477  3.61503
          0.02192  4.22696  4.94930  0.61958  0.77255  0.48576  0.95510
     35   3.22906  4.51354  5.04556  4.56661  3.74796  4.63315  5.28182  1.47419  4.46066  2.23677  3.53829  4.75776  4.94054  4.72816  4.64823  4.04076  3.49974  0.86277  5.75051  4.53404     39 - -
          2.68618  4.42225  2.77519  2.73123  3.46354  2.40513  3.72494  3.29354  2.67741  2.69355  4.24690  2.90347  2.73739  3.18146  2.89801  2.37887  2.77519  2.98518  4.58477  3.61503
          0.02192  4.22696  4.94930  0.61958  0.77255  0.48576  0.95510
     36   2.82260  2.78676  4.51371  3.95693  3.46277  4.01091  4.48195  1.73616  3.83199  2.33620  3.39197  4.10722  4.39627  4.05315  3.99057  3.34474  2.40905  1.41129  5.09969  3.90458     40 - -
          2.68618  4.42225  2.77519  2.73123  3.46354  2.40513  3.72494  3.29354  2.67741  2.69355  4.24690  2.90347  2.73739  3.18146  2.89801  2.37887  2.77519  2.98518  4.58477  3.61503
          0.02192  4.22696  4.94930  0.61958  0.77255  0.48576  0.95510
     37   3.16771  4.89257  3.91267  3.86395  4.97060  0.34504  4.94729  4.67158  4.09253  4.27496  5.26412  4.07874  4.29343  4.38929  4.27532  3.35204  3.67606  4.13103  5.95687  5.08958     41 - -
          2.68622  4.42229  2.77524  2.73127  3.46358  2.40517  3.72499  3.29358  2.67745  2.69359  4.24694  2.90311  2.73744  3.18151  2.89805  2.37867  2.77524  2.98523  4.58481  3.61507
          0.14720  2.04184  4.94930  0.66333  0.72388  0.48576  0.95510
     38   2.60659  4.19862  3.87505  3.32516  2.62048  3.61937  4.04770  2.59525  3.24229  2.43059  3.37398  3.59571  4.05687  3.50586  3.50196  2.35734  2.35607  1.74901  4.88297  3.66438     44 - -
          2.68618  4.42225  2.77519  2.73123  3.46354  2.40513  3.72494  3.29354  2.67741  2.69355  4.24690  2.90347  2.73739  3.18146  2.89801  2.37887  2.77519  2.98518  4.58477  3.61503
          0.02192  4.22696  4.94930  0.61958  0.77255  0.48576  0.95510
     39   3.49223  4.81699  5.03256  4.47887  3.12652  4.71362  4.99678  2.31929  4.28379  0.88404  1.74902  4.74136  4.87685  4.39872  4.38408  4.08197  3.71232  2.50024  5.25174  4.19287     45 - -
          2.68618  4.42225  2.77519  2.73123  3.46354  2.40513  3.72494  3.29354  2.67741  2.69355  4.24690  2.90347  2.73739  3.18146  2.89801  2.37887  2.77519  2.98518  4.58477  3.61503
          0.02192  4.22696  4.94930  0.61958  0.77255  0.48576  0.95510
     40   1.49728  4.34023  3.48960  3.13137  4.37843  3.10832  4.22934  3.78967  3.17201  3.46171  4.28161  3.36103  1.87184  3.47083  3.52463  1.91767  2.83123  3.27444  5.70630  4.47331     46 - -
          2.68618  4.42225  2.77519  2.73123  3.46354  2.40513  3.72494  3.29354  2.67741  2.69355  4.24690  2.90347  2.73739  3.18146  2.89801  2.37887  2.77519  2.98518  4.58477  3.61503
          0.02192  4.22696  4.94930  0.61958  0.77255  0.48576  0.95510
     41   2.25999  4.92188  2.42917  2.41568  4.21002  3.41491  3.67630  3.63810  2.47987  2.60176  4.02471  2.46917  2.88067  2.81753  2.95595  2.66508  2.89659  3.28744  5.44264  4.08519     47 - -
          2.68618  4.42225  2.77519  2.73123  3.46354  2.40513  3.72494  3.29354  2.67741  2.69355  4.24690  2.90347  2.73739  3.18146  2.89801  2.37887  2.77519  2.98518  4.58477  3.61503
          0.02192  4.22696  4.94930  0.61958  0.77255  0.48576  0.95510
     42   2.77895  4.21078  4.32169  3.73928  2.48757  3.92456  4.23812  1.99451  3.61380  1.76572  3.16047  3.93194  2.88124  3.81158  3.77222  3.22381  3.01159  1.90565  4.84053  3.65788     48 - -
          2.68618  4.42225  2.77519  2.73123  3.46354  2.40513  3.72494  3.29354  2.67741  2.69355  4.24690  2.90347  2.73739  3.18146  2.89801  2.37887  2.77519  2.98518  4.58477  3.61503
          0.02192  4.22696  4.94930  0.61958  0.77255  0.48576  0.95510
     43   2.26618  4.68027  2.56446  2.57505  3.89625  3.49278  3.72253  2.64979  2.21500  2.91966  3.77314  3.07294  3.88801  2.90967  3.00434  2.71700  2.86852  2.48227  5.23194  3.92927     49 - -
          2.68618  4.42225  2.77519  2.73123  3.46354  2.40513  3.72494  3.29354  2.67741  2.69355  4.24690  2.90347  2.73739  3.18146  2.89801  2.37887  2.77519  2.98518  4.58477  3.61503
          0.02192  4.22696  4.94930  0.61958  0.77255  0.48576  0.95510
     44   2.25281  4.49535  3.39432  2.06172  3.70358  3.62512  3.91095  2.25908  2.83883  2.66773  3.61199  3.31187  4.02307  3.16936  3.23029  2.88141  2.93139  2.11214  5.15912  3.89904     50 - -
          2.68618  4.42225  2.77519  2.73123  3.46354  2.40513  3.72494  3.29354  2.67741  2.69355  4.24690  2.90347  2.73739  3.18146  2.89801  2.37887  2.77519  2.98518  4.58477  3.61503
          0.02192  4.22696  4.94930  0.61958  0.77255  0.48576  0.95510
     45   2.94119  5.11207  2.63658  1.87249  4.71468  1.11196  4.04574  4.19445  2.97646  3.77823  4.64908  3.06357  4.00581  3.24427  3.43197  2.94862  3.28999  3.77238  5.89941  4.57432     51 - -
          2.68618  4.42225  2.77519  2.73123  3.46354  2.40513  3.72494  3.29354  2.67741  2.69355  4.24690  2.90347  2.73739  3.18146  2.89801  2.37887  2.77519  2.98518  4.58477  3.61503
          0.02192  4.22696  4.94930  0.61958  0.77255  0.48576  0.95510
     46   2.26656  5.00079  2.03934  2.07220  4.27590  3.41440  3.67857  3.69708  2.48671  3.27708  2.95368  2.92017  3.85013  2.81595  2.97168  2.68396  2.92824  3.34324  5.49518  4.12413     52 - -
          2.68618  4.42225  2.77519  2.73123  3.46354  2.40513  3.72494  3.29354  2.67741  2.69355  4.24690  2.90347  2.73739  3.18146  2.89801  2.37887  2.77519  2.98518  4.58477  3.61503
          0.02192  4.22696  4.94930  0.61958  0.77255  0.48576  0.95510
     47   2.62380  4.85033  2.51837  2.45727  4.13771  3.42815  3.66842  3.55500  2.45757  3.15116  3.95781  2.97570  3.83938  2.81286  2.45470  2.27514  2.41276  2.65420  5.38215  4.04043     53 - -
          2.68618  4.42225  2.77519  2.73123  3.46354  2.40513  3.72494  3.29354  2.67741  2.69355  4.24690  2.90347  2.73739  3.18146  2.89801  2.37887  2.77519  2.98518  4.58477  3.61503
          0.02192  4.22696  4.94930  0.61958  0.77255  0.48576  0.95510
     48   2.96272  4.35649  4.48344  3.93912  2.13438  4.05719  4.01905  2.58282  3.79437  1.77790  3.28146  4.02116  4.38806  3.93287  3.90596  3.36683  3.19127  1.99921  4.38514  1.87769     54 - -
          2.68618  4.42225  2.77519  2.73123  3.46354  2.40513  3.72494  3.29354  2.67741  2.69355  4.24690  2.90347  2.73739  3.18146  2.89801  2.37887  2.77519  2.98518  4.58477  3.61503
          0.02192  4.22696  4.94930  0.61958  0.77255  0.48576  0.95510
     49   2.53200  2.92243  2.47441  2.71531  4.02071  3.33903  3.85637  3.40623  2.73264  3.07044  3.90904  3.14878  3.85629  3.05805  3.15756  2.16054  1.96820  3.06472  5.35342  4.06626     55 - -
          2.68618  4.42225  2.77519  2.73123  3.46354  2.40513  3.72494  3.29354  2.67741  2.69355  4.24690  2.90347  2.73739  3.18146  2.89801  2.37887  2.77519  2.98518  4.58477  3.61503
          0.02192  4.22696  4.94930  0.61958  0.77255  0.48576  0.95510
     50   2.24367  4.39287  4.30044  3.77018  1.63878  3.98199  4.22995  2.47674  3.65177  1.69857  3.23738  3.97285  4.35568  3.86216  3.83856  3.30732  3.17032  2.40240  4.75847  3.39685     56 - -
          2.68618  4.42225  2.77519  2.73123  3.46354  2.40513  3.72494  3.29354  2.67741  2.69355  4.24690  2.90347  2.73739  3.18146  2.89801  2.37887  2.77519  2.98518  4.58477  3.61503
          0.02192  4.22696  4.94930  0.61958  0.77255  0.48576  0.95510
     51   2.66037  4.88100  3.02375  2.14672  4.12758  3.46782  2.85144  3.55309  2.11237  3.13979  3.95124  2.99065  3.85957  2.80012  2.82993  2.68489  2.43160  3.22357  3.35568  4.02574     57 - -
          2.68618  4.42225  2.77519  2.73123  3.46354  2.40513  3.72494  3.29354  2.67741  2.69355  4.24690  2.90347  2.73739  3.18146  2.89801  2.37887  2.77519  2.98518  4.58477  3.61503
          0.02192  4.22696  4.94930  0.61958  0.77255  0.48576  0.95510
     52   2.49481  4.35542  3.69819  3.41504  4.17834  1.08958  4.41008  3.32472  3.42651  3.22464  4.18290  3.57290  3.94917  3.73801  3.70303  2.70320  2.95778  2.04835  5.61815  4.39294     58 - -
          2.68618  4.42225  2.77519  2.73123  3.46354  2.40513  3.72494  3.29354  2.67741  2.69355  4.24690  2.90347  2.73739  3.18146  2.89801  2.37887  2.77519  2.98518  4.58477  3.61503
          0.02192  4.22696  4.94930  0.61958  0.77255  0.48576  0.95510
     53   2.80921  4.68287  3.38239  2.85281  3.33210  3.66575  3.76873  3.16323  2.68126  2.21105  3.70852  3.28971  4.05152  1.78229  3.02472  2.93177  3.03711  2.95892  4.84175  2.56304     59 - -
          2.68618  4.42225  2.77519  2.73123  3.46354  2.40513  3.72494  3.29354  2.67741  2.69355  4.24690  2.90347  2.73739  3.18146  2.89801  2.37887  2.77519  2.98518  4.58477  3.61503
          0.02192  4.22696  4.94930  0.61958  0.77255  0.48576  0.95510
     54   2.81688  4.22096  4.46668  3.87802  3.13765  3.97618  4.27611  1.99172  3.72268  1.96383  2.41560  4.02331  4.30879  3.89746  3.83817  3.28281  3.04763  1.92378  2.34376  3.61708     60 - -
          2.68618  4.42225  2.77519  2.73123  3.46354  2.40513  3.72494  3.29354  2.67741  2.69355  4.24690  2.90347  2.73739  3.18146  2.89801  2.37887  2.77519  2.98518  4.58477  3.61503
          0.02192  4.22696  4.94930  0.61958  0.77255  0.48576  0.95510
     55   2.67091  4.72237  2.99562  1.84205  4.03289  3.43831  3.80836  3.31821  2.66060  3.05334  3.91975  3.08268  3.91085  3.00125  3.09060  2.24789  2.94146  2.06535  5.36641  4.05656     61 - -
          2.68618  4.42225  2.77519  2.73123  3.46354  2.40513  3.72494  3.29354  2.67741  2.69355  4.24690  2.90347  2.73739  3.18146  2.89801  2.37887  2.77519  2.98518  4.58477  3.61503
          0.02192  4.22696  4.94930  0.61958  0.77255  0.48576  0.95510
     56   2.68310  5.08736  2.36061  2.03183  4.38619  3.40249  3.64943  3.84352  2.43415  3.37503  4.15217  2.88755  3.83235  2.35584  2.92582  2.26279  2.92094  2.71805  5.55214  4.16026     62 - -
          2.68618  4.42225  2.77519  2.73123  3.46354  2.40513  3.72494  3.29354  2.67741  2.69355  4.24690  2.90347  2.73739  3.18146  2.89801  2.37887  2.77519  2.98518  4.58477  3.61503
          0.02192  4.22696  4.94930  0.61958  0.77255  0.48576  0.95510
     57   2.89341  5.35742  1.99565  2.28169  4.56616  3.37376  1.77454  4.14932  2.66478  3.65807  4.47298  2.22390  3.91353  2.92920  3.18471  2.82534  3.15624  3.74477  5.77083  4.30958     63 - -
          2.68618  4.42225  2.77519  2.73123  3.46354  2.40513  3.72494  3.29354  2.67741  2.69355  4.24690  2.90347  2.73739  3.18146  2.89801  2.37887  2.77519  2.98518  4.58477  3.61503
          0.02192  4.22696  4.94930  0.61958  0.77255  0.48576  0.95510
     58   1.80706  4.66346  3.15714  2.64962  4.18724  3.34088  3.80921  3.60248  2.59434  3.21430  4.03057  3.10103  2.77854  2.97702  2.36923  2.18661  2.86998  3.22442  5.44845  4.14526     64 - -
          2.68618  4.42225  2.77519  2.73123  3.46354  2.40513  3.72494  3.29354  2.67741  2.69355  4.24690  2.90347  2.73739  3.18146  2.89801  2.37887  2.77519  2.98518  4.58477  3.61503
          0.02192  4.22696  4.94930  0.61958  0.77255  0.48576  0.95510
     59   2.78975  5.16534  3.00027  2.08897  4.52621  3.50509  3.64267  3.95875  1.69803  3.44187  4.22848  2.98914  3.90432  2.75806  2.19406  2.28129  3.00687  3.57033  5.56083  4.23008     65 - -
          2.68618  4.42225  2.77519  2.73123  3.46354  2.40513  3.72494  3.29354  2.67741  2.69355  4.24690  2.90347  2.73739  3.18146  2.89801  2.37887  2.77519  2.98518  4.58477  3.61503
          0.02192  4.22696  4.94930  0.61958  0.77255  0.48576  0.95510
     60   3.09932  4.61086  4.09470  3.63796  1.90947  2.52699  3.71877  3.13514  3.55968  2.71440  3.75706  3.79274  4.38306  3.75030  3.77922  3.31780  3.34446  2.95484  4.07469  1.32358     66 - -
          2.68618  4.42225  2.77519  2.73123  3.46354  2.40513  3.72494  3.29354  2.67741  2.69355  4.24690  2.90347  2.73739  3.18146  2.89801  2.37887  2.77519  2.98518  4.58477  3.61503
          0.02192  4.22696  4.94930  0.61958  0.77255  0.48576  0.95510
     61   1.73150  4.32224  3.57409  3.40644  4.61032  0.97585  4.51824  4.00144  3.55978  3.73121  4.57303  3.51182  3.85755  3.81800  3.83731  2.57337  2.90858  3.40458  5.93367  4.75931     67 - -
          2.68618  4.42225  2.77519  2.73123  3.46354  2.40513  3.72494  3.29354  2.67741  2.69355  4.24690  2.90347  2.73739  3.18146  2.89801  2.37887  2.77519  2.98518  4.58477  3.61503
          0.02192  4.22696  4.94930  0.61958  0.77255  0.48576  0.95510
     62   2.69305  4.87152  3.09866  2.19253  4.11727  3.50261  3.66454  3.53098  2.07000  2.54864  3.94309  3.03298  3.88766  2.81561  2.32872  2.72628  2.91591  3.21341  5.34142  2.95115     68 - -
          2.68618  4.42225  2.77519  2.73123  3.46354  2.40513  3.72494  3.29354  2.67741  2.69355  4.24690  2.90347  2.73739  3.18146  2.89801  2.37887  2.77519  2.98518  4.58477  3.61503
          0.02192  4.22696  4.94930  0.61958  0.77255  0.48576  0.95510
     63   2.80261  4.76969  3.25266  2.82410  3.95057  3.55489  3.91125  3.22223  2.62846  2.89161  3.91530  3.26777  4.03536  1.40456  2.95554  2.91078  3.08191  2.28485  5.36077  4.04991     69 - -
          2.68618  4.42225  2.77519  2.73123  3.46354  2.40513  3.72494  3.29354  2.67741  2.69355  4.24690  2.90347  2.73739  3.18146  2.89801  2.37887  2.77519  2.98518  4.58477  3.61503
          0.02192  4.22696  4.94930  0.61958  0.77255  0.48576  0.95510
     64   3.37090  4.68548  4.74231  4.28949  1.48461  4.36282  3.85417  2.88995  4.12907  1.45934  3.48722  4.20924  4.65669  4.16497  4.18378  3.69627  3.59164  2.86920  4.05309  1.85026     70 - -
          2.68618  4.42225  2.77519  2.73123  3.46354  2.40513  3.72494  3.29354  2.67741  2.69355  4.24690  2.90347  2.73739  3.18146  2.89801  2.37887  2.77519  2.98518  4.58477  3.61503
          0.02192  4.22696  4.94930  0.61958  0.77255  0.48576  0.95510
     65   3.15146  5.34730  3.56673  2.85367  4.84009  3.77777  3.67721  4.17301  1.39847  3.56739  4.41548  3.26694  4.12326  2.19634  1.49598  3.12366  3.30415  3.83305  5.58202  4.41372     71 - -
          2.68618  4.42225  2.77519  2.73123  3.46354  2.40513  3.72494  3.29354  2.67741  2.69355  4.24690  2.90347  2.73739  3.18146  2.89801  2.37887  2.77519  2.98518  4.58477  3.61503
          0.02192  4.22696  4.94930  0.61958  0.77255  0.48576  0.95510
     66   1.92143  4.24087  4.34221  3.77489  2.52047  3.96384  4.33217  1.87989  3.66229  2.19322  3.28112  3.97902  4.32455  3.88095  3.84410  3.27424  3.05154  1.74763  4.96878  3.77065     72 - -
          2.68618  4.42225  2.77519  2.73123  3.46354  2.40513  3.72494  3.29354  2.67741  2.69355  4.24690  2.90347  2.73739  3.18146  2.89801  2.37887  2.77519  2.98518  4.58477  3.61503
          0.02192  4.22696  4.94930  0.61958  0.77255  0.48576  0.95510
     67   2.62778  4.74068  3.02454  1.89729  4.05731  3.42369  3.74525  3.41657  2.57240  3.08041  3.91633  3.04276  3.87026  2.91747  3.01711  2.27681  2.37763  2.49354  5.35514  4.03786     73 - -
          2.68618  4.42225  2.77519  2.73123  3.46354  2.40513  3.72494  3.29354  2.67741  2.69355  4.24690  2.90347  2.73739  3.18146  2.89801  2.37887  2.77519  2.98518  4.58477  3.61503
          0.02192  4.22696  4.94930  0.61958  0.77255  0.48576  0.95510
     68   2.72794  4.90609  3.10086  2.59613  4.31339  3.46633  3.73065  3.72407  2.36308  3.29397  4.11600  2.40816  3.91468  2.87874  1.89949  2.76183  2.00656  3.36842  5.47685  4.17577     74 - -
          2.68618  4.42225  2.77519  2.73123  3.46354  2.40513  3.72494  3.29354  2.67741  2.69355  4.24690  2.90347  2.73739  3.18146  2.89801  2.37887  2.77519  2.98518  4.58477  3.61503
          0.02192  4.22696  4.94930  0.61958  0.77255  0.48576  0.95510
     69   2.23235  4.18799  4.10607  3.53305  2.47103  3.79390  4.02467  2.55411  3.41586  2.20627  2.11138  3.74762  4.15705  3.63496  3.60652  3.08369  2.94064  2.39749  4.64423  2.61388     75 - -
          2.68618  4.42225  2.77519  2.73123  3.46354  2.40513  3.72494  3.29354  2.67741  2.69355  4.24690  2.90347  2.73739  3.18146  2.89801  2.37887  2.77519  2.98518  4.58477  3.61503
          0.02192  4.22696  4.94930  0.61958  0.77255  0.48576  0.95510
     70   2.71555  5.14003  2.30707  1.78466  4.44297  3.40211  3.66276  3.89686  2.09311  3.42531  4.20448  2.88120  3.84466  2.78467  2.93481  2.68286  2.95445  2.69997  5.59625  4.19828     76 - -
          2.68618  4.42225  2.77519  2.73123  3.46354  2.40513  3.72494  3.29354  2.67741  2.69355  4.24690  2.90347  2.73739  3.18146  2.89801  2.37887  2.77519  2.98518  4.58477  3.61503
          0.02192  4.22696  4.94930  0.61958  0.77255  0.48576  0.95510
     71   2.68288  4.82880  3.12007  2.54947  4.08293  3.50084  3.67708  3.48155  2.08686  2.52085  3.91299  3.04812  2.91251  2.83434  2.36120  2.72725  2.42190  3.17079  5.32316  4.01878     77 - -
          2.68618  4.42225  2.77519  2.73123  3.46354  2.40513  3.72494  3.29354  2.67741  2.69355  4.24690  2.90347  2.73739  3.18146  2.89801  2.37887  2.77519  2.98518  4.58477  3.61503
          0.14720  4.22696  2.10143  0.61958  0.77255  0.48576  0.95510
     72   2.21351  4.73238  2.95933  1.81876  3.97242  3.44305  3.75804  3.23152  2.58192  2.35110  3.85310  3.04707  3.89399  2.94605  3.00151  2.74875  2.92934  2.96645  5.32073  4.01004     78 - -
          2.68592  4.42232  2.77526  2.73130  3.46360  2.40519  3.72501  3.29360  2.67747  2.69361  4.24541  2.90353  2.73712  3.18153  2.89807  2.37893  2.77526  2.98525  4.58483  3.61510
          0.16990  1.90890  4.82692  0.92837  0.50285  0.62547  0.76574
     73   2.17331  4.58362  3.15323  2.62393  3.85272  2.65711  3.72932  3.22113  2.17376  2.88769  2.82232  3.09167  3.86237  2.93358  2.95088  2.69294  2.84431  2.93594  5.18969  3.90792     82 - -
          2.68618  4.42225  2.77519  2.73123  3.46354  2.40513  3.72494  3.29354  2.67741  2.69355  4.24690  2.90347  2.73739  3.18146  2.89801  2.37887  2.77519  2.98518  4.58477  3.61503
          0.02481  4.10457  4.82692  0.61958  0.77255  0.40737  1.09481
     74   2.65678  4.84059  2.41215  2.46604  4.08179  3.43094  3.70271  3.51968  2.53194  3.13012  3.95382  2.98523  2.43824  2.86554  2.99642  2.69152  2.40882  3.19498  5.36501  2.93036     83 - -
          2.68618  4.42225  2.77519  2.73123  3.46354  2.40513  3.72494  3.29354  2.67741  2.69355  4.24690  2.90347  2.73739  3.18146  2.89801  2.37887  2.77519  2.98518  4.58477  3.61503
          0.02192  4.22696  4.94930  0.61958  0.77255  0.48576  0.95510
     75   2.62645  4.61151  3.19052  2.66697  3.86738  3.47223  3.77205  3.24271  2.60793  2.38529  3.76915  3.13386  3.90220  2.46152  3.00869  2.28354  2.06237  2.96158  5.21489  3.93144     84 - -
          2.68618  4.42225  2.77519  2.73123  3.46354  2.40513  3.72494  3.29354  2.67741  2.69355  4.24690  2.90347  2.73739  3.18146  2.89801  2.37887  2.77519  2.98518  4.58477  3.61503
          0.02192  4.22696  4.94930  0.61958  0.77255  0.48576  0.95510
     76   2.54078  4.46860  3.33092  2.82095  3.87059  3.38016  3.88875  3.23266  2.78960  2.33298  3.79008  3.22662  2.74578  3.12685  3.18001  1.87563  2.31621  2.92927  5.24688  3.98298     85 - -
          2.68618  4.42225  2.77519  2.73123  3.46354  2.40513  3.72494  3.29354  2.67741  2.69355  4.24690  2.90347  2.73739  3.18146  2.89801  2.37887  2.77519  2.98518  4.58477  3.61503
          0.13876  4.22696  2.16312  0.61958  0.77255  0.48576  0.95510
     77   2.74398  5.09945  2.93575  2.04723  4.44537  3.45797  3.61442  3.87649  1.92231  3.37657  4.16836  2.94761  3.86415  2.73452  2.16531  2.24164  2.96463  3.49673  5.51143  4.17823     86 - -
          2.68618  4.42225  2.77519  2.73123  3.46354  2.40513  3.72494  3.29354  2.67741  2.69355  4.24690  2.90347  2.73739  3.18146  2.89801  2.37887  2.77519  2.98518  4.58477  3.61503
          0.02461  4.11281  4.83515  0.61958  0.77255  0.41158  1.08649
     78   2.78903  5.05640  2.90562  1.58637  4.32932  3.48889  3.69883  3.72502  2.03129  2.54917  4.12875  2.99591  3.91745  2.84037  2.76751  2.78672  3.01776  3.39315  5.50394  4.16924     87 - -
          2.68618  4.42225  2.77519  2.73123  3.46354  2.40513  3.72494  3.29354  2.67741  2.69355  4.24690  2.90347  2.73739  3.18146  2.89801  2.37887  2.77519  2.98518  4.58477  3.61503
          0.02192  4.22696  4.94930  0.61958  0.77255  0.48576  0.95510
     79   1.37298  4.29960  3.61372  3.40935  4.57090  1.23453  4.49416  3.95864  3.53057  3.68479  4.51957  3.50598  3.84347  3.78947  3.81356  2.55146  2.88088  3.36929  5.90180  4.72393     88 - -
          2.68618  4.42225  2.77519  2.73123  3.46354  2.40513  3.72494  3.29354  2.67741  2.69355  4.24690  2.90347  2.73739  3.18146  2.89801  2.37887  2.77519  2.98518  4.58477  3.61503
          0.02192  4.22696  4.94930  0.61958  0.77255  0.48576  0.95510
     80   3.28645  4.54646  5.13350  4.61073  3.55663  4.72252  5.22355  1.11952  4.50411  1.65930  3.33760  4.80819  4.95044  4.68787  4.64650  4.10355  3.53252  1.44922  5.58898  4.44146     89 - -
          2.68618  4.42225  2.77519  2.73123  3.46354  2.40513  3.72494  3.29354  2.67741  2.69355  4.24690  2.90347  2.73739  3.18146  2.89801  2.37887  2.77519  2.98518  4.58477  3.61503
          0.02192  4.22696  4.94930  0.61958  0.77255  0.48576  0.95510
     81   2.27698  4.38855  4.70295  4.18553  3.68306  4.29135  4.86273  1.35616  4.08789  2.34153  3.52405  4.38191  4.65856  4.34471  4.29005  3.65427  3.29277  1.25765  5.48225  4.27679     90 - -
          2.68618  4.42225  2.77519  2.73123  3.46354  2.40513  3.72494  3.29354  2.67741  2.69355  4.24690  2.90347  2.73739  3.18146  2.89801  2.37887  2.77519  2.98518  4.58477  3.61503
          0.02192  4.22696  4.94930  0.61958  0.77255  0.48576  0.95510
     82   1.90701  4.61509  3.20387  2.67674  3.89863  3.46568  3.77761  3.26127  2.20766  2.40137  3.79277  3.13923  3.90231  2.98315  2.99007  2.29736  2.88519  2.97429  5.23576  3.95498     91 - -
          2.68618  4.42225  2.77519  2.73123  3.46354  2.40513  3.72494  3.29354  2.67741  2.69355  4.24690  2.90347  2.73739  3.18146  2.89801  2.37887  2.77519  2.98518  4.58477  3.61503
          0.02192  4.22696  4.94930  0.61958  0.77255  0.48576  0.95510
     83   3.96690  5.12222  4.88798  4.64328  1.53179  4.63147  3.57107  3.62469  4.47332  2.90142  4.20435  4.27099  4.92918  4.36505  4.45026  4.01924  4.18467  3.55964  3.68528  0.76860     92 - -
          2.68618  4.42225  2.77519  2.73123  3.46354  2.40513  3.72494  3.29354  2.67741  2.69355  4.24690  2.90347  2.73739  3.18146  2.89801  2.37887  2.77519  2.98518  4.58477  3.61503
          0.02192  4.22696  4.94930  0.61958  0.77255  0.48576  0.95510
     84   3.52070  4.81998  5.02473  4.53267  1.67749  4.65829  4.54928  2.46289  4.37899  0.93864  3.05007  4.64031  4.85912  4.41034  4.43608  4.03500  3.74286  2.62318  4.72890  3.27807     93 - -
          2.68618  4.42225  2.77519  2.73123  3.46354  2.40513  3.72494  3.29354  2.67741  2.69355  4.24690  2.90347  2.73739  3.18146  2.89801  2.37887  2.77519  2.98518  4.58477  3.61503
          0.02192  4.22696  4.94930  0.61958  0.77255  0.48576  0.95510
     85   2.69551  5.02913  2.81369  2.04466  4.35678  3.40773  3.68241  3.80066  2.45478  3.34975  4.14241  2.92626  3.85291  2.33302  2.91931  1.97892  2.40564  3.42346  5.53874  4.16812     94 - -
          2.68618  4.42225  2.77519  2.73123  3.46354  2.40513  3.72494  3.29354  2.67741  2.69355  4.24690  2.90347  2.73739  3.18146  2.89801  2.37887  2.77519  2.98518  4.58477  3.61503
          0.02192  4.22696  4.94930  0.61958  0.77255  0.48576  0.95510
     86   1.74238  4.27915  3.62564  3.37087  4.50074  3.05110  4.43122  3.88781  3.43054  3.61496  4.44921  3.47405  3.82295  3.71388  3.72231  0.96803  2.84382  3.31572  5.85100  4.64143     95 - -
          2.68618  4.42225  2.77519  2.73123  3.46354  2.40513  3.72494  3.29354  2.67741  2.69355  4.24690  2.90347  2.73739  3.18146  2.89801  2.37887  2.77519  2.98518  4.58477  3.61503
          0.14720  4.22696  2.10143  0.61958  0.77255  0.48576  0.95510
     87   2.65149  5.00314  2.26753  2.34037  4.38075  2.57523  3.66042  3.83842  2.44957  3.37583  4.16160  2.87622  3.80778  2.79072  2.35186  2.20809  2.91072  3.43898  5.55330  4.17084     96 - -
          2.68618  4.42225  2.77519  2.73123  3.46354  2.40513  3.72494  3.29354  2.67741  2.69355  4.24690  2.90347  2.73739  3.18146  2.89801  2.37887  2.77519  2.98518  4.58477  3.61503
          0.16990  4.10457  1.96785  0.61958  0.77255  0.40737  1.09481
     88   2.65246  4.75307  3.04556  2.52730  3.92837  3.46050  2.80528  3.39001  2.42983  2.47160  3.84807  3.02401  3.86489  2.35044  2.82968  2.26817  2.88492  3.09166  5.22733  3.89919     97 - -
          2.68618  4.42225  2.77519  2.73123  3.46354  2.40513  3.72494  3.29354  2.67741  2.69355  4.24690  2.90347  2.73739  3.18146  2.89801  2.37887  2.77519  2.98518  4.58477  3.61503
          0.02485  4.10301  4.82536  0.61958  0.77255  0.40659  1.09637
     89   3.13232  4.45023  4.90481  4.35354  1.97300  4.41664  4.74524  1.44085  4.22353  1.91099  3.20802  4.49376  4.69203  4.36327  4.32564  3.76149  3.37040  1.63544  5.13452  3.90230     98 - -
          2.68618  4.42225  2.77519  2.73123  3.46354  2.40513  3.72494  3.29354  2.67741  2.69355  4.24690  2.90347  2.73739  3.18146  2.89801  2.37887  2.77519  2.98518  4.58477  3.61503
          0.02192  4.22696  4.94930  0.61958  0.77255  0.48576  0.95510
     90   2.93309  5.07411  3.10509  2.72988  4.62936  2.36163  3.86052  4.05622  1.08374  3.57974  4.42910  3.19022  4.02993  3.01723  2.67914  2.95537  3.20918  3.67188  5.66162  4.41642     99 - -
          2.68618  4.42225  2.77519  2.73123  3.46354  2.40513  3.72494  3.29354  2.67741  2.69355  4.24690  2.90347  2.73739  3.18146  2.89801  2.37887  2.77519  2.98518  4.58477  3.61503
          0.02192  4.22696  4.94930  0.61958  0.77255  0.48576  0.95510
     91   3.16771  4.89257  3.91267  3.86395  4.97060  0.34504  4.94729  4.67158  4.09253  4.27496  5.26412  4.07874  4.29343  4.38929  4.27532  3.35204  3.67606  4.13103  5.95687  5.08958    100 - -
          2.68618  4.42225  2.77519  2.73123  3.46354  2.40513  3.72494  3.29354  2.67741  2.69355  4.24690  2.90347  2.73739  3.18146  2.89801  2.37887  2.77519  2.98518  4.58477  3.61503
          0.02192  4.22696  4.94930  0.61958  0.77255  0.48576  0.95510
     92   3.24720  4.51390  5.10675  4.62428  3.75516  4.68892  5.33163  1.25325  4.52597  2.23204  3.53551  4.81186  4.97534  4.78296  4.70653  4.09628  3.51316  0.98999  5.77200  4.56253    101 - -
          2.68618  4.42225  2.77519  2.73123  3.46354  2.40513  3.72494  3.29354  2.67741  2.69355  4.24690  2.90347  2.73739  3.18146  2.89801  2.37887  2.77519  2.98518  4.58477  3.61503
          0.02192  4.22696  4.94930  0.61958  0.77255  0.48576  0.95510
     93   3.16771  4.89257  3.91267  3.86395  4.97060  0.34504  4.94729  4.67158  4.09253  4.27496  5.26412  4.07874  4.29343  4.38929  4.27532  3.35204  3.67606  4.13103  5.95687  5.08958    102 - -
          2.68618  4.42225  2.77519  2.73123  3.46354  2.40513  3.72494  3.29354  2.67741  2.69355  4.24690  2.90347  2.73739  3.18146  2.89801  2.37887  2.77519  2.98518  4.58477  3.61503
          0.02192  4.22696  4.94930  0.61958  0.77255  0.48576  0.95510
     94   2.78477  4.89876  3.19025  2.64752  4.17173  3.55035  3.72539  3.54572  1.50775  2.48776  4.00729  3.12377  2.78888  2.88600  2.66367  2.83044  3.01409  3.24931  5.38411  4.09863    103 - -
          2.68618  4.42225  2.77519  2.73123  3.46354  2.40513  3.72494  3.29354  2.67741  2.69355  4.24690  2.90347  2.73739  3.18146  2.89801  2.37887  2.77519  2.98518  4.58477  3.61503
          0.02192  4.22696  4.94930  0.61958  0.77255  0.48576  0.95510
     95   2.70986  4.72613  3.26224  2.72074  4.05363  3.52052  3.79356  3.26705  1.58702  3.02224  3.90733  3.17744  3.95458  2.97586  2.82614  2.80349  2.37307  2.37681  5.34554  4.07129    104 - -
          2.68618  4.42225  2.77519  2.73123  3.46354  2.40513  3.72494  3.29354  2.67741  2.69355  4.24690  2.90347  2.73739  3.18146  2.89801  2.37887  2.77519  2.98518  4.58477  3.61503
          0.02192  4.22696  4.94930  0.61958  0.77255  0.48576  0.95510
     96   2.88091  4.39694  4.15832  3.59731  3.30139  3.95819  4.30292  2.41679  3.46532  1.45108  2.43112  3.88926  4.31571  3.73395  3.70024  3.26286  2.02098  2.34854  5.02654  3.85952    105 - -
          2.68618  4.42225  2.77519  2.73123  3.46354  2.40513  3.72494  3.29354  2.67741  2.69355  4.24690  2.90347  2.73739  3.18146  2.89801  2.37887  2.77519  2.98518  4.58477  3.61503
          0.02192  4.22696  4.94930  0.61958  0.77255  0.48576  0.95510
     97   0.60343  4.41070  3.86397  3.68998  4.44635  3.22260  4.66390  3.62837  3.71666  3.49203  4.49591  3.73668  3.99669  4.02658  3.93116  2.76381  3.06663  3.21832  5.83582  4.68240    106 - -
          2.68618  4.42225  2.77519  2.73123  3.46354  2.40513  3.72494  3.29354  2.67741  2.69355  4.24690  2.90347  2.73739  3.18146  2.89801  2.37887  2.77519  2.98518  4.58477  3.61503
          0.02192  4.22696  4.94930  0.61958  0.77255  0.48576  0.95510
     98   2.79882  5.12570  2.68213  2.40600  4.53622  2.48267  3.77407  4.01173  2.54775  3.54100  4.35084  2.28788  3.90436  1.63523  2.98672  2.77969  3.07334  3.60779  5.69538  4.31550    107 - -
          2.68618  4.42225  2.77519  2.73123  3.46354  2.40513  3.72494  3.29354  2.67741  2.69355  4.24690  2.90347  2.73739  3.18146  2.89801  2.37887  2.77519  2.98518  4.58477  3.61503
          0.02192  4.22696  4.94930  0.61958  0.77255  0.48576  0.95510
     99   3.02494  5.27713  3.32975  2.71893  4.72062  3.67701  3.67534  4.09504  1.48261  3.52718  4.35672  2.42397  4.05125  2.79721  1.60214  2.99989  3.20679  3.73843  5.57789  4.35349    108 - -
          2.68618  4.42225  2.77519  2.73123  3.46354  2.40513  3.72494  3.29354  2.67741  2.69355  4.24690  2.90347  2.73739  3.18146  2.89801  2.37887  2.77519  2.98518  4.58477  3.61503
          0.02192  4.22696  4.94930  0.61958  0.77255  0.48576  0.95510
    100   3.36166  4.64146  5.07648  4.57080  3.42407  4.71878  5.15887  0.98175  4.40683  1.52132  3.23770  4.79024  4.94600  4.60847  4.54425  4.11628  3.60839  1.89344  5.49110  4.32651    109 - -
          2.68618  4.42225  2.77519  2.73123  3.46354  2.40513  3.72494  3.29354  2.67741  2.69355  4.24690  2.90347  2.73739  3.18146  2.89801  2.37887  2.77519  2.98518  4.58477  3.61503
          0.02192  4.22696  4.94930  0.61958  0.77255  0.48576  0.95510
    101   2.26660  4.38667  4.65008  4.13547  3.69044  4.24508  4.83181  1.58518  4.03873  2.35832  3.53472  4.33742  4.62806  4.30203  4.25002  3.60883  3.27751  1.10506  5.47857  4.27070    110 - -
          2.68618  4.42225  2.77519  2.73123  3.46354  2.40513  3.72494  3.29354  2.67741  2.69355  4.24690  2.90347  2.73739  3.18146  2.89801  2.37887  2.77519  2.98518  4.58477  3.61503
          0.02192  4.22696  4.94930  0.61958  0.77255  0.48576  0.95510
    102   2.27087  5.25674  2.21282  1.96058  4.57652  3.38124  3.67563  4.06172  2.08975  3.55143  4.31900  2.35409  3.84769  2.79361  2.98881  2.69819  2.99615  3.63642  5.69744  4.27079    111 - -
          2.68618  4.42225  2.77519  2.73123  3.46354  2.40513  3.72494  3.29354  2.67741  2.69355  4.24690  2.90347  2.73739  3.18146  2.89801  2.37887  2.77519  2.98518  4.58477  3.61503
          0.02192  4.22696  4.94930  0.61958  0.77255  0.48576  0.95510
    103   2.69521  4.65818  3.41825  2.93870  4.19124  3.43295  3.93980  3.53398  2.56892  3.19560  4.09069  3.31060  3.97640  3.14540  2.16068  2.81722  1.29466  3.20485  5.45622  4.21350    112 - -
          2.68618  4.42225  2.77519  2.73123  3.46354  2.40513  3.72494  3.29354  2.67741  2.69355  4.24690  2.90347  2.73739  3.18146  2.89801  2.37887  2.77519  2.98518  4.58477  3.61503
          0.02192  4.22696  4.94930  0.61958  0.77255  0.48576  0.95510
    104   3.51449  4.79537  4.78661  4.38185  1.13736  4.43666  3.74890  3.06633  4.21664  1.85258  3.66767  4.22144  4.72993  4.21636  4.25301  3.77896  3.73359  3.03044  3.91605  1.74910    113 - -
          2.68618  4.42225  2.77519  2.73123  3.46354  2.40513  3.72494  3.29354  2.67741  2.69355  4.24690  2.90347  2.73739  3.18146  2.89801  2.37887  2.77519  2.98518  4.58477  3.61503
          0.02192  4.22696  4.94930  0.61958  0.77255  0.48576  0.95510
    105   3.16771  4.89257  3.91267  3.86395  4.97060  0.34504  4.94729  4.67158  4.09253  4.27496  5.26412  4.07874  4.29343  4.38929  4.27532  3.35204  3.67606  4.13103  5.95687  5.08958    114 - -
          2.68618  4.42225  2.77519  2.73123  3.46354  2.40513  3.72494  3.29354  2.67741  2.69355  4.24690  2.90347  2.73739  3.18146  2.89801  2.37887  2.77519  2.98518  4.58477  3.61503
          0.02192  4.22696  4.94930  0.61958  0.77255  0.48576  0.95510
    106   2.22828  5.40975  1.96997  1.35254  4.73201  3.35046  3.79722  4.21324  2.71804  3.72924  4.54096  2.82494  3.90963  2.94341  3.26997  2.82793  3.17672  3.79445  5.89786  4.43699    115 - -
          2.68618  4.42225  2.77519  2.73123  3.46354  2.40513  3.72494  3.29354  2.67741  2.69355  4.24690  2.90347  2.73739  3.18146  2.89801  2.37887  2.77519  2.98518  4.58477  3.61503
          0.02192  4.22696  4.94930  0.61958  0.77255  0.48576  0.95510
    107   1.84400  5.09144  2.63205  1.96048  4.48271  3.36538  3.78287  3.92416  2.62853  3.49136  4.30595  1.93928  3.89075  2.93398  3.11167  2.76119  3.05379  3.53576  5.68738  4.29948    116 - -
          2.68618  4.42225  2.77519  2.73123  3.46354  2.40513  3.72494  3.29354  2.67741  2.69355  4.24690  2.90347  2.73739  3.18146  2.89801  2.37887  2.77519  2.98518  4.58477  3.61503
          0.02192  4.22696  4.94930  0.61958  0.77255  0.48576  0.95510
    108   1.73573  4.33785  3.68247  3.18954  3.73720  3.44621  4.11729  2.83312  3.11499  2.13884  3.67299  3.48786  3.99514  3.43852  3.43422  2.79948  1.87430  2.59482  5.22714  4.00245    117 - -
          2.68618  4.42225  2.77519  2.73123  3.46354  2.40513  3.72494  3.29354  2.67741  2.69355  4.24690  2.90347  2.73739  3.18146  2.89801  2.37887  2.77519  2.98518  4.58477  3.61503
          0.02192  4.22696  4.94930  0.61958  0.77255  0.48576  0.95510
    109   3.30077  4.60472  5.02558  4.46897  1.82015  4.55702  4.74272  1.53239  4.32796  1.38601  3.03677  4.61120  4.77062  4.39146  4.39200  3.90272  3.52432  2.26573  5.01311  3.75530    118 - -
          2.68618  4.42225  2.77519  2.73123  3.46354  2.40513  3.72494  3.29354  2.67741  2.69355  4.24690  2.90347  2.73739  3.18146  2.89801  2.37887  2.77519  2.98518  4.58477  3.61503
          0.02192  4.22696  4.94930  0.61958  0.77255  0.48576  0.95510
    110   2.92443  5.49574  1.63036  1.83142  4.80280  3.34599  3.78915  4.31486  2.71590  3.79478  4.59693  2.21017  3.90720  2.93086  3.28163  2.19489  3.19219  3.87589  5.94524  4.46368    119 - -
          2.68618  4.42225  2.77519  2.73123  3.46354  2.40513  3.72494  3.29354  2.67741  2.69355  4.24690  2.90347  2.73739  3.18146  2.89801  2.37887  2.77519  2.98518  4.58477  3.61503
          0.02192  4.22696  4.94930  0.61958  0.77255  0.48576  0.95510
    111   2.67581  4.70166  2.51916  2.21776  3.90289  3.50490  3.76196  3.15646  2.62736  2.40484  3.78927  3.08298  3.91724  2.95772  3.06872  2.76299  2.91302  2.07446  5.26182  3.95709    120 - -
          2.68618  4.42225  2.77519  2.73123  3.46354  2.40513  3.72494  3.29354  2.67741  2.69355  4.24690  2.90347  2.73739  3.18146  2.89801  2.37887  2.77519  2.98518  4.58477  3.61503
          0.02192  4.22696  4.94930  0.61958  0.77255  0.48576  0.95510
    112   3.39937  4.68471  5.14442  4.57439  3.20200  4.71696  5.04674  1.49110  4.43653  1.10751  2.21663  4.78711  4.87822  4.49418  4.50773  4.07249  3.61943  2.22937  5.29308  4.25068    121 - -
          2.68618  4.42225  2.77519  2.73123  3.46354  2.40513  3.72494  3.29354  2.67741  2.69355  4.24690  2.90347  2.73739  3.18146  2.89801  2.37887  2.77519  2.98518  4.58477  3.61503
          0.02192  4.22696  4.94930  0.61958  0.77255  0.48576  0.95510
    113   2.81382  5.13589  1.80824  1.95627  4.36955  3.40700  3.75982  3.78031  2.63037  2.12821  4.21846  2.90218  3.90428  2.91530  3.13130  2.79042  3.06532  3.44422  5.61986  4.22702    122 - -
          2.68618  4.42225  2.77519  2.73123  3.46354  2.40513  3.72494  3.29354  2.67741  2.69355  4.24690  2.90347  2.73739  3.18146  2.89801  2.37887  2.77519  2.98518  4.58477  3.61503
          0.02192  4.22696  4.94930  0.61958  0.77255  0.48576  0.95510
    114   2.85924  5.40060  1.72359  1.87834  4.70944  3.36098  3.74510  4.20898  2.61853  3.69385  4.48199  2.82019  3.88594  2.29413  3.15718  2.21149  3.11615  3.77794  5.84281  4.38598    123 - -
          2.68618  4.42225  2.77519  2.73123  3.46354  2.40513  3.72494  3.29354  2.67741  2.69355  4.24690  2.90347  2.73739  3.18146  2.89801  2.37887  2.77519  2.98518  4.58477  3.61503
          0.02192  4.22696  4.94930  0.61958  0.77255  0.48576  0.95510
    115   2.65177  3.22133  2.15721  2.43436  4.18292  3.43899  2.87510  3.62545  2.42126  3.20036  4.00178  2.95956  3.84490  2.79308  2.42356  2.66455  2.88660  3.27814  5.40605  4.05244    124 - -
          2.68618  4.42225  2.77519  2.73123  3.46354  2.40513  3.72494  3.29354  2.67741  2.69355  4.24690  2.90347  2.73739  3.18146  2.89801  2.37887  2.77519  2.98518  4.58477  3.61503
          0.02192  4.22696  4.94930  0.61958  0.77255  0.48576  0.95510
    116   2.87717  4.88739  3.08804  2.80744  4.01744  3.47897  2.46158  3.83590  2.78637  3.40754  4.31005  3.25684  1.21380  3.23058  3.12783  2.94742  3.19704  3.49101  5.36715  3.96988    125 - -
          2.68618  4.42225  2.77519  2.73123  3.46354  2.40513  3.72494  3.29354  2.67741  2.69355  4.24690  2.90347  2.73739  3.18146  2.89801  2.37887  2.77519  2.98518  4.58477  3.61503
          0.02192  4.22696  4.94930  0.61958  0.77255  0.48576  0.95510
    117   2.79939  5.20256  2.63831  1.70412  4.53650  3.39627  3.72626  4.00201  2.51512  3.52233  4.32086  2.89262  3.88698  2.27982  2.98360  1.89986  3.05209  3.60530  5.68617  4.28881    126 - -
          2.68618  4.42225  2.77519  2.73123  3.46354  2.40513  3.72494  3.29354  2.67741  2.69355  4.24690  2.90347  2.73739  3.18146  2.89801  2.37887  2.77519  2.98518  4.58477  3.61503
          0.02192  4.22696  4.94930  0.61958  0.77255  0.48576  0.95510
    118   2.20505  4.71440  3.25057  2.72350  4.07188  3.49761  3.80902  3.27909  1.56861  3.04171  3.92618  3.17725  3.94755  2.99136  2.86029  2.78938  2.96047  2.40465  5.36670  4.08966    127 - -
          2.68618  4.42225  2.77519  2.73123  3.46354  2.40513  3.72494  3.29354  2.67741  2.69355  4.24690  2.90347  2.73739  3.18146  2.89801  2.37887  2.77519  2.98518  4.58477  3.61503
          0.02192  4.22696  4.94930  0.61958  0.77255  0.48576  0.95510
    119   3.54259  4.84183  5.05722  4.55509  2.11405  4.70584  4.69279  2.41848  4.40400  0.76809  3.00152  4.70797  4.88799  4.43882  4.46702  4.08802  3.76401  2.59749  4.87064  3.48987    128 - -
          2.68618  4.42225  2.77519  2.73123  3.46354  2.40513  3.72494  3.29354  2.67741  2.69355  4.24690  2.90347  2.73739  3.18146  2.89801  2.37887  2.77519  2.98518  4.58477  3.61503
          0.02192  4.22696  4.94930  0.61958  0.77255  0.48576  0.95510
    120   2.77663  4.54625  3.44770  2.03832  3.63026  3.70508  3.98459  2.67816  2.90333  1.78330  3.53535  3.39574  4.09894  3.25400  3.26789  2.98488  3.01687  2.09752  5.16934  3.91956    129 - -
          2.68618  4.42225  2.77519  2.73123  3.46354  2.40513  3.72494  3.29354  2.67741  2.69355  4.24690  2.90347  2.73739  3.18146  2.89801  2.37887  2.77519  2.98518  4.58477  3.61503
          0.02192  4.22696  4.94930  0.61958  0.77255  0.48576  0.95510
    121   2.78684  5.23799  2.71507  1.73121  4.57042  2.64549  3.67791  4.03467  2.04843  3.52472  4.30567  2.89580  3.87767  2.27930  2.84596  2.74018  3.02289  3.62689  5.66288  4.27268    130 - -
          2.68618  4.42225  2.77519  2.73123  3.46354  2.40513  3.72494  3.29354  2.67741  2.69355  4.24690  2.90347  2.73739  3.18146  2.89801  2.37887  2.77519  2.98518  4.58477  3.61503
          0.02192  4.22696  4.94930  0.61958  0.77255  0.48576  0.95510
    122   3.22686  4.51373  5.03800  4.55971  3.74677  4.62590  5.27578  1.49233  4.45265  2.23692  3.53844  4.75111  4.93611  4.72146  4.64094  4.03372  3.49823  0.85505  5.74776  4.53040    131 - -
          2.68618  4.42225  2.77519  2.73123  3.46354  2.40513  3.72494  3.29354  2.67741  2.69355  4.24690  2.90347  2.73739  3.18146  2.89801  2.37887  2.77519  2.98518  4.58477  3.61503
          0.02192  4.22696  4.94930  0.61958  0.77255  0.48576  0.95510
    123   2.27394  4.99936  2.40531  2.38388  4.34916  3.39441  3.65282  3.80240  2.42273  3.34056  4.11646  2.91758  2.88254  2.77450  2.42712  2.26908  2.88774  3.40876  5.52014  4.14239    132 - -
          2.68618  4.42225  2.77519  2.73123  3.46354  2.40513  3.72494  3.29354  2.67741  2.69355  4.24690  2.90347  2.73739  3.18146  2.89801  2.37887  2.77519  2.98518  4.58477  3.61503
          0.02192  4.22696  4.94930  0.61958  0.77255  0.48576  0.95510
    124   3.16771  4.89257  3.91267  3.86395  4.97060  0.34504  4.94729  4.67158  4.09253  4.27496  5.26412  4.07874  4.29343  4.38929  4.27532  3.35204  3.67606  4.13103  5.95687  5.08958    133 - -
          2.68618  4.42225  2.77519  2.73123  3.46354  2.40513  3.72494  3.29354  2.67741  2.69355  4.24690  2.90347  2.73739  3.18146  2.89801  2.37887  2.77519  2.98518  4.58477  3.61503
          0.02192  4.22696  4.94930  0.61958  0.77255  0.48576  0.95510
    125   3.30027  4.56828  5.12615  4.59045  3.45557  4.70341  5.15810  1.33418  4.47682  1.34122  3.23818  4.78726  4.91904  4.62535  4.59869  4.07616  3.54047  1.52963  5.49493  4.37653    134 - -
          2.68618  4.42225  2.77519  2.73123  3.46354  2.40513  3.72494  3.29354  2.67741  2.69355  4.24690  2.90347  2.73739  3.18146  2.89801  2.37887  2.77519  2.98518  4.58477  3.61503
          0.02192  4.22696  4.94930  0.61958  0.77255  0.48576  0.95510
    126   2.35323  4.32668  3.50297  3.17051  4.46057  2.15666  4.27652  3.89042  3.22823  3.55193  4.35976  3.37527  3.81010  3.51857  3.57507  1.26203  2.03696  3.32995  5.77722  4.55073    135 - -
          2.68618  4.42225  2.77519  2.73123  3.46354  2.40513  3.72494  3.29354  2.67741  2.69355  4.24690  2.90347  2.73739  3.18146  2.89801  2.37887  2.77519  2.98518  4.58477  3.61503
          0.02192  4.22696  4.94930  0.61958  0.77255  0.48576  0.95510
    127   2.30011  4.93045  3.00104  2.12746  4.20348  3.47812  3.67335  3.59741  1.82914  2.56753  4.00931  3.00155  3.88247  2.81678  2.79368  2.72227  2.93264  3.26852  5.41196  4.08479    136 - -
          2.68618  4.42225  2.77519  2.73123  3.46354  2.40513  3.72494  3.29354  2.67741  2.69355  4.24690  2.90347  2.73739  3.18146  2.89801  2.37887  2.77519  2.98518  4.58477  3.61503
          0.02192  4.22696  4.94930  0.61958  0.77255  0.48576  0.95510
    128   1.80378  4.76062  3.08655  2.62997  4.29648  3.36648  3.80758  3.70042  1.79406  3.30330  4.12251  3.09092  3.87764  2.96806  2.92050  2.16389  2.93257  3.31715  5.51510  4.21008    137 - -
          2.68618  4.42225  2.77519  2.73123  3.46354  2.40513  3.72494  3.29354  2.67741  2.69355  4.24690  2.90347  2.73739  3.18146  2.89801  2.37887  2.77519  2.98518  4.58477  3.61503
          0.02192  4.22696  4.94930  0.61958  0.77255  0.48576  0.95510
    129   2.76517  5.08265  3.03363  2.49635  4.43233  3.50061  3.65377  3.85643  1.95961  3.37055  4.16698  2.08868  3.90196  2.77694  2.19588  2.75484  2.41379  3.48522  5.51530  4.19224    138 - -
          2.68618  4.42225  2.77519  2.73123  3.46354  2.40513  3.72494  3.29354  2.67741  2.69355  4.24690  2.90347  2.73739  3.18146  2.89801  2.37887  2.77519  2.98518  4.58477  3.61503
          0.02192  4.22696  4.94930  0.61958  0.77255  0.48576  0.95510
    130   2.66413  3.12576  3.25494  2.67905  3.80295  3.54095  2.85336  3.19395  2.52399  2.38254  3.71178  3.14791  3.92353  2.47150  2.44089  2.77376  2.89069  2.92907  5.14424  3.86866    139 - -
          2.68618  4.42225  2.77519  2.73123  3.46354  2.40513  3.72494  3.29354  2.67741  2.69355  4.24690  2.90347  2.73739  3.18146  2.89801  2.37887  2.77519  2.98518  4.58477  3.61503
          0.02192  4.22696  4.94930  0.61958  0.77255  0.48576  0.95510
    131   2.76223  5.18977  2.74683  1.76575  4.50931  2.63742  2.72841  3.97174  2.05917  3.47506  4.25714  2.90152  3.86971  2.79231  2.84857  2.72370  2.99762  3.57288  5.62296  4.23696    140 - -
          2.68618  4.42225  2.77519  2.73123  3.46354  2.40513  3.72494  3.29354  2.67741  2.69355  4.24690  2.90347  2.73739  3.18146  2.89801  2.37887  2.77519  2.98518  4.58477  3.61503
          0.02192  4.22696  4.94930  0.61958  0.77255  0.48576  0.95510
    132   2.30994  5.12502  2.41301  2.36189  4.45650  3.42562  3.61885  3.91959  2.03441  3.41590  4.17804  2.90235  3.83166  2.34126  2.35980  2.65146  2.91198  3.51016  5.55821  4.17372    141 - -
          2.68618  4.42225  2.77519  2.73123  3.46354  2.40513  3.72494  3.29354  2.67741  2.69355  4.24690  2.90347  2.73739  3.18146  2.89801  2.37887  2.77519  2.98518  4.58477  3.61503
          0.02192  4.22696  4.94930  0.61958  0.77255  0.48576  0.95510
    133   3.19120  4.52138  4.91554  4.34248  1.88964  4.42472  4.68224  1.55755  4.19803  1.65794  2.25731  4.49118  4.66600  4.28379  4.27012  3.75855  3.41564  2.28627  5.01819  3.83302    142 - -
          2.68618  4.42225  2.77519  2.73123  3.46354  2.40513  3.72494  3.29354  2.67741  2.69355  4.24690  2.90347  2.73739  3.18146  2.89801  2.37887  2.77519  2.98518  4.58477  3.61503
          0.02192  4.22696  4.94930  0.61958  0.77255  0.48576  0.95510
    134   2.16968  4.25395  3.84169  3.30615  3.50608  3.60450  4.10526  2.56551  3.22623  2.07547  3.46791  3.59268  4.07069  3.51201  3.50962  2.32347  2.90870  1.70981  5.02154  3.80828    143 - -
          2.68618  4.42225  2.77519  2.73123  3.46354  2.40513  3.72494  3.29354  2.67741  2.69355  4.24690  2.90347  2.73739  3.18146  2.89801  2.37887  2.77519  2.98518  4.58477  3.61503
          0.02192  4.22696  4.94930  0.61958  0.77255  0.48576  0.95510
    135   2.75921  5.12901  2.96062  2.10567  4.47401  3.48199  3.64499  3.91081  1.96168  3.41081  4.19691  2.97077  3.88737  2.76292  2.22616  1.97717  2.98197  3.52557  5.54743  4.20540    144 - -
          2.68618  4.42225  2.77519  2.73123  3.46354  2.40513  3.72494  3.29354  2.67741  2.69355  4.24690  2.90347  2.73739  3.18146  2.89801  2.37887  2.77519  2.98518  4.58477  3.61503
          0.02192  4.22696  4.94930  0.61958  0.77255  0.48576  0.95510
    136   2.67202  4.96194  2.86913  2.43587  4.34891  3.39264  3.70632  3.79271  2.47160  3.34786  4.14267  2.39962  3.85314  2.00870  2.92309  2.22291  2.40894  3.40800  5.53679  4.17732    145 - -
          2.68618  4.42225  2.77519  2.73123  3.46354  2.40513  3.72494  3.29354  2.67741  2.69355  4.24690  2.90347  2.73739  3.18146  2.89801  2.37887  2.77519  2.98518  4.58477  3.61503
          0.02192  4.22696  4.94930  0.61958  0.77255  0.48576  0.95510
    137   3.04788  4.43468  4.61314  4.04268  2.97879  4.19199  4.34017  1.98302  3.85828  1.32968  3.09256  4.19375  4.48707  4.02815  3.97362  3.51009  3.27417  2.41936  2.17725  3.42736    146 - -
          2.68618  4.42225  2.77519  2.73123  3.46354  2.40513  3.72494  3.29354  2.67741  2.69355  4.24690  2.90347  2.73739  3.18146  2.89801  2.37887  2.77519  2.98518  4.58477  3.61503
          0.02192  4.22696  4.94930  0.61958  0.77255  0.48576  0.95510
    138   2.73936  5.04945  3.01628  2.47921  4.36008  3.48915  2.76555  3.80192  2.28648  3.32882  4.12591  2.99349  3.88836  2.31437  2.26501  1.98802  2.96308  3.43714  5.48214  4.14715    147 - -
          2.68618  4.42225  2.77519  2.73123  3.46354  2.40513  3.72494  3.29354  2.67741  2.69355  4.24690  2.90347  2.73739  3.18146  2.89801  2.37887  2.77519  2.98518  4.58477  3.61503
          0.02192  4.22696  4.94930  0.61958  0.77255  0.48576  0.95510
    139   2.30595  4.98789  2.95711  2.10976  4.27332  3.45471  3.64329  3.70225  2.06161  2.66351  4.05251  2.95713  3.85425  2.34115  2.79453  2.68129  2.90938  3.34583  5.44988  4.10117    148 - -
          2.68618  4.42225  2.77519  2.73123  3.46354  2.40513  3.72494  3.29354  2.67741  2.69355  4.24690  2.90347  2.73739  3.18146  2.89801  2.37887  2.77519  2.98518  4.58477  3.61503
          0.02192  4.22696  4.94930  0.61958  0.77255  0.48576  0.95510
    140   2.21449  5.02870  2.77979  2.43824  4.42897  3.39256  3.75201  3.87911  2.51484  3.43259  4.24265  1.99143  3.88773  1.92246  2.94952  2.74141  3.01279  3.49223  5.61073  4.24670    149 - -
          2.68618  4.42225  2.77519  2.73123  3.46354  2.40513  3.72494  3.29354  2.67741  2.69355  4.24690  2.90347  2.73739  3.18146  2.89801  2.37887  2.77519  2.98518  4.58477  3.61503
          0.02192  4.22696  4.94930  0.61958  0.77255  0.48576  0.95510
    141   2.71938  5.01541  3.04673  2.48079  4.31447  2.72076  3.63977  3.74273  1.98962  3.28113  4.07901  2.99479  3.88038  2.34740  2.26715  2.71883  2.93994  3.38668  5.45084  3.01581    150 - -
          2.68618  4.42225  2.77519  2.73123  3.46354  2.40513  3.72494  3.29354  2.67741  2.69355  4.24690  2.90347  2.73739  3.18146  2.89801  2.37887  2.77519  2.98518  4.58477  3.61503
          0.02192  4.22696  4.94930  0.61958  0.77255  0.48576  0.95510
    142   2.77586  5.17665  1.84465  1.97650  4.46257  2.61025  3.71922  3.91833  2.56546  2.60100  4.26386  2.87129  3.87189  2.85724  3.07569  2.73898  3.02563  3.53697  5.65416  4.24754    151 - -
          2.68618  4.42225  2.77519  2.73123  3.46354  2.40513  3.72494  3.29354  2.67741  2.69355  4.24690  2.90347  2.73739  3.18146  2.89801  2.37887  2.77519  2.98518  4.58477  3.61503
          0.02192  4.22696  4.94930  0.61958  0.77255  0.48576  0.95510
    143   2.66454  4.97966  2.39289  2.07057  4.25880  3.41608  3.66109  3.69310  2.45653  2.63122  4.05751  2.92300  3.83908  2.79489  2.93818  2.29012  2.44861  3.33404  5.47099  4.10274    152 - -
          2.68618  4.42225  2.77519  2.73123  3.46354  2.40513  3.72494  3.29354  2.67741  2.69355  4.24690  2.90347  2.73739  3.18146  2.89801  2.37887  2.77519  2.98518  4.58477  3.61503
          0.02192  4.22696  4.94930  0.61958  0.77255  0.48576  0.95510
    144   2.26907  5.07313  2.93066  1.82495  4.42637  3.47044  3.68846  3.84522  2.33971  3.38147  4.18792  2.99157  3.90339  2.81977  1.90749  2.76186  3.00557  3.47728  5.54568  4.21163    153 - -
          2.68618  4.42225  2.77519  2.73123  3.46354  2.40513  3.72494  3.29354  2.67741  2.69355  4.24690  2.90347  2.73739  3.18146  2.89801  2.37887  2.77519  2.98518  4.58477  3.61503
          0.02192  4.22696  4.94930  0.61958  0.77255  0.48576  0.95510
    145   2.73231  5.04706  3.06329  2.48534  4.36394  3.50139  3.63435  3.78861  1.98006  3.31320  3.00316  2.46135  3.88515  2.31713  2.22880  2.72612  2.95023  3.42546  5.47121  4.14450    154 - -
          2.68618  4.42225  2.77519  2.73123  3.46354  2.40513  3.72494  3.29354  2.67741  2.69355  4.24690  2.90347  2.73739  3.18146  2.89801  2.37887  2.77519  2.98518  4.58477  3.61503
          0.02192  4.22696  4.94930  0.61958  0.77255  0.48576  0.95510
    146   2.29721  4.41961  4.56450  4.01998  3.40792  4.22297  4.64112  1.50936  3.89250  1.43777  3.26621  4.24716  4.55429  4.12300  4.07763  3.55857  3.27086  1.98410  5.22316  4.05874    155 - -
          2.68618  4.42225  2.77519  2.73123  3.46354  2.40513  3.72494  3.29354  2.67741  2.69355  4.24690  2.90347  2.73739  3.18146  2.89801  2.37887  2.77519  2.98518  4.58477  3.61503
          0.02192  4.22696  4.94930  0.61958  0.77255  0.48576  0.95510
    147   3.49316  4.81761  5.03391  4.48020  3.12637  4.71487  4.99793  2.31923  4.28517  0.88026  1.75686  4.74274  4.87765  4.39964  4.38522  4.08330  3.71319  2.50053  5.25212  4.19357    156 - -
          2.68618  4.42225  2.77519  2.73123  3.46354  2.40513  3.72494  3.29354  2.67741  2.69355  4.24690  2.90347  2.73739  3.18146  2.89801  2.37887  2.77519  2.98518  4.58477  3.61503
          0.02192  4.22696  4.94930  0.61958  0.77255  0.48576  0.95510
    148   1.89222  4.38946  4.31754  3.77319  3.40430  4.04590  4.46229  1.85412  3.65697  1.49496  3.28739  4.03418  4.41386  3.91334  3.88019  3.37049  3.17662  2.09494  5.14926  3.97040    157 - -
          2.68618  4.42225  2.77519  2.73123  3.46354  2.40513  3.72494  3.29354  2.67741  2.69355  4.24690  2.90347  2.73739  3.18146  2.89801  2.37887  2.77519  2.98518  4.58477  3.61503
          0.02192  4.22696  4.94930  0.61958  0.77255  0.48576  0.95510
    149   2.64724  4.58007  3.25497  2.68849  2.86506  2.76476  3.74420  3.13928  2.23481  2.36860  3.67202  3.15570  3.92099  2.96968  2.49124  2.76832  2.87659  2.88008  5.11350  3.83741    158 - -
          2.68618  4.42225  2.77519  2.73123  3.46354  2.40513  3.72494  3.29354  2.67741  2.69355  4.24690  2.90347  2.73739  3.18146  2.89801  2.37887  2.77519  2.98518  4.58477  3.61503
          0.02192  4.22696  4.94930  0.61958  0.77255  0.48576  0.95510
    150   3.57966  4.94512  4.75866  4.41459  3.31219  4.42886  4.96145  2.54871  4.18009  0.53563  3.24959  4.65671  4.81231  4.46091  4.29208  4.06455  3.86261  2.67538  5.30425  4.10468    159 - -
          2.68618  4.42225  2.77519  2.73123  3.46354  2.40513  3.72494  3.29354  2.67741  2.69355  4.24690  2.90347  2.73739  3.18146  2.89801  2.37887  2.77519  2.98518  4.58477  3.61503
          0.02192  4.22696  4.94930  0.61958  0.77255  0.48576  0.95510
    151   2.29278  4.81766  3.05885  2.53687  3.90391  3.49299  2.84955  3.46082  2.47365  3.06577  3.90346  3.04061  3.89307  2.06229  2.89259  2.73003  2.91571  3.15538  5.22517  2.88612    160 - -
          2.68618  4.42225  2.77519  2.73123  3.46354  2.40513  3.72494  3.29354  2.67741  2.69355  4.24690  2.90347  2.73739  3.18146  2.89801  2.37887  2.77519  2.98518  4.58477  3.61503
          0.02192  4.22696  4.94930  0.61958  0.77255  0.48576  0.95510
    152   2.70673  5.18085  2.32243  2.31844  4.50866  2.66499  3.64484  3.98476  2.40716  3.47855  4.24101  2.40638  3.83405  2.31467  2.39595  2.66527  2.94443  3.56559  5.62347  4.21609    161 - -
          2.68618  4.42225  2.77519  2.73123  3.46354  2.40513  3.72494  3.29354  2.67741  2.69355  4.24690  2.90347  2.73739  3.18146  2.89801  2.37887  2.77519  2.98518  4.58477  3.61503
          0.02192  4.22696  4.94930  0.61958  0.77255  0.48576  0.95510
    153   2.96944  4.53686  3.92374  3.40616  2.68433  3.91071  2.58044  2.98222  3.23400  1.45298  3.59003  3.66705  4.27329  3.54527  3.48395  3.20359  3.19723  2.81828  4.29946  2.15735    162 - -
          2.68618  4.42225  2.77519  2.73123  3.46354  2.40513  3.72494  3.29354  2.67741  2.69355  4.24690  2.90347  2.73739  3.18146  2.89801  2.37887  2.77519  2.98518  4.58477  3.61503
          0.02192  4.22696  4.94930  0.61958  0.77255  0.48576  0.95510
    154   3.16771  4.89257  3.91267  3.86395  4.97060  0.34504  4.94729  4.67158  4.09253  4.27496  5.26412  4.07874  4.29343  4.38929  4.27532  3.35204  3.67606  4.13103  5.95687  5.08958    163 - -
          2.68618  4.42225  2.77519  2.73123  3.46354  2.40513  3.72494  3.29354  2.67741  2.69355  4.24690  2.90347  2.73739  3.18146  2.89801  2.37887  2.77519  2.98518  4.58477  3.61503
          0.02192  4.22696  4.94930  0.61958  0.77255  0.48576  0.95510
    155   3.30040  4.60381  5.02842  4.47142  1.84964  4.55883  4.74986  1.51363  4.33064  1.38337  3.03675  4.61446  4.77202  4.39431  4.39459  3.90474  3.52403  2.26017  5.02081  3.76774    164 - -
          2.68618  4.42225  2.77519  2.73123  3.46354  2.40513  3.72494  3.29354  2.67741  2.69355  4.24690  2.90347  2.73739  3.18146  2.89801  2.37887  2.77519  2.98518  4.58477  3.61503
          0.02192  4.22696  4.94930  0.61958  0.77255  0.48576  0.95510
    156   1.86484  4.36997  3.45059  3.04027  4.32194  1.80440  4.14537  3.73456  3.06749  3.39408  4.21019  3.31526  2.51396  3.37079  3.44371  2.53986  2.09447  3.24647  5.64249  4.39740    165 - -
          2.68618  4.42225  2.77519  2.73123  3.46354  2.40513  3.72494  3.29354  2.67741  2.69355  4.24690  2.90347  2.73739  3.18146  2.89801  2.37887  2.77519  2.98518  4.58477  3.61503
          0.02192  4.22696  4.94930  0.61958  0.77255  0.48576  0.95510
    157   2.17374  4.44741  3.33817  2.83626  3.71600  3.48082  3.87520  2.04377  2.81657  2.76428  3.65338  2.57938  2.86854  3.14410  3.19711  2.77041  2.87375  2.75146  5.12899  3.87348    166 - -
          2.68618  4.42225  2.77519  2.73123  3.46354  2.40513  3.72494  3.29354  2.67741  2.69355  4.24690  2.90347  2.73739  3.18146  2.89801  2.37887  2.77519  2.98518  4.58477  3.61503
          0.02192  4.22696  4.94930  0.61958  0.77255  0.48576  0.95510
    158   2.28278  5.07097  2.91993  2.43510  4.38996  3.45880  2.76377  3.83450  1.79323  3.36103  4.15314  2.41337  3.87546  2.78350  2.74686  2.71824  2.96200  3.45984  5.52010  4.16870    167 - -
          2.68618  4.42225  2.77519  2.73123  3.46354  2.40513  3.72494  3.29354  2.67741  2.69355  4.24690  2.90347  2.73739  3.18146  2.89801  2.37887  2.77519  2.98518  4.58477  3.61503
          0.02192  4.22696  4.94930  0.61958  0.77255  0.48576  0.95510
    159   2.82882  4.49006  3.68921  3.15534  3.14245  3.77716  3.89457  2.85791  2.97277  1.51128  3.45380  3.51755  4.14805  2.51908  3.26111  3.06066  3.05746  2.71466  4.72156  2.50686    168 - -
          2.68618  4.42225  2.77519  2.73123  3.46354  2.40513  3.72494  3.29354  2.67741  2.69355  4.24690  2.90347  2.73739  3.18146  2.89801  2.37887  2.77519  2.98518  4.58477  3.61503
          0.02192  4.22696  4.94930  0.61958  0.77255  0.48576  0.95510
    160   1.47421  4.29749  3.60159  3.20163  4.36439  2.17568  4.25537  3.78227  3.21586  3.45087  4.26351  3.39270  3.80547  3.50319  3.56361  1.93143  2.05708  3.25590  5.69752  4.47708    169 - -
          2.68618  4.42225  2.77519  2.73123  3.46354  2.40513  3.72494  3.29354  2.67741  2.69355  4.24690  2.90347  2.73739  3.18146  2.89801  2.37887  2.77519  2.98518  4.58477  3.61503
          0.02192  4.22696  4.94930  0.61958  0.77255  0.48576  0.95510
    161   2.65939  4.37060  3.54491  2.97190  2.73087  3.63681  3.87254  2.81633  2.87207  2.10409  2.71608  3.37269  4.00980  2.57340  2.58399  2.88677  2.88895  2.62380  4.92292  3.68452    170 - -
          2.68618  4.42225  2.77519  2.73123  3.46354  2.40513  3.72494  3.29354  2.67741  2.69355  4.24690  2.90347  2.73739  3.18146  2.89801  2.37887  2.77519  2.98518  4.58477  3.61503
          0.02192  4.22696  4.94930  0.61958  0.77255  0.48576  0.95510
    162   1.92998  4.96674  3.16456  2.62220  4.34018  3.52473  3.70871  3.73982  2.27578  3.29084  4.12104  3.09856  3.94486  2.31951  1.82229  2.81284  3.02222  3.39876  5.46587  4.18224    171 - -
          2.68618  4.42225  2.77519  2.73123  3.46354  2.40513  3.72494  3.29354  2.67741  2.69355  4.24690  2.90347  2.73739  3.18146  2.89801  2.37887  2.77519  2.98518  4.58477  3.61503
          0.02192  4.22696  4.94930  0.61958  0.77255  0.48576  0.95510
    163   2.29708  4.36719  4.66417  4.11389  3.51733  4.28304  4.71605  1.43573  4.00529  1.81358  3.37784  4.31912  4.60434  4.23101  4.18516  3.61750  3.25681  1.53542  5.29427  4.11140    172 - -
          2.68618  4.42225  2.77519  2.73123  3.46354  2.40513  3.72494  3.29354  2.67741  2.69355  4.24690  2.90347  2.73739  3.18146  2.89801  2.37887  2.77519  2.98518  4.58477  3.61503
          0.02192  4.22696  4.94930  0.61958  0.77255  0.48576  0.95510
    164   2.64514  4.47809  3.33796  2.80210  3.55295  3.55393  3.79752  3.01657  2.74196  2.70619  3.59477  3.23941  3.95441  2.53524  3.11614  2.34517  2.88462  2.31491  4.98403  2.35544    173 - -
          2.68618  4.42225  2.77519  2.73123  3.46354  2.40513  3.72494  3.29354  2.67741  2.69355  4.24690  2.90347  2.73739  3.18146  2.89801  2.37887  2.77519  2.98518  4.58477  3.61503
          0.02192  4.22696  4.94930  0.61958  0.77255  0.48576  0.95510
    165   2.83350  5.28707  2.21797  2.35820  4.62434  3.43398  3.69569  4.09088  1.50166  3.57141  4.36045  2.90503  3.90016  2.29442  2.82607  2.78036  3.06955  3.68266  5.69743  4.31074    174 - -
          2.68618  4.42225  2.77519  2.73123  3.46354  2.40513  3.72494  3.29354  2.67741  2.69355  4.24690  2.90347  2.73739  3.18146  2.89801  2.37887  2.77519  2.98518  4.58477  3.61503
          0.02192  4.22696  4.94930  0.61958  0.77255  0.48576  0.95510
    166   2.65369  3.01657  3.55652  2.99210  2.26814  3.62368  2.84058  2.85217  2.38162  2.55673  3.46290  3.37556  4.00674  3.22039  3.20823  2.88211  2.88701  2.63177  4.82282  3.51290    175 - -
          2.68618  4.42225  2.77519  2.73123  3.46354  2.40513  3.72494  3.29354  2.67741  2.69355  4.24690  2.90347  2.73739  3.18146  2.89801  2.37887  2.77519  2.98518  4.58477  3.61503
          0.02192  4.22696  4.94930  0.61958  0.77255  0.48576  0.95510
    167   3.54352  4.82495  4.75670  4.36008  1.68923  4.43781  3.70767  3.14343  4.19895  1.87516  3.75016  4.19691  4.73545  4.20219  4.24474  3.77930  3.76245  3.08935  3.87393  1.13886    176 - -
          2.68597  4.42236  2.77495  2.73101  3.46365  2.40523  3.72505  3.29365  2.67751  2.69366  4.24700  2.90357  2.73717  3.18157  2.89772  2.37897  2.77530  2.98529  4.58488  3.61514
          0.14581  2.05114  4.94930  1.30583  0.31601  0.48576  0.95510
    168   2.72987  4.95448  3.03505  2.51216  4.23823  2.68848  3.67393  3.65254  2.03356  2.59375  4.03914  3.01999  3.89780  2.01161  2.72638  2.74639  2.95654  3.31877  5.42150  4.10301    182 - -
          2.68618  4.42225  2.77519  2.73123  3.46354  2.40513  3.72494  3.29354  2.67741  2.69355  4.24690  2.90347  2.73739  3.18146  2.89801  2.37887  2.77519  2.98518  4.58477  3.61503
          0.02192  4.22696  4.94930  0.61958  0.77255  0.48576  0.95510
    169   1.86124  5.02656  2.69485  2.01221  4.43521  2.56764  3.76068  3.88516  2.60114  3.44403  4.24662  2.31741  3.86724  2.90637  3.08991  2.71521  2.99761  3.49014  5.64114  4.25957    183 - -
          2.68618  4.42225  2.77519  2.73123  3.46354  2.40513  3.72494  3.29354  2.67741  2.69355  4.24690  2.90347  2.73739  3.18146  2.89801  2.37887  2.77519  2.98518  4.58477  3.61503
          0.02192  4.22696  4.94930  0.61958  0.77255  0.48576  0.95510
    170   3.00594  5.61162  1.31575  1.81082  4.89859  3.34347  3.82936  4.42210  2.79067  3.89429  4.71718  2.79333  3.93520  2.22677  3.36668  2.89284  3.28048  3.98155  6.04195  4.53990    184 - -
          2.68618  4.42225  2.77519  2.73123  3.46354  2.40513  3.72494  3.29354  2.67741  2.69355  4.24690  2.90347  2.73739  3.18146  2.89801  2.37887  2.77519  2.98518  4.58477  3.61503
          0.02192  4.22696  4.94930  0.61958  0.77255  0.48576  0.95510
    171   1.86130  4.33840  3.53335  3.13202  4.22683  3.16090  4.18801  3.56267  3.12767  3.28672  4.13695  3.37532  2.46861  3.44139  3.47329  2.57154  1.41767  3.12957  5.58632  4.35685    185 - -
          2.68618  4.42225  2.77519  2.73123  3.46354  2.40513  3.72494  3.29354  2.67741  2.69355  4.24690  2.90347  2.73739  3.18146  2.89801  2.37887  2.77519  2.98518  4.58477  3.61503
          0.02192  4.22696  4.94930  0.61958  0.77255  0.48576  0.95510
    172   3.48720  4.77588  5.12740  4.59712  3.21976  4.78226  5.12121  1.72904  4.42108  0.80007  3.01560  4.84054  4.94898  4.53702  4.51927  4.17055  3.71707  2.22822  5.35354  4.26349    186 - -
          2.68618  4.42225  2.77519  2.73123  3.46354  2.40513  3.72494  3.29354  2.67741  2.69355  4.24690  2.90347  2.73739  3.18146  2.89801  2.37887  2.77519  2.98518  4.58477  3.61503
          0.02192  4.22696  4.94930  0.61958  0.77255  0.48576  0.95510
    173   2.81094  5.23081  1.55319  2.32001  4.56920  3.38043  3.74366  4.02530  2.10289  3.55803  4.35907  2.87592  3.88753  2.88095  3.06362  2.76638  2.41266  3.62545  5.72938  4.31754    187 - -
          2.68618  4.42225  2.77519  2.73123  3.46354  2.40513  3.72494  3.29354  2.67741  2.69355  4.24690  2.90347  2.73739  3.18146  2.89801  2.37887  2.77519  2.98518  4.58477  3.61503
          0.02192  4.22696  4.94930  0.61958  0.77255  0.48576  0.95510
    174   2.65190  4.38814  3.50496  2.92700  3.52688  3.61754  3.84986  2.38973  2.34164  2.55926  2.72608  3.33622  3.99358  3.15991  2.53617  2.86687  2.88107  2.24515  4.96856  3.73617    188 - -
          2.68618  4.42225  2.77519  2.73123  3.46354  2.40513  3.72494  3.29354  2.67741  2.69355  4.24690  2.90347  2.73739  3.18146  2.89801  2.37887  2.77519  2.98518  4.58477  3.61503
          0.02192  4.22696  4.94930  0.61958  0.77255  0.48576  0.95510
    175   3.22784  4.56583  4.87825  4.37417  3.45361  4.49641  4.99025  1.98628  4.22113  1.35114  3.28628  4.58354  4.80011  4.45037  4.38199  3.88253  3.48889  1.14050  5.43490  4.25725    189 - -
          2.68618  4.42225  2.77519  2.73123  3.46354  2.40513  3.72494  3.29354  2.67741  2.69355  4.24690  2.90347  2.73739  3.18146  2.89801  2.37887  2.77519  2.98518  4.58477  3.61503
          0.02192  4.22696  4.94930  0.61958  0.77255  0.48576  0.95510
    176   2.69323  3.17815  2.34574  1.80399  4.37717  3.40455  3.66007  3.83075  2.44793  3.36912  4.15224  2.89397  3.83994  2.33520  2.93584  2.67137  2.93244  3.44727  5.55127  4.16300    190 - -
          2.68618  4.42225  2.77519  2.73123  3.46354  2.40513  3.72494  3.29354  2.67741  2.69355  4.24690  2.90347  2.73739  3.18146  2.89801  2.37887  2.77519  2.98518  4.58477  3.61503
          0.02192  4.22696  4.94930  0.61958  0.77255  0.48576  0.95510
    177   2.77103  5.20168  2.95004  2.07765  4.56716  3.48402  3.63026  4.01487  1.93099  3.48064  4.25320  2.43879  3.88469  2.28004  2.22547  2.73385  2.98975  3.60690  5.58869  4.23806    191 - -
          2.68618  4.42225  2.77519  2.73123  3.46354  2.40513  3.72494  3.29354  2.67741  2.69355  4.24690  2.90347  2.73739  3.18146  2.89801  2.37887  2.77519  2.98518  4.58477  3.61503
          0.02192  4.22696  4.94930  0.61958  0.77255  0.48576  0.95510
    178   2.83036  5.22083  1.76776  2.32065  4.31326  3.39257  3.74406  3.96828  2.63390  3.50517  4.32430  1.92539  3.90047  2.90743  3.14827  2.78668  3.08602  3.59095  5.58575  2.81680    192 - -
          2.68618  4.42225  2.77519  2.73123  3.46354  2.40513  3.72494  3.29354  2.67741  2.69355  4.24690  2.90347  2.73739  3.18146  2.89801  2.37887  2.77519  2.98518  4.58477  3.61503
          0.02192  4.22696  4.94930  0.61958  0.77255  0.48576  0.95510
    179   2.83209  4.61608  3.64600  3.27576  3.75444  3.58235  4.23410  3.08189  3.15542  1.95262  3.82598  3.60701  1.22065  3.56438  3.44252  3.03415  3.18093  2.91132  5.30757  4.02085    193 - -
          2.68618  4.42225  2.77519  2.73123  3.46354  2.40513  3.72494  3.29354  2.67741  2.69355  4.24690  2.90347  2.73739  3.18146  2.89801  2.37887  2.77519  2.98518  4.58477  3.61503
          0.02192  4.22696  4.94930  0.61958  0.77255  0.48576  0.95510
    180   3.98935  5.12278  4.93971  4.70683  1.19602  4.65477  3.56520  3.63117  4.53092  2.90116  4.20480  4.28977  4.94497  4.39149  4.48388  4.04104  4.20367  3.56811  3.67350  0.96395    194 - -
          2.68618  4.42225  2.77519  2.73123  3.46354  2.40513  3.72494  3.29354  2.67741  2.69355  4.24690  2.90347  2.73739  3.18146  2.89801  2.37887  2.77519  2.98518  4.58477  3.61503
          0.02192  4.22696  4.94930  0.61958  0.77255  0.48576  0.95510
    181   2.72269  4.61224  3.32625  2.80966  3.74832  3.58149  3.84756  3.06496  2.65223  1.89519  3.66479  3.25611  3.99679  2.09784  3.00028  2.86317  2.37594  2.85669  5.17843  3.91545    195 - -
          2.68618  4.42225  2.77519  2.73123  3.46354  2.40513  3.72494  3.29354  2.67741  2.69355  4.24690  2.90347  2.73739  3.18146  2.89801  2.37887  2.77519  2.98518  4.58477  3.61503
          0.02192  4.22696  4.94930  0.61958  0.77255  0.48576  0.95510
    182   3.57966  4.94512  4.75866  4.41459  3.31219  4.42886  4.96145  2.54871  4.18009  0.53563  3.24959  4.65671  4.81231  4.46091  4.29208  4.06455  3.86261  2.67538  5.30425  4.10468    196 - -
          2.68618  4.42225  2.77519  2.73123  3.46354  2.40513  3.72494  3.29354  2.67741  2.69355  4.24690  2.90347  2.73739  3.18146  2.89801  2.37887  2.77519  2.98518  4.58477  3.61503
          0.02192  4.22696  4.94930  0.61958  0.77255  0.48576  0.95510
    183   1.84468  4.28343  4.02756  3.48582  3.55560  3.76119  4.26542  1.94067  3.40708  2.46561  3.48371  3.76069  4.20531  3.68421  3.68091  3.08353  2.33680  1.80360  5.12927  3.91894    197 - -
          2.68618  4.42225  2.77519  2.73123  3.46354  2.40513  3.72494  3.29354  2.67741  2.69355  4.24690  2.90347  2.73739  3.18146  2.89801  2.37887  2.77519  2.98518  4.58477  3.61503
          0.02192  4.22696  4.94930  0.61958  0.77255  0.48576  0.95510
    184   2.72667  5.09611  2.89021  1.83082  4.39401  3.45403  3.64626  3.84875  2.02127  3.36927  4.15632  2.94023  3.86638  2.31842  2.76316  2.70643  2.95411  3.47039  5.52446  3.00855    198 - -
          2.68618  4.42225  2.77519  2.73123  3.46354  2.40513  3.72494  3.29354  2.67741  2.69355  4.24690  2.90347  2.73739  3.18146  2.89801  2.37887  2.77519  2.98518  4.58477  3.61503
          0.29068  4.22696  1.43696  0.61958  0.77255  0.48576  0.95510
    185   2.94991  5.50781  1.35434  1.61908  4.79274  3.20813  3.76510  4.30877  2.79395  3.81949  4.68245  2.67561  3.83647  2.93568  3.39162  2.83176  3.24172  3.88734  5.97159  4.46965    199 - -
          2.68618  4.42225  2.77519  2.73123  3.46354  2.40513  3.72494  3.29354  2.67741  2.69355  4.24690  2.90347  2.73739  3.18146  2.89801  2.37887  2.77519  2.98518  4.58477  3.61503
          0.02859  3.96486  4.68721  0.61958  0.77255  0.35091  1.21755
    186   3.18354  4.47471  4.99367  4.45227  3.50333  4.55338  5.01091  1.37137  4.33741  2.00858  2.39422  4.63301  4.81360  4.51916  4.47310  3.91241  3.42690  1.27838  5.43784  4.28924    200 - -
          2.68618  4.42225  2.77519  2.73123  3.46354  2.40513  3.72494  3.29354  2.67741  2.69355  4.24690  2.90347  2.73739  3.18146  2.89801  2.37887  2.77519  2.98518  4.58477  3.61503
          0.02192  4.22696  4.94930  0.61958  0.77255  0.48576  0.95510
    187   2.77754  5.08700  3.07769  2.12381  4.40600  3.52449  3.64334  3.83491  1.72013  3.34832  4.14809  3.01866  3.91051  2.76715  2.17868  2.76748  2.99139  3.47304  5.48831  2.92903    201 - -
          2.68618  4.42225  2.77519  2.73123  3.46354  2.40513  3.72494  3.29354  2.67741  2.69355  4.24690  2.90347  2.73739  3.18146  2.89801  2.37887  2.77519  2.98518  4.58477  3.61503
          0.02192  4.22696  4.94930  0.61958  0.77255  0.48576  0.95510
    188   3.16771  4.89257  3.91267  3.86395  4.97060  0.34504  4.94729  4.67158  4.09253  4.27496  5.26412  4.07874  4.29343  4.38929  4.27532  3.35204  3.67606  4.13103  5.95687  5.08958    202 - -
          2.68618  4.42225  2.77519  2.73123  3.46354  2.40513  3.72494  3.29354  2.67741  2.69355  4.24690  2.90347  2.73739  3.18146  2.89801  2.37887  2.77519  2.98518  4.58477  3.61503
          0.02192  4.22696  4.94930  0.61958  0.77255  0.48576  0.95510
    189   3.28686  4.54693  5.13342  4.61063  3.55591  4.72268  5.22345  1.11760  4.50389  1.65848  3.33686  4.80825  4.95049  4.68753  4.64625  4.10372  3.53291  1.45268  5.58862  4.44127    203 - -
          2.68618  4.42225  2.77519  2.73123  3.46354  2.40513  3.72494  3.29354  2.67741  2.69355  4.24690  2.90347  2.73739  3.18146  2.89801  2.37887  2.77519  2.98518  4.58477  3.61503
          0.02192  4.22696  4.94930  0.61958  0.77255  0.48576  0.95510
    190   2.41574  4.35180  3.52591  3.32555  4.54179  1.00980  4.44045  3.92407  3.43271  3.65032  4.50118  3.47891  3.86744  3.72646  3.72348  2.59457  1.99979  3.37046  5.86660  4.67404    204 - -
          2.68618  4.42225  2.77519  2.73123  3.46354  2.40513  3.72494  3.29354  2.67741  2.69355  4.24690  2.90347  2.73739  3.18146  2.89801  2.37887  2.77519  2.98518  4.58477  3.61503
          0.02192  4.22696  4.94930  0.61958  0.77255  0.48576  0.95510
    191   3.74870  5.04981  4.73015  4.52483  0.57176  4.32695  4.08850  3.24509  4.42723  2.53826  3.92958  4.43975  4.78709  4.49973  4.45830  3.99058  4.05482  3.25972  4.25661  2.58916    205 - -
          2.68618  4.42225  2.77519  2.73123  3.46354  2.40513  3.72494  3.29354  2.67741  2.69355  4.24690  2.90347  2.73739  3.18146  2.89801  2.37887  2.77519  2.98518  4.58477  3.61503
          0.02192  4.22696  4.94930  0.61958  0.77255  0.48576  0.95510
    192   2.68165  4.93727  3.00717  2.46659  4.21259  3.46889  3.65281  3.63287  2.06005  2.59529  4.00932  2.50091  3.86492  2.35738  2.78539  2.69491  2.45367  3.29153  5.40937  4.07506    206 - -
          2.68618  4.42225  2.77519  2.73123  3.46354  2.40513  3.72494  3.29354  2.67741  2.69355  4.24690  2.90347  2.73739  3.18146  2.89801  2.37887  2.77519  2.98518  4.58477  3.61503
          0.02192  4.22696  4.94930  0.61958  0.77255  0.48576  0.95510
    193   2.70687  4.72310  3.24764  2.66665  3.95409  3.54853  3.72301  2.64701  2.09722  2.96115  3.81965  3.13795  3.93525  2.90999  2.31724  2.79204  2.06433  3.03155  5.24121  3.96916    207 - -
          2.68618  4.42225  2.77519  2.73123  3.46354  2.40513  3.72494  3.29354  2.67741  2.69355  4.24690  2.90347  2.73739  3.18146  2.89801  2.37887  2.77519  2.98518  4.58477  3.61503
          0.02192  4.22696  4.94930  0.61958  0.77255  0.48576  0.95510
    194   0.60343  4.41070  3.86397  3.68998  4.44635  3.22260  4.66390  3.62837  3.71666  3.49203  4.49591  3.73668  3.99669  4.02658  3.93116  2.76381  3.06663  3.21832  5.83582  4.68240    208 - -
          2.68618  4.42225  2.77519  2.73123  3.46354  2.40513  3.72494  3.29354  2.67741  2.69355  4.24690  2.90347  2.73739  3.18146  2.89801  2.37887  2.77519  2.98518  4.58477  3.61503
          0.02192  4.22696  4.94930  0.61958  0.77255  0.48576  0.95510
    195   3.41590  5.55220  0.51881  2.63124  4.98745  3.52078  4.30143  4.66620  3.46093  4.21526  5.21565  3.20030  4.19920  3.55100  4.01463  3.34777  3.76672  4.27174  6.08104  4.82031    209 - -
          2.68618  4.42225  2.77519  2.73123  3.46354  2.40513  3.72494  3.29354  2.67741  2.69355  4.24690  2.90347  2.73739  3.18146  2.89801  2.37887  2.77519  2.98518  4.58477  3.61503
          0.02192  4.22696  4.94930  0.61958  0.77255  0.48576  0.95510
    196   2.28068  4.87783  3.09696  2.55135  4.13904  3.50818  3.68536  3.53081  2.03625  2.52113  3.96108  3.05051  3.90454  2.06598  2.74706  2.75190  2.94203  3.21939  5.36261  4.05742    210 - -
          2.68618  4.42225  2.77519  2.73123  3.46354  2.40513  3.72494  3.29354  2.67741  2.69355  4.24690  2.90347  2.73739  3.18146  2.89801  2.37887  2.77519  2.98518  4.58477  3.61503
          0.02192  4.22696  4.94930  0.61958  0.77255  0.48576  0.95510
    197   2.30068  4.44259  4.51294  3.96813  3.36278  4.19398  4.60231  1.78720  3.83792  1.22604  3.21919  4.20791  4.52822  4.06864  4.02836  3.52756  3.27309  2.08017  5.19086  4.03496    211 - -
          2.68618  4.42225  2.77519  2.73123  3.46354  2.40513  3.72494  3.29354  2.67741  2.69355  4.24690  2.90347  2.73739  3.18146  2.89801  2.37887  2.77519  2.98518  4.58477  3.61503
          0.02192  4.22696  4.94930  0.61958  0.77255  0.48576  0.95510
    198   1.18829  4.39533  3.78309  3.32044  3.41879  3.50557  4.07417  3.06201  3.18313  2.74581  3.72802  3.57472  4.05595  3.53100  3.45413  2.89433  3.00416  2.82207  2.67766  3.56122    212 - -
          2.68618  4.42225  2.77519  2.73123  3.46354  2.40513  3.72494  3.29354  2.67741  2.69355  4.24690  2.90347  2.73739  3.18146  2.89801  2.37887  2.77519  2.98518  4.58477  3.61503
          0.02192  4.22696  4.94930  0.61958  0.77255  0.48576  0.95510
    199   2.68114  4.98163  2.98354  2.13653  4.26859  3.46104  3.64071  3.69854  2.34716  2.63724  4.04696  2.96526  3.85635  2.34075  2.36923  2.28735  2.90812  3.34284  5.44146  4.09685    213 - -
          2.68618  4.42225  2.77519  2.73123  3.46354  2.40513  3.72494  3.29354  2.67741  2.69355  4.24690  2.90347  2.73739  3.18146  2.89801  2.37887  2.77519  2.98518  4.58477  3.61503
          0.02192  4.22696  4.94930  0.61958  0.77255  0.48576  0.95510
    200   2.25861  3.20674  2.95977  2.14426  4.14904  3.43378  3.66900  3.57076  2.45560  3.16158  3.96943  2.50069  3.84581  2.38097  2.91446  2.66504  2.88044  3.23209  5.39033  4.04778    214 - -
          2.68618  4.42225  2.77519  2.73123  3.46354  2.40513  3.72494  3.29354  2.67741  2.69355  4.24690  2.90347  2.73739  3.18146  2.89801  2.37887  2.77519  2.98518  4.58477  3.61503
          0.02192  4.22696  4.94930  0.61958  0.77255  0.48576  0.95510
    201   2.91048  4.45064  4.08249  3.49257  3.33127  3.96222  4.20629  2.06642  3.19601  1.31513  3.23943  3.81106  4.30049  3.59764  2.52549  3.26045  3.13910  2.42258  5.01991  3.83285    215 - -
          2.68618  4.42225  2.77519  2.73123  3.46354  2.40513  3.72494  3.29354  2.67741  2.69355  4.24690  2.90347  2.73739  3.18146  2.89801  2.37887  2.77519  2.98518  4.58477  3.61503
          0.02192  4.22696  4.94930  0.61958  0.77255  0.48576  0.95510
    202   3.16771  4.89257  3.91267  3.86395  4.97060  0.34504  4.94729  4.67158  4.09253  4.27496  5.26412  4.07874  4.29343  4.38929  4.27532  3.35204  3.67606  4.13103  5.95687  5.08958    216 - -
          2.68618  4.42225  2.77519  2.73123  3.46354  2.40513  3.72494  3.29354  2.67741  2.69355  4.24690  2.90347  2.73739  3.18146  2.89801  2.37887  2.77519  2.98518  4.58477  3.61503
          0.02192  4.22696  4.94930  0.61958  0.77255  0.48576  0.95510
    203   2.75013  4.21464  4.20192  3.63272  3.33515  2.75587  4.23550  1.70248  3.51921  2.24561  2.53476  3.86267  4.24746  3.75798  3.72180  3.18035  2.99327  1.80984  4.92934  3.73733    217 - -
          2.68618  4.42225  2.77519  2.73123  3.46354  2.40513  3.72494  3.29354  2.67741  2.69355  4.24690  2.90347  2.73739  3.18146  2.89801  2.37887  2.77519  2.98518  4.58477  3.61503
          0.02192  4.22696  4.94930  0.61958  0.77255  0.48576  0.95510
    204   1.96079  5.02115  2.80856  2.06643  4.34149  3.40872  3.68708  3.78194  2.46640  3.33693  4.13351  2.92829  2.83278  2.33511  2.93214  2.69167  2.94488  3.41013  5.53242  4.16361    218 - -
          2.68618  4.42225  2.77519  2.73123  3.46354  2.40513  3.72494  3.29354  2.67741  2.69355  4.24690  2.90347  2.73739  3.18146  2.89801  2.37887  2.77519  2.98518  4.58477  3.61503
          0.02192  4.22696  4.94930  0.61958  0.77255  0.48576  0.95510
    205   2.66477  4.43182  3.46417  2.89780  3.48802  3.60206  3.81615  2.94273  2.74864  1.92884  3.53354  3.30959  3.98708  3.13339  2.50272  2.39146  2.89663  2.71512  4.93053  2.80825    219 - -
          2.68618  4.42225  2.77519  2.73123  3.46354  2.40513  3.72494  3.29354  2.67741  2.69355  4.24690  2.90347  2.73739  3.18146  2.89801  2.37887  2.77519  2.98518  4.58477  3.61503
          0.02192  4.22696  4.94930  0.61958  0.77255  0.48576  0.95510
    206   2.72869  5.11749  2.25791  2.34203  4.39711  3.40447  3.67999  3.86143  2.47832  2.64348  4.19073  2.04552  3.85579  2.34490  2.96527  2.70165  2.96993  3.48095  5.57820  4.18382    220 - -
          2.68618  4.42225  2.77519  2.73123  3.46354  2.40513  3.72494  3.29354  2.67741  2.69355  4.24690  2.90347  2.73739  3.18146  2.89801  2.37887  2.77519  2.98518  4.58477  3.61503
          0.02192  4.22696  4.94930  0.61958  0.77255  0.48576  0.95510
    207   2.15380  5.02112  1.43996  2.40395  4.60238  3.29077  3.87691  4.05787  2.79941  3.63126  4.44555  2.93151  3.88463  3.03852  3.31533  2.12528  3.07162  3.61496  5.82287  4.42064    221 - -
          2.68618  4.42225  2.77519  2.73123  3.46354  2.40513  3.72494  3.29354  2.67741  2.69355  4.24690  2.90347  2.73739  3.18146  2.89801  2.37887  2.77519  2.98518  4.58477  3.61503
          0.02192  4.22696  4.94930  0.61958  0.77255  0.48576  0.95510
    208   2.72756  4.77985  2.92760  2.76024  4.47332  3.29861  4.09668  4.02034  2.97887  3.63520  4.50160  2.20653  1.17180  3.31958  3.36244  2.81088  3.12521  3.56927  5.74256  4.42195    222 - -
          2.68618  4.42225  2.77519  2.73123  3.46354  2.40513  3.72494  3.29354  2.67741  2.69355  4.24690  2.90347  2.73739  3.18146  2.89801  2.37887  2.77519  2.98518  4.58477  3.61503
          0.02192  4.22696  4.94930  0.61958  0.77255  0.48576  0.95510
    209   2.83961  5.23272  2.81697  1.76919  4.58378  3.47300  3.68788  4.03130  2.32458  3.51789  4.31490  2.34505  3.91855  2.81258  1.86775  2.80026  3.06838  3.63933  5.63984  4.28763    223 - -
          2.68618  4.42225  2.77519  2.73123  3.46354  2.40513  3.72494  3.29354  2.67741  2.69355  4.24690  2.90347  2.73739  3.18146  2.89801  2.37887  2.77519  2.98518  4.58477  3.61503
          0.02192  4.22696  4.94930  0.61958  0.77255  0.48576  0.95510
    210   3.45443  5.23828  3.98566  3.44001  4.68614  3.85386  4.14837  4.26635  2.46908  3.71769  4.72103  3.76580  4.35054  3.36205  0.55027  3.52950  3.70337  3.97782  5.63135  4.55061    224 - -
          2.68618  4.42225  2.77519  2.73123  3.46354  2.40513  3.72494  3.29354  2.67741  2.69355  4.24690  2.90347  2.73739  3.18146  2.89801  2.37887  2.77519  2.98518  4.58477  3.61503
          0.02192  4.22696  4.94930  0.61958  0.77255  0.48576  0.95510
    211   3.35247  4.64399  5.10671  4.54309  2.31579  4.63816  4.88432  1.48503  4.40683  1.14426  2.99608  4.70868  4.82426  4.45167  4.46301  3.98894  3.57352  2.26422  5.13214  3.96328    225 - -
          2.68618  4.42225  2.77519  2.73123  3.46354  2.40513  3.72494  3.29354  2.67741  2.69355  4.24690  2.90347  2.73739  3.18146  2.89801  2.37887  2.77519  2.98518  4.58477  3.61503
          0.02192  4.22696  4.94930  0.61958  0.77255  0.48576  0.95510
    212   2.67714  4.93728  3.02466  2.14177  4.21625  3.47123  3.64713  3.63243  2.07171  3.20339  4.00719  2.98558  3.86257  2.78218  2.36951  2.69001  2.42731  2.65475  5.40758  4.07398    226 - -
          2.68618  4.42225  2.77519  2.73123  3.46354  2.40513  3.72494  3.29354  2.67741  2.69355  4.24690  2.90347  2.73739  3.18146  2.89801  2.37887  2.77519  2.98518  4.58477  3.61503
          0.02192  4.22696  4.94930  0.61958  0.77255  0.48576  0.95510
    213   0.60343  4.41070  3.86397  3.68998  4.44635  3.22260  4.66390  3.62837  3.71666  3.49203  4.49591  3.73668  3.99669  4.02658  3.93116  2.76381  3.06663  3.21832  5.83582  4.68240    227 - -
          2.68618  4.42225  2.77519  2.73123  3.46354  2.40513  3.72494  3.29354  2.67741  2.69355  4.24690  2.90347  2.73739  3.18146  2.89801  2.37887  2.77519  2.98518  4.58477  3.61503
          0.02192  4.22696  4.94930  0.61958  0.77255  0.48576  0.95510
    214   1.36586  4.29931  3.61437  3.40940  4.57018  1.24128  4.49377  3.95785  3.53009  3.68398  4.51869  3.50593  3.84331  3.78904  3.81315  2.55121  2.88052  3.36871  5.90120  4.72328    228 - -
          2.68618  4.42225  2.77519  2.73123  3.46354  2.40513  3.72494  3.29354  2.67741  2.69355  4.24690  2.90347  2.73739  3.18146  2.89801  2.37887  2.77519  2.98518  4.58477  3.61503
          0.02192  4.22696  4.94930  0.61958  0.77255  0.48576  0.95510
    215   2.29544  4.37021  4.51109  3.93595  3.25780  4.14838  4.48403  1.85957  3.81109  1.41468  2.38794  4.15369  4.45754  4.00093  3.97279  3.45975  3.19848  2.16792  5.03839  3.89674    229 - -
          2.68618  4.42225  2.77519  2.73123  3.46354  2.40513  3.72494  3.29354  2.67741  2.69355  4.24690  2.90347  2.73739  3.18146  2.89801  2.37887  2.77519  2.98518  4.58477  3.61503
          0.02192  4.22696  4.94930  0.61958  0.77255  0.48576  0.95510
    216   2.79317  4.50751  3.62258  3.08195  3.53876  3.74838  4.01479  2.66153  2.92198  2.01430  3.46862  3.48828  4.13370  2.10297  3.24225  3.02996  3.03345  1.80233  5.10298  3.86021    230 - -
          2.68618  4.42225  2.77519  2.73123  3.46354  2.40513  3.72494  3.29354  2.67741  2.69355  4.24690  2.90347  2.73739  3.18146  2.89801  2.37887  2.77519  2.98518  4.58477  3.61503
          0.02192  4.22696  4.94930  0.61958  0.77255  0.48576  0.95510
    217   2.85882  4.88584  3.06605  2.15967  3.33934  3.59529  2.68720  3.50813  2.65752  3.08531  3.98821  3.14718  4.02150  3.04114  3.04775  2.90484  3.09181  3.23383  4.83421  1.74782    231 - -
          2.68618  4.42225  2.77519  2.73123  3.46354  2.40513  3.72494  3.29354  2.67741  2.69355  4.24690  2.90347  2.73739  3.18146  2.89801  2.37887  2.77519  2.98518  4.58477  3.61503
          0.02192  4.22696  4.94930  0.61958  0.77255  0.48576  0.95510
    218   2.04743  4.33134  3.56390  3.05054  3.75732  3.38587  4.01467  2.33682  3.00720  2.80498  3.69985  3.37902  3.92544  3.31632  3.35595  1.84534  2.27806  2.72651  5.18934  3.95670    232 - -
          2.68618  4.42225  2.77519  2.73123  3.46354  2.40513  3.72494  3.29354  2.67741  2.69355  4.24690  2.90347  2.73739  3.18146  2.89801  2.37887  2.77519  2.98518  4.58477  3.61503
          0.02192  4.22696  4.94930  0.61958  0.77255  0.48576  0.95510
    219   3.57966  4.94512  4.75866  4.41459  3.31219  4.42886  4.96145  2.54871  4.18009  0.53563  3.24959  4.65671  4.81231  4.46091  4.29208  4.06455  3.86261  2.67538  5.30425  4.10468    233 - -
          2.68618  4.42225  2.77519  2.73123  3.46354  2.40513  3.72494  3.29354  2.67741  2.69355  4.24690  2.90347  2.73739  3.18146  2.89801  2.37887  2.77519  2.98518  4.58477  3.61503
          0.02192  4.22696  4.94930  0.61958  0.77255  0.48576  0.95510
    220   2.63819  4.82374  2.50052  2.16735  3.05906  3.45243  3.67081  2.77278  2.48288  3.07332  3.89570  2.98524  3.85228  2.39673  2.94540  2.67433  2.87096  3.14697  5.32555  3.98964    234 - -
          2.68618  4.42225  2.77519  2.73123  3.46354  2.40513  3.72494  3.29354  2.67741  2.69355  4.24690  2.90347  2.73739  3.18146  2.89801  2.37887  2.77519  2.98518  4.58477  3.61503
          0.02192  4.22696  4.94930  0.61958  0.77255  0.48576  0.95510
    221   2.76736  5.04424  2.86848  1.80936  4.28934  3.47027  3.69865  3.71392  2.41857  2.54184  4.10675  2.97677  3.90317  1.99987  2.83261  2.76466  2.99994  3.38393  5.49455  4.14578    235 - -
          2.68618  4.42225  2.77519  2.73123  3.46354  2.40513  3.72494  3.29354  2.67741  2.69355  4.24690  2.90347  2.73739  3.18146  2.89801  2.37887  2.77519  2.98518  4.58477  3.61503
          0.02192  4.22696  4.94930  0.61958  0.77255  0.48576  0.95510
    222   1.91018  4.57003  3.22424  2.29371  3.76927  3.53879  3.87221  3.00347  2.76310  1.92287  3.68883  3.22946  3.97906  3.11773  3.14581  2.83879  2.94729  2.77520  5.19621  3.92921    236 - -
          2.68618  4.42225  2.77519  2.73123  3.46354  2.40513  3.72494  3.29354  2.67741  2.69355  4.24690  2.90347  2.73739  3.18146  2.89801  2.37887  2.77519  2.98518  4.58477  3.61503
          0.02192  4.22696  4.94930  0.61958  0.77255  0.48576  0.95510
    223   2.03552  2.26628  3.42539  2.93076  3.90158  2.46027  3.96502  3.27681  2.88644  2.96728  3.82854  3.28701  3.88017  2.42239  3.25415  2.66230  2.84190  2.95100  5.28189  4.03469    237 - -
          2.68618  4.42225  2.77519  2.73123  3.46354  2.40513  3.72494  3.29354  2.67741  2.69355  4.24690  2.90347  2.73739  3.18146  2.89801  2.37887  2.77519  2.98518  4.58477  3.61503
          0.02192  4.22696  4.94930  0.61958  0.77255  0.48576  0.95510
    224   2.62692  4.58359  3.19418  2.27124  3.76906  3.51359  3.74439  2.59979  2.62159  2.81105  2.89059  2.57927  3.90409  2.96248  3.04090  2.74184  2.40885  2.86012  5.13749  3.85626    238 - -
          2.68618  4.42225  2.77519  2.73123  3.46354  2.40513  3.72494  3.29354  2.67741  2.69355  4.24690  2.90347  2.73739  3.18146  2.89801  2.37887  2.77519  2.98518  4.58477  3.61503
          0.14720  4.22696  2.10143  0.61958  0.77255  0.48576  0.95510
    225   2.77876  5.22215  2.68516  1.96913  4.55938  3.39884  3.64091  4.01790  1.97304  3.50049  4.28787  2.29326  3.85388  2.22307  2.74953  2.72946  3.01107  3.61399  5.62924  4.25080    239 - -
          2.68618  4.42225  2.77519  2.73123  3.46354  2.40513  3.72494  3.29354  2.67741  2.69355  4.24690  2.90347  2.73739  3.18146  2.89801  2.37887  2.77519  2.98518  4.58477  3.61503
          0.02481  4.10457  4.82692  0.61958  0.77255  0.40737  1.09481
    226   2.25327  5.03293  2.80901  1.79569  4.35220  3.41047  3.68167  3.78912  2.45618  3.34363  4.13840  2.92476  3.85411  2.35493  2.92211  2.68946  2.43478  3.41581  5.53688  4.16590    240 - -
          2.68618  4.42225  2.77519  2.73123  3.46354  2.40513  3.72494  3.29354  2.67741  2.69355  4.24690  2.90347  2.73739  3.18146  2.89801  2.37887  2.77519  2.98518  4.58477  3.61503
          0.02192  4.22696  4.94930  0.61958  0.77255  0.48576  0.95510
    227   3.16771  4.89257  3.91267  3.86395  4.97060  0.34504  4.94729  4.67158  4.09253  4.27496  5.26412  4.07874  4.29343  4.38929  4.27532  3.35204  3.67606  4.13103  5.95687  5.08958    241 - -
          2.68618  4.42225  2.77519  2.73123  3.46354  2.40513  3.72494  3.29354  2.67741  2.69355  4.24690  2.90347  2.73739  3.18146  2.89801  2.37887  2.77519  2.98518  4.58477  3.61503
          0.02192  4.22696  4.94930  0.61958  0.77255  0.48576  0.95510
    228   3.00371  5.32063  1.97732  2.40174  4.27686  3.42778  1.30789  4.13837  2.80386  3.66194  4.53534  2.95600  3.99686  3.07680  3.28744  2.95185  3.28229  3.76776  5.59909  4.11062    242 - -
          2.68618  4.42225  2.77519  2.73123  3.46354  2.40513  3.72494  3.29354  2.67741  2.69355  4.24690  2.90347  2.73739  3.18146  2.89801  2.37887  2.77519  2.98518  4.58477  3.61503
          0.02192  4.22696  4.94930  0.61958  0.77255  0.48576  0.95510
    229   2.38022  4.30730  3.59632  3.30072  4.35019  3.10841  4.34277  3.69697  3.30473  3.44535  4.30449  3.45545  3.84805  3.62541  3.60055  1.89071  1.07976  3.21109  5.71799  4.49633    243 - -
          2.68618  4.42225  2.77519  2.73123  3.46354  2.40513  3.72494  3.29354  2.67741  2.69355  4.24690  2.90347  2.73739  3.18146  2.89801  2.37887  2.77519  2.98518  4.58477  3.61503
          0.02192  4.22696  4.94930  0.61958  0.77255  0.48576  0.95510
    230   2.84185  2.77084  4.42392  3.86939  2.17410  3.93605  3.95605  2.60973  3.71313  1.88386  3.29475  3.93263  4.28758  3.86043  3.81338  3.24371  3.07321  2.45862  4.35253  1.91987    244 - -
          2.68618  4.42225  2.77519  2.73123  3.46354  2.40513  3.72494  3.29354  2.67741  2.69355  4.24690  2.90347  2.73739  3.18146  2.89801  2.37887  2.77519  2.98518  4.58477  3.61503
          0.02192  4.22696  4.94930  0.61958  0.77255  0.48576  0.95510
    231   2.97522  4.40246  4.41496  3.85853  3.04523  4.09582  4.27976  2.40297  3.70702  1.23283  3.17414  4.05952  4.41887  3.91594  3.87238  3.40797  3.20794  1.94600  4.77681  2.49735    245 - -
          2.68618  4.42225  2.77519  2.73123  3.46354  2.40513  3.72494  3.29354  2.67741  2.69355  4.24690  2.90347  2.73739  3.18146  2.89801  2.37887  2.77519  2.98518  4.58477  3.61503
          0.02192  4.22696  4.94930  0.61958  0.77255  0.48576  0.95510
    232   2.92872  5.18429  2.62768  1.55967  4.61313  3.40465  3.91526  4.07300  2.77558  3.63929  4.49970  3.00046  1.56098  3.08877  3.23038  2.91102  3.22660  3.69020  5.79713  4.44201    246 - -
          2.68618  4.42225  2.77519  2.73123  3.46354  2.40513  3.72494  3.29354  2.67741  2.69355  4.24690  2.90347  2.73739  3.18146  2.89801  2.37887  2.77519  2.98518  4.58477  3.61503
          0.02192  4.22696  4.94930  0.61958  0.77255  0.48576  0.95510
    233   2.28082  4.57300  3.24478  2.29286  3.75255  3.53579  3.75559  2.57091  2.61258  2.35498  3.66054  3.15595  3.92184  2.97958  2.49173  2.76655  2.87308  2.83745  5.12572  3.85331    247 - -
          2.68618  4.42225  2.77519  2.73123  3.46354  2.40513  3.72494  3.29354  2.67741  2.69355  4.24690  2.90347  2.73739  3.18146  2.89801  2.37887  2.77519  2.98518  4.58477  3.61503
          0.02192  4.22696  4.94930  0.61958  0.77255  0.48576  0.95510
    234   2.66599  4.95765  2.92700  2.45527  4.35998  3.40199  3.69518  3.80488  2.42747  3.35071  4.14132  2.07192  2.82376  2.82693  2.37242  2.22566  2.92530  3.41509  5.52861  4.17565    248 - -
          2.68618  4.42225  2.77519  2.73123  3.46354  2.40513  3.72494  3.29354  2.67741  2.69355  4.24690  2.90347  2.73739  3.18146  2.89801  2.37887  2.77519  2.98518  4.58477  3.61503
          0.02192  4.22696  4.94930  0.61958  0.77255  0.48576  0.95510
    235   2.69937  4.96529  2.06079  2.44862  4.25739  3.44055  3.69324  3.65367  2.44754  3.25455  4.07355  2.97272  3.87277  2.83423  2.03433  2.70892  2.94216  2.63677  5.47313  4.11985    249 - -
          2.68618  4.42225  2.77519  2.73123  3.46354  2.40513  3.72494  3.29354  2.67741  2.69355  4.24690  2.90347  2.73739  3.18146  2.89801  2.37887  2.77519  2.98518  4.58477  3.61503
          0.02192  4.22696  4.94930  0.61958  0.77255  0.48576  0.95510
    236   2.25247  4.27022  4.34893  3.78056  2.03331  3.96618  4.29426  2.31445  3.65988  1.76728  3.19885  3.97889  4.31931  3.86345  3.82973  3.27570  3.07203  1.87348  4.88629  3.66852    250 - -
          2.68618  4.42225  2.77519  2.73123  3.46354  2.40513  3.72494  3.29354  2.67741  2.69355  4.24690  2.90347  2.73739  3.18146  2.89801  2.37887  2.77519  2.98518  4.58477  3.61503
          0.02192  4.22696  4.94930  0.61958  0.77255  0.48576  0.95510
    237   2.66200  4.46103  3.37475  2.35903  3.57263  3.59147  2.86899  2.10143  2.75481  2.24894  3.54061  3.26988  3.97651  3.10900  3.11808  2.84285  2.89289  2.69607  5.00890  3.74542    251 - -
          2.68618  4.42225  2.77519  2.73123  3.46354  2.40513  3.72494  3.29354  2.67741  2.69355  4.24690  2.90347  2.73739  3.18146  2.89801  2.37887  2.77519  2.98518  4.58477  3.61503
          0.02192  4.22696  4.94930  0.61958  0.77255  0.48576  0.95510
    238   2.67991  5.12113  2.38503  2.05548  4.43455  3.40660  3.63192  3.89956  2.07503  3.40990  4.17585  2.88321  3.82680  2.32987  2.87176  2.64865  2.91431  2.75230  5.56765  4.17173    252 - -
          2.68618  4.42225  2.77519  2.73123  3.46354  2.40513  3.72494  3.29354  2.67741  2.69355  4.24690  2.90347  2.73739  3.18146  2.89801  2.37887  2.77519  2.98518  4.58477  3.61503
          0.02192  4.22696  4.94930  0.61958  0.77255  0.48576  0.95510
    239   2.70975  4.69334  3.15364  2.69004  3.89550  2.62127  3.80065  3.29455  2.59015  1.99682  3.82611  3.15760  3.94970  2.03633  2.95914  2.80855  2.96343  3.03136  5.25226  3.95895    253 - -
          2.68618  4.42225  2.77519  2.73123  3.46354  2.40513  3.72494  3.29354  2.67741  2.69355  4.24690  2.90347  2.73739  3.18146  2.89801  2.37887  2.77519  2.98518  4.58477  3.61503
          0.02192  4.22696  4.94930  0.61958  0.77255  0.48576  0.95510
    240   2.84780  4.35216  4.22650  3.69281  3.52724  3.94429  4.43158  2.17725  3.57835  1.89574  3.42615  3.95337  4.35725  3.86445  3.82344  3.27796  1.98965  1.46111  5.20573  4.00302    254 - -
          2.68618  4.42225  2.77519  2.73123  3.46354  2.40513  3.72494  3.29354  2.67741  2.69355  4.24690  2.90347  2.73739  3.18146  2.89801  2.37887  2.77519  2.98518  4.58477  3.61503
          0.02192  4.22696  4.94930  0.61958  0.77255  0.48576  0.95510
    241   2.68618  4.41560  3.50606  2.41667  3.58892  3.65229  3.94138  2.65858  2.91571  2.18506  3.52047  3.38661  4.04557  3.24478  3.27287  2.91715  2.39628  1.83342  5.06750  3.82663    255 - -
          2.68618  4.42225  2.77519  2.73123  3.46354  2.40513  3.72494  3.29354  2.67741  2.69355  4.24690  2.90347  2.73739  3.18146  2.89801  2.37887  2.77519  2.98518  4.58477  3.61503
          0.02192  4.22696  4.94930  0.61958  0.77255  0.48576  0.95510
    242   2.64441  4.94503  2.49162  2.40832  4.21757  3.43165  2.84778  3.65104  2.11195  3.21972  4.01352  2.93944  3.83395  2.77379  2.87962  2.64964  2.45704  2.68704  5.42700  4.06827    256 - -
          2.68618  4.42225  2.77519  2.73123  3.46354  2.40513  3.72494  3.29354  2.67741  2.69355  4.24690  2.90347  2.73739  3.18146  2.89801  2.37887  2.77519  2.98518  4.58477  3.61503
          0.02192  4.22696  4.94930  0.61958  0.77255  0.48576  0.95510
    243   2.97445  4.40187  4.41383  3.85744  3.04406  4.09474  4.27786  2.40387  3.70597  1.23579  3.17497  4.05822  4.41801  3.91494  3.87138  3.40682  3.20719  1.94652  4.77483  2.48910    257 - -
          2.68618  4.42225  2.77519  2.73123  3.46354  2.40513  3.72494  3.29354  2.67741  2.69355  4.24690  2.90347  2.73739  3.18146  2.89801  2.37887  2.77519  2.98518  4.58477  3.61503
          0.02192  4.22696  4.94930  0.61958  0.77255  0.48576  0.95510
    244   2.94468  4.51343  4.18858  3.73057  3.41993  3.91656  4.47950  2.45409  3.54472  1.02652  3.31900  3.98333  4.37632  3.88031  3.76336  3.30586  2.32161  2.39730  5.21934  4.02571    258 - -
          2.68618  4.42225  2.77519  2.73123  3.46354  2.40513  3.72494  3.29354  2.67741  2.69355  4.24690  2.90347  2.73739  3.18146  2.89801  2.37887  2.77519  2.98518  4.58477  3.61503
          0.02192  4.22696  4.94930  0.61958  0.77255  0.48576  0.95510
    245   2.27405  5.09742  2.82577  2.06409  4.42709  3.42729  3.66651  3.87497  2.39209  3.39996  4.18607  2.06721  3.86193  2.79086  2.33445  2.70268  2.96154  3.48822  5.56467  4.19417    259 - -
          2.68618  4.42225  2.77519  2.73123  3.46354  2.40513  3.72494  3.29354  2.67741  2.69355  4.24690  2.90347  2.73739  3.18146  2.89801  2.37887  2.77519  2.98518  4.58477  3.61503
          0.02192  4.22696  4.94930  0.61958  0.77255  0.48576  0.95510
    246   2.62381  4.41803  3.37577  2.37689  3.55314  3.56632  3.81129  2.91724  2.78168  2.25113  3.51798  3.25713  3.95206  3.10374  3.15838  2.39102  2.85691  2.28193  4.98188  2.89326    260 - -
          2.68618  4.42225  2.77519  2.73123  3.46354  2.40513  3.72494  3.29354  2.67741  2.69355  4.24690  2.90347  2.73739  3.18146  2.89801  2.37887  2.77519  2.98518  4.58477  3.61503
          0.02192  4.22696  4.94930  0.61958  0.77255  0.48576  0.95510
    247   2.70411  5.09347  2.26916  2.34890  4.43553  3.38552  3.68571  3.89620  2.48299  3.42755  4.20992  2.89374  3.84534  2.00968  2.97318  2.25891  2.39748  3.49773  5.60275  4.20899    261 - -
          2.68618  4.42225  2.77519  2.73123  3.46354  2.40513  3.72494  3.29354  2.67741  2.69355  4.24690  2.90347  2.73739  3.18146  2.89801  2.37887  2.77519  2.98518  4.58477  3.61503
          0.27102  4.22696  1.50147  0.61958  0.77255  0.48576  0.95510
    248   2.31765  4.30067  3.20415  2.85641  4.19136  2.12711  4.00300  3.59134  2.91313  3.26042  4.09271  3.16633  2.32704  3.23135  3.28385  2.46460  1.98984  3.12991  5.51188  4.26039    262 - -
          2.68620  4.42227  2.77522  2.73125  3.46356  2.40490  3.72497  3.29356  2.67743  2.69357  4.24692  2.90349  2.73742  3.18148  2.89803  2.37889  2.77522  2.98520  4.58479  3.61505
          0.19393  1.78830  4.70632  0.30228  1.34373  0.35728  1.20257
    249   2.67158  5.11923  2.42574  2.34688  4.44212  3.41456  2.83186  3.91045  2.35147  3.41089  4.17169  2.89075  2.91365  2.32139  2.40946  2.64060  2.90335  3.50036  5.55784  4.16569    264 - -
          2.68618  4.42225  2.77519  2.73123  3.46354  2.40513  3.72494  3.29354  2.67741  2.69355  4.24690  2.90347  2.73739  3.18146  2.89801  2.37887  2.77519  2.98518  4.58477  3.61503
          0.02192  4.22696  4.94930  0.61958  0.77255  0.48576  0.95510
    250   2.25700  5.10093  2.75144  1.78047  4.42349  3.40260  3.67980  3.87691  2.45766  3.40954  4.19636  2.90162  2.86538  2.32122  2.93273  2.69430  2.96222  3.48818  5.58645  4.20062    265 - -
          2.68618  4.42225  2.77519  2.73123  3.46354  2.40513  3.72494  3.29354  2.67741  2.69355  4.24690  2.90347  2.73739  3.18146  2.89801  2.37887  2.77519  2.98518  4.58477  3.61503
          0.02192  4.22696  4.94930  0.61958  0.77255  0.48576  0.95510
    251   2.66420  5.08692  2.42900  2.08451  4.40263  3.41963  3.61899  3.86134  2.06288  3.37442  4.14038  2.90016  3.82436  2.73088  2.38688  2.63941  2.89521  2.79303  5.53208  4.14749    266 - -
          2.68618  4.42225  2.77519  2.73123  3.46354  2.40513  3.72494  3.29354  2.67741  2.69355  4.24690  2.90347  2.73739  3.18146  2.89801  2.37887  2.77519  2.98518  4.58477  3.61503
          0.02192  4.22696  4.94930  0.61958  0.77255  0.48576  0.95510
    252   2.65388  4.44706  3.40408  2.40417  3.58392  3.60107  3.84159  2.38287  2.78739  2.20519  3.51636  3.28367  3.98092  2.54924  3.16195  2.84257  2.88535  2.26382  5.02979  3.78269    267 - -
          2.68618  4.42225  2.77519  2.73123  3.46354  2.40513  3.72494  3.29354  2.67741  2.69355  4.24690  2.90347  2.73739  3.18146  2.89801  2.37887  2.77519  2.98518  4.58477  3.61503
          0.02192  4.22696  4.94930  0.61958  0.77255  0.48576  0.95510
    253   2.29237  4.36307  4.59043  4.03327  3.44164  4.22142  4.62727  1.72181  3.92124  1.52442  3.30937  4.24587  4.54534  4.13924  4.10050  3.54819  3.22900  1.60865  5.21058  4.03861    268 - -
          2.68618  4.42225  2.77519  2.73123  3.46354  2.40513  3.72494  3.29354  2.67741  2.69355  4.24690  2.90347  2.73739  3.18146  2.89801  2.37887  2.77519  2.98518  4.58477  3.61503
          0.02192  4.22696  4.94930  0.61958  0.77255  0.48576  0.95510
    254   2.67075  5.09199  2.39968  2.06447  4.39933  3.40724  3.63265  3.86000  2.39581  3.38050  4.15000  2.42747  3.82527  2.74835  2.41824  2.64479  2.90556  2.73824  5.54665  4.15493    269 - -
          2.68618  4.42225  2.77519  2.73123  3.46354  2.40513  3.72494  3.29354  2.67741  2.69355  4.24690  2.90347  2.73739  3.18146  2.89801  2.37887  2.77519  2.98518  4.58477  3.61503
          0.02192  4.22696  4.94930  0.61958  0.77255  0.48576  0.95510
    255   2.70641  4.95006  2.96013  2.11117  4.22081  3.46827  3.67343  3.63353  2.06416  2.58001  4.02752  2.98675  2.43254  2.81605  2.81360  2.71967  2.93679  3.29852  5.42709  4.09313    270 - -
          2.68618  4.42225  2.77519  2.73123  3.46354  2.40513  3.72494  3.29354  2.67741  2.69355  4.24690  2.90347  2.73739  3.18146  2.89801  2.37887  2.77519  2.98518  4.58477  3.61503
          0.02192  4.22696  4.94930  0.61958  0.77255  0.48576  0.95510
    256   2.62787  4.74336  3.02241  1.89373  4.06099  3.42296  3.74442  3.42135  2.57079  3.08384  3.91915  3.04126  3.86966  2.91598  3.01591  2.27632  2.37294  2.50583  5.35751  4.03960    271 - -
          2.68618  4.42225  2.77519  2.73123  3.46354  2.40513  3.72494  3.29354  2.67741  2.69355  4.24690  2.90347  2.73739  3.18146  2.89801  2.37887  2.77519  2.98518  4.58477  3.61503
          0.02192  4.22696  4.94930  0.61958  0.77255  0.48576  0.95510
    257   2.27893  5.10005  2.84807  2.05682  4.41832  3.42346  3.63559  3.87428  2.07249  3.38896  4.16180  2.90725  2.89578  2.34594  2.82319  2.66468  2.92240  3.47885  5.54793  4.16763    272 - -
          2.68618  4.42225  2.77519  2.73123  3.46354  2.40513  3.72494  3.29354  2.67741  2.69355  4.24690  2.90347  2.73739  3.18146  2.89801  2.37887  2.77519  2.98518  4.58477  3.61503
          0.02192  4.22696  4.94930  0.61958  0.77255  0.48576  0.95510
    258   3.19257  4.49203  4.98900  4.42925  3.36398  4.52559  4.92255  1.65977  4.30728  1.56275  2.34507  4.60364  4.76772  4.44184  4.41331  3.87296  3.42654  1.38028  5.30865  4.19400    273 - -
          2.68618  4.42225  2.77519  2.73123  3.46354  2.40513  3.72494  3.29354  2.67741  2.69355  4.24690  2.90347  2.73739  3.18146  2.89801  2.37887  2.77519  2.98518  4.58477  3.61503
          0.02192  4.22696  4.94930  0.61958  0.77255  0.48576  0.95510
    259   2.28615  4.77353  2.52766  2.16412  4.00238  3.46523  3.70052  3.35095  2.52925  2.50770  3.85902  3.01716  3.87034  2.86871  2.98577  2.69786  2.87987  2.53218  5.30565  3.98302    274 - -
          2.68618  4.42225  2.77519  2.73123  3.46354  2.40513  3.72494  3.29354  2.67741  2.69355  4.24690  2.90347  2.73739  3.18146  2.89801  2.37887  2.77519  2.98518  4.58477  3.61503
          0.02192  4.22696  4.94930  0.61958  0.77255  0.48576  0.95510
    260   2.68147  4.75374  3.06299  2.20649  3.96411  3.49632  3.72224  3.34089  2.51558  2.10402  3.83509  3.06416  3.90293  2.43114  2.92728  2.74872  2.41203  3.05899  5.27614  3.97498    275 - -
          2.68618  4.42225  2.77519  2.73123  3.46354  2.40513  3.72494  3.29354  2.67741  2.69355  4.24690  2.90347  2.73739  3.18146  2.89801  2.37887  2.77519  2.98518  4.58477  3.61503
          0.02192  4.22696  4.94930  0.61958  0.77255  0.48576  0.95510
    261   2.67851  4.96549  2.88985  1.86105  4.23900  2.70289  3.66505  3.66908  2.43379  3.23854  3.00082  2.94670  3.85310  2.35339  2.89035  2.68301  2.91384  3.31962  5.45065  4.09566    276 - -
          2.68618  4.42225  2.77519  2.73123  3.46354  2.40513  3.72494  3.29354  2.67741  2.69355  4.24690  2.90347  2.73739  3.18146  2.89801  2.37887  2.77519  2.98518  4.58477  3.61503
          0.02192  4.22696  4.94930  0.61958  0.77255  0.48576  0.95510
    262   2.81598  4.49755  3.75664  3.16477  3.53011  3.77709  4.00651  2.69685  2.83125  1.73140  3.45537  3.53893  4.15187  3.31405  2.01348  3.06562  3.04981  2.10361  5.07685  3.85581    277 - -
          2.68618  4.42225  2.77519  2.73123  3.46354  2.40513  3.72494  3.29354  2.67741  2.69355  4.24690  2.90347  2.73739  3.18146  2.89801  2.37887  2.77519  2.98518  4.58477  3.61503
          0.02192  4.22696  4.94930  0.61958  0.77255  0.48576  0.95510
    263   2.68150  4.69468  3.15133  2.62687  3.84783  3.51807  2.81535  3.29256  2.52462  2.07855  3.79070  3.10930  3.91848  2.44445  2.91347  2.33976  2.91364  3.01638  5.18654  3.87625    278 - -
          2.68618  4.42225  2.77519  2.73123  3.46354  2.40513  3.72494  3.29354  2.67741  2.69355  4.24690  2.90347  2.73739  3.18146  2.89801  2.37887  2.77519  2.98518  4.58477  3.61503
          0.02192  4.22696  4.94930  0.61958  0.77255  0.48576  0.95510
    264   2.71763  4.59083  2.57055  2.78025  2.56654  3.59135  3.74073  3.14751  2.79223  2.79968  3.69922  3.22738  3.99024  3.10047  3.19525  2.32444  2.95420  2.90044  4.78304  2.20797    279 - -
          2.68618  4.42225  2.77519  2.73123  3.46354  2.40513  3.72494  3.29354  2.67741  2.69355  4.24690  2.90347  2.73739  3.18146  2.89801  2.37887  2.77519  2.98518  4.58477  3.61503
          0.02192  4.22696  4.94930  0.61958  0.77255  0.48576  0.95510
    265   2.96029  4.71102  3.37307  2.25490  3.62668  3.76072  4.09417  2.84550  2.97513  1.17805  3.57506  3.47464  4.20127  3.38291  3.28999  3.15582  3.21101  2.74383  5.23471  3.97773    280 - -
          2.68618  4.42225  2.77519  2.73123  3.46354  2.40513  3.72494  3.29354  2.67741  2.69355  4.24690  2.90347  2.73739  3.18146  2.89801  2.37887  2.77519  2.98518  4.58477  3.61503
          0.02192  4.22696  4.94930  0.61958  0.77255  0.48576  0.95510
    266   2.65987  4.93969  2.36537  2.40682  4.24326  2.68223  3.68558  2.83736  2.49602  3.25504  4.05596  2.45057  3.84375  2.82642  2.97684  2.25471  2.90813  3.31936  5.47115  4.10888    281 - -
          2.68594  4.42234  2.77528  2.73132  3.46362  2.40521  3.72503  3.29363  2.67717  2.69363  4.24698  2.90355  2.73748  3.18102  2.89770  2.37895  2.77528  2.98527  4.58486  3.61512
          0.28884  2.04184  2.11131  1.13556  0.38749  0.48576  0.95510
    267   2.74977  5.10339  2.08736  1.67163  4.38530  3.35033  3.70382  3.76861  2.56292  3.38287  4.20687  2.84676  3.84622  2.85036  3.06866  2.72235  3.00384  2.53477  5.60669  4.20703    286 - -
          2.68618  4.42225  2.77519  2.73123  3.46354  2.40513  3.72494  3.29354  2.67741  2.69355  4.24690  2.90347  2.73739  3.18146  2.89801  2.37887  2.77519  2.98518  4.58477  3.61503
          0.02478  4.10593  4.82828  0.61958  0.77255  0.40806  1.09345
    268   2.69461  5.00840  2.84586  1.85072  4.26041  3.43076  3.66537  3.72285  2.43967  3.28197  4.08154  2.93271  3.85533  2.34747  2.90157  2.26689  2.93010  3.36541  5.46956  2.95796    287 - -
          2.68618  4.42225  2.77519  2.73123  3.46354  2.40513  3.72494  3.29354  2.67741  2.69355  4.24690  2.90347  2.73739  3.18146  2.89801  2.37887  2.77519  2.98518  4.58477  3.61503
          0.02192  4.22696  4.94930  0.61958  0.77255  0.48576  0.95510
    269   2.64800  4.94003  2.46402  2.40684  4.21710  2.73929  3.65395  2.83996  2.14067  3.22207  4.01878  2.93852  2.91238  2.78884  2.91174  2.65484  2.88459  3.29490  5.43498  4.07579    288 - -
          2.68618  4.42225  2.77519  2.73123  3.46354  2.40513  3.72494  3.29354  2.67741  2.69355  4.24690  2.90347  2.73739  3.18146  2.89801  2.37887  2.77519  2.98518  4.58477  3.61503
          0.02192  4.22696  4.94930  0.61958  0.77255  0.48576  0.95510
    270   2.79302  4.97841  3.20524  2.60716  4.27840  3.56424  3.67091  3.67250  1.69375  2.52930  4.05585  3.09084  2.83856  2.81247  2.16721  2.81449  3.00509  3.34969  5.41041  4.12827    289 - -
          2.68618  4.42225  2.77519  2.73123  3.46354  2.40513  3.72494  3.29354  2.67741  2.69355  4.24690  2.90347  2.73739  3.18146  2.89801  2.37887  2.77519  2.98518  4.58477  3.61503
          0.02192  4.22696  4.94930  0.61958  0.77255  0.48576  0.95510
    271   2.75226  4.30585  3.90359  2.57710  2.54329  3.81223  4.08378  2.51203  3.26131  1.65374  3.26220  3.66704  4.17063  3.52695  3.53172  3.08940  2.98472  2.03329  4.88332  3.66003    290 - -
          2.68618  4.42225  2.77519  2.73123  3.46354  2.40513  3.72494  3.29354  2.67741  2.69355  4.24690  2.90347  2.73739  3.18146  2.89801  2.37887  2.77519  2.98518  4.58477  3.61503
          0.02192  4.22696  4.94930  0.61958  0.77255  0.48576  0.95510
    272   2.24152  4.28227  3.79381  3.22542  3.39005  3.73784  4.02686  2.15123  3.14159  2.01081  3.34264  3.56992  4.10884  2.68762  3.43555  3.00752  2.92721  2.00944  4.92354  3.71364    291 - -
          2.68618  4.42225  2.77519  2.73123  3.46354  2.40513  3.72494  3.29354  2.67741  2.69355  4.24690  2.90347  2.73739  3.18146  2.89801  2.37887  2.77519  2.98518  4.58477  3.61503
          0.02192  4.22696  4.94930  0.61958  0.77255  0.48576  0.95510
    273   2.27658  4.88775  3.01685  2.14629  4.14699  3.46444  3.65494  2.83680  2.39838  3.14822  3.95900  2.98686  3.85768  2.39525  2.39833  2.68210  2.88814  3.22931  5.37296  4.04021    292 - -
          2.68618  4.42225  2.77519  2.73123  3.46354  2.40513  3.72494  3.29354  2.67741  2.69355  4.24690  2.90347  2.73739  3.18146  2.89801  2.37887  2.77519  2.98518  4.58477  3.61503
          0.02192  4.22696  4.94930  0.61958  0.77255  0.48576  0.95510
    274   2.64437  4.88672  2.49795  2.12168  4.13659  3.44145  3.66016  2.83644  2.45565  3.14555  3.95647  2.96001  3.84461  2.38358  2.92421  2.66458  2.87758  2.63537  5.38374  4.03651    293 - -
          2.68618  4.42225  2.77519  2.73123  3.46354  2.40513  3.72494  3.29354  2.67741  2.69355  4.24690  2.90347  2.73739  3.18146  2.89801  2.37887  2.77519  2.98518  4.58477  3.61503
          0.02192  4.22696  4.94930  0.61958  0.77255  0.48576  0.95510
    275   2.25155  5.03704  1.96625  2.36816  4.28570  3.40308  3.70028  3.76250  2.53268  3.32960  4.13479  2.40071  3.86160  2.84551  3.02479  2.70764  2.96456  3.40136  5.51878  2.91093    294 - -
          2.68618  4.42225  2.77519  2.73123  3.46354  2.40513  3.72494  3.29354  2.67741  2.69355  4.24690  2.90347  2.73739  3.18146  2.89801  2.37887  2.77519  2.98518  4.58477  3.61503
          0.02192  4.22696  4.94930  0.61958  0.77255  0.48576  0.95510
    276   2.15007  4.78296  2.96407  2.12714  4.25511  2.57635  3.76518  3.68514  2.58514  3.27718  4.08067  3.01124  3.83763  2.91771  3.04741  2.18370  2.36099  3.29962  5.49927  4.16046    295 - -
          2.68607  4.42247  2.77506  2.73111  3.46376  2.40461  3.72516  3.29376  2.67763  2.69377  4.24712  2.90368  2.73728  3.18168  2.89783  2.37885  2.77506  2.98540  4.58499  3.61525
          0.29068  1.40585  4.94930  1.43029  0.27344  0.48576  0.95510
    277   2.67551  4.74513  3.16288  2.59197  2.92210  3.51917  3.69067  3.35729  2.14047  2.98101  3.82541  3.08210  3.90266  2.43155  2.38386  2.74320  2.90085  3.06833  5.20496  2.91132    301 - -
          2.68618  4.42225  2.77519  2.73123  3.46354  2.40513  3.72494  3.29354  2.67741  2.69355  4.24690  2.90347  2.73739  3.18146  2.89801  2.37887  2.77519  2.98518  4.58477  3.61503
          0.02192  4.22696  4.94930  0.61958  0.77255  0.48576  0.95510
    278   3.25552  4.52051  5.11730  4.63503  3.74212  4.69861  5.33845  1.06639  4.53549  2.21006  3.52106  4.82262  4.98097  4.78808  4.71283  4.10694  3.52090  1.16732  5.76765  4.56289    302 - -
          2.68618  4.42225  2.77519  2.73123  3.46354  2.40513  3.72494  3.29354  2.67741  2.69355  4.24690  2.90347  2.73739  3.18146  2.89801  2.37887  2.77519  2.98518  4.58477  3.61503
          0.02192  4.22696  4.94930  0.61958  0.77255  0.48576  0.95510
    279   2.26208  4.30354  3.79914  3.23904  2.42748  3.73000  3.84751  2.78212  3.15669  2.47731  3.41227  3.54393  4.10051  2.61698  3.43547  2.99802  2.94948  2.57982  2.96806  2.45782    303 - -
          2.68618  4.42225  2.77519  2.73123  3.46354  2.40513  3.72494  3.29354  2.67741  2.69355  4.24690  2.90347  2.73739  3.18146  2.89801  2.37887  2.77519  2.98518  4.58477  3.61503
          0.02192  4.22696  4.94930  0.61958  0.77255  0.48576  0.95510
    280   2.64850  4.46679  2.67046  2.81090  3.62135  3.56859  3.84382  2.41980  2.80070  1.94997  3.56509  3.25566  3.96915  3.11893  3.18936  2.35440  2.88884  2.66518  5.06004  3.79937    304 - -
          2.68618  4.42225  2.77519  2.73123  3.46354  2.40513  3.72494  3.29354  2.67741  2.69355  4.24690  2.90347  2.73739  3.18146  2.89801  2.37887  2.77519  2.98518  4.58477  3.61503
          0.02192  4.22696  4.94930  0.61958  0.77255  0.48576  0.95510
    281   2.66032  4.88740  3.00665  2.50612  4.27049  3.42053  3.70480  3.69612  2.42808  3.26707  4.07210  2.46114  2.34496  2.84657  2.33673  2.68649  2.38538  3.33071  5.46699  4.13571    305 - -
          2.68618  4.42225  2.77519  2.73123  3.46354  2.40513  3.72494  3.29354  2.67741  2.69355  4.24690  2.90347  2.73739  3.18146  2.89801  2.37887  2.77519  2.98518  4.58477  3.61503
          0.02192  4.22696  4.94930  0.61958  0.77255  0.48576  0.95510
    282   2.74097  5.05249  3.01894  2.48015  4.36433  3.49055  2.75773  3.80582  2.28280  3.33140  4.12822  2.99419  3.88909  2.30943  2.24272  2.00864  2.96424  3.44058  5.48348  4.14903    306 - -
          2.68618  4.42225  2.77519  2.73123  3.46354  2.40513  3.72494  3.29354  2.67741  2.69355  4.24690  2.90347  2.73739  3.18146  2.89801  2.37887  2.77519  2.98518  4.58477  3.61503
          0.02192  4.22696  4.94930  0.61958  0.77255  0.48576  0.95510
    283   2.96900  4.39564  4.41454  3.85733  3.05246  4.09167  4.28128  2.39615  3.70642  1.24910  3.17547  4.05764  4.41547  3.91526  3.87134  3.40362  3.20186  1.91453  4.78155  2.51008    307 - -
          2.68618  4.42225  2.77519  2.73123  3.46354  2.40513  3.72494  3.29354  2.67741  2.69355  4.24690  2.90347  2.73739  3.18146  2.89801  2.37887  2.77519  2.98518  4.58477  3.61503
          0.02192  4.22696  4.94930  0.61958  0.77255  0.48576  0.95510
    284   3.28139  4.67447  4.41681  3.95174  1.46687  4.20011  2.40359  3.16960  3.82220  2.00738  3.77841  3.96485  4.53260  3.93728  3.96569  3.51134  3.50448  3.01808  3.91800  1.78502    308 - -
          2.68618  4.42225  2.77519  2.73123  3.46354  2.40513  3.72494  3.29354  2.67741  2.69355  4.24690  2.90347  2.73739  3.18146  2.89801  2.37887  2.77519  2.98518  4.58477  3.61503
          0.02192  4.22696  4.94930  0.61958  0.77255  0.48576  0.95510
    285   2.64869  4.52006  2.65392  2.74871  2.78456  3.56092  3.75732  3.05381  2.71524  2.30514  3.60922  3.20300  3.94433  3.04311  2.54094  2.79246  2.87993  2.80951  4.94946  2.82908    309 - -
          2.68618  4.42225  2.77519  2.73123  3.46354  2.40513  3.72494  3.29354  2.67741  2.69355  4.24690  2.90347  2.73739  3.18146  2.89801  2.37887  2.77519  2.98518  4.58477  3.61503
          0.02192  4.22696  4.94930  0.61958  0.77255  0.48576  0.95510
    286   1.51374  4.41192  3.40665  2.94417  3.71099  3.38553  3.94787  3.18176  2.92534  2.88494  3.76941  3.30820  3.92081  3.24927  3.28569  2.20132  2.87783  2.88793  5.14320  2.67038    310 - -
          2.68618  4.42225  2.77519  2.73123  3.46354  2.40513  3.72494  3.29354  2.67741  2.69355  4.24690  2.90347  2.73739  3.18146  2.89801  2.37887  2.77519  2.98518  4.58477  3.61503
          0.02192  4.22696  4.94930  0.61958  0.77255  0.48576  0.95510
    287   3.31218  5.45024  2.70369  0.60891  4.84950  3.54321  4.18156  4.37861  3.11206  3.94419  4.91925  3.20137  4.16958  3.40026  3.54649  3.26713  3.62447  4.03144  5.95185  4.69573    311 - -
          2.68618  4.42225  2.77519  2.73123  3.46354  2.40513  3.72494  3.29354  2.67741  2.69355  4.24690  2.90347  2.73739  3.18146  2.89801  2.37887  2.77519  2.98518  4.58477  3.61503
          0.02192  4.22696  4.94930  0.61958  0.77255  0.48576  0.95510
    288   2.73299  5.03416  2.99972  2.13336  4.33435  3.48801  3.65001  2.85990  1.75973  3.29533  4.09758  2.98745  3.88508  2.32004  2.69708  2.72930  2.95522  3.39815  5.47242  4.13983    312 - -
          2.68618  4.42225  2.77519  2.73123  3.46354  2.40513  3.72494  3.29354  2.67741  2.69355  4.24690  2.90347  2.73739  3.18146  2.89801  2.37887  2.77519  2.98518  4.58477  3.61503
          0.02192  4.22696  4.94930  0.61958  0.77255  0.48576  0.95510
    289   2.85304  5.17518  2.95681  2.51085  4.55832  2.63051  3.69240  3.98551  1.65138  3.47722  4.28522  3.01942  3.94357  1.90234  2.60457  2.83044  3.07884  3.60721  5.59656  4.28117    313 - -
          2.68618  4.42225  2.77519  2.73123  3.46354  2.40513  3.72494  3.29354  2.67741  2.69355  4.24690  2.90347  2.73739  3.18146  2.89801  2.37887  2.77519  2.98518  4.58477  3.61503
          0.02192  4.22696  4.94930  0.61958  0.77255  0.48576  0.95510
    290   2.82660  4.31475  4.19748  3.65967  3.39818  3.92569  4.32635  1.41528  3.52616  1.86227  3.34661  3.91055  4.31538  3.80610  3.74757  2.48861  3.08435  2.10838  5.04891  3.83369    314 - -
          2.68618  4.42225  2.77519  2.73123  3.46354  2.40513  3.72494  3.29354  2.67741  2.69355  4.24690  2.90347  2.73739  3.18146  2.89801  2.37887  2.77519  2.98518  4.58477  3.61503
          0.02192  4.22696  4.94930  0.61958  0.77255  0.48576  0.95510
    291   1.53727  4.46159  3.47380  2.94769  3.84977  3.44412  3.94465  3.07548  2.78715  2.85917  3.76943  3.32351  3.95000  3.19790  2.43317  2.76622  2.90371  2.26181  5.24782  4.00197    315 - -
          2.68618  4.42225  2.77519  2.73123  3.46354  2.40513  3.72494  3.29354  2.67741  2.69355  4.24690  2.90347  2.73739  3.18146  2.89801  2.37887  2.77519  2.98518  4.58477  3.61503
          0.02192  4.22696  4.94930  0.61958  0.77255  0.48576  0.95510
    292   2.64027  4.49034  3.31623  2.77117  3.59184  3.55151  3.78562  2.48521  2.71444  2.70811  3.59388  3.21801  3.94439  2.53482  3.09700  2.05266  2.87556  2.77844  5.01084  2.83876    316 - -
          2.68618  4.42225  2.77519  2.73123  3.46354  2.40513  3.72494  3.29354  2.67741  2.69355  4.24690  2.90347  2.73739  3.18146  2.89801  2.37887  2.77519  2.98518  4.58477  3.61503
          0.02192  4.22696  4.94930  0.61958  0.77255  0.48576  0.95510
    293   2.71097  5.03009  2.31855  2.38208  4.23945  3.42212  2.33934  3.74205  2.48405  2.60156  4.10689  2.42603  3.86089  2.82264  2.96055  2.70211  2.95008  3.38480  5.47274  4.08163    317 - -
          2.68618  4.42225  2.77519  2.73123  3.46354  2.40513  3.72494  3.29354  2.67741  2.69355  4.24690  2.90347  2.73739  3.18146  2.89801  2.37887  2.77519  2.98518  4.58477  3.61503
          0.02192  4.22696  4.94930  0.61958  0.77255  0.48576  0.95510
    294   3.39571  4.67253  5.11845  4.59697  3.34750  4.74645  5.15000  1.15845  4.43795  1.23842  3.14752  4.81775  4.94587  4.59293  4.55400  4.13554  3.63447  1.98899  5.43779  4.31263    318 - -
          2.68618  4.42225  2.77519  2.73123  3.46354  2.40513  3.72494  3.29354  2.67741  2.69355  4.24690  2.90347  2.73739  3.18146  2.89801  2.37887  2.77519  2.98518  4.58477  3.61503
          0.02192  4.22696  4.94930  0.61958  0.77255  0.48576  0.95510
    295   2.63122  4.42666  3.42918  2.86803  2.77689  3.56124  3.83030  2.94400  2.77204  2.64985  3.54995  3.28635  3.96328  3.12638  2.15040  2.34877  2.87476  2.29865  4.99340  3.72482    319 - -
          2.68618  4.42225  2.77519  2.73123  3.46354  2.40513  3.72494  3.29354  2.67741  2.69355  4.24690  2.90347  2.73739  3.18146  2.89801  2.37887  2.77519  2.98518  4.58477  3.61503
          0.02192  4.22696  4.94930  0.61958  0.77255  0.48576  0.95510
    296   2.86950  4.88215  3.50198  2.93850  4.40579  3.56226  3.84743  3.75015  2.28154  3.33522  4.22859  3.31832  4.04682  3.01668  1.18017  2.94883  2.27983  3.42152  5.51250  4.29846    320 - -
          2.68618  4.42225  2.77519  2.73123  3.46354  2.40513  3.72494  3.29354  2.67741  2.69355  4.24690  2.90347  2.73739  3.18146  2.89801  2.37887  2.77519  2.98518  4.58477  3.61503
          0.02192  4.22696  4.94930  0.61958  0.77255  0.48576  0.95510
    297   3.44366  4.72312  5.14082  4.61015  3.27161  4.77178  5.13862  1.43681  4.44696  0.96984  3.06483  4.83957  4.94803  4.56817  4.54714  4.15776  3.67608  2.11464  5.38780  4.29139    321 - -
          2.68618  4.42225  2.77519  2.73123  3.46354  2.40513  3.72494  3.29354  2.67741  2.69355  4.24690  2.90347  2.73739  3.18146  2.89801  2.37887  2.77519  2.98518  4.58477  3.61503
          0.02192  4.22696  4.94930  0.61958  0.77255  0.48576  0.95510
    298   2.80705  4.69771  3.37534  2.82429  3.75176  3.63783  2.72835  3.23457  2.07161  1.69319  3.77214  3.25881  4.02476  3.01482  2.74619  2.92695  3.02547  2.99867  5.11505  3.81425    322 - -
          2.68618  4.42225  2.77519  2.73123  3.46354  2.40513  3.72494  3.29354  2.67741  2.69355  4.24690  2.90347  2.73739  3.18146  2.89801  2.37887  2.77519  2.98518  4.58477  3.61503
          0.02192  4.22696  4.94930  0.61958  0.77255  0.48576  0.95510
    299   2.22034  4.59471  3.15250  2.26170  2.87580  2.72589  3.75928  3.21089  2.64067  2.87968  3.73470  3.11169  3.88907  2.97173  3.06782  2.71763  2.41168  2.93124  5.18734  3.90019    323 - -
          2.68618  4.42225  2.77519  2.73123  3.46354  2.40513  3.72494  3.29354  2.67741  2.69355  4.24690  2.90347  2.73739  3.18146  2.89801  2.37887  2.77519  2.98518  4.58477  3.61503
          0.02192  4.22696  4.94930  0.61958  0.77255  0.48576  0.95510
    300   2.65066  4.93419  2.96326  2.43668  4.23667  3.43358  2.86720  3.66972  2.10714  3.23427  4.02971  2.95982  2.91569  2.78686  2.84895  2.27307  2.41747  3.31152  5.43607  4.08625    324 - -
          2.68618  4.42225  2.77519  2.73123  3.46354  2.40513  3.72494  3.29354  2.67741  2.69355  4.24690  2.90347  2.73739  3.18146  2.89801  2.37887  2.77519  2.98518  4.58477  3.61503
          0.02192  4.22696  4.94930  0.61958  0.77255  0.48576  0.95510
    301   2.40881  4.42929  3.35062  2.93573  4.36250  2.30996  4.08205  3.79509  2.97410  3.42787  4.23289  3.25647  2.48628  3.28538  3.37149  1.61580  2.15845  3.29818  5.65638  4.39116    325 - -
          2.68618  4.42225  2.77519  2.73123  3.46354  2.40513  3.72494  3.29354  2.67741  2.69355  4.24690  2.90347  2.73739  3.18146  2.89801  2.37887  2.77519  2.98518  4.58477  3.61503
          0.02192  4.22696  4.94930  0.61958  0.77255  0.48576  0.95510
    302   2.79641  5.10296  2.87068  2.47368  4.49217  3.45336  3.71790  3.93307  1.71425  3.45477  4.26180  2.38221  2.20843  2.85288  2.75512  2.78431  3.04362  3.54980  5.60041  4.26123    326 - -
          2.68618  4.42225  2.77519  2.73123  3.46354  2.40513  3.72494  3.29354  2.67741  2.69355  4.24690  2.90347  2.73739  3.18146  2.89801  2.37887  2.77519  2.98518  4.58477  3.61503
          0.27912  4.22696  1.47422  0.61958  0.77255  0.48576  0.95510
    303   2.16645  4.89746  3.15596  2.59571  4.27593  3.48185  3.62443  3.64853  1.79414  3.20461  4.04640  3.05551  3.89328  2.77160  1.96891  2.78656  2.98147  3.32130  5.37117  4.11459    327 - -
          2.68618  4.42225  2.77519  2.73123  3.46354  2.40513  3.72494  3.29354  2.67741  2.69355  4.24690  2.90347  2.73739  3.18146  2.89801  2.37887  2.77519  2.98518  4.58477  3.61503
          0.02826  3.97610  4.69844  0.61958  0.77255  0.35461  1.20880
    304   2.66936  4.59141  2.57889  2.69204  3.73630  3.55104  3.79190  2.13865  2.68166  2.32378  3.65148  3.16934  3.94596  2.50758  3.09293  2.79738  2.90306  2.79717  5.14655  3.86658    328 - -
          2.68618  4.42225  2.77519  2.73123  3.46354  2.40513  3.72494  3.29354  2.67741  2.69355  4.24690  2.90347  2.73739  3.18146  2.89801  2.37887  2.77519  2.98518  4.58477  3.61503
          0.02192  4.22696  4.94930  0.61958  0.77255  0.48576  0.95510
    305   2.70028  5.11186  2.83337  2.05268  4.43186  2.68916  3.64112  3.88809  2.06999  3.40131  4.17550  2.90704  3.84373  2.31930  2.82624  2.67347  2.45445  3.49215  5.55895  4.17835    329 - -
          2.68618  4.42225  2.77519  2.73123  3.46354  2.40513  3.72494  3.29354  2.67741  2.69355  4.24690  2.90347  2.73739  3.18146  2.89801  2.37887  2.77519  2.98518  4.58477  3.61503
          0.02192  4.22696  4.94930  0.61958  0.77255  0.48576  0.95510
    306   2.18812  4.81553  2.96601  2.13413  4.21897  3.37338  3.72601  3.64588  2.53248  3.23651  4.03984  2.99400  2.82406  2.87400  2.99561  2.23890  2.36904  3.27623  5.45984  4.11807    330 - -
          2.68618  4.42225  2.77519  2.73123  3.46354  2.40513  3.72494  3.29354  2.67741  2.69355  4.24690  2.90347  2.73739  3.18146  2.89801  2.37887  2.77519  2.98518  4.58477  3.61503
          0.02192  4.22696  4.94930  0.61958  0.77255  0.48576  0.95510
    307   2.66562  4.39909  3.46083  2.97886  3.50749  2.65448  2.82433  1.72646  2.89443  2.63519  3.55536  3.36641  4.01011  3.24985  3.21712  2.88218  2.92310  2.66606  4.97025  3.68950    331 - -
          2.68618  4.42225  2.77519  2.73123  3.46354  2.40513  3.72494  3.29354  2.67741  2.69355  4.24690  2.90347  2.73739  3.18146  2.89801  2.37887  2.77519  2.98518  4.58477  3.61503
          0.02192  4.22696  4.94930  0.61958  0.77255  0.48576  0.95510
    308   2.89445  5.44346  1.98401  1.86926  4.75465  3.35128  3.77306  4.25961  2.67910  3.74536  4.54257  1.82208  3.89847  2.91177  3.23307  2.20547  3.15874  3.82586  5.89761  4.42868    332 - -
          2.68618  4.42225  2.77519  2.73123  3.46354  2.40513  3.72494  3.29354  2.67741  2.69355  4.24690  2.90347  2.73739  3.18146  2.89801  2.37887  2.77519  2.98518  4.58477  3.61503
          0.02192  4.22696  4.94930  0.61958  0.77255  0.48576  0.95510
    309   2.68360  4.97245  2.04714  2.40296  4.24012  3.42423  3.67917  3.66311  2.47560  2.62804  4.05394  2.93772  3.85442  2.37737  2.94797  2.68696  2.41738  3.31690  5.46766  4.10442    333 - -
          2.68618  4.42225  2.77519  2.73123  3.46354  2.40513  3.72494  3.29354  2.67741  2.69355  4.24690  2.90347  2.73739  3.18146  2.89801  2.37887  2.77519  2.98518  4.58477  3.61503
          0.02192  4.22696  4.94930  0.61958  0.77255  0.48576  0.95510
    310   2.78366  5.29322  2.12252  1.94771  4.61084  2.57574  3.70064  4.09986  2.53251  3.59143  4.36604  2.83760  3.85930  2.28697  3.05442  2.25231  3.03271  3.67402  5.74157  4.30569    334 - -
          2.68630  4.42237  2.77499  2.73135  3.46366  2.40525  3.72507  3.29311  2.67753  2.69337  4.24702  2.90359  2.73752  3.18060  2.89813  2.37899  2.77499  2.98531  4.58489  3.61515
          0.63104  1.46833  1.43696  0.98845  0.46546  0.48576  0.95510
    311   2.66940  4.80703  2.97259  2.07244  4.04848  3.43780  3.62995  3.41806  1.98315  3.02808  2.81387  2.97995  3.84582  2.79185  2.69378  2.70886  2.89612  3.12188  5.29067  3.98828    338 - -
          2.68618  4.42225  2.77519  2.73123  3.46354  2.40513  3.72494  3.29354  2.67741  2.69355  4.24690  2.90347  2.73739  3.18146  2.89801  2.37887  2.77519  2.98518  4.58477  3.61503
          0.02859  3.96486  4.68721  0.61958  0.77255  0.74821  0.64096
    312   1.98072  4.59646  3.00964  2.66723  3.78735  3.30750  1.94540  3.42680  2.61022  3.06554  3.96749  3.09663  3.85376  3.04284  2.95616  2.70652  2.92731  3.10747  5.17455  3.78818    339 - -
          2.68618  4.42225  2.77519  2.73123  3.46354  2.40513  3.72494  3.29354  2.67741  2.69355  4.24690  2.90347  2.73739  3.18146  2.89801  2.37887  2.77519  2.98518  4.58477  3.61503
          0.02859  3.96486  4.68721  0.61958  0.77255  0.53215  0.88513
    313   2.96150  4.37907  4.40544  3.87029  2.92610  4.04451  4.17686  1.33891  3.65408  2.02118  3.23459  4.02980  4.39081  3.90430  3.80370  3.38800  3.20226  2.29497  2.68653  3.20998    340 - -
          2.68618  4.42225  2.77519  2.73123  3.46354  2.40513  3.72494  3.29354  2.67741  2.69355  4.24690  2.90347  2.73739  3.18146  2.89801  2.37887  2.77519  2.98518  4.58477  3.61503
          0.02485  4.10301  4.82536  0.61958  0.77255  0.40659  1.09637
    314   2.61734  4.14772  3.91181  3.33418  3.24521  2.83524  3.98213  2.19404  3.22781  2.01028  3.25436  3.60405  4.06155  3.48313  3.46098  2.96491  2.39332  2.38304  3.10178  3.54388    341 - -
          2.68618  4.42225  2.77519  2.73123  3.46354  2.40513  3.72494  3.29354  2.67741  2.69355  4.24690  2.90347  2.73739  3.18146  2.89801  2.37887  2.77519  2.98518  4.58477  3.61503
          0.02192  4.22696  4.94930  0.61958  0.77255  0.48576  0.95510
    315   2.17076  4.91254  2.80147  1.51895  4.35447  3.36554  3.79542  3.72106  2.62107  3.35615  4.18278  2.98505  3.88027  2.95159  3.08071  2.71973  2.36824  3.35445  5.59312  4.23958    342 - -
          2.68618  4.42225  2.77519  2.73123  3.46354  2.40513  3.72494  3.29354  2.67741  2.69355  4.24690  2.90347  2.73739  3.18146  2.89801  2.37887  2.77519  2.98518  4.58477  3.61503
          0.02192  4.22696  4.94930  0.61958  0.77255  0.48576  0.95510
    316   2.82838  4.35052  4.07038  3.50051  3.49479  3.91558  4.24583  1.92632  3.28312  2.34292  3.41946  3.80575  4.28750  3.65391  2.60223  3.21972  3.07325  1.36510  5.09923  3.88805    343 - -
          2.68618  4.42225  2.77519  2.73123  3.46354  2.40513  3.72494  3.29354  2.67741  2.69355  4.24690  2.90347  2.73739  3.18146  2.89801  2.37887  2.77519  2.98518  4.58477  3.61503
          0.02192  4.22696  4.94930  0.61958  0.77255  0.48576  0.95510
    317   2.70061  4.87870  2.88286  1.60293  4.18939  3.42650  3.75886  3.52496  2.57366  3.18839  4.03751  3.00607  2.77886  2.92093  3.02310  2.73562  2.96119  2.50997  5.46523  4.12576    344 - -
          2.68618  4.42225  2.77519  2.73123  3.46354  2.40513  3.72494  3.29354  2.67741  2.69355  4.24690  2.90347  2.73739  3.18146  2.89801  2.37887  2.77519  2.98518  4.58477  3.61503
          0.02192  4.22696  4.94930  0.61958  0.77255  0.48576  0.95510
    318   2.72447  5.21488  2.27963  2.30447  4.54114  3.39156  3.65498  4.02190  2.07505  3.51129  4.27429  2.36061  3.83884  2.32813  2.92467  2.24931  2.96401  3.59837  5.65418  4.23880    345 - -
          2.68618  4.42225  2.77519  2.73123  3.46354  2.40513  3.72494  3.29354  2.67741  2.69355  4.24690  2.90347  2.73739  3.18146  2.89801  2.37887  2.77519  2.98518  4.58477  3.61503
          0.02192  4.22696  4.94930  0.61958  0.77255  0.48576  0.95510
    319   2.31032  4.96272  3.04203  2.15788  4.24792  3.48539  3.64738  3.66430  2.02164  2.60476  4.03004  2.99627  3.87473  2.78092  2.30878  2.70926  2.92294  3.32058  5.41994  4.09221    346 - -
          2.68618  4.42225  2.77519  2.73123  3.46354  2.40513  3.72494  3.29354  2.67741  2.69355  4.24690  2.90347  2.73739  3.18146  2.89801  2.37887  2.77519  2.98518  4.58477  3.61503
          0.02192  4.22696  4.94930  0.61958  0.77255  0.48576  0.95510
    320   2.13249  4.50835  3.23241  2.76915  3.84580  2.58907  3.86703  3.20856  2.77506  1.98482  3.77395  2.51656  3.90542  3.10848  3.16935  2.72531  2.87895  2.91966  5.22590  3.95590    347 - -
          2.68618  4.42225  2.77519  2.73123  3.46354  2.40513  3.72494  3.29354  2.67741  2.69355  4.24690  2.90347  2.73739  3.18146  2.89801  2.37887  2.77519  2.98518  4.58477  3.61503
          0.02192  4.22696  4.94930  0.61958  0.77255  0.48576  0.95510
    321   2.68294  5.13396  2.37269  2.34109  4.45643  2.74374  2.81847  3.92596  2.36677  3.42607  4.18852  2.88681  3.82817  2.34330  2.38291  2.64966  2.91612  3.51524  5.57338  4.17843    348 - -
          2.68618  4.42225  2.77519  2.73123  3.46354  2.40513  3.72494  3.29354  2.67741  2.69355  4.24690  2.90347  2.73739  3.18146  2.89801  2.37887  2.77519  2.98518  4.58477  3.61503
          0.02192  4.22696  4.94930  0.61958  0.77255  0.48576  0.95510
    322   2.73056  4.20987  4.11643  3.53654  2.54294  3.84273  4.13990  2.05552  2.61244  1.86386  3.21573  3.78585  4.19603  3.65890  3.62919  3.12987  2.96259  1.94902  4.83720  3.64267    349 - -
          2.68618  4.42225  2.77519  2.73123  3.46354  2.40513  3.72494  3.29354  2.67741  2.69355  4.24690  2.90347  2.73739  3.18146  2.89801  2.37887  2.77519  2.98518  4.58477  3.61503
          0.02192  4.22696  4.94930  0.61958  0.77255  0.48576  0.95510
    323   2.72694  5.17009  2.71552  2.01716  4.49886  2.63193  3.66813  3.96783  2.07897  3.47469  4.24855  2.38841  3.84779  2.78797  2.92424  2.24856  2.96901  3.55898  5.63069  4.22910    350 - -
          2.68618  4.42225  2.77519  2.73123  3.46354  2.40513  3.72494  3.29354  2.67741  2.69355  4.24690  2.90347  2.73739  3.18146  2.89801  2.37887  2.77519  2.98518  4.58477  3.61503
          0.02192  4.22696  4.94930  0.61958  0.77255  0.48576  0.95510
    324   3.25800  4.67314  4.43454  3.96605  2.61597  4.23558  4.01059  2.75711  3.76178  1.16781  3.40463  4.09307  4.56339  3.98405  3.91555  3.58511  3.49086  2.74531  4.33016  1.69580    351 - -
          2.68618  4.42225  2.77519  2.73123  3.46354  2.40513  3.72494  3.29354  2.67741  2.69355  4.24690  2.90347  2.73739  3.18146  2.89801  2.37887  2.77519  2.98518  4.58477  3.61503
          0.02192  4.22696  4.94930  0.61958  0.77255  0.48576  0.95510
    325   2.26593  5.18992  2.15628  1.94477  4.53655  3.36527  3.72932  4.00619  2.57721  3.53236  4.32222  2.86572  3.86555  2.86331  3.09326  1.87841  3.02823  3.59814  5.70717  4.29078    352 - -
          2.68618  4.42225  2.77519  2.73123  3.46354  2.40513  3.72494  3.29354  2.67741  2.69355  4.24690  2.90347  2.73739  3.18146  2.89801  2.37887  2.77519  2.98518  4.58477  3.61503
          0.02192  4.22696  4.94930  0.61958  0.77255  0.48576  0.95510
    326   2.29063  5.07543  2.30541  2.02296  4.37148  3.39961  3.66817  3.81893  2.47050  3.36642  4.15230  2.41743  3.84115  2.79582  2.96550  2.67445  2.93658  2.69268  5.55533  4.16598    353 - -
          2.68618  4.42225  2.77519  2.73123  3.46354  2.40513  3.72494  3.29354  2.67741  2.69355  4.24690  2.90347  2.73739  3.18146  2.89801  2.37887  2.77519  2.98518  4.58477  3.61503
          0.02192  4.22696  4.94930  0.61958  0.77255  0.48576  0.95510
    327   2.66538  5.05342  2.39423  2.05641  4.34832  3.41152  3.63738  2.93735  2.09845  3.33669  4.11397  2.89893  3.82771  2.75789  2.89217  2.28803  2.90014  3.41615  5.51691  4.13315    354 - -
          2.68618  4.42225  2.77519  2.73123  3.46354  2.40513  3.72494  3.29354  2.67741  2.69355  4.24690  2.90347  2.73739  3.18146  2.89801  2.37887  2.77519  2.98518  4.58477  3.61503
          0.02192  4.22696  4.94930  0.61958  0.77255  0.48576  0.95510
    328   3.22384  5.18659  3.19728  2.97414  4.40147  3.64145  4.12964  4.10460  2.77321  3.56891  4.60246  3.43113  4.20988  0.71386  3.04331  3.26385  3.52794  3.81629  5.61499  4.34089    355 - -
          2.68618  4.42225  2.77519  2.73123  3.46354  2.40513  3.72494  3.29354  2.67741  2.69355  4.24690  2.90347  2.73739  3.18146  2.89801  2.37887  2.77519  2.98518  4.58477  3.61503
          0.02192  4.22696  4.94930  0.61958  0.77255  0.48576  0.95510
    329   2.28502  5.12120  3.30258  2.69784  4.53877  3.61865  3.68927  3.91256  1.36425  3.41070  4.24188  3.15499  4.00921  2.82015  1.97839  2.92090  3.12391  3.56682  5.52154  4.27763    356 - -
          2.68618  4.42225  2.77519  2.73123  3.46354  2.40513  3.72494  3.29354  2.67741  2.69355  4.24690  2.90347  2.73739  3.18146  2.89801  2.37887  2.77519  2.98518  4.58477  3.61503
          0.02192  4.22696  4.94930  0.61958  0.77255  0.48576  0.95510
    330   2.81096  5.22959  2.63569  1.69867  4.56065  3.40176  3.72220  4.02805  2.49878  3.54010  4.33722  2.89084  3.89033  1.94016  2.96129  2.22463  3.06069  3.62854  5.69652  4.29810    357 - -
          2.68618  4.42225  2.77519  2.73123  3.46354  2.40513  3.72494  3.29354  2.67741  2.69355  4.24690  2.90347  2.73739  3.18146  2.89801  2.37887  2.77519  2.98518  4.58477  3.61503
          0.02192  4.22696  4.94930  0.61958  0.77255  0.48576  0.95510
    331   1.07960  4.29727  3.99985  3.62053  3.98609  3.35142  4.49531  2.74298  3.55116  2.85540  3.90976  3.72203  4.03646  3.84959  3.80613  2.78900  2.96078  1.89262  5.55443  4.34393    358 - -
          2.68618  4.42225  2.77519  2.73123  3.46354  2.40513  3.72494  3.29354  2.67741  2.69355  4.24690  2.90347  2.73739  3.18146  2.89801  2.37887  2.77519  2.98518  4.58477  3.61503
          0.02192  4.22696  4.94930  0.61958  0.77255  0.48576  0.95510
    332   3.49052  4.78049  5.12411  4.59439  3.21602  4.78181  5.11870  1.75477  4.41661  0.78858  3.01269  4.83909  4.94861  4.53359  4.51522  4.17061  3.72039  2.23783  5.35070  4.25998    359 - -
          2.68618  4.42225  2.77519  2.73123  3.46354  2.40513  3.72494  3.29354  2.67741  2.69355  4.24690  2.90347  2.73739  3.18146  2.89801  2.37887  2.77519  2.98518  4.58477  3.61503
          0.02192  4.22696  4.94930  0.61958  0.77255  0.48576  0.95510
    333   2.63578  3.30664  2.50531  2.44789  4.10972  3.44764  3.65236  3.53713  2.13633  3.12877  3.93699  2.97058  3.84297  2.40911  2.89474  2.66000  2.86731  3.20520  5.35671  3.01661    360 - -
          2.68618  4.42225  2.77519  2.73123  3.46354  2.40513  3.72494  3.29354  2.67741  2.69355  4.24690  2.90347  2.73739  3.18146  2.89801  2.37887  2.77519  2.98518  4.58477  3.61503
          0.02192  4.22696  4.94930  0.61958  0.77255  0.48576  0.95510
    334   2.23923  4.98833  2.34458  2.39425  4.32728  3.39166  3.69711  3.76424  2.50083  3.33007  4.12648  2.92797  3.84738  2.33262  2.98138  2.67656  2.07094  3.38972  5.53309  4.16139    361 - -
          2.68618  4.42225  2.77519  2.73123  3.46354  2.40513  3.72494  3.29354  2.67741  2.69355  4.24690  2.90347  2.73739  3.18146  2.89801  2.37887  2.77519  2.98518  4.58477  3.61503
          0.02192  4.22696  4.94930  0.61958  0.77255  0.48576  0.95510
    335   1.90722  4.27232  3.75656  3.20869  3.46544  3.62733  4.03264  2.16869  3.13229  2.07138  3.42977  3.53354  4.05809  3.42474  3.43133  2.35768  2.89986  2.40278  4.97220  3.75456    362 - -
          2.68618  4.42225  2.77519  2.73123  3.46354  2.40513  3.72494  3.29354  2.67741  2.69355  4.24690  2.90347  2.73739  3.18146  2.89801  2.37887  2.77519  2.98518  4.58477  3.61503
          0.02192  4.22696  4.94930  0.61958  0.77255  0.48576  0.95510
    336   2.07819  4.27318  3.70116  3.18298  3.62130  3.46667  4.05982  1.90985  3.12363  2.65945  3.57946  3.48039  3.98244  3.41856  3.43636  2.23326  2.27470  2.54798  5.09218  3.87359    363 - -
          2.68618  4.42225  2.77519  2.73123  3.46354  2.40513  3.72494  3.29354  2.67741  2.69355  4.24690  2.90347  2.73739  3.18146  2.89801  2.37887  2.77519  2.98518  4.58477  3.61503
          0.02192  4.22696  4.94930  0.61958  0.77255  0.48576  0.95510
    337   2.70528  5.03442  2.75928  2.40034  4.45456  2.55573  3.73136  3.91467  2.52030  3.45222  4.24333  2.37114  3.85990  1.97187  2.98723  2.20657  2.97631  3.50796  5.62672  4.24815    364 - -
          2.68618  4.42225  2.77519  2.73123  3.46354  2.40513  3.72494  3.29354  2.67741  2.69355  4.24690  2.90347  2.73739  3.18146  2.89801  2.37887  2.77519  2.98518  4.58477  3.61503
          0.02192  4.22696  4.94930  0.61958  0.77255  0.48576  0.95510
    338   2.72469  5.20431  2.25007  2.30232  4.51956  3.38848  2.75663  4.00128  2.45041  3.49900  4.26586  2.38260  3.83950  2.30714  2.95176  2.26741  2.96556  3.58353  5.64834  4.23185    365 - -
          2.68618  4.42225  2.77519  2.73123  3.46354  2.40513  3.72494  3.29354  2.67741  2.69355  4.24690  2.90347  2.73739  3.18146  2.89801  2.37887  2.77519  2.98518  4.58477  3.61503
          0.02192  4.22696  4.94930  0.61958  0.77255  0.48576  0.95510
    339   3.24023  5.34533  3.68221  2.96682  4.85314  3.82302  3.71846  4.18156  0.98400  3.58223  4.45843  3.34831  4.17983  2.84906  1.72208  3.22488  3.38939  3.86137  5.58496  4.44789    366 - -
          2.68618  4.42225  2.77519  2.73123  3.46354  2.40513  3.72494  3.29354  2.67741  2.69355  4.24690  2.90347  2.73739  3.18146  2.89801  2.37887  2.77519  2.98518  4.58477  3.61503
          0.02192  4.22696  4.94930  0.61958  0.77255  0.48576  0.95510
    340   3.25265  4.52058  5.08503  4.56149  3.58340  4.67858  5.18179  1.52554  4.45621  1.67982  3.37237  4.75852  4.92176  4.65535  4.60842  4.05522  3.50021  1.07103  5.58334  4.42164    367 - -
          2.68618  4.42225  2.77519  2.73123  3.46354  2.40513  3.72494  3.29354  2.67741  2.69355  4.24690  2.90347  2.73739  3.18146  2.89801  2.37887  2.77519  2.98518  4.58477  3.61503
          0.02192  4.22696  4.94930  0.61958  0.77255  0.48576  0.95510
    341   2.22835  4.18169  3.84069  3.26601  2.63264  3.68183  2.90471  2.60923  3.17699  2.33487  2.64090  3.56434  4.05568  3.43739  3.43425  2.95479  2.86001  2.07603  4.76738  3.54710    368 - -
          2.68618  4.42225  2.77519  2.73123  3.46354  2.40513  3.72494  3.29354  2.67741  2.69355  4.24690  2.90347  2.73739  3.18146  2.89801  2.37887  2.77519  2.98518  4.58477  3.61503
          0.02192  4.22696  4.94930  0.61958  0.77255  0.48576  0.95510
    342   3.28645  4.54645  5.13351  4.61074  3.55667  4.72253  5.22358  1.11944  4.50412  1.65944  3.33764  4.80820  4.95046  4.68790  4.64652  4.10357  3.53252  1.44920  5.58903  4.44149    369 - -
          2.68618  4.42225  2.77519  2.73123  3.46354  2.40513  3.72494  3.29354  2.67741  2.69355  4.24690  2.90347  2.73739  3.18146  2.89801  2.37887  2.77519  2.98518  4.58477  3.61503
          0.02192  4.22696  4.94930  0.61958  0.77255  0.48576  0.95510
    343   3.48720  4.77588  5.12740  4.59712  3.21976  4.78226  5.12121  1.72904  4.42108  0.80007  3.01560  4.84054  4.94898  4.53702  4.51927  4.17055  3.71707  2.22822  5.35354  4.26349    370 - -
          2.68618  4.42225  2.77519  2.73123  3.46354  2.40513  3.72494  3.29354  2.67741  2.69355  4.24690  2.90347  2.73739  3.18146  2.89801  2.37887  2.77519  2.98518  4.58477  3.61503
          0.02192  4.22696  4.94930  0.61958  0.77255  0.48576  0.95510
    344   2.38036  4.30724  3.59662  3.30147  4.35006  3.10848  4.34333  3.69642  3.30538  3.44525  4.30463  3.45589  3.84825  3.62619  3.60090  1.89645  1.07692  3.21075  5.71807  4.49644    371 - -
          2.68618  4.42225  2.77519  2.73123  3.46354  2.40513  3.72494  3.29354  2.67741  2.69355  4.24690  2.90347  2.73739  3.18146  2.89801  2.37887  2.77519  2.98518  4.58477  3.61503
          0.02192  4.22696  4.94930  0.61958  0.77255  0.48576  0.95510
    345   3.16771  4.89257  3.91267  3.86395  4.97060  0.34504  4.94729  4.67158  4.09253  4.27496  5.26412  4.07874  4.29343  4.38929  4.27532  3.35204  3.67606  4.13103  5.95687  5.08958    372 - -
          2.68618  4.42225  2.77519  2.73123  3.46354  2.40513  3.72494  3.29354  2.67741  2.69355  4.24690  2.90347  2.73739  3.18146  2.89801  2.37887  2.77519  2.98518  4.58477  3.61503
          0.02192  4.22696  4.94930  0.61958  0.77255  0.48576  0.95510
    346   3.16771  4.89257  3.91267  3.86395  4.97060  0.34504  4.94729  4.67158  4.09253  4.27496  5.26412  4.07874  4.29343  4.38929  4.27532  3.35204  3.67606  4.13103  5.95687  5.08958    373 - -
          2.68618  4.42225  2.77519  2.73123  3.46354  2.40513  3.72494  3.29354  2.67741  2.69355  4.24690  2.90347  2.73739  3.18146  2.89801  2.37887  2.77519  2.98518  4.58477  3.61503
          0.02192  4.22696  4.94930  0.61958  0.77255  0.48576  0.95510
    347   3.29425  4.97585  3.94163  3.84206  4.78290  3.64411  4.87669  4.43751  3.93335  4.01768  5.09214  4.10641  0.37181  4.31027  4.12525  3.47597  3.76588  4.03885  5.85526  4.91288    374 - -
          2.68618  4.42225  2.77519  2.73123  3.46354  2.40513  3.72494  3.29354  2.67741  2.69355  4.24690  2.90347  2.73739  3.18146  2.89801  2.37887  2.77519  2.98518  4.58477  3.61503
          0.02192  4.22696  4.94930  0.61958  0.77255  0.48576  0.95510
    348   3.16771  4.89257  3.91267  3.86395  4.97060  0.34504  4.94729  4.67158  4.09253  4.27496  5.26412  4.07874  4.29343  4.38929  4.27532  3.35204  3.67606  4.13103  5.95687  5.08958    375 - -
          2.68618  4.42225  2.77519  2.73123  3.46354  2.40513  3.72494  3.29354  2.67741  2.69355  4.24690  2.90347  2.73739  3.18146  2.89801  2.37887  2.77519  2.98518  4.58477  3.61503
          0.02192  4.22696  4.94930  0.61958  0.77255  0.48576  0.95510
    349   2.68045  4.40609  3.80116  3.32091  3.64496  3.57062  4.20554  2.72584  3.18219  2.47211  2.50462  3.61091  4.10119  3.54149  3.46886  2.93790  1.34564  2.55177  5.23064  4.00731    376 - -
          2.68618  4.42225  2.77519  2.73123  3.46354  2.40513  3.72494  3.29354  2.67741  2.69355  4.24690  2.90347  2.73739  3.18146  2.89801  2.37887  2.77519  2.98518  4.58477  3.61503
          0.02192  4.22696  4.94930  0.61958  0.77255  0.48576  0.95510
    350   3.16771  4.89257  3.91267  3.86395  4.97060  0.34504  4.94729  4.67158  4.09253  4.27496  5.26412  4.07874  4.29343  4.38929  4.27532  3.35204  3.67606  4.13103  5.95687  5.08958    377 - -
          2.68618  4.42225  2.77519  2.73123  3.46354  2.40513  3.72494  3.29354  2.67741  2.69355  4.24690  2.90347  2.73739  3.18146  2.89801  2.37887  2.77519  2.98518  4.58477  3.61503
          0.02192  4.22696  4.94930  0.61958  0.77255  0.48576  0.95510
    351   3.33942  5.28241  3.53682  3.11015  4.75217  3.77198  4.01300  4.20864  0.63719  3.70278  4.65919  3.51311  4.25877  3.19439  2.57112  3.36657  3.57285  3.90167  5.67007  4.54237    378 - -
          2.68618  4.42225  2.77519  2.73123  3.46354  2.40513  3.72494  3.29354  2.67741  2.69355  4.24690  2.90347  2.73739  3.18146  2.89801  2.37887  2.77519  2.98518  4.58477  3.61503
          0.02192  4.22696  4.94930  0.61958  0.77255  0.48576  0.95510
    352   2.37453  4.31374  3.57662  3.25956  4.36463  3.10520  4.31466  3.73140  3.26900  3.45855  4.30561  3.43191  3.83844  3.58461  3.58018  1.50308  1.33360  3.23332  5.72029  4.49567    379 - -
          2.68618  4.42225  2.77519  2.73123  3.46354  2.40513  3.72494  3.29354  2.67741  2.69355  4.24690  2.90347  2.73739  3.18146  2.89801  2.37887  2.77519  2.98518  4.58477  3.61503
          0.02192  4.22696  4.94930  0.61958  0.77255  0.48576  0.95510
    353   2.64891  4.48970  3.79384  3.58184  4.33291  3.31260  4.56549  3.50658  3.53219  3.35668  4.39545  3.71919  4.04961  3.91156  3.76269  2.85564  0.68770  3.16013  5.73660  4.55413    380 - -
          2.68618  4.42225  2.77519  2.73123  3.46354  2.40513  3.72494  3.29354  2.67741  2.69355  4.24690  2.90347  2.73739  3.18146  2.89801  2.37887  2.77519  2.98518  4.58477  3.61503
          0.02192  4.22696  4.94930  0.61958  0.77255  0.48576  0.95510
    354   3.01531  4.38305  4.67207  4.14640  3.65654  4.28365  4.81725  1.35929  4.04138  2.32711  3.50409  4.35201  4.64133  4.30114  4.24421  3.63876  2.39980  1.28255  5.44223  4.23829    381 - -
          2.68618  4.42225  2.77519  2.73123  3.46354  2.40513  3.72494  3.29354  2.67741  2.69355  4.24690  2.90347  2.73739  3.18146  2.89801  2.37887  2.77519  2.98518  4.58477  3.61503
          0.02192  4.22696  4.94930  0.61958  0.77255  0.48576  0.95510
    355   2.81120  4.39014  4.12094  3.64784  3.64676  3.81348  4.45863  1.57929  3.52446  2.40572  3.55127  3.89635  4.30761  3.85046  3.77981  3.18918  1.56761  2.10405  5.32231  4.10330    382 - -
          2.68618  4.42225  2.77519  2.73123  3.46354  2.40513  3.72494  3.29354  2.67741  2.69355  4.24690  2.90347  2.73739  3.18146  2.89801  2.37887  2.77519  2.98518  4.58477  3.61503
          0.02192  4.22696  4.94930  0.61958  0.77255  0.48576  0.95510
    356   3.02471  5.27709  3.32939  2.71865  4.72053  3.67684  3.67530  4.09503  1.48023  3.52718  4.35665  2.42378  4.05110  2.79715  1.60531  2.99964  3.20659  3.73835  5.57791  4.35340    383 - -
          2.68618  4.42225  2.77519  2.73123  3.46354  2.40513  3.72494  3.29354  2.67741  2.69355  4.24690  2.90347  2.73739  3.18146  2.89801  2.37887  2.77519  2.98518  4.58477  3.61503
          0.02192  4.22696  4.94930  0.61958  0.77255  0.48576  0.95510
    357   1.72808  4.44323  3.33776  2.90195  3.79274  2.06063  3.95104  3.25468  2.91194  2.94880  3.82623  3.27869  3.91091  3.23318  3.28380  2.71325  2.88517  2.94727  5.20793  2.67156    384 - -
          2.68618  4.42225  2.77519  2.73123  3.46354  2.40513  3.72494  3.29354  2.67741  2.69355  4.24690  2.90347  2.73739  3.18146  2.89801  2.37887  2.77519  2.98518  4.58477  3.61503
          0.02192  4.22696  4.94930  0.61958  0.77255  0.48576  0.95510
    358   3.25508  4.51975  5.11799  4.63563  3.74392  4.69916  5.33927  1.07883  4.53647  2.21254  3.52273  4.82307  4.98138  4.78926  4.71395  4.10739  3.52041  1.15247  5.76889  4.56378    385 - -
          2.68618  4.42225  2.77519  2.73123  3.46354  2.40513  3.72494  3.29354  2.67741  2.69355  4.24690  2.90347  2.73739  3.18146  2.89801  2.37887  2.77519  2.98518  4.58477  3.61503
          0.02192  4.22696  4.94930  0.61958  0.77255  0.48576  0.95510
    359   2.29711  4.36822  4.66322  4.11299  3.51638  4.28293  4.71593  1.42499  4.00432  1.81172  3.37656  4.31874  4.60426  4.23010  4.18445  3.61741  3.25744  1.54933  5.29427  4.11171    386 - -
          2.68618  4.42225  2.77519  2.73123  3.46354  2.40513  3.72494  3.29354  2.67741  2.69355  4.24690  2.90347  2.73739  3.18146  2.89801  2.37887  2.77519  2.98518  4.58477  3.61503
          0.02192  4.22696  4.94930  0.61958  0.77255  0.48576  0.95510
    360   2.27268  5.26226  2.08586  1.66962  4.59710  3.36309  3.73320  4.07626  2.59050  3.58877  4.37692  2.84766  3.87136  2.86594  3.11603  2.21446  3.05670  3.65981  5.75452  4.32347    387 - -
          2.68618  4.42225  2.77519  2.73123  3.46354  2.40513  3.72494  3.29354  2.67741  2.69355  4.24690  2.90347  2.73739  3.18146  2.89801  2.37887  2.77519  2.98518  4.58477  3.61503
          0.02192  4.22696  4.94930  0.61958  0.77255  0.48576  0.95510
    361   2.75547  4.25134  4.08052  3.50525  3.24249  3.85142  2.86585  2.04974  3.37744  1.62602  3.22834  3.77203  4.20533  3.63598  3.59854  3.13891  2.98800  1.97297  4.84578  3.63120    388 - -
          2.68618  4.42225  2.77519  2.73123  3.46354  2.40513  3.72494  3.29354  2.67741  2.69355  4.24690  2.90347  2.73739  3.18146  2.89801  2.37887  2.77519  2.98518  4.58477  3.61503
          0.02192  4.22696  4.94930  0.61958  0.77255  0.48576  0.95510
    362   1.83729  4.40604  4.00620  3.49134  2.15470  3.84682  3.84673  2.84647  3.40256  2.50029  3.51334  3.71008  4.23688  3.62960  3.63810  3.14903  3.11411  2.66824  4.34609  1.85371    389 - -
          2.68618  4.42225  2.77519  2.73123  3.46354  2.40513  3.72494  3.29354  2.67741  2.69355  4.24690  2.90347  2.73739  3.18146  2.89801  2.37887  2.77519  2.98518  4.58477  3.61503
          0.02192  4.22696  4.94930  0.61958  0.77255  0.48576  0.95510
    363   1.90677  4.69856  3.05399  1.85339  4.03699  3.44470  3.82961  3.23072  2.67783  3.02763  3.91037  3.11050  3.91804  3.01968  3.10759  2.75059  2.93586  2.36504  5.38209  4.07654    390 - -
          2.68618  4.42225  2.77519  2.73123  3.46354  2.40513  3.72494  3.29354  2.67741  2.69355  4.24690  2.90347  2.73739  3.18146  2.89801  2.37887  2.77519  2.98518  4.58477  3.61503
          0.02192  4.22696  4.94930  0.61958  0.77255  0.48576  0.95510
    364   2.70062  4.99258  2.91377  1.85701  4.27673  3.45058  3.66413  3.70184  2.06652  2.63977  4.06917  2.95918  3.86556  2.79909  2.82835  2.27332  2.93291  3.35014  5.46486  4.11588    391 - -
          2.68618  4.42225  2.77519  2.73123  3.46354  2.40513  3.72494  3.29354  2.67741  2.69355  4.24690  2.90347  2.73739  3.18146  2.89801  2.37887  2.77519  2.98518  4.58477  3.61503
          0.02192  4.22696  4.94930  0.61958  0.77255  0.48576  0.95510
    365   2.81051  4.35114  3.95974  3.42678  3.37670  3.87036  4.18130  1.72594  3.30374  1.64759  3.34672  2.69216  4.24386  3.61294  3.56488  3.17168  3.05306  2.24351  4.99462  3.76126    392 - -
          2.68618  4.42225  2.77519  2.73123  3.46354  2.40513  3.72494  3.29354  2.67741  2.69355  4.24690  2.90347  2.73739  3.18146  2.89801  2.37887  2.77519  2.98518  4.58477  3.61503
          0.02192  4.22696  4.94930  0.61958  0.77255  0.48576  0.95510
    366   2.69847  5.11007  2.81312  2.06053  4.42527  2.68446  2.83146  3.88388  2.06778  3.40032  4.17516  2.90114  3.84168  2.76298  2.85311  2.26161  2.93322  3.48854  5.56157  4.17712    393 - -
          2.68618  4.42225  2.77519  2.73123  3.46354  2.40513  3.72494  3.29354  2.67741  2.69355  4.24690  2.90347  2.73739  3.18146  2.89801  2.37887  2.77519  2.98518  4.58477  3.61503
          0.29068  4.22696  1.43696  0.61958  0.77255  0.48576  0.95510
    367   2.26035  4.22671  3.17518  2.98266  4.35765  1.48812  4.17248  3.83111  3.15364  3.50053  4.32991  3.21243  3.68593  3.43723  3.48341  1.70935  2.74884  3.25856  5.67569  4.43600    394 - -
          2.68618  4.42225  2.77519  2.73123  3.46354  2.40513  3.72494  3.29354  2.67741  2.69355  4.24690  2.90347  2.73739  3.18146  2.89801  2.37887  2.77519  2.98518  4.58477  3.61503
          0.02859  3.96486  4.68721  0.61958  0.77255  0.74821  0.64096
    368   2.72166  4.43776  3.58873  3.16297  3.44163  3.56094  4.07303  2.70459  3.03078  1.44193  3.44706  3.50774  2.42997  3.41649  3.31659  2.95965  3.02784  2.58466  5.06223  3.79765    395 - -
          2.68655  4.42262  2.77359  2.73160  3.46325  2.40550  3.72531  3.29391  2.67718  2.69361  4.24727  2.90309  2.73776  3.18183  2.89800  2.37879  2.77556  2.98515  4.58514  3.61387
          0.36894  1.20623  4.68721  1.95195  0.15315  0.35091  1.21755
    369   2.80180  4.57674  3.50156  2.96607  3.27194  3.70370  3.82553  3.00169  2.79699  1.82098  3.57441  3.37682  4.08260  2.06819  3.12239  2.97378  3.03001  2.82625  4.80847  2.60257    407 - -
          2.68618  4.42225  2.77519  2.73123  3.46354  2.40513  3.72494  3.29354  2.67741  2.69355  4.24690  2.90347  2.73739  3.18146  2.89801  2.37887  2.77519  2.98518  4.58477  3.61503
          0.02192  4.22696  4.94930  0.61958  0.77255  0.48576  0.95510
    370   2.71043  5.04792  2.85336  2.05787  4.36789  3.43013  3.67014  3.80532  2.06043  3.34845  4.14140  2.93795  2.40282  2.79919  2.84640  2.69949  2.41820  3.43162  5.52936  4.16725    408 - -
          2.68618  4.42225  2.77519  2.73123  3.46354  2.40513  3.72494  3.29354  2.67741  2.69355  4.24690  2.90347  2.73739  3.18146  2.89801  2.37887  2.77519  2.98518  4.58477  3.61503
          0.02192  4.22696  4.94930  0.61958  0.77255  0.48576  0.95510
    371   3.24732  4.51394  5.10709  4.62462  3.75514  4.68922  5.33190  1.25110  4.52633  2.23192  3.53544  4.81217  4.97553  4.78326  4.70684  4.09659  3.51326  0.99158  5.77209  4.56267    409 - -
          2.68618  4.42225  2.77519  2.73123  3.46354  2.40513  3.72494  3.29354  2.67741  2.69355  4.24690  2.90347  2.73739  3.18146  2.89801  2.37887  2.77519  2.98518  4.58477  3.61503
          0.02192  4.22696  4.94930  0.61958  0.77255  0.48576  0.95510
    372   2.64437  4.32427  3.58462  3.01790  3.46736  2.77785  3.90592  2.27703  2.42668  2.16246  3.42804  3.40512  4.01963  3.25402  3.26268  2.89615  2.87889  2.15447  4.93646  3.70875    410 - -
          2.68618  4.42225  2.77519  2.73123  3.46354  2.40513  3.72494  3.29354  2.67741  2.69355  4.24690  2.90347  2.73739  3.18146  2.89801  2.37887  2.77519  2.98518  4.58477  3.61503
          0.02192  4.22696  4.94930  0.61958  0.77255  0.48576  0.95510
    373   3.57966  4.94512  4.75866  4.41459  3.31219  4.42886  4.96145  2.54871  4.18009  0.53563  3.24959  4.65671  4.81231  4.46091  4.29208  4.06455  3.86261  2.67538  5.30425  4.10468    411 - -
          2.68618  4.42225  2.77519  2.73123  3.46354  2.40513  3.72494  3.29354  2.67741  2.69355  4.24690  2.90347  2.73739  3.18146  2.89801  2.37887  2.77519  2.98518  4.58477  3.61503
          0.02192  4.22696  4.94930  0.61958  0.77255  0.48576  0.95510
    374   1.14591  1.76714  4.23420  3.88913  4.13167  3.13639  4.59572  3.23715  3.76702  3.16854  4.10605  3.74260  3.90018  4.01568  3.93935  2.60223  2.85203  2.86345  5.60665  4.44279    412 - -
          2.68618  4.42225  2.77519  2.73123  3.46354  2.40513  3.72494  3.29354  2.67741  2.69355  4.24690  2.90347  2.73739  3.18146  2.89801  2.37887  2.77519  2.98518  4.58477  3.61503
          0.02192  4.22696  4.94930  0.61958  0.77255  0.48576  0.95510
    375   0.60343  4.41070  3.86397  3.68998  4.44635  3.22260  4.66390  3.62837  3.71666  3.49203  4.49591  3.73668  3.99669  4.02658  3.93116  2.76381  3.06663  3.21832  5.83582  4.68240    413 - -
          2.68618  4.42225  2.77519  2.73123  3.46354  2.40513  3.72494  3.29354  2.67741  2.69355  4.24690  2.90347  2.73739  3.18146  2.89801  2.37887  2.77519  2.98518  4.58477  3.61503
          0.02192  4.22696  4.94930  0.61958  0.77255  0.48576  0.95510
    376   3.29425  4.97585  3.94163  3.84206  4.78290  3.64411  4.87669  4.43751  3.93335  4.01768  5.09214  4.10641  0.37181  4.31027  4.12525  3.47597  3.76588  4.03885  5.85526  4.91288    414 - -
          2.68618  4.42225  2.77519  2.73123  3.46354  2.40513  3.72494  3.29354  2.67741  2.69355  4.24690  2.90347  2.73739  3.18146  2.89801  2.37887  2.77519  2.98518  4.58477  3.61503
          0.02192  4.22696  4.94930  0.61958  0.77255  0.48576  0.95510
    377   2.64891  4.48970  3.79384  3.58184  4.33291  3.31260  4.56549  3.50658  3.53219  3.35668  4.39545  3.71919  4.04961  3.91156  3.76269  2.85564  0.68770  3.16013  5.73660  4.55413    415 - -
          2.68618  4.42225  2.77519  2.73123  3.46354  2.40513  3.72494  3.29354  2.67741  2.69355  4.24690  2.90347  2.73739  3.18146  2.89801  2.37887  2.77519  2.98518  4.58477  3.61503
          0.02192  4.22696  4.94930  0.61958  0.77255  0.48576  0.95510
    378   3.16771  4.89257  3.91267  3.86395  4.97060  0.34504  4.94729  4.67158  4.09253  4.27496  5.26412  4.07874  4.29343  4.38929  4.27532  3.35204  3.67606  4.13103  5.95687  5.08958    416 - -
          2.68618  4.42225  2.77519  2.73123  3.46354  2.40513  3.72494  3.29354  2.67741  2.69355  4.24690  2.90347  2.73739  3.18146  2.89801  2.37887  2.77519  2.98518  4.58477  3.61503
          0.02192  4.22696  4.94930  0.61958  0.77255  0.48576  0.95510
    379   3.27205  5.36373  3.76214  3.00215  4.88770  3.85068  3.71338  4.20120  1.31632  3.59040  4.46905  3.37077  4.19621  2.84271  1.22411  3.25540  3.41079  3.88492  5.58425  4.46183    417 - -
          2.68618  4.42225  2.77519  2.73123  3.46354  2.40513  3.72494  3.29354  2.67741  2.69355  4.24690  2.90347  2.73739  3.18146  2.89801  2.37887  2.77519  2.98518  4.58477  3.61503
          0.02192  4.22696  4.94930  0.61958  0.77255  0.48576  0.95510
    380   0.60343  4.41070  3.86397  3.68998  4.44635  3.22260  4.66390  3.62837  3.71666  3.49203  4.49591  3.73668  3.99669  4.02658  3.93116  2.76381  3.06663  3.21832  5.83582  4.68240    418 - -
          2.68618  4.42225  2.77519  2.73123  3.46354  2.40513  3.72494  3.29354  2.67741  2.69355  4.24690  2.90347  2.73739  3.18146  2.89801  2.37887  2.77519  2.98518  4.58477  3.61503
          0.02192  4.22696  4.94930  0.61958  0.77255  0.48576  0.95510
    381   0.90325  4.25108  3.70712  3.45212  4.45780  3.04871  4.46779  3.81460  3.49388  3.56763  4.41136  3.51245  3.82559  3.77011  3.76561  1.87333  2.83671  3.26397  5.82643  4.62979    419 - -
          2.68618  4.42225  2.77519  2.73123  3.46354  2.40513  3.72494  3.29354  2.67741  2.69355  4.24690  2.90347  2.73739  3.18146  2.89801  2.37887  2.77519  2.98518  4.58477  3.61503
          0.02192  4.22696  4.94930  0.61958  0.77255  0.48576  0.95510
    382   3.25831  5.36198  3.73526  2.98481  4.88303  3.84121  3.71096  4.19988  1.13741  3.58978  4.46541  3.35915  4.18814  2.83952  1.43852  3.24036  3.39956  3.88055  5.58535  4.45746    420 - -
          2.68618  4.42225  2.77519  2.73123  3.46354  2.40513  3.72494  3.29354  2.67741  2.69355  4.24690  2.90347  2.73739  3.18146  2.89801  2.37887  2.77519  2.98518  4.58477  3.61503
          0.02192  4.22696  4.94930  0.61958  0.77255  0.48576  0.95510
    383   3.16950  5.27036  3.54016  2.91252  4.68861  3.76563  3.73637  4.08913  2.01600  3.51706  4.40234  3.31308  4.14949  2.16557  1.08578  3.16664  3.34340  3.77357  5.55389  4.37290    421 - -
          2.68618  4.42225  2.77519  2.73123  3.46354  2.40513  3.72494  3.29354  2.67741  2.69355  4.24690  2.90347  2.73739  3.18146  2.89801  2.37887  2.77519  2.98518  4.58477  3.61503
          0.02192  4.22696  4.94930  0.61958  0.77255  0.48576  0.95510
    384   3.49272  4.81732  5.03328  4.47957  3.12644  4.71428  4.99739  2.31926  4.28452  0.88205  1.75313  4.74208  4.87727  4.39920  4.38468  4.08267  3.71278  2.50039  5.25194  4.19324    422 - -
          2.68618  4.42225  2.77519  2.73123  3.46354  2.40513  3.72494  3.29354  2.67741  2.69355  4.24690  2.90347  2.73739  3.18146  2.89801  2.37887  2.77519  2.98518  4.58477  3.61503
          0.02192  4.22696  4.94930  0.61958  0.77255  0.48576  0.95510
    385   2.20713  4.87137  2.92494  2.46325  4.27276  2.62221  3.71553  3.70811  2.50803  3.28291  4.08067  2.44570  3.83968  2.37466  2.97051  2.65071  2.37188  3.32997  5.49230  4.14190    423 - -
          2.68618  4.42225  2.77519  2.73123  3.46354  2.40513  3.72494  3.29354  2.67741  2.69355  4.24690  2.90347  2.73739  3.18146  2.89801  2.37887  2.77519  2.98518  4.58477  3.61503
          0.02192  4.22696  4.94930  0.61958  0.77255  0.48576  0.95510
    386   3.31218  5.45024  2.70369  0.60891  4.84950  3.54321  4.18156  4.37861  3.11206  3.94419  4.91925  3.20137  4.16958  3.40026  3.54649  3.26713  3.62447  4.03144  5.95185  4.69573    424 - -
          2.68618  4.42225  2.77519  2.73123  3.46354  2.40513  3.72494  3.29354  2.67741  2.69355  4.24690  2.90347  2.73739  3.18146  2.89801  2.37887  2.77519  2.98518  4.58477  3.61503
          0.02192  4.22696  4.94930  0.61958  0.77255  0.48576  0.95510
    387   2.22670  4.21057  3.99719  3.43052  3.36887  3.76777  4.12296  2.02176  3.33835  2.02144  3.33536  3.70550  4.15489  3.59716  3.58454  2.47131  2.93287  1.88522  4.91141  3.70802    425 - -
          2.68618  4.42225  2.77519  2.73123  3.46354  2.40513  3.72494  3.29354  2.67741  2.69355  4.24690  2.90347  2.73739  3.18146  2.89801  2.37887  2.77519  2.98518  4.58477  3.61503
          0.02192  4.22696  4.94930  0.61958  0.77255  0.48576  0.95510
    388   2.64891  4.48970  3.79384  3.58184  4.33291  3.31260  4.56549  3.50658  3.53219  3.35668  4.39545  3.71919  4.04961  3.91156  3.76269  2.85564  0.68770  3.16013  5.73660  4.55413    426 - -
          2.68618  4.42225  2.77519  2.73123  3.46354  2.40513  3.72494  3.29354  2.67741  2.69355  4.24690  2.90347  2.73739  3.18146  2.89801  2.37887  2.77519  2.98518  4.58477  3.61503
          0.02192  4.22696  4.94930  0.61958  0.77255  0.48576  0.95510
    389   3.16771  4.89257  3.91267  3.86395  4.97060  0.34504  4.94729  4.67158  4.09253  4.27496  5.26412  4.07874  4.29343  4.38929  4.27532  3.35204  3.67606  4.13103  5.95687  5.08958    427 - -
          2.68618  4.42225  2.77519  2.73123  3.46354  2.40513  3.72494  3.29354  2.67741  2.69355  4.24690  2.90347  2.73739  3.18146  2.89801  2.37887  2.77519  2.98518  4.58477  3.61503
          0.02192  4.22696  4.94930  0.61958  0.77255  0.48576  0.95510
    390   2.79390  4.98861  3.16320  2.17016  4.28030  3.55833  3.67056  3.67396  1.92931  2.17803  4.05811  3.07702  3.94064  2.81211  2.15576  2.81198  3.00548  3.35135  5.41646  4.12963    428 - -
          2.68618  4.42225  2.77519  2.73123  3.46354  2.40513  3.72494  3.29354  2.67741  2.69355  4.24690  2.90347  2.73739  3.18146  2.89801  2.37887  2.77519  2.98518  4.58477  3.61503
          0.02192  4.22696  4.94930  0.61958  0.77255  0.48576  0.95510
    391   2.63867  4.82332  3.03186  2.17855  4.08190  3.45568  3.67151  3.48778  2.44838  3.09599  3.91385  3.00100  2.96991  2.82421  2.43315  2.67621  2.41834  2.60301  5.33939  4.01216    429 - -
          2.68618  4.42225  2.77519  2.73123  3.46354  2.40513  3.72494  3.29354  2.67741  2.69355  4.24690  2.90347  2.73739  3.18146  2.89801  2.37887  2.77519  2.98518  4.58477  3.61503
          0.02192  4.22696  4.94930  0.61958  0.77255  0.48576  0.95510
    392   1.18542  4.25925  3.70143  3.33208  4.33791  3.08213  4.33609  3.69626  3.32757  3.42267  4.25580  3.46006  3.81817  3.61413  3.63851  1.91727  2.03153  3.19266  5.69906  4.49671    430 - -
          2.68618  4.42225  2.77519  2.73123  3.46354  2.40513  3.72494  3.29354  2.67741  2.69355  4.24690  2.90347  2.73739  3.18146  2.89801  2.37887  2.77519  2.98518  4.58477  3.61503
          0.02192  4.22696  4.94930  0.61958  0.77255  0.48576  0.95510
    393   2.26087  4.46912  3.32885  2.77181  3.63723  3.54130  3.79544  2.99621  2.71966  2.28642  2.81982  3.21810  3.93465  2.51759  3.10621  2.34390  2.85830  2.75464  5.04606  3.78922    431 - -
          2.68618  4.42225  2.77519  2.73123  3.46354  2.40513  3.72494  3.29354  2.67741  2.69355  4.24690  2.90347  2.73739  3.18146  2.89801  2.37887  2.77519  2.98518  4.58477  3.61503
          0.02192  4.22696  4.94930  0.61958  0.77255  0.48576  0.95510
    394   2.64891  4.48970  3.79384  3.58184  4.33291  3.31260  4.56549  3.50658  3.53219  3.35668  4.39545  3.71919  4.04961  3.91156  3.76269  2.85564  0.68770  3.16013  5.73660  4.55413    432 - -
          2.68618  4.42225  2.77519  2.73123  3.46354  2.40513  3.72494  3.29354  2.67741  2.69355  4.24690  2.90347  2.73739  3.18146  2.89801  2.37887  2.77519  2.98518  4.58477  3.61503
          0.02192  4.22696  4.94930  0.61958  0.77255  0.48576  0.95510
    395   3.25962  4.53611  5.08655  4.60818  3.70527  4.67220  5.30889  0.93057  4.49813  2.16415  3.49026  4.79924  4.96369  4.75102  4.67440  4.08300  3.52766  1.37960  5.73754  4.53649    433 - -
          2.68618  4.42225  2.77519  2.73123  3.46354  2.40513  3.72494  3.29354  2.67741  2.69355  4.24690  2.90347  2.73739  3.18146  2.89801  2.37887  2.77519  2.98518  4.58477  3.61503
          0.02192  4.22696  4.94930  0.61958  0.77255  0.48576  0.95510
    396   3.46785  5.19428  3.55300  3.36263  3.60085  3.80425  0.57456  4.22812  3.19934  3.66943  4.75205  3.75164  4.38288  3.73776  3.43601  3.53987  3.78951  3.95675  5.05657  3.54471    434 - -
          2.68618  4.42225  2.77519  2.73123  3.46354  2.40513  3.72494  3.29354  2.67741  2.69355  4.24690  2.90347  2.73739  3.18146  2.89801  2.37887  2.77519  2.98518  4.58477  3.61503
          0.02192  4.22696  4.94930  0.61958  0.77255  0.48576  0.95510
    397   2.84020  4.89049  3.40344  2.89059  4.45630  3.51265  3.84665  3.89708  2.30122  3.44130  4.30376  3.27882  4.02061  3.01413  1.17875  2.17391  3.13431  3.52342  5.54529  4.30651    435 - -
          2.68618  4.42225  2.77519  2.73123  3.46354  2.40513  3.72494  3.29354  2.67741  2.69355  4.24690  2.90347  2.73739  3.18146  2.89801  2.37887  2.77519  2.98518  4.58477  3.61503
          0.02192  4.22696  4.94930  0.61958  0.77255  0.48576  0.95510
    398   3.00919  4.63424  3.80722  3.35006  3.09676  3.88269  2.62226  2.90384  3.07278  1.12313  3.51765  3.67779  4.28417  3.51895  3.31456  3.24603  3.25300  2.81815  4.73117  3.26923    436 - -
          2.68618  4.42225  2.77519  2.73123  3.46354  2.40513  3.72494  3.29354  2.67741  2.69355  4.24690  2.90347  2.73739  3.18146  2.89801  2.37887  2.77519  2.98518  4.58477  3.61503
          0.02192  4.22696  4.94930  0.61958  0.77255  0.48576  0.95510
    399   3.46222  4.74690  5.17154  4.59771  3.15935  4.76831  5.07317  1.80398  4.45773  0.90643  2.18336  4.82916  4.90425  4.49471  4.52336  4.12470  3.67711  2.34215  5.28549  4.26427    437 - -
          2.68618  4.42225  2.77519  2.73123  3.46354  2.40513  3.72494  3.29354  2.67741  2.69355  4.24690  2.90347  2.73739  3.18146  2.89801  2.37887  2.77519  2.98518  4.58477  3.61503
          0.02192  4.22696  4.94930  0.61958  0.77255  0.48576  0.95510
    400   2.80195  4.88042  2.90026  2.71071  4.51525  1.16081  4.03430  4.03297  2.83802  3.61097  4.48028  3.16947  3.98073  2.19779  3.20397  2.86384  3.16659  3.60911  5.73454  4.43341    438 - -
          2.68618  4.42225  2.77519  2.73123  3.46354  2.40513  3.72494  3.29354  2.67741  2.69355  4.24690  2.90347  2.73739  3.18146  2.89801  2.37887  2.77519  2.98518  4.58477  3.61503
          0.02192  4.22696  4.94930  0.61958  0.77255  0.48576  0.95510
    401   2.71058  4.32171  3.75169  3.17956  3.10683  3.71082  3.85296  2.79689  2.43344  2.48626  2.65972  3.50566  4.08102  3.35579  3.30865  2.97852  2.93950  2.59417  3.05812  2.12867    439 - -
          2.68618  4.42225  2.77519  2.73123  3.46354  2.40513  3.72494  3.29354  2.67741  2.69355  4.24690  2.90347  2.73739  3.18146  2.89801  2.37887  2.77519  2.98518  4.58477  3.61503
          0.02192  4.22696  4.94930  0.61958  0.77255  0.48576  0.95510
    402   2.75344  5.11743  2.10655  2.34465  4.54849  2.03827  3.77592  4.01832  2.64434  3.55562  4.35232  2.30369  3.87056  2.91869  3.15822  2.73026  2.38272  3.59853  5.73610  4.32758    440 - -
          2.68618  4.42225  2.77519  2.73123  3.46354  2.40513  3.72494  3.29354  2.67741  2.69355  4.24690  2.90347  2.73739  3.18146  2.89801  2.37887  2.77519  2.98518  4.58477  3.61503
          0.02192  4.22696  4.94930  0.61958  0.77255  0.48576  0.95510
    403   2.61336  4.68222  3.08943  2.56873  2.92159  2.74913  3.72716  3.34554  2.57055  2.98400  3.82228  3.06042  2.88965  2.44846  3.01042  2.28454  2.86379  3.04354  5.25733  3.94825    441 - -
          2.68618  4.42225  2.77519  2.73123  3.46354  2.40513  3.72494  3.29354  2.67741  2.69355  4.24690  2.90347  2.73739  3.18146  2.89801  2.37887  2.77519  2.98518  4.58477  3.61503
          0.13876  4.22696  2.16312  0.61958  0.77255  0.48576  0.95510
    404   2.81489  5.29955  1.73678  2.25639  4.61429  3.35104  3.68716  4.09623  2.01946  3.58632  4.38193  2.81786  3.85500  2.21336  2.95767  2.74962  3.06321  3.68349  5.72829  4.30807    442 - -
          2.68618  4.42225  2.77519  2.73123  3.46354  2.40513  3.72494  3.29354  2.67741  2.69355  4.24690  2.90347  2.73739  3.18146  2.89801  2.37887  2.77519  2.98518  4.58477  3.61503
          0.02461  4.11281  4.83515  0.61958  0.77255  0.41158  1.08649
    405   2.77999  5.20345  2.14349  1.94200  4.53536  2.53709  3.73237  4.00357  2.58540  3.53208  4.32531  2.86320  3.87032  2.86817  3.10272  2.73811  2.01506  3.60055  5.70989  4.29299    443 - -
          2.68618  4.42225  2.77519  2.73123  3.46354  2.40513  3.72494  3.29354  2.67741  2.69355  4.24690  2.90347  2.73739  3.18146  2.89801  2.37887  2.77519  2.98518  4.58477  3.61503
          0.02192  4.22696  4.94930  0.61958  0.77255  0.48576  0.95510
    406   2.63047  4.70802  2.58055  2.54265  2.95059  3.47781  3.69881  3.31054  2.21909  2.47664  3.79197  3.04536  3.87301  2.88271  2.98173  2.31711  2.86355  3.02057  5.22649  3.91233    444 - -
          2.68618  4.42225  2.77519  2.73123  3.46354  2.40513  3.72494  3.29354  2.67741  2.69355  4.24690  2.90347  2.73739  3.18146  2.89801  2.37887  2.77519  2.98518  4.58477  3.61503
          0.02192  4.22696  4.94930  0.61958  0.77255  0.48576  0.95510
    407   2.63051  4.91133  2.49505  2.42336  4.20724  3.42069  3.65373  3.63878  2.43208  3.21276  4.00789  2.94954  2.96346  2.78804  2.43748  2.27149  2.87066  2.67054  5.42479  4.06955    445 - -
          2.68618  4.42225  2.77519  2.73123  3.46354  2.40513  3.72494  3.29354  2.67741  2.69355  4.24690  2.90347  2.73739  3.18146  2.89801  2.37887  2.77519  2.98518  4.58477  3.61503
          0.02192  4.22696  4.94930  0.61958  0.77255  0.48576  0.95510
    408   2.65171  4.93921  2.44057  2.11574  3.05061  3.42836  2.83938  3.63274  2.44758  3.20782  4.00732  2.93646  3.83818  2.79073  2.92432  2.65863  2.45444  3.28451  5.41824  4.05491    446 - -
          2.68618  4.42225  2.77519  2.73123  3.46354  2.40513  3.72494  3.29354  2.67741  2.69355  4.24690  2.90347  2.73739  3.18146  2.89801  2.37887  2.77519  2.98518  4.58477  3.61503
          0.02192  4.22696  4.94930  0.61958  0.77255  0.48576  0.95510
    409   2.69235  5.13078  2.32144  2.33044  4.47379  2.66375  3.65857  3.94540  2.43819  3.45428  4.22197  2.37619  3.83232  2.77565  2.41226  2.26439  2.93726  3.53125  5.61162  4.20863    447 - -
          2.68620  4.42227  2.77522  2.73125  3.46356  2.40515  3.72497  3.29356  2.67711  2.69357  4.24692  2.90349  2.73742  3.18148  2.89803  2.37889  2.77522  2.98520  4.58479  3.61505
          0.45798  2.04184  1.43696  0.30411  1.33857  0.48576  0.95510
    410   2.63431  4.60069  3.06649  2.59820  3.63144  3.44917  2.71605  2.49123  2.52655  2.83792  3.72211  2.40566  3.87198  2.92656  2.90558  2.73361  2.87608  2.90862  5.02815  3.66615    449 - -
          2.68618  4.42225  2.77519  2.73123  3.46354  2.40513  3.72494  3.29354  2.67741  2.69355  4.24690  2.90347  2.73739  3.18146  2.89801  2.37887  2.77519  2.98518  4.58477  3.61503
          0.02859  3.96486  4.68721  0.61958  0.77255  0.52777  0.89140
    411   2.90835  4.64593  3.54005  3.07774  3.09603  3.72935  1.95322  3.03638  2.82004  1.65891  3.64419  3.45126  4.14393  3.28918  3.09771  3.07674  3.15194  2.88910  4.67617  3.17525    450 - -
          2.68618  4.42225  2.77519  2.73123  3.46354  2.40513  3.72494  3.29354  2.67741  2.69355  4.24690  2.90347  2.73739  3.18146  2.89801  2.37887  2.77519  2.98518  4.58477  3.61503
          0.02478  4.10593  4.82828  0.61958  0.77255  0.40806  1.09345
    412   2.77732  5.05232  2.83667  1.58687  4.28982  3.46569  3.70941  3.71396  2.44377  2.53076  4.11562  2.97243  3.90728  2.32220  2.86307  2.77355  3.01217  3.38728  5.50518  4.15277    451 - -
          2.68618  4.42225  2.77519  2.73123  3.46354  2.40513  3.72494  3.29354  2.67741  2.69355  4.24690  2.90347  2.73739  3.18146  2.89801  2.37887  2.77519  2.98518  4.58477  3.61503
          0.02192  4.22696  4.94930  0.61958  0.77255  0.48576  0.95510
    413   2.81086  5.33730  1.81357  1.91402  4.65570  3.37624  3.70770  4.14830  2.52969  3.62964  4.40599  2.30743  3.86989  2.83154  2.39712  2.74392  3.05921  3.71805  5.77061  4.33216    452 - -
          2.68618  4.42225  2.77519  2.73123  3.46354  2.40513  3.72494  3.29354  2.67741  2.69355  4.24690  2.90347  2.73739  3.18146  2.89801  2.37887  2.77519  2.98518  4.58477  3.61503
          0.02192  4.22696  4.94930  0.61958  0.77255  0.48576  0.95510
    414   2.69927  4.97001  2.92051  2.11822  4.22785  3.45481  3.66636  3.66778  2.08003  3.23644  4.04385  2.96527  2.38690  2.80696  2.84177  2.70552  2.93060  3.32353  5.43547  2.99862    453 - -
          2.68618  4.42225  2.77519  2.73123  3.46354  2.40513  3.72494  3.29354  2.67741  2.69355  4.24690  2.90347  2.73739  3.18146  2.89801  2.37887  2.77519  2.98518  4.58477  3.61503
          0.02192  4.22696  4.94930  0.61958  0.77255  0.48576  0.95510
    415   2.27893  4.30348  4.52476  3.95110  2.45288  4.09573  4.42523  1.60562  3.82159  1.70014  3.16969  4.12882  4.41952  4.00352  3.96256  3.40966  3.14415  2.11559  4.96237  3.77668    454 - -
          2.68618  4.42225  2.77519  2.73123  3.46354  2.40513  3.72494  3.29354  2.67741  2.69355  4.24690  2.90347  2.73739  3.18146  2.89801  2.37887  2.77519  2.98518  4.58477  3.61503
          0.02192  4.22696  4.94930  0.61958  0.77255  0.48576  0.95510
    416   2.91146  5.48059  1.65191  1.84013  4.78585  3.34928  3.77888  4.29583  2.69406  3.77557  4.57399  2.22037  2.62871  2.91821  3.25459  2.82037  3.17631  3.85797  5.92487  4.44772    455 - -
          2.68618  4.42225  2.77519  2.73123  3.46354  2.40513  3.72494  3.29354  2.67741  2.69355  4.24690  2.90347  2.73739  3.18146  2.89801  2.37887  2.77519  2.98518  4.58477  3.61503
          0.02192  4.22696  4.94930  0.61958  0.77255  0.48576  0.95510
    417   1.80118  2.22068  3.90617  3.38010  3.38216  3.51671  4.06922  2.75366  3.27434  2.53292  3.46605  3.59849  4.02070  3.54779  3.52004  2.85831  2.87246  2.52570  4.89165  2.60225    456 - -
          2.68618  4.42225  2.77519  2.73123  3.46354  2.40513  3.72494  3.29354  2.67741  2.69355  4.24690  2.90347  2.73739  3.18146  2.89801  2.37887  2.77519  2.98518  4.58477  3.61503
          0.02192  4.22696  4.94930  0.61958  0.77255  0.48576  0.95510
    418   2.96491  5.34231  1.14250  2.38026  4.67339  3.41207  3.85548  4.19484  2.69951  3.71319  4.55420  2.93681  3.96853  3.01500  2.30935  2.90915  3.23910  3.79670  5.82456  4.42583    457 - -
          2.68618  4.42225  2.77519  2.73123  3.46354  2.40513  3.72494  3.29354  2.67741  2.69355  4.24690  2.90347  2.73739  3.18146  2.89801  2.37887  2.77519  2.98518  4.58477  3.61503
          0.02192  4.22696  4.94930  0.61958  0.77255  0.48576  0.95510
    419   3.54491  4.84454  5.05807  4.55573  2.15894  4.70949  4.70574  2.41479  4.40466  0.75559  2.99867  4.71316  4.89064  4.44098  4.46894  4.09265  3.76650  2.59484  4.88385  3.50958    458 - -
          2.68618  4.42225  2.77519  2.73123  3.46354  2.40513  3.72494  3.29354  2.67741  2.69355  4.24690  2.90347  2.73739  3.18146  2.89801  2.37887  2.77519  2.98518  4.58477  3.61503
          0.02192  4.22696  4.94930  0.61958  0.77255  0.48576  0.95510
    420   3.30249  4.57178  5.12404  4.58693  3.44397  4.70119  5.15061  1.37020  4.47240  1.30502  3.22670  4.78435  4.91548  4.61736  4.59246  4.07302  3.54203  1.53666  5.48465  4.36941    459 - -
          2.68618  4.42225  2.77519  2.73123  3.46354  2.40513  3.72494  3.29354  2.67741  2.69355  4.24690  2.90347  2.73739  3.18146  2.89801  2.37887  2.77519  2.98518  4.58477  3.61503
          0.02192  4.22696  4.94930  0.61958  0.77255  0.48576  0.95510
    421   3.25969  4.53672  5.08510  4.60695  3.70389  4.67091  5.30758  0.92754  4.49643  2.16255  3.48919  4.79812  4.96288  4.74944  4.67268  4.08184  3.52787  1.38587  5.73633  4.53532    460 - -
          2.68618  4.42225  2.77519  2.73123  3.46354  2.40513  3.72494  3.29354  2.67741  2.69355  4.24690  2.90347  2.73739  3.18146  2.89801  2.37887  2.77519  2.98518  4.58477  3.61503
          0.02192  4.22696  4.94930  0.61958  0.77255  0.48576  0.95510
    422   3.24731  4.51393  5.10708  4.62461  3.75514  4.68921  5.33189  1.25117  4.52632  2.23193  3.53544  4.81216  4.97552  4.78325  4.70683  4.09658  3.51325  0.99153  5.77209  4.56266    461 - -
          2.68618  4.42225  2.77519  2.73123  3.46354  2.40513  3.72494  3.29354  2.67741  2.69355  4.24690  2.90347  2.73739  3.18146  2.89801  2.37887  2.77519  2.98518  4.58477  3.61503
          0.02192  4.22696  4.94930  0.61958  0.77255  0.48576  0.95510
    423   3.41590  5.55220  0.51881  2.63124  4.98745  3.52078  4.30143  4.66620  3.46093  4.21526  5.21565  3.20030  4.19920  3.55100  4.01463  3.34777  3.76672  4.27174  6.08104  4.82031    462 - -
          2.68618  4.42225  2.77519  2.73123  3.46354  2.40513  3.72494  3.29354  2.67741  2.69355  4.24690  2.90347  2.73739  3.18146  2.89801  2.37887  2.77519  2.98518  4.58477  3.61503
          0.02192  4.22696  4.94930  0.61958  0.77255  0.48576  0.95510
    424   3.31218  5.45024  2.70369  0.60891  4.84950  3.54321  4.18156  4.37861  3.11206  3.94419  4.91925  3.20137  4.16958  3.40026  3.54649  3.26713  3.62447  4.03144  5.95185  4.69573    463 - -
          2.68618  4.42225  2.77519  2.73123  3.46354  2.40513  3.72494  3.29354  2.67741  2.69355  4.24690  2.90347  2.73739  3.18146  2.89801  2.37887  2.77519  2.98518  4.58477  3.61503
          0.02192  4.22696  4.94930  0.61958  0.77255  0.48576  0.95510
    425   2.65855  4.20102  3.93377  3.36484  2.59629  3.71635  4.03640  2.54858  3.27175  2.28546  2.60102  3.64153  4.10167  3.52420  3.51580  2.06395  2.90153  2.02087  4.80755  3.58684    464 - -
          2.68618  4.42225  2.77519  2.73123  3.46354  2.40513  3.72494  3.29354  2.67741  2.69355  4.24690  2.90347  2.73739  3.18146  2.89801  2.37887  2.77519  2.98518  4.58477  3.61503
          0.02192  4.22696  4.94930  0.61958  0.77255  0.48576  0.95510
    426   2.38601  4.35153  3.43822  3.23941  4.59695  2.06767  4.40161  4.08493  3.39875  3.74431  4.55682  3.41803  3.83656  3.66916  3.71799  0.94812  2.89068  3.45761  5.90567  4.68422    465 - -
          2.68618  4.42225  2.77519  2.73123  3.46354  2.40513  3.72494  3.29354  2.67741  2.69355  4.24690  2.90347  2.73739  3.18146  2.89801  2.37887  2.77519  2.98518  4.58477  3.61503
          0.02192  4.22696  4.94930  0.61958  0.77255  0.48576  0.95510
    427   3.29088  4.79066  4.45530  4.09079  3.41968  4.11434  4.74402  2.63371  3.83604  1.97257  0.82998  4.31991  4.58934  4.20093  3.99650  3.67009  3.60983  2.67858  5.29864  4.08608    466 - -
          2.68618  4.42225  2.77519  2.73123  3.46354  2.40513  3.72494  3.29354  2.67741  2.69355  4.24690  2.90347  2.73739  3.18146  2.89801  2.37887  2.77519  2.98518  4.58477  3.61503
          0.02192  4.22696  4.94930  0.61958  0.77255  0.48576  0.95510
    428   3.16027  4.47616  4.90420  4.35230  3.41653  4.47769  4.89664  1.64474  4.22923  1.92307  1.91115  4.54255  4.74411  4.40246  4.36435  3.82587  3.40051  1.37327  5.33609  4.19992    467 - -
          2.68618  4.42225  2.77519  2.73123  3.46354  2.40513  3.72494  3.29354  2.67741  2.69355  4.24690  2.90347  2.73739  3.18146  2.89801  2.37887  2.77519  2.98518  4.58477  3.61503
          0.02192  4.22696  4.94930  0.61958  0.77255  0.48576  0.95510
    429   3.05979  5.40982  0.94638  2.36666  4.94900  2.18056  4.03551  4.50583  3.10898  4.03307  4.90686  2.93271  4.00668  3.22737  3.69524  2.99556  3.40381  4.04109  6.11695  4.69366    468 - -
          2.68618  4.42225  2.77519  2.73123  3.46354  2.40513  3.72494  3.29354  2.67741  2.69355  4.24690  2.90347  2.73739  3.18146  2.89801  2.37887  2.77519  2.98518  4.58477  3.61503
          0.02192  4.22696  4.94930  0.61958  0.77255  0.48576  0.95510
    430   2.83048  5.23663  2.04836  1.91441  4.55810  3.36817  3.77028  4.00845  2.65097  3.56029  4.37228  2.86478  3.89466  2.91663  3.17124  2.78501  1.69681  3.61873  5.75147  4.33203    469 - -
          2.68618  4.42225  2.77519  2.73123  3.46354  2.40513  3.72494  3.29354  2.67741  2.69355  4.24690  2.90347  2.73739  3.18146  2.89801  2.37887  2.77519  2.98518  4.58477  3.61503
          0.02192  4.22696  4.94930  0.61958  0.77255  0.48576  0.95510
    431   2.20306  4.25764  4.05372  3.50156  3.18490  3.77093  4.07957  2.09552  3.34754  2.28320  3.32166  3.73779  4.17242  3.62758  3.56323  3.08227  2.98392  2.38575  1.99205  3.46468    470 - -
          2.68618  4.42225  2.77519  2.73123  3.46354  2.40513  3.72494  3.29354  2.67741  2.69355  4.24690  2.90347  2.73739  3.18146  2.89801  2.37887  2.77519  2.98518  4.58477  3.61503
          0.02192  4.22696  4.94930  0.61958  0.77255  0.48576  0.95510
    432   3.52737  4.84457  5.06781  4.51745  3.12540  4.75478  5.03607  2.31542  4.31777  0.73907  2.15592  4.78459  4.90638  4.42803  4.41452  4.12942  3.74701  2.50485  5.26944  4.21411    471 - -
          2.68618  4.42225  2.77519  2.73123  3.46354  2.40513  3.72494  3.29354  2.67741  2.69355  4.24690  2.90347  2.73739  3.18146  2.89801  2.37887  2.77519  2.98518  4.58477  3.61503
          0.02192  4.22696  4.94930  0.61958  0.77255  0.48576  0.95510
    433   1.93411  4.28075  4.22882  3.65267  2.49785  3.92403  4.22599  2.43359  3.54002  1.70439  2.43366  3.89065  4.26785  3.75160  3.73240  3.21957  3.04630  2.34720  4.86060  3.67267    472 - -
          2.68618  4.42225  2.77519  2.73123  3.46354  2.40513  3.72494  3.29354  2.67741  2.69355  4.24690  2.90347  2.73739  3.18146  2.89801  2.37887  2.77519  2.98518  4.58477  3.61503
          0.02192  4.22696  4.94930  0.61958  0.77255  0.48576  0.95510
    434   2.66368  4.90971  2.96840  2.44984  4.15645  3.45222  2.87071  3.59759  2.41816  2.58940  3.98541  2.50001  3.85518  2.36777  2.86181  2.29104  2.89555  3.25951  5.38693  4.03988    473 - -
          2.68618  4.42225  2.77519  2.73123  3.46354  2.40513  3.72494  3.29354  2.67741  2.69355  4.24690  2.90347  2.73739  3.18146  2.89801  2.37887  2.77519  2.98518  4.58477  3.61503
          0.02192  4.22696  4.94930  0.61958  0.77255  0.48576  0.95510
    435   2.77414  5.03080  3.05499  2.54582  4.40693  3.49431  3.69125  3.83696  2.28889  3.36394  4.17458  3.04193  3.91980  1.97918  2.17549  1.92137  3.01041  3.47087  5.51294  4.20063    474 - -
          2.68618  4.42225  2.77519  2.73123  3.46354  2.40513  3.72494  3.29354  2.67741  2.69355  4.24690  2.90347  2.73739  3.18146  2.89801  2.37887  2.77519  2.98518  4.58477  3.61503
          0.02192  4.22696  4.94930  0.61958  0.77255  0.48576  0.95510
    436   3.52090  4.82014  5.02532  4.53306  1.68222  4.65891  4.55108  2.46228  4.37942  0.93617  3.04929  4.64122  4.85945  4.41073  4.43652  4.03564  3.74302  2.62285  4.73066  3.28069    475 - -
          2.68618  4.42225  2.77519  2.73123  3.46354  2.40513  3.72494  3.29354  2.67741  2.69355  4.24690  2.90347  2.73739  3.18146  2.89801  2.37887  2.77519  2.98518  4.58477  3.61503
          0.02192  4.22696  4.94930  0.61958  0.77255  0.48576  0.95510
    437   3.54491  4.84454  5.05807  4.55573  2.15894  4.70949  4.70574  2.41479  4.40466  0.75559  2.99867  4.71316  4.89064  4.44098  4.46894  4.09265  3.76650  2.59484  4.88385  3.50958    476 - -
          2.68618  4.42225  2.77519  2.73123  3.46354  2.40513  3.72494  3.29354  2.67741  2.69355  4.24690  2.90347  2.73739  3.18146  2.89801  2.37887  2.77519  2.98518  4.58477  3.61503
          0.02192  4.22696  4.94930  0.61958  0.77255  0.48576  0.95510
    438   1.72740  4.64910  3.08605  2.68035  4.25640  3.29933  3.88546  3.67430  2.70423  3.29566  4.12029  3.11901  3.85932  2.34144  3.11542  1.80594  2.90482  3.27613  5.52982  4.22547    477 - -
          2.68618  4.42225  2.77519  2.73123  3.46354  2.40513  3.72494  3.29354  2.67741  2.69355  4.24690  2.90347  2.73739  3.18146  2.89801  2.37887  2.77519  2.98518  4.58477  3.61503
          0.02192  4.22696  4.94930  0.61958  0.77255  0.48576  0.95510
    439   1.58066  4.47720  3.32746  2.84538  3.81799  3.42633  3.90531  3.13151  2.81180  2.85919  2.70034  2.52514  3.92421  3.15794  3.18840  2.74119  2.88576  2.85593  5.21939  3.95469    478 - -
          2.68618  4.42225  2.77519  2.73123  3.46354  2.40513  3.72494  3.29354  2.67741  2.69355  4.24690  2.90347  2.73739  3.18146  2.89801  2.37887  2.77519  2.98518  4.58477  3.61503
          0.02192  4.22696  4.94930  0.61958  0.77255  0.48576  0.95510
    440   3.27334  4.54937  5.08190  4.54540  3.46730  4.66496  5.11918  1.60079  4.43169  1.33773  3.25650  4.74302  4.89302  4.59263  4.56176  4.03391  3.51467  1.30091  5.48344  4.35516    479 - -
          2.68618  4.42225  2.77519  2.73123  3.46354  2.40513  3.72494  3.29354  2.67741  2.69355  4.24690  2.90347  2.73739  3.18146  2.89801  2.37887  2.77519  2.98518  4.58477  3.61503
          0.02192  4.22696  4.94930  0.61958  0.77255  0.48576  0.95510
    441   2.46585  4.42808  3.35516  3.14321  4.46595  3.13901  4.31044  3.94735  3.25252  3.61362  4.46472  3.38778  1.12080  3.57495  3.57346  1.93041  2.94324  3.41213  5.78947  4.53807    480 - -
          2.68618  4.42225  2.77519  2.73123  3.46354  2.40513  3.72494  3.29354  2.67741  2.69355  4.24690  2.90347  2.73739  3.18146  2.89801  2.37887  2.77519  2.98518  4.58477  3.61503
          0.02192  4.22696  4.94930  0.61958  0.77255  0.48576  0.95510
    442   2.67247  4.92917  2.00591  2.42141  4.24076  3.39893  3.71152  3.67122  2.53392  2.60447  4.07105  2.94964  2.81997  2.85933  3.01195  2.26609  2.92828  3.31713  5.48271  4.12130    481 - -
          2.68618  4.42225  2.77519  2.73123  3.46354  2.40513  3.72494  3.29354  2.67741  2.69355  4.24690  2.90347  2.73739  3.18146  2.89801  2.37887  2.77519  2.98518  4.58477  3.61503
          0.02192  4.22696  4.94930  0.61958  0.77255  0.48576  0.95510
    443   2.81428  5.27908  2.10509  2.28486  4.58114  2.52134  2.16911  4.07765  2.59027  3.58805  4.38057  2.29794  3.87883  2.87018  3.11059  2.75847  3.07060  3.66691  5.74553  4.31229    482 - -
          2.68618  4.42225  2.77519  2.73123  3.46354  2.40513  3.72494  3.29354  2.67741  2.69355  4.24690  2.90347  2.73739  3.18146  2.89801  2.37887  2.77519  2.98518  4.58477  3.61503
          0.02192  4.22696  4.94930  0.61958  0.77255  0.48576  0.95510
    444   1.15371  2.43230  4.04608  3.65185  4.16234  3.07859  4.45620  3.48974  3.57300  3.25991  4.11992  3.60705  3.83148  3.82310  3.80483  1.90673  2.78858  3.03764  5.58313  4.41169    483 - -
          2.68618  4.42225  2.77519  2.73123  3.46354  2.40513  3.72494  3.29354  2.67741  2.69355  4.24690  2.90347  2.73739  3.18146  2.89801  2.37887  2.77519  2.98518  4.58477  3.61503
          0.02192  4.22696  4.94930  0.61958  0.77255  0.48576  0.95510
    445   2.86135  5.03428  3.29428  2.66530  4.35271  3.61528  3.67130  2.71488  1.86419  3.26954  4.10421  3.13387  3.98332  2.30483  1.76670  2.87846  3.06095  3.41365  5.42971  4.17184    484 - -
          2.68618  4.42225  2.77519  2.73123  3.46354  2.40513  3.72494  3.29354  2.67741  2.69355  4.24690  2.90347  2.73739  3.18146  2.89801  2.37887  2.77519  2.98518  4.58477  3.61503
          0.02192  4.22696  4.94930  0.61958  0.77255  0.48576  0.95510
    446   3.32891  4.61065  5.09738  4.55214  3.36255  4.69095  5.10340  1.66059  4.43003  1.07067  3.14539  4.76291  4.89529  4.55610  4.54421  4.05735  3.56431  1.61203  5.42062  4.32601    485 - -
          2.68618  4.42225  2.77519  2.73123  3.46354  2.40513  3.72494  3.29354  2.67741  2.69355  4.24690  2.90347  2.73739  3.18146  2.89801  2.37887  2.77519  2.98518  4.58477  3.61503
          0.02192  4.22696  4.94930  0.61958  0.77255  0.48576  0.95510
    447   3.44073  4.71986  5.14042  4.61003  3.27551  4.77050  5.13933  1.41884  4.44733  0.98322  3.06889  4.83870  4.94783  4.56980  4.54807  4.15651  3.67344  2.10721  5.39028  4.29274    486 - -
          2.68618  4.42225  2.77519  2.73123  3.46354  2.40513  3.72494  3.29354  2.67741  2.69355  4.24690  2.90347  2.73739  3.18146  2.89801  2.37887  2.77519  2.98518  4.58477  3.61503
          0.02192  4.22696  4.94930  0.61958  0.77255  0.48576  0.95510
    448   3.42357  4.71221  5.14167  4.57688  2.28235  4.69801  4.90660  1.83363  4.44130  0.91794  2.94725  4.75750  4.85821  4.46128  4.49071  4.05050  3.63955  2.38263  5.11814  3.95257    487 - -
          2.68618  4.42225  2.77519  2.73123  3.46354  2.40513  3.72494  3.29354  2.67741  2.69355  4.24690  2.90347  2.73739  3.18146  2.89801  2.37887  2.77519  2.98518  4.58477  3.61503
          0.02192  4.22696  4.94930  0.61958  0.77255  0.48576  0.95510
    449   3.22906  4.51354  5.04556  4.56661  3.74796  4.63315  5.28182  1.47419  4.46066  2.23677  3.53829  4.75776  4.94054  4.72816  4.64823  4.04076  3.49974  0.86277  5.75051  4.53404    488 - -
          2.68618  4.42225  2.77519  2.73123  3.46354  2.40513  3.72494  3.29354  2.67741  2.69355  4.24690  2.90347  2.73739  3.18146  2.89801  2.37887  2.77519  2.98518  4.58477  3.61503
          0.02192  4.22696  4.94930  0.61958  0.77255  0.48576  0.95510
    450   3.16771  4.89257  3.91267  3.86395  4.97060  0.34504  4.94729  4.67158  4.09253  4.27496  5.26412  4.07874  4.29343  4.38929  4.27532  3.35204  3.67606  4.13103  5.95687  5.08958    489 - -
          2.68618  4.42225  2.77519  2.73123  3.46354  2.40513  3.72494  3.29354  2.67741  2.69355  4.24690  2.90347  2.73739  3.18146  2.89801  2.37887  2.77519  2.98518  4.58477  3.61503
          0.02192  4.22696  4.94930  0.61958  0.77255  0.48576  0.95510
    451   3.41590  5.55220  0.51881  2.63124  4.98745  3.52078  4.30143  4.66620  3.46093  4.21526  5.21565  3.20030  4.19920  3.55100  4.01463  3.34777  3.76672  4.27174  6.08104  4.82031    490 - -
          2.68618  4.42225  2.77519  2.73123  3.46354  2.40513  3.72494  3.29354  2.67741  2.69355  4.24690  2.90347  2.73739  3.18146  2.89801  2.37887  2.77519  2.98518  4.58477  3.61503
          0.02192  4.22696  4.94930  0.61958  0.77255  0.48576  0.95510
    452   2.19705  4.62064  3.14565  2.23895  3.92995  3.42898  3.77096  3.29295  2.62917  2.96900  3.81506  3.10158  3.87474  2.96680  3.06099  2.27980  2.36019  2.44336  5.26533  3.97097    491 - -
          2.68618  4.42225  2.77519  2.73123  3.46354  2.40513  3.72494  3.29354  2.67741  2.69355  4.24690  2.90347  2.73739  3.18146  2.89801  2.37887  2.77519  2.98518  4.58477  3.61503
          0.02192  4.22696  4.94930  0.61958  0.77255  0.48576  0.95510
    453   3.04130  5.49726  1.08250  2.29430  4.57616  3.37873  2.47553  4.32877  2.86562  3.82832  4.69065  2.86938  3.97883  3.06503  3.41309  2.95113  3.32638  3.92342  5.84140  4.33735    492 - -
          2.68618  4.42225  2.77519  2.73123  3.46354  2.40513  3.72494  3.29354  2.67741  2.69355  4.24690  2.90347  2.73739  3.18146  2.89801  2.37887  2.77519  2.98518  4.58477  3.61503
          0.02192  4.22696  4.94930  0.61958  0.77255  0.48576  0.95510
    454   3.22384  5.18659  3.19728  2.97414  4.40147  3.64145  4.12964  4.10460  2.77321  3.56891  4.60246  3.43113  4.20988  0.71386  3.04331  3.26385  3.52794  3.81629  5.61499  4.34089    493 - -
          2.68618  4.42225  2.77519  2.73123  3.46354  2.40513  3.72494  3.29354  2.67741  2.69355  4.24690  2.90347  2.73739  3.18146  2.89801  2.37887  2.77519  2.98518  4.58477  3.61503
          0.02192  4.22696  4.94930  0.61958  0.77255  0.48576  0.95510
    455   3.57966  4.94512  4.75866  4.41459  3.31219  4.42886  4.96145  2.54871  4.18009  0.53563  3.24959  4.65671  4.81231  4.46091  4.29208  4.06455  3.86261  2.67538  5.30425  4.10468    494 - -
          2.68618  4.42225  2.77519  2.73123  3.46354  2.40513  3.72494  3.29354  2.67741  2.69355  4.24690  2.90347  2.73739  3.18146  2.89801  2.37887  2.77519  2.98518  4.58477  3.61503
          0.02192  4.22696  4.94930  0.61958  0.77255  0.48576  0.95510
    456   3.29425  4.97585  3.94163  3.84206  4.78290  3.64411  4.87669  4.43751  3.93335  4.01768  5.09214  4.10641  0.37181  4.31027  4.12525  3.47597  3.76588  4.03885  5.85526  4.91288    495 - -
          2.68618  4.42225  2.77519  2.73123  3.46354  2.40513  3.72494  3.29354  2.67741  2.69355  4.24690  2.90347  2.73739  3.18146  2.89801  2.37887  2.77519  2.98518  4.58477  3.61503
          0.02192  4.22696  4.94930  0.61958  0.77255  0.48576  0.95510
    457   2.43211  4.40957  3.37486  3.11312  4.46970  3.12401  4.27139  3.94227  3.20537  3.59729  4.42872  3.36249  2.34170  3.51859  3.54592  1.01845  2.90328  3.39626  5.78324  4.53169    496 - -
          2.68618  4.42225  2.77519  2.73123  3.46354  2.40513  3.72494  3.29354  2.67741  2.69355  4.24690  2.90347  2.73739  3.18146  2.89801  2.37887  2.77519  2.98518  4.58477  3.61503
          0.02192  4.22696  4.94930  0.61958  0.77255  0.48576  0.95510
    458   3.10049  4.56218  4.60656  4.29476  3.83857  4.08035  5.04502  2.10436  4.16915  2.47197  3.76232  4.42451  4.63153  4.50978  4.34603  3.61767  3.45980  0.67008  5.67817  4.42646    497 - -
          2.68618  4.42225  2.77519  2.73123  3.46354  2.40513  3.72494  3.29354  2.67741  2.69355  4.24690  2.90347  2.73739  3.18146  2.89801  2.37887  2.77519  2.98518  4.58477  3.61503
          0.02192  4.22696  4.94930  0.61958  0.77255  0.48576  0.95510
    459   2.09288  4.83952  2.17419  2.49798  4.48828  1.98437  3.86391  3.94435  2.74073  3.51613  4.31411  2.99265  3.84933  3.02104  3.22695  2.13751  2.96300  3.49265  5.71256  4.34885    498 - -
          2.68618  4.42225  2.77519  2.73123  3.46354  2.40513  3.72494  3.29354  2.67741  2.69355  4.24690  2.90347  2.73739  3.18146  2.89801  2.37887  2.77519  2.98518  4.58477  3.61503
          0.02192  4.22696  4.94930  0.61958  0.77255  0.48576  0.95510
    460   1.42164  4.36243  3.53940  3.26492  4.40210  3.13912  4.35196  3.73917  3.31517  3.47143  4.34884  3.45565  1.42401  3.62613  3.62497  2.60718  2.90693  3.26040  5.75356  4.54293    499 - -
          2.68618  4.42225  2.77519  2.73123  3.46354  2.40513  3.72494  3.29354  2.67741  2.69355  4.24690  2.90347  2.73739  3.18146  2.89801  2.37887  2.77519  2.98518  4.58477  3.61503
          0.02192  4.22696  4.94930  0.61958  0.77255  0.48576  0.95510
    461   3.16771  4.89257  3.91267  3.86395  4.97060  0.34504  4.94729  4.67158  4.09253  4.27496  5.26412  4.07874  4.29343  4.38929  4.27532  3.35204  3.67606  4.13103  5.95687  5.08958    500 - -
          2.68618  4.42225  2.77519  2.73123  3.46354  2.40513  3.72494  3.29354  2.67741  2.69355  4.24690  2.90347  2.73739  3.18146  2.89801  2.37887  2.77519  2.98518  4.58477  3.61503
          0.02192  4.22696  4.94930  0.61958  0.77255  0.48576  0.95510
    462   2.75550  4.99843  3.08462  2.52986  4.28402  3.51886  3.66099  3.70744  2.28144  2.56854  4.07136  2.45566  3.91008  2.02931  2.22266  2.76459  2.97463  3.36870  5.43204  4.11776    501 - -
          2.68618  4.42225  2.77519  2.73123  3.46354  2.40513  3.72494  3.29354  2.67741  2.69355  4.24690  2.90347  2.73739  3.18146  2.89801  2.37887  2.77519  2.98518  4.58477  3.61503
          0.02192  4.22696  4.94930  0.61958  0.77255  0.48576  0.95510
    463   2.69848  4.37376  3.95669  3.56499  3.78315  3.57956  4.42379  2.53685  3.48235  2.65108  3.73542  3.77531  2.53307  3.80900  3.73746  3.00488  3.06793  1.07601  5.37590  4.14927    502 - -
          2.68618  4.42225  2.77519  2.73123  3.46354  2.40513  3.72494  3.29354  2.67741  2.69355  4.24690  2.90347  2.73739  3.18146  2.89801  2.37887  2.77519  2.98518  4.58477  3.61503
          0.02192  4.22696  4.94930  0.61958  0.77255  0.48576  0.95510
    464   3.54492  4.84456  5.05807  4.55573  2.15916  4.70950  4.70580  2.41477  4.40467  0.75553  2.99865  4.71319  4.89065  4.44099  4.46895  4.09267  3.76651  2.59483  4.88392  3.50967    503 - -
          2.68618  4.42225  2.77519  2.73123  3.46354  2.40513  3.72494  3.29354  2.67741  2.69355  4.24690  2.90347  2.73739  3.18146  2.89801  2.37887  2.77519  2.98518  4.58477  3.61503
          0.02192  4.22696  4.94930  0.61958  0.77255  0.48576  0.95510
    465   2.30419  4.90249  3.11350  2.55900  4.17214  3.51822  3.68153  3.56342  1.78243  2.52121  3.98386  3.05602  3.91158  2.34796  2.70558  2.76310  2.95475  3.24900  5.37645  4.07464    504 - -
          2.68618  4.42225  2.77519  2.73123  3.46354  2.40513  3.72494  3.29354  2.67741  2.69355  4.24690  2.90347  2.73739  3.18146  2.89801  2.37887  2.77519  2.98518  4.58477  3.61503
          0.02192  4.22696  4.94930  0.61958  0.77255  0.48576  0.95510
    466   2.10426  5.18281  1.07938  2.38454  4.73080  3.30964  3.97364  4.13972  2.98467  3.77590  4.64839  2.93012  3.95172  3.15714  3.53161  2.87352  3.23972  3.72259  5.97654  4.54837    505 - -
          2.68618  4.42225  2.77519  2.73123  3.46354  2.40513  3.72494  3.29354  2.67741  2.69355  4.24690  2.90347  2.73739  3.18146  2.89801  2.37887  2.77519  2.98518  4.58477  3.61503
          0.02192  4.22696  4.94930  0.61958  0.77255  0.48576  0.95510
    467   3.57966  4.94512  4.75866  4.41459  3.31219  4.42886  4.96145  2.54871  4.18009  0.53563  3.24959  4.65671  4.81231  4.46091  4.29208  4.06455  3.86261  2.67538  5.30425  4.10468    506 - -
          2.68618  4.42225  2.77519  2.73123  3.46354  2.40513  3.72494  3.29354  2.67741  2.69355  4.24690  2.90347  2.73739  3.18146  2.89801  2.37887  2.77519  2.98518  4.58477  3.61503
          0.02192  4.22696  4.94930  0.61958  0.77255  0.48576  0.95510
    468   2.28629  4.41586  4.57430  4.04094  3.49407  4.23759  4.69324  1.25116  3.91570  1.77595  3.35214  4.26901  4.58161  4.16690  4.11268  3.58136  3.27823  1.88982  5.30149  4.11921    507 - -
          2.68618  4.42225  2.77519  2.73123  3.46354  2.40513  3.72494  3.29354  2.67741  2.69355  4.24690  2.90347  2.73739  3.18146  2.89801  2.37887  2.77519  2.98518  4.58477  3.61503
          0.02192  4.22696  4.94930  0.61958  0.77255  0.48576  0.95510
    469   2.71624  4.99907  2.94459  2.12200  4.25099  3.46891  2.82612  3.70250  2.37080  2.59962  4.06541  2.97338  3.87654  2.02067  2.78813  2.71782  2.94379  3.35592  5.44169  4.09240    508 - -
          2.68618  4.42225  2.77519  2.73123  3.46354  2.40513  3.72494  3.29354  2.67741  2.69355  4.24690  2.90347  2.73739  3.18146  2.89801  2.37887  2.77519  2.98518  4.58477  3.61503
          0.02192  4.22696  4.94930  0.61958  0.77255  0.48576  0.95510
    470   1.99328  4.33364  3.60209  3.13295  3.85520  3.34158  4.10539  2.31870  3.09127  2.88292  3.79955  3.42401  3.93106  3.40604  3.42673  1.49823  2.86925  2.74550  5.29825  4.06327    509 - -
          2.68618  4.42225  2.77519  2.73123  3.46354  2.40513  3.72494  3.29354  2.67741  2.69355  4.24690  2.90347  2.73739  3.18146  2.89801  2.37887  2.77519  2.98518  4.58477  3.61503
          0.14880  4.22696  2.09023  0.61958  0.77255  0.48576  0.95510
    471   2.67312  4.98719  2.76363  2.37604  4.37496  2.55232  3.67350  3.82194  2.05055  3.36456  4.16097  2.31992  2.77299  2.80935  2.87529  2.66810  2.93304  3.43232  5.54291  4.17881    510 - -
          2.68618  4.42225  2.77519  2.73123  3.46354  2.40513  3.72494  3.29354  2.67741  2.69355  4.24690  2.90347  2.73739  3.18146  2.89801  2.37887  2.77519  2.98518  4.58477  3.61503
          0.02485  4.10301  4.82536  0.61958  0.77255  0.62703  0.76395
    472   2.20732  4.32594  3.50678  2.95631  3.44337  3.57433  2.81237  2.74329  2.86883  2.12616  3.43243  3.34690  3.97428  3.20151  3.20299  2.84305  2.85585  2.13677  4.91798  3.66636    511 - -
          2.68618  4.42225  2.77519  2.73123  3.46354  2.40513  3.72494  3.29354  2.67741  2.69355  4.24690  2.90347  2.73739  3.18146  2.89801  2.37887  2.77519  2.98518  4.58477  3.61503
          0.02485  4.10301  4.82536  0.61958  0.77255  0.40659  1.09637
    473   2.27105  4.39440  4.67851  4.16470  3.67524  4.26707  4.85062  1.18574  4.06496  2.32459  3.51579  4.36283  4.64384  4.32414  4.26976  3.63231  3.29084  1.46598  5.47852  4.27547    512 - -
          2.68618  4.42225  2.77519  2.73123  3.46354  2.40513  3.72494  3.29354  2.67741  2.69355  4.24690  2.90347  2.73739  3.18146  2.89801  2.37887  2.77519  2.98518  4.58477  3.61503
          0.02192  4.22696  4.94930  0.61958  0.77255  0.48576  0.95510
    474   2.94274  5.11005  2.70495  1.90516  4.58242  3.41671  3.98283  4.03438  2.84182  3.62417  4.50638  3.07419  1.22795  3.17346  3.26759  2.95040  3.25864  3.66147  5.78162  4.46135    513 - -
          2.68618  4.42225  2.77519  2.73123  3.46354  2.40513  3.72494  3.29354  2.67741  2.69355  4.24690  2.90347  2.73739  3.18146  2.89801  2.37887  2.77519  2.98518  4.58477  3.61503
          0.02192  4.22696  4.94930  0.61958  0.77255  0.48576  0.95510
    475   2.67313  4.64120  3.25438  2.69286  3.86612  3.53103  3.75258  3.21479  2.51991  2.88785  3.75626  3.15722  3.93071  2.45375  2.40849  2.78051  2.39275  2.08000  5.19671  3.92655    514 - -
          2.68618  4.42225  2.77519  2.73123  3.46354  2.40513  3.72494  3.29354  2.67741  2.69355  4.24690  2.90347  2.73739  3.18146  2.89801  2.37887  2.77519  2.98518  4.58477  3.61503
          0.02192  4.22696  4.94930  0.61958  0.77255  0.48576  0.95510
    476   2.19985  4.28526  4.04761  3.50440  3.54922  3.78672  4.27705  1.90047  3.42378  2.45219  3.47574  3.77971  4.22233  3.70041  3.69463  3.10719  1.97641  1.78788  5.12914  3.91919    515 - -
          2.68618  4.42225  2.77519  2.73123  3.46354  2.40513  3.72494  3.29354  2.67741  2.69355  4.24690  2.90347  2.73739  3.18146  2.89801  2.37887  2.77519  2.98518  4.58477  3.61503
          0.02192  4.22696  4.94930  0.61958  0.77255  0.48576  0.95510
    477   2.79789  5.05050  3.14086  2.56127  4.33786  3.55033  3.65483  3.77784  1.90771  3.30565  4.11906  2.47862  3.93267  2.78837  1.87512  2.79980  3.00910  3.43374  5.44474  2.89536    516 - -
          2.68618  4.42225  2.77519  2.73123  3.46354  2.40513  3.72494  3.29354  2.67741  2.69355  4.24690  2.90347  2.73739  3.18146  2.89801  2.37887  2.77519  2.98518  4.58477  3.61503
          0.02192  4.22696  4.94930  0.61958  0.77255  0.48576  0.95510
    478   3.57966  4.94512  4.75866  4.41459  3.31219  4.42886  4.96145  2.54871  4.18009  0.53563  3.24959  4.65671  4.81231  4.46091  4.29208  4.06455  3.86261  2.67538  5.30425  4.10468    517 - -
          2.68618  4.42225  2.77519  2.73123  3.46354  2.40513  3.72494  3.29354  2.67741  2.69355  4.24690  2.90347  2.73739  3.18146  2.89801  2.37887  2.77519  2.98518  4.58477  3.61503
          0.02192  4.22696  4.94930  0.61958  0.77255  0.48576  0.95510
    479   2.75168  4.83220  2.87004  2.07020  4.30329  3.38531  3.92450  3.60816  2.75482  3.31238  4.19809  3.09975  3.94937  3.11872  3.15700  2.81660  1.30981  3.27726  5.59559  4.28214    518 - -
          2.68618  4.42225  2.77519  2.73123  3.46354  2.40513  3.72494  3.29354  2.67741  2.69355  4.24690  2.90347  2.73739  3.18146  2.89801  2.37887  2.77519  2.98518  4.58477  3.61503
          0.02192  4.22696  4.94930  0.61958  0.77255  0.48576  0.95510
    480   2.87984  5.29346  2.82192  1.74559  4.65707  3.49246  3.68638  4.09797  1.66576  3.56247  4.36060  2.96428  3.93573  2.24413  2.65123  2.83093  3.10183  3.70169  5.66778  4.32384    519 - -
          2.68618  4.42225  2.77519  2.73123  3.46354  2.40513  3.72494  3.29354  2.67741  2.69355  4.24690  2.90347  2.73739  3.18146  2.89801  2.37887  2.77519  2.98518  4.58477  3.61503
          0.02192  4.22696  4.94930  0.61958  0.77255  0.48576  0.95510
    481   3.24732  4.51394  5.10709  4.62462  3.75514  4.68922  5.33190  1.25110  4.52633  2.23192  3.53544  4.81217  4.97553  4.78326  4.70684  4.09659  3.51326  0.99158  5.77209  4.56267    520 - -
          2.68618  4.42225  2.77519  2.73123  3.46354  2.40513  3.72494  3.29354  2.67741  2.69355  4.24690  2.90347  2.73739  3.18146  2.89801  2.37887  2.77519  2.98518  4.58477  3.61503
          0.02192  4.22696  4.94930  0.61958  0.77255  0.48576  0.95510
    482   3.79654  5.05971  4.64739  4.30646  1.55937  4.50791  2.23724  3.66675  4.16545  3.00602  4.22203  4.12434  4.81368  4.17176  4.24809  3.85293  4.00958  3.54288  3.69725  1.00031    521 - -
          2.68618  4.42225  2.77519  2.73123  3.46354  2.40513  3.72494  3.29354  2.67741  2.69355  4.24690  2.90347  2.73739  3.18146  2.89801  2.37887  2.77519  2.98518  4.58477  3.61503
          0.02192  4.22696  4.94930  0.61958  0.77255  0.48576  0.95510
    483   3.45443  5.23828  3.98566  3.44001  4.68614  3.85386  4.14837  4.26635  2.46908  3.71769  4.72103  3.76580  4.35054  3.36205  0.55027  3.52950  3.70337  3.97782  5.63135  4.55061    522 - -
          2.68618  4.42225  2.77519  2.73123  3.46354  2.40513  3.72494  3.29354  2.67741  2.69355  4.24690  2.90347  2.73739  3.18146  2.89801  2.37887  2.77519  2.98518  4.58477  3.61503
          0.02192  4.22696  4.94930  0.61958  0.77255  0.48576  0.95510
    484   3.22384  5.18659  3.19728  2.97414  4.40147  3.64145  4.12964  4.10460  2.77321  3.56891  4.60246  3.43113  4.20988  0.71386  3.04331  3.26385  3.52794  3.81629  5.61499  4.34089    523 - -
          2.68618  4.42225  2.77519  2.73123  3.46354  2.40513  3.72494  3.29354  2.67741  2.69355  4.24690  2.90347  2.73739  3.18146  2.89801  2.37887  2.77519  2.98518  4.58477  3.61503
          0.02192  4.22696  4.94930  0.61958  0.77255  0.48576  0.95510
    485   1.89982  4.59417  3.19446  2.68137  3.87548  3.45388  3.78972  3.24974  2.63777  2.38320  3.77979  3.14196  3.89883  2.46038  3.04054  2.29006  2.87905  2.96384  5.22686  3.94427    524 - -
          2.68618  4.42225  2.77519  2.73123  3.46354  2.40513  3.72494  3.29354  2.67741  2.69355  4.24690  2.90347  2.73739  3.18146  2.89801  2.37887  2.77519  2.98518  4.58477  3.61503
          0.02192  4.22696  4.94930  0.61958  0.77255  0.48576  0.95510
    486   2.27318  5.21136  2.28515  1.99333  4.53457  3.39197  3.65246  4.01443  2.09898  3.50504  4.26772  2.85954  3.83716  2.30604  2.92399  2.67419  2.95998  3.59199  5.64917  4.23396    525 - -
          2.68618  4.42225  2.77519  2.73123  3.46354  2.40513  3.72494  3.29354  2.67741  2.69355  4.24690  2.90347  2.73739  3.18146  2.89801  2.37887  2.77519  2.98518  4.58477  3.61503
          0.02192  4.22696  4.94930  0.61958  0.77255  0.48576  0.95510
    487   2.80747  5.25229  2.62685  1.97477  4.58198  2.13899  3.71146  4.05036  2.06065  3.55339  4.34332  2.30259  3.88393  2.84063  2.95801  2.75826  3.05406  3.64443  5.70582  4.30229    526 - -
          2.68618  4.42225  2.77519  2.73123  3.46354  2.40513  3.72494  3.29354  2.67741  2.69355  4.24690  2.90347  2.73739  3.18146  2.89801  2.37887  2.77519  2.98518  4.58477  3.61503
          0.02192  4.22696  4.94930  0.61958  0.77255  0.48576  0.95510
    488   2.56507  4.62347  2.98332  2.78040  4.46898  3.19830  4.09039  3.99960  2.99122  3.61966  4.45002  2.21164  3.87815  3.30470  3.38737  1.11476  2.98808  3.49335  5.76116  4.42753    527 - -
          2.68618  4.42225  2.77519  2.73123  3.46354  2.40513  3.72494  3.29354  2.67741  2.69355  4.24690  2.90347  2.73739  3.18146  2.89801  2.37887  2.77519  2.98518  4.58477  3.61503
          0.02192  4.22696  4.94930  0.61958  0.77255  0.48576  0.95510
    489   2.54045  4.70067  3.03594  2.59379  4.32841  2.48748  3.83063  3.76914  2.65558  3.35655  4.15198  2.37317  2.68111  2.98601  3.10914  2.14500  2.30447  3.33996  5.56678  4.23692    528 - -
          2.68618  4.42225  2.77519  2.73123  3.46354  2.40513  3.72494  3.29354  2.67741  2.69355  4.24690  2.90347  2.73739  3.18146  2.89801  2.37887  2.77519  2.98518  4.58477  3.61503
          0.02192  4.22696  4.94930  0.61958  0.77255  0.48576  0.95510
    490   3.31946  4.65924  4.81255  4.45376  3.64024  4.43036  5.13068  0.72194  4.28982  2.16850  3.53573  4.65238  4.84094  4.61060  4.44829  3.97344  3.61761  1.92270  5.59420  4.35425    529 - -
          2.68618  4.42225  2.77519  2.73123  3.46354  2.40513  3.72494  3.29354  2.67741  2.69355  4.24690  2.90347  2.73739  3.18146  2.89801  2.37887  2.77519  2.98518  4.58477  3.61503
          0.02192  4.22696  4.94930  0.61958  0.77255  0.48576  0.95510
    491   2.28258  4.39623  4.68019  4.16726  3.67620  4.26814  4.85442  1.17171  4.06720  2.32264  3.51592  4.36522  4.64558  4.32683  4.27205  3.63415  3.29292  1.47832  5.48194  4.27905    530 - -
          2.68618  4.42225  2.77519  2.73123  3.46354  2.40513  3.72494  3.29354  2.67741  2.69355  4.24690  2.90347  2.73739  3.18146  2.89801  2.37887  2.77519  2.98518  4.58477  3.61503
          0.02192  4.22696  4.94930  0.61958  0.77255  0.48576  0.95510
    492   2.67756  4.83143  3.00731  2.17123  4.06933  3.47328  3.69558  3.46182  2.46945  2.51903  3.91473  3.01882  3.88192  2.37924  2.89557  2.71948  2.10541  3.15540  5.34099  4.02115    531 - -
          2.68618  4.42225  2.77519  2.73123  3.46354  2.40513  3.72494  3.29354  2.67741  2.69355  4.24690  2.90347  2.73739  3.18146  2.89801  2.37887  2.77519  2.98518  4.58477  3.61503
          0.02192  4.22696  4.94930  0.61958  0.77255  0.48576  0.95510
    493   2.13408  4.51796  3.22123  2.75807  3.85755  2.58984  3.86212  3.22200  2.76563  2.01092  3.78311  2.48091  3.90307  3.09967  3.16265  2.72247  2.87938  2.93101  5.23389  3.96176    532 - -
          2.68618  4.42225  2.77519  2.73123  3.46354  2.40513  3.72494  3.29354  2.67741  2.69355  4.24690  2.90347  2.73739  3.18146  2.89801  2.37887  2.77519  2.98518  4.58477  3.61503
          0.02192  4.22696  4.94930  0.61958  0.77255  0.48576  0.95510
    494   0.60343  4.41070  3.86397  3.68998  4.44635  3.22260  4.66390  3.62837  3.71666  3.49203  4.49591  3.73668  3.99669  4.02658  3.93116  2.76381  3.06663  3.21832  5.83582  4.68240    533 - -
          2.68618  4.42225  2.77519  2.73123  3.46354  2.40513  3.72494  3.29354  2.67741  2.69355  4.24690  2.90347  2.73739  3.18146  2.89801  2.37887  2.77519  2.98518  4.58477  3.61503
          0.02192  4.22696  4.94930  0.61958  0.77255  0.48576  0.95510
    495   2.64090  4.57241  3.25303  2.78363  3.75407  3.45711  1.88259  3.25912  2.71334  2.93899  3.82098  3.21287  3.93698  3.09860  3.08279  2.26127  2.92648  2.35427  5.15570  3.81788    534 - -
          2.68618  4.42225  2.77519  2.73123  3.46354  2.40513  3.72494  3.29354  2.67741  2.69355  4.24690  2.90347  2.73739  3.18146  2.89801  2.37887  2.77519  2.98518  4.58477  3.61503
          0.02192  4.22696  4.94930  0.61958  0.77255  0.48576  0.95510
    496   2.75016  5.16923  2.94287  2.07995  4.52214  2.68724  3.62966  3.96990  1.95698  3.44957  4.22300  2.95008  3.87480  2.31409  2.25662  2.71764  2.97133  3.56744  5.57075  4.21621    535 - -
          2.68618  4.42225  2.77519  2.73123  3.46354  2.40513  3.72494  3.29354  2.67741  2.69355  4.24690  2.90347  2.73739  3.18146  2.89801  2.37887  2.77519  2.98518  4.58477  3.61503
          0.02192  4.22696  4.94930  0.61958  0.77255  0.48576  0.95510
    497   3.22793  4.52035  5.03656  4.47618  3.34312  4.56760  4.96087  1.42540  4.35355  1.50310  2.35488  4.65092  4.79582  4.47190  4.44985  3.91799  3.46022  1.62773  5.31725  4.21576    536 - -
          2.68618  4.42225  2.77519  2.73123  3.46354  2.40513  3.72494  3.29354  2.67741  2.69355  4.24690  2.90347  2.73739  3.18146  2.89801  2.37887  2.77519  2.98518  4.58477  3.61503
          0.02192  4.22696  4.94930  0.61958  0.77255  0.48576  0.95510
    498   2.79115  4.92305  3.21043  2.62900  4.19363  3.56987  3.68633  3.58594  1.96104  2.10491  4.00343  2.47152  3.95225  2.84059  2.18767  2.82781  3.00409  3.27918  5.36696  4.08965    537 - -
          2.68618  4.42225  2.77519  2.73123  3.46354  2.40513  3.72494  3.29354  2.67741  2.69355  4.24690  2.90347  2.73739  3.18146  2.89801  2.37887  2.77519  2.98518  4.58477  3.61503
          0.02192  4.22696  4.94930  0.61958  0.77255  0.48576  0.95510
    499   2.79870  4.89671  3.14741  2.63445  3.87811  3.56698  2.22665  3.52493  2.39865  2.46889  3.96948  3.11716  3.96791  2.00039  2.74500  2.84215  3.02188  3.24098  5.20584  3.82150    538 - -
          2.68618  4.42225  2.77519  2.73123  3.46354  2.40513  3.72494  3.29354  2.67741  2.69355  4.24690  2.90347  2.73739  3.18146  2.89801  2.37887  2.77519  2.98518  4.58477  3.61503
          0.02192  4.22696  4.94930  0.61958  0.77255  0.48576  0.95510
    500   3.16771  4.89257  3.91267  3.86395  4.97060  0.34504  4.94729  4.67158  4.09253  4.27496  5.26412  4.07874  4.29343  4.38929  4.27532  3.35204  3.67606  4.13103  5.95687  5.08958    539 - -
          2.68618  4.42225  2.77519  2.73123  3.46354  2.40513  3.72494  3.29354  2.67741  2.69355  4.24690  2.90347  2.73739  3.18146  2.89801  2.37887  2.77519  2.98518  4.58477  3.61503
          0.02192  4.22696  4.94930  0.61958  0.77255  0.48576  0.95510
    501   2.70801  4.99109  3.00107  1.86426  4.27611  3.47868  3.65021  2.85708  2.33295  3.25042  4.05570  2.98422  3.87469  2.35909  2.31178  2.71152  2.93266  3.34799  5.44368  4.10861    540 - -
          2.68618  4.42225  2.77519  2.73123  3.46354  2.40513  3.72494  3.29354  2.67741  2.69355  4.24690  2.90347  2.73739  3.18146  2.89801  2.37887  2.77519  2.98518  4.58477  3.61503
          0.02192  4.22696  4.94930  0.61958  0.77255  0.48576  0.95510
    502   2.25187  4.51109  3.32533  2.75546  2.82570  3.55670  3.77358  3.04005  2.27721  2.32813  3.60243  3.20656  3.93964  3.02441  2.49745  2.79360  2.87383  2.79575  5.05923  3.79741    541 - -
          2.68618  4.42225  2.77519  2.73123  3.46354  2.40513  3.72494  3.29354  2.67741  2.69355  4.24690  2.90347  2.73739  3.18146  2.89801  2.37887  2.77519  2.98518  4.58477  3.61503
          0.13871  4.22696  2.16348  0.61958  0.77255  0.48576  0.95510
    503   3.10308  4.81301  3.73730  3.61588  4.57943  3.48726  4.66779  4.19414  3.69525  3.79171  4.85617  3.89526  0.48149  4.07645  3.90771  3.27955  3.56475  3.81071  5.69293  4.70545    542 - -
          2.68633  4.42240  2.77535  2.73138  3.46369  2.40528  3.72510  3.29369  2.67756  2.69338  4.24705  2.90322  2.73755  3.18109  2.89816  2.37831  2.77535  2.98490  4.58492  3.61518
          0.51435  1.29738  2.04902  1.12468  0.39268  0.61711  0.77544
    504   1.93423  4.26486  3.42094  2.95039  3.70107  2.36704  3.93626  2.97573  2.90320  2.72852  2.50784  3.27852  3.83289  3.23153  3.24336  2.62883  2.77558  2.69745  5.13717  3.90068    549 - -
          2.68618  4.42225  2.77519  2.73123  3.46354  2.40513  3.72494  3.29354  2.67741  2.69355  4.24690  2.90347  2.73739  3.18146  2.89801  2.37887  2.77519  2.98518  4.58477  3.61503
          0.02804  3.98398  4.70632  0.61958  0.77255  0.73323  0.65461
    505   2.15521  4.50987  3.27341  2.72894  3.64224  3.48439  3.71545  3.08731  2.06999  2.75424  3.64524  3.16205  3.89623  2.96678  2.82662  2.76348  2.86781  2.83414  2.97361  3.72798    550 - -
          2.68618  4.42225  2.77519  2.73123  3.46354  2.40513  3.72494  3.29354  2.67741  2.69355  4.24690  2.90347  2.73739  3.18146  2.89801  2.37887  2.77519  2.98518  4.58477  3.61503
          0.02804  3.98398  4.70632  0.61958  0.77255  0.35728  1.20257
    506   2.28543  4.76280  3.12039  2.56025  4.00910  2.73910  3.69298  2.73589  2.11997  3.02672  3.86042  3.05625  3.88366  2.86185  2.39840  2.71590  2.88899  3.09935  5.28531  3.98277    551 - -
          2.68618  4.42225  2.77519  2.73123  3.46354  2.40513  3.72494  3.29354  2.67741  2.69355  4.24690  2.90347  2.73739  3.18146  2.89801  2.37887  2.77519  2.98518  4.58477  3.61503
          0.02192  4.22696  4.94930  0.61958  0.77255  0.48576  0.95510
    507   3.41590  5.55220  0.51881  2.63124  4.98745  3.52078  4.30143  4.66620  3.46093  4.21526  5.21565  3.20030  4.19920  3.55100  4.01463  3.34777  3.76672  4.27174  6.08104  4.82031    552 - -
          2.68618  4.42225  2.77519  2.73123  3.46354  2.40513  3.72494  3.29354  2.67741  2.69355  4.24690  2.90347  2.73739  3.18146  2.89801  2.37887  2.77519  2.98518  4.58477  3.61503
          0.14880  4.22696  2.09023  0.61958  0.77255  0.48576  0.95510
    508   3.23866  4.58937  4.71014  4.22475  1.36293  4.35566  4.32080  1.83044  4.08507  1.80433  3.16715  4.33404  4.64637  4.20435  4.19752  3.71840  3.48027  2.32246  4.59565  3.09638    553 - -
          2.68618  4.42225  2.77519  2.73123  3.46354  2.40513  3.72494  3.29354  2.67741  2.69355  4.24690  2.90347  2.73739  3.18146  2.89801  2.37887  2.77519  2.98518  4.58477  3.61503
          0.02485  4.10301  4.82536  0.61958  0.77255  0.40659  1.09637
    509   2.73587  4.73372  3.27149  2.72010  3.98164  3.55539  3.77120  3.27564  1.78547  2.37627  3.85228  3.17982  3.96567  2.96112  2.78806  2.82919  2.05949  3.01296  5.28591  4.01588    554 - -
          2.68618  4.42225  2.77519  2.73123  3.46354  2.40513  3.72494  3.29354  2.67741  2.69355  4.24690  2.90347  2.73739  3.18146  2.89801  2.37887  2.77519  2.98518  4.58477  3.61503
          0.02192  4.22696  4.94930  0.61958  0.77255  0.48576  0.95510
    510   2.77041  4.72743  3.30531  2.75197  2.23002  3.60285  3.74000  3.29525  2.50103  2.88725  3.80138  3.20592  3.99245  2.06376  2.30159  2.86635  2.99587  3.04657  5.04931  3.66972    555 - -
          2.68618  4.42225  2.77519  2.73123  3.46354  2.40513  3.72494  3.29354  2.67741  2.69355  4.24690  2.90347  2.73739  3.18146  2.89801  2.37887  2.77519  2.98518  4.58477  3.61503
          0.02192  4.22696  4.94930  0.61958  0.77255  0.48576  0.95510
    511   2.64582  4.35584  3.53878  2.96315  2.71650  3.62222  3.85883  2.81491  2.39686  2.15387  3.43908  3.36058  3.99820  3.19204  2.59476  2.87408  2.87561  2.22034  4.92374  3.68711    556 - -
          2.68618  4.42225  2.77519  2.73123  3.46354  2.40513  3.72494  3.29354  2.67741  2.69355  4.24690  2.90347  2.73739  3.18146  2.89801  2.37887  2.77519  2.98518  4.58477  3.61503
          0.02192  4.22696  4.94930  0.61958  0.77255  0.48576  0.95510
    512   2.27738  4.85889  2.99860  2.46666  3.06638  3.45524  3.66307  3.52720  2.14166  3.12265  3.93644  2.48832  3.85421  2.38375  2.88349  2.67706  2.88070  3.20010  5.35345  4.01725    557 - -
          2.68618  4.42225  2.77519  2.73123  3.46354  2.40513  3.72494  3.29354  2.67741  2.69355  4.24690  2.90347  2.73739  3.18146  2.89801  2.37887  2.77519  2.98518  4.58477  3.61503
          0.02192  4.22696  4.94930  0.61958  0.77255  0.48576  0.95510
    513   2.27579  4.54125  3.27660  2.71488  3.71424  3.53978  2.90875  3.07781  2.24699  2.33382  3.63719  3.17627  3.92683  2.99925  3.01369  2.77505  2.87104  2.38189  5.09329  3.82548    558 - -
          2.68618  4.42225  2.77519  2.73123  3.46354  2.40513  3.72494  3.29354  2.67741  2.69355  4.24690  2.90347  2.73739  3.18146  2.89801  2.37887  2.77519  2.98518  4.58477  3.61503
          0.02192  4.22696  4.94930  0.61958  0.77255  0.48576  0.95510
    514   2.86162  5.32244  1.72812  1.88136  4.64073  3.36049  3.77561  4.10794  2.67030  3.63878  4.44712  2.84239  3.89844  2.91961  3.20551  2.79959  1.94559  3.70304  5.81658  4.37689    559 - -
          2.68618  4.42225  2.77519  2.73123  3.46354  2.40513  3.72494  3.29354  2.67741  2.69355  4.24690  2.90347  2.73739  3.18146  2.89801  2.37887  2.77519  2.98518  4.58477  3.61503
          0.14720  4.22696  2.10143  0.61958  0.77255  0.48576  0.95510
    515   2.76974  5.06359  2.85113  2.00421  4.42957  2.53762  3.66779  3.85834  2.30799  3.38380  4.19595  2.95700  3.88059  2.80388  1.85139  2.75800  3.00795  3.48837  5.53421  4.20707    560 - -
          2.68618  4.42225  2.77519  2.73123  3.46354  2.40513  3.72494  3.29354  2.67741  2.69355  4.24690  2.90347  2.73739  3.18146  2.89801  2.37887  2.77519  2.98518  4.58477  3.61503
          0.16646  4.10457  1.98892  0.61958  0.77255  0.62547  0.76574
    516   2.50369  4.28481  3.51784  3.08953  3.62819  3.35084  4.03732  2.04782  3.01496  2.62764  3.63794  3.39189  3.91819  3.36549  3.32506  1.70296  2.85530  2.49045  5.14371  3.86592    561 - -
          2.68618  4.42225  2.77519  2.73123  3.46354  2.40513  3.72494  3.29354  2.67741  2.69355  4.24690  2.90347  2.73739  3.18146  2.89801  2.37887  2.77519  2.98518  4.58477  3.61503
          0.02854  3.96665  4.68900  0.61958  0.77255  0.35149  1.21617
    517   2.65271  4.84603  2.45857  2.12767  3.03013  2.74449  3.67626  3.49605  2.50182  3.10165  3.92246  2.97751  3.85697  2.83758  2.96922  2.68410  2.88733  3.17653  5.32628  3.00539    562 - -
          2.68618  4.42225  2.77519  2.73123  3.46354  2.40513  3.72494  3.29354  2.67741  2.69355  4.24690  2.90347  2.73739  3.18146  2.89801  2.37887  2.77519  2.98518  4.58477  3.61503
          0.02192  4.22696  4.94930  0.61958  0.77255  0.48576  0.95510
    518   2.76416  4.25852  4.10712  3.53241  2.53019  3.85823  4.14932  2.09268  3.42805  2.06521  2.48765  3.79338  2.31257  3.65774  3.64392  3.14629  2.99753  2.36247  4.83598  3.63454    563 - -
          2.68618  4.42225  2.77519  2.73123  3.46354  2.40513  3.72494  3.29354  2.67741  2.69355  4.24690  2.90347  2.73739  3.18146  2.89801  2.37887  2.77519  2.98518  4.58477  3.61503
          0.02192  4.22696  4.94930  0.61958  0.77255  0.48576  0.95510
    519   3.03036  5.65766  1.81045  1.25981  4.94514  3.33432  3.84733  4.47817  2.84176  3.94699  4.77554  2.14624  3.94099  3.00236  3.44031  2.90920  3.31113  4.02984  6.09443  4.57526    564 - -
          2.68618  4.42225  2.77519  2.73123  3.46354  2.40513  3.72494  3.29354  2.67741  2.69355  4.24690  2.90347  2.73739  3.18146  2.89801  2.37887  2.77519  2.98518  4.58477  3.61503
          0.02192  4.22696  4.94930  0.61958  0.77255  0.48576  0.95510
    520   2.61900  3.18532  3.23987  2.29779  3.70791  2.76923  2.88945  2.57253  2.66066  2.76565  3.63222  3.15738  3.91114  2.99757  3.06806  2.75234  2.85421  2.82738  5.09077  3.81888    565 - -
          2.68618  4.42225  2.77519  2.73123  3.46354  2.40513  3.72494  3.29354  2.67741  2.69355  4.24690  2.90347  2.73739  3.18146  2.89801  2.37887  2.77519  2.98518  4.58477  3.61503
          0.02192  4.22696  4.94930  0.61958  0.77255  0.48576  0.95510
    521   1.91004  4.61161  3.16500  2.66626  3.90572  2.64360  3.79013  3.28261  2.63554  2.39774  3.80510  3.13036  3.89574  2.45157  3.04209  2.72163  2.88402  2.99121  5.25018  3.96462    566 - -
          2.68618  4.42225  2.77519  2.73123  3.46354  2.40513  3.72494  3.29354  2.67741  2.69355  4.24690  2.90347  2.73739  3.18146  2.89801  2.37887  2.77519  2.98518  4.58477  3.61503
          0.02192  4.22696  4.94930  0.61958  0.77255  0.48576  0.95510
    522   1.92218  4.46673  3.32117  2.79026  3.68716  3.49350  2.83872  2.47569  2.74845  2.75766  3.63524  3.22361  3.92504  3.08637  3.13298  2.32358  2.86172  2.79790  5.08965  3.82465    567 - -
          2.68618  4.42225  2.77519  2.73123  3.46354  2.40513  3.72494  3.29354  2.67741  2.69355  4.24690  2.90347  2.73739  3.18146  2.89801  2.37887  2.77519  2.98518  4.58477  3.61503
          0.02192  4.22696  4.94930  0.61958  0.77255  0.48576  0.95510
    523   2.75631  5.15495  2.97633  2.44322  4.50987  2.72832  3.63189  3.95179  1.94500  3.43540  4.21328  2.45133  3.88249  2.29329  2.21139  2.72786  2.97622  3.55559  5.55800  4.21279    568 - -
          2.68618  4.42225  2.77519  2.73123  3.46354  2.40513  3.72494  3.29354  2.67741  2.69355  4.24690  2.90347  2.73739  3.18146  2.89801  2.37887  2.77519  2.98518  4.58477  3.61503
          0.02192  4.22696  4.94930  0.61958  0.77255  0.48576  0.95510
    524   2.72264  3.11469  3.18470  2.60580  4.06494  3.53379  2.34082  3.48299  2.35420  3.08376  3.92120  3.09051  3.92072  2.38590  2.26586  2.77419  2.94540  3.18026  5.30313  4.00683    569 - -
          2.68618  4.42225  2.77519  2.73123  3.46354  2.40513  3.72494  3.29354  2.67741  2.69355  4.24690  2.90347  2.73739  3.18146  2.89801  2.37887  2.77519  2.98518  4.58477  3.61503
          0.02192  4.22696  4.94930  0.61958  0.77255  0.48576  0.95510
    525   2.28390  4.39545  4.68560  4.17194  3.67695  4.27347  4.85719  1.18364  4.07222  2.32433  3.51658  4.36955  4.64884  4.33120  4.27641  3.63904  3.29375  1.45801  5.48250  4.27939    570 - -
          2.68618  4.42225  2.77519  2.73123  3.46354  2.40513  3.72494  3.29354  2.67741  2.69355  4.24690  2.90347  2.73739  3.18146  2.89801  2.37887  2.77519  2.98518  4.58477  3.61503
          0.02192  4.22696  4.94930  0.61958  0.77255  0.48576  0.95510
    526   2.15945  4.54241  3.22284  2.72640  3.86131  3.43290  3.83250  2.51327  2.71921  2.90592  3.77322  2.50731  2.35241  3.05722  3.12614  2.71946  2.87245  2.90873  5.23108  3.95401    571 - -
          2.68618  4.42225  2.77519  2.73123  3.46354  2.40513  3.72494  3.29354  2.67741  2.69355  4.24690  2.90347  2.73739  3.18146  2.89801  2.37887  2.77519  2.98518  4.58477  3.61503
          0.02192  4.22696  4.94930  0.61958  0.77255  0.48576  0.95510
    527   2.27982  4.65439  3.18963  2.62712  3.86203  3.50896  2.85261  3.24956  2.52514  2.41975  3.75265  3.10808  3.90111  2.92061  2.44263  2.73959  2.43520  2.97223  5.19074  3.90479    572 - -
          2.68618  4.42225  2.77519  2.73123  3.46354  2.40513  3.72494  3.29354  2.67741  2.69355  4.24690  2.90347  2.73739  3.18146  2.89801  2.37887  2.77519  2.98518  4.58477  3.61503
          0.02192  4.22696  4.94930  0.61958  0.77255  0.48576  0.95510
    528   2.87154  4.32177  4.31643  3.74492  3.29753  4.01277  4.35664  2.27776  3.62498  1.71820  2.01572  3.98861  4.35373  3.85241  3.82289  3.31738  2.43289  1.85333  5.00294  3.83828    573 - -
          2.68618  4.42225  2.77519  2.73123  3.46354  2.40513  3.72494  3.29354  2.67741  2.69355  4.24690  2.90347  2.73739  3.18146  2.89801  2.37887  2.77519  2.98518  4.58477  3.61503
          0.02192  4.22696  4.94930  0.61958  0.77255  0.48576  0.95510
    529   3.25162  4.52051  5.08011  4.55686  3.58539  4.67620  5.17994  1.54198  4.45130  1.68880  3.37487  4.75505  4.92058  4.65248  4.60514  4.05281  3.49945  1.05660  5.58449  4.42142    574 - -
          2.68618  4.42225  2.77519  2.73123  3.46354  2.40513  3.72494  3.29354  2.67741  2.69355  4.24690  2.90347  2.73739  3.18146  2.89801  2.37887  2.77519  2.98518  4.58477  3.61503
          0.02192  4.22696  4.94930  0.61958  0.77255  0.48576  0.95510
    530   2.77572  5.13162  2.81014  1.56248  4.48436  3.43836  3.69602  3.93106  2.39304  3.45043  4.24768  2.94731  3.89202  2.82573  2.27358  2.24619  3.01761  3.54439  5.60375  4.24290    575 - -
          2.68618  4.42225  2.77519  2.73123  3.46354  2.40513  3.72494  3.29354  2.67741  2.69355  4.24690  2.90347  2.73739  3.18146  2.89801  2.37887  2.77519  2.98518  4.58477  3.61503
          0.02192  4.22696  4.94930  0.61958  0.77255  0.48576  0.95510
    531   2.81200  5.33062  2.10106  1.91441  4.65010  2.55573  3.71070  4.13986  1.82263  3.62470  4.40302  2.83919  3.87146  2.83562  3.04553  2.74639  3.06101  3.71221  5.76855  4.33220    576 - -
          2.68618  4.42225  2.77519  2.73123  3.46354  2.40513  3.72494  3.29354  2.67741  2.69355  4.24690  2.90347  2.73739  3.18146  2.89801  2.37887  2.77519  2.98518  4.58477  3.61503
          0.02192  4.22696  4.94930  0.61958  0.77255  0.48576  0.95510
    532   3.17454  4.47926  4.99041  4.42419  2.38175  4.47745  4.82693  1.46655  4.29135  1.50432  3.11992  4.56838  4.72266  4.39824  4.36987  3.82066  3.40546  1.69789  5.18569  4.04152    577 - -
          2.68618  4.42225  2.77519  2.73123  3.46354  2.40513  3.72494  3.29354  2.67741  2.69355  4.24690  2.90347  2.73739  3.18146  2.89801  2.37887  2.77519  2.98518  4.58477  3.61503
          0.02192  4.22696  4.94930  0.61958  0.77255  0.48576  0.95510
    533   2.64332  4.53617  2.56589  2.73167  3.74863  2.69872  3.83039  2.99862  2.75440  2.33411  3.67432  3.19314  3.94316  3.07407  3.16440  2.78848  2.89509  1.99673  5.15578  3.88080    578 - -
          2.68618  4.42225  2.77519  2.73123  3.46354  2.40513  3.72494  3.29354  2.67741  2.69355  4.24690  2.90347  2.73739  3.18146  2.89801  2.37887  2.77519  2.98518  4.58477  3.61503
          0.02192  4.22696  4.94930  0.61958  0.77255  0.48576  0.95510
    534   2.62188  4.80573  3.00257  2.54233  4.27224  2.15230  3.76041  3.69604  2.10929  3.28289  4.09083  3.03075  2.76231  2.91217  2.95617  2.66675  2.36621  3.31623  5.49614  4.16885    579 - -
          2.68618  4.42225  2.77519  2.73123  3.46354  2.40513  3.72494  3.29354  2.67741  2.69355  4.24690  2.90347  2.73739  3.18146  2.89801  2.37887  2.77519  2.98518  4.58477  3.61503
          0.29229  4.22696  1.43191  0.61958  0.77255  0.48576  0.95510
    535   1.97163  4.25281  3.44492  2.95831  3.65864  3.29014  3.92571  2.92366  2.89527  2.68344  2.50741  3.28539  3.83680  3.22700  3.23123  2.09502  2.77069  2.65522  5.10336  3.86614    580 - -
          2.68618  4.42225  2.77519  2.73123  3.46354  2.40513  3.72494  3.29354  2.67741  2.69355  4.24690  2.90347  2.73739  3.18146  2.89801  2.37887  2.77519  2.98518  4.58477  3.61503
          0.02863  3.96330  4.68565  0.61958  0.77255  0.74941  0.63988
    536   1.64294  4.28811  3.67774  3.21047  3.54656  3.44309  4.11083  2.59539  3.10172  2.36334  2.38407  3.49812  3.98391  3.44461  3.39468  2.81486  2.89633  2.41973  5.14022  3.91642    581 - -
          2.68618  4.42225  2.77519  2.73123  3.46354  2.40513  3.72494  3.29354  2.67741  2.69355  4.24690  2.90347  2.73739  3.18146  2.89801  2.37887  2.77519  2.98518  4.58477  3.61503
          0.02863  3.96330  4.68565  0.61958  0.77255  0.53131  0.88633
    537   2.70883  4.63843  3.33163  2.73157  3.83500  3.56746  3.71787  3.15422  2.02585  2.33120  3.71909  3.17909  3.94442  2.92547  2.23660  2.82343  2.92808  2.38128  5.15292  3.90229    582 - -
          2.68618  4.42225  2.77519  2.73123  3.46354  2.40513  3.72494  3.29354  2.67741  2.69355  4.24690  2.90347  2.73739  3.18146  2.89801  2.37887  2.77519  2.98518  4.58477  3.61503
          0.02485  4.10301  4.82536  0.61958  0.77255  0.62703  0.76395
    538   2.71483  4.90858  3.08925  2.52610  4.20336  3.48843  3.63527  3.60076  1.93187  3.17308  3.99623  2.45362  3.88043  2.77917  2.19693  2.73799  2.93567  2.56177  5.36727  4.06895    583 - -
          2.68618  4.42225  2.77519  2.73123  3.46354  2.40513  3.72494  3.29354  2.67741  2.69355  4.24690  2.90347  2.73739  3.18146  2.89801  2.37887  2.77519  2.98518  4.58477  3.61503
          0.02485  4.10301  4.82536  0.61958  0.77255  0.62703  0.76395
    539   2.62697  4.72638  2.98856  2.50624  2.86370  2.66451  3.68262  3.37831  2.14168  3.00603  3.84559  2.47005  3.84980  2.86540  2.92439  2.68675  2.87015  3.07498  5.24638  3.91875    584 - -
          2.68618  4.42225  2.77519  2.73123  3.46354  2.40513  3.72494  3.29354  2.67741  2.69355  4.24690  2.90347  2.73739  3.18146  2.89801  2.37887  2.77519  2.98518  4.58477  3.61503
          0.02485  4.10301  4.82536  0.61958  0.77255  0.62703  0.76395
    540   2.97758  4.72381  3.69807  3.62981  4.75589  0.44805  4.73006  4.41746  3.84210  4.04057  5.02253  3.86322  4.12189  4.14842  4.04713  3.15707  3.47672  3.90119  5.78408  4.86766    585 - -
          2.68618  4.42225  2.77519  2.73123  3.46354  2.40513  3.72494  3.29354  2.67741  2.69355  4.24690  2.90347  2.73739  3.18146  2.89801  2.37887  2.77519  2.98518  4.58477  3.61503
          0.02485  4.10301  4.82536  0.61958  0.77255  0.62703  0.76395
    541   2.97394  4.40768  4.29111  3.78829  2.94408  4.05653  4.16602  1.31389  3.62031  2.11711  3.31863  3.98821  4.40794  3.88136  3.80556  3.39383  3.21753  2.20538  4.64423  2.34605    586 - -
          2.68618  4.42225  2.77519  2.73123  3.46354  2.40513  3.72494  3.29354  2.67741  2.69355  4.24690  2.90347  2.73739  3.18146  2.89801  2.37887  2.77519  2.98518  4.58477  3.61503
          0.02485  4.10301  4.82536  0.61958  0.77255  0.40659  1.09637
    542   2.63365  4.70349  2.48304  2.55845  2.89315  3.44700  3.74136  3.34410  2.60313  2.99234  3.84066  3.05522  2.40194  2.93168  3.05012  2.70780  2.41476  3.04736  5.26995  3.95056    587 - -
          2.68618  4.42225  2.77519  2.73123  3.46354  2.40513  3.72494  3.29354  2.67741  2.69355  4.24690  2.90347  2.73739  3.18146  2.89801  2.37887  2.77519  2.98518  4.58477  3.61503
          0.02192  4.22696  4.94930  0.61958  0.77255  0.48576  0.95510
    543   2.04440  4.33050  3.57327  3.10888  3.77865  1.97574  4.06668  3.06844  3.06232  2.81001  2.08295  3.41102  3.93238  3.38049  3.38959  2.72440  2.86860  2.78909  5.22375  3.99570    588 - -
          2.68618  4.42225  2.77519  2.73123  3.46354  2.40513  3.72494  3.29354  2.67741  2.69355  4.24690  2.90347  2.73739  3.18146  2.89801  2.37887  2.77519  2.98518  4.58477  3.61503
          0.14880  4.22696  2.09023  0.61958  0.77255  0.48576  0.95510
    544   1.87801  4.90974  3.17061  2.61577  4.28668  3.50069  3.67045  3.66661  1.85724  3.23061  4.06692  3.08190  3.91740  2.81835  2.08531  2.79531  2.99430  3.33516  5.40782  4.13989    589 - -
          2.68618  4.42225  2.77519  2.73123  3.46354  2.40513  3.72494  3.29354  2.67741  2.69355  4.24690  2.90347  2.73739  3.18146  2.89801  2.37887  2.77519  2.98518  4.58477  3.61503
          0.02485  4.10301  4.82536  0.61958  0.77255  0.40659  1.09637
    545   2.22133  5.47289  1.36591  1.82071  4.79322  3.34201  3.82717  4.28006  2.78485  3.79554  4.61889  2.81443  3.92471  2.98020  3.35475  2.86291  3.23016  3.85807  5.96648  4.48961    590 - -
          2.68618  4.42225  2.77519  2.73123  3.46354  2.40513  3.72494  3.29354  2.67741  2.69355  4.24690  2.90347  2.73739  3.18146  2.89801  2.37887  2.77519  2.98518  4.58477  3.61503
          0.02192  4.22696  4.94930  0.61958  0.77255  0.48576  0.95510
    546   3.25962  4.53611  5.08655  4.60818  3.70527  4.67220  5.30889  0.93057  4.49813  2.16415  3.49026  4.79924  4.96369  4.75102  4.67440  4.08300  3.52766  1.37960  5.73754  4.53649    591 - -
          2.68618  4.42225  2.77519  2.73123  3.46354  2.40513  3.72494  3.29354  2.67741  2.69355  4.24690  2.90347  2.73739  3.18146  2.89801  2.37887  2.77519  2.98518  4.58477  3.61503
          0.02192  4.22696  4.94930  0.61958  0.77255  0.48576  0.95510
    547   3.22384  5.18659  3.19728  2.97414  4.40147  3.64145  4.12964  4.10460  2.77321  3.56891  4.60246  3.43113  4.20988  0.71386  3.04331  3.26385  3.52794  3.81629  5.61499  4.34089    592 - -
          2.68618  4.42225  2.77519  2.73123  3.46354  2.40513  3.72494  3.29354  2.67741  2.69355  4.24690  2.90347  2.73739  3.18146  2.89801  2.37887  2.77519  2.98518  4.58477  3.61503
          0.02192  4.22696  4.94930  0.61958  0.77255  0.48576  0.95510
    548   3.10049  4.56218  4.60656  4.29476  3.83857  4.08035  5.04502  2.10436  4.16915  2.47197  3.76232  4.42451  4.63153  4.50978  4.34603  3.61767  3.45980  0.67008  5.67817  4.42646    593 - -
          2.68618  4.42225  2.77519  2.73123  3.46354  2.40513  3.72494  3.29354  2.67741  2.69355  4.24690  2.90347  2.73739  3.18146  2.89801  2.37887  2.77519  2.98518  4.58477  3.61503
          0.02192  4.22696  4.94930  0.61958  0.77255  0.48576  0.95510
    549   3.48775  4.77663  5.12690  4.59670  3.21915  4.78221  5.12082  1.73321  4.42038  0.79817  3.01511  4.84033  4.94893  4.53648  4.51864  4.17058  3.71761  2.22978  5.35308  4.26294    594 - -
          2.68618  4.42225  2.77519  2.73123  3.46354  2.40513  3.72494  3.29354  2.67741  2.69355  4.24690  2.90347  2.73739  3.18146  2.89801  2.37887  2.77519  2.98518  4.58477  3.61503
          0.02192  4.22696  4.94930  0.61958  0.77255  0.48576  0.95510
    550   1.19194  4.26421  3.76514  3.43376  4.29590  3.11959  4.40850  3.47184  3.40987  3.32795  4.22437  3.52976  3.86192  3.70991  3.68981  2.57064  1.58919  3.04563  5.70348  4.50783    595 - -
          2.68618  4.42225  2.77519  2.73123  3.46354  2.40513  3.72494  3.29354  2.67741  2.69355  4.24690  2.90347  2.73739  3.18146  2.89801  2.37887  2.77519  2.98518  4.58477  3.61503
          0.02192  4.22696  4.94930  0.61958  0.77255  0.48576  0.95510
    551   3.29425  4.97585  3.94163  3.84206  4.78290  3.64411  4.87669  4.43751  3.93335  4.01768  5.09214  4.10641  0.37181  4.31027  4.12525  3.47597  3.76588  4.03885  5.85526  4.91288    596 - -
          2.68618  4.42225  2.77519  2.73123  3.46354  2.40513  3.72494  3.29354  2.67741  2.69355  4.24690  2.90347  2.73739  3.18146  2.89801  2.37887  2.77519  2.98518  4.58477  3.61503
          0.02192  4.22696  4.94930  0.61958  0.77255  0.48576  0.95510
    552   3.29088  4.79066  4.45530  4.09079  3.41968  4.11434  4.74402  2.63371  3.83604  1.97257  0.82998  4.31991  4.58934  4.20093  3.99650  3.67009  3.60983  2.67858  5.29864  4.08608    597 - -
          2.68618  4.42225  2.77519  2.73123  3.46354  2.40513  3.72494  3.29354  2.67741  2.69355  4.24690  2.90347  2.73739  3.18146  2.89801  2.37887  2.77519  2.98518  4.58477  3.61503
          0.02192  4.22696  4.94930  0.61958  0.77255  0.48576  0.95510
    553   2.81245  4.96095  3.23454  2.63769  4.08746  3.58743  2.72685  3.63931  1.92797  3.19739  4.03608  3.11475  3.96298  2.83584  2.14377  2.84009  3.02147  3.32738  5.29975  2.35809    598 - -
          2.68618  4.42225  2.77519  2.73123  3.46354  2.40513  3.72494  3.29354  2.67741  2.69355  4.24690  2.90347  2.73739  3.18146  2.89801  2.37887  2.77519  2.98518  4.58477  3.61503
          0.02192  4.22696  4.94930  0.61958  0.77255  0.48576  0.95510
    554   2.94440  5.17804  3.25871  2.68315  4.61461  2.59063  3.69132  4.00184  1.33074  3.47290  4.29896  3.14552  4.01528  2.81882  1.98200  2.93555  3.14909  3.64319  5.55879  4.31382    599 - -
          2.68618  4.42225  2.77519  2.73123  3.46354  2.40513  3.72494  3.29354  2.67741  2.69355  4.24690  2.90347  2.73739  3.18146  2.89801  2.37887  2.77519  2.98518  4.58477  3.61503
          0.02192  4.22696  4.94930  0.61958  0.77255  0.48576  0.95510
    555   2.41574  4.35180  3.52591  3.32555  4.54179  1.00980  4.44045  3.92407  3.43271  3.65032  4.50118  3.47891  3.86744  3.72646  3.72348  2.59457  1.99979  3.37046  5.86660  4.67404    600 - -
          2.68618  4.42225  2.77519  2.73123  3.46354  2.40513  3.72494  3.29354  2.67741  2.69355  4.24690  2.90347  2.73739  3.18146  2.89801  2.37887  2.77519  2.98518  4.58477  3.61503
          0.02192  4.22696  4.94930  0.61958  0.77255  0.48576  0.95510
    556   2.63954  4.85347  2.95399  2.12940  4.13290  3.42917  3.68193  3.54507  2.48313  3.14894  3.96147  2.49649  2.89560  2.83156  2.94540  2.66862  2.43704  2.60523  5.38673  4.04630    601 - -
          2.68618  4.42225  2.77519  2.73123  3.46354  2.40513  3.72494  3.29354  2.67741  2.69355  4.24690  2.90347  2.73739  3.18146  2.89801  2.37887  2.77519  2.98518  4.58477  3.61503
          0.02192  4.22696  4.94930  0.61958  0.77255  0.48576  0.95510
    557   1.87666  4.35739  4.21341  3.68539  3.48096  3.89980  4.41582  2.25799  3.57800  1.55734  3.37731  3.93573  4.32798  3.84924  3.81792  3.23930  3.11466  1.77228  5.17612  3.98492    602 - -
          2.68618  4.42225  2.77519  2.73123  3.46354  2.40513  3.72494  3.29354  2.67741  2.69355  4.24690  2.90347  2.73739  3.18146  2.89801  2.37887  2.77519  2.98518  4.58477  3.61503
          0.02192  4.22696  4.94930  0.61958  0.77255  0.48576  0.95510
    558   3.16771  4.89257  3.91267  3.86395  4.97060  0.34504  4.94729  4.67158  4.09253  4.27496  5.26412  4.07874  4.29343  4.38929  4.27532  3.35204  3.67606  4.13103  5.95687  5.08958    603 - -
          2.68618  4.42225  2.77519  2.73123  3.46354  2.40513  3.72494  3.29354  2.67741  2.69355  4.24690  2.90347  2.73739  3.18146  2.89801  2.37887  2.77519  2.98518  4.58477  3.61503
          0.02192  4.22696  4.94930  0.61958  0.77255  0.48576  0.95510
    559   3.20814  4.50016  5.00371  4.46133  3.47270  4.57228  5.02190  1.18210  4.34392  1.95097  2.36615  4.64923  4.82428  4.51741  4.47738  3.93214  3.45037  1.52595  5.43203  4.29485    604 - -
          2.68618  4.42225  2.77519  2.73123  3.46354  2.40513  3.72494  3.29354  2.67741  2.69355  4.24690  2.90347  2.73739  3.18146  2.89801  2.37887  2.77519  2.98518  4.58477  3.61503
          0.02192  4.22696  4.94930  0.61958  0.77255  0.48576  0.95510
    560   2.71502  5.00578  2.02339  2.41013  2.94203  3.43599  3.68576  3.69462  1.86078  3.26645  4.08529  2.94504  3.87144  2.83568  2.95140  2.71346  2.95414  3.35019  5.43870  4.04764    605 - -
          2.68618  4.42225  2.77519  2.73123  3.46354  2.40513  3.72494  3.29354  2.67741  2.69355  4.24690  2.90347  2.73739  3.18146  2.89801  2.37887  2.77519  2.98518  4.58477  3.61503
          0.02192  4.22696  4.94930  0.61958  0.77255  0.48576  0.95510
    561   1.98555  4.95273  2.98757  2.47559  4.25376  3.45783  2.77899  3.69083  2.37617  3.25268  4.05786  2.44787  3.87232  2.80873  2.34942  2.70619  2.93053  3.33873  5.44169  4.10337    606 - -
          2.68618  4.42225  2.77519  2.73123  3.46354  2.40513  3.72494  3.29354  2.67741  2.69355  4.24690  2.90347  2.73739  3.18146  2.89801  2.37887  2.77519  2.98518  4.58477  3.61503
          0.02192  4.22696  4.94930  0.61958  0.77255  0.48576  0.95510
    562   3.49052  4.78049  5.12411  4.59439  3.21602  4.78181  5.11870  1.75477  4.41661  0.78858  3.01269  4.83909  4.94861  4.53359  4.51522  4.17061  3.72039  2.23783  5.35070  4.25998    607 - -
          2.68618  4.42225  2.77519  2.73123  3.46354  2.40513  3.72494  3.29354  2.67741  2.69355  4.24690  2.90347  2.73739  3.18146  2.89801  2.37887  2.77519  2.98518  4.58477  3.61503
          0.02192  4.22696  4.94930  0.61958  0.77255  0.48576  0.95510
    563   3.06675  5.04833  2.97575  2.90489  4.47351  3.46269  4.27520  4.27848  3.21923  3.88736  4.85210  0.65652  4.13818  3.56133  3.57528  3.12816  3.46793  3.86293  5.73761  4.40627    608 - -
          2.68618  4.42225  2.77519  2.73123  3.46354  2.40513  3.72494  3.29354  2.67741  2.69355  4.24690  2.90347  2.73739  3.18146  2.89801  2.37887  2.77519  2.98518  4.58477  3.61503
          0.02192  4.22696  4.94930  0.61958  0.77255  0.48576  0.95510
    564   2.73262  5.08022  2.92758  2.08805  4.37491  3.46734  3.64707  3.82513  2.00797  3.34978  4.14153  2.95719  3.87448  2.03637  2.73350  2.71704  2.95784  3.45399  5.50612  2.94791    609 - -
          2.68618  4.42225  2.77519  2.73123  3.46354  2.40513  3.72494  3.29354  2.67741  2.69355  4.24690  2.90347  2.73739  3.18146  2.89801  2.37887  2.77519  2.98518  4.58477  3.61503
          0.02192  4.22696  4.94930  0.61958  0.77255  0.48576  0.95510
    565   2.65778  4.75608  3.11495  2.20337  3.97065  3.49711  2.84493  3.37102  2.45793  2.51810  3.83441  3.05387  3.88466  2.86060  2.41770  2.71881  2.88543  2.56691  5.26014  3.95463    610 - -
          2.68618  4.42225  2.77519  2.73123  3.46354  2.40513  3.72494  3.29354  2.67741  2.69355  4.24690  2.90347  2.73739  3.18146  2.89801  2.37887  2.77519  2.98518  4.58477  3.61503
          0.02192  4.22696  4.94930  0.61958  0.77255  0.48576  0.95510
    566   3.52900  4.84621  5.06797  4.51820  3.12578  4.75604  5.03746  2.31511  4.31761  0.73188  2.18475  4.78574  4.90769  4.42891  4.41467  4.13129  3.74882  2.50443  5.27052  4.21445    611 - -
          2.68618  4.42225  2.77519  2.73123  3.46354  2.40513  3.72494  3.29354  2.67741  2.69355  4.24690  2.90347  2.73739  3.18146  2.89801  2.37887  2.77519  2.98518  4.58477  3.61503
          0.02192  4.22696  4.94930  0.61958  0.77255  0.48576  0.95510
    567   2.91666  5.21604  3.07948  2.57662  4.54641  3.57984  2.64976  3.99611  1.83277  3.46961  4.28818  3.06961  3.98281  1.64659  2.47398  2.89155  3.12120  3.63443  5.55327  4.25590    612 - -
          2.68618  4.42225  2.77519  2.73123  3.46354  2.40513  3.72494  3.29354  2.67741  2.69355  4.24690  2.90347  2.73739  3.18146  2.89801  2.37887  2.77519  2.98518  4.58477  3.61503
          0.02192  4.22696  4.94930  0.61958  0.77255  0.48576  0.95510
    568   1.83456  5.34997  1.69045  1.86628  4.67980  3.35180  3.79541  4.15059  2.71198  3.68084  4.49390  2.83677  3.90578  2.94308  3.25785  2.81630  3.15507  3.74059  5.85896  4.41059    613 - -
          2.68618  4.42225  2.77519  2.73123  3.46354  2.40513  3.72494  3.29354  2.67741  2.69355  4.24690  2.90347  2.73739  3.18146  2.89801  2.37887  2.77519  2.98518  4.58477  3.61503
          0.02192  4.22696  4.94930  0.61958  0.77255  0.48576  0.95510
    569   2.24923  4.35858  3.69137  3.13256  3.42701  3.71604  3.99421  2.22286  3.02916  1.75327  3.36557  3.50679  4.09251  2.60862  3.33989  2.98577  2.94779  2.47202  4.96757  3.75327    614 - -
          2.68618  4.42225  2.77519  2.73123  3.46354  2.40513  3.72494  3.29354  2.67741  2.69355  4.24690  2.90347  2.73739  3.18146  2.89801  2.37887  2.77519  2.98518  4.58477  3.61503
          0.02192  4.22696  4.94930  0.61958  0.77255  0.48576  0.95510
    570   3.54259  4.84183  5.05722  4.55509  2.11405  4.70584  4.69279  2.41848  4.40400  0.76809  3.00152  4.70797  4.88799  4.43882  4.46702  4.08802  3.76401  2.59749  4.87064  3.48987    615 - -
          2.68618  4.42225  2.77519  2.73123  3.46354  2.40513  3.72494  3.29354  2.67741  2.69355  4.24690  2.90347  2.73739  3.18146  2.89801  2.37887  2.77519  2.98518  4.58477  3.61503
          0.02192  4.22696  4.94930  0.61958  0.77255  0.48576  0.95510
    571   3.06675  5.04833  2.97575  2.90489  4.47351  3.46269  4.27520  4.27848  3.21923  3.88736  4.85210  0.65652  4.13818  3.56133  3.57528  3.12816  3.46793  3.86293  5.73761  4.40627    616 - -
          2.68618  4.42225  2.77519  2.73123  3.46354  2.40513  3.72494  3.29354  2.67741  2.69355  4.24690  2.90347  2.73739  3.18146  2.89801  2.37887  2.77519  2.98518  4.58477  3.61503
          0.02192  4.22696  4.94930  0.61958  0.77255  0.48576  0.95510
    572   3.29425  4.97585  3.94163  3.84206  4.78290  3.64411  4.87669  4.43751  3.93335  4.01768  5.09214  4.10641  0.37181  4.31027  4.12525  3.47597  3.76588  4.03885  5.85526  4.91288    617 - -
          2.68618  4.42225  2.77519  2.73123  3.46354  2.40513  3.72494  3.29354  2.67741  2.69355  4.24690  2.90347  2.73739  3.18146  2.89801  2.37887  2.77519  2.98518  4.58477  3.61503
          0.29229  4.22696  1.43191  0.61958  0.77255  0.48576  0.95510
    573   2.65203  4.69002  3.04981  2.55681  3.79230  3.44384  3.65233  3.31819  2.02840  2.94187  3.80695  3.03577  2.77428  2.85974  2.77059  2.72354  2.88797  3.03363  5.12501  2.71108    618 - -
          2.68618  4.42225  2.77519  2.73123  3.46354  2.40513  3.72494  3.29354  2.67741  2.69355  4.24690  2.90347  2.73739  3.18146  2.89801  2.37887  2.77519  2.98518  4.58477  3.61503
          0.02863  3.96330  4.68565  0.61958  0.77255  0.74941  0.63988
    574   2.89783  5.10192  2.96163  2.54287  4.45059  3.49201  3.63018  3.87137  1.71538  3.36213  4.22602  3.01958  3.93061  1.72231  2.36465  2.88476  3.11043  3.53849  5.46856  4.20201    619 - -
          2.68618  4.42225  2.77519  2.73123  3.46354  2.40513  3.72494  3.29354  2.67741  2.69355  4.24690  2.90347  2.73739  3.18146  2.89801  2.37887  2.77519  2.98518  4.58477  3.61503
          0.02863  3.96330  4.68565  0.61958  0.77255  0.74941  0.63988
    575   2.04304  4.74854  3.03904  2.62614  4.23848  3.35795  3.73598  3.54844  1.55006  3.20106  4.07953  3.06920  3.86714  2.90757  2.63512  2.74193  2.96712  3.21667  5.42561  4.15697    620 - -
          2.68618  4.42225  2.77519  2.73123  3.46354  2.40513  3.72494  3.29354  2.67741  2.69355  4.24690  2.90347  2.73739  3.18146  2.89801  2.37887  2.77519  2.98518  4.58477  3.61503
          0.02863  3.96330  4.68565  0.61958  0.77255  0.35041  1.21875
    576   2.94772  5.42984  1.57581  2.25387  4.83849  1.86824  3.86835  4.35773  2.85378  3.86070  4.68736  2.13511  3.92951  3.02864  3.43067  2.86839  3.24942  3.90853  6.01813  4.53781    622 - -
          2.68618  4.42225  2.77519  2.73123  3.46354  2.40513  3.72494  3.29354  2.67741  2.69355  4.24690  2.90347  2.73739  3.18146  2.89801  2.37887  2.77519  2.98518  4.58477  3.61503
          0.02192  4.22696  4.94930  0.61958  0.77255  0.48576  0.95510
    577   2.75344  5.14942  2.87086  2.05244  4.48196  3.45685  3.65128  3.92713  1.99481  3.42986  4.21319  2.93911  3.87611  1.99830  2.73341  2.72443  2.45130  3.53667  5.57320  4.21253    623 - -
          2.68618  4.42225  2.77519  2.73123  3.46354  2.40513  3.72494  3.29354  2.67741  2.69355  4.24690  2.90347  2.73739  3.18146  2.89801  2.37887  2.77519  2.98518  4.58477  3.61503
          0.02192  4.22696  4.94930  0.61958  0.77255  0.48576  0.95510
    578   2.65678  4.91239  2.97379  2.12928  4.18579  2.73478  3.65571  3.60998  2.40931  2.63269  3.99183  2.96918  2.91935  2.79470  2.42774  2.67251  2.88971  3.26730  5.40348  4.06094    624 - -
          2.68618  4.42225  2.77519  2.73123  3.46354  2.40513  3.72494  3.29354  2.67741  2.69355  4.24690  2.90347  2.73739  3.18146  2.89801  2.37887  2.77519  2.98518  4.58477  3.61503
          0.02192  4.22696  4.94930  0.61958  0.77255  0.48576  0.95510
    579   2.61270  4.50531  3.24794  2.32339  2.83279  2.74373  3.78268  3.06692  2.70584  2.75689  3.62764  3.17465  3.91500  3.03025  3.11248  2.34955  2.85578  2.36661  5.08735  3.81703    625 - -
          2.68618  4.42225  2.77519  2.73123  3.46354  2.40513  3.72494  3.29354  2.67741  2.69355  4.24690  2.90347  2.73739  3.18146  2.89801  2.37887  2.77519  2.98518  4.58477  3.61503
          0.02192  4.22696  4.94930  0.61958  0.77255  0.48576  0.95510
    580   3.17238  4.47612  4.99114  4.42587  2.42508  4.47902  4.83357  1.45850  4.29391  1.51946  3.12967  4.57031  4.72535  4.40387  4.37421  3.82279  3.40388  1.66453  5.19549  4.05112    626 - -
          2.68618  4.42225  2.77519  2.73123  3.46354  2.40513  3.72494  3.29354  2.67741  2.69355  4.24690  2.90347  2.73739  3.18146  2.89801  2.37887  2.77519  2.98518  4.58477  3.61503
          0.02192  4.22696  4.94930  0.61958  0.77255  0.48576  0.95510
    581   2.85361  5.24055  2.86965  1.55410  4.59388  3.49616  3.67905  4.03373  2.27982  3.51133  4.31060  2.97538  3.92896  2.25914  2.16001  2.81445  3.07530  3.64588  5.62691  4.28794    627 - -
          2.68618  4.42225  2.77519  2.73123  3.46354  2.40513  3.72494  3.29354  2.67741  2.69355  4.24690  2.90347  2.73739  3.18146  2.89801  2.37887  2.77519  2.98518  4.58477  3.61503
          0.02192  4.22696  4.94930  0.61958  0.77255  0.48576  0.95510
    582   2.24236  4.15823  3.98952  3.41525  2.60411  2.78500  4.04216  2.12090  3.31438  1.97145  3.24937  3.66998  4.10347  3.55615  3.53669  3.01291  2.88396  2.32096  4.78232  3.57838    628 - -
          2.68618  4.42225  2.77519  2.73123  3.46354  2.40513  3.72494  3.29354  2.67741  2.69355  4.24690  2.90347  2.73739  3.18146  2.89801  2.37887  2.77519  2.98518  4.58477  3.61503
          0.02192  4.22696  4.94930  0.61958  0.77255  0.48576  0.95510
    583   2.25278  5.07775  2.32427  2.34924  4.42143  2.69630  3.66395  3.88363  2.10087  3.40911  4.18325  2.89282  2.89406  2.78513  2.93955  2.65601  2.92517  3.48080  5.57993  4.18686    629 - -
          2.68618  4.42225  2.77519  2.73123  3.46354  2.40513  3.72494  3.29354  2.67741  2.69355  4.24690  2.90347  2.73739  3.18146  2.89801  2.37887  2.77519  2.98518  4.58477  3.61503
          0.02192  4.22696  4.94930  0.61958  0.77255  0.48576  0.95510
    584   2.68695  5.06859  2.35513  2.03358  3.04448  2.69475  3.65645  3.80790  2.45149  3.34923  4.13323  2.89288  3.83715  2.36034  2.94384  2.66688  2.92476  3.42863  5.53472  4.14652    630 - -
          2.68618  4.42225  2.77519  2.73123  3.46354  2.40513  3.72494  3.29354  2.67741  2.69355  4.24690  2.90347  2.73739  3.18146  2.89801  2.37887  2.77519  2.98518  4.58477  3.61503
          0.02192  4.22696  4.94930  0.61958  0.77255  0.48576  0.95510
    585   2.60408  3.01691  3.80274  3.23242  2.61364  2.77161  2.89531  2.65348  3.14772  2.39173  3.30574  3.53244  4.03096  3.41190  3.41257  2.91895  2.84459  2.11845  4.77077  3.54288    631 - -
          2.68618  4.42225  2.77519  2.73123  3.46354  2.40513  3.72494  3.29354  2.67741  2.69355  4.24690  2.90347  2.73739  3.18146  2.89801  2.37887  2.77519  2.98518  4.58477  3.61503
          0.02192  4.22696  4.94930  0.61958  0.77255  0.48576  0.95510
    586   2.26034  4.79093  3.00817  2.15470  4.04218  3.44708  2.88604  3.45111  2.49971  3.06873  3.89223  3.00503  3.85746  2.85066  2.95199  2.28818  2.87372  2.59987  5.32322  3.99722    632 - -
          2.68618  4.42225  2.77519  2.73123  3.46354  2.40513  3.72494  3.29354  2.67741  2.69355  4.24690  2.90347  2.73739  3.18146  2.89801  2.37887  2.77519  2.98518  4.58477  3.61503
          0.02192  4.22696  4.94930  0.61958  0.77255  0.48576  0.95510
    587   2.23491  4.48935  4.22130  3.73170  1.64965  3.99259  3.79490  2.92149  3.62372  2.52807  3.58378  3.85287  4.36534  3.80005  3.80589  3.30663  3.26343  2.76083  4.15419  1.66288    633 - -
          2.68618  4.42225  2.77519  2.73123  3.46354  2.40513  3.72494  3.29354  2.67741  2.69355  4.24690  2.90347  2.73739  3.18146  2.89801  2.37887  2.77519  2.98518  4.58477  3.61503
          0.02192  4.22696  4.94930  0.61958  0.77255  0.48576  0.95510
    588   2.84020  4.89049  3.40344  2.89059  4.45630  3.51265  3.84665  3.89708  2.30122  3.44130  4.30376  3.27882  4.02061  3.01413  1.17875  2.17391  3.13431  3.52342  5.54529  4.30651    634 - -
          2.68618  4.42225  2.77519  2.73123  3.46354  2.40513  3.72494  3.29354  2.67741  2.69355  4.24690  2.90347  2.73739  3.18146  2.89801  2.37887  2.77519  2.98518  4.58477  3.61503
          0.02192  4.22696  4.94930  0.61958  0.77255  0.48576  0.95510
    589   2.20020  4.80981  3.05358  2.54255  4.21950  3.40321  3.72849  3.62737  1.85130  3.22376  4.03517  3.03364  2.80569  2.87800  2.89404  2.67111  2.36367  3.26705  5.44429  4.12190    635 - -
          2.68618  4.42225  2.77519  2.73123  3.46354  2.40513  3.72494  3.29354  2.67741  2.69355  4.24690  2.90347  2.73739  3.18146  2.89801  2.37887  2.77519  2.98518  4.58477  3.61503
          0.02192  4.22696  4.94930  0.61958  0.77255  0.48576  0.95510
    590   2.80584  4.78516  3.33367  3.00177  4.51457  1.05632  4.10141  4.00081  2.76165  3.58647  4.45519  3.37959  4.02892  3.31300  2.09959  2.91028  3.17690  3.57869  5.66926  4.46627    636 - -
          2.68618  4.42225  2.77519  2.73123  3.46354  2.40513  3.72494  3.29354  2.67741  2.69355  4.24690  2.90347  2.73739  3.18146  2.89801  2.37887  2.77519  2.98518  4.58477  3.61503
          0.02192  4.22696  4.94930  0.61958  0.77255  0.48576  0.95510
    591   2.77788  2.54028  1.11683  2.75293  4.31230  3.39506  4.06506  3.65742  3.00940  3.40308  4.30008  3.21935  3.98999  3.28524  3.44933  2.86371  3.12649  3.31498  5.61913  4.32027    637 - -
          2.68618  4.42225  2.77519  2.73123  3.46354  2.40513  3.72494  3.29354  2.67741  2.69355  4.24690  2.90347  2.73739  3.18146  2.89801  2.37887  2.77519  2.98518  4.58477  3.61503
          0.02192  4.22696  4.94930  0.61958  0.77255  0.48576  0.95510
    592   2.97046  5.13105  3.40422  2.76507  4.55007  3.66478  3.69510  3.90856  1.76536  3.40449  4.24752  3.20359  4.04459  2.82930  1.42177  2.97912  2.38762  3.57692  5.50948  4.29059    638 - -
          2.68618  4.42225  2.77519  2.73123  3.46354  2.40513  3.72494  3.29354  2.67741  2.69355  4.24690  2.90347  2.73739  3.18146  2.89801  2.37887  2.77519  2.98518  4.58477  3.61503
          0.02192  4.22696  4.94930  0.61958  0.77255  0.48576  0.95510
    593   3.22871  4.51357  5.04436  4.56552  3.74777  4.63200  5.28086  1.47713  4.45939  2.23679  3.53831  4.75670  4.93984  4.72709  4.64707  4.03965  3.49950  0.86149  5.75007  4.53347    639 - -
          2.68618  4.42225  2.77519  2.73123  3.46354  2.40513  3.72494  3.29354  2.67741  2.69355  4.24690  2.90347  2.73739  3.18146  2.89801  2.37887  2.77519  2.98518  4.58477  3.61503
          0.02192  4.22696  4.94930  0.61958  0.77255  0.48576  0.95510
    594   3.22113  4.53170  4.97294  4.40442  3.27835  4.52198  4.88495  1.74175  4.27767  1.46958  1.86148  4.59065  4.75097  4.38960  4.37573  3.86396  3.44988  1.70320  5.24859  4.15743    640 - -
          2.68618  4.42225  2.77519  2.73123  3.46354  2.40513  3.72494  3.29354  2.67741  2.69355  4.24690  2.90347  2.73739  3.18146  2.89801  2.37887  2.77519  2.98518  4.58477  3.61503
          0.02192  4.22696  4.94930  0.61958  0.77255  0.48576  0.95510
    595   2.96979  5.17655  2.96619  2.60617  4.16003  3.56354  2.60005  3.95263  2.36185  3.44398  4.31785  3.09994  4.02524  1.32214  2.67614  2.95746  3.20135  3.61852  5.40025  3.99044    641 - -
          2.68618  4.42225  2.77519  2.73123  3.46354  2.40513  3.72494  3.29354  2.67741  2.69355  4.24690  2.90347  2.73739  3.18146  2.89801  2.37887  2.77519  2.98518  4.58477  3.61503
          0.02192  4.22696  4.94930  0.61958  0.77255  0.48576  0.95510
    596   2.78491  4.44845  3.92369  3.45939  3.55842  3.70198  4.30035  2.58654  3.30557  1.58851  3.49829  3.74125  4.20816  3.66442  3.56992  3.07945  1.54188  2.45339  5.22113  3.99268    642 - -
          2.68618  4.42225  2.77519  2.73123  3.46354  2.40513  3.72494  3.29354  2.67741  2.69355  4.24690  2.90347  2.73739  3.18146  2.89801  2.37887  2.77519  2.98518  4.58477  3.61503
          0.02192  4.22696  4.94930  0.61958  0.77255  0.48576  0.95510
    597   2.85741  4.89995  3.38113  2.76084  4.19102  3.63381  3.72349  3.50685  1.62941  3.13208  4.00182  3.20584  4.01342  2.88810  2.07264  2.91790  3.06664  2.09974  5.35794  4.11701    643 - -
          2.68618  4.42225  2.77519  2.73123  3.46354  2.40513  3.72494  3.29354  2.67741  2.69355  4.24690  2.90347  2.73739  3.18146  2.89801  2.37887  2.77519  2.98518  4.58477  3.61503
          0.02192  4.22696  4.94930  0.61958  0.77255  0.48576  0.95510
    598   3.06675  5.04833  2.97575  2.90489  4.47351  3.46269  4.27520  4.27848  3.21923  3.88736  4.85210  0.65652  4.13818  3.56133  3.57528  3.12816  3.46793  3.86293  5.73761  4.40627    644 - -
          2.68618  4.42225  2.77519  2.73123  3.46354  2.40513  3.72494  3.29354  2.67741  2.69355  4.24690  2.90347  2.73739  3.18146  2.89801  2.37887  2.77519  2.98518  4.58477  3.61503
          0.02192  4.22696  4.94930  0.61958  0.77255  0.48576  0.95510
    599   2.85533  5.33532  1.50562  2.29108  4.65613  3.37793  3.74923  4.15213  2.58182  3.64909  4.44578  2.24723  3.89683  2.88528  2.39733  2.79129  3.11273  3.73399  5.79257  4.36027    645 - -
          2.68618  4.42225  2.77519  2.73123  3.46354  2.40513  3.72494  3.29354  2.67741  2.69355  4.24690  2.90347  2.73739  3.18146  2.89801  2.37887  2.77519  2.98518  4.58477  3.61503
          0.02192  4.22696  4.94930  0.61958  0.77255  0.48576  0.95510
    600   2.15596  4.45176  3.41314  2.96064  3.48246  3.48842  3.90354  3.10327  2.92927  2.79458  3.70871  3.33735  2.76475  3.26128  3.27570  2.81912  2.93548  2.84505  4.96331  1.77284    646 - -
          2.68618  4.42225  2.77519  2.73123  3.46354  2.40513  3.72494  3.29354  2.67741  2.69355  4.24690  2.90347  2.73739  3.18146  2.89801  2.37887  2.77519  2.98518  4.58477  3.61503
          0.02192  4.22696  4.94930  0.61958  0.77255  0.48576  0.95510
    601   3.03003  5.64208  1.82002  1.79444  4.93017  3.33541  3.85021  4.46000  2.84443  3.93505  4.76626  1.44567  3.94273  3.00679  3.43952  2.91149  3.31156  4.01657  6.08538  4.57072    647 - -
          2.68618  4.42225  2.77519  2.73123  3.46354  2.40513  3.72494  3.29354  2.67741  2.69355  4.24690  2.90347  2.73739  3.18146  2.89801  2.37887  2.77519  2.98518  4.58477  3.61503
          0.02192  4.22696  4.94930  0.61958  0.77255  0.48576  0.95510
    602   2.64242  4.84973  2.52446  2.45884  4.09037  3.45233  3.66477  2.81504  2.14348  2.57666  3.92258  2.49202  3.85111  2.81489  2.91460  2.67242  2.87461  3.17332  5.34968  4.01230    648 - -
          2.68618  4.42225  2.77519  2.73123  3.46354  2.40513  3.72494  3.29354  2.67741  2.69355  4.24690  2.90347  2.73739  3.18146  2.89801  2.37887  2.77519  2.98518  4.58477  3.61503
          0.02192  4.22696  4.94930  0.61958  0.77255  0.48576  0.95510
    603   3.00310  5.48081  2.37884  1.26698  4.80255  3.36517  3.85611  4.31923  2.76705  3.82773  4.66975  1.77405  3.95760  3.01736  3.28093  2.91635  3.28564  3.90208  5.96238  4.50465    649 - -
          2.68618  4.42225  2.77519  2.73123  3.46354  2.40513  3.72494  3.29354  2.67741  2.69355  4.24690  2.90347  2.73739  3.18146  2.89801  2.37887  2.77519  2.98518  4.58477  3.61503
          0.02192  4.22696  4.94930  0.61958  0.77255  0.48576  0.95510
    604   3.26527  4.52477  5.12631  4.60376  3.58398  4.70632  5.21496  1.29996  4.50077  1.67887  3.36768  4.79451  4.94133  4.69087  4.64493  4.08592  3.51205  1.23194  5.59603  4.44005    650 - -
          2.68618  4.42225  2.77519  2.73123  3.46354  2.40513  3.72494  3.29354  2.67741  2.69355  4.24690  2.90347  2.73739  3.18146  2.89801  2.37887  2.77519  2.98518  4.58477  3.61503
          0.02192  4.22696  4.94930  0.61958  0.77255  0.48576  0.95510
    605   3.74870  5.04981  4.73015  4.52483  0.57176  4.32695  4.08850  3.24509  4.42723  2.53826  3.92958  4.43975  4.78709  4.49973  4.45830  3.99058  4.05482  3.25972  4.25661  2.58916    651 - -
          2.68618  4.42225  2.77519  2.73123  3.46354  2.40513  3.72494  3.29354  2.67741  2.69355  4.24690  2.90347  2.73739  3.18146  2.89801  2.37887  2.77519  2.98518  4.58477  3.61503
          0.02192  4.22696  4.94930  0.61958  0.77255  0.48576  0.95510
    606   3.06675  5.04833  2.97575  2.90489  4.47351  3.46269  4.27520  4.27848  3.21923  3.88736  4.85210  0.65652  4.13818  3.56133  3.57528  3.12816  3.46793  3.86293  5.73761  4.40627    652 - -
          2.68618  4.42225  2.77519  2.73123  3.46354  2.40513  3.72494  3.29354  2.67741  2.69355  4.24690  2.90347  2.73739  3.18146  2.89801  2.37887  2.77519  2.98518  4.58477  3.61503
          0.02192  4.22696  4.94930  0.61958  0.77255  0.48576  0.95510
    607   3.16771  4.89257  3.91267  3.86395  4.97060  0.34504  4.94729  4.67158  4.09253  4.27496  5.26412  4.07874  4.29343  4.38929  4.27532  3.35204  3.67606  4.13103  5.95687  5.08958    653 - -
          2.68618  4.42225  2.77519  2.73123  3.46354  2.40513  3.72494  3.29354  2.67741  2.69355  4.24690  2.90347  2.73739  3.18146  2.89801  2.37887  2.77519  2.98518  4.58477  3.61503
          0.02192  4.22696  4.94930  0.61958  0.77255  0.48576  0.95510
    608   2.88673  5.18206  1.11580  2.38075  4.67725  3.32438  3.94130  4.08342  2.92171  3.71629  4.58459  2.92746  3.94691  3.11973  3.45579  2.86442  2.26387  3.68114  5.92166  4.49824    654 - -
          2.68618  4.42225  2.77519  2.73123  3.46354  2.40513  3.72494  3.29354  2.67741  2.69355  4.24690  2.90347  2.73739  3.18146  2.89801  2.37887  2.77519  2.98518  4.58477  3.61503
          0.02192  4.22696  4.94930  0.61958  0.77255  0.48576  0.95510
    609   2.93555  4.45909  4.09389  3.53546  3.30627  4.00729  4.27398  1.71599  3.35215  1.46124  3.20445  3.86240  4.33945  2.62735  3.59620  3.30472  3.16580  2.37429  5.03794  3.85357    655 - -
          2.68618  4.42225  2.77519  2.73123  3.46354  2.40513  3.72494  3.29354  2.67741  2.69355  4.24690  2.90347  2.73739  3.18146  2.89801  2.37887  2.77519  2.98518  4.58477  3.61503
          0.02192  4.22696  4.94930  0.61958  0.77255  0.48576  0.95510
    610   3.16771  4.89257  3.91267  3.86395  4.97060  0.34504  4.94729  4.67158  4.09253  4.27496  5.26412  4.07874  4.29343  4.38929  4.27532  3.35204  3.67606  4.13103  5.95687  5.08958    656 - -
          2.68618  4.42225  2.77519  2.73123  3.46354  2.40513  3.72494  3.29354  2.67741  2.69355  4.24690  2.90347  2.73739  3.18146  2.89801  2.37887  2.77519  2.98518  4.58477  3.61503
          0.02192  4.22696  4.94930  0.61958  0.77255  0.48576  0.95510
    611   2.26059  4.34495  3.48471  2.44058  3.47829  3.59613  3.85240  2.81129  2.87336  2.53935  2.71729  3.33099  3.97769  3.18178  3.22654  2.84431  2.85411  2.23962  4.92943  2.83642    657 - -
          2.68618  4.42225  2.77519  2.73123  3.46354  2.40513  3.72494  3.29354  2.67741  2.69355  4.24690  2.90347  2.73739  3.18146  2.89801  2.37887  2.77519  2.98518  4.58477  3.61503
          0.02192  4.22696  4.94930  0.61958  0.77255  0.48576  0.95510
    612   3.25962  4.53611  5.08655  4.60818  3.70527  4.67220  5.30889  0.93057  4.49813  2.16415  3.49026  4.79924  4.96369  4.75102  4.67440  4.08300  3.52766  1.37960  5.73754  4.53649    658 - -
          2.68618  4.42225  2.77519  2.73123  3.46354  2.40513  3.72494  3.29354  2.67741  2.69355  4.24690  2.90347  2.73739  3.18146  2.89801  2.37887  2.77519  2.98518  4.58477  3.61503
          0.02192  4.22696  4.94930  0.61958  0.77255  0.48576  0.95510
    613   2.19722  4.27803  4.06051  3.51710  3.50906  3.78737  4.26565  2.29843  3.42554  1.99027  3.43979  3.78453  4.21859  3.70136  3.68487  3.10817  2.38073  1.56640  5.09405  3.88890    659 - -
          2.68618  4.42225  2.77519  2.73123  3.46354  2.40513  3.72494  3.29354  2.67741  2.69355  4.24690  2.90347  2.73739  3.18146  2.89801  2.37887  2.77519  2.98518  4.58477  3.61503
          0.02192  4.22696  4.94930  0.61958  0.77255  0.48576  0.95510
    614   2.75388  5.25231  2.20663  1.95866  4.57379  2.64034  3.68002  4.05846  2.09302  3.55077  4.32002  2.84724  3.84890  2.79926  2.99953  2.23504  2.99891  3.63433  5.69918  4.27276    660 - -
          2.68618  4.42225  2.77519  2.73123  3.46354  2.40513  3.72494  3.29354  2.67741  2.69355  4.24690  2.90347  2.73739  3.18146  2.89801  2.37887  2.77519  2.98518  4.58477  3.61503
          0.02192  4.22696  4.94930  0.61958  0.77255  0.48576  0.95510
    615   2.28629  4.41586  4.57430  4.04094  3.49407  4.23759  4.69324  1.25116  3.91570  1.77595  3.35214  4.26901  4.58161  4.16690  4.11268  3.58136  3.27823  1.88982  5.30149  4.11921    661 - -
          2.68618  4.42225  2.77519  2.73123  3.46354  2.40513  3.72494  3.29354  2.67741  2.69355  4.24690  2.90347  2.73739  3.18146  2.89801  2.37887  2.77519  2.98518  4.58477  3.61503
          0.02192  4.22696  4.94930  0.61958  0.77255  0.48576  0.95510
    616   2.63379  4.72790  2.53042  2.18498  3.00616  3.47047  3.69871  2.72232  2.54096  2.97246  3.81105  3.03137  3.86998  2.87805  2.99212  2.31331  2.86759  3.03638  5.25117  3.93548    662 - -
          2.68618  4.42225  2.77519  2.73123  3.46354  2.40513  3.72494  3.29354  2.67741  2.69355  4.24690  2.90347  2.73739  3.18146  2.89801  2.37887  2.77519  2.98518  4.58477  3.61503
          0.02192  4.22696  4.94930  0.61958  0.77255  0.48576  0.95510
    617   2.62510  4.46154  3.33558  2.77733  2.79271  2.77319  3.78378  2.99649  2.31826  2.68508  3.56443  3.22169  2.98126  3.06120  3.11155  2.78898  2.85855  2.75320  3.27037  3.71714    663 - -
          2.68618  4.42225  2.77519  2.73123  3.46354  2.40513  3.72494  3.29354  2.67741  2.69355  4.24690  2.90347  2.73739  3.18146  2.89801  2.37887  2.77519  2.98518  4.58477  3.61503
          0.02192  4.22696  4.94930  0.61958  0.77255  0.48576  0.95510
    618   1.43736  4.81165  2.12881  2.53477  4.48827  2.39520  3.92940  3.92295  2.84711  3.52964  4.34745  3.02093  3.87081  3.10463  3.32981  2.69463  3.00094  3.48057  5.74227  4.38923    664 - -
          2.68618  4.42225  2.77519  2.73123  3.46354  2.40513  3.72494  3.29354  2.67741  2.69355  4.24690  2.90347  2.73739  3.18146  2.89801  2.37887  2.77519  2.98518  4.58477  3.61503
          0.14720  4.22696  2.10143  0.61958  0.77255  0.48576  0.95510
    619   2.24007  5.02608  3.22637  2.63814  4.42382  3.55247  3.64863  3.79923  1.55000  3.31958  4.15312  3.09882  3.94939  2.78452  1.96017  2.85216  3.05304  3.46003  5.45204  4.20048    665 - -
          2.68618  4.42225  2.77519  2.73123  3.46354  2.40513  3.72494  3.29354  2.67741  2.69355  4.24690  2.90347  2.73739  3.18146  2.89801  2.37887  2.77519  2.98518  4.58477  3.61503
          0.16990  4.10457  1.96785  0.61958  0.77255  0.62547  0.76574
    620   2.68989  4.88247  2.79616  2.01942  3.98906  3.39731  3.62782  3.53926  2.39503  3.12051  3.96604  2.91978  3.83539  2.25334  2.80493  2.70584  2.92378  3.22441  5.27533  2.77454    666 - -
          2.68618  4.42225  2.77519  2.73123  3.46354  2.40513  3.72494  3.29354  2.67741  2.69355  4.24690  2.90347  2.73739  3.18146  2.89801  2.37887  2.77519  2.98518  4.58477  3.61503
          0.02863  3.96330  4.68565  0.61958  0.77255  0.74941  0.63988
    621   2.43232  4.49226  2.89413  2.60398  4.23715  2.20811  3.87055  3.65878  2.74725  3.29687  4.12538  2.20041  3.74127  3.06861  3.15855  2.53211  2.10428  3.22210  5.52343  4.22158    667 - -
          2.68596  4.42233  2.77528  2.73100  3.46362  2.40521  3.72503  3.29362  2.67749  2.69333  4.24698  2.90355  2.73748  3.18154  2.89809  2.37873  2.77528  2.98526  4.58485  3.61511
          0.61138  1.20467  1.84765  0.67352  0.71317  0.53131  0.88633
    622   2.83691  5.06321  2.81108  2.47191  4.44139  3.41082  3.66013  3.88829  1.47579  3.41039  4.25895  2.21562  3.89310  2.81179  2.51710  2.82570  3.07980  3.52987  5.51028  4.20699    670 - -
          2.68618  4.42225  2.77519  2.73123  3.46354  2.40513  3.72494  3.29354  2.67741  2.69355  4.24690  2.90347  2.73739  3.18146  2.89801  2.37887  2.77519  2.98518  4.58477  3.61503
          0.02859  3.96486  4.68721  0.61958  0.77255  0.53215  0.88513
    623   2.86182  5.23340  2.83079  1.99367  4.59970  3.47332  3.64428  4.02599  1.58601  3.49513  4.30464  2.95053  3.91090  2.22172  2.54439  2.81870  3.07855  3.64434  5.59967  4.27820    671 - -
          2.68618  4.42225  2.77519  2.73123  3.46354  2.40513  3.72494  3.29354  2.67741  2.69355  4.24690  2.90347  2.73739  3.18146  2.89801  2.37887  2.77519  2.98518  4.58477  3.61503
          0.02485  4.10301  4.82536  0.61958  0.77255  0.62703  0.76395
    624   2.67370  4.85959  1.89572  2.41639  4.13838  3.35730  3.73469  3.54941  2.60074  2.44633  4.03830  2.93892  3.84947  2.90743  3.07225  2.18130  2.94361  3.22274  5.43728  4.07304    672 - -
          2.68618  4.42225  2.77519  2.73123  3.46354  2.40513  3.72494  3.29354  2.67741  2.69355  4.24690  2.90347  2.73739  3.18146  2.89801  2.37887  2.77519  2.98518  4.58477  3.61503
          0.02485  4.10301  4.82536  0.61958  0.77255  0.62703  0.76395
    625   2.64428  4.64343  3.11760  2.21898  3.82031  3.49386  3.71571  3.14773  2.53188  2.33784  3.70983  3.08395  3.89071  2.40468  2.93421  2.73958  2.87611  2.41320  5.17885  3.89088    673 - -
          2.68618  4.42225  2.77519  2.73123  3.46354  2.40513  3.72494  3.29354  2.67741  2.69355  4.24690  2.90347  2.73739  3.18146  2.89801  2.37887  2.77519  2.98518  4.58477  3.61503
          0.02485  4.10301  4.82536  0.61958  0.77255  0.40659  1.09637
    626   3.27183  4.54758  5.08162  4.54558  3.47192  4.66476  5.12083  1.59831  4.43220  1.35050  3.26126  4.74296  4.89361  4.59468  4.56309  4.03393  3.51341  1.28946  5.48684  4.35716    674 - -
          2.68618  4.42225  2.77519  2.73123  3.46354  2.40513  3.72494  3.29354  2.67741  2.69355  4.24690  2.90347  2.73739  3.18146  2.89801  2.37887  2.77519  2.98518  4.58477  3.61503
          0.02192  4.22696  4.94930  0.61958  0.77255  0.48576  0.95510
    627   2.22343  4.28711  4.23940  3.69619  3.55524  3.91830  4.40894  1.79413  3.60636  2.41537  3.46901  3.94013  4.33174  3.87063  3.84789  3.24557  2.36102  1.46213  5.17781  3.97123    675 - -
          2.68618  4.42225  2.77519  2.73123  3.46354  2.40513  3.72494  3.29354  2.67741  2.69355  4.24690  2.90347  2.73739  3.18146  2.89801  2.37887  2.77519  2.98518  4.58477  3.61503
          0.02192  4.22696  4.94930  0.61958  0.77255  0.48576  0.95510
    628   2.23603  2.77494  4.52536  3.97384  3.48449  4.00222  4.50526  1.74870  3.85165  2.35072  3.40996  4.11719  4.39979  4.07261  4.01123  3.34215  3.08853  1.39701  5.12612  3.93059    676 - -
          2.68618  4.42225  2.77519  2.73123  3.46354  2.40513  3.72494  3.29354  2.67741  2.69355  4.24690  2.90347  2.73739  3.18146  2.89801  2.37887  2.77519  2.98518  4.58477  3.61503
          0.02192  4.22696  4.94930  0.61958  0.77255  0.48576  0.95510
    629   2.75216  5.06633  1.68835  2.38559  4.35941  3.41480  3.72481  3.73999  2.11569  3.35469  4.17584  2.92737  3.88357  2.86798  3.00413  2.74143  3.00162  2.58834  5.57503  4.19694    677 - -
          2.68618  4.42225  2.77519  2.73123  3.46354  2.40513  3.72494  3.29354  2.67741  2.69355  4.24690  2.90347  2.73739  3.18146  2.89801  2.37887  2.77519  2.98518  4.58477  3.61503
          0.02192  4.22696  4.94930  0.61958  0.77255  0.48576  0.95510
    630   3.05647  4.80726  2.26035  3.06811  1.16019  3.74685  3.90594  3.26262  3.29230  2.84022  3.92784  3.47399  4.23751  3.51745  3.65746  3.18814  3.33254  3.08403  4.59982  3.00435    678 - -
          2.68618  4.42225  2.77519  2.73123  3.46354  2.40513  3.72494  3.29354  2.67741  2.69355  4.24690  2.90347  2.73739  3.18146  2.89801  2.37887  2.77519  2.98518  4.58477  3.61503
          0.14720  4.22696  2.10143  0.61958  0.77255  0.48576  0.95510
    631   3.05847  5.65579  1.12266  1.69074  4.93913  3.27027  3.85357  4.47301  2.91506  3.96894  4.84092  2.73309  3.91470  3.02761  3.53553  2.92606  3.35643  4.03915  6.11371  4.59055    679 - -
          2.68618  4.42225  2.77519  2.73123  3.46354  2.40513  3.72494  3.29354  2.67741  2.69355  4.24690  2.90347  2.73739  3.18146  2.89801  2.37887  2.77519  2.98518  4.58477  3.61503
          0.02481  4.10457  4.82692  0.61958  0.77255  0.40737  1.09481
    632   2.94119  5.11207  2.63658  1.87249  4.71468  1.11196  4.04574  4.19445  2.97646  3.77823  4.64908  3.06357  4.00581  3.24427  3.43197  2.94862  3.28999  3.77238  5.89941  4.57432    680 - -
          2.68618  4.42225  2.77519  2.73123  3.46354  2.40513  3.72494  3.29354  2.67741  2.69355  4.24690  2.90347  2.73739  3.18146  2.89801  2.37887  2.77519  2.98518  4.58477  3.61503
          0.02192  4.22696  4.94930  0.61958  0.77255  0.48576  0.95510
    633   2.19188  4.90672  2.98834  2.55820  4.35974  3.41441  3.76175  3.78616  2.45051  3.35673  4.17425  1.72078  3.89891  2.91157  2.25835  2.73931  2.98562  3.40908  5.53773  4.21592    681 - -
          2.68618  4.42225  2.77519  2.73123  3.46354  2.40513  3.72494  3.29354  2.67741  2.69355  4.24690  2.90347  2.73739  3.18146  2.89801  2.37887  2.77519  2.98518  4.58477  3.61503
          0.02192  4.22696  4.94930  0.61958  0.77255  0.48576  0.95510
    634   2.66275  4.79631  3.02129  1.93888  3.98596  3.47573  3.69078  3.41489  2.49498  3.03610  3.87401  3.02197  3.87780  2.40496  2.93200  2.71152  2.89483  2.54703  5.28557  2.94396    682 - -
          2.68618  4.42225  2.77519  2.73123  3.46354  2.40513  3.72494  3.29354  2.67741  2.69355  4.24690  2.90347  2.73739  3.18146  2.89801  2.37887  2.77519  2.98518  4.58477  3.61503
          0.02192  4.22696  4.94930  0.61958  0.77255  0.48576  0.95510
    635   2.85805  4.36389  4.08283  3.52620  3.54818  3.97023  4.30303  1.60370  2.51987  2.37991  3.45661  3.84426  4.33332  3.70313  3.60433  3.27359  3.10091  1.50277  5.16466  3.95078    683 - -
          2.68618  4.42225  2.77519  2.73123  3.46354  2.40513  3.72494  3.29354  2.67741  2.69355  4.24690  2.90347  2.73739  3.18146  2.89801  2.37887  2.77519  2.98518  4.58477  3.61503
          0.02192  4.22696  4.94930  0.61958  0.77255  0.48576  0.95510
    636   2.60167  3.06682  3.34242  2.33844  3.64548  3.51712  3.81408  2.99624  2.75545  2.28942  3.58382  3.22916  3.92844  3.08244  3.14263  2.35052  2.40320  2.74677  5.05369  3.79864    684 - -
          2.68618  4.42225  2.77519  2.73123  3.46354  2.40513  3.72494  3.29354  2.67741  2.69355  4.24690  2.90347  2.73739  3.18146  2.89801  2.37887  2.77519  2.98518  4.58477  3.61503
          0.02192  4.22696  4.94930  0.61958  0.77255  0.48576  0.95510
    637   3.36775  4.69033  4.70355  4.25089  1.84461  4.34891  3.83229  2.91627  4.09419  1.44158  3.51988  4.18270  4.64737  4.14129  4.16131  3.68040  3.58897  2.88408  4.03640  1.51110    685 - -
          2.68618  4.42225  2.77519  2.73123  3.46354  2.40513  3.72494  3.29354  2.67741  2.69355  4.24690  2.90347  2.73739  3.18146  2.89801  2.37887  2.77519  2.98518  4.58477  3.61503
          0.02192  4.22696  4.94930  0.61958  0.77255  0.48576  0.95510
    638   2.62935  4.87578  2.30693  2.45958  4.34686  3.33996  3.75980  3.78851  2.58616  3.36290  4.15977  2.97042  2.79514  2.90504  3.06424  2.18322  1.99219  3.38844  5.56841  4.20818    686 - -
          2.68618  4.42225  2.77519  2.73123  3.46354  2.40513  3.72494  3.29354  2.67741  2.69355  4.24690  2.90347  2.73739  3.18146  2.89801  2.37887  2.77519  2.98518  4.58477  3.61503
          0.02192  4.22696  4.94930  0.61958  0.77255  0.48576  0.95510
    639   2.88325  5.19127  3.17357  2.59151  4.58310  2.63586  3.65484  3.98629  1.83459  3.45450  4.26118  3.07818  3.96896  2.24572  1.76239  2.86211  3.08497  3.61689  5.54995  4.27120    687 - -
          2.68618  4.42225  2.77519  2.73123  3.46354  2.40513  3.72494  3.29354  2.67741  2.69355  4.24690  2.90347  2.73739  3.18146  2.89801  2.37887  2.77519  2.98518  4.58477  3.61503
          0.02192  4.22696  4.94930  0.61958  0.77255  0.48576  0.95510
    640   2.26567  5.06269  2.80633  2.04867  4.37354  3.40772  3.65674  3.82543  2.42897  3.36164  4.14334  2.43443  3.83890  2.35558  2.90654  2.66649  2.42142  3.44030  5.54132  4.15930    688 - -
          2.68618  4.42225  2.77519  2.73123  3.46354  2.40513  3.72494  3.29354  2.67741  2.69355  4.24690  2.90347  2.73739  3.18146  2.89801  2.37887  2.77519  2.98518  4.58477  3.61503
          0.02192  4.22696  4.94930  0.61958  0.77255  0.48576  0.95510
    641   2.95498  5.53632  1.92826  1.32022  4.83224  3.35200  3.79832  4.34627  2.71922  3.82158  4.63084  2.80460  3.91926  2.24391  3.27481  2.85490  3.22195  3.90938  5.96722  4.48440    689 - -
          2.68618  4.42225  2.77519  2.73123  3.46354  2.40513  3.72494  3.29354  2.67741  2.69355  4.24690  2.90347  2.73739  3.18146  2.89801  2.37887  2.77519  2.98518  4.58477  3.61503
          0.02192  4.22696  4.94930  0.61958  0.77255  0.48576  0.95510
    642   3.05005  4.44483  4.60727  4.02576  3.01753  4.19466  4.39190  2.45413  3.84686  1.26132  1.90937  4.20061  4.47971  4.01041  3.96413  3.50859  3.27328  2.49623  2.87568  3.57785    690 - -
          2.68618  4.42225  2.77519  2.73123  3.46354  2.40513  3.72494  3.29354  2.67741  2.69355  4.24690  2.90347  2.73739  3.18146  2.89801  2.37887  2.77519  2.98518  4.58477  3.61503
          0.02192  4.22696  4.94930  0.61958  0.77255  0.48576  0.95510
    643   2.63378  4.31137  3.56855  3.00842  2.63584  2.78743  3.85335  2.80198  2.95405  2.51324  2.72252  2.67359  4.00245  3.24746  3.28589  2.87675  2.86700  2.58450  4.80543  2.76664    691 - -
          2.68618  4.42225  2.77519  2.73123  3.46354  2.40513  3.72494  3.29354  2.67741  2.69355  4.24690  2.90347  2.73739  3.18146  2.89801  2.37887  2.77519  2.98518  4.58477  3.61503
          0.02192  4.22696  4.94930  0.61958  0.77255  0.48576  0.95510
    644   2.86955  5.42608  2.01167  1.89262  4.73763  3.36434  3.74365  4.23980  2.13069  3.71519  4.50178  1.86094  3.88916  2.87460  3.13627  2.78785  3.12496  3.80366  5.85620  4.39805    692 - -
          2.68618  4.42225  2.77519  2.73123  3.46354  2.40513  3.72494  3.29354  2.67741  2.69355  4.24690  2.90347  2.73739  3.18146  2.89801  2.37887  2.77519  2.98518  4.58477  3.61503
          0.02192  4.22696  4.94930  0.61958  0.77255  0.48576  0.95510
    645   3.44119  4.72037  5.14049  4.61005  3.27489  4.77071  5.13922  1.42167  4.44728  0.98109  3.06824  4.83884  4.94787  4.56954  4.54793  4.15671  3.67385  2.10838  5.38989  4.29253    693 - -
          2.68618  4.42225  2.77519  2.73123  3.46354  2.40513  3.72494  3.29354  2.67741  2.69355  4.24690  2.90347  2.73739  3.18146  2.89801  2.37887  2.77519  2.98518  4.58477  3.61503
          0.02192  4.22696  4.94930  0.61958  0.77255  0.48576  0.95510
    646   2.67203  4.72548  3.18084  2.62094  3.97476  3.50589  3.72093  3.34729  2.46260  2.98808  3.83886  3.10198  3.90757  2.39463  2.38813  2.74846  2.08744  2.49544  5.26588  3.97844    694 - -
          2.68618  4.42225  2.77519  2.73123  3.46354  2.40513  3.72494  3.29354  2.67741  2.69355  4.24690  2.90347  2.73739  3.18146  2.89801  2.37887  2.77519  2.98518  4.58477  3.61503
          0.02192  4.22696  4.94930  0.61958  0.77255  0.48576  0.95510
    647   2.71483  4.57484  3.32093  2.82376  3.58028  3.57202  2.79382  3.11599  2.70606  1.92512  3.68164  3.25951  2.28348  3.10789  3.05587  2.86056  2.96148  2.88416  5.02520  3.68561    695 - -
          2.68618  4.42225  2.77519  2.73123  3.46354  2.40513  3.72494  3.29354  2.67741  2.69355  4.24690  2.90347  2.73739  3.18146  2.89801  2.37887  2.77519  2.98518  4.58477  3.61503
          0.02192  4.22696  4.94930  0.61958  0.77255  0.48576  0.95510
    648   1.15615  2.41570  4.04059  3.66105  4.20593  2.10456  4.47566  3.54284  3.59231  3.30558  4.16051  3.60861  3.82816  3.83896  3.82336  2.51741  2.79115  3.07316  5.61898  4.45279    696 - -
          2.68618  4.42225  2.77519  2.73123  3.46354  2.40513  3.72494  3.29354  2.67741  2.69355  4.24690  2.90347  2.73739  3.18146  2.89801  2.37887  2.77519  2.98518  4.58477  3.61503
          0.02192  4.22696  4.94930  0.61958  0.77255  0.48576  0.95510
    649   3.79996  5.14322  4.38264  4.19126  2.40147  4.25961  3.84523  3.76566  4.04033  3.12408  4.40504  4.18856  4.73086  4.25696  4.14486  3.89522  4.09157  3.65448  4.05422  0.53296    697 - -
          2.68618  4.42225  2.77519  2.73123  3.46354  2.40513  3.72494  3.29354  2.67741  2.69355  4.24690  2.90347  2.73739  3.18146  2.89801  2.37887  2.77519  2.98518  4.58477  3.61503
          0.02192  4.22696  4.94930  0.61958  0.77255  0.48576  0.95510
    650   0.91200  2.42893  4.20060  3.85160  4.16428  3.12719  4.58673  3.27710  3.73735  3.20200  4.13443  3.72376  3.89234  3.99059  3.92250  2.59195  2.84901  2.89266  5.63126  4.46608    698 - -
          2.68618  4.42225  2.77519  2.73123  3.46354  2.40513  3.72494  3.29354  2.67741  2.69355  4.24690  2.90347  2.73739  3.18146  2.89801  2.37887  2.77519  2.98518  4.58477  3.61503
          0.02192  4.22696  4.94930  0.61958  0.77255  0.48576  0.95510
    651   2.87619  4.32418  4.30616  3.73236  3.29229  4.02262  4.34930  1.91120  3.61642  1.71316  2.47748  3.98357  4.35555  3.84294  3.81768  3.32262  2.01679  2.17549  4.99759  3.83261    699 - -
          2.68618  4.42225  2.77519  2.73123  3.46354  2.40513  3.72494  3.29354  2.67741  2.69355  4.24690  2.90347  2.73739  3.18146  2.89801  2.37887  2.77519  2.98518  4.58477  3.61503
          0.02192  4.22696  4.94930  0.61958  0.77255  0.48576  0.95510
    652   2.37149  4.31620  3.56924  3.25310  4.38648  3.09993  4.31538  3.76081  3.26703  3.48169  4.32458  3.42693  3.83499  3.58133  3.58121  1.25402  1.59852  3.25178  5.73663  4.51088    700 - -
          2.68618  4.42225  2.77519  2.73123  3.46354  2.40513  3.72494  3.29354  2.67741  2.69355  4.24690  2.90347  2.73739  3.18146  2.89801  2.37887  2.77519  2.98518  4.58477  3.61503
          0.02192  4.22696  4.94930  0.61958  0.77255  0.48576  0.95510
    653   3.25508  4.51975  5.11799  4.63563  3.74392  4.69916  5.33927  1.07883  4.53647  2.21254  3.52273  4.82307  4.98138  4.78926  4.71395  4.10739  3.52041  1.15247  5.76889  4.56378    701 - -
          2.68618  4.42225  2.77519  2.73123  3.46354  2.40513  3.72494  3.29354  2.67741  2.69355  4.24690  2.90347  2.73739  3.18146  2.89801  2.37887  2.77519  2.98518  4.58477  3.61503
          0.02192  4.22696  4.94930  0.61958  0.77255  0.48576  0.95510
    654   3.46785  5.19428  3.55300  3.36263  3.60085  3.80425  0.57456  4.22812  3.19934  3.66943  4.75205  3.75164  4.38288  3.73776  3.43601  3.53987  3.78951  3.95675  5.05657  3.54471    702 - -
          2.68618  4.42225  2.77519  2.73123  3.46354  2.40513  3.72494  3.29354  2.67741  2.69355  4.24690  2.90347  2.73739  3.18146  2.89801  2.37887  2.77519  2.98518  4.58477  3.61503
          0.02192  4.22696  4.94930  0.61958  0.77255  0.48576  0.95510
    655   3.24023  5.34533  3.68221  2.96682  4.85314  3.82302  3.71846  4.18156  0.98400  3.58223  4.45843  3.34831  4.17983  2.84906  1.72208  3.22488  3.38939  3.86137  5.58496  4.44789    703 - -
          2.68618  4.42225  2.77519  2.73123  3.46354  2.40513  3.72494  3.29354  2.67741  2.69355  4.24690  2.90347  2.73739  3.18146  2.89801  2.37887  2.77519  2.98518  4.58477  3.61503
          0.02192  4.22696  4.94930  0.61958  0.77255  0.48576  0.95510
    656   2.07145  4.45804  3.34306  2.88321  3.75904  3.37717  3.92282  3.25422  2.87291  2.94300  3.82017  3.26718  3.91048  3.20264  3.24817  1.59236  2.88272  2.94903  5.17802  2.67345    704 - -
          2.68618  4.42225  2.77519  2.73123  3.46354  2.40513  3.72494  3.29354  2.67741  2.69355  4.24690  2.90347  2.73739  3.18146  2.89801  2.37887  2.77519  2.98518  4.58477  3.61503
          0.02192  4.22696  4.94930  0.61958  0.77255  0.48576  0.95510
    657   3.22384  5.18659  3.19728  2.97414  4.40147  3.64145  4.12964  4.10460  2.77321  3.56891  4.60246  3.43113  4.20988  0.71386  3.04331  3.26385  3.52794  3.81629  5.61499  4.34089    705 - -
          2.68618  4.42225  2.77519  2.73123  3.46354  2.40513  3.72494  3.29354  2.67741  2.69355  4.24690  2.90347  2.73739  3.18146  2.89801  2.37887  2.77519  2.98518  4.58477  3.61503
          0.02192  4.22696  4.94930  0.61958  0.77255  0.48576  0.95510
    658   3.16771  4.89257  3.91267  3.86395  4.97060  0.34504  4.94729  4.67158  4.09253  4.27496  5.26412  4.07874  4.29343  4.38929  4.27532  3.35204  3.67606  4.13103  5.95687  5.08958    706 - -
          2.68618  4.42225  2.77519  2.73123  3.46354  2.40513  3.72494  3.29354  2.67741  2.69355  4.24690  2.90347  2.73739  3.18146  2.89801  2.37887  2.77519  2.98518  4.58477  3.61503
          0.02192  4.22696  4.94930  0.61958  0.77255  0.48576  0.95510
    659   2.38611  4.35154  3.43838  3.23973  4.59688  2.07417  4.40184  4.08493  3.39903  3.74439  4.55697  3.41823  3.83666  3.66950  3.71813  0.94583  2.89081  3.45764  5.90565  4.68422    707 - -
          2.68618  4.42225  2.77519  2.73123  3.46354  2.40513  3.72494  3.29354  2.67741  2.69355  4.24690  2.90347  2.73739  3.18146  2.89801  2.37887  2.77519  2.98518  4.58477  3.61503
          0.02192  4.22696  4.94930  0.61958  0.77255  0.48576  0.95510
    660   2.98948  5.42349  2.49765  1.14783  4.72516  3.41495  3.81457  4.21519  2.60873  3.71050  4.55656  2.89821  3.96584  2.22852  3.05079  2.91575  3.24975  3.82488  5.85072  4.44063    708 - -
          2.68618  4.42225  2.77519  2.73123  3.46354  2.40513  3.72494  3.29354  2.67741  2.69355  4.24690  2.90347  2.73739  3.18146  2.89801  2.37887  2.77519  2.98518  4.58477  3.61503
          0.02192  4.22696  4.94930  0.61958  0.77255  0.48576  0.95510
    661   2.23209  4.40073  4.30562  3.79211  1.46278  3.96150  3.86403  2.81311  3.65239  2.40560  3.46702  3.88859  4.33553  3.82755  3.80445  3.27912  3.19525  2.66334  2.65671  2.66938    709 - -
          2.68618  4.42225  2.77519  2.73123  3.46354  2.40513  3.72494  3.29354  2.67741  2.69355  4.24690  2.90347  2.73739  3.18146  2.89801  2.37887  2.77519  2.98518  4.58477  3.61503
          0.02192  4.22696  4.94930  0.61958  0.77255  0.48576  0.95510
    662   2.55875  4.70786  2.94716  2.60970  4.44003  2.38072  3.90499  3.89368  2.75993  3.47754  4.27580  2.31171  2.11411  3.06989  3.21251  2.07691  2.91833  3.43001  5.67664  4.34345    710 - -
          2.68618  4.42225  2.77519  2.73123  3.46354  2.40513  3.72494  3.29354  2.67741  2.69355  4.24690  2.90347  2.73739  3.18146  2.89801  2.37887  2.77519  2.98518  4.58477  3.61503
          0.02192  4.22696  4.94930  0.61958  0.77255  0.48576  0.95510
    663   2.64384  2.90721  4.21199  3.62625  3.20360  3.77003  4.10045  2.06672  3.49139  2.25668  3.20859  3.79616  4.14100  3.70088  3.64460  3.06782  2.35965  1.92986  4.73848  2.71271    711 - -
          2.68618  4.42225  2.77519  2.73123  3.46354  2.40513  3.72494  3.29354  2.67741  2.69355  4.24690  2.90347  2.73739  3.18146  2.89801  2.37887  2.77519  2.98518  4.58477  3.61503
          0.02192  4.22696  4.94930  0.61958  0.77255  0.48576  0.95510
    664   3.10049  4.56218  4.60656  4.29476  3.83857  4.08035  5.04502  2.10436  4.16915  2.47197  3.76232  4.42451  4.63153  4.50978  4.34603  3.61767  3.45980  0.67008  5.67817  4.42646    712 - -
          2.68618  4.42225  2.77519  2.73123  3.46354  2.40513  3.72494  3.29354  2.67741  2.69355  4.24690  2.90347  2.73739  3.18146  2.89801  2.37887  2.77519  2.98518  4.58477  3.61503
          0.02192  4.22696  4.94930  0.61958  0.77255  0.48576  0.95510
    665   3.28788  4.54855  5.13316  4.60907  3.54619  4.72090  5.21706  1.13209  4.50174  1.62800  3.32734  4.80639  4.94746  4.68181  4.64195  4.10109  3.53334  1.46175  5.57929  4.43485    713 - -
          2.68618  4.42225  2.77519  2.73123  3.46354  2.40513  3.72494  3.29354  2.67741  2.69355  4.24690  2.90347  2.73739  3.18146  2.89801  2.37887  2.77519  2.98518  4.58477  3.61503
          0.02192  4.22696  4.94930  0.61958  0.77255  0.48576  0.95510
    666   2.63668  4.26803  3.73053  3.17448  3.40029  2.72453  3.98439  2.67171  3.08636  1.79459  2.64755  3.50866  4.04547  3.38227  3.38029  2.92268  2.36386  2.47996  4.90852  3.69657    714 - -
          2.68618  4.42225  2.77519  2.73123  3.46354  2.40513  3.72494  3.29354  2.67741  2.69355  4.24690  2.90347  2.73739  3.18146  2.89801  2.37887  2.77519  2.98518  4.58477  3.61503
          0.02192  4.22696  4.94930  0.61958  0.77255  0.48576  0.95510
    667   2.60650  4.42810  3.69958  3.34940  3.97286  3.37767  4.32555  3.04407  3.28979  2.91405  3.96476  3.58542  1.24174  3.64438  3.57815  2.82422  3.01998  2.02002  5.48134  4.23479    715 - -
          2.68618  4.42225  2.77519  2.73123  3.46354  2.40513  3.72494  3.29354  2.67741  2.69355  4.24690  2.90347  2.73739  3.18146  2.89801  2.37887  2.77519  2.98518  4.58477  3.61503
          0.02192  4.22696  4.94930  0.61958  0.77255  0.48576  0.95510
    668   3.28788  4.54855  5.13316  4.60907  3.54619  4.72090  5.21706  1.13209  4.50174  1.62800  3.32734  4.80639  4.94746  4.68181  4.64195  4.10109  3.53334  1.46175  5.57929  4.43485    716 - -
          2.68618  4.42225  2.77519  2.73123  3.46354  2.40513  3.72494  3.29354  2.67741  2.69355  4.24690  2.90347  2.73739  3.18146  2.89801  2.37887  2.77519  2.98518  4.58477  3.61503
          0.02192  4.22696  4.94930  0.61958  0.77255  0.48576  0.95510
    669   2.64404  4.44032  3.44014  2.92980  3.62189  3.53844  2.25986  2.93632  2.82958  2.70531  3.62438  3.32862  3.98594  3.19945  3.17113  2.83628  2.37033  1.91238  5.06556  3.78947    717 - -
          2.68618  4.42225  2.77519  2.73123  3.46354  2.40513  3.72494  3.29354  2.67741  2.69355  4.24690  2.90347  2.73739  3.18146  2.89801  2.37887  2.77519  2.98518  4.58477  3.61503
          0.02192  4.22696  4.94930  0.61958  0.77255  0.48576  0.95510
    670   2.69669  5.00876  2.86686  2.06636  4.33152  3.42508  3.67698  3.76585  2.09393  3.32005  4.11636  2.94564  3.85931  2.80984  2.86890  2.28037  2.06782  3.39718  5.51068  4.15249    718 - -
          2.68618  4.42225  2.77519  2.73123  3.46354  2.40513  3.72494  3.29354  2.67741  2.69355  4.24690  2.90347  2.73739  3.18146  2.89801  2.37887  2.77519  2.98518  4.58477  3.61503
          0.02192  4.22696  4.94930  0.61958  0.77255  0.48576  0.95510
    671   1.47345  4.62004  3.10884  2.71652  4.23844  3.29399  3.91225  3.65010  2.73843  3.28239  4.11418  3.14304  3.86567  2.37127  3.13941  2.10550  2.90903  3.25590  5.52480  4.22880    719 - -
          2.68618  4.42225  2.77519  2.73123  3.46354  2.40513  3.72494  3.29354  2.67741  2.69355  4.24690  2.90347  2.73739  3.18146  2.89801  2.37887  2.77519  2.98518  4.58477  3.61503
          0.02192  4.22696  4.94930  0.61958  0.77255  0.48576  0.95510
    672   2.83575  4.76813  3.26592  2.80884  3.15033  3.62665  1.78948  3.40690  2.74343  2.99607  3.91535  3.24679  4.04979  3.12204  3.11401  2.31772  3.08090  3.14322  4.68020  2.42090    720 - -
          2.68618  4.42225  2.77519  2.73123  3.46354  2.40513  3.72494  3.29354  2.67741  2.69355  4.24690  2.90347  2.73739  3.18146  2.89801  2.37887  2.77519  2.98518  4.58477  3.61503
          0.02192  4.22696  4.94930  0.61958  0.77255  0.48576  0.95510
    673   2.62782  4.27839  3.62219  3.05295  2.68130  2.79733  3.87351  2.75893  2.97743  2.47212  2.66996  3.41827  4.00879  3.27463  2.66213  2.88861  2.85977  2.54640  4.80914  2.75245    721 - -
          2.68618  4.42225  2.77519  2.73123  3.46354  2.40513  3.72494  3.29354  2.67741  2.69355  4.24690  2.90347  2.73739  3.18146  2.89801  2.37887  2.77519  2.98518  4.58477  3.61503
          0.02192  4.22696  4.94930  0.61958  0.77255  0.48576  0.95510
    674   2.74538  4.91187  3.17218  2.58910  4.20670  3.53300  3.67920  3.59677  1.97840  3.17747  4.00566  3.07689  2.84317  2.82694  1.94997  2.77789  2.96723  2.58047  5.38338  4.09264    722 - -
          2.68618  4.42225  2.77519  2.73123  3.46354  2.40513  3.72494  3.29354  2.67741  2.69355  4.24690  2.90347  2.73739  3.18146  2.89801  2.37887  2.77519  2.98518  4.58477  3.61503
          0.02192  4.22696  4.94930  0.61958  0.77255  0.48576  0.95510
    675   3.29088  4.79066  4.45530  4.09079  3.41968  4.11434  4.74402  2.63371  3.83604  1.97257  0.82998  4.31991  4.58934  4.20093  3.99650  3.67009  3.60983  2.67858  5.29864  4.08608    723 - -
          2.68618  4.42225  2.77519  2.73123  3.46354  2.40513  3.72494  3.29354  2.67741  2.69355  4.24690  2.90347  2.73739  3.18146  2.89801  2.37887  2.77519  2.98518  4.58477  3.61503
          0.02192  4.22696  4.94930  0.61958  0.77255  0.48576  0.95510
    676   3.57966  4.94512  4.75866  4.41459  3.31219  4.42886  4.96145  2.54871  4.18009  0.53563  3.24959  4.65671  4.81231  4.46091  4.29208  4.06455  3.86261  2.67538  5.30425  4.10468    724 - -
          2.68618  4.42225  2.77519  2.73123  3.46354  2.40513  3.72494  3.29354  2.67741  2.69355  4.24690  2.90347  2.73739  3.18146  2.89801  2.37887  2.77519  2.98518  4.58477  3.61503
          0.02192  4.22696  4.94930  0.61958  0.77255  0.48576  0.95510
    677   2.69781  4.90899  2.90590  2.12382  4.10852  3.45406  3.68868  3.57766  2.48022  3.17000  3.99246  2.97947  3.87683  2.38886  2.92434  2.27811  2.93318  3.25202  5.37421  2.41005    725 - -
          2.68618  4.42225  2.77519  2.73123  3.46354  2.40513  3.72494  3.29354  2.67741  2.69355  4.24690  2.90347  2.73739  3.18146  2.89801  2.37887  2.77519  2.98518  4.58477  3.61503
          0.02192  4.22696  4.94930  0.61958  0.77255  0.48576  0.95510
    678   3.45443  5.23828  3.98566  3.44001  4.68614  3.85386  4.14837  4.26635  2.46908  3.71769  4.72103  3.76580  4.35054  3.36205  0.55027  3.52950  3.70337  3.97782  5.63135  4.55061    726 - -
          2.68618  4.42225  2.77519  2.73123  3.46354  2.40513  3.72494  3.29354  2.67741  2.69355  4.24690  2.90347  2.73739  3.18146  2.89801  2.37887  2.77519  2.98518  4.58477  3.61503
          0.02192  4.22696  4.94930  0.61958  0.77255  0.48576  0.95510
    679   2.76684  4.89574  2.79697  2.62448  4.51987  3.31588  4.01136  4.06549  2.88575  3.65430  4.50730  1.15503  2.48293  3.21010  3.30462  2.81545  3.13533  3.62009  5.76411  4.41292    727 - -
          2.68618  4.42225  2.77519  2.73123  3.46354  2.40513  3.72494  3.29354  2.67741  2.69355  4.24690  2.90347  2.73739  3.18146  2.89801  2.37887  2.77519  2.98518  4.58477  3.61503
          0.02192  4.22696  4.94930  0.61958  0.77255  0.48576  0.95510
    680   3.49054  4.78051  5.12409  4.59437  3.21600  4.78181  5.11869  1.75492  4.41658  0.78852  3.01267  4.83908  4.94861  4.53357  4.51520  4.17060  3.72041  2.23789  5.35069  4.25996    728 - -
          2.68618  4.42225  2.77519  2.73123  3.46354  2.40513  3.72494  3.29354  2.67741  2.69355  4.24690  2.90347  2.73739  3.18146  2.89801  2.37887  2.77519  2.98518  4.58477  3.61503
          0.02192  4.22696  4.94930  0.61958  0.77255  0.48576  0.95510
    681   3.20670  4.51606  4.99827  4.42568  2.35518  4.49040  4.81599  1.77925  4.29042  1.23715  3.05054  4.57735  4.72183  4.37523  4.35975  3.83097  3.43333  1.75162  5.15080  4.02520    729 - -
          2.68618  4.42225  2.77519  2.73123  3.46354  2.40513  3.72494  3.29354  2.67741  2.69355  4.24690  2.90347  2.73739  3.18146  2.89801  2.37887  2.77519  2.98518  4.58477  3.61503
          0.02192  4.22696  4.94930  0.61958  0.77255  0.48576  0.95510
    682   3.79996  5.14322  4.38264  4.19126  2.40147  4.25961  3.84523  3.76566  4.04033  3.12408  4.40504  4.18856  4.73086  4.25696  4.14486  3.89522  4.09157  3.65448  4.05422  0.53296    730 - -
          2.68618  4.42225  2.77519  2.73123  3.46354  2.40513  3.72494  3.29354  2.67741  2.69355  4.24690  2.90347  2.73739  3.18146  2.89801  2.37887  2.77519  2.98518  4.58477  3.61503
          0.02192  4.22696  4.94930  0.61958  0.77255  0.48576  0.95510
    683   2.64891  4.48970  3.79384  3.58184  4.33291  3.31260  4.56549  3.50658  3.53219  3.35668  4.39545  3.71919  4.04961  3.91156  3.76269  2.85564  0.68770  3.16013  5.73660  4.55413    731 - -
          2.68618  4.42225  2.77519  2.73123  3.46354  2.40513  3.72494  3.29354  2.67741  2.69355  4.24690  2.90347  2.73739  3.18146  2.89801  2.37887  2.77519  2.98518  4.58477  3.61503
          0.02192  4.22696  4.94930  0.61958  0.77255  0.48576  0.95510
    684   1.13808  2.41519  4.04410  3.66510  4.20406  2.15187  4.47732  3.53942  3.59554  3.30357  4.15909  3.61050  3.82868  3.84188  3.82534  2.51799  2.79137  3.07077  5.61786  4.45197    732 - -
          2.68618  4.42225  2.77519  2.73123  3.46354  2.40513  3.72494  3.29354  2.67741  2.69355  4.24690  2.90347  2.73739  3.18146  2.89801  2.37887  2.77519  2.98518  4.58477  3.61503
          0.02192  4.22696  4.94930  0.61958  0.77255  0.48576  0.95510
    685   3.30183  4.57058  5.12512  4.58858  3.44844  4.70234  5.15383  1.35384  4.47438  1.31954  3.23109  4.78578  4.91707  4.62069  4.59513  4.07456  3.54163  1.53562  5.48879  4.37236    733 - -
          2.68618  4.42225  2.77519  2.73123  3.46354  2.40513  3.72494  3.29354  2.67741  2.69355  4.24690  2.90347  2.73739  3.18146  2.89801  2.37887  2.77519  2.98518  4.58477  3.61503
          0.02192  4.22696  4.94930  0.61958  0.77255  0.48576  0.95510
    686   2.64891  4.48970  3.79384  3.58184  4.33291  3.31260  4.56549  3.50658  3.53219  3.35668  4.39545  3.71919  4.04961  3.91156  3.76269  2.85564  0.68770  3.16013  5.73660  4.55413    734 - -
          2.68618  4.42225  2.77519  2.73123  3.46354  2.40513  3.72494  3.29354  2.67741  2.69355  4.24690  2.90347  2.73739  3.18146  2.89801  2.37887  2.77519  2.98518  4.58477  3.61503
          0.02192  4.22696  4.94930  0.61958  0.77255  0.48576  0.95510
    687   3.45443  5.23828  3.98566  3.44001  4.68614  3.85386  4.14837  4.26635  2.46908  3.71769  4.72103  3.76580  4.35054  3.36205  0.55027  3.52950  3.70337  3.97782  5.63135  4.55061    735 - -
          2.68618  4.42225  2.77519  2.73123  3.46354  2.40513  3.72494  3.29354  2.67741  2.69355  4.24690  2.90347  2.73739  3.18146  2.89801  2.37887  2.77519  2.98518  4.58477  3.61503
          0.02192  4.22696  4.94930  0.61958  0.77255  0.48576  0.95510
    688   0.88307  4.28594  3.66559  3.44527  4.52971  2.04756  4.49820  3.90147  3.53832  3.64037  4.48081  3.52379  3.84473  3.80096  3.81308  2.55105  2.87437  3.33168  5.87121  4.69646    736 - -
          2.68618  4.42225  2.77519  2.73123  3.46354  2.40513  3.72494  3.29354  2.67741  2.69355  4.24690  2.90347  2.73739  3.18146  2.89801  2.37887  2.77519  2.98518  4.58477  3.61503
          0.02192  4.22696  4.94930  0.61958  0.77255  0.48576  0.95510
    689   3.25919  5.36241  3.73729  2.98579  4.88387  3.84192  3.71090  4.20036  1.14686  3.59000  4.46572  3.35978  4.18860  2.83944  1.42478  3.24122  3.40019  3.88115  5.58534  4.45784    737 - -
          2.68618  4.42225  2.77519  2.73123  3.46354  2.40513  3.72494  3.29354  2.67741  2.69355  4.24690  2.90347  2.73739  3.18146  2.89801  2.37887  2.77519  2.98518  4.58477  3.61503
          0.02192  4.22696  4.94930  0.61958  0.77255  0.48576  0.95510
    690   2.69243  5.08754  2.31378  2.35919  4.43021  3.39726  3.66655  3.88778  1.82901  3.41345  4.19084  2.90099  3.84079  2.78854  2.91213  2.26716  2.43812  3.48818  5.58159  4.19359    738 - -
          2.68618  4.42225  2.77519  2.73123  3.46354  2.40513  3.72494  3.29354  2.67741  2.69355  4.24690  2.90347  2.73739  3.18146  2.89801  2.37887  2.77519  2.98518  4.58477  3.61503
          0.02192  4.22696  4.94930  0.61958  0.77255  0.48576  0.95510
    691   2.68244  4.87474  3.07930  2.52006  4.15173  2.73567  3.66944  3.56169  2.07434  2.55802  3.96555  3.02472  3.87978  2.81709  2.32722  2.31638  2.91193  3.23458  5.36773  4.05236    739 - -
          2.68618  4.42225  2.77519  2.73123  3.46354  2.40513  3.72494  3.29354  2.67741  2.69355  4.24690  2.90347  2.73739  3.18146  2.89801  2.37887  2.77519  2.98518  4.58477  3.61503
          0.02192  4.22696  4.94930  0.61958  0.77255  0.48576  0.95510
    692   3.19006  4.52388  4.87764  4.31900  2.31820  4.43124  4.70423  2.18512  4.18555  1.27514  3.08714  4.48419  4.68597  4.30039  4.28548  3.77017  3.42120  1.49751  5.06342  3.84547    740 - -
          2.68618  4.42225  2.77519  2.73123  3.46354  2.40513  3.72494  3.29354  2.67741  2.69355  4.24690  2.90347  2.73739  3.18146  2.89801  2.37887  2.77519  2.98518  4.58477  3.61503
          0.02192  4.22696  4.94930  0.61958  0.77255  0.48576  0.95510
    693   3.13452  4.43813  4.94695  4.40128  2.42855  4.46162  4.85203  1.40018  4.27971  1.99988  3.28088  4.54782  4.73716  4.43943  4.39301  3.81282  3.37606  1.33889  5.26287  4.05564    741 - -
          2.68618  4.42225  2.77519  2.73123  3.46354  2.40513  3.72494  3.29354  2.67741  2.69355  4.24690  2.90347  2.73739  3.18146  2.89801  2.37887  2.77519  2.98518  4.58477  3.61503
          0.02192  4.22696  4.94930  0.61958  0.77255  0.48576  0.95510
    694   2.74532  4.42916  3.82608  3.41721  3.48680  3.61817  4.22846  2.76821  3.27798  1.14935  3.53633  3.68051  4.15320  3.63764  3.52795  2.22644  3.07815  2.62403  5.11303  3.82985    742 - -
          2.68618  4.42225  2.77519  2.73123  3.46354  2.40513  3.72494  3.29354  2.67741  2.69355  4.24690  2.90347  2.73739  3.18146  2.89801  2.37887  2.77519  2.98518  4.58477  3.61503
          0.02192  4.22696  4.94930  0.61958  0.77255  0.48576  0.95510
    695   2.24212  4.36894  4.40402  3.87491  3.49592  4.04908  4.55411  2.11383  3.75919  1.56981  3.37638  4.10143  4.44612  4.01780  3.97298  3.39338  3.18447  1.42442  5.23571  4.04808    743 - -
          2.68618  4.42225  2.77519  2.73123  3.46354  2.40513  3.72494  3.29354  2.67741  2.69355  4.24690  2.90347  2.73739  3.18146  2.89801  2.37887  2.77519  2.98518  4.58477  3.61503
          0.02192  4.22696  4.94930  0.61958  0.77255  0.48576  0.95510
    696   3.16771  4.89257  3.91267  3.86395  4.97060  0.34504  4.94729  4.67158  4.09253  4.27496  5.26412  4.07874  4.29343  4.38929  4.27532  3.35204  3.67606  4.13103  5.95687  5.08958    744 - -
          2.68618  4.42225  2.77519  2.73123  3.46354  2.40513  3.72494  3.29354  2.67741  2.69355  4.24690  2.90347  2.73739  3.18146  2.89801  2.37887  2.77519  2.98518  4.58477  3.61503
          0.02192  4.22696  4.94930  0.61958  0.77255  0.48576  0.95510
    697   2.74836  5.16312  2.19755  1.98350  4.50009  3.37315  3.71282  3.96590  2.54559  3.49454  4.28189  2.87199  3.85882  2.84433  3.05473  1.89735  2.39293  3.56292  5.67055  4.26102    745 - -
          2.68618  4.42225  2.77519  2.73123  3.46354  2.40513  3.72494  3.29354  2.67741  2.69355  4.24690  2.90347  2.73739  3.18146  2.89801  2.37887  2.77519  2.98518  4.58477  3.61503
          0.02192  4.22696  4.94930  0.61958  0.77255  0.48576  0.95510
    698   2.25095  4.56154  3.23580  2.68032  3.73371  3.52346  3.74986  3.11834  2.24700  2.38373  3.65799  3.14975  2.97943  2.97897  3.02135  2.75587  2.86451  2.85922  5.10720  2.91269    746 - -
          2.68618  4.42225  2.77519  2.73123  3.46354  2.40513  3.72494  3.29354  2.67741  2.69355  4.24690  2.90347  2.73739  3.18146  2.89801  2.37887  2.77519  2.98518  4.58477  3.61503
          0.02192  4.22696  4.94930  0.61958  0.77255  0.48576  0.95510
    699   2.76361  5.20181  2.76887  1.77457  4.53493  3.43066  3.66324  3.99534  2.02190  3.48860  4.26685  2.90588  3.87040  2.31677  2.81078  2.25122  2.99688  3.59067  5.62788  4.24501    747 - -
          2.68618  4.42225  2.77519  2.73123  3.46354  2.40513  3.72494  3.29354  2.67741  2.69355  4.24690  2.90347  2.73739  3.18146  2.89801  2.37887  2.77519  2.98518  4.58477  3.61503
          0.02192  4.22696  4.94930  0.61958  0.77255  0.48576  0.95510
    700   0.60343  4.41070  3.86397  3.68998  4.44635  3.22260  4.66390  3.62837  3.71666  3.49203  4.49591  3.73668  3.99669  4.02658  3.93116  2.76381  3.06663  3.21832  5.83582  4.68240    748 - -
          2.68618  4.42225  2.77519  2.73123  3.46354  2.40513  3.72494  3.29354  2.67741  2.69355  4.24690  2.90347  2.73739  3.18146  2.89801  2.37887  2.77519  2.98518  4.58477  3.61503
          0.02192  4.22696  4.94930  0.61958  0.77255  0.48576  0.95510
    701   3.00794  4.36682  4.68901  4.13088  1.83118  4.14176  4.16027  2.01755  3.96174  1.62115  3.14513  4.16937  4.44885  4.05656  4.01738  3.45991  3.23322  2.48272  2.74431  3.05654    749 - -
          2.68618  4.42225  2.77519  2.73123  3.46354  2.40513  3.72494  3.29354  2.67741  2.69355  4.24690  2.90347  2.73739  3.18146  2.89801  2.37887  2.77519  2.98518  4.58477  3.61503
          0.02192  4.22696  4.94930  0.61958  0.77255  0.48576  0.95510
    702   2.25197  4.94729  2.06968  2.41222  4.24160  3.41327  3.69381  3.64613  2.50247  3.24669  4.05739  2.94403  3.85400  2.35020  2.97896  2.68435  2.92209  2.61946  5.47551  4.11439    750 - -
          2.68618  4.42225  2.77519  2.73123  3.46354  2.40513  3.72494  3.29354  2.67741  2.69355  4.24690  2.90347  2.73739  3.18146  2.89801  2.37887  2.77519  2.98518  4.58477  3.61503
          0.02192  4.22696  4.94930  0.61958  0.77255  0.48576  0.95510
    703   2.90947  4.31664  4.46532  3.89248  3.13393  4.06645  4.32362  1.43313  3.73959  1.96348  2.41251  4.07191  4.38963  3.93650  3.88340  3.37644  3.14093  2.23281  4.84447  2.63139    751 - -
          2.68618  4.42225  2.77519  2.73123  3.46354  2.40513  3.72494  3.29354  2.67741  2.69355  4.24690  2.90347  2.73739  3.18146  2.89801  2.37887  2.77519  2.98518  4.58477  3.61503
          0.02192  4.22696  4.94930  0.61958  0.77255  0.48576  0.95510
    704   0.86949  4.28587  3.66813  3.44875  4.52891  2.08853  4.50034  3.89914  3.54110  3.63961  4.48089  3.52584  3.84556  3.80400  3.81473  2.55207  2.87527  3.33043  5.87093  4.69668    752 - -
          2.68618  4.42225  2.77519  2.73123  3.46354  2.40513  3.72494  3.29354  2.67741  2.69355  4.24690  2.90347  2.73739  3.18146  2.89801  2.37887  2.77519  2.98518  4.58477  3.61503
          0.02192  4.22696  4.94930  0.61958  0.77255  0.48576  0.95510
    705   2.24950  4.25372  4.23016  3.66522  3.42555  3.94514  4.31763  1.84561  3.56661  1.96234  3.35759  3.91436  4.31058  3.81454  3.78920  3.24847  2.42075  1.71653  5.03629  3.83816    753 - -
          2.68618  4.42225  2.77519  2.73123  3.46354  2.40513  3.72494  3.29354  2.67741  2.69355  4.24690  2.90347  2.73739  3.18146  2.89801  2.37887  2.77519  2.98518  4.58477  3.61503
          0.02192  4.22696  4.94930  0.61958  0.77255  0.48576  0.95510
    706   2.28459  5.05080  3.01531  2.45885  4.38120  3.47682  3.63617  3.81369  2.00240  3.33520  4.12269  2.97704  3.87101  2.33880  2.26496  2.28618  2.93885  3.43939  5.49206  4.15292    754 - -
          2.68618  4.42225  2.77519  2.73123  3.46354  2.40513  3.72494  3.29354  2.67741  2.69355  4.24690  2.90347  2.73739  3.18146  2.89801  2.37887  2.77519  2.98518  4.58477  3.61503
          0.02192  4.22696  4.94930  0.61958  0.77255  0.48576  0.95510
    707   2.66144  4.86138  3.04018  2.48921  4.07506  3.47301  2.87824  3.52790  2.41218  3.11962  3.93614  2.49837  3.86508  2.81239  2.39289  2.69138  2.45288  3.20370  5.32755  2.98041    755 - -
          2.68618  4.42225  2.77519  2.73123  3.46354  2.40513  3.72494  3.29354  2.67741  2.69355  4.24690  2.90347  2.73739  3.18146  2.89801  2.37887  2.77519  2.98518  4.58477  3.61503
          0.02192  4.22696  4.94930  0.61958  0.77255  0.48576  0.95510
    708   2.66779  5.07309  2.39956  2.35575  4.37617  3.41480  3.63031  2.95385  2.08478  3.35775  4.13018  2.45826  3.82721  2.33246  2.86097  2.64582  2.90096  3.44161  5.52709  4.14213    756 - -
          2.68618  4.42225  2.77519  2.73123  3.46354  2.40513  3.72494  3.29354  2.67741  2.69355  4.24690  2.90347  2.73739  3.18146  2.89801  2.37887  2.77519  2.98518  4.58477  3.61503
          0.02192  4.22696  4.94930  0.61958  0.77255  0.48576  0.95510
    709   2.78632  5.15941  2.93069  2.07497  4.50948  2.25472  3.65615  3.94561  1.94916  3.44026  4.22981  2.97213  3.89963  2.77564  2.20369  2.75933  3.00925  3.55951  5.57171  4.23116    757 - -
          2.68622  4.42229  2.77524  2.73127  3.46358  2.40517  3.72499  3.29358  2.67745  2.69359  4.24694  2.90311  2.73744  3.18151  2.89805  2.37891  2.77524  2.98479  4.58481  3.61507
          0.28884  1.41148  4.94930  0.20293  1.69464  0.48576  0.95510
    710   2.66396  4.86690  2.99711  2.13970  4.11623  3.46239  3.67290  3.52161  2.43793  3.11824  2.95021  2.99393  3.86471  2.08863  2.87495  2.69324  2.44880  3.20073  5.36530  4.03484    759 - -
          2.68618  4.42225  2.77519  2.73123  3.46354  2.40513  3.72494  3.29354  2.67741  2.69355  4.24690  2.90347  2.73739  3.18146  2.89801  2.37887  2.77519  2.98518  4.58477  3.61503
          0.02192  4.22696  4.94930  0.61958  0.77255  0.48576  0.95510
    711   1.68250  4.86811  2.97957  2.54184  4.14079  3.45288  2.72863  3.60217  2.48215  3.19632  4.03229  3.04090  3.90459  2.34608  2.87952  2.75359  2.96846  3.27296  5.39870  4.06436    760 - -
          2.68618  4.42225  2.77519  2.73123  3.46354  2.40513  3.72494  3.29354  2.67741  2.69355  4.24690  2.90347  2.73739  3.18146  2.89801  2.37887  2.77519  2.98518  4.58477  3.61503
          0.02192  4.22696  4.94930  0.61958  0.77255  0.48576  0.95510
    712   3.45443  5.23828  3.98566  3.44001  4.68614  3.85386  4.14837  4.26635  2.46908  3.71769  4.72103  3.76580  4.35054  3.36205  0.55027  3.52950  3.70337  3.97782  5.63135  4.55061    761 - -
          2.68618  4.42225  2.77519  2.73123  3.46354  2.40513  3.72494  3.29354  2.67741  2.69355  4.24690  2.90347  2.73739  3.18146  2.89801  2.37887  2.77519  2.98518  4.58477  3.61503
          0.02192  4.22696  4.94930  0.61958  0.77255  0.48576  0.95510
    713   2.64858  3.08818  3.23883  2.68918  3.81131  3.51614  3.75943  3.17698  2.21552  2.39994  3.72317  2.17314  3.92052  2.97679  2.96274  2.76395  2.88847  2.90993  5.16417  3.88673    762 - -
          2.68618  4.42225  2.77519  2.73123  3.46354  2.40513  3.72494  3.29354  2.67741  2.69355  4.24690  2.90347  2.73739  3.18146  2.89801  2.37887  2.77519  2.98518  4.58477  3.61503
          0.02192  4.22696  4.94930  0.61958  0.77255  0.48576  0.95510
    714   2.64891  4.48970  3.79384  3.58184  4.33291  3.31260  4.56549  3.50658  3.53219  3.35668  4.39545  3.71919  4.04961  3.91156  3.76269  2.85564  0.68770  3.16013  5.73660  4.55413    763 - -
          2.68618  4.42225  2.77519  2.73123  3.46354  2.40513  3.72494  3.29354  2.67741  2.69355  4.24690  2.90347  2.73739  3.18146  2.89801  2.37887  2.77519  2.98518  4.58477  3.61503
          0.02192  4.22696  4.94930  0.61958  0.77255  0.48576  0.95510
    715   2.21774  4.70047  3.06388  2.58320  3.94047  2.24689  3.74676  3.37065  2.58345  3.00925  3.85443  3.07184  3.88733  2.43421  3.00854  2.71908  2.89638  3.06976  5.26757  2.91787    764 - -
          2.68618  4.42225  2.77519  2.73123  3.46354  2.40513  3.72494  3.29354  2.67741  2.69355  4.24690  2.90347  2.73739  3.18146  2.89801  2.37887  2.77519  2.98518  4.58477  3.61503
          0.02192  4.22696  4.94930  0.61958  0.77255  0.48576  0.95510
    716   3.57966  4.94512  4.75866  4.41459  3.31219  4.42886  4.96145  2.54871  4.18009  0.53563  3.24959  4.65671  4.81231  4.46091  4.29208  4.06455  3.86261  2.67538  5.30425  4.10468    765 - -
          2.68618  4.42225  2.77519  2.73123  3.46354  2.40513  3.72494  3.29354  2.67741  2.69355  4.24690  2.90347  2.73739  3.18146  2.89801  2.37887  2.77519  2.98518  4.58477  3.61503
          0.02192  4.22696  4.94930  0.61958  0.77255  0.48576  0.95510
    717   2.71044  2.95781  4.02164  3.44386  3.27075  3.79284  4.09418  2.11139  3.31234  1.65529  3.23625  3.71501  4.15742  2.69273  3.53898  3.07929  2.94548  2.32813  4.84384  3.64953    766 - -
          2.68618  4.42225  2.77519  2.73123  3.46354  2.40513  3.72494  3.29354  2.67741  2.69355  4.24690  2.90347  2.73739  3.18146  2.89801  2.37887  2.77519  2.98518  4.58477  3.61503
          0.02192  4.22696  4.94930  0.61958  0.77255  0.48576  0.95510
    718   2.71230  5.08560  2.76970  1.78533  4.41133  3.40469  3.67876  3.86310  2.45136  3.39811  4.18528  2.90787  3.85321  2.31924  2.92203  2.25109  2.43621  3.47594  5.57560  4.19365    767 - -
          2.68618  4.42225  2.77519  2.73123  3.46354  2.40513  3.72494  3.29354  2.67741  2.69355  4.24690  2.90347  2.73739  3.18146  2.89801  2.37887  2.77519  2.98518  4.58477  3.61503
          0.02192  4.22696  4.94930  0.61958  0.77255  0.48576  0.95510
    719   2.76640  4.77150  3.34791  2.77227  4.04507  3.55824  3.76684  3.43904  2.36995  2.42248  3.93796  3.20934  3.98032  2.95482  1.60895  2.28097  3.01001  3.15429  5.30380  4.03378    768 - -
          2.68618  4.42225  2.77519  2.73123  3.46354  2.40513  3.72494  3.29354  2.67741  2.69355  4.24690  2.90347  2.73739  3.18146  2.89801  2.37887  2.77519  2.98518  4.58477  3.61503
          0.02192  4.22696  4.94930  0.61958  0.77255  0.48576  0.95510
    720   3.17188  4.47531  4.99071  4.42602  2.42677  4.47979  4.83541  1.44108  4.29449  1.53709  3.13421  4.57074  4.72664  4.40593  4.37584  3.82380  3.40363  1.66348  5.19854  4.05251    769 - -
          2.68618  4.42225  2.77519  2.73123  3.46354  2.40513  3.72494  3.29354  2.67741  2.69355  4.24690  2.90347  2.73739  3.18146  2.89801  2.37887  2.77519  2.98518  4.58477  3.61503
          0.01481  4.21984        *  0.61958  0.77255  0.00000        *
//
