# Supplementary material for: A matter of background: DNA repair pathways as a possible cause for the sparse distribution of CRISPR-Cas systems in bacteria
Source: Philos Trans R Soc Lond B Biol Sci. 2019 Mar 25;374(1772):20180088. doi: 10.1098/rstb.2018.0088 (PMC6452273; doi:10.1098/rstb.2018.0088)
Supplement: Macsy_finder_DNA_repair.zip [file rstb20180088supp3.zip › Macsy_finder_DNA_repair/DNA_repair_profiles/RecF.hmm]

HMMER2.0
NAME  recf
ACC   TIGR00611
DESC  recf: DNA replication and repair protein RecF
LENG  399
ALPH  Amino
RF    no
CS    no
MAP   yes
COM   hmmbuild recf_2p.HMM recf.SEED
COM   hmmcalibrate --num 5000 --histfile recf_2p.hist recf_2p.HMM
NSEQ  13
DATE  Tue Jun 29 15:45:39 1999
CKSUM 8444
GA    20.00 20.00
TC    20.00 20.00
NC    0.00 0.00
XT      -8455     -4  -1000  -1000  -8455     -4  -8455     -4 
NULT      -4  -8455
NULE     595  -1558     85    338   -294    453  -1158    197    249    902  -1085   -142    -21   -313     45    531    201    384  -1998   -644 
EVD   -290.810608   0.118279
HMM        A      C      D      E      F      G      H      I      K      L      M      N      P      Q      R      S      T      V      W      Y    
         m->m   m->i   m->d   i->m   i->i   d->m   d->d   b->m   m->e
         -126      *  -3585
     1  -3881  -3360  -6294  -5756  -1790  -5931  -4807   -957  -5494    543   4930  -5686  -5245  -4490  -5091  -5265  -3775    237  -3539  -3638     1
     -   -149   -500    233     43   -381    399    106   -626    210   -466   -720    275    394     45     96    359    117   -369   -294   -249 
     -     -6  -8606  -9649   -894  -1115   -701  -1378   -126      * 
     2    -43  -1802  -1674  -1115    367  -2416   1438     79   1132  -1701   -968  -1302     20   -896    750    -99  -1174  -1278   2120   2387     2
     -   -149   -500    233     43   -381    399    106   -626    210   -466   -720    275    394     45     96    359    117   -369   -294   -249 
     -     -6  -8606  -9649   -894  -1115   -701  -1378      *      * 
     3   -169  -1763  -4435  -3870  -1881    303  -2784   1911  -3533   1658   -977  -3417  -3764  -3198  -3388  -2890  -1983   1906  -2603  -2249     3
     -   -149   -500    233     43   -381    399    106   -626    210   -466   -720    275    394     45     96    359    117   -369   -294   -249 
     -     -6  -8606  -9649   -894  -1115   -701  -1378      *      * 
     4  -1184  -2557  -1072   -521    792  -2171   -831  -2562   1274   -222  -1657    674  -2263    945   1051   1067    976  -2159  -2761  -2106     4
     -   -149   -500    233     43   -381    399    106   -626    210   -466   -720    275    394     45     96    359    117   -369   -294   -249 
     -     -6  -8606  -9649   -894  -1115   -701  -1378      *      * 
     5    132  -2649  -1032    583  -2968  -2162   2654  -2713   -400  -2664  -1743    684  -2258   -366   2268    449    345  -2271  -2836  -2159     5
     -   -149   -500    233     43   -381    399    106   -626    210   -466   -720    275    394     45     96    359    117   -369   -294   -249 
     -     -6  -8606  -9649   -894  -1115   -701  -1378      *      * 
     6  -4241  -3627  -6596  -6055  -1753  -6377  -5086    723  -5842   3162   -533  -6152  -5433  -4615  -5326  -5817  -4093  -1815  -3584  -3763     6
     -   -149   -500    233     43   -381    399    106   -626    210   -466   -720    275    394     45     96    359    117   -369   -294   -249 
     -     -6  -8606  -9649   -894  -1115   -701  -1378      *      * 
     7  -1278   2159  -2341   1468   1040    492  -1406    313  -1579    791   -632  -1780  -2690    694  -1801     60  -1218   -881  -1864  -1467     7
     -   -149   -500    233     43   -381    399    106   -626    210   -466   -720    275    394     45     96    359    117   -369   -294   -249 
     -  -2537  -8606   -277   -894  -1115   -701  -1378      *      * 
     8  -1261  -1680  -1517   -983  -2148  -1694   -508  -2034    509  -1947  -1408   -972  -1936   -218   3485  -1304  -1225  -1805  -1807  -1603     8
     -   -149   -500    233     43   -381    399    106   -626    210   -466   -720    275    394     45     96    359    117   -369   -294   -249 
     -    -32  -6101  -7143   -894  -1115  -3529   -131      *      * 
     9  -1030  -1302  -1455  -1565  -2289  -1393  -1561  -2282  -1607  -2381  -1945  -1465   3809  -1589  -1680  -1228  -1317  -1895  -2131  -2127     9
     -   -149   -500    233     43   -381    399    106   -626    210   -466   -720    275    394     45     96    359    117   -369   -294   -249 
     -    -32  -6101  -7143   -894  -1115  -3529   -131      *      * 
    10   -694   5251  -2459  -2469  -1735  -1323  -1796  -1103  -2143  -1650  -1305  -1838  -1904  -2059  -2019  -1019  -1017   -880  -1936  -1791    10
     -   -149   -500    233     43   -381    399    106   -626    210   -466   -720    275    394     45     96    359    117   -369   -294   -249 
     -    -32  -6101  -7143   -894  -1115  -3529   -131      *      * 
    11  -1261  -1680  -1517   -983  -2148  -1694   -508  -2034    509  -1947  -1408   -972  -1936   -218   3485  -1304  -1225  -1805  -1807  -1603    11
     -   -149   -500    233     43   -381    399    106   -626    210   -466   -720    275    394     45     96    359    117   -369   -294   -249 
     -    -32  -6101  -7143   -894  -1115  -3529   -131      *      * 
    12   -694   5251  -2459  -2469  -1735  -1323  -1796  -1103  -2143  -1650  -1305  -1838  -1904  -2059  -2019  -1019  -1017   -880  -1936  -1791    12
     -   -149   -500    233     43   -381    399    106   -626    210   -466   -720    275    394     45     96    359    117   -369   -294   -249 
     -    -32  -6101  -7143   -894  -1115  -3529   -131      *      * 
    13   -848  -1182  -1413  -1596  -2559   3373  -1662  -2620  -1837  -2752  -2193  -1425  -1855  -1702  -1896  -1049  -1187  -2027  -2278  -2381    13
     -   -149   -500    233     43   -381    399    106   -626    210   -466   -720    275    394     45     96    359    117   -369   -294   -249 
     -    -32  -6101  -7143   -894  -1115  -3529   -131      *      * 
    14   -694   5251  -2459  -2469  -1735  -1323  -1796  -1103  -2143  -1650  -1305  -1838  -1904  -2059  -2019  -1019  -1017   -880  -1936  -1791    14
     -   -149   -500    233     43   -381    399    106   -626    210   -466   -720    275    394     45     96    359    117   -369   -294   -249 
     -    -32  -6101  -7143   -894  -1115  -3529   -131      *      * 
    15  -1094  -1743   -869   -507  -2243  -1576   -312  -1950   3156  -1925  -1318   -607  -1804     24    566  -1069  -1036  -1695  -1862  -1590    15
     -   -149   -500    233     43   -381    399    106   -626    210   -466   -720    275    394     45     96    359    117   -369   -294   -249 
     -    -32  -6101  -7143   -894  -1115  -3529   -131      *      * 
    16  -1030  -1302  -1455  -1565  -2289  -1393  -1561  -2282  -1607  -2381  -1945  -1465   3809  -1589  -1680  -1228  -1317  -1895  -2131  -2127    16
     -   -149   -500    233     43   -381    399    106   -626    210   -466   -720    275    394     45     96    359    117   -369   -294   -249 
     -    -32  -6101  -7143   -894  -1115    -80  -4206      *      * 
    17    327  -2536  -5458  -4966  -2185  -4995  -4171   1786  -4734   2559  -1030  -4669  -4754  -4255  -4585  -4222  -2902    637  -3563  -3365    17
     -   -149   -500    233     43   -381    399    106   -626    210   -466   -720    275    394     45     96    359    117   -369   -294   -249 
     -     -6  -8606  -9649   -894  -1115   -701  -1378      *      * 
    18    102  -2724  -1121   1053  -3059  -2235   -870  -2796   1843  -2733  -1817    530  -2326   -414   1517  -1157   1649  -2355  -2888  -2229    18
     -   -149   -500    233     43   -381    399    106   -626    210   -466   -720    275    394     45     96    359    117   -369   -294   -249 
     -     -6  -8606  -9649   -894  -1115   -701  -1378      *      * 
    19  -1700  -3240   2479   -696  -3539  -2413   2308  -3314    365  -3248  -2358   1988    756   -825  -1509    129  -1662  -2855  -3420  -2685    19
     -   -149   -500    233     43   -381    399    106   -626    210   -466   -720    275    394     45     96    359    117   -369   -294   -249 
     -     -6  -8606  -9649   -894  -1115   -701  -1378      *      * 
    20  -5123  -4154  -5604  -5924   3906  -5461  -1763  -4100  -5501  -3447  -3517  -4149    957  -4283  -4901  -4724  -5008  -4244  -1015   2932    20
     -   -149   -500    233     43   -381    399    106   -626    210   -466   -720    275    394     45     96    359    117   -369   -294   -249 
     -     -6  -8606  -9649   -894  -1115   -701  -1378      *      * 
    21  -5677  -5058  -5817  -5522  -6223  -5022  -4626  -6808  -3755  -6307  -5975  -5374  -5388  -4598   4244  -5871  -5687  -6494  -5162  -5792    21
     -   -149   -500    233     43   -381    399    106   -626    210   -466   -720    275    394     45     96    359    117   -369   -294   -249 
     -     -6  -8606  -9649   -894  -1115   -701  -1378      *      * 
    22  -1712   2538  -4002  -4230  -4752  -2579  -3924  -4623  -4300  -4866  -3949   3751  -3365  -3909  -4199   1516  -2169  -3449  -4977  -4777    22
     -   -149   -500    233     43   -381    399    106   -626    210   -466   -720    275    394     45     96    359    117   -369   -294   -249 
     -     -6  -8606  -9649   -894  -1115   -701  -1378      *      * 
    23  -2305  -2060  -4388  -3892   -716  -3747  -1865   1048  -3487    521  -1107  -3201    818  -2985  -3248  -2854  -2238  -1465   3092   3694    23
     -   -149   -500    233     43   -381    399    106   -626    210   -466   -720    275    394     45     96    359    117   -369   -294   -249 
     -     -6  -8606  -9649   -894  -1115   -701  -1378      *      * 
    24   1130  -2846   1754   1480  -3162  -2245   -972  -2919   -595  -2864  -1950   -878  -2384    800  -1117    465   1215  -2468  -3035  -2337    24
     -   -149   -500    233     43   -381    399    106   -626    210   -466   -720    275    394     45     96    359    117   -369   -294   -249 
     -     -6  -8606  -9649   -894  -1115   -701  -1378      *      * 
    25    863   1313    763   1160  -2953  -2140   2274  -2703   -380  -2649  -1724   -776  -2234    789   1163     40    166  -2255  -2819  -2137    25
     -   -149   -500    233     43   -381    399    106   -626    210   -466   -720    275    394     45     96    359    117   -369   -294   -249 
     -     -6  -8606  -9649   -894  -1115   -701  -1378      *      * 
    26   1195  -2366  -5198  -4778  -2393  -4427  -3994   -301  -4520   1696  -1281  -4316  -4476  -4156  -4408  -3682  -2672   2680  -3608  -3320    26
     -   -149   -500    233     43   -381    399    106   -626    210   -466   -720    275    394     45     96    359    117   -369   -294   -249 
     -     -6  -8606  -9649   -894  -1115   -701  -1378      *      * 
    27  -1246  -2707   2323   1159  -3025  -2195   -863  -2770    669   -528  -1800   -831  -2299   -408    843  -1125   1275  -2328  -2886  -2209    27
     -   -149   -500    233     43   -381    399    106   -626    210   -466   -720    275    394     45     96    359    117   -369   -294   -249 
     -     -6  -8606  -9649   -894  -1115   -701  -1378      *      * 
    28      4  -2667  -5477  -5041  -2099  -4692  -4177   -603  -4768   2775   -945  -4616  -4642  -4209  -4564  -3962  -2970   1536  -3529  -3398    28
     -   -149   -500    233     43   -381    399    106   -626    210   -466   -720    275    394     45     96    359    117   -369   -294   -249 
     -     -6  -8606  -9649   -894  -1115   -701  -1378      *      * 
    29    -84  -2659   1550   1580  -2980  -2150   -815  -2731    626  -2675  -1749   -785    976    956   -908    220    667  -2281  -2843  -2159    29
     -   -149   -500    233     43   -381    399    106   -626    210   -466   -720    275    394     45     96    359    117   -369   -294   -249 
     -  -2537  -8606   -277   -894  -1115   -701  -1378      *      * 
    30  -1261  -1680  -1517   -983  -2148  -1694   -508  -2034    509  -1947  -1408   -972  -1936   -218   3485  -1304  -1225  -1805  -1807  -1603    30
     -   -149   -500    233     43   -381    399    106   -626    210   -466   -720    275    394     45     96    359    117   -369   -294   -249 
     -    -32  -6101  -7143   -894  -1115  -3529   -131      *      * 
    31   -694   5251  -2459  -2469  -1735  -1323  -1796  -1103  -2143  -1650  -1305  -1838  -1904  -2059  -2019  -1019  -1017   -880  -1936  -1791    31
     -   -149   -500    233     43   -381    399    106   -626    210   -466   -720    275    394     45     96    359    117   -369   -294   -249 
     -    -32  -6101  -7143   -894  -1115  -3529   -131      *      * 
    32   -749   -703  -2413  -2216   -924  -2021  -1802   1089  -1946   -148    -23  -1922  -2341  -1875  -1997  -1431   -873   2973  -1875  -1423    32
     -   -149   -500    233     43   -381    399    106   -626    210   -466   -720    275    394     45     96    359    117   -369   -294   -249 
     -    -32  -6101  -7143   -894  -1115    -80  -4206      *      * 
    33  -2317   1895  -4667  -4081   2619  -3869  -2753   -983  -3704   2268   -558  -3581  -3846  -3187  -3465  -3008    713  -1228  -2362  -1999    33
     -   -149   -500    233     43   -381    399    106   -626    210   -466   -720    275    394     45     96    359    117   -369   -294   -249 
     -     -6  -8606  -9649   -894  -1115   -701  -1378      *      * 
    34   -164  -3235   1307   1140  -3543    354   2901  -3317   -980  -3255  -2366  -1039  -2637   -838  -1537   1781  -1668  -2858  -3430  -2694    34
     -   -149   -500    233     43   -381    399    106   -626    210   -466   -720    275    394     45     96    359    117   -369   -294   -249 
     -     -6  -8606  -9649   -894  -1115   -701  -1378      *      * 
    35    478  -3271    481  -1418  -4470  -2656  -2250  -4289  -2273  -4290  -3469    775   3498  -1907  -2883    223  -2342  -3603  -4486  -3758    35
     -   -149   -500    233     43   -381    399    106   -626    210   -466   -720    275    394     45     96    359    117   -369   -294   -249 
     -     -6  -8606  -9649   -894  -1115   -701  -1378      *      * 
    36  -1242   1340    481    799  -3036   2000   -863  -2786    616  -2731  -1809   1364  -2293   -407    847  -1119  -1183  -2338  -2898  -2214    36
     -   -149   -500    233     43   -381    399    106   -626    210   -466   -720    275    394     45     96    359    117   -369   -294   -249 
     -     -6  -8606  -9649   -894  -1115   -701  -1378      *      * 
    37  -2055  -1832  -4373  -3746   2334  -3657  -2504   -808  -3357    956   2023  -3294  -3609  -2902    998  -2760  -1986   2132  -2213  -1937    37
     -   -149   -500    233     43   -381    399    106   -626    210   -466   -720    275    394     45     96    359    117   -369   -294   -249 
     -     -6  -8606  -9649   -894  -1115   -701  -1378      *      * 
    38  -2205  -2878  -2710  -3042  -4880  -2883  -3544  -4892  -3732  -5063  -4274   3975  -3613  -3415  -3924  -2374   1791  -3871  -4983  -4613    38
     -   -149   -500    233     43   -381    399    106   -626    210   -466   -720    275    394     45     96    359    117   -369   -294   -249 
     -  -2537  -8606   -277   -894  -1115   -701  -1378      *      * 
    39   -927  -1605   -379   -310  -1737  -1387   -481  -1800     69  -1732  -1237   -489  -1733   3608   -116   -921   -972  -1572  -1783  -1299    39
     -   -149   -500    233     43   -381    399    106   -626    210   -466   -720    275    394     45     96    359    117   -369   -294   -249 
     -    -32  -6101  -7143   -894  -1115    -80  -4206      *      * 
    40    141  -1199  -3689  -3060   2231  -2922  -1791   1334  -2664  -1038   -404  -2558  -2971  -2293  -2476    308  -1313   1881  -1658   1414    40
     -   -149   -500    233     43   -381    399    106   -626    210   -466   -720    275    394     45     96    359    117   -369   -294   -249 
     -     -6  -8606  -9649   -894  -1115   -701  -1378      *      * 
    41  -4036  -3462  -6384  -5843   2980  -6111  -4558   2482  -5621   1660   -557  -5748  -5300  -4487  -5152  -5436  -3897  -1698  -3318  -3172    41
     -   -149   -500    233     43   -381    399    106   -626    210   -466   -720    275    394     45     96    359    117   -369   -294   -249 
     -     -6  -8606  -9649   -894  -1115   -701  -1378      *      * 
    42  -2079  -1802  -4498  -3929   1142  -3836  -2828   2252  -3591     71   -952  -3481  -3817  -3244  -3439    300  -2032   2449  -2620  -2267    42
     -   -149   -500    233     43   -381    399    106   -626    210   -466   -720    275    394     45     96    359    117   -369   -294   -249 
     -     -6  -8606  -9649   -894  -1115   -701  -1378      *      * 
    43  -5250  -4847  -5806  -6183  -6522   3847  -5651  -7349  -6456  -6932  -6667  -5892  -5414  -6250  -6012  -5567  -5615  -6630  -5453  -6498    43
     -   -149   -500    233     43   -381    399    106   -626    210   -466   -720    275    394     45     96    359    117   -369   -294   -249 
     -     -6  -8606  -9649   -894  -1115   -701  -1378      *      * 
    44    -91  -2657  -1023   1136  -2958  -2182   1229  -2697   -452   -226  -1753   1358   2311   1004   -956  -1111  -1166  -2269  -2850  -2176    44
     -   -149   -500    233     43   -381    399    106   -626    210   -466   -720    275    394     45     96    359    117   -369   -294   -249 
     -     -6  -8606  -9649   -894  -1115   -701  -1378      *      * 
    45  -4848  -4766  -4306  -4678  -5836  -4603  -4924  -6871  -5426  -6549  -6228   4427  -5155  -5160  -5415  -5000  -5162  -6217  -5243  -5545    45
     -   -149   -500    233     43   -381    399    106   -626    210   -466   -720    275    394     45     96    359    117   -369   -294   -249 
     -     -6  -8606  -9649   -894  -1115   -701  -1378      *      * 
    46   2423  -2518  -4574  -4918  -5121   2960  -4349  -4985  -4946  -5225  -4304  -3502  -3568  -4433  -4662  -2179  -2401  -3720  -5214  -5256    46
     -   -149   -500    233     43   -381    399    106   -626    210   -466   -720    275    394     45     96    359    117   -369   -294   -249 
     -     -6  -8606  -9649   -894  -1115   -701  -1378      *      * 
    47  -3024  -3235  -3336  -3008    982  -3929  -1655  -3104  -2817  -2948  -2566  -2830  -4036   3398  -3016   2101  -2997  -3008  -1313   1365    47
     -   -149   -500    233     43   -381    399    106   -626    210   -466   -720    275    394     45     96    359    117   -369   -294   -249 
     -     -6  -8606  -9649   -894  -1115   -701  -1378      *      * 
    48  -5250  -4847  -5806  -6183  -6522   3847  -5651  -7349  -6456  -6932  -6667  -5892  -5414  -6250  -6012  -5567  -5615  -6630  -5453  -6498    48
     -   -149   -500    233     43   -381    399    106   -626    210   -466   -720    275    394     45     96    359    117   -369   -294   -249 
     -     -6  -8606  -9649   -894  -1115   -701  -1378      *      * 
    49  -5327  -4973  -5210  -4877  -6128  -4873  -4144  -6423   4030  -5978  -5561  -4796  -5199  -3977  -3060  -5416  -5267  -6123  -5036  -5528    49
     -   -149   -500    233     43   -381    399    106   -626    210   -466   -720    275    394     45     96    359    117   -369   -294   -249 
     -  -2537  -8606   -277   -894  -1115   -701  -1378      *      * 
    50  -1261  -1680  -1517   -983  -2148  -1694   -508  -2034    509  -1947  -1408   -972  -1936   -218   3485  -1304  -1225  -1805  -1807  -1603    50
     -   -149   -500    233     43   -381    399    106   -626    210   -466   -720    275    394     45     96    359    117   -369   -294   -249 
     -    -32  -6101  -7143   -894  -1115  -3529   -131      *      * 
    51  -1030  -1302  -1455  -1565  -2289  -1393  -1561  -2282  -1607  -2381  -1945  -1465   3809  -1589  -1680  -1228  -1317  -1895  -2131  -2127    51
     -   -149   -500    233     43   -381    399    106   -626    210   -466   -720    275    394     45     96    359    117   -369   -294   -249 
     -    -32  -6101  -7143   -894  -1115    -80  -4206      *      * 
    52    652  -2344  -4635  -4938  -4891  -2622  -4222  -4559  -4747  -4922  -4040  -3372  -3425  -4292  -4463  -2001   3821  -3433  -5114  -5053    52
     -   -149   -500    233     43   -381    399    106   -626    210   -466   -720    275    394     45     96    359    117   -369   -294   -249 
     -     -6  -8606  -9649   -894  -1115   -701  -1378      *      * 
    53  -2387  -3106  -2114  -2328  -2263  -2997  -2436  -4193  -2954  -4101  -3542   3610  -3577  -2657  -3296   1690  -2663  -3626  -2855   1659    53
     -   -149   -500    233     43   -381    399    106   -626    210   -466   -720    275    394     45     96    359    117   -369   -294   -249 
     -     -6  -8606  -9649   -894  -1115   -701  -1378      *      * 
    54  -3139  -2775  -5487  -4879    958  -4895  -3631   1328  -4549   2566   -481  -4548  -4560  -3806  -4227  -4059  -3039    157   2801  -2755    54
     -   -149   -500    233     43   -381    399    106   -626    210   -466   -720    275    394     45     96    359    117   -369   -294   -249 
     -     -6  -8606  -9649   -894  -1115   -701  -1378      *      * 
    55  -2724  -2415  -5073  -4463  -1605  -4448  -3308    547  -4106   2522   1698  -4095  -4250  -3534    758  -3588  -2644   1139  -2792  -2638    55
     -   -149   -500    233     43   -381    399    106   -626    210   -466   -720    275    394     45     96    359    117   -369   -294   -249 
     -     -6  -8606  -9649   -894  -1115   -701  -1378      *      * 
    56  -3840  -4705  -2217   3689  -5467  -3778  -2816  -5362  -2061  -5066  -4484  -2644  -4178  -2495   1062  -3630  -3813  -4975  -4733  -4505    56
     -   -149   -500    233     43   -381    399    106   -626    210   -466   -720    275    394     45     96    359    117   -369   -294   -249 
     -     -6  -8606  -9649   -894  -1115   -701  -1378      *      * 
    57   3317  -2302  -4621  -4941  -4936  -2573  -4222  -4760  -4806  -5029  -4081  -3332  -3382  -4290  -4505   1346  -2168  -3487  -5153  -5090    57
     -   -149   -500    233     43   -381    399    106   -626    210   -466   -720    275    394     45     96    359    117   -369   -294   -249 
     -     -6  -8606  -9649   -894  -1115   -701  -1378      *      * 
    58  -2880  -2438  -5457  -5026  -2588  -5085  -4482   3150  -4850   1245  -1408  -4745  -4878  -4550  -4812  -4346    688    952  -3969  -3644    58
     -   -149   -500    233     43   -381    399    106   -626    210   -466   -720    275    394     45     96    359    117   -369   -294   -249 
     -     -6  -8606  -9649   -894  -1115   -701  -1378      *      * 
    59  -4246   2472  -5346  -5374   1841     62   1792  -3374  -4958  -3086  -2913  -3942  -4987  -3985  -4500  -4256  -4146  -3412   3259   3782    59
     -   -149   -500    233     43   -381    399    106   -626    210   -466   -720    275    394     45     96    359    117   -369   -294   -249 
     -     -6  -8606  -9649   -894  -1115   -701  -1378      *      * 
    60  -1367  -1202  -3640  -3014   1665  -2906  -1757    908  -2626  -1043   -405  -2528  -2957  -2259  -2450    324   1476    546  -1627   2932    60
     -   -149   -500    233     43   -381    399    106   -626    210   -466   -720    275    394     45     96    359    117   -369   -294   -249 
     -     -6  -8606  -9649   -894  -1115   -701  -1378      *      * 
    61    601  -2213  -4361  -4355  -3264  -2735  -3577  -2758  -4087   2840  -2381  -3249  -3416  -3723  -3917    850  -2129  -2493  -3915  -3662    61
     -   -149   -500    233     43   -381    399    106   -626    210   -466   -720    275    394     45     96    359    117   -369   -294   -249 
     -     -6  -8606  -9649   -894  -1115   -701  -1378      *      * 
    62   1928  -2185  -3867  -3628  -3946   1764  -3285  -3633  -3444  -3892  -3065  -2880  -3216  -3191  -3541   1781    309  -2904   2892  -3938    62
     -   -149   -500    233     43   -381    399    106   -626    210   -466   -720    275    394     45     96    359    117   -369   -294   -249 
     -     -6  -8606  -9649   -894  -1115   -701  -1378      *      * 
    63  -1458  -1557  -2660  -2075  -1471  -2818   3015  -1034  -1716   1557   1510  -2031  -2877   1088  -1863  -1856   1522   -971  -1956  -1575    63
     -   -149   -500    233     43   -381    399    106   -626    210   -466   -720    275    394     45     96    359    117   -369   -294   -249 
     -     -6  -8606  -9649   -894  -1115   -701  -1378      *      * 
    64   1048  -2064  -4162  -4016  -3334   2226  -3296  -2880  -3768   1593  -2513  -3036  -3261  -3429  -3676  -1910   1427  -2435  -3754  -3479    64
     -   -149   -500    233     43   -381    399    106   -626    210   -466   -720    275    394     45     96    359    117   -369   -294   -249 
     -     -6  -8606  -9649   -894  -1115   -701  -1378      *      * 
    65  -2792  -3668  -3127  -2240  -4563   1361  -1707  -4005   1488  -3738  -3007  -2247  -3526  -1286   3151    425  -2633  -3669  -3650  -3433    65
     -   -149   -500    233     43   -381    399    106   -626    210   -466   -720    275    394     45     96    359    117   -369   -294   -249 
     -     -6  -8606  -9649   -894  -1115   -701  -1378      *      * 
    66    845  -2314  -4546  -4869  -4943  -2580  -4209  -4777  -4781  -5042  -4095  -3323  -3388  -4272  -4495   3470  -2178  -3501  -5155  -5085    66
     -   -149   -500    233     43   -381    399    106   -626    210   -466   -720    275    394     45     96    359    117   -369   -294   -249 
     -     -6  -8606  -9649   -894  -1115   -701  -1378      *      * 
    67  -5167  -4258  -5474  -5788   3461  -5361   4419  -4286  -5404  -3611  -3693  -4257  -5358  -4383  -4893  -4817  -5096  -4431  -1220    -38    67
     -   -149   -500    233     43   -381    399    106   -626    210   -466   -720    275    394     45     96    359    117   -369   -294   -249 
     -     -6  -8606  -9649   -894  -1115   -701  -1378      *      * 
    68  -3746  -4233  -4807  -3070  -5244  -4122  -1933  -4491   1368  -4070  -3443  -2849  -4044  -1519   3897  -3622  -3358  -4296  -3834  -3836    68
     -   -149   -500    233     43   -381    399    106   -626    210   -466   -720    275    394     45     96    359    117   -369   -294   -249 
     -     -6  -8606  -9649   -894  -1115   -701  -1378      *      * 
    69  -1667  -2210  -4550  -4621  -4171  -2600  -3871  -3318  -4354  -4041  -3303  -3254  -3356  -3957  -4165   2225   2746   1583  -4553  -4353    69
     -   -149   -500    233     43   -381    399    106   -626    210   -466   -720    275    394     45     96    359    117   -369   -294   -249 
     -     -6  -8606  -9649   -894  -1115   -701  -1378      *      * 
    70   1013  -2529  -1211   -655  -2797  -2263   1234  -2490   -476   -750  -1652   -941  -2356   1249    604   2220  -1207  -2127  -2753  -2137    70
     -   -149   -500    233     43   -381    399    106   -626    210   -466   -720    275    394     45     96    359    117   -369   -294   -249 
     -     -6  -8606  -9649   -894  -1115   -701  -1378      *      * 
    71    700  -2501  -1082   -533  -2765  -2172   1470   -201   -442  -2493  -1606   1389  -2264   1404   1595    193    205   -251  -2720  -2075    71
     -   -149   -500    233     43   -381    399    106   -626    210   -466   -720    275    394     45     96    359    117   -369   -294   -249 
     -     -6  -8606  -9649   -894  -1115   -701  -1378      *      * 
    72    -72  -1698   2787  -1528  -1780  -2555  -1414    185  -1418    884   -933  -1629  -2680  -1283  -1733    -92    220  -1155  -2161  -1731    72
     -   -149   -500    233     43   -381    399    106   -626    210   -466   -720    275    394     45     96    359    117   -369   -294   -249 
     -     -6  -8606  -9649   -894  -1115   -701  -1378      *      * 
    73    695  -2561  -1083   -538  -2879   -353   -854  -2606   2001   -750  -1691   1665  -2273   -407   -946    461    662  -2190  -2796  -2137    73
     -   -149   -500    233     43   -381    399    106   -626    210   -466   -720    275    394     45     96    359    117   -369   -294   -249 
     -     -6  -8606  -9649   -894  -1115   -701  -1378      *      * 
    74  -2468  -4143   1106   2171  -4416  -2741  -1849  -4240  -1729  -4133  -3342  -1345   2393  -1469   2053  -2217  -2474  -3759  -4295  -3467    74
     -   -149   -500    233     43   -381    399    106   -626    210   -466   -720    275    394     45     96    359    117   -369   -294   -249 
     -     -6  -8606  -9649   -894  -1115   -701  -1378      *      * 
    75    317  -2410  -5372  -4909  -2420  -4939  -4220   1439  -4699   2282  -1270  -4601  -4748  -4345  -4616  -4172  -2793   1894  -3728  -3435    75
     -   -149   -500    233     43   -381    399    106   -626    210   -466   -720    275    394     45     96    359    117   -369   -294   -249 
     -     -6  -8606  -9649   -894  -1115   -701  -1378      *      * 
    76  -3053  -2561  -5724  -5429  -3109  -5475  -5549   3795  -5380  -1850  -1826  -5216  -5266  -5290  -5516  -4875  -3057   1034  -4863  -4378    76
     -   -149   -500    233     43   -381    399    106   -626    210   -466   -720    275    394     45     96    359    117   -369   -294   -249 
     -     -6  -8606  -9649   -894  -1115   -701  -1378      *      * 
    77  -2738  -3713  -2839  -2021  -4361  -3416   2462  -3870   -404  -3618  -2875  -2092  -3439   1916   3151    824  -2540  -3561  -3542  -3264    77
     -   -149   -500    233     43   -381    399    106   -626    210   -466   -720    275    394     45     96    359    117   -369   -294   -249 
     -     -6  -8606  -9649   -894  -1115   -701  -1378      *      * 
    78   -104  -1532  -3924  -3348   2393  -3221   2965  -1040  -2954  -1349   1613  -2773  -3260  -2537  -2754  -2311  -1662    308   3256   1831    78
     -   -149   -500    233     43   -381    399    106   -626    210   -466   -720    275    394     45     96    359    117   -369   -294   -249 
     -     -6  -8606  -9649   -894  -1115   -701  -1378      *      * 
    79  -2357  -4059   2274   1404  -4305   1924  -1783  -4139  -1726  -4045  -3232    806  -3063    727  -2397    165  -2363  -3651  -4226  -3372    79
     -   -149   -500    233     43   -381    399    106   -626    210   -466   -720    275    394     45     96    359    117   -369   -294   -249 
     -     -6  -8606  -9649   -894  -1115   -701  -1378      *      * 
    80   1863  -2690  -1050    959  -3011  -2193   1487  -2754    630  -2702  -1784   -830  -2292   2205   -905  -1116    197  -2313  -2869  -2197    80
     -   -149   -500    233     43   -381    399    106   -626    210   -466   -720    275    394     45     96    359    117   -369   -294   -249 
     -     -6  -8606  -9649   -894  -1115   -701  -1378      *      * 
    81  -1926  -3517   1851   1915  -3800  -2508  -1442  -3592  -1220  -3518  -2647    565   1443    991  -1809   1145  -1900  -3124  -3692  -2921    81
     -   -149   -500    233     43   -381    399    106   -626    210   -466   -720    275    394     45     96    359    117   -369   -294   -249 
     -     -6  -8606  -9649   -894  -1115   -701  -1378      *      * 
    82   1206  -2624    307    582  -2930  -2158   2378  -2671   -408  -2633  -1718   -798  -2254   -367   1592  -1071    403  -2238  -2815   1653    82
     -   -149   -500    233     43   -381    399    106   -626    210   -466   -720    275    394     45     96    359    117   -369   -294   -249 
     -     -6  -8606  -9649   -894  -1115   -701  -1378      *      * 
    83   1899   2263  -3852  -3241   2725  -3038  -1994   -648  -2851  -1080   1643  -2724  -3113  -2475  -2664  -2143  -1463    622  -1854  -1507    83
     -   -149   -500    233     43   -381    399    106   -626    210   -466   -720    275    394     45     96    359    117   -369   -294   -249 
     -     -6  -8606  -9649   -894  -1115   -701  -1378      *      * 
    84  -1356  -1269  -3210  -2607   1113  -2848  -1701   1083   1517  -1116   -473  -2324  -2904  -2019  -2274     35   1273   1793  -1738  -1381    84
     -   -149   -500    233     43   -381    399    106   -626    210   -466   -720    275    394     45     96    359    117   -369   -294   -249 
     -     -6  -8606  -9649   -894  -1115   -701  -1378      *      * 
    85  -3198  -2682  -5836  -5464  -2644  -5645  -5287   2725  -5384   1726  -1382  -5309  -5263  -5017  -5380  -5003  -3168   2016  -4384  -4152    85
     -   -149   -500    233     43   -381    399    106   -626    210   -466   -720    275    394     45     96    359    117   -369   -294   -249 
     -     -6  -8606  -9649   -894  -1115   -701  -1378      *      * 
    86  -1210  -2542  -1096   1677   1451  -2196   2528  -2526   -459  -2536  -1650   -857  -2292   -425    557   1181    404  -2139  -2755  -2108    86
     -   -149   -500    233     43   -381    399    106   -626    210   -466   -720    275    394     45     96    359    117   -369   -294   -249 
     -     -6  -8606  -9649   -894  -1115   -701  -1378      *      * 
    87   1719  -2275  -4652  -4946  -4918   3037  -4202  -4714  -4785  -4985  -4032  -3314  -3359  -4263  -4487  -1918   1181  -3452  -5140  -5087    87
     -   -149   -500    233     43   -381    399    106   -626    210   -466   -720    275    394     45     96    359    117   -369   -294   -249 
     -     -6  -8606  -9649   -894  -1115   -701  -1378      *      * 
    88  -1553  -2751  -1542    419  -3052  -2515  -1067    752    732  -2708  -1865  -1188  -2586   2275   2023  -1474  -1467   1083  -2901  -2352    88
     -   -149   -500    233     43   -381    399    106   -626    210   -466   -720    275    394     45     96    359    117   -369   -294   -249 
     -     -6  -8606  -9649   -894  -1115   -701  -1378      *      * 
    89  -2097  -1825  -4509  -3931   1154    -58  -2806   1837  -3587   1040   -860  -3482  -3807  -3214  -3420  -2961  -2046   2414  -2573  -2241    89
     -   -149   -500    233     43   -381    399    106   -626    210   -466   -720    275    394     45     96    359    117   -369   -294   -249 
     -     -6  -8606  -9649   -894  -1115   -701  -1378      *      * 
    90  -1175  -2509    286    562  -2775  -2170   -835  -2488   -439   -201   1204   -829  -2262   1970    549   1339  -1114    535  -2726  -2078    90
     -   -149   -500    233     43   -381    399    106   -626    210   -466   -720    275    394     45     96    359    117   -369   -294   -249 
     -     -6  -8606  -9649   -894  -1115   -701  -1378      *      * 
    91  -1178  -2645  -1027    976  -2966    414   1776  -2715   1253  -2659  -1735   1219  -2243    992    586  -1058  -1116  -2267   2408    747    91
     -   -149   -500    233     43   -381    399    106   -626    210   -466   -720    275    394     45     96    359    117   -369   -294   -249 
     -   -726  -8606  -1348   -894  -1115   -701  -1378      *      * 
    92  -1019  -2510    918   1488  -2811   1181   -613  -2569   -272   -317  -1619   1553  -2009   -173   -806    475   -972  -2124  -2699  -1991    92
     -   -149   -500    233     43   -381    399    106   -626    210   -466   -720    275    394     45     96    359    117   -369   -294   -249 
     -     -9  -7889  -8932   -894  -1115  -2664   -248      *      * 
    93  -1986  -3757   2272   1827  -3979   1364  -1353  -3841  -1401  -3735  -2967   -745  -2597   2165  -2128  -1705  -2012  -3342  -3921  -3012    93
     -   -149   -500    233     43   -381    399    106   -626    210   -466   -720    275    394     45     96    359    117   -369   -294   -249 
     -     -9  -7889  -8932   -894  -1115   -150  -3341      *      * 
    94    128  -2664  -1073    383  -2986    233   2044     34    892  -2673  -1755   -824  -2277    956   2235  -1098  -1151  -2287  -2840  -2172    94
     -   -149   -500    233     43   -381    399    106   -626    210   -466   -720    275    394     45     96    359    117   -369   -294   -249 
     -     -6  -8606  -9649   -894  -1115   -701  -1378      *      * 
    95  -1296  -2764  -1052   2098  -3091  -2230   2318  -2836   -454  -2774  -1857    693  -2337   2009    869    208  -1234  -2390  -2933  -2259    95
     -   -149   -500    233     43   -381    399    106   -626    210   -466   -720    275    394     45     96    359    117   -369   -294   -249 
     -     -6  -8606  -9649   -894  -1115   -701  -1378      *      * 
    96    166   1577  -3097  -2495  -1210   1281  -1629   -753  -2202   -101   -443  -2237  -2844    663  -2197   -226    194   1483   2855  -1334    96
     -   -149   -500    233     43   -381    399    106   -626    210   -466   -720    275    394     45     96    359    117   -369   -294   -249 
     -   -291  -8606  -2473   -894  -1115   -701  -1378      *      * 
    97   1367  -1222  -2533  -1951   1287  -2532  -1386   -759  -1669    187   -426  -1847  -2619  -1501   1502  -1580   1888   -661  -1672  -1290    97
     -   -149   -500    233     43   -381    399    106   -626    210   -466   -720    275    394     45     96    359    117   -369   -294   -249 
     -   -193  -8322  -3034   -894  -1115  -1918   -444      *      * 
    98  -1125   -965  -3312  -2699   -943    -79   2142   2153  -2331   -773   1890  -2271  -2725  -1997  -2198  -1763  -1069   1890  -1473  -1124    98
     -   -149   -500    233     43   -381    399    106   -626    210   -466   -720    275    394     45     96    359    117   -369   -294   -249 
     -     -8  -8137  -9179   -894  -1115  -2313   -324      *      * 
    99  -1424  -2898   2120    936  -3167  -2106   -988  -2929   -729  -2901  -2036   -738   2188   -571  -1288  -1268   1043  -2502  -3103    986    99
     -   -149   -500    233     43   -381    399    106   -626    210   -466   -720    275    394     45     96    359    117   -369   -294   -249 
     -     -8  -8137  -9179   -894  -1115   -194  -2990      *      * 
   100    -55  -1491  -2931  -2406  -1564  -2732  -1797  -1105  -2168   2194   1527    908  -2906  -1950  -2260   1114  -1405   -998  -2039  -1673   100
     -   -149   -500    233     43   -381    399    106   -626    210   -466   -720    275    394     45     96    359    117   -369   -294   -249 
     -     -6  -8606  -9649   -894  -1115   -701  -1378      *      * 
   101  -1251  -1725  -1797   2069  -1770  -2465  -1200   1332  -1103     79   -897  -1399  -2542    780  -1462    381    368    111  -2108  -1653   101
     -   -149   -500    233     43   -381    399    106   -626    210   -466   -720    275    394     45     96    359    117   -369   -294   -249 
     -     -6  -8606  -9649   -894  -1115   -701  -1378      *      * 
   102  -2264  -1979  -4665  -4091  -1809   2028  -2998   2317  -3756    815   1601  -3667  -3960  -3355  -3587  -3154  -2211    770  -2710  -2416   102
     -   -149   -500    233     43   -381    399    106   -626    210   -466   -720    275    394     45     96    359    117   -369   -294   -249 
     -     -6  -8606  -9649   -894  -1115   -701  -1378      *      * 
   103    -32  -1210  -3290  -2678    766  -2824  -1675    457  -2351    879   -410   1365  -2878   1743  -2284  -1891    235   1338  -1663  -1311   103
     -   -149   -500    233     43   -381    399    106   -626    210   -466   -720    275    394     45     96    359    117   -369   -294   -249 
     -     -6  -8606  -9649   -894  -1115   -701  -1378      *      * 
   104    423  -1278  -2925  -2331  -1249  -2756  -1586   1235  -2065    690   -476  -2142    282   1280  -2116    546    924    756  -1723  -1358   104
     -   -149   -500    233     43   -381    399    106   -626    210   -466   -720    275    394     45     96    359    117   -369   -294   -249 
     -     -6  -8606  -9649   -894  -1115   -701  -1378      *      * 
   105  -1234  -2693    781   -521  -3025   1086   -858  -2771   1767  -2716  -1796   -829  -2291   -402    854   1332    344  -2324  -2882  -2205   105
     -   -149   -500    233     43   -381    399    106   -626    210   -466   -720    275    394     45     96    359    117   -369   -294   -249 
     -     -6  -8606  -9649   -894  -1115   -701  -1378      *      * 
   106  -1321  -2768   1549   -599  -3102  -2264   -905  -2838   2071   -767  -1861   1020    314   -450   1647  -1199  -1255  -2399  -2927  -2270   106
     -   -149   -500    233     43   -381    399    106   -626    210   -466   -720    275    394     45     96    359    117   -369   -294   -249 
     -     -6  -8606  -9649   -894  -1115   -701  -1378      *      * 
   107    747  -3598  -3237  -2218  -4305  -3485  -1639  -3729   2859  -3547  -2824  -2225  -3497  -1222   2421  -2690  -2572   -170  -3515  -3288   107
     -   -149   -500    233     43   -381    399    106   -626    210   -466   -720    275    394     45     96    359    117   -369   -294   -249 
     -     -6  -8606  -9649   -894  -1115   -701  -1378      *      * 
   108  -1466  -2897   -980    381  -3198   2109  -1077  -2940   -719   -160  -2021   1854  -2476   1464  -1236     -5  -1418  -2515  -3107  -2420   108
     -   -149   -500    233     43   -381    399    106   -626    210   -466   -720    275    394     45     96    359    117   -369   -294   -249 
     -     -6  -8606  -9649   -894  -1115   -701  -1378      *      * 
   109  -3452  -4072  -4148  -2805  -5077   2159  -1847  -4350   2634  -3968  -3314  -2654  -3889  -1430   2223  -3340  -3141  -4113  -3777  -3723   109
     -   -149   -500    233     43   -381    399    106   -626    210   -466   -720    275    394     45     96    359    117   -369   -294   -249 
     -   -320  -8606  -2347   -894  -1115   -701  -1378      *      * 
   110   -989  -2451   1168   1000  -2766  -1956   -621    224   1589  -2464  -1542   1395  -2053   1153   -713   -870   -929    151  -2637  -1956   110
     -   -149   -500    233     43   -381    399    106   -626    210   -466   -720    275    394     45     96    359    117   -369   -294   -249 
     -     -7  -8293  -9335   -894  -1115   -247  -2669      *      * 
   111   1590  -1238  -3340  -2735  -1222   -154  -1726    884  -2407    306   -459  -2378  -2900  -2097  -2334    525   1536    518  -1714  -1363   111
     -   -149   -500    233     43   -381    399    106   -626    210   -466   -720    275    394     45     96    359    117   -369   -294   -249 
     -     -6  -8606  -9649   -894  -1115   -701  -1378      *      * 
   112  -2712  -3644  -3032  -2053  -4263  -3442  -1554  -3726   2536   1051  -2765  -2106  -3424   1346   1985  -2605     46  -3444  -3466  -3208   112
     -   -149   -500    233     43   -381    399    106   -626    210   -466   -720    275    394     45     96    359    117   -369   -294   -249 
     -     -6  -8606  -9649   -894  -1115   -701  -1378      *      * 
   113     25  -2081  -4885  -4350   1152  -4300  -3372   1769  -4054   1013  -1090  -3949  -4218  -3699  -3920  -3460  -2371   2555  -3072  -2745   113
     -   -149   -500    233     43   -381    399    106   -626    210   -466   -720    275    394     45     96    359    117   -369   -294   -249 
     -     -6  -8606  -9649   -894  -1115   -701  -1378      *      * 
   114  -2388  -3779    950  -1244  -4214  -2906  -1609  -3888   1163  -3722  -2923   3231  -3136  -1196   1978  -2200  -2308  -3481  -3776  -3216   114
     -   -149   -500    233     43   -381    399    106   -626    210   -466   -720    275    394     45     96    359    117   -369   -294   -249 
     -     -6  -8606  -9649   -894  -1115   -701  -1378      *      * 
   115    140  -2005  -2284  -1708  -2171    318   2962   2258  -1132  -1997  -1291  -1779  -2848  -1305   1718  -1773  -1541  -1564  -2449  -2036   115
     -   -149   -500    233     43   -381    399    106   -626    210   -466   -720    275    394     45     96    359    117   -369   -294   -249 
     -     -6  -8606  -9649   -894  -1115   -701  -1378      *      * 
   116    389  -2083   1668   -925  -2215  -2355  -1101    190   -860    920  -1258   1196  -2465   -777  -1297   1182  -1226  -1599  -2434  -1908   116
     -   -149   -500    233     43   -381    399    106   -626    210   -466   -720    275    394     45     96    359    117   -369   -294   -249 
     -     -6  -8606  -9649   -894  -1115   -701  -1378      *      * 
   117  -1634  -3084  -1014   1198  -3480   1963  -1241  -3238   1304  -3179  -2288  -1074   1376   -807  -1383    819  -1604  -2775  -3346  -2648   117
     -   -149   -500    233     43   -381    399    106   -626    210   -466   -720    275    394     45     96    359    117   -369   -294   -249 
     -     -6  -8606  -9649   -894  -1115   -701  -1378      *      * 
   118  -1231  -2177  -1328   1420  -2334  -2297   -997    501   -692  -2120  -1325  -1049  -2391   2849  -1145    -50    170    647  -2489  -1933   118
     -   -149   -500    233     43   -381    399    106   -626    210   -466   -720    275    394     45     96    359    117   -369   -294   -249 
     -     -6  -8606  -9649   -894  -1115   -701  -1378      *      * 
   119    134  -2628   1768   -473  -2944  -2145   -806  -2690   -389  -2642  -1720   1630  -2239    955   1050    169    655    -73  -2816  -2137   119
     -   -149   -500    233     43   -381    399    106   -626    210   -466   -720    275    394     45     96    359    117   -369   -294   -249 
     -  -1289  -8606   -766   -894  -1115   -701  -1378      *      * 
   120   -908  -1372  -2815  -2885  -2776   2980  -2566  -1610  -2842  -2539  -2004  -2169  -2481  -2607  -2824  -1203  -1277   1905  -3194  -2905   120
     -   -149   -500    233     43   -381    399    106   -626    210   -466   -720    275    394     45     96    359    117   -369   -294   -249 
     -    -13  -7331  -8373   -894  -1115  -3119   -176      *      * 
   121  -1351  -2476  -1050   -572  -2766  -2081   3167  -2571    362  -2439  -1657   2281  -2193   -136   2077  -1237  -1237  -2228  -2411  -1916   121
     -   -149   -500    233     43   -381    399    106   -626    210   -466   -720    275    394     45     96    359    117   -369   -294   -249 
     -    -13  -7331  -8373   -894  -1115   -108  -3797      *      * 
   122  -3291  -3981  -3963  -2664  -4934  -3823  -1779  -4240   3180  -3881  -3209  -2547  -3795  -1359   1718   1493  -3004  -3988  -3715  -3623   122
     -   -149   -500    233     43   -381    399    106   -626    210   -466   -720    275    394     45     96    359    117   -369   -294   -249 
     -     -6  -8606  -9649   -894  -1115   -701  -1378      *      * 
   123    951  -1346  -3828  -3212  -1327  -3102  -2010   1604  -2834   1853   -535  -2737    312  -2474  -2666  -2195    204    479  -1883  -1540   123
     -   -149   -500    233     43   -381    399    106   -626    210   -466   -720    275    394     45     96    359    117   -369   -294   -249 
     -     -6  -8606  -9649   -894  -1115   -701  -1378      *      * 
   124   1949  -2316  -3340  -2986  -4211  -2526  -2894  -3934  -2635  -4089  -3207  -2591  -3159  -2626   1855   2303    481  -3093  -4302  -3958   124
     -   -149   -500    233     43   -381    399    106   -626    210   -466   -720    275    394     45     96    359    117   -369   -294   -249 
     -     -6  -8606  -9649   -894  -1115   -701  -1378      *      * 
   125  -3122  -5160   2930   2151  -5281  -2903  -2324  -5260  -2689  -5094  -4502  -1485  -3479   2518  -3646  -2736  -3213  -4706  -5291  -4185   125
     -   -149   -500    233     43   -381    399    106   -626    210   -466   -720    275    394     45     96    359    117   -369   -294   -249 
     -     -6  -8606  -9649   -894  -1115   -701  -1378      *      * 
   126  -2924  -2561  -5308  -4748  -1698  -4745  -3538    608  -4435   2206   -702  -4378  -4502  -3831  -4188  -3915  -2850   1197  -2928   3005   126
     -   -149   -500    233     43   -381    399    106   -626    210   -466   -720    275    394     45     96    359    117   -369   -294   -249 
     -     -6  -8606  -9649   -894  -1115   -701  -1378      *      * 
   127   1972  -2316  -5306  -4869  -2674  -4893  -4286   2104  -4679    620  -1526  -4554  -4751  -4441  -4658  -4135  -2712   2007  -3910  -3521   127
     -   -149   -500    233     43   -381    399    106   -626    210   -466   -720    275    394     45     96    359    117   -369   -294   -249 
     -     -6  -8606  -9649   -894  -1115   -701  -1378      *      * 
   128  -2725  -4242  -1060    853  -4622   2939   2863  -4388    268  -4237  -3502  -1554  -3326  -1581  -1893  -2475  -2713  -3949  -4322  -3626   128
     -   -149   -500    233     43   -381    399    106   -626    210   -466   -720    275    394     45     96    359    117   -369   -294   -249 
     -     -6  -8606  -9649   -894  -1115   -701  -1378      *      * 
   129    109  -1242  -3085  -2483  -1208  -2785   1378    605  -2191   1602   -441  -2230  -2842    689  -2190    334    448    973  -1689  -1331   129
     -   -149   -500    233     43   -381    399    106   -626    210   -466   -720    275    394     45     96    359    117   -369   -294   -249 
     -     -6  -8606  -9649   -894  -1115   -701  -1378      *      * 
   130  -4078  -3513  -6439  -5833   1295  -6127  -4754  -1150  -5597   2753   2531  -5832  -5268  -4422  -5098  -5437  -3921    345  -3421  -3579   130
     -   -149   -500    233     43   -381    399    106   -626    210   -466   -720    275    394     45     96    359    117   -369   -294   -249 
     -     -6  -8606  -9649   -894  -1115   -701  -1378      *      * 
   131  -2300  -3388  -2377  -1629  -3902  -3109  -1416  -3461    850  -3309   1482   1514   2867   -987   1920  -2196  -2149  -3133  -3338  -2960   131
     -   -149   -500    233     43   -381    399    106   -626    210   -466   -720    275    394     45     96    359    117   -369   -294   -249 
     -     -6  -8606  -9649   -894  -1115   -701  -1378      *      * 
   132    624  -1495  -4076  -3470  -1503  -3350  -2273    834  -3097    330   3065  -2991  -3372  -2735  -2923  -2452   1179   1881  -2115  -1771   132
     -   -149   -500    233     43   -381    399    106   -626    210   -466   -720    275    394     45     96    359    117   -369   -294   -249 
     -     -6  -8606  -9649   -894  -1115   -701  -1378      *      * 
   133  -2710  -2327  -5137  -4648  -2366  -4737  -3924   1768  -4372    108  -1255  -4351  -4588   2833  -4313  -3942  -2673   2418  -3558  -3238   133
     -   -149   -500    233     43   -381    399    106   -626    210   -466   -720    275    394     45     96    359    117   -369   -294   -249 
     -     -6  -8606  -9649   -894  -1115   -701  -1378      *      * 
   134  -4197  -3595  -6579  -5990  -1708  -6342  -5002  -1116  -5776   2943   2651  -6076  -5381  -4537  -5253  -5710  -4039    135  -3531  -3750   134
     -   -149   -500    233     43   -381    399    106   -626    210   -466   -720    275    394     45     96    359    117   -369   -294   -249 
     -     -6  -8606  -9649   -894  -1115   -701  -1378      *      * 
   135  -3978  -3425  -5819  -5707   3774  -5451  -2961   2534  -5435  -1363  -1530  -4810  -5227  -4534  -5048  -4851  -3935  -1576  -2164  -1142   135
     -   -149   -500    233     43   -381    399    106   -626    210   -466   -720    275    394     45     96    359    117   -369   -294   -249 
     -     -6  -8606  -9649   -894  -1115   -701  -1378      *      * 
   136   2507  -2291  -3738  -3665  -4558  -2526  -3506  -4326  -3640  -4535  -3620   1137  -3260  -3354  -3750   1234   2050  -3283  -4738  -4489   136
     -   -149   -500    233     43   -381    399    106   -626    210   -466   -720    275    394     45     96    359    117   -369   -294   -249 
     -     -6  -8606  -9649   -894  -1115   -701  -1378      *      * 
   137  -3331  -3557  -4936  -5159  -4291  -3971  -4638    880  -5014  -3813  -3728  -4507   4092  -4895  -4848  -3678  -3691  -3159  -4731  -4565   137
     -   -149   -500    233     43   -381    399    106   -626    210   -466   -720    275    394     45     96    359    117   -369   -294   -249 
     -     -6  -8606  -9649   -894  -1115   -701  -1378      *      * 
   138  -3069  -5037   1201   3449  -5195  -2902  -2281  -5143    741  -4981  -4359  -1487  -3458  -1959  -3384  -2700  -3145  -4605  -5161  -4115   138
     -   -149   -500    233     43   -381    399    106   -626    210   -466   -720    275    394     45     96    359    117   -369   -294   -249 
     -     -6  -8606  -9649   -894  -1115   -701  -1378      *      * 
   139  -2902  -4532   3231  -1180  -5196   1724  -2385  -5149  -2743  -5032  -4391    902  -3450  -2075  -3657    503  -3053  -4505  -5228  -4197   139
     -   -149   -500    233     43   -381    399    106   -626    210   -466   -720    275    394     45     96    359    117   -369   -294   -249 
     -     -6  -8606  -9649   -894  -1115   -701  -1378      *      * 
   140  -4241  -3625  -6577  -6005   2332  -6356  -4780    982  -5793   2740   -490  -6027  -5388  -4528  -5254  -5720  -4076  -1957  -3392  -3390   140
     -   -149   -500    233     43   -381    399    106   -626    210   -466   -720    275    394     45     96    359    117   -369   -294   -249 
     -     -6  -8606  -9649   -894  -1115   -701  -1378      *      * 
   141    948  -2639  -1015    587  -2958   -315   -805  -2707   -386  -2654  -1730   1396  -2239   1009    840     42   1656  -2260  -2824  -2143   141
     -   -149   -500    233     43   -381    399    106   -626    210   -466   -720    275    394     45     96    359    117   -369   -294   -249 
     -     -6  -8606  -9649   -894  -1115   -701  -1378      *      * 
   142  -4163  -3558  -6550  -6016  -1782  -6337  -5095   1646  -5815   3004   -559  -6096  -5422  -4627  -5327  -5763  -4025  -1663  -3612  -3786   142
     -   -149   -500    233     43   -381    399    106   -626    210   -466   -720    275    394     45     96    359    117   -369   -294   -249 
     -     -6  -8606  -9649   -894  -1115   -701  -1378      *      * 
   143  -3216  -2702  -5846  -5465  -2588  -5644  -5237   1261  -5376   1826  -1332  -5310  -5253  -4975  -5351  -4997  -3184   2887  -4320  -4110   143
     -   -149   -500    233     43   -381    399    106   -626    210   -466   -720    275    394     45     96    359    117   -369   -294   -249 
     -     -6  -8606  -9649   -894  -1115   -701  -1378      *      * 
   144  -2452  -3631  -2154   1545  -4190  -3143  -1496  -3751   2552  -3535  -2748   2213  -3219  -1065   1383  -2308  -2299  -3397  -3517  -3130   144
     -   -149   -500    233     43   -381    399    106   -626    210   -466   -720    275    394     45     96    359    117   -369   -294   -249 
     -     -6  -8606  -9649   -894  -1115   -701  -1378      *      * 
   145  -5250  -4847  -5806  -6183  -6522   3847  -5651  -7349  -6456  -6932  -6667  -5892  -5414  -6250  -6012  -5567  -5615  -6630  -5453  -6498   145
     -   -149   -500    233     43   -381    399    106   -626    210   -466   -720    275    394     45     96    359    117   -369   -294   -249 
     -     -6  -8606  -9649   -894  -1115   -701  -1378      *      * 
   146   1266  -2770   1877  -2162  -4715   1753  -2859  -4540  -3003  -4629  -3764  -2198  -3275  -2583  -3479   2104  -2279  -3585  -4807  -4264   146
     -   -149   -500    233     43   -381    399    106   -626    210   -466   -720    275    394     45     96    359    117   -369   -294   -249 
     -     -6  -8606  -9649   -894  -1115   -701  -1378      *      * 
   147  -5672  -5016  -5908  -6280  -6507  -5021  -5699  -7438  -6489  -6950  -6782  -6096   4323  -6350  -6037  -6019  -5995  -6875  -5439  -6461   147
     -   -149   -500    233     43   -381    399    106   -626    210   -466   -720    275    394     45     96    359    117   -369   -294   -249 
     -     -6  -8606  -9649   -894  -1115   -701  -1378      *      * 
   148    719  -2622  -1113   -576  -3012    629   -898  -2753   1660  -2714  -1797   -873  -2306   1642   -969   1404    203  -2303  -2890  -2224   148
     -   -149   -500    233     43   -381    399    106   -626    210   -466   -720    275    394     45     96    359    117   -369   -294   -249 
     -     -6  -8606  -9649   -894  -1115   -701  -1378      *      * 
   149  -1310  -1271    818   1097    569  -2768  -1598    558  -2100     54   -468  -2167  -2826  -1845  -2138  -1818    446   1314  -1715   2117   149
     -   -149   -500    233     43   -381    399    106   -626    210   -466   -720    275    394     45     96    359    117   -369   -294   -249 
     -     -6  -8606  -9649   -894  -1115   -701  -1378      *      * 
   150  -5677  -5058  -5817  -5522  -6223  -5022  -4626  -6808  -3755  -6307  -5975  -5374  -5388  -4598   4244  -5871  -5687  -6494  -5162  -5792   150
     -   -149   -500    233     43   -381    399    106   -626    210   -466   -720    275    394     45     96    359    117   -369   -294   -249 
     -     -6  -8606  -9649   -894  -1115   -701  -1378      *      * 
   151  -5677  -5058  -5817  -5522  -6223  -5022  -4626  -6808  -3755  -6307  -5975  -5374  -5388  -4598   4244  -5871  -5687  -6494  -5162  -5792   151
     -   -149   -500    233     43   -381    399    106   -626    210   -466   -720    275    394     45     96    359    117   -369   -294   -249 
     -     -6  -8606  -9649   -894  -1115   -701  -1378      *      * 
   152   1509  -3884  -3490  -2355  -4669  -3666  -1662  -4044   1586  -3730  -3022  -2331  -3627   1357   3019  -2921  -2778  -3777  -3608  -3440   152
     -   -149   -500    233     43   -381    399    106   -626    210   -466   -720    275    394     45     96    359    117   -369   -294   -249 
     -     -6  -8606  -9649   -894  -1115   -701  -1378      *      * 
   153  -5287  -4222  -5672  -6025   4293  -5540  -1769  -4168  -5589  -3473  -3572  -4186  -5409  -4324  -4957  -4814  -5146  -4335  -1016   2248   153
     -   -149   -500    233     43   -381    399    106   -626    210   -466   -720    275    394     45     96    359    117   -369   -294   -249 
     -     -6  -8606  -9649   -894  -1115   -701  -1378      *      * 
   154  -4234  -3614  -6625  -6037  -1718  -6431  -5074   1872  -5841   2806   1841  -6158  -5417  -4571  -5307  -5816  -4071  -1853  -3558  -3793   154
     -   -149   -500    233     43   -381    399    106   -626    210   -466   -720    275    394     45     96    359    117   -369   -294   -249 
     -     -6  -8606  -9649   -894  -1115   -701  -1378      *      * 
   155  -5403  -5247   4201  -3898  -6360  -4647  -4682  -7143  -5306  -6710  -6481  -4228  -5165  -4724  -5628  -5311  -5571  -6677  -5444  -5968   155
     -   -149   -500    233     43   -381    399    106   -626    210   -466   -720    275    394     45     96    359    117   -369   -294   -249 
     -   -320  -8606  -2347   -894  -1115   -701  -1378      *      * 
   156  -3071  -2674  -5408  -4802  -1325  -4872  -3594   1747  -4478   1041   2849  -4525  -4455  -3678  -4139  -4056  -2963  -1344   4824  -2671   156
     -   -149   -500    233     43   -381    399    106   -626    210   -466   -720    275    394     45     96    359    117   -369   -294   -249 
     -     -7  -8293  -9335   -894  -1115   -247  -2669      *      * 
   157  -2808  -4597   1532   2451  -4810   2177  -2137  -4693  -2317    -33  -3897  -1429  -3333  -1798  -3121  -2500  -2865  -4195  -4806  -3845   157
     -   -149   -500    233     43   -381    399    106   -626    210   -466   -720    275    394     45     96    359    117   -369   -294   -249 
     -     -6  -8606  -9649   -894  -1115   -701  -1378      *      * 
   158  -3083   2599  -5601  -5111  -2149  -5173  -4332    885  -4891   2682   -974  -4847  -4865  -4349  -4720  -4415  -3030   1017  -3615  -3463   158
     -   -149   -500    233     43   -381    399    106   -626    210   -466   -720    275    394     45     96    359    117   -369   -294   -249 
     -     -6  -8606  -9649   -894  -1115   -701  -1378      *      * 
   159   1490  -1788  -4043  -3673   2871   1933  -2577    540  -3359  -1975  -1402  -2943  -3267  -2994  -3219  -2082  -1803  -1387  -2556  -2092   159
     -   -149   -500    233     43   -381    399    106   -626    210   -466   -720    275    394     45     96    359    117   -369   -294   -249 
     -     -6  -8606  -9649   -894  -1115   -701  -1378      *      * 
   160  -1807  -2530  -1945  -1487  -2631  -2771   3606     44   -943  -2503  -1793  -1653  -2924   3020  -1181  -1865   1099  -2126  -2798  -2274   160
     -   -149   -500    233     43   -381    399    106   -626    210   -466   -720    275    394     45     96    359    117   -369   -294   -249 
     -     -6  -8606  -9649   -894  -1115   -701  -1378      *      * 
   161   1008  -1475  -2283  -1714  -1477  -2611   1186   1687  -1530  -1346   -664   1070  -2681    527  -1769  -1620    227   1593  -1895  -1493   161
     -   -149   -500    233     43   -381    399    106   -626    210   -466   -720    275    394     45     96    359    117   -369   -294   -249 
     -     -6  -8606  -9649   -894  -1115   -701  -1378      *      * 
   162  -1241  -2696  -1095   1562  -3027  -2206   1488  -2768    693  -2706  -1787   -843  -2297    819   1621   1419  -1176  -2325  -2864    561   162
     -   -149   -500    233     43   -381    399    106   -626    210   -466   -720    275    394     45     96    359    117   -369   -294   -249 
     -  -1896  -8606   -456   -894  -1115   -701  -1378      *      * 
   163   -680  -1493  -1108   -624  -2351  -1498   -501  -2053    334  -2066  -1302   -670  -1808   -138   2747   1603   -753  -1627  -2160  -1746   163
     -   -149   -500    233     43   -381    399    106   -626    210   -466   -720    275    394     45     96    359    117   -369   -294   -249 
     -    -20  -6730  -7773   -894  -1115    -90  -4053      *      * 
   164    885  -2992    943   -939  -3570  -2444  -1471  -3321  -1200  -3314  -2441  -1235   2909   1279  -1732  -1604    976  -2840  -3518  -2831   164
     -   -149   -500    233     43   -381    399    106   -626    210   -466   -720    275    394     45     96    359    117   -369   -294   -249 
     -     -6  -8606  -9649   -894  -1115   -701  -1378      *      * 
   165    580  -2569  -1098    396  -2858   -359   -852  -2577    874  -2571  -1676   -848  -2286   -408   1806     24  -1147   1677  -2777  -2127   165
     -   -149   -500    233     43   -381    399    106   -626    210   -466   -720    275    394     45     96    359    117   -369   -294   -249 
     -     -6  -8606  -9649   -894  -1115   -701  -1378      *      * 
   166  -3250  -2865  -5286  -4856   2962  -4748  -2560    362  -4487    151   1720  -4134  -4542  -3727  -4141  -3903  -3156  -1939  -1881   3500   166
     -   -149   -500    233     43   -381    399    106   -626    210   -466   -720    275    394     45     96    359    117   -369   -294   -249 
     -     -6  -8606  -9649   -894  -1115   -701  -1378      *      * 
   167   1199  -1354  -3762  -3150   1387  -3048  -1833   -793  -2765   1868   -482  -2656  -3093  -2383  -2588  -2136    718   -749  -1650   1714   167
     -   -149   -500    233     43   -381    399    106   -626    210   -466   -720    275    394     45     96    359    117   -369   -294   -249 
     -     -6  -8606  -9649   -894  -1115   -701  -1378      *      * 
   168    555  -2616  -1023    789  -2927    593   1402  -2670   -393  -2628  -1709    682    606   -352   -899   1173    166  -2233  -2807    824   168
     -   -149   -500    233     43   -381    399    106   -626    210   -466   -720    275    394     45     96    359    117   -369   -294   -249 
     -     -6  -8606  -9649   -894  -1115   -701  -1378      *      * 
   169   1543   1402   1699    500  -2494  -2294   1804  -2142   -710  -2277  -1464  -1027  -2408   -639  -1182  -1257  -1226   1220  -2613  -2034   169
     -   -149   -500    233     43   -381    399    106   -626    210   -466   -720    275    394     45     96    359    117   -369   -294   -249 
     -     -6  -8606  -9649   -894  -1115   -701  -1378      *      * 
   170  -1496  -1383  -3483  -2834  -1256  -2981  -1779    878  -2248   1145   -516  -2484  -3027  -2118   1607     30  -1433   -776   4344  -1405   170
     -   -149   -500    233     43   -381    399    106   -626    210   -466   -720    275    394     45     96    359    117   -369   -294   -249 
     -     -6  -8606  -9649   -894  -1115   -701  -1378      *      * 
   171   1695  -2456    899  -1926  -3653  -2513  -2259  -3335  -2135  -3502   1564  -1975  -3011  -1952  -2549   2651  -1876  -2783  -3811  -3304   171
     -   -149   -500    233     43   -381    399    106   -626    210   -466   -720    275    394     45     96    359    117   -369   -294   -249 
     -     -6  -8606  -9649   -894  -1115   -701  -1378      *      * 
   172  -1234  -2705   1545    427  -3024  -2181   1487  -2774   -440    442  -1797   1678  -2287    954   1473  -1111  -1174  -2327  -2887  -2203   172
     -   -149   -500    233     43   -381    399    106   -626    210   -466   -720    275    394     45     96    359    117   -369   -294   -249 
     -     -6  -8606  -9649   -894  -1115   -701  -1378      *      * 
   173  -4809  -4029  -5681  -5826   -641  -5474  -2191  -2887  -5368   1869  -2254  -4438  -5319  -4358  -4868  -4870  -4710  -3414  -1431   4189   173
     -   -149   -500    233     43   -381    399    106   -626    210   -466   -720    275    394     45     96    359    117   -369   -294   -249 
     -     -6  -8606  -9649   -894  -1115   -701  -1378      *      * 
   174  -1523  -3037   1246    428  -3347  -2331   1866  -3111   1463  -3046  -2141   1969  -2504   2321  -1274  -1376  -1474  -2655  -3213  -2501   174
     -   -149   -500    233     43   -381    399    106   -626    210   -466   -720    275    394     45     96    359    117   -369   -294   -249 
     -     -6  -8606  -9649   -894  -1115   -701  -1378      *      * 
   175  -3331  -4028  -4052  -2643  -4901  -3866   1714  -4197   2073  -3837  -3163  -2531  -3792  -1313   3272  -3204    718  -3968  -3673  -3579   175
     -   -149   -500    233     43   -381    399    106   -626    210   -466   -720    275    394     45     96    359    117   -369   -294   -249 
     -     -6  -8606  -9649   -894  -1115   -701  -1378      *      * 
   176   1683  -2315  -5299  -4858  -2643  -4880  -4254   1634  -4663    959  -1500  -4540  -4737  -4414  -4634  -4119  -2707   2406  -3874  -3493   176
     -   -149   -500    233     43   -381    399    106   -626    210   -466   -720    275    394     45     96    359    117   -369   -294   -249 
     -     -6  -8606  -9649   -894  -1115   -701  -1378      *      * 
   177  -4055  -3528  -6408  -5939  -1820  -5994  -4984  -1080  -5698   3181   -615  -5888  -5332  -4606  -5244  -5437  -3963    192  -3607  -3721   177
     -   -149   -500    233     43   -381    399    106   -626    210   -466   -720    275    394     45     96    359    117   -369   -294   -249 
     -     -6  -8606  -9649   -894  -1115   -701  -1378      *      * 
   178  -2255  -3507    835  -1400  -4020  -2971  -1443  -3633   3003  -3456  -2645  -1616  -3082  -1011   2032     51  -2137  -3252  -3480  -3022   178
     -   -149   -500    233     43   -381    399    106   -626    210   -466   -720    275    394     45     96    359    117   -369   -294   -249 
     -     -6  -8606  -9649   -894  -1115   -701  -1378      *      * 
   179  -3560  -4844  -1476    521  -5332  -3401  -2704  -5395  -2451  -5153  -4603  -2142  -3915   4348  -2808  -3271  -3622  -4928  -4960  -4389   179
     -   -149   -500    233     43   -381    399    106   -626    210   -466   -720    275    394     45     96    359    117   -369   -294   -249 
     -     -6  -8606  -9649   -894  -1115   -701  -1378      *      * 
   180  -3772  -4247  -4778  -3103  -5259  -4135  -1977  -4530    849  -4111  -3486  -2885  -4070  -1566   3984  -3652  -3394  -4332  -3865  -3871   180
     -   -149   -500    233     43   -381    399    106   -626    210   -466   -720    275    394     45     96    359    117   -369   -294   -249 
     -     -6  -8606  -9649   -894  -1115   -701  -1378      *      * 
   181  -2238  -2913  -2675  -3014  -4891  -2903  -3539  -4923  -3729  -5087  -4306   4115  -3631  -3410  -3930  -2403   1143  -3905  -4988  -4611   181
     -   -149   -500    233     43   -381    399    106   -626    210   -466   -720    275    394     45     96    359    117   -369   -294   -249 
     -     -6  -8606  -9649   -894  -1115   -701  -1378      *      * 
   182   2650  -2399  -2081  -1710  -3558  -2425   1552  -3272  -1693  -3374  -2508    689  -2851  -1596  -2115   1244    481  -2697  -3625  -3092   182
     -   -149   -500    233     43   -381    399    106   -626    210   -466   -720    275    394     45     96    359    117   -369   -294   -249 
     -     -6  -8606  -9649   -894  -1115   -701  -1378      *      * 
   183   1459  -1508  -3855  -3276    930  -3185  -1734  -1015  -2892   1019   -712  -2732  -3227  -2489  -2710    335  -1629   -943   2705   2584   183
     -   -149   -500    233     43   -381    399    106   -626    210   -466   -720    275    394     45     96    359    117   -369   -294   -249 
     -     -6  -8606  -9649   -894  -1115   -701  -1378      *      * 
   184  -4220  -3609  -6585  -6045  -1760  -6369  -5090   1003  -5836   3126   -538  -6139  -5431  -4617  -5327  -5805  -4075  -1773  -3591  -3771   184
     -   -149   -500    233     43   -381    399    106   -626    210   -466   -720    275    394     45     96    359    117   -369   -294   -249 
     -     -6  -8606  -9649   -894  -1115   -701  -1378      *      * 
   185   -309  -4008  -3944  -2597  -4870  -3834   1420  -4180   3247  -3825  -3147  -2500  -3768  -1304   2157  -3160  -2970  -3943  -3666  -3561   185
     -   -149   -500    233     43   -381    399    106   -626    210   -466   -720    275    394     45     96    359    117   -369   -294   -249 
     -     -6  -8606  -9649   -894  -1115   -701  -1378      *      * 
   186    387  -2291  -1283   -743    522  -2260   1810  -2186   -645  -2299  -1472  -1010  -2371   2821  -1111   1271    212  -1880  -2609  -2022   186
     -   -149   -500    233     43   -381    399    106   -626    210   -466   -720    275    394     45     96    359    117   -369   -294   -249 
     -   -119  -8606  -3701   -894  -1115   -701  -1378      *      * 
   187   1174  -2166    537   -652  -2335    313   -888  -1984   -570    388  -1306    557  -2288   1278  -1037  -1131  -1088   1168  -2458  -1884   187
     -   -149   -500    233     43   -381    399    106   -626    210   -466   -720    275    394     45     96    359    117   -369   -294   -249 
     -   -310  -8493  -2393   -894  -1115  -1343   -723      *      * 
   188    947  -2360   -782   -237  -2683  -1897   -565  -2425   -147  -2384  -1466   1253    283   2288    639    265    425  -1987  -2562  -1889   188
     -   -149   -500    233     43   -381    399    106   -626    210   -466   -720    275    394     45     96    359    117   -369   -294   -249 
     -  -1481  -8191   -648   -894  -1115  -2214   -350      *      * 
   189   -775  -1129  -1768  -1621  -1401   2481  -1405   -949  -1462   1503   -726  -1449  -2127  -1397  -1595  -1052   -966   -847  -1922  -1498   189
     -   -149   -500    233     43   -381    399    106   -626    210   -466   -720    275    394     45     96    359    117   -369   -294   -249 
     -    -20  -6730  -7773   -894  -1115  -1936   -437      *      * 
   190   2344   -944  -2366  -1957  -1446  -1757  -1509   -703  -1716    818   -590  -1619  -2185  -1535  -1832   -973   1431   -544  -1959  -1604   190
     -   -149   -500    233     43   -381    399    106   -626    210   -466   -720    275    394     45     96    359    117   -369   -294   -249 
     -    -13  -7337  -8379   -894  -1115  -1619   -568      *      * 
   191    687  -2596  -1621   -943  -3210    589   -815  -2800   1433  -2677  -1871  -1098  -2440   -388   2903  -1433  -1419  -2429  -2730  -2320   191
     -   -149   -500    233     43   -381    399    106   -626    210   -466   -720    275    394     45     96    359    117   -369   -294   -249 
     -    -10  -7786  -8828   -894  -1115   -830  -1193      *      * 
   192   -988  -2452    710   -286  -2772  -1958   -615  -2519    832  -2465  -1542   -595    219   1865   1350    833   -926  -2074  -2633   1637   192
     -   -149   -500    233     43   -381    399    106   -626    210   -466   -720    275    394     45     96    359    117   -369   -294   -249 
     -     -7  -8290  -9332   -894  -1115   -875  -1137      *      * 
   193  -2581  -3565  -2844  -1890  -4141  -3302   1778  -3684   1653  -3430  -2681  -1954  -3286   2614   1580  -2459  -2366  -3383  -3342   2799   193
     -   -149   -500    233     43   -381    399    106   -626    210   -466   -720    275    394     45     96    359    117   -369   -294   -249 
     -   -680  -8456  -1423   -894  -1115  -1494   -633      *      * 
   194   -931  -1424  -1581  -1087  -1692   1833  -1014   1819    988  -1500   -798  -1175  -2243   -801  -1036  -1122    972   -950  -1998  -1564   194
     -   -149   -500    233     43   -381    399    106   -626    210   -466   -720    275    394     45     96    359    117   -369   -294   -249 
     -    -10  -7786  -8828   -894  -1115  -2776   -228      *      * 
   195  -2673  -3847   3792  -1089  -4777    999  -2251  -4906  -2678  -4770  -4209  -1446  -3169  -1998  -3502  -2454  -2864  -4249  -4547  -3955   195
     -   -149   -500    233     43   -381    399    106   -626    210   -466   -720    275    394     45     96    359    117   -369   -294   -249 
     -    -10  -7786  -8828   -894  -1115  -2776   -228      *      * 
   196    666  -2570  -1991  -1172  -2988  -2551   -842  -2513   1472    206  -1725  -1273  -2576   -440   2937  -1653  -1546  -2259  -2591  -2250   196
     -   -149   -500    233     43   -381    399    106   -626    210   -466   -720    275    394     45     96    359    119   -369   -294   -249 
     -  -1541  -2885   -941   -188  -3035  -2776   -228      *      * 
   197   -158   -707  -1214   -840  -1409   1263   -782  -1007   -720  -1276   2931   -759  -1600   -607  -1000   1396   -327   -693  -1734  -1307   198
     -   -149   -500    233     43   -381    399    106   -626    210   -466   -720    275    394     45     96    359    117   -369   -294   -249 
     -    -20  -6730  -7773   -894  -1115  -3376   -146      *      * 
   198   -844  -1371   2026   -463  -1699  -1662   -956   -230   -963  -1290   -827   -687  -2017   -722  -1407  -1016   -911   2420  -2193  -1630   199
     -   -149   -500    233     43   -381    399    106   -626    210   -466   -720    275    394     45     96    359    117   -369   -294   -249 
     -    -20  -6730  -7773   -894  -1115  -3376   -146      *      * 
   199  -1684  -1327  -3907  -3339   2122  -3452  -2140   1964  -3034   1910    829  -3037  -3149  -2377  -2790  -2619  -1595    136  -1470  -1177   200
     -   -149   -500    233     43   -381    399    106   -626    210   -466   -720    275    394     45     96    359    117   -369   -294   -249 
     -    -20  -6730  -7773   -894  -1115   -278  -2514      *      * 
   200    791  -2547   1086    499  -2868  -2046   -707  -2618    976  -2563  -1637    838  -2141   -247    444    859   1151  -2169  -2731  -2048   201
     -   -149   -500    233     43   -381    399    106   -626    210   -466   -720    275    394     45     96    359    117   -369   -294   -249 
     -     -6  -8456  -9498   -894  -1115  -1494   -633      *      * 
   201    998  -1674  -1625    239   1603  -2337  -1071  -1316   -942  -1570   2324  -1247  -2419   1424  -1314  -1306   1574  -1148  -2049  -1583   202
     -   -149   -500    233     43   -381    399    106   -626    210   -466   -720    275    394     45     96    359    117   -369   -294   -249 
     -     -6  -8456  -9498   -894  -1115  -1494   -633      *      * 
   202  -3991  -3395  -6379  -5848  -1655  -6157  -4930   1703  -5641   2975   -433  -5909  -5271  -4482  -5168  -5571  -3857  -1489  -3476  -3636   203
     -   -149   -500    233     43   -381    399    106   -626    210   -466   -720    275    394     45     96    359    117   -369   -294   -249 
     -     -6  -8456  -9498   -894  -1115  -1494   -633      *      * 
   203    229  -2549   1288   1534  -2868  -2050   -711  -2618   1161   -730  -1639   -686  -2145   -253    444   1132  -1019  -2170  -2733  -2051   204
     -   -149   -500    233     43   -381    399    106   -626    210   -466   -720    275    394     45     96    359    117   -369   -294   -249 
     -     -6  -8456  -9498   -894  -1115  -1494   -633      *      * 
   204    506  -1992  -4696  -4284  -2481  -3863  -3528    942  -4029  -1756  -1446  -3776   1756  -3772  -3973  -3103  -2247   2987  -3406  -3020   205
     -   -149   -500    233     43   -381    399    106   -626    210   -466   -720    275    394     45     96    359    117   -369   -294   -249 
     -     -6  -8456  -9498   -894  -1115  -1494   -633      *      * 
   205  -4584  -3933  -5845  -5790  -1445  -5318  -3212  -2242  -5291   1913  -1559  -5052  -5216  -4574  -4879  -5195  -4515  -2948   5511  -1486   206
     -   -149   -500    233     43   -381    399    106   -626    210   -466   -720    275    394     45     96    359    117   -369   -294   -249 
     -     -6  -8456  -9498   -894  -1115  -1494   -633      *      * 
   206  -2852  -4559   3553  -1033  -5084  -2749  -2255  -5055  -2628  -4936  -4321   2050  -3341  -1949  -3555  -2544    460  -4441  -5122  -4072   207
     -   -149   -500    233     43   -381    399    106   -626    210   -466   -720    275    394     45     96    359    117   -369   -294   -249 
     -     -6  -8456  -9498   -894  -1115  -1494   -633      *      * 
   207  -1075  -2534    549    682  -2849    704   -709   -152   1123  -2548  -1625   -686  -2143   1747   -799   1032  -1014   -201  -2721  -2041   208
     -   -149   -500    233     43   -381    399    106   -626    210   -466   -720    275    394     45     96    359    117   -369   -294   -249 
     -     -6  -8456  -9498   -894  -1115  -1494   -633      *      * 
   208  -1480  -2900  -1156   1837  -3260  -2350   2392  -2976   -405  -2889  -2001   -984    806   2689    592  -1349  -1406  -2548  -3016  -2394   209
     -   -149   -500    233     43   -381    399    106   -626    210   -466   -720    275    394     45     96    359    117   -369   -294   -249 
     -     -6  -8456  -9498   -894  -1115  -1494   -633      *      * 
   209  -4273  -3630  -6361  -5935   1084  -6113  -4086  -1226  -5701   3149   -499  -5705  -5288  -4431  -5140  -5572  -4114  -2077  -2905  -2441   210
     -   -149   -500    233     43   -381    399    106   -626    210   -466   -720    275    394     45     96    359    117   -369   -294   -249 
     -     -6  -8456  -9498   -894  -1115  -1494   -633      *      * 
   210   2790  -2226  -5161  -4837  -2843  -4350  -4387   2186  -4659  -1823  -1667  -4342  -4501  -4459  -4660  -3657  -2575   1065  -4129  -3709   211
     -   -149   -500    233     43   -381    399    106   -626    210   -466   -720    275    394     45     96    359    117   -369   -294   -249 
     -     -6  -8456  -9498   -894  -1115  -1494   -633      *      * 
   211    957  -2540   -946   1945  -2855     20   -723  -2597   1165   -721  -1633   -706     71   -266    666   -978  -1032  -2160  -2726  -2053   212
     -   -149   -500    233     43   -381    399    106   -626    210   -466   -720    275    394     45     96    359    117   -369   -294   -249 
     -     -6  -8456  -9498   -894  -1115  -1494   -633      *      * 
   212    233  -1256  -3465  -2867   -951  -2899   2897   -724  -2499   1348   -433  -2443  -2950  -2164  -2380  -1980  -1339    603  -1498   2747   213
     -   -149   -500    233     43   -381    399    106   -626    210   -466   -720    275    394     45     96    359    117   -369   -294   -249 
     -     -6  -8456  -9498   -894  -1115  -1494   -633      *      * 
   213   2291  -2131  -4464  -4745  -4756   2833  -4033  -4546  -4599  -4818  -3870  -3157  -3212  -4088  -4319  -1773    412  -3298  -4979  -4917   214
     -   -149   -500    233     43   -381    399    106   -626    210   -466   -720    275    394     45     96    359    117   -369   -294   -249 
     -     -6  -8456  -9498   -894  -1115  -1494   -633      *      * 
   214   1884  -2497   -955   1448  -2786  -2091   1326  -2510   -379  -2505   1312    838  -2196   -331   -881    546  -1065  -2104  -2713  -2053   215
     -   -149   -500    233     43   -381    399    106   -626    210   -466   -720    275    394     45     96    359    117   -369   -294   -249 
     -     -6  -8456  -9498   -894  -1115  -1494   -633      *      * 
   215     39  -2535  -1009   1167  -2841  -2108   -751   -123   1774   -124  -1631   -753  -2197   1975    704  -1023  -1067  -2150  -2719  -2065   216
     -   -149   -500    233     43   -381    399    106   -626    210   -466   -720    275    394     45     96    359    117   -369   -294   -249 
     -     -6  -8456  -9498   -894  -1115  -1494   -633      *      * 
   216  -2983  -2474  -5634  -5274  -2667  -5439  -5166   2085  -5201   1242  -1401  -5099  -5111  -4938  -5248  -4794  -2961   2890  -4377  -4058   217
     -   -149   -500    233     43   -381    399    106   -626    210   -466   -720    275    394     45     96    359    117   -369   -294   -249 
     -     -6  -8456  -9498   -894  -1115  -1494   -633      *      * 
   217    529  -1132  -3344  -2735  -1112  -2755  -1660   -590  -2389    177   2548  -2338  -2827  -2063  -2286   1520    498   1599  -1614  -1266   218
     -   -149   -500    233     43   -381    399    106   -626    210   -466   -720    275    394     45     96    359    117   -369   -294   -249 
     -     -6  -8456  -9498   -894  -1115  -1494   -633      *      * 
   218   1204  -2149    492   1132    930  -2145   -826  -1978   -494   -307  -1279   -864  -2234   1500   -963  -1071    269    117  -2428  -1848   219
     -   -149   -500    233     43   -381    399    106   -626    210   -466   -720    275    394     45     96    359    117   -369   -294   -249 
     -     -6  -8456  -9498   -894  -1115  -1494   -633      *      * 
   219     50  -2379  -1002    651  -2632  -2083   1567  -2336   1299   -106   1107   -749  -2175   1067   -851    124  -1020  -1964   3329  -1966   220
     -   -149   -500    233     43   -381    399    106   -626    210   -466   -720    275    394     45     96    359    117   -369   -294   -249 
     -     -6  -8456  -9498   -894  -1115  -1494   -633      *      * 
   220  -5412  -4864  -5595  -5256  -5997  -4829  -4360  -6536  -3441  -6053  -5703  -5103  -5188  -4300   4238  -5589  -5414  -6225  -4965  -5538   221
     -   -149   -500    233     43   -381    399    106   -626    210   -466   -720    275    394     45     96    359    117   -369   -294   -249 
     -     -6  -8456  -9498   -894  -1115  -1494   -633      *      * 
   221   1845  -1212  -2876  -2286  -1188  -2705  -1542   1315  -2017    760   -406    937  -2763    811  -2065  -1757  -1189    486  -1674  -1309   222
     -   -149   -500    233     43   -381    399    106   -626    210   -466   -720    275    394     45     96    359    117   -369   -294   -249 
     -     -6  -8456  -9498   -894  -1115  -1494   -633      *      * 
   222  -1255  -2751   1812   1989  -3065  -2140   1545  -2824    563  -2764  -1848    874  -2277   1050  -1004    116  -1201  -2370  -2932  -2233   223
     -   -149   -500    233     43   -381    399    106   -626    210   -466   -720    275    394     45     96    359    117   -369   -294   -249 
     -     -6  -8456  -9498   -894  -1115  -1494   -633      *      * 
   223  -3694   2577  -5158  -5047   3023  -4762  -1732  -2522  -4634   1233  -2039  -3799  -4667  -3743  -4209  -3938  -3603  -2701  -1031   3101   224
     -   -149   -500    233     43   -381    399    106   -626    210   -466   -720    275    394     45     96    359    117   -369   -294   -249 
     -     -6  -8456  -9498   -894  -1115  -1494   -633      *      * 
   224    788  -1472  -3836  -3297  -1661  -3019  -2274   2377  -2967  -1399   -836  -2805  -3206  -2645  -2862   -124   1911   1242  -2234  -1883   225
     -   -149   -500    233     43   -381    399    106   -626    210   -466   -720    275    394     45     96    359    117   -369   -294   -249 
     -     -6  -8456  -9498   -894  -1115  -1494   -633      *      * 
   225   1287  -2789    708   1841  -3101  -2157   -891  -2861    957  -2801  -1887   1511  -2303   1050  -1042  -1152  -1236  -2408  -2970  -2267   226
     -   -149   -500    233     43   -381    399    106   -626    210   -466   -720    275    394     45     96    359    117   -369   -294   -249 
     -     -6  -8456  -9498   -894  -1115   -362  -2171      *      * 
   226    694  -2645    274   1058  -2966    438   -803  -2717   1418  -2661  -1734   -778  -2237   1548    840    203  -1111  -2267  -2828  -2145   227
     -   -149   -500    233     43   -381    399    106   -626    210   -466   -720    275    394     45     96    359    117   -369   -294   -249 
     -     -6  -8606  -9649   -894  -1115   -701  -1378      *      * 
   227  -3620  -3076  -6162  -5698  -2081  -5945  -5106   1997  -5558   2724   -842  -5635  -5311  -4735  -5297  -5302  -3544    661  -3868  -3914   228
     -   -149   -500    233     43   -381    399    106   -626    210   -466   -720    275    394     45     96    359    117   -369   -294   -249 
     -     -6  -8606  -9649   -894  -1115   -701  -1378      *      * 
   228    988  -2709    803   1927  -3028  -2174   -854  -2781   -447  -2724  -1801   1007  -2282   1579    372     31  -1171  -2330  -2892  -2204   229
     -   -149   -500    233     43   -381    399    106   -626    210   -466   -720    275    394     45     96    359    117   -369   -294   -249 
     -     -6  -8606  -9649   -894  -1115   -701  -1378      *      * 
   229    -34  -2268  -1718  -1193  -2839  -2347  -1386  -2495   1627  -2631  -1805  -1378   2710  -1015  -1494    177    742    146  -2948  -2403   230
     -   -149   -500    233     43   -381    399    106   -626    210   -466   -720    275    394     45     96    359    117   -369   -294   -249 
     -     -6  -8606  -9649   -894  -1115   -701  -1378      *      * 
   230  -1265  -1600    824   1949  -1616  -2532   1462    703  -1291    526   -778  -1551  -2606  -1165  -1601  -1520  -1205    621   2071  -1568   231
     -   -149   -500    233     43   -381    399    106   -626    210   -466   -720    275    394     45     96    359    117   -369   -294   -249 
     -     -6  -8606  -9649   -894  -1115   -701  -1378      *      * 
   231   1984  -1239  -3725  -3099   1137  -2974  -1859   1569  -2709  -1059   1349  -2609  -3021  -2344  -2529    319  -1357   1050  -1733  -1389   232
     -   -149   -500    233     43   -381    399    106   -626    210   -466   -720    275    394     45     96    359    117   -369   -294   -249 
     -     -6  -8606  -9649   -894  -1115   -701  -1378      *      * 
   232   -123  -2910    588   1741  -3223  -2270  -1008  -2983   1635  -2922  -2009    778  -2419   2427  -1159  -1271  -1357  -2529  -3090  -2387   233
     -   -149   -500    233     43   -381    399    106   -626    210   -466   -720    275    394     45     96    359    117   -369   -294   -249 
     -     -6  -8606  -9649   -894  -1115   -701  -1378      *      * 
   233    377  -2675    286    401  -2994  -2161   -830  -2745   2146  -2690  -1766   -795   1079    818   -923  -1080   1289  -2296  -2858  -2174   234
     -   -149   -500    233     43   -381    399    106   -626    210   -466   -720    275    394     45     96    359    117   -369   -294   -249 
     -     -6  -8606  -9649   -894  -1115   -701  -1378      *      * 
   234   1698  -1281  -3385  -2784  -1256  -2881   1471   1768  -2446    303   -485  -2430  -2952  -2145  -2374  -1961   1776   -633  -1763  -1412   235
     -   -149   -500    233     43   -381    399    106   -626    210   -466   -720    275    394     45     96    359    117   -369   -294   -249 
     -     -6  -8606  -9649   -894  -1115   -701  -1378      *      * 
   235  -4923   3735  -5557  -5781   -286  -5389   3672  -3945  -5286  -3388  -3394  -4095  -5277  -4194  -4751  -4623  -4802  -4052   3949   2793   236
     -   -149   -500    233     43   -381    399    106   -626    210   -466   -720    275    394     45     96    359    117   -369   -294   -249 
     -     -6  -8606  -9649   -894  -1115   -701  -1378      *      * 
   236    806  -3338   1773   1285  -3633  -2451  -1321  -3412    313  -3341  -2458  -1068  -2689   2956  -1597  -1610  -1747  -2950  -3512  -2768   237
     -   -149   -500    233     43   -381    399    106   -626    210   -466   -720    275    394     45     96    359    117   -369   -294   -249 
     -     -6  -8606  -9649   -894  -1115   -701  -1378      *      * 
   237    140  -2163  -1334   -782    258    678   -977  -1949   -663    967  -1305    954  -2378   2042    808  -1225  -1158  -1691  -2462  -1909   238
     -   -149   -500    233     43   -381    399    106   -626    210   -466   -720    275    394     45     96    359    117   -369   -294   -249 
     -     -6  -8606  -9649   -894  -1115   -701  -1378      *      * 
   238  -1717  -1534  -3928    385   2286  -3285  -2149   1827  -2949   1480   -463  -2886  -3294  -2566  -2790  -2375    704   -727  -1981  -1661   239
     -   -149   -500    233     43   -381    399    106   -626    210   -466   -720    275    394     45     96    359    117   -369   -294   -249 
     -     -6  -8606  -9649   -894  -1115   -701  -1378      *      * 
   239   1414  -1955  -4006  -3727  -2899  -2613  -2984  -2440  -3453   2114  -2090  -2915  -3206  -3142  -3400   1070   1366  -2108  -3341  -3036   240
     -   -149   -500    233     43   -381    399    106   -626    210   -466   -720    275    394     45     96    359    117   -369   -294   -249 
     -     -6  -8606  -9649   -894  -1115   -701  -1378      *      * 
   240  -1751   2174  -1704  -1079  -3411  -2658   1580  -3066    998  -2984  -2132   1506   2756   -716    738  -1645  -1653  -2688  -3096  -2570   241
     -   -149   -500    233     43   -381    399    106   -626    210   -466   -720    275    394     45     96    359    117   -369   -294   -249 
     -     -6  -8606  -9649   -894  -1115   -701  -1378      *      * 
   241   -161  -3618    734   2512  -3916   1903  -1637  -3692  -1498    -69  -2834  -1237  -2933  -1245  -2109  -1923  -2107  -3250  -3876  -3103   242
     -   -149   -500    233     43   -381    399    106   -626    210   -466   -720    275    394     45     96    359    117   -369   -294   -249 
     -     -6  -8606  -9649   -894  -1115   -701  -1378      *      * 
   242  -1246  -1947  -1557   -997   1127   -105  -1085  -1644   1164   1156  -1107  -1212  -2464   -790    791    624    679  -1443  -2289  -1791   243
     -   -149   -500    233     43   -381    399    106   -626    210   -466   -720    275    394     45     96    359    117   -369   -294   -249 
     -     -6  -8606  -9649   -894  -1115   -701  -1378      *      * 
   243  -1246  -2603  -1108   2344  -2909    -85   -893  -2628   -472   -205  -1726   -880  -2320   -450   1760    -12    161  -2223  -2825  -2175   244
     -   -149   -500    233     43   -381    399    106   -626    210   -466   -720    275    394     45     96    359    117   -369   -294   -249 
     -     -6  -8606  -9649   -894  -1115   -701  -1378      *      * 
   244     92  -2041  -1425    384  -2162  -2325  -1037    781   -780    132  -1199    669   1027   -708  -1216   1822  -1167  -1553  -2374  -1848   245
     -   -149   -500    233     43   -381    399    106   -626    210   -466   -720    275    394     45     96    359    117   -369   -294   -249 
     -     -6  -8606  -9649   -894  -1115   -701  -1378      *      * 
   245    590  -2201    729   -733  -2362   -327   -953  -2007    373   1596  -1339    475  -2354   -577  -1100  -1196    172     81  -2494  -1927   246
     -   -149   -500    233     43   -381    399    106   -626    210   -466   -720    275    394     45     96    359    117   -369   -294   -249 
     -     -6  -8606  -9649   -894  -1115   -701  -1378      *      * 
   246    716  -1881  -1605  -1047    296  -2389  -1112  -1564    485  -1796  -1051  -1250  -2475   -839    764   1718    365   1174  -2242  -1754   247
     -   -149   -500    233     43   -381    399    106   -626    210   -466   -720    275    394     45     96    359    117   -369   -294   -249 
     -     -6  -8606  -9649   -894  -1115   -701  -1378      *      * 
   247  -1381  -1318  -3086    395  -1241  -2847  -1677   1624  -2228   1453   -490  -2275  -2904  -1963  -2237   1407  -1322   -705  -1744   1387   248
     -   -149   -500    233     43   -381    399    106   -626    210   -466   -720    275    394     45     96    359    117   -369   -294   -249 
     -     -6  -8606  -9649   -894  -1115   -701  -1378      *      * 
   248  -1183  -2385  -1150   1294   1996   -321   -875    104    579   -163  -1502    655  -2293   -457    353    201  -1122  -1951  -2632  -2017   249
     -   -149   -500    233     43   -381    399    106   -626    210   -466   -720    275    394     45     96    359    117   -369   -294   -249 
     -     -6  -8606  -9649   -894  -1115   -701  -1378      *      * 
   249  -2162  -2496  -2629  -2147  -1006  -3264   2259  -2173  -1821    104  -1701  -2171  -3334   1411  -2061    397  -2095  -2046  -1592   3723   250
     -   -149   -500    233     43   -381    399    106   -626    210   -466   -720    275    394     45     96    359    117   -369   -294   -249 
     -     -6  -8606  -9649   -894  -1115   -701  -1378      *      * 
   250  -1424  -2830  -1311   -727  -3188  -2371   1453  -2901    718   -568  -1924    736  -2451   2044   2366    436  -1347  -2475  -2956  -2340   251
     -   -149   -500    233     43   -381    399    106   -626    210   -466   -720    275    394     45     96    359    117   -369   -294   -249 
     -   -284  -8606  -2507   -894  -1115   -701  -1378      *      * 
   251    305  -1849  -2589  -2143  -2818   1895  -2067  -2445  -2007    284  -1920  -1985   1651  -1865  -2304   1189    695  -2034  -3103  -2694   252
     -   -149   -500    233     43   -381    399    106   -626    210   -466   -720    275    394     45     96    359    117   -369   -294   -249 
     -   -693  -8329  -1402   -894  -1115  -1898   -451      *      * 
   252   1054  -1248  -2849  -2578  -2292  -1838  -2149   1635  -2386  -2084  -1442  -2003  -2423  -2159  -2465   2677  -1098  -1124  -2737  -2397   253
     -   -149   -500    233     43   -381    399    106   -626    210   -466   -720    275    394     45     96    359    117   -369   -294   -249 
     -    -11  -7647  -8689   -894  -1115  -2901   -207      *      * 
   253  -1404  -1172  -3665  -3071   -895  -3059  -1984    167  -2727   1546   2157  -2675  -3023  -2329  -2575  -2174   1411   1944  -1745  -1460   254
     -   -149   -500    233     43   -381    399    106   -626    210   -466   -720    275    394     45     96    359    117   -369   -294   -249 
     -   -814  -7647  -1230   -894  -1115  -2901   -207      *      * 
   254  -1436  -3220   2133   2898  -3433  -1431   -746  -3335   -923  -3233  -2541    -38  -1939   -410  -1715  -1122  -1492  -2834  -3400  -2459   255
     -   -149   -500    233     43   -381    399    106   -626    210   -466   -720    275    394     45     96    359    117   -369   -294   -249 
     -   -607  -6851  -1579   -894  -1115  -3336   -150      *      * 
   255   1695   -426  -1939  -1617  -1081  -1339  -1271    580  -1411   -557   -147  -1261  -1789  -1255  -1535   -596   -364   2118  -1743  -1357   256
     -   -149   -500    233     43   -381    399    106   -626    210   -466   -720    275    394     45     96    359    117   -369   -294   -249 
     -    -28  -6273  -7315   -894  -1115  -3495   -134      *      * 
   256   -484   -531  -2019  -1593   -723  -1853  -1195   2208  -1317    -85    222  -1426  -2072  -1206  -1447  -1040   1769    963  -1489  -1094   257
     -   -149   -500    233     44   -381    400    105   -626    210   -466   -721    275    394     45     96    359    117   -369   -295   -249 
     -  -1437   -680  -7315   -125  -3589  -1320   -738      *      * 
   257   -673  -2031   1744     26  -2330  -1613   -327  -2050   1201  -2052  -1163   -279    672    111   -446    809   -621    621  -2266  -1606   259
     -   -149   -500    233     43   -381    399    106   -626    210   -466   -720    275    394     45     96    359    117   -369   -294   -249 
     -    -11  -7579  -8621   -894  -1115  -2956   -199      *      * 
   258   1583   -793  -2681  -2165   2418  -2029  -1332   -411  -1885   -839   -203  -1775  -2290  -1605  -1878    646   -775   1189  -1440  -1058   260
     -   -149   -500    233     43   -381    399    106   -626    210   -466   -720    275    394     45     96    359    117   -369   -294   -249 
     -    -11  -7579  -8621   -894  -1115  -2956   -199      *      * 
   259  -1532  -3178   2375   1246  -3465  -1858   -984  -3290   -932  -3212  -2404   -475   2113   -603  -1597    918  -1546  -2807  -3401  -2559   261
     -   -149   -500    233     43   -381    400    105   -626    210   -466   -721    275    394     47     96    359    117   -369   -295   -249 
     -   -479  -1837  -8621   -114  -3715  -1832   -476      *      * 
   260   -834  -2312    991   1829  -2624    193   -449  -2377   1120  -2325  -1409   -375  -1869      2   -577    499   -778  -1930  -2497   1267   263
     -   -149   -500    233     43   -381    399    106   -626    210   -466   -720    275    394     45     96    359    117   -369   -294   -249 
     -   -209  -7841  -2935   -894  -1115  -2718   -238      *      * 
   261   1713  -1944   1138   -659  -3010  -1714  -1131  -2754   -916  -2806  -1937   -851   2019   -752  -1409   1301  -1067  -2169  -3028  -2415   264
     -   -149   -500    233     43   -381    399    106   -626    210   -466   -720    275    394     45     96    359    117   -369   -294   -249 
     -    -11  -7643  -8685   -894  -1115  -2905   -207      *      * 
   262   -654  -1656   -717    882  -1815  -1708   2021    504    -61    124   -790   -440   1182   1461   -515   -643   -593  -1189  -1941  -1374   265
     -   -149   -500    233     43   -381    399    106   -626    210   -466   -720    275    394     45     96    359    117   -369   -294   -249 
     -    -11  -7643  -8685   -894  -1115  -2905   -207      *      * 
   263  -1198  -2583   2077   -211  -3095  -1803   -877  -2869   -684  -2843  -1990   1498  -2133   -477  -1260    695   2168  -2384  -3043  -2308   266
     -   -149   -500    233     43   -381    399    106   -626    210   -466   -720    275    394     45     96    359    117   -369   -294   -249 
     -    -11  -7643  -8685   -894  -1115  -1971   -425      *      * 
   264  -1066  -2052  -1174    891  -2274  -2068   -625  -1884   1215   1103  -1181   -787  -2136   -235   1823  -1042   -980    376  -2254  -1749   267
     -   -149   -500    233     43   -381    399    106   -626    210   -466   -720    275    394     45     96    359    117   -369   -294   -249 
     -     -9  -7841  -8883   -894  -1115   -144  -3395      *      * 
   265    940  -2610  -1033   1075  -2915  -2160   -827  -2652   -417  -2621  -1709    994  -2257   1582   -921    166    403  -2224   3651  -2137   268
     -   -149   -500    233     43   -381    399    106   -626    210   -466   -720    275    394     45     96    359    117   -369   -294   -249 
     -     -6  -8606  -9649   -894  -1115   -701  -1378      *      * 
   266     80  -2649   1741   1364    143    231   -822  -2709    622   -776  -1741   1470  -2253   -365   -917  -1071  -1129  -2267  -2836  -2155   269
     -   -149   -500    233     43   -381    399    106   -626    210   -466   -720    275    394     45     96    359    117   -369   -294   -249 
     -     -6  -8606  -9649   -894  -1115   -701  -1378      *      * 
   267  -1426  -1368  -3166  -2525  -1333  -2882  -1673   1886   1667    582   -551  -2287  -2931  -1902   1417  -1948  -1361    534  -1809    811   270
     -   -149   -500    233     43   -381    399    106   -626    210   -466   -720    275    394     45     96    359    117   -369   -294   -249 
     -     -6  -8606  -9649   -894  -1115   -701  -1378      *      * 
   268    863  -2576  -1053   1835  -2860    572   -840  -2585    657   -579  -1676    529  -2269   -394   -937  -1090  -1133  -2178  -2781   1727   271
     -   -149   -500    233     43   -381    399    106   -626    210   -466   -720    275    394     45     96    359    117   -369   -294   -249 
     -     -6  -8606  -9649   -894  -1115   -701  -1378      *      * 
   269   1011  -2652    459   1153  -2972  -2149   -813  -2722   -396  -2668  -1743   -785  -2246   1009    840    450   1736  -2273  -2837  -2154   272
     -   -149   -500    233     43   -381    399    106   -626    210   -466   -720    275    394     45     96    359    117   -369   -294   -249 
     -     -6  -8606  -9649   -894  -1115   -701  -1378      *      * 
   270    -49   1990   1862   1041  -2971  -2147   -810  -2721   -393  -2667  -1741    996  -2243   1686    383    169  -1119  -2273  -2835  -2152   273
     -   -149   -500    233     43   -381    399    106   -626    210   -466   -720    275    394     45     96    359    117   -369   -294   -249 
     -     -6  -8606  -9649   -894  -1115   -701  -1378      *      * 
   271  -2252  -2010  -4369  -3864   1888  -3707  -1876    504  -3466   1077  -1051  -3180  -3712  -2960  -3224    365  -2186  -1406  -1412   3497   274
     -   -149   -500    233     43   -381    399    106   -626    210   -466   -720    275    394     45     96    359    117   -369   -294   -249 
     -     -6  -8606  -9649   -894  -1115   -701  -1378      *      * 
   272   1593  -1284  -2964  -2370  -1246  -2770  -1602   -796  -2094    977   2361  -2169  -2831    629  -2134     48  -1259   -707  -1724   1978   275
     -   -149   -500    233     43   -381    399    106   -626    210   -466   -720    275    394     45     96    359    117   -369   -294   -249 
     -     -6  -8606  -9649   -894  -1115   -701  -1378      *      * 
   273    684  -2646    312   2109  -2968  -2144   1472  -2718    675  -2662  -1736   -779  -2239    789    841    170  -1113  -2269  -2829  -2147   276
     -   -149   -500    233     43   -381    399    106   -626    210   -466   -720    275    394     45     96    359    117   -369   -294   -249 
     -     -6  -8606  -9649   -894  -1115   -701  -1378      *      * 
   274   1553  -1268  -3081     56   1119  -2807  -1645   1589  -2195   -133   -461  -2241  -2862   1751  -2203  -1864  -1272    350  -1721  -1362   277
     -   -149   -500    233     43   -381    399    106   -626    210   -466   -720    275    394     45     96    359    117   -369   -294   -249 
     -     -6  -8606  -9649   -894  -1115   -701  -1378      *      * 
   275  -4435  -3784  -6526  -6100    947  -6282  -4264  -1365  -5872   3177   -632  -5887  -5439  -4583  -5302  -5758  -4274  -2224  -3065  -2617   278
     -   -149   -500    233     43   -381    399    106   -626    210   -466   -720    275    394     45     96    359    117   -369   -294   -249 
     -     -6  -8606  -9649   -894  -1115   -701  -1378      *      * 
   276   1418  -2576  -1085   1429  -2863  -2189   -851  -2584   -434    490  -1680   -843  -2284    805    835    822  -1146  -2181  -2782  -2129   279
     -   -149   -500    233     43   -381    399    106   -626    210   -466   -720    275    394     45     96    359    117   -369   -294   -249 
     -     -6  -8606  -9649   -894  -1115   -701  -1378      *      * 
   277    -47  -2629    451    570  -2945  -2142   -801    342   1248   -235  -1719   -779  -2235   1456   1470    220  -1106  -2248  -2814  -2135   280
     -   -149   -500    233     43   -381    399    106   -626    210   -466   -720    275    394     45     96    359    117   -369   -294   -249 
     -     -6  -8606  -9649   -894  -1115   -701  -1378      *      * 
   278    957  -2589  -1088   -543  -2890   -315   -853  -2614   -431   -578  -1698   2150    620    774   1613  -1107  -1150  -2203  -2797  -2142   281
     -   -149   -500    233     43   -381    399    106   -626    210   -466   -720    275    394     45     96    359    117   -369   -294   -249 
     -     -6  -8606  -9649   -894  -1115   -701  -1378      *      * 
   279  -1516  -2439  -1649  -1058   2618  -2545   1536  -2248   -626  -2360   1332    980  -2618    959   2088  -1512  -1438  -1994  -2568  -1986   282
     -   -149   -500    233     43   -381    399    106   -626    210   -466   -720    275    394     45     96    359    117   -369   -294   -249 
     -     -6  -8606  -9649   -894  -1115   -701  -1378      *      * 
   280  -1263  -2738   1580   1990  -3061  -2201   -876  -2811    650  -2751  -1831   -835  -2310   1679    855  -1138    660  -2362  -2915  -2233   283
     -   -149   -500    233     43   -381    399    106   -626    210   -466   -720    275    394     45     96    359    117   -369   -294   -249 
     -     -6  -8606  -9649   -894  -1115   -701  -1378      *      * 
   281   1381  -3614  -2740  -1857  -4235  -3308   1667  -3737   2081  -3498  -2727  -1958  -3308   1014   2518  -2431  -2362  -3413  -3450  -3144   284
     -   -149   -500    233     43   -381    399    106   -626    210   -466   -720    275    394     45     96    359    117   -369   -294   -249 
     -     -6  -8606  -9649   -894  -1115   -701  -1378      *      * 
   282  -3063  -4947   3162   2415  -5093  -2907  -2313    686  -2644  -4888  -4300  -1503  -3469  -1998  -3558  -2709  -3148  -4404  -5145  -4100   285
     -   -149   -500    233     43   -381    399    106   -626    210   -466   -720    275    394     45     96    359    117   -369   -294   -249 
     -     -6  -8606  -9649   -894  -1115   -701  -1378      *      * 
   283  -1359  -1388  -2789  -2182    788  -2767  -1554   1728   1370   1083   -572  -2064  -2824  -1687    942    348  -1296   -809  -1815  -1444   286
     -   -149   -500    233     43   -381    399    106   -626    210   -466   -720    275    394     45     96    359    117   -369   -294   -249 
     -     -6  -8606  -9649   -894  -1115   -701  -1378      *      * 
   284    578  -2657    787   2091   1380  -2183   -864  -2692   -466  -2663  -1754   1015  -2290    775   -974  -1115  -1170   -321  -2853  -2178   287
     -   -149   -500    233     43   -381    399    106   -626    210   -466   -720    275    394     45     96    359    117   -369   -294   -249 
     -     -6  -8606  -9649   -894  -1115   -701  -1378      *      * 
   285  -2820  -2631  -4729  -3873  -1606  -4256  -2685  -1329  -2445   1639   1481  -3583  -4104  -2776   3053  -3426  -2706  -1731   2792  -2214   288
     -   -149   -500    233     43   -381    399    106   -626    210   -466   -720    275    394     45     96    359    117   -369   -294   -249 
     -     -6  -8606  -9649   -894  -1115   -701  -1378      *      * 
   286  -1485  -2829  -1170   -782  -3270   2719   1552  -3002    620  -2972  -2082    542  -2533   -719  -1199    -38    146  -2557  -3153  -2499   289
     -   -149   -500    233     43   -381    399    106   -626    210   -466   -720    275    394     45     96    359    117   -369   -294   -249 
     -     -6  -8606  -9649   -894  -1115   -701  -1378      *      * 
   287  -1475  -1368  -3334  -2759  -1240  -2971  -1779   1493  -2418  -1194   -573    510  -3025    698  -2376  -2047  -1418   1879  -1761   3031   290
     -   -149   -500    233     43   -381    399    106   -626    210   -466   -720    275    394     45     96    359    117   -369   -294   -249 
     -     -6  -8606  -9649   -894  -1115   -701  -1378      *      * 
   288  -1639   2825  -4793  -4969  -4673  -2543  -4098  -4427  -4644  -4709  -3800  -3304   1023  -4173  -4370    283   3434  -3318  -4933  -4834   291
     -   -149   -500    233     43   -381    399    106   -626    210   -466   -720    275    394     45     96    359    117   -369   -294   -249 
     -     -6  -8606  -9649   -894  -1115   -701  -1378      *      * 
   289    -77  -1251  -3303  -2692    597  -2853  -1706   -734  -2359   1636   2490  -2365  -2907  -2061    674   1243  -1297   -663  -1699  -1348   292
     -   -149   -500    233     43   -381    399    106   -626    210   -466   -720    275    394     45     96    359    117   -369   -294   -249 
     -     -6  -8606  -9649   -894  -1115   -701  -1378      *      * 
   290  -1328  -1185  -3479  -2856    778  -2854   1121    474  -2490    -92   -385  -2435  -2906  -2152    661    658  -1269   2481  -1639  -1290   293
     -   -149   -500    233     43   -381    399    106   -626    210   -466   -720    275    394     45     96    359    117   -369   -294   -249 
     -   -157  -8606  -3318   -894  -1115   -701  -1378      *      * 
   291  -4990  -4643  -5583  -5959  -6324   3844  -5456  -7124  -6241  -6733  -6448  -5656  -5221  -6030  -5816  -5299  -5361  -6388  -5285  -6295   294
     -   -149   -500    233     43   -381    399    106   -626    210   -466   -720    275    394     45     96    359    117   -369   -294   -249 
     -     -6  -8456  -9498   -894  -1115   -362  -2171      *      * 
   292    -42  -2861  -4502  -4841  -5256  -3082  -4460  -5187  -4951  -5385  -4570  -3743   4142  -4559  -4734  -2559  -2775  -4037  -5210  -5317   295
     -   -149   -500    233     43   -381    399    106   -626    210   -466   -720    275    394     45     96    359    117   -369   -294   -249 
     -     -6  -8606  -9649   -894  -1115   -701  -1378      *      * 
   293  -3931  -4481  -2740  -2847  -3516  -3972   4951  -5207  -2168  -4827  -4380  -2992  -4349   2463  -2244  -3800  -3934  -4893  -3723  -2938   296
     -   -149   -500    233     43   -381    399    106   -626    210   -466   -720    275    394     45     96    359    117   -369   -294   -249 
     -     -6  -8606  -9649   -894  -1115   -701  -1378      *      * 
   294  -3724  -4221  -4831  -3043  -5232  -4111  -1898  -4459   2126  -4038  -3409  -2819  -4022  -1482   3679  -3597  -3329  -4267  -3809  -3809   297
     -   -149   -500    233     43   -381    399    106   -626    210   -466   -720    275    394     45     96    359    117   -369   -294   -249 
     -     -6  -8606  -9649   -894  -1115   -701  -1378      *      * 
   295   2145  -3753   3457  -1962  -5315  -3057  -3056  -5280  -3505  -5314  -4654  -2220  -3719  -2818  -4234  -2759  -3108  -4438  -5290  -4671   298
     -   -149   -500    233     43   -381    399    106   -626    210   -466   -720    275    394     45     96    359    117   -369   -294   -249 
     -     -6  -8606  -9649   -894  -1115   -701  -1378      *      * 
   296  -3377  -5320   3919    901  -5524  -3058  -2552  -5587  -3020  -5396  -4881  -1671  -3659  -2260  -4047  -2976  -3491  -5016  -5475  -4438   299
     -   -149   -500    233     43   -381    399    106   -626    210   -466   -720    275    394     45     96    359    117   -369   -294   -249 
     -     -6  -8606  -9649   -894  -1115   -701  -1378      *      * 
   297  -2628  -2339  -4967  -4349   1504  -4311  -3145    665  -3987   2526   -483  -3958  -4138  -3415    755  -3441  -2547    430  -2659  -2477   300
     -   -149   -500    233     43   -381    399    106   -626    210   -466   -720    275    394     45     96    359    117   -369   -294   -249 
     -     -6  -8606  -9649   -894  -1115   -701  -1378      *      * 
   298    137  -2223  -1309    306  -2386  -2285   -961    -67   -620    978  -1359  -1018  -2371    948   2277    126  -1164  -1759  -2508  -1946   301
     -   -149   -500    233     43   -381    399    106   -626    210   -466   -720    275    394     45     96    359    117   -369   -294   -249 
     -     -6  -8606  -9649   -894  -1115   -701  -1378      *      * 
   299  -3135  -2782  -5408  -4806   3195  -4846  -3458   1155  -4393   1795   -518  -4450  -4534  -3739    782  -4007  -3036  -1590  -2772  -2473   302
     -   -149   -500    233     43   -381    399    106   -626    210   -466   -720    275    394     45     96    359    117   -369   -294   -249 
     -     -6  -8606  -9649   -894  -1115   -701  -1378      *      * 
   300  -1281  -2548    423   -654    489  -2272   -913  -2501   1172  -2525  -1659   -941  -2361   -486   2520  -1199    663  -2139  -2732   1739   303
     -   -149   -500    233     43   -381    399    106   -626    210   -466   -720    275    394     45     96    359    117   -369   -294   -249 
     -     -6  -8606  -9649   -894  -1115   -701  -1378      *      * 
   301   1490  -2324  -5272  -4809  -2483  -4821  -4111   2213  -4592   1601  -1353  -4482  -4672  -4286  -4526  -4045  -2699   1490  -3703  -3366   304
     -   -149   -500    233     43   -381    399    106   -626    210   -466   -720    275    394     45     96    359    117   -369   -294   -249 
     -     -6  -8606  -9649   -894  -1115   -701  -1378      *      * 
   302    401  -4044    600   -995  -4441   1392  -1921  -4280  -1919  -4199  -3407   3342  -3145    715  -2604  -2204  -2477  -3767  -4387  -3528   305
     -   -149   -500    233     43   -381    399    106   -626    210   -466   -720    275    394     45     96    359    117   -369   -294   -249 
     -     -6  -8606  -9649   -894  -1115   -701  -1378      *      * 
   303  -2283  -3926   2020    626  -4216   2526  -1739  -4036  -1634  -3950  -3127  -1270  -3027  -1349    868    144  -2287  -3552  -4128  -3303   306
     -   -149   -500    233     43   -381    399    106   -626    210   -466   -720    275    394     45     96    359    117   -369   -294   -249 
     -     -6  -8606  -9649   -894  -1115   -701  -1378      *      * 
   304    -73  -1273  -3029  -2429  -1234  -2789  -1620    616  -2136   1441   2378  -2206  -2845   1283    280  -1843   1250   -689  -1717  -1358   307
     -   -149   -500    233     43   -381    399    106   -626    210   -466   -720    275    394     45     96    359    117   -369   -294   -249 
     -     -6  -8606  -9649   -894  -1115   -701  -1378      *      * 
   305  -2581  -4027   1549  -1131  -4469  -2786  -2122  -4313  -2227  -4297   1930   1732   3271  -1789  -2930  -2370  -2665  -3833  -4522  -3674   308
     -   -149   -500    233     43   -381    399    106   -626    210   -466   -720    275    394     45     96    359    117   -369   -294   -249 
     -   -119  -8606  -3701   -894  -1115   -701  -1378      *      * 
   306   1952  -2109  -4492  -4534  -3693  -2662  -3774  -2083  -4287  -3309  -2766  -3264   1085  -3902  -4098  -2009  -2054   2950  -4255  -4007   309
     -   -149   -500    233     43   -381    399    106   -626    210   -466   -720    275    394     45     96    359    117   -369   -294   -249 
     -     -6  -8493  -9535   -894  -1115   -408  -2020      *      * 
   307   1446  -2949  -1419   1707  -3332  -2477  -1034  -3032   1650  -2934  -2045  -1114  -2557   1689    992  -1436  -1474  -2609  -3047  -2455   310
     -   -149   -500    233     43   -381    399    106   -626    210   -466   -720    275    394     45     96    359    117   -369   -294   -249 
     -     -6  -8606  -9649   -894  -1115   -701  -1378      *      * 
   308  -2071  -3644   2429   -855  -3970   1325  -1587  -3768    789  -3696  -2846    849  -2899  -1182  -2002  -1877   1880  -3292  -3874  -3092   311
     -   -149   -500    233     43   -381    399    106   -626    210   -466   -720    275    394     45     96    359    117   -369   -294   -249 
     -     -6  -8606  -9649   -894  -1115   -701  -1378      *      * 
   309  -1395   2236  -3721  -3093   2836  -2941  -1779   -676  -2692  -1035   1356  -2576  -2988  -2311  -2495  -2027    186   1012  -1622   2431   312
     -   -149   -500    233     43   -381    399    106   -626    210   -466   -720    275    394     45     96    359    117   -369   -294   -249 
     -     -6  -8606  -9649   -894  -1115   -701  -1378      *      * 
   310   1856   2482  -4282  -4056  -3117   1623  -3188  -2708  -3748   1288  -2318  -3026  -3227  -3383  -3623    595  -1891  -2295  -3535  -3252   313
     -   -149   -500    233     43   -381    399    106   -626    210   -466   -720    275    394     45     96    359    117   -369   -294   -249 
     -     -6  -8606  -9649   -894  -1115   -701  -1378      *      * 
   311  -2323  -2916  -3898  -3810  -4894  -3073  -3366  -4880  -2594  -4885  -4109  -3239  -3735  -3159   1024   3494  -2695  -3926  -4684  -4518   314
     -   -149   -500    233     43   -381    399    106   -626    210   -466   -720    275    394     45     96    359    117   -369   -294   -249 
     -     -6  -8606  -9649   -894  -1115   -701  -1378      *      * 
   312    364  -3012  -1428    748  -3394  -2525   2783  -3089   -440  -2993  -2113  -1163  -2617   2588   1988  -1510  -1550  -2673  -3105  -2519   315
     -   -149   -500    233     43   -381    399    106   -626    210   -466   -720    275    394     45     96    359    117   -369   -294   -249 
     -     -6  -8606  -9649   -894  -1115   -701  -1378      *      * 
   313  -2434  -2937  -4720  -5036  -5011   3608  -4527  -4329  -5064  -5023  -4390  -3896  -3961  -4685  -4821  -2702  -2886    681  -5093  -5108   316
     -   -149   -500    233     43   -381    399    106   -626    210   -466   -720    275    394     45     96    359    117   -369   -294   -249 
     -     -6  -8606  -9649   -894  -1115   -701  -1378      *      * 
   314  -2602  -4070  -1017   1659  -4557  -2854  -2003  -4349  -1742  -4245  -3499  -1531  -3283   3815  -2194  -2384    747  -3870  -4377  -3633   317
     -   -149   -500    233     43   -381    399    106   -626    210   -466   -720    275    394     45     96    359    117   -369   -294   -249 
     -     -6  -8606  -9649   -894  -1115   -701  -1378      *      * 
   315    -71  -2667  -1181   -616  -2978  -2262   1497  -2694    904    905  -1766   -910  -2348   2138    892    767  -1221  -2285  -2842  -2205   318
     -   -149   -500    233     43   -381    399    106   -626    210   -466   -720    275    394     45     96    359    117   -369   -294   -249 
     -     -6  -8606  -9649   -894  -1115   -701  -1378      *      * 
   316  -2761  -3699  -3083  -2088  -4309  -3473   2019  -3807   2063  -3560  -2821  -2133  -3453  -1141   2484    406  -2539  -3519   3740  -3223   319
     -   -149   -500    233     43   -381    399    106   -626    210   -466   -720    275    394     45     96    359    117   -369   -294   -249 
     -     -6  -8606  -9649   -894  -1115   -701  -1378      *      * 
   317  -1536  -1615  -3488  -2982  -1641  -2825  -2093  -1311  -2634   1252   -980  -2575  -3090  -2392  -2614   2128   1761  -1205   2723  -1732   320
     -   -149   -500    233     43   -381    399    106   -626    210   -466   -720    275    394     45     96    359    117   -369   -294   -249 
     -     -6  -8606  -9649   -894  -1115   -701  -1378      *      * 
   318  -1477  -1297  -3801  -3168  -1153  -3029  -1886   -699  -2770   2098   1422  -2667  -3063  -2380  -2571  -2116   1148    574   2627   1073   321
     -   -149   -500    233     43   -381    399    106   -626    210   -466   -720    275    394     45     96    359    117   -369   -294   -249 
     -     -6  -8606  -9649   -894  -1115   -701  -1378      *      * 
   319   2160  -1365  -3706  -3096  -1289  -3030  -1958    688  -2732    360   3049  -2657  -3094  -2380  -2593    335  -1461   -656  -1857  -1523   322
     -   -149   -500    233     43   -381    399    106   -626    210   -466   -720    275    394     45     96    359    117   -369   -294   -249 
     -     -6  -8606  -9649   -894  -1115   -701  -1378      *      * 
   320    385   3564  -4611  -4092  -1966  -3695  -3003   -472  -3749   2073  -1016  -3544  -3817  -3369  -3579  -2878  -2123   1461  -2791  -2477   323
     -   -149   -500    233     43   -381    399    106   -626    210   -466   -720    275    394     45     96    359    117   -369   -294   -249 
     -     -6  -8606  -9649   -894  -1115   -701  -1378      *      * 
   321   2464  -2178  -3436  -3068  -3556  -2554  -2821  -3142  -2724  -3438  -2657  -2627  -3153  -2663    906   1988  -1898    607  -3822  -3482   324
     -   -149   -500    233     43   -381    399    106   -626    210   -466   -720    275    394     45     96    359    117   -369   -294   -249 
     -     -6  -8606  -9649   -894  -1115   -701  -1378      *      * 
   322  -4180  -3573  -6561  -6025  -1775  -6348  -5094   1475  -5822   3043   -552  -6110  -5425  -4624  -5327  -5776  -4040  -1695  -3606  -3782   325
     -   -149   -500    233     43   -381    399    106   -626    210   -466   -720    275    394     45     96    359    117   -369   -294   -249 
     -     -6  -8606  -9649   -894  -1115   -701  -1378      *      * 
   323  -3715  -4216  -4837  -3031  -5226  -4106  -1884  -4446   2752  -4025  -3395  -2807  -4013  -1467   3331  -3585  -3317  -4255  -3798  -3797   326
     -   -149   -500    233     43   -381    399    106   -626    210   -466   -720    275    394     45     96    359    117   -369   -294   -249 
     -     -6  -8606  -9649   -894  -1115   -701  -1378      *      * 
   324  -4240  -3630  -6603  -5996   1298  -6368  -4952    991  -5784   2825   1848  -6088  -5375  -4509  -5238  -5726  -4069  -2015  -3486  -3699   327
     -   -149   -500    233     43   -381    399    106   -626    210   -466   -720    275    394     45     96    359    117   -369   -294   -249 
     -     -6  -8606  -9649   -894  -1115   -701  -1378      *      * 
   325   3525  -2538  -4629  -4972  -5130     25  -4372  -4994  -4969  -5236  -4320  -3533  -3588  -4463  -4677  -2203  -2424  -3738  -5213  -5266   328
     -   -149   -500    233     43   -381    399    106   -626    210   -466   -720    275    394     45     96    359    117   -369   -294   -249 
     -     -6  -8606  -9649   -894  -1115   -701  -1378      *      * 
   326    641  -3305   -982   2460  -3764  -2512  -1489  -3536  -1217  -3483  -2615  -1207  -2800   2840  -1754    169  -1870  -3055  -3659  -2934   329
     -   -149   -500    233     43   -381    399    106   -626    210   -466   -720    275    394     45     96    359    117   -369   -294   -249 
     -     -6  -8606  -9649   -894  -1115   -701  -1378      *      * 
   327  -1402   2222  -3730  -3103    838   1901  -1812   1784  -2705  -1057   -429  -2593  -3003  -2330  -2513  -2042  -1345    617  -1666   1675   330
     -   -149   -500    233     43   -381    399    106   -626    210   -466   -720    275    394     45     96    359    117   -369   -294   -249 
     -     -6  -8606  -9649   -894  -1115   -701  -1378      *      * 
   328  -1469  -2968   1813   2276  -3272  -2301   1868  -3032   -711  -2977  -2071   -929  -2465    792  -1243    202  -1420    315  -3151  -2443   331
     -   -149   -500    233     43   -381    399    106   -626    210   -466   -720    275    394     45     96    359    117   -369   -294   -249 
     -     -6  -8606  -9649   -894  -1115   -701  -1378      *      * 
   329  -4782  -3940  -5566  -5758   1106  -5373   1507  -3608  -5320   2603  -3044  -4111  -5238  -4185  -4766  -4595  -4657  -3800  -1038   2907   332
     -   -149   -500    233     43   -381    399    106   -626    210   -466   -720    275    394     45     96    359    117   -369   -294   -249 
     -     -6  -8606  -9649   -894  -1115   -701  -1378      *      * 
   330  -3673  -3193  -6066  -5473    642  -5639  -4416   1464  -5209   2394   2630  -5325  -5032  -4256  -4815  -4882  -3553    741  -3341  -3421   333
     -   -149   -500    233     43   -381    399    106   -626    210   -466   -720    275    394     45     96    359    117   -369   -294   -249 
     -     -6  -8606  -9649   -894  -1115   -701  -1378      *      * 
   331  -1169   1321    767   -497  -2858  -2155   1400  -2588    663   -521    991    677  -2247   1241   1160  -1064    833   -277  -2770  -2106   334
     -   -149   -500    233     43   -381    399    106   -626    210   -466   -720    275    394     45     96    359    117   -369   -294   -249 
     -     -6  -8606  -9649   -894  -1115   -701  -1378      *      * 
   332   1182  -2509  -1101   1692  -2773  -2186   -848     -5    489  -2499  -1615   -848  -2278   -411   1708     26  -1128   -244  -2727  -2085   335
     -   -149   -500    233     43   -381    399    106   -626    210   -466   -720    275    394     45     96    359    117   -369   -294   -249 
     -     -6  -8606  -9649   -894  -1115   -701  -1378      *      * 
   333    379  -2824   1063   2642  -3136  -2238   -952  -2890    434   -515  -1921   -869  -2370    802  -1081  -1211  -1287  -2442  -3007  -2313   336
     -   -149   -500    233     43   -381    399    106   -626    210   -466   -720    275    394     45     96    359    117   -369   -294   -249 
     -     -6  -8606  -9649   -894  -1115   -701  -1378      *      * 
   334  -1209  -2053  -1398   -844    874   1081  -1005    165    975  -1980  -1200    411  -2394   -668    791    -59   1149     98  -2372  -1840   337
     -   -149   -500    233     43   -381    399    106   -626    210   -466   -720    275    394     45     96    359    117   -369   -294   -249 
     -     -6  -8606  -9649   -894  -1115   -701  -1378      *      * 
   335  -1233   2009  -1121    385  -2835   2265   -883  -2544   -466  -2555  -1671    710  -2313    797    850  -1142  -1173   -243  -2775  -2135   338
     -   -149   -500    233     43   -381    399    106   -626    210   -466   -720    275    394     45     96    359    117   -369   -294   -249 
     -     -6  -8606  -9649   -894  -1115   -701  -1378      *      * 
   336  -1527  -3000    619   2705  -3312  -2355  -1095    446   -693  -3002  -2106   -985  -2514    752   1566  -1388  -1473  -2620  -3169  -2483   339
     -   -149   -500    233     43   -381    399    106   -626    210   -466   -720    275    394     45     96    359    117   -369   -294   -249 
     -   -511  -8606  -1758   -894  -1115   -701  -1378      *      * 
   337  -1494  -2704  -1402   -809  -2665  -2381   2921  -2722   -119  -2639  -1820   1102  -2452   1154   1588  -1390  -1392  -2371  -2569   2814   340
     -   -149   -500    233     43   -381    399    106   -626    210   -466   -720    275    394     45     96    359    117   -369   -294   -249 
     -     -8  -8103  -9146   -894  -1115   -186  -3047      *      * 
   338  -3340   4369  -5602  -5936  -5725  -3882  -5123  -5912  -5787  -5987  -5366  -4777   3636  -5485  -5395  -3614  -3792  -4934  -5292  -5766   341
     -   -149   -500    233     43   -381    399    106   -626    210   -466   -720    275    394     45     96    359    117   -369   -294   -249 
     -     -6  -8606  -9649   -894  -1115   -701  -1378      *      * 
   339  -3193  -2677  -5834  -5464  -2662  -5646  -5304   2963  -5387   1560  -1398  -5309  -5267  -5031  -5390  -5006  -3164   1816  -4404  -4164   342
     -   -149   -500    233     43   -381    399    106   -626    210   -466   -720    275    394     45     96    359    117   -369   -294   -249 
     -     -6  -8606  -9649   -894  -1115   -701  -1378      *      * 
   340  -4814  -3967  -5762  -5902   1808  -5588  -2037  -2821  -5500   2622  -2148  -4361  -5325  -4290  -4916  -4837  -4670  -3369  -1266   2854   343
     -   -149   -500    233     43   -381    399    106   -626    210   -466   -720    275    394     45     96    359    117   -369   -294   -249 
     -     -6  -8606  -9649   -894  -1115   -701  -1378      *      * 
   341  -3319   2381  -5843  -5361  -1928  -5126  -4413   -793  -5088   2953   -754  -5026  -4882  -4332  -4791  -4416  -3298    547  -3504  -3468   344
     -   -149   -500    233     43   -381    399    106   -626    210   -466   -720    275    394     45     96    359    117   -369   -294   -249 
     -     -6  -8606  -9649   -894  -1115   -701  -1378      *      * 
   342  -3740  -3207  -6205  -5670  -1866  -5909  -4820   1738  -5472   2563   2107  -5600  -5225  -4517  -5110  -5219  -3635    828  -3604  -3705   345
     -   -149   -500    233     43   -381    399    106   -626    210   -466   -720    275    394     45     96    359    117   -369   -294   -249 
     -     -6  -8606  -9649   -894  -1115   -701  -1378      *      * 
   343  -5403  -5247   4201  -3898  -6360  -4647  -4682  -7143  -5306  -6710  -6481  -4228  -5165  -4724  -5628  -5311  -5571  -6677  -5444  -5968   346
     -   -149   -500    233     43   -381    399    106   -626    210   -466   -720    275    394     45     96    359    117   -369   -294   -249 
     -     -6  -8606  -9649   -894  -1115   -701  -1378      *      * 
   344  -5403  -5247   4201  -3898  -6360  -4647  -4682  -7143  -5306  -6710  -6481  -4228  -5165  -4724  -5628  -5311  -5571  -6677  -5444  -5968   347
     -   -149   -500    233     43   -381    399    106   -626    210   -466   -720    275    394     45     96    359    117   -369   -294   -249 
     -     -6  -8606  -9649   -894  -1115   -701  -1378      *      * 
   345  -3077  -2619  -5624  -5167   2384  -5260  -4473   1210  -4980    476  -1126  -4914  -4950  -4503  -4857  -4522  -3031   2861  -3762  -3519   348
     -   -149   -500    233     43   -381    399    106   -626    210   -466   -720    275    394     45     96    359    117   -369   -294   -249 
     -     -6  -8606  -9649   -894  -1115   -701  -1378      *      * 
   346   1417  -1231  -3466  -2848   1978  -2885   1800   -710  -2494    680   2441  -2449    672  -2160  -2379  -1960  -1308   -641  -1664  -1304   349
     -   -149   -500    233     43   -381    399    106   -626    210   -466   -720    275    394     45     96    359    117   -369   -294   -249 
     -     -6  -8606  -9649   -894  -1115   -701  -1378      *      * 
   347   2025  -2302  -4599  -4913  -4938  -2571  -4213  -4765  -4790  -5031  -4081  -3326  -3380  -4277  -4497   3122  -2166  -3489  -5153  -5088   350
     -   -149   -500    233     43   -381    399    106   -626    210   -466   -720    275    394     45     96    359    117   -369   -294   -249 
     -     -6  -8606  -9649   -894  -1115   -701  -1378      *      * 
   348  -4056   2592  -3575   3765  -5735  -4165  -4400  -5889  -4641  -5931  -5472  -4000  -4750  -4391  -4807  -4172  -4369  -5297  -5232  -5447   351
     -   -149   -500    233     43   -381    399    106   -626    210   -466   -720    275    394     45     96    359    117   -369   -294   -249 
     -     -6  -8606  -9649   -894  -1115   -701  -1378      *      * 
   349  -5115  -4414  -6204  -6244  -2951  -5470  -5254  -2575  -6116   3356  -1889  -6161  -5527  -5404  -5641  -6103  -5097  -3356  -4277  -4394   352
     -   -149   -500    233     43   -381    399    106   -626    210   -466   -720    275    394     45     96    359    117   -369   -294   -249 
     -     -6  -8606  -9649   -894  -1115   -701  -1378      *      * 
   350  -5403  -5247   4201  -3898  -6360  -4647  -4682  -7143  -5306  -6710  -6481  -4228  -5165  -4724  -5628  -5311  -5571  -6677  -5444  -5968   353
     -   -149   -500    233     43   -381    399    106   -626    210   -466   -720    275    394     45     96    359    117   -369   -294   -249 
     -     -6  -8606  -9649   -894  -1115   -701  -1378      *      * 
   351    666  -2659   1574    804  -2977  -2153   -820  -2727   -407  -2674  -1750   1471     21   1749   -916  -1069    201   -294  -2844  -2161   354
     -   -149   -500    233     43   -381    399    106   -626    210   -466   -720    275    394     45     96    359    117   -369   -294   -249 
     -     -6  -8606  -9649   -894  -1115   -701  -1378      *      * 
   352  -1170  -2564  -1048    386  -2852  -2156   1470   -226   -411  -2566    996    494  -2248   1988    554    739    404  -2168  -2767   1544   355
     -   -149   -500    233     43   -381    399    106   -626    210   -466   -720    275    394     45     96    359    117   -369   -294   -249 
     -     -6  -8606  -9649   -894  -1115   -701  -1378      *      * 
   353  -3636  -4177  -4702  -2934  -5137  -4057   2085  -4369   1387  -3953  -3317  -2724  -3953  -1393   3701  -3501  -3237  -4178  -3740  -3713   356
     -   -149   -500    233     43   -381    399    106   -626    210   -466   -720    275    394     45     96    359    117   -369   -294   -249 
     -     -6  -8606  -9649   -894  -1115   -701  -1378      *      * 
   354  -3428  -4001  -4199  -2802  -4563  -3939  -1827  -4032   -417     21  -3091  -2652  -3881   2783   3312  -3334  -3106  -3899  -3655  -3527   357
     -   -149   -500    233     43   -381    399    106   -626    210   -466   -720    275    394     45     96    359    117   -369   -294   -249 
     -     -6  -8606  -9649   -894  -1115   -701  -1378      *      * 
   355    -50  -2634    763   1076  -2953   -361   -800  -2701   -382   -542  -1724   -777  -2234    789   1731    170   1089  -2255  -2819  -2138   358
     -   -149   -500    233     43   -381    399    106   -626    210   -466   -720    275    394     45     96    359    117   -369   -294   -249 
     -     -6  -8606  -9649   -894  -1115   -701  -1378      *      * 
   356   1237  -2635    504   -520  -2945  -2183   2249  -2680    678    875  -1729   -825  -2275   1248    576  -1097  -1146  -2252  -2820  -2156   359
     -   -149   -500    233     43   -381    399    106   -626    210   -466   -720    275    394     45     96    359    117   -369   -294   -249 
     -     -6  -8606  -9649   -894  -1115   -701  -1378      *      * 
   357  -5115  -4414  -6204  -6244  -2951  -5470  -5254  -2575  -6116   3356  -1889  -6161  -5527  -5404  -5641  -6103  -5097  -3356  -4277  -4394   360
     -   -149   -500    233     43   -381    399    106   -626    210   -466   -720    275    394     45     96    359    117   -369   -294   -249 
     -     -6  -8606  -9649   -894  -1115   -701  -1378      *      * 
   358   2304   2339  -4532  -3980  -1765  -3678  -2849    806  -3623   1706   -816  -3467  -3753  -3214  -3441  -2839  -2093   -632  -2608  -2318   361
     -   -149   -500    233     43   -381    399    106   -626    210   -466   -720    275    394     45     96    359    117   -369   -294   -249 
     -     -6  -8606  -9649   -894  -1115   -701  -1378      *      * 
   359  -1228  -2688  -1052   2108  -3012  -2188   2156  -2756   -404  -2700  -1780   -825  -2285   1252    859    724    885  -2312  -2865  -2191   362
     -   -149   -500    233     43   -381    399    106   -626    210   -466   -720    275    394     45     96    359    117   -369   -294   -249 
     -     -6  -8606  -9649   -894  -1115   -701  -1378      *      * 
   360    -44  -1461  -3110  -2515  -1484  -2846  -1784   -924  -2108   1372   -685  -2300  -2959  -1968   1878  -1930   2076    331  -1971  -1614   363
     -   -149   -500    233     43   -381    399    106   -626    210   -466   -720    275    394     45     96    359    117   -369   -294   -249 
     -     -6  -8606  -9649   -894  -1115   -701  -1378      *      * 
   361    629  -1516  -4057  -3460  -1547  -3340  -2299   1423  -3096   1683   -715  -2990  -3379  -2744  -2937   1031  -1674   1359  -2157  -1811   364
     -   -149   -500    233     43   -381    399    106   -626    210   -466   -720    275    394     45     96    359    117   -369   -294   -249 
     -     -6  -8606  -9649   -894  -1115   -701  -1378      *      * 
   362    116  -2628  -1021   1242  -2944   -317   -802     21   1028   -540  -1719    992  -2237   2025    382  -1051  -1108  -2247  -2814  -2135   365
     -   -149   -500    233     43   -381    399    106   -626    210   -466   -720    275    394     45     96    359    117   -369   -294   -249 
     -     -6  -8606  -9649   -894  -1115   -701  -1378      *      * 
   363    -83  -2648  -1012   1244  -2968    702   1404  -2718    674  -2664  -1738   -782    255    820   -897   1579  -1117  -2270  -2832  -2149   366
     -   -149   -500    233     43   -381    399    106   -626    210   -466   -720    275    394     45     96    359    117   -369   -294   -249 
     -     -6  -8606  -9649   -894  -1115   -701  -1378      *      * 
   364    577  -2589  -1042    577  -2888   -103   -815  -2622   1245    624  -1685   -799  -2247   -363    521    651    833  -2199  -2786  -2118   367
     -   -149   -500    233     43   -381    399    106   -626    210   -466   -720    275    394     45     96    359    117   -369   -294   -249 
     -   -779  -8606  -1270   -894  -1115   -701  -1378      *      * 
   365  -1412  -2829   -455   -364  -3160   2047   2561  -2954   -571  -2899  -2059   1408  -2295   2072  -1031  -1255  -1390  -2518  -3044  -2345   368
     -   -149   -500    233     43   -381    399    106   -626    210   -466   -720    275    394     45     96    359    117   -369   -294   -249 
     -     -9  -7837  -8879   -894  -1115   -144  -3400      *      * 
   366    -74   2054  -1324   1416  -2372  -2272   -987  -2014   -675  -2161  -1354  -1034  -2373   1198  -1134   1072    418   1351  -2510  -1949   369
     -   -149   -500    233     43   -381    399    106   -626    210   -466   -720    275    394     45     96    359    117   -369   -294   -249 
     -     -6  -8606  -9649   -894  -1115   -701  -1378      *      * 
   367  -2945  -3372  -3425  -3476  -3798  -3592  -3321  -3138  -2774  -3563  -3350  -3327  -4124   4324  -2817  -3157  -3198    663  -4185  -3691   370
     -   -149   -500    233     43   -381    399    106   -626    210   -466   -720    275    394     45     96    359    117   -369   -294   -249 
     -     -6  -8606  -9649   -894  -1115   -701  -1378      *      * 
   368  -2294  -2438  -5027  -5028  -3582  -3506  -4502   -851  -4792  -2670  -2469  -4006  -4096  -4555  -4679  -2885   2277   3236  -4671  -4311   371
     -   -149   -500    233     43   -381    399    106   -626    210   -466   -720    275    394     45     96    359    117   -369   -294   -249 
     -     -6  -8606  -9649   -894  -1115   -701  -1378      *      * 
   369  -3479  -3140  -5578  -5203   3831  -4958  -3166  -1421  -4852   1315   -853  -4574  -4772  -4040  -4499  -4206    694  -1972  -2398  -1630   372
     -   -149   -500    233     43   -381    399    106   -626    210   -466   -720    275    394     45     96    359    117   -369   -294   -249 
     -     -6  -8606  -9649   -894  -1115   -701  -1378      *      * 
   370  -2946  -2466  -5624  -5299  -3167  -5354  -5328   2273  -5234  -1979  -1883  -5062  -5170  -5172  -5371  -4707    674   3120  -4807  -4293   373
     -   -149   -500    233     43   -381    399    106   -626    210   -466   -720    275    394     45     96    359    117   -369   -294   -249 
     -     -6  -8606  -9649   -894  -1115   -701  -1378      *      * 
   371  -1723  -2335  -4426  -4725  -4891  -2597  -4148  -4721  -4637  -4990  -4064  -3302  -3399  -4194  -4399   1644   3605  -3492  -5103  -5002   374
     -   -149   -500    233     43   -381    399    106   -626    210   -466   -720    275    394     45     96    359    117   -369   -294   -249 
     -     -6  -8606  -9649   -894  -1115   -701  -1378      *      * 
   372   2546   2545  -4943  -5193  -4714  -2552  -4193  -4364  -4819  -4735  -3841  -3356  -3355  -4302  -4472  -1913   2766  -3290  -4987  -4911   375
     -   -149   -500    233     43   -381    399    106   -626    210   -466   -720    275    394     45     96    359    117   -369   -294   -249 
     -     -6  -8606  -9649   -894  -1115   -701  -1378      *      * 
   373   1249  -2125  -4917  -4480  -2595  -4155  -3717   2549  -4230  -1848  -1548  -4006  -4269  -3974  -4172  -3385   2171   1163  -3549  -3155   376
     -   -149   -500    233     43   -381    399    106   -626    210   -466   -720    275    394     45     96    359    117   -369   -294   -249 
     -     -6  -8606  -9649   -894  -1115   -701  -1378      *      * 
   374  -1492   2367    780  -2503  -2647  -2560  -2284  -2151  -2373  -2515  -1799  -2302  -3001  -2193  -2605   1825   2027   1494  -3019  -2633   377
     -   -149   -500    233     43   -381    399    106   -626    210   -466   -720    275    394     45     96    359    117   -369   -294   -249 
     -     -6  -8606  -9649   -894  -1115   -701  -1378      *      * 
   375    -80  -2386    456   -600  -2606   -321   -876  -2289    458   1256  -1503   -888    598    780   -993    -16  -1123    761  -2634  -2019   378
     -   -149   -500    233     43   -381    399    106   -626    210   -466   -720    275    394     45     96    359    117   -369   -294   -249 
     -     -6  -8606  -9649   -894  -1115   -701  -1378      *      * 
   376  -2918  -4818   3252   2152  -5005   -150  -2189  -4925  -2400  -4786  -4110  -1444  -3381  -1854    215  -2579  -2981  -4397  -4974  -3966   379
     -   -149   -500    233     43   -381    399    106   -626    210   -466   -720    275    394     45     96    359    117   -369   -294   -249 
     -     -6  -8606  -9649   -894  -1115   -701  -1378      *      * 
   377    391  -3586   1829   -844  -3904    897   3524  -3697  -1366  -3634  -2782  -1194  -2874   2025  -1958  -1844  -2022  -3230  -3816  -3042   380
     -   -149   -500    233     43   -381    399    106   -626    210   -466   -720    275    394     45     96    359    117   -369   -294   -249 
     -     -6  -8606  -9649   -894  -1115   -701  -1378      *      * 
   378  -2695  -2331  -5146  -4610  -2087  -4624  -3689   2231  -4277   1941   -995  -4265  -4462  -3896    732  -3807  -2644   1696  -3259  -3006   381
     -   -149   -500    233     43   -381    399    106   -626    210   -466   -720    275    394     45     96    359    117   -369   -294   -249 
     -     -6  -8606  -9649   -894  -1115   -701  -1378      *      * 
   379  -1187  -2650   1171   -483  -2969  -2156   -816   -293   1538  -2664  -1741    537   1490   -358    844   1037  -1126  -2271  -2834  -2155   382
     -   -149   -500    233     43   -381    399    106   -626    210   -466   -720    275    394     45     96    359    117   -369   -294   -249 
     -   -243  -8606  -2712   -894  -1115   -701  -1378      *      * 
   380     79  -2728   1202   1804  -3037  -2102   3028  -2795   -468  -2739  -1828   -731  -2248    959   -993  -1099    833  -2345  -2911  -2210   383
     -   -149   -500    233     43   -381    399    106   -626    210   -466   -720    275    394     45     96    359    117   -369   -294   -249 
     -   -273  -8370  -2563   -894  -1115  -1785   -494      *      * 
   381  -1022  -1380    465  -1314  -1523   1286  -1187  -1032  -1216  -1372   3351  -1383  -2390  -1072  -1517  -1279   1084    702  -1910  -1486   384
     -   -149   -500    233     43   -381    399    106   -626    210   -466   -720    275    394     45     96    359    117   -369   -294   -249 
     -     -8  -8105  -9147   -894  -1115   -186  -3045      *      * 
   382  -1238  -2544  -1097   1121  -2796  -2217   -893  -2508   -500    163  -1654    732  -2318   1998   -988    923  -1178  -2133   3576  -2120   385
     -   -149   -500    233     43   -381    399    106   -626    210   -466   -720    275    394     45     96    359    117   -369   -294   -249 
     -     -6  -8606  -9649   -894  -1115   -701  -1378      *      * 
   383    146   2191   1732  -2573  -1187  -2801  -1645    580  -2265    711   -423  -2281  -2856  -1976    669  -1863    388    384   1917  -1318   386
     -   -149   -500    233     43   -381    399    106   -626    210   -466   -720    275    394     45     96    359    117   -369   -294   -249 
     -     -6  -8606  -9649   -894  -1115   -701  -1378      *      * 
   384    615  -1580  -2026    734  -1597   -114  -1288    706  -1304   -164   1425  -1562   1199    570  -1608  -1521    706    146  -1981  -1555   387
     -   -149   -500    233     43   -381    399    106   -626    210   -466   -720    275    394     45     96    359    117   -369   -294   -249 
     -     -6  -8606  -9649   -894  -1115   -701  -1378      *      * 
   385    105  -2771    831   1573    812  -2215   -918  -2832   -525  -2783  -1868   2099  -2338   -466   1600  -1173  -1243  -2388  -2957  -2267   388
     -   -149   -500    233     43   -381    399    106   -626    210   -466   -720    275    394     45     96    359    117   -369   -294   -249 
     -     -6  -8606  -9649   -894  -1115   -701  -1378      *      * 
   386  -1188  -2654  -1037   -487  -2977    -77   1779  -2724    521  -2668  -1744   1433  -2252    957   1597   1055    666  -2278  -2833  -2156   389
     -   -149   -500    233     43   -381    399    106   -626    210   -466   -720    275    394     45     96    359    117   -369   -294   -249 
     -     -6  -8606  -9649   -894  -1115   -701  -1378      *      * 
   387    796  -1446  -2336    -50    718  -2622  -1404    514    796    -42   -634  -1776    647  -1409    108  -1632  -1218   1536  -1866  -1468   390
     -   -149   -500    233     43   -381    399    106   -626    210   -466   -720    275    394     45     96    359    117   -369   -294   -249 
     -   -473  -8606  -1853   -894  -1115   -701  -1378      *      * 
   388   -893  -2360   -740    713  -2681    141   1512  -2429    919  -2374  -1450   -501  -1958   1107    872    506   1559  -1982  -2541  -1862   391
     -   -149   -500    233     43   -381    399    106   -626    210   -466   -720    275    394     45     96    359    117   -369   -294   -249 
     -     -8  -8141  -9184   -894  -1115  -1173   -846      *      * 
   389  -1362  -1217    115  -2787  -1173  -2917  -1791   2296  -2464    262   1765  -2447  -2951   1223  -2390  -1996  -1305   1638  -1744  -1398   392
     -   -149   -500    233     43   -381    399    106   -626    210   -466   -720    275    394     45     96    359    117   -369   -294   -249 
     -   -143  -8326  -3450   -894  -1115  -1907   -447      *      * 
   390   1412  -1724    452   -699   2265  -2102   -810  -1439   -592  -1646   -888   -922  -2193   -515    553    229   -927  -1229  -2021   1136   393
     -   -149   -500    233     43   -381    399    106   -626    210   -466   -720    275    394     45     96    359    117   -369   -294   -249 
     -     -7  -8190  -9232   -894  -1115   -571  -1613      *      * 
   391  -1345  -1490  -2467  -1852  -1469  -2678   2475  -1022  -1390   1134   2693  -1836  -2734   1168   1299  -1708  -1277    310  -1890  -1508   394
     -   -149   -500    233     43   -381    399    106   -626    210   -466   -720    275    394     45     96    359    117   -369   -294   -249 
     -     -6  -8495  -9537   -894  -1115  -1332   -730      *      * 
   392  -2115  -1836  -4478  -3919   2900  -3858  -2767    952  -3542  -1206   -899  -3477  -3829  -3216    159  -2994  -2068   2571  -2510  -2062   395
     -   -149   -500    233     43   -381    399    106   -626    210   -466   -720    275    394     45     96    359    117   -369   -294   -249 
     -     -6  -8495  -9537   -894  -1115   -412  -2009      *      * 
   393    686  -2651  -1013    429  -2969  -2153   1793  -2717   -405  -2666  -1744   1435  -2251   1548   -913   1288    988  -2272  -2838  -2157   396
     -   -149   -500    233     43   -381    399    106   -626    210   -466   -720    275    394     45     96    359    117   -369   -294   -249 
     -     -6  -8606  -9649   -894  -1115   -701  -1378      *      * 
   394    134  -2604    990    564  -2903  -2157   -821  -2640    665   -234  -1699    681  -2252    950   -916  -1070  -1120   1842  -2800  -2129   397
     -   -149   -500    233     43   -381    399    106   -626    210   -466   -720    275    394     45     96    359    117   -369   -294   -249 
     -   -670  -8606  -1438   -894  -1115   -701  -1378      *      * 
   395   -961  -2450   1516   1403  -2757  -1831   1690  -2513   -196  -2460  -1549   1482  -1977   1227   -720   -827   -909    730  -2633  -1934   398
     -   -149   -500    233     43   -381    399    106   -626    210   -466   -720    275    394     45     96    359    117   -369   -294   -249 
     -     -9  -7945  -8987   -894  -1115  -2598   -261      *      * 
   396    763  -2246   -637    -87  -2566     82   1576  -2312    889  -2259  -1337    933  -1851   1217   1244   -667    599  -1867  -2428  -1751   399
     -   -149   -500    233     43   -381    399    106   -626    210   -466   -720    275    394     45     96    359    117   -369   -294   -249 
     -     -9  -7945  -8987   -894  -1115   -157  -3275      *      * 
   397    651  -2360  -4311  -4640  -4996   3386  -4178  -4827  -4740  -5073  -4127  -3298   1017  -4218  -4504  -1994  -2218  -3549  -5178  -5128   400
     -   -149   -500    233     43   -381    399    106   -626    210   -466   -720    275    394     45     96    359    117   -369   -294   -249 
     -     -6  -8606  -9649   -894  -1115   -701  -1378      *      * 
   398     84  -2484  -1091    510  -2740  -2176   -842   -194   1008   -194   1008   -839  -2267   1232    366     28   1600  -2071  -2707  -2066   401
     -   -149   -500    233     43   -381    399    106   -626    210   -466   -720    275    394     45     96    359    117   -369   -294   -249 
     -     -6  -8606  -9649   -894  -1115   -701  -1378      *      * 
   399  -2242  -1940  -4678  -4123  -1981  -4052  -3080   2784  -3803    639   1377  -3698  -4005  -3452  -3660    283  -2196   1812  -2834  -2499   402
     -      *      *      *      *      *      *      *      *      *      *      *      *      *      *      *      *      *      *      *      * 
     -      *      *      *      *      *      *      *      *      0 
//
