# Supplementary material for: A matter of background: DNA repair pathways as a possible cause for the sparse distribution of CRISPR-Cas systems in bacteria
Source: Philos Trans R Soc Lond B Biol Sci. 2019 Mar 25;374(1772):20180088. doi: 10.1098/rstb.2018.0088 (PMC6452273; doi:10.1098/rstb.2018.0088)
Supplement: Macsy_finder_DNA_repair.zip [file rstb20180088supp3.zip › Macsy_finder_DNA_repair/DNA_repair_profiles/RecG.hmm]

HMMER2.0
NAME  recG
ACC   TIGR00643
DESC  recG: ATP-dependent DNA helicase RecG
LENG  721
ALPH  Amino
RF    no
CS    no
MAP   yes
COM   hmmbuild recg_2p.HMM recg.SEED
COM   hmmcalibrate --num 5000 --histfile recg_2p.hist recg_2p.HMM
NSEQ  11
DATE  Tue Jun 29 15:10:41 1999
CKSUM 2984
GA    800.00 800.00
TC    800.00 800.00
NC    275.00 275.00
XT      -8455     -4  -1000  -1000  -8455     -4  -8455     -4 
NULT      -4  -8455
NULE     595  -1558     85    338   -294    453  -1158    197    249    902  -1085   -142    -21   -313     45    531    201    384  -1998   -644 
EVD   -548.020752   0.104961
HMM        A      C      D      E      F      G      H      I      K      L      M      N      P      Q      R      S      T      V      W      Y    
         m->m   m->i   m->d   i->m   i->i   d->m   d->d   b->m   m->e
         -126      *  -3585
     1  -1783   2195  -4106  -3484   1095  -3364  -2217   1306  -3097   2245   -465    900  -3365  -2680  -2895  -2460  -1721   -770  -1995  -1659     1
     -   -149   -500    233     43   -381    399    106   -626    210   -466   -720    275    394     45     96    359    117   -369   -294   -249 
     -     -6  -8606  -9649   -894  -1115   -701  -1378   -126      * 
     2  -2040  -2925  -1627  -1718  -4000   2944  -2295  -3707  -2124  -3844  -3070   1729  -3201   1113  -2518  -2076  -2238    579  -4096  -3525     2
     -   -149   -500    233     43   -381    399    106   -626    210   -466   -720    275    394     45     96    359    117   -369   -294   -249 
     -     -6  -8606  -9649   -894  -1115   -701  -1378      *      * 
     3  -2500  -2230  -4820  -4199   1167  -4159  -2997   2925    577   1048   1972  -3798  -4018  -3292  -3590  -3280  -2422  -1177  -2564  -2366     3
     -   -149   -500    233     43   -381    399    106   -626    210   -466   -720    275    394     45     96    359    117   -369   -294   -249 
     -     -6  -8606  -9649   -894  -1115   -701  -1378      *      * 
     4    230  -2448  -1123   1255    635  -2195   2869  -2385   -481  -2429  -1560   -868  -2287   -436    738   1121  -1127  -2027  -2672    907     4
     -   -149   -500    233     43   -381    399    106   -626    210   -466   -720    275    394     45     96    359    117   -369   -294   -249 
     -     -6  -8606  -9649   -894  -1115   -701  -1378      *      * 
     5  -2134  -3266    806  -1150  -3674  -2668  -1875  -3374  -1817     16  -2738   2250  -3062  -1540  -2385  -2044   2950  -3010  -3808  -3124     5
     -   -149   -500    233     43   -381    399    106   -626    210   -466   -720    275    394     45     96    359    117   -369   -294   -249 
     -     -6  -8606  -9649   -894  -1115   -701  -1378      *      * 
     6  -3253  -2763  -5817  -5368  -2275  -5518  -4798   1731  -5210   1506   1962  -5184  -5108  -4649  -5066  -4816  -3202   2650  -3905  -3789     6
     -   -149   -500    233     43   -381    399    106   -626    210   -466   -720    275    394     45     96    359    117   -369   -294   -249 
     -     -6  -8606  -9649   -894  -1115   -701  -1378      *      * 
     7  -1220  -2697    709   1411  -3016     84   -845  -2768   1454  -2712  -1789   -803  -2274   2116   -946    258  -1160  -2318  -2880    992     7
     -   -149   -500    233     43   -381    399    106   -626    210   -466   -720    275    394     45     96    359    117   -369   -294   -249 
     -     -6  -8606  -9649   -894  -1115   -701  -1378      *      * 
     8    442  -4483   3708  -1208  -5067  -2890  -2324  -4966    678  -4860  -4199  -1578  -3446  -2003  -3208  -2619  -3010  -4387  -5022  -4090     8
     -   -149   -500    233     43   -381    399    106   -626    210   -466   -720    275    394     45     96    359    117   -369   -294   -249 
     -     -6  -8606  -9649   -894  -1115   -701  -1378      *      * 
     9    116  -3111  -5956  -5447  -1838  -5412  -4510    907  -5181   2968   -644  -5226  -5001  -4338  -4850  -4698  -3467  -1311  -3483  -3523     9
     -   -149   -500    233     43   -381    399    106   -626    210   -466   -720    275    394     45     96    359    117   -369   -294   -249 
     -     -6  -8606  -9649   -894  -1115   -701  -1378      *      * 
    10  -4231  -3618  -6591  -6051  -1756  -6373  -5088    865  -5839   3145   -535  -6146  -5432  -4616  -5327  -5811  -4084  -1794  -3588  -3768    10
     -   -149   -500    233     43   -381    399    106   -626    210   -466   -720    275    394     45     96    359    117   -369   -294   -249 
     -     -6  -8606  -9649   -894  -1115   -701  -1378      *      * 
    11  -1224  -1911  -1545    516   2074  -2368   1711  -1598   -869    439  -1069    696  -2450   -790    680    277  -1164    518  -2256  -1758    11
     -   -149   -500    233     43   -381    399    106   -626    210   -466   -720    275    394     45     96    359    117   -369   -294   -249 
     -     -6  -8606  -9649   -894  -1115   -701  -1378      *      * 
    12  -5290  -4215  -5660  -6011   1512  -5550   3802  -4185  -5565  -3495  -3588  -4163  -5407  -4302  -4937  -4800  -5141  -4339   -989   4048    12
     -   -149   -500    233     43   -381    399    106   -626    210   -466   -720    275    394     45     96    359    117   -369   -294   -249 
     -     -6  -8606  -9649   -894  -1115   -701  -1378      *      * 
    13  -3716  -3221  -5182  -5058   3613  -4774  -1769  -2819  -4641    600  -2389  -3816  -4715  -3793  -4236  -3938    772  -2864   2773   1865    13
     -   -149   -500    233     43   -381    399    106   -626    210   -466   -720    275    394     45     96    359    117   -369   -294   -249 
     -     -6  -8606  -9649   -894  -1115   -701  -1378      *      * 
    14  -5672  -5016  -5908  -6280  -6507  -5021  -5699  -7438  -6489  -6950  -6782  -6096   4323  -6350  -6037  -6019  -5995  -6875  -5439  -6461    14
     -   -149   -500    233     43   -381    399    106   -626    210   -466   -720    275    394     45     96    359    117   -369   -294   -249 
     -     -6  -8606  -9649   -894  -1115   -701  -1378      *      * 
    15  -1288  -1434  -2398    304    801  -2642  -1425    434    614   -113   -622  -1817  -2708  -1450   2356  -1658  -1228    566  -1855   1077    15
     -   -149   -500    233     43   -381    399    106   -626    210   -466   -720    275    394     45     96    359    117   -369   -294   -249 
     -     -6  -8606  -9649   -894  -1115   -701  -1378      *      * 
    16  -1189  -2634    611   -495  -2948    257   -820  -2690   1410   -383  -1727   -802  -2256   -364   2105    376    599  -2253  -2821  -2148    16
     -   -149   -500    233     43   -381    399    106   -626    210   -466   -720    275    394     45     96    359    117   -369   -294   -249 
     -     -6  -8606  -9649   -894  -1115   -701  -1378      *      * 
    17  -5334  -4265  -5686  -6034   -372  -5518  -1841  -4272  -5584  -3580  -3674  -4243  -5421  -4378  -4972  -4872  -5200  -4425   2830   4713    17
     -   -149   -500    233     43   -381    399    106   -626    210   -466   -720    275    394     45     96    359    117   -369   -294   -249 
     -     -6  -8606  -9649   -894  -1115   -701  -1378      *      * 
    18    315  -2614    568   2511  -2896  -2194   -875  -2616    892   -387  -1716   -844  -2299   -431   -983  -1126  -1172    192  -2821  -2159    18
     -   -149   -500    233     43   -381    399    106   -626    210   -466   -720    275    394     45     96    359    117   -369   -294   -249 
     -     -6  -8606  -9649   -894  -1115   -701  -1378      *      * 
    19  -3382  -5320   3931    814  -5527  -3062  -2557  -5591  -3025  -5400  -4886  -1677  -3663  -2265  -4051  -2981  -3496  -5020  -5475  -4442    19
     -   -149   -500    233     43   -381    399    106   -626    210   -466   -720    275    394     45     96    359    117   -369   -294   -249 
     -     -6  -8606  -9649   -894  -1115   -701  -1378      *      * 
    20  -1532  -1767  -2454  -1835    826    169  -1430  -1348    556    898   -949  -1860  -2855  -1389   2267  -1823  -1459  -1227  -1991   2050    20
     -   -149   -500    233     43   -381    399    106   -626    210   -466   -720    275    394     45     96    359    117   -369   -294   -249 
     -   -256  -8606  -2646   -894  -1115   -701  -1378      *      * 
    21   1170  -2512  -1042   -510  -2880  -2115   -797  -2599   -324  -2571  -1675   1214  -2228   2087    908  -1062   1806  -2178  -2752  -2115    21
     -   -149   -500    233     43   -381    399    106   -626    210   -466   -720    275    394     45     96    359    117   -369   -294   -249 
     -  -2343  -8357   -322   -894  -1115  -1821   -480      *      * 
    22   -641  -1352     -8   -152  -1776  -1080   -628  -1970   -503  -2116  -1519   3459  -1576   -438   -814   -665   -821  -1564  -1903  -1331    22
     -   -149   -500    233     43   -381    399    106   -626    210   -466   -720    275    394     45     96    359    117   -369   -294   -249 
     -    -33  -6048  -7090   -894  -1115  -3538   -130      *      * 
    23   2809   -446  -1274  -1269  -1736   -746  -1186  -1038  -1216  -1549  -1014   -872  -1383  -1106  -1328   -158   -261   -644  -2042  -1725    23
     -   -149   -500    233     43   -381    399    106   -626    210   -466   -720    275    394     45     96    359    117   -369   -294   -249 
     -    -33  -6048  -7090   -894  -1115  -3538   -130      *      * 
    24   -865  -1551   -324   -250  -1676  -1338   -422  -1725    127  -1664  -1165   -430  -1681   3543    -62   -859   -908  -1499  -1731  -1240    24
     -   -149   -500    233     43   -381    399    106   -626    210   -466   -720    275    394     45     96    359    117   -369   -294   -249 
     -    -33  -6048  -7090   -894  -1115  -3538   -130      *      * 
    25   -702   -667  -2341  -2139   -876  -1968  -1731   1106  -1867   -107     20  -1855  -2289  -1799  -1924  -1371   -826   2930  -1819  -1365    25
     -   -149   -500    233     43   -381    399    106   -626    210   -466   -720    275    394     45     96    359    117   -369   -294   -249 
     -    -33  -6048  -7090   -894  -1115  -3538   -130      *      * 
    26  -1134  -2067   3443    240  -2506  -1160   -665  -2519   -847  -2582  -2034    -99  -1661   -424  -1438   -974  -1243  -2142  -2392  -1919    26
     -   -149   -500    233     43   -381    399    106   -626    210   -466   -720    275    394     45     96    359    117   -369   -294   -249 
     -    -33  -6048  -7090   -894  -1115  -3538   -130      *      * 
    27  -1019   -807  -2641  -2371   -593  -2473  -1857   3042  -2044    327    344  -2183  -2592  -1947  -2074  -1882  -1054   1183  -1701  -1264    27
     -   -149   -500    233     43   -381    399    106   -626    210   -466   -720    275    394     45     96    359    117   -369   -294   -249 
     -    -33  -6048  -7090   -894  -1115  -3538   -130      *      * 
    28   -992  -1925    377   3055  -2313  -1198   -498  -2113   -353  -2198  -1616   -106  -1624   -213   -774   -865  -1046  -1803  -2210  -1746    28
     -   -149   -500    233     43   -381    399    106   -626    210   -466   -720    275    394     45     96    359    117   -369   -294   -249 
     -    -33  -6048  -7090   -894  -1115  -3538   -130      *      * 
    29  -1134  -2067   3443    240  -2506  -1160   -665  -2519   -847  -2582  -2034    -99  -1661   -424  -1438   -974  -1243  -2142  -2392  -1919    29
     -   -149   -500    233     43   -381    399    106   -626    210   -466   -720    275    394     45     96    359    117   -369   -294   -249 
     -    -33  -6048  -7090   -894  -1115  -3538   -130      *      * 
    30   -764  -1108  -1319  -1494  -2466   3333  -1568  -2509  -1727  -2651  -2088  -1330  -1780  -1597  -1797   -963  -1099  -1927  -2203  -2285    30
     -   -149   -500    233     43   -381    399    106   -626    210   -466   -720    275    394     45     96    359    117   -369   -294   -249 
     -    -33  -6048  -7090   -894  -1115  -3538   -130      *      * 
    31   -865  -1551   -324   -250  -1676  -1338   -422  -1725    127  -1664  -1165   -430  -1681   3543    -62   -859   -908  -1499  -1731  -1240    31
     -   -149   -500    233     43   -381    399    106   -626    210   -466   -720    275    394     45     96    359    117   -369   -294   -249 
     -    -33  -6048  -7090   -894  -1115    -80  -4216      *      * 
    32    294  -2628  -1028    619  -2943  -2149   1362  -2688    710    550  -1719    867  -2242   1828    495  -1057  -1112  -2247  -2814   1081    32
     -   -149   -500    233     43   -381    399    106   -626    210   -466   -720    275    394     45     96    359    117   -369   -294   -249 
     -     -6  -8606  -9649   -894  -1115   -701  -1378      *      * 
    33  -1228  -2187  -1332    586  -2338  -2294   -975   1052   -647   1427  -1325    810  -2381   1045    723  -1229    457  -1715  -2479  -1925    33
     -   -149   -500    233     43   -381    399    106   -626    210   -466   -720    275    394     45     96    359    117   -369   -294   -249 
     -     -6  -8606  -9649   -894  -1115   -701  -1378      *      * 
    34  -1194  -2376  -1172    775  -2591  -2217   -886    352    662  -2345  -1495   -906  -2306   1832    603  -1137   1155   1022  -2625    736    34
     -   -149   -500    233     43   -381    399    106   -626    210   -466   -720    275    394     45     96    359    117   -369   -294   -249 
     -     -6  -8606  -9649   -894  -1115   -701  -1378      *      * 
    35  -1179  -2408    524   -583    726    122   -865  -2324   -491   -568   1463   -875    165   1022    848    310   1270  -1979  -2649  -2028    35
     -   -149   -500    233     43   -381    399    106   -626    210   -466   -720    275    394     45     96    359    117   -369   -294   -249 
     -     -6  -8606  -9649   -894  -1115   -701  -1378      *      * 
    36  -3101  -2636  -5653  -5202   2588  -5304  -4536   2773  -5023    274  -1136  -4959  -4983  -4545  -4904  -4574  -3055   1621  -3802  -3564    36
     -   -149   -500    233     43   -381    399    106   -626    210   -466   -720    275    394     45     96    359    117   -369   -294   -249 
     -     -6  -8606  -9649   -894  -1115   -701  -1378      *      * 
    37    824  -2603  -1043   1370  -2910   1403   -835  -2645    757   -472  -1709   -813    446   -384   -929    334  -1131  -2220  -2809  -2141    37
     -   -149   -500    233     43   -381    399    106   -626    210   -466   -720    275    394     45     96    359    117   -369   -294   -249 
     -     -6  -8606  -9649   -894  -1115   -701  -1378      *      * 
    38  -1470  -2981   1546   2068  -3290  -2300  -1061  -3053    793  -2991  -2082    690  -2464   1133  -1235  -1327   1436  -2598  -3160  -2450    38
     -   -149   -500    233     43   -381    399    106   -626    210   -466   -720    275    394     45     96    359    117   -369   -294   -249 
     -     -6  -8606  -9649   -894  -1115   -701  -1378      *      * 
    39   1061  -1185  -3665  -3033   1001    278  -1766   -658  -2637   1507   -373  -2534  -2947  -2264  -2448  -1982  -1295   1369   2418  -1287    39
     -   -149   -500    233     43   -381    399    106   -626    210   -466   -720    275    394     45     96    359    117   -369   -294   -249 
     -     -6  -8606  -9649   -894  -1115   -701  -1378      *      * 
    40  -1331  -2675  -1234    573  -2981  -2301   -920  -2686   1404   1058  -1777   -954  -2387   -476   1419    316   1292  -2291  -2849  -2226    40
     -   -149   -500    233     43   -381    399    106   -626    210   -466   -720    275    394     45     96    359    117   -369   -294   -249 
     -     -6  -8606  -9649   -894  -1115   -701  -1378      *      * 
    41    230  -2472    534   -551  -2724  -2181   1524  -2427    749   -342  -1581   -848   1697   -415   -955   1158  -1118    135  -2700  -2062    41
     -   -149   -500    233     43   -381    399    106   -626    210   -466   -720    275    394     45     96    359    117   -369   -294   -249 
     -     -6  -8606  -9649   -894  -1115   -701  -1378      *      * 
    42    257  -2923    684   1309  -3306   2247  -1204  -3049   -885  -3033  -2148  -1044  -2557   -776  -1415    408  -1515    200  -3236  -2546    42
     -   -149   -500    233     43   -381    399    106   -626    210   -466   -720    275    394     45     96    359    117   -369   -294   -249 
     -     -6  -8606  -9649   -894  -1115   -701  -1378      *      * 
    43    291  -2661  -1069   2050  -2974  -2196   1641  -2709   1462  -2668  -1756   -837  -2292    921   -896  -1116  -1168    955  -2844  -2179    43
     -   -149   -500    233     43   -381    399    106   -626    210   -466   -720    275    394     45     96    359    117   -369   -294   -249 
     -  -1544  -8606   -612   -894  -1115   -701  -1378      *      * 
    44   -425  -1069  -1952  -2117  -3251   2866  -2191  -3091  -2393  -3303  -2434  -1541  -1993  -2079  -2491   1893   -847  -2065  -3417  -3152    44
     -   -149   -500    233     43   -381    399    106   -626    210   -466   -720    275    394     45     96    359    117   -369   -294   -249 
     -    -16  -7078  -8121   -894  -1115  -3246   -161      *      * 
    45   -634   3166  -1594   1497  -1105  -1878   -977     37  -1008   -800   -230  -1169  -2078   -895  -1255   -993   -654   1790  -1596  -1178    45
     -   -149   -500    233     43   -381    399    106   -626    210   -466   -720    275    394     45     96    359    117   -369   -294   -249 
     -    -16  -7078  -8121   -894  -1115   -312  -2361      *      * 
    46  -1215  -2634    738   -516  -2963  -2171   1822  -2692   1508  -2635  -1729   -811  -2260   -342   2094  -1098    608  -2264  -2791   1751    46
     -   -149   -500    233     43   -381    399    106   -626    210   -466   -720    275    394     45     96    359    117   -369   -294   -249 
     -     -6  -8452  -9494   -894  -1115  -1509   -624      *      * 
    47   1588  -1473  -4067  -3456    862  -3332  -2241   1082  -3080    406   1933  -2978  -3334  -2689  -2890  -2436  -1640   2003  -2041  -1721    47
     -   -149   -500    233     43   -381    399    106   -626    210   -466   -720    275    394     45     96    359    117   -369   -294   -249 
     -     -6  -8452  -9494   -894  -1115  -1509   -624      *      * 
    48    397  -1511  -2066  -1510  -1597  -2439  -1313  -1158  -1346  -1460   1781  -1573  -2563   1070  -1634    443   2521    525  -1984  -1566    48
     -   -149   -500    233     43   -381    399    106   -626    210   -466   -720    275    394     45     96    359    117   -369   -294   -249 
     -     -6  -8452  -9494   -894  -1115  -1509   -624      *      * 
    49  -1780  -1537  -4153  -3573  -1640  -3477  -2461   2189  -3226    953   -770  -3120  -3492  -2891  -3080    341    671   2012  -2305  -1949    49
     -   -149   -500    233     43   -381    399    106   -626    210   -466   -720    275    394     45     96    359    117   -369   -294   -249 
     -     -6  -8452  -9494   -894  -1115  -1509   -624      *      * 
    50  -1294  -2637  -1166   1690  -2958  -2246   -863  -2658    906  -2628  -1746   -899  -2337   -420    895   1155  -1223   1686  -2804  -2189    50
     -   -149   -500    233     43   -381    399    106   -626    210   -466   -720    275    394     45     96    359    117   -369   -294   -249 
     -     -6  -8452  -9494   -894  -1115   -358  -2186      *      * 
    51  -1506  -1429    479  -2711   1890   2106  -1844   -793  -2482    330   -604  -2442  -3043  -2179  -2463  -2054  -1461   1370  -1856  -1449    51
     -   -149   -500    233     43   -381    399    106   -626    210   -466   -720    275    394     45     96    359    117   -369   -294   -249 
     -     -6  -8606  -9649   -894  -1115   -701  -1378      *      * 
    52  -1173  -2608  -1035   1304  -2915  -2152   -810    -88   1362  -2617  -1702   -793  -2245   1047    681   1068    530    164  -2800  -2128    52
     -   -149   -500    233     43   -381    399    106   -626    210   -466   -720    275    394     45     96    359    117   -369   -294   -249 
     -     -6  -8606  -9649   -894  -1115   -701  -1378      *      * 
    53  -3018  -2527  -5653  -5302   1071  -5412  -4990   1249  -5212  -1702  -1671  -5063  -5160  -5013  -5273  -4747  -3002   3434  -4350  -3821    53
     -   -149   -500    233     43   -381    399    106   -626    210   -466   -720    275    394     45     96    359    117   -369   -294   -249 
     -     -6  -8606  -9649   -894  -1115   -701  -1378      *      * 
    54  -1255  -1849  -1667  -1107  -1917    266   1526  -1509    588   1081  -1014  -1298  -2503    776  -1325  -1386   1350   1081  -2207  -1731    54
     -   -149   -500    233     43   -381    399    106   -626    210   -466   -720    275    394     45     96    359    117   -369   -294   -249 
     -  -1999  -8606   -420   -894  -1115   -701  -1378      *      * 
    55  -1013  -2530    600   2332  -2826  -1281   -446  -2664   -356  -2619  -1861   2519  -1702    -87   -941   -789  -1040  -2214  -2776  -1979    55
     -   -149   -500    233     43   -381    399    106   -626    210   -466   -720    275    394     45     96    359    117   -369   -294   -249 
     -    -22  -6629  -7671   -894  -1115  -3407   -143      *      * 
    56   -666   3728  -3051  -2700  -1157  -2018  -1957    823  -2377   -524   -218  -2103  -2391  -2152  -2334  -1303   -812   2453  -1984  -1594    56
     -   -149   -500    233     43   -381    399    106   -626    210   -466   -720    275    394     45     96    359    117   -369   -294   -249 
     -    -22  -6629  -7671   -894  -1115  -3407   -143      *      * 
    57   -735   -730  -2464  -2060   -960  -2145  -1588   2465  -1772   -276      3  -1819  -2375  -1642  -1860  -1357   1988    874  -1781  -1393    57
     -   -149   -500    233     43   -381    399    106   -626    210   -466   -720    275    394     45     96    359    117   -369   -294   -249 
     -    -22  -6629  -7671   -894  -1115  -3407   -143      *      * 
    58   -666   3728  -3051  -2700  -1157  -2018  -1957    823  -2377   -524   -218  -2103  -2391  -2152  -2334  -1303   -812   2453  -1984  -1594    58
     -   -149   -500    233     43   -381    399    106   -626    210   -466   -720    275    394     45     96    359    117   -369   -294   -249 
     -    -22  -6629  -7671   -894  -1115  -3407   -143      *      * 
    59   -572   -887  -1780  -1526   2717  -1581   -655   -874  -1394  -1009   -535  -1224  -1979  -1168  -1525   2003   -733   -711   -587    347    59
     -   -149   -500    233     43   -381    399    106   -626    210   -466   -720    275    394     45     96    359    117   -369   -294   -249 
     -    -22  -6629  -7671   -894  -1115  -1867   -462      *      * 
    60   -457   3579  -3054  -2917  -2789  -1397  -2353  -2399  -2656  -2738  -1941  -1897  -2114  -2359  -2622   1541   2706  -1705  -3112  -2862    60
     -   -149   -500    233     43   -381    399    106   -626    210   -466   -720    275    394     45     96    359    117   -369   -294   -249 
     -    -13  -7329  -8371   -894  -1115  -3121   -176      *      * 
    61  -1006  -2297   -123   2422  -2901  -1613   -745  -2667   -537  -2660  -1821   -404   1523   -356  -1075   1284  -1055  -2179  -2861  -2155    61
     -   -149   -500    233     43   -381    399    106   -626    210   -466   -720    275    394     45     96    359    117   -369   -294   -249 
     -    -13  -7329  -8371   -894  -1115  -2056   -397      *      * 
    62    978  -1653   1499   -681  -2222  -1768   -990  -1708   -818  -2021  -1261   -861   2234   -676  -1260   -922   -930   1197  -2437  -1906    62
     -   -149   -500    233     43   -381    399    106   -626    210   -466   -720    275    394     45     96    359    117   -369   -294   -249 
     -  -1008  -7615  -1007   -894  -1115  -2927   -203      *      * 
    63   -577  -1557   -515   -167  -2263  -1371   -306  -1944   2163  -1961  -1166   -338  -1645     79    133   1832   -611  -1530  -2102  -1604    63
     -   -149   -500    233     43   -381    399    106   -626    210   -466   -720    275    394     45     96    359    117   -369   -294   -249 
     -    -22  -6629  -7671   -894  -1115  -3407   -143      *      * 
    64   -590  -1441   -189   -342  -2671   2194   -976  -2566   -926  -2659  -1887   2675  -1741   -700  -1345   -635   -836  -1919  -2728  -2180    64
     -   -149   -500    233     43   -381    399    106   -626    210   -466   -720    275    394     45     96    359    117   -369   -294   -249 
     -    -22  -6629  -7671   -894  -1115  -3407   -143      *      * 
    65  -1226  -2141  -1254   -550  -2653  -1911   -195  -2250    934  -2068  -1349   -637  -1972   2632   2616  -1134  -1061  -1965  -2047  -1730    65
     -   -149   -500    233     43   -381    399    106   -626    210   -466   -720    275    394     45     96    359    117   -369   -294   -249 
     -    -22  -6629  -7671   -894  -1115   -578  -1600      *      * 
    66    504  -2508   1016    944  -2830    361   -656  -2584   -263  -2530  -1612   1121  -2075   -203   -780   1212    839  -2134  -2701  -2010    66
     -   -149   -500    233     43   -381    399    106   -626    210   -466   -720    275    394     45     96    359    117   -369   -294   -249 
     -     -7  -8213  -9255   -894  -1115   -216  -2847      *      * 
    67  -1313  -1225  -3182  -2575  -1187  -2802   2549    906  -2263    791   -424    371  -2857  -1976    587  -1864    353   1293  -1673   1283    67
     -   -149   -500    233     43   -381    399    106   -626    210   -466   -720    275    394     45     96    359    117   -369   -294   -249 
     -   -160  -8606  -3284   -894  -1115   -701  -1378      *      * 
    68  -1141   3279  -1038   -494  -2831  -2115   -794  -2552   1521  -2537  -1639    943  -2220   1144   -832    478   1397  -2138  -2733  -2086    68
     -   -149   -500    233     43   -381    399    106   -626    210   -466   -720    275    394     45     96    359    117   -369   -294   -249 
     -  -2437  -8452   -300   -894  -1115  -1509   -624      *      * 
    69   -939  -1225  -1357  -1457  -2192  -1318  -1462  -2167  -1494  -2274  -1833  -1365   3762  -1477  -1576  -1134  -1221  -1786  -2054  -2028    69
     -   -149   -500    233     43   -381    399    106   -626    210   -466   -720    275    394     45     96    359    117   -369   -294   -249 
     -    -33  -6048  -7090   -894  -1115  -3538   -130      *      * 
    70   -992  -1925    377   3055  -2313  -1198   -498  -2113   -353  -2198  -1616   -106  -1624   -213   -774   -865  -1046  -1803  -2210  -1746    70
     -   -149   -500    233     43   -381    399    106   -626    210   -466   -720    275    394     45     96    359    117   -369   -294   -249 
     -    -33  -6048  -7090   -894  -1115  -3538   -130      *      * 
    71  -1134  -2067   3443    240  -2506  -1160   -665  -2519   -847  -2582  -2034    -99  -1661   -424  -1438   -974  -1243  -2142  -2392  -1919    71
     -   -149   -500    233     43   -381    399    106   -626    210   -466   -720    275    394     45     96    359    117   -369   -294   -249 
     -    -33  -6048  -7090   -894  -1115  -3538   -130      *      * 
    72  -1373  -1202  -2547  -2300   -131  -2457  -1607    485  -1872   2609    740  -2173  -2542  -1728  -1839  -1996  -1388    127  -1287   -900    72
     -   -149   -500    233     43   -381    399    106   -626    210   -466   -720    275    394     45     96    359    117   -369   -294   -249 
     -    -33  -6048  -7090   -894  -1115    -80  -4216      *      * 
    73  -1291  -1365  -2581     27    976  -2683  -1484   1396    401    258   -557    416  -2747  -1585  -1937    279  -1231   -795   2372   1958    73
     -   -149   -500    233     43   -381    399    106   -626    210   -466   -720    275    394     45     96    359    117   -369   -294   -249 
     -     -6  -8606  -9649   -894  -1115   -701  -1378      *      * 
    74  -1296  -1325  -2719    452   1773  -2714   1715    491    366    111   -519  -2020    539  -1680  -2010  -1750  -1236    423  -1760   1965    74
     -   -149   -500    233     43   -381    399    106   -626    210   -466   -720    275    394     45     96    359    117   -369   -294   -249 
     -     -6  -8606  -9649   -894  -1115   -701  -1378      *      * 
    75     51  -2638  -1016    680  -2955   1759   -807  -2703    909  -2653   1491    938  -2241   1105   -896    139  -1114  -2258  -2824  -2143    75
     -   -149   -500    233     43   -381    399    106   -626    210   -466   -720    275    394     45     96    359    117   -369   -294   -249 
     -     -6  -8606  -9649   -894  -1115   -701  -1378      *      * 
    76    317  -2467    618   -570   2336  -2194   -861    209   1382  -2450  -1577    841  -2286   -431    857  -1112  -1130  -2049  -2696  -2064    76
     -   -149   -500    233     43   -381    399    106   -626    210   -466   -720    275    394     45     96    359    117   -369   -294   -249 
     -     -6  -8606  -9649   -894  -1115   -701  -1378      *      * 
    77  -1339  -2823   -993   1391  -3143   1302   -943  -2896   1840  -2836  -1920   1064  -2368   1108  -1043    331  -1282  -2446  -3001  -2311    77
     -   -149   -500    233     43   -381    399    106   -626    210   -466   -720    275    394     45     96    359    117   -369   -294   -249 
     -     -6  -8606  -9649   -894  -1115   -701  -1378      *      * 
    78  -1201  -2619    704   -516  -2923   -182   -832  -2657   1443   -404  -1714   -820  -2269   -379   2179    331  -1138  -2233  -2809   1210    78
     -   -149   -500    233     43   -381    399    106   -626    210   -466   -720    275    394     45     96    359    117   -369   -294   -249 
     -     -6  -8606  -9649   -894  -1115   -701  -1378      *      * 
    79    399  -2647  -1067   -515  -2966  -2180   -830  -2705   1460  -2658  -1742   1523    506   -375   1756    331  -1145  -2269  -2830    988    79
     -   -149   -500    233     43   -381    399    106   -626    210   -466   -720    275    394     45     96    359    117   -369   -294   -249 
     -     -6  -8606  -9649   -894  -1115   -701  -1378      *      * 
    80    314  -2656    615   -483  -2978  -2156   -815  -2726   1922  -2671  -1747    917    168   -357   1777  -1068    518  -2279  -2838  -2158    80
     -   -149   -500    233     43   -381    399    106   -626    210   -466   -720    275    394     45     96    359    117   -369   -294   -249 
     -   -582  -8606  -1602   -894  -1115   -701  -1378      *      * 
    81   -902  -1093  -1914  -1342  -1094    534  -1015    793  -1154   -964   1799   1090  -2304  -1000    989  -1243    949   1079  -1514  -1112    81
     -   -149   -500    233     43   -381    399    106   -626    210   -466   -720    275    394     45     96    359    117   -369   -294   -249 
     -     -8  -8033  -9075   -894  -1115   -172  -3156      *      * 
    82  -2663  -2858  -3625  -2753  -2325  -3767  -2100  -1846   1606   2511   1530  -2714  -3708   1036  -1228  -2934  -2515  -2113  -2973  -2758    82
     -   -149   -500    233     43   -381    399    106   -626    210   -466   -720    275    394     45     96    359    117   -369   -294   -249 
     -     -6  -8606  -9649   -894  -1115   -701  -1378      *      * 
    83  -1263   1904  -1139    656  -3000  -2232   -873  -2727   1948  -2684  -1777   -879  -2323   -420    664    964   1655  -2302  -2855  -2205    83
     -   -149   -500    233     43   -381    399    106   -626    210   -466   -720    275    394     45     96    359    117   -369   -294   -249 
     -     -6  -8606  -9649   -894  -1115   -701  -1378      *      * 
    84  -1562   1780  -3922  -3300   1736     55  -2048   1702  -2909   1380   -518  -2800  -3186  -2533  -2717  -2248  -1504   1324  -1892  -1553    84
     -   -149   -500    233     43   -381    399    106   -626    210   -466   -720    275    394     45     96    359    117   -369   -294   -249 
     -     -6  -8606  -9649   -894  -1115   -701  -1378      *      * 
    85  -1290  -1684  -1965  -1398   1863  -2525  -1277  -1301  -1197  -1581   -873  -1520  -2607    728   1927    836    565   1198  -2081  -1645    85
     -   -149   -500    233     43   -381    399    106   -626    210   -466   -720    275    394     45     96    359    117   -369   -294   -249 
     -     -6  -8606  -9649   -894  -1115   -701  -1378      *      * 
    86    383   2136  -4834  -4311  -2232  -4250  -3370   2153  -4022   1665  -1231  -3903  -4196  -3716  -3912  -3414  -2312   1658  -3127  -2761    86
     -   -149   -500    233     43   -381    399    106   -626    210   -466   -720    275    394     45     96    359    117   -369   -294   -249 
     -     -6  -8606  -9649   -894  -1115   -701  -1378      *      * 
    87  -1205  -2504  -1125   -573  -2762  -2203   1715  -2467   1812   -437  -1612   -867  -2293   1114   -930    780   1309  -2093  -2722   1221    87
     -   -149   -500    233     43   -381    399    106   -626    210   -466   -720    275    394     45     96    359    117   -369   -294   -249 
     -     -6  -8606  -9649   -894  -1115   -701  -1378      *      * 
    88  -1404  -2167   2191  -1018  -2284  -2440  -1232  -1862  -1031    674  -1347  -1257  -2578    957  -1465   1158  -1359   1130  -2532  -2010    88
     -   -149   -500    233     43   -381    399    106   -626    210   -466   -720    275    394     45     96    359    117   -369   -294   -249 
     -   -699  -8606  -1391   -894  -1115   -701  -1378      *      * 
    89  -1583  -2245  -1905  -1476  -2807   2339  -1352   1099   2270  -2472  -1796  -1543  -2705  -1028   -725  -1672  -1609  -1919  -2812  -2417    89
     -   -149   -500    233     43   -381    399    106   -626    210   -466   -720    275    394     45     96    359    117   -369   -294   -249 
     -   -484  -7917  -1832   -894  -1115  -2632   -254      *      * 
    90  -1051  -2241  -1056   -428  -2708   1037   -453  -2343   1758  -2264  -1427   -642  -2025    -20   1904   -960   1335  -1970  -2370  -1877    90
     -   -149   -500    233     43   -381    399    106   -626    210   -466   -720    275    394     45     96    359    117   -369   -294   -249 
     -    -12  -7445  -8487   -894  -1115   -113  -3727      *      * 
    91  -1707  -2662  -1486  -1307   2003   2539  -1703  -2979  -1503  -3092  -2293    932  -2863   1100  -1963    331  -1785  -2583  -3292  -2650    91
     -   -149   -500    233     43   -381    399    106   -626    210   -466   -720    275    394     45     96    359    117   -369   -294   -249 
     -     -6  -8606  -9649   -894  -1115   -701  -1378      *      * 
    92  -1179  -2484  -1095   1265    714     69   1524  -2446   -455  -2472  -1591   -844  -2271   -411   1455    127    315  -2071  -2706   2025    92
     -   -149   -500    233     43   -381    399    106   -626    210   -466   -720    275    394     45     96    359    117   -369   -294   -249 
     -     -6  -8606  -9649   -894  -1115   -701  -1378      *      * 
    93  -1207   1868  -1387    563    682   -194   -999    360    806  -1990  -1208    859  -2389   -659    721     84  -1146    201  -2379    955    93
     -   -149   -500    233     43   -381    399    106   -626    210   -466   -720    275    394     45     96    359    117   -369   -294   -249 
     -     -6  -8606  -9649   -894  -1115   -701  -1378      *      * 
    94  -1268  -1508  -2180  -1610  -1513    153  -1348    391   1164    -35   -693    909    469  -1293  -1703  -1578    556   1195  -1919   1130    94
     -   -149   -500    233     43   -381    399    106   -626    210   -466   -720    275    394     45     96    359    117   -369   -294   -249 
     -     -6  -8606  -9649   -894  -1115   -701  -1378      *      * 
    95   1029  -1374  -3923  -3301   1793  -3163  -2057   1403  -2913   1348   -516  -2806  -3194  -2536  -2723  -2257    647    822  -1901  -1564    95
     -   -149   -500    233     43   -381    399    106   -626    210   -466   -720    275    394     45     96    359    117   -369   -294   -249 
     -     -6  -8606  -9649   -894  -1115   -701  -1378      *      * 
    96    173  -2617  -1045   1828  -2926     41   -818  -2664    767  -2627   1146   -803  -2254   -364    778  -1071   1668  -2233  -2807  -2137    96
     -   -149   -500    233     43   -381    399    106   -626    210   -466   -720    275    394     45     96    359    117   -369   -294   -249 
     -     -6  -8606  -9649   -894  -1115   -701  -1378      *      * 
    97   1018  -1165  -3660  -3026   1076  -2883  -1753    792    249   1317   1531  -2522  -2932  -2252  -2433  -1967  -1277    635  -1622   1229    97
     -   -149   -500    233     43   -381    399    106   -626    210   -466   -720    275    394     45     96    359    117   -369   -294   -249 
     -     -6  -8606  -9649   -894  -1115   -701  -1378      *      * 
    98  -1443  -1603  -2568  -1969  -1633  -2759  -1542  -1115  -1514    784   -811    629  -2841  -1525   2230  -1803   1448   1342  -2045  -1660    98
     -   -149   -500    233     43   -381    399    106   -626    210   -466   -720    275    394     45     96    359    117   -369   -294   -249 
     -     -6  -8606  -9649   -894  -1115   -701  -1378      *      * 
    99  -4327   3207  -5424  -5492   3602  -5130  -1756  -3360  -5063    -11  -2878  -3991  -5035  -4041  -4566  -4325  -4222  -3440   2894   1847    99
     -   -149   -500    233     43   -381    399    106   -626    210   -466   -720    275    394     45     96    359    117   -369   -294   -249 
     -     -6  -8606  -9649   -894  -1115   -701  -1378      *      * 
   100    210  -2688  -2368  -1929   3772  -3040  -1685  -2556    737  -2671  -2012  -2007  -3215   1184  -1229  -2216  -2086  -2363  -2700  -2061   100
     -   -149   -500    233     43   -381    399    106   -626    210   -466   -720    275    394     45     96    359    117   -369   -294   -249 
     -     -6  -8606  -9649   -894  -1115   -701  -1378      *      * 
   101  -2593  -3708  -1867  -1651  -4223  -3126   1823  -3970   -843  -3791  -3041   3683    783  -1359    962  -2458  -2516  -3591  -3746  -3283   101
     -   -149   -500    233     43   -381    399    106   -626    210   -466   -720    275    394     45     96    359    117   -369   -294   -249 
     -  -2667  -8606   -252   -894  -1115   -701  -1378      *      * 
   102  -1084  -1532  -1325   -806  -1965  -1555   -372  -1833    618  -1769  -1226   -809  -1796    -81   3359  -1129  -1053  -1608  -1672  -1438   102
     -   -149   -500    233     43   -381    399    106   -626    210   -466   -720    275    394     45     96    359    117   -369   -294   -249 
     -    -35  -5974  -7016   -894  -1115  -3551   -129      *      * 
   103   -651  -1008  -1191  -1354  -2339   3272  -1439  -2358  -1578  -2511  -1944  -1202  -1678  -1454  -1661   -847   -981  -1790  -2100  -2153   103
     -   -149   -500    233     43   -381    399    106   -626    210   -466   -720    275    394     45     96    359    117   -369   -294   -249 
     -    -35  -5974  -7016   -894  -1115  -1232   -800      *      * 
   104  -4245  -3214  -4697  -5021   3586  -4566   -790  -3151  -4578  -2495  -2567  -3199  -4426  -3330  -3959  -3809  -4100  -3298   3742   3013   104
     -   -149   -500    233     43   -381    399    106   -626    210   -466   -720    275    394     45     96    359    117   -369   -294   -249 
     -    -11  -7585  -8627   -894  -1115   -122  -3628      *      * 
   105    295  -2593  -1069   -520  -2895  -2174   -835  -2624   -413   -291  -1695    644    430   1782   1907   1015  -1133  -2206  -2794  -2133   105
     -   -149   -500    233     43   -381    399    106   -626    210   -466   -720    275    394     45     96    359    117   -369   -294   -249 
     -     -6  -8606  -9649   -894  -1115   -701  -1378      *      * 
   106   1855  -3327    903    710  -3620  -2445   1741  -3399  -1053  -3334  -2451   1821   1401   -896  -1620  -1605  -1741  -2939  -3509  -2763   106
     -   -149   -500    233     43   -381    399    106   -626    210   -466   -720    275    394     45     96    359    117   -369   -294   -249 
     -     -6  -8606  -9649   -894  -1115   -701  -1378      *      * 
   107     68  -1705  -2174  -1638   2758   -160  -1412  -1353    480  -1635   -943  -1708  -2728  -1348  -1758    331  -1341  -1208  -2020   2594   107
     -   -149   -500    233     43   -381    399    106   -626    210   -466   -720    275    394     45     96    359    117   -369   -294   -249 
     -     -6  -8606  -9649   -894  -1115   -701  -1378      *      * 
   108    227  -1561  -4047  -3420  -1291  -3328   1896   2075  -3033   1736   2393  -2958  -3329  -2626  -2841  -2422  -1691   -799  -1991  -1689   108
     -   -149   -500    233     43   -381    399    106   -626    210   -466   -720    275    394     45     96    359    117   -369   -294   -249 
     -     -6  -8606  -9649   -894  -1115   -701  -1378      *      * 
   109    170  -2639  -1073    677  -2952  -2183   2606  -2688   1740   -392   1504   -824  -2273   1195    510  -1094  -1144  -2257  -2822  -2157   109
     -   -149   -500    233     43   -381    399    106   -626    210   -466   -720    275    394     45     96    359    117   -369   -294   -249 
     -     -6  -8606  -9649   -894  -1115   -701  -1378      *      * 
   110  -1188  -2661    562    748    601  -2153   -817  -2731   1809  -2676  -1751   1933  -2251   -358    754    483  -1128  -2282  -2843  -2160   110
     -   -149   -500    233     43   -381    399    106   -626    210   -466   -720    275    394     45     96    359    117   -369   -294   -249 
     -     -6  -8606  -9649   -894  -1115   -701  -1378      *      * 
   111    243  -2448    664   -561  -2691  -2185   -853  -2389   1806   -364   1457   -856  -2276   1263   -961    777  -1117    156  -2680  -2049   111
     -   -149   -500    233     43   -381    399    106   -626    210   -466   -720    275    394     45     96    359    117   -369   -294   -249 
     -     -6  -8606  -9649   -894  -1115   -701  -1378      *      * 
   112  -3385  -2966  -5060  -4824   3358  -4585   2010    532  -4414   1344  -1949  -3744  -4526  -3651  -4052  -3734  -3302  -2484  -1182   1733   112
     -   -149   -500    233     43   -381    399    106   -626    210   -466   -720    275    394     45     96    359    117   -369   -294   -249 
     -     -6  -8606  -9649   -894  -1115   -701  -1378      *      * 
   113     51  -2645  -1024    621  -2966  -2149   -805  -2715   1945  -2660  -1734   -785   1305    926    699    259    576  -2267  -2826  -2147   113
     -   -149   -500    233     43   -381    399    106   -626    210   -466   -720    275    394     45     96    359    117   -369   -294   -249 
     -     -6  -8606  -9649   -894  -1115   -701  -1378      *      * 
   114     70  -1259  -3213  -2608  -1232  -2844  -1694    773   1229    759   -461  -2321    454  -2017  -2272  -1908    753   1765  -1725  -1369   114
     -   -149   -500    233     43   -381    399    106   -626    210   -466   -720    275    394     45     96    359    117   -369   -294   -249 
     -     -6  -8606  -9649   -894  -1115   -701  -1378      *      * 
   115  -2933  -4742   1042  -1096  -4973   3149   1951  -4932  -2427  -4802  -4138  -1483  -3408   1110  -3214  -2607  -3009  -4402  -4961  -3971   115
     -   -149   -500    233     43   -381    399    106   -626    210   -466   -720    275    394     45     96    359    117   -369   -294   -249 
     -     -6  -8606  -9649   -894  -1115   -701  -1378      *      * 
   116    891  -2617    704    819  -2929  -2143   -803  -2673    775  -2629   1413   -782  -2236   -346    490    982    577   -157  -2806  -2129   116
     -   -149   -500    233     43   -381    399    106   -626    210   -466   -720    275    394     45     96    359    117   -369   -294   -249 
     -     -6  -8606  -9649   -894  -1115   -701  -1378      *      * 
   117  -1198  -2525  -1107   1306  -2794  -2192   -850  -2503   1434   -271  -1630   -852  -2283   -411   1191    475    448    912  -2738  -2096   117
     -   -149   -500    233     43   -381    399    106   -626    210   -466   -720    275    394     45     96    359    117   -369   -294   -249 
     -     -6  -8606  -9649   -894  -1115   -701  -1378      *      * 
   118    185  -2063  -4848  -4306    995  -4251  -3304   1068  -4003   1013  -1046  -3899  -4173  -3639  -3861  -3406  -2343   2807  -3006  -2684   118
     -   -149   -500    233     43   -381    399    106   -626    210   -466   -720    275    394     45     96    359    117   -369   -294   -249 
     -     -6  -8606  -9649   -894  -1115   -701  -1378      *      * 
   119    973   2135  -3628  -2995   1177  -2867  -1736   -648      0     42   1831  -2499  -2917  -2230  -2414  -1950    499   1365  -1613   1243   119
     -   -149   -500    233     43   -381    399    106   -626    210   -466   -720    275    394     45     96    359    117   -369   -294   -249 
     -     -6  -8606  -9649   -894  -1115   -701  -1378      *      * 
   120   1401  -2371  -5428  -5027  -2857  -5087  -4624   2382  -4880    157  -1664  -4745  -4916  -4699  -4910  -4362  -2801   2430  -4211  -3783   120
     -   -149   -500    233     43   -381    399    106   -626    210   -466   -720    275    394     45     96    359    117   -369   -294   -249 
     -     -6  -8606  -9649   -894  -1115   -701  -1378      *      * 
   121  -4870  -4059  -5517  -5794   2092  -5314  -1763  -4044  -5395  -3438  -3475  -4097  -5265  -4233  -4836   2205  -4811  -4151  -1022   3793   121
     -   -149   -500    233     43   -381    399    106   -626    210   -466   -720    275    394     45     96    359    117   -369   -294   -249 
     -     -6  -8606  -9649   -894  -1115   -701  -1378      *      * 
   122  -1992  -2591  -4141  -4500  -5123   3606  -4251  -5066  -4800  -5272  -4361  -3422  -3599  -4299  -4615    476  -2461  -3796  -5203  -5183   122
     -   -149   -500    233     43   -381    399    106   -626    210   -466   -720    275    394     45     96    359    117   -369   -294   -249 
     -   -256  -8606  -2646   -894  -1115   -701  -1378      *      * 
   123  -1453  -2801  -1129   1868  -3149  -2317   -961  -2848   2570   -149  -1927   -970  -2442   -524   -758    487  -1383  -2447  -2947  -2341   123
     -   -149   -500    233     43   -381    399    106   -626    210   -466   -720    275    394     45     96    359    117   -369   -294   -249 
     -     -7  -8357  -9400   -894  -1115  -1821   -480      *      * 
   124    130  -1817  -4466  -3888   2125  -3790  -2729   -311  -3543   1322   -542  -3448  -3733  -3107  -3354  -2924  -2032   2494  -2406  -2090   124
     -   -149   -500    233     43   -381    399    106   -626    210   -466   -720    275    394     45     96    359    117   -369   -294   -249 
     -     -7  -8357  -9400   -894  -1115   -281  -2498      *      * 
   125  -1486  -2867  -1188    809  -3195    191  -1049  -2916   2892  -2872  -1987  -1030  -2503   -608   -974  -1369    538  -2503  -3038   1089   125
     -   -149   -500    233     43   -381    399    106   -626    210   -466   -720    275    394     45     96    359    117   -369   -294   -249 
     -     -6  -8606  -9649   -894  -1115   -701  -1378      *      * 
   126  -1303  -2624  -1203    649  -2855  -2280   -911  -2613   -446  -2608  -1729   -937  -2369   1283   1233   1537  -1235  -2229   3130   1996   126
     -   -149   -500    233     43   -381    399    106   -626    210   -466   -720    275    394     45     96    359    117   -369   -294   -249 
     -     -6  -8606  -9649   -894  -1115   -701  -1378      *      * 
   127  -1182  -2475   1281   -553    610    621   -852  -2429    748   -263  -1584    854  -2276   -419   -960   1108  -1121  -2059  -2701   1071   127
     -   -149   -500    233     43   -381    399    106   -626    210   -466   -720    275    394     45     96    359    117   -369   -294   -249 
     -     -6  -8606  -9649   -894  -1115   -701  -1378      *      * 
   128  -2062  -3385   1548  -1203  -3843  -2810  -1362  -3499   2620  -3354  -2517  -1452  -2938   -927   2099    469  -1965  -3097  -3414  -2891   128
     -   -149   -500    233     43   -381    399    106   -626    210   -466   -720    275    394     45     96    359    117   -369   -294   -249 
     -   -136  -8606  -3512   -894  -1115   -701  -1378      *      * 
   129   1216  -2423  -3692  -3289   2322   1322   2713  -2080  -3056  -2194  -1697  -2873  -3764  -2680  -3076  -2796  -2456  -2006  -1161   2456   129
     -   -149   -500    233     43   -381    399    106   -626    210   -466   -720    275    394     45     96    359    117   -369   -294   -249 
     -  -1352  -8476   -724   -894  -1115  -1414   -678      *      * 
   130   1371  -2304     92   1848  -2727  -1505   -543  -2480   -332  -2474  -1638   2234  -1826   -148   -885   -777   -933  -2033  -2683  -1959   130
     -   -149   -500    233     43   -381    399    106   -626    210   -466   -720    275    394     45     96    359    117   -369   -294   -249 
     -   -496  -7140  -1817   -894  -1115  -3218   -164      *      * 
   131   -779  -1587   2332    -79  -1558  -1489   -567  -1099   -475  -1212   3268   -351  -1794   -288   -936   -793   -798   -979  -1950  -1357   131
     -   -149   -500    233     43   -381    399    106   -626    210   -466   -720    275    394     45     96    359    117   -369   -294   -249 
     -    -21  -6665  -7707   -894  -1115  -3396   -144      *      * 
   132   -985  -2011   -377   -147  -1657  -1631   3390  -2063    360  -1987  -1279   -369  -1837   2652    138   -886   -922  -1760  -1758  -1042   132
     -   -149   -500    233     43   -381    399    106   -626    210   -466   -720    275    394     45     96    359    117   -369   -294   -249 
     -    -21  -6665  -7707   -894  -1115  -3396   -144      *      * 
   133  -2005  -1616  -3815  -3403   2853  -3532  -1513    162  -3075   2120    692  -2932  -3245  -2364  -2816  -2754  -1916   -365   -784      5   133
     -   -149   -500    233     43   -381    399    106   -626    210   -466   -720    275    394     45     96    359    117   -369   -294   -249 
     -    -21  -6665  -7707   -894  -1115  -3396   -144      *      * 
   134   -637  -1726     94   2141  -2239  -1289   -412  -1839   -155  -1995  -1236   -138  -1632    -51   -611   -575   2064  -1476  -2288  -1666   134
     -   -149   -500    233     43   -381    399    106   -626    210   -466   -720    275    394     45     96    359    117   -369   -294   -249 
     -    -21  -6665  -7707   -894  -1115  -3396   -144      *      * 
   135   -834  -1127  -1392   -982   -310  -1890   3325   -597   -448   -562   3314   -995  -2038   -591   -607  -1056   -808   -582   -885   -129   135
     -   -149   -500    233     43   -381    399    106   -626    210   -466   -720    275    394     45     96    359    117   -369   -294   -249 
     -    -21  -6665  -7707   -894  -1115  -3396   -144      *      * 
   136  -1046  -1771  -1299   -818  -2493  -1749   -626  -2207    273  -2179  -1474   -879   2469   -277   2650  -1074  -1065  -1856  -2202  -1885   136
     -   -149   -502    235     41   -378    400    109   -624    210   -464   -722    276    394     43     94    359    118   -371   -296   -251 
     -   -650  -1482  -7707  -3723   -114  -3396   -144      *      * 
   137   -969  -2131   -382   2094  -2562  -1618   -240  -2223    554  -2126  -1350   -315  -1792    167   2393   -844   -882  -1873  -2189  -1713   152
     -   -149   -500    233     43   -381    399    106   -626    210   -466   -720    275    394     45     96    359    117   -369   -294   -249 
     -    -21  -6665  -7707   -894  -1115  -3396   -144      *      * 
   138   -755  -1166  -1354  -1136    144  -1678   -453  -1275  -1021  -1366   -828  -1022  -2023   -896  -1233   1929   -873  -1062   -468   3171   153
     -   -149   -500    233     43   -381    399    106   -626    210   -466   -720    275    394     45     96    359    117   -369   -294   -249 
     -    -21  -6665  -7707   -894  -1115  -3396   -144      *      * 
   139   -748  -1207   -879   -693   -907  -1676   -698   -632   -564   1548   -360   2450  -1945   -580   -815   -924   -785   -586  -1453   -831   154
     -   -149   -500    233     43   -381    399    106   -626    210   -466   -720    275    394     45     96    359    117   -369   -294   -249 
     -    -21  -6665  -7707   -894  -1115   -248  -2660      *      * 
   140  -1095  -2534   -956    757  -2844    835   -729    364   1480  -2544   1227   -713  -2165   1364    711    417  -1034  -2150  -2723  -2051   155
     -   -149   -500    233     43   -381    399    106   -626    210   -466   -720    275    394     45     96    359    117   -369   -294   -249 
     -     -6  -8476  -9518   -894  -1115   -386  -2092      *      * 
   141   1378  -2626    708   -478  -2939    906   -811  -2683    764   -417  -1719   -787    165   1049   -902    378  -1114  -2244  -2816  -2138   156
     -   -149   -500    233     43   -381    399    106   -626    210   -466   -720    275    394     45     96    359    117   -369   -294   -249 
     -     -6  -8606  -9649   -894  -1115   -701  -1378      *      * 
   142  -1319  -1222  -3227    786  -1185  -2815  -1662    805  -2304    853   -422  -2309  -2870  -2008  -2258     85   1300    737  -1674   2201   157
     -   -149   -500    233     43   -381    399    106   -626    210   -466   -720    275    394     45     96    359    117   -369   -294   -249 
     -     -6  -8606  -9649   -894  -1115   -701  -1378      *      * 
   143    251  -1998  -4583  -3955  -1414  -3863  -2713   2036  -3578   1877   2601  -3512  -3778  -3073  -3342  -2973  -2168  -1096   2542  -2127   158
     -   -149   -500    233     43   -381    399    106   -626    210   -466   -720    275    394     45     96    359    117   -369   -294   -249 
     -     -6  -8606  -9649   -894  -1115   -701  -1378      *      * 
   144  -1173  -2569   1399    678  -2858  -2157   1360   1074    823  -2571  -1666   -805  -2251   -371   -916    982    447    106  -2771  -2108   159
     -   -149   -500    233     43   -381    399    106   -626    210   -466   -720    275    394     45     96    359    117   -369   -294   -249 
     -     -6  -8606  -9649   -894  -1115   -701  -1378      *      * 
   145    304   1834    696   -586  -2751    -17   2837  -2454   -503  -2489  -1612   1708  -2296   -454   -996    329  -1142     62  -2731  -2096   160
     -   -149   -500    233     43   -381    399    106   -626    210   -466   -720    275    394     45     96    359    117   -369   -294   -249 
     -     -6  -8606  -9649   -894  -1115   -701  -1378      *      * 
   146  -1224  -2563  -1086    727  -2855  -2199   -888  -2572   -493  -2579   1356   -867   2127   1036   -988   1534    701  -2176  -2798  -2147   161
     -   -149   -500    233     43   -381    399    106   -626    210   -466   -720    275    394     45     96    359    117   -369   -294   -249 
     -     -6  -8606  -9649   -894  -1115   -701  -1378      *      * 
   147  -1633  -3142   -949   2651  -3463  -2396  -1194  -3225   1433  -3157  -2263    940    771   -757  -1350    326  -1589  -2770  -3321  -2611   162
     -   -149   -500    233     43   -381    399    106   -626    210   -466   -720    275    394     45     96    359    117   -369   -294   -249 
     -     -6  -8606  -9649   -894  -1115   -701  -1378      *      * 
   148    339  -1196  -3365    268   1808  -2833  -1688    747    504    132   -396  -2377  -2886  -2086  -2313  -1904  -1260   1306  -1649   1806   163
     -   -149   -500    233     43   -381    399    106   -626    210   -466   -720    275    394     45     96    359    117   -369   -294   -249 
     -     -6  -8606  -9649   -894  -1115   -701  -1378      *      * 
   149  -1172  -2628   1388    667  -2943  -2147   -805   1227   1363   -487  -1719   -784  -2240    925    493    398  -1111  -2247  -2815  -2137   164
     -   -149   -500    233     43   -381    399    106   -626    210   -466   -720    275    394     45     96    359    117   -369   -294   -249 
     -     -6  -8606  -9649   -894  -1115   -701  -1378      *      * 
   150    237  -1611  -3391  -2885  -1837  -2881  -2176   2030  -2636  -1639  -1025    644  -3124  -2382  -2673   2057  -1593   1279  -2347  -1986   165
     -   -149   -500    233     43   -381    399    106   -626    210   -466   -720    275    394     45     96    359    117   -369   -294   -249 
     -     -6  -8606  -9649   -894  -1115   -701  -1378      *      * 
   151  -1177  -2505  -1081   1312  -2768    886   1708  -2479   -446   -381  -1610   -834    425   1663   -942  -1087    694   -115  -2724  -2078   166
     -   -149   -500    233     43   -381    399    106   -626    210   -466   -720    275    394     45     96    359    117   -369   -294   -249 
     -     -6  -8606  -9649   -894  -1115   -701  -1378      *      * 
   152  -1173  -2641    614    728  -2961   -184   -804  -2710   1500  -2656  -1731   -780    335   -345   1366    325  -1112    898  -2825  -2144   167
     -   -149   -500    233     43   -381    399    106   -626    210   -466   -720    275    394     45     96    359    117   -369   -294   -249 
     -     -6  -8606  -9649   -894  -1115   -701  -1378      *      * 
   153    325  -2155   1090    514    896  -2271   1522    339   -654   -184  -1293  -1016  -2358   -592    633    289  -1138  -1681  -2453   1049   168
     -   -149   -500    233     43   -381    399    106   -626    210   -466   -720    275    394     45     96    359    117   -369   -294   -249 
     -   -587  -8606  -1593   -894  -1115   -701  -1378      *      * 
   154   -842  -1946   -853   -307  -2138    616   1954  -1803   -211   -165  -1075    968  -1969   1513   -685    670   -782    618  -2217  -1625   169
     -   -149   -500    233     43   -381    398    105   -627    210   -466   -721    275    395     45     96    362    117   -370   -295   -250 
     -  -1153  -2948  -1249  -1503   -628  -1519   -619      *      * 
   155    768   -832  -1714  -1152   -873  -1973   -818   1338   -962   -720    -54  -1161  -2067   1524  -1190    689   -603   1323  -1306   -906   173
     -   -149   -500    233     43   -381    399    106   -626    210   -466   -720    275    394     45     96    359    117   -369   -294   -249 
     -    -12  -7512  -8555   -894  -1115   -966  -1035      *      * 
   156  -2168  -3897   2660   2403  -4155  -2354  -1562  -4010  -1605  -3914  -3144   -961    798  -1197  -2328  -1899    665  -3511  -4104  -3206   174
     -   -149   -500    233     43   -381    399    106   -626    210   -466   -720    275    394     45     96    359    117   -369   -294   -249 
     -   -788  -8146  -1261   -894  -1115  -2297   -328      *      * 
   157   -615   2653   -473   1437  -2217  -1563   -277  -1916   1504  -1934  -1064   -266  -1691    152   -288   1049   -567  -1531  -2155  -1532   175
     -   -149   -500    233     43   -381    399    106   -626    210   -466   -720    275    394     45     96    359    117   -369   -294   -249 
     -    -13  -7371  -8413   -894  -1115  -1688   -536      *      * 
   158  -1769  -1581  -3795  -3342   2690  -3251  -1912   2165  -3013   -527   -358  -2856   2132  -2596  -2870  -2421  -1751   -407  -1520   -807   176
     -   -149   -500    233     43   -381    399    106   -626    210   -466   -720    275    394     45     96    359    117   -369   -294   -249 
     -    -10  -7775  -8817   -894  -1115   -809  -1220      *      * 
   159  -1860  -3455   1842   2828  -3727  -2345  -1338  -3514    874  -3448  -2606   -956  -2664   -935  -1741  -1655  -1844    197  -3630  -2847   177
     -   -149   -500    233     43   -381    399    106   -626    210   -466   -720    275    394     45     96    359    117   -369   -294   -249 
     -   -341  -8295  -2271   -894  -1115  -1986   -420      *      * 
   160  -1734  -2057  -2634  -1748  -2149  -2799  -1150  -1574   1258   1613  -1155  -1721  -2807   -884   2259  -1930  -1598    888  -2279  -1970   178
     -   -149   -500    233     43   -381    399    106   -626    210   -466   -720    275    394     45     96    359    117   -369   -294   -249 
     -  -1108  -7963   -910   -894  -1115  -2574   -265      *      * 
   161   -587  -1618   -216   1494   1923  -1470   -200  -1422     86  -1492   -753   -183  -1631   1942   -347   -540   -536  -1163  -1654   -954   179
     -   -149   -500    233     43   -381    399    106   -626    210   -466   -720    275    394     45     96    359    117   -369   -294   -249 
     -    -18  -6873  -7915   -894  -1115   -950  -1051      *      * 
   162  -1971  -3402   -641   1726  -3858   2303  -1310  -3598   2056  -3472  -2690  -1010  -2693   -921  -1200  -1770  -1953  -3153  -3565  -2914   180
     -   -149   -500    233     43   -381    399    106   -626    210   -466   -720    275    394     45     96    359    117   -369   -294   -249 
     -     -8  -7984  -9026   -894  -1115   -163  -3224      *      * 
   163  -1453  -2867    560   -731  -3232  -2376   -993  -2951   2329  -2874  -1975  -1019  -2474   -541   2082    231   1053  -2519  -3010  -2384   181
     -   -149   -500    233     43   -381    399    106   -626    210   -466   -720    275    394     45     96    359    117   -369   -294   -249 
     -     -6  -8606  -9649   -894  -1115   -701  -1378      *      * 
   164  -2482  -2176  -4887  -4306   1102  -4250  -3189   2822  -3974   1321   -724  -3900    698  -3498  -3771  -3391  -2420    781  -2792  -2546   182
     -   -149   -500    233     43   -381    399    106   -626    210   -466   -720    275    394     45     96    359    117   -369   -294   -249 
     -     -6  -8606  -9649   -894  -1115   -701  -1378      *      * 
   165  -1300  -1298  -2823    145    998  -2735  -1555    703  -1982   1268   -494  -2082  -2795    766  -2064    369   1087   -723  -1737   1293   183
     -   -149   -500    233     43   -381    399    106   -626    210   -466   -720    275    394     45     96    359    117   -369   -294   -249 
     -     -6  -8606  -9649   -894  -1115   -701  -1378      *      * 
   166  -4005  -4083  -5171  -5404  -4244  -4369  -4791  -4227  -5222    263  -3762  -4930   4110  -5139  -5020  -4320  -4343  -4359  -4684  -4565   184
     -   -149   -500    233     43   -381    399    106   -626    210   -466   -720    275    394     45     96    359    117   -369   -294   -249 
     -     -6  -8606  -9649   -894  -1115   -701  -1378      *      * 
   167  -3033  -2523  -5726  -5424  -3217  -5556  -5668   2679  -5400  -1961  -1904  -5239  -5306  -5371  -5581  -4950  -3030   3113  -5009  -4473   185
     -   -149   -500    233     43   -381    399    106   -626    210   -466   -720    275    394     45     96    359    117   -369   -294   -249 
     -     -6  -8606  -9649   -894  -1115   -701  -1378      *      * 
   168  -5292  -4224  -5671  -6026   1675  -5541  -1768  -4181  -5589  -3486  -3585  -4185  -5410  -4324  -4958  -4815  -5150  -4344  -1015   4682   186
     -   -149   -500    233     43   -381    399    106   -626    210   -466   -720    275    394     45     96    359    117   -369   -294   -249 
     -     -6  -8606  -9649   -894  -1115   -701  -1378      *      * 
   169  -1875  -3036  -1879  -1247  -3429  -2767  -1257  -3087   1037  -3023  -2197  -1459   2760   -830    858   1485  -1777  -2735  -3130   1154   187
     -   -149   -500    233     43   -381    399    106   -626    210   -466   -720    275    394     45     96    359    117   -369   -294   -249 
     -     -6  -8606  -9649   -894  -1115   -701  -1378      *      * 
   170    340  -1376  -2716  -2137  -1380  -2709  -1566   -910    583   1590   -592  -2029  -2793  -1695  -2022    287   1095   1256  -1836  -1460   188
     -   -149   -500    233     43   -381    399    106   -626    210   -466   -720    275    394     45     96    359    117   -369   -294   -249 
     -     -6  -8606  -9649   -894  -1115   -701  -1378      *      * 
   171    183  -2403  -1324   -767  -2685  -2293   -997  -2353   1411  -2433  -1592  -1032  -2402   -589    707    366   2365    397  -2711  -2125   189
     -   -149   -500    233     43   -381    399    106   -626    210   -466   -720    275    394     45     96    359    117   -369   -294   -249 
     -     -6  -8606  -9649   -894  -1115   -701  -1378      *      * 
   172  -1479  -2941  -1083   2326  -3277    221  -1040  -3018   1986  -2948  -2046   -980  -2481   1052  -1035  -1345    588  -2575  -3100  -2432   190
     -   -149   -500    233     43   -381    399    106   -626    210   -466   -720    275    394     45     96    359    117   -369   -294   -249 
     -     -6  -8606  -9649   -894  -1115   -701  -1378      *      * 
   173  -2824  -3816  -2429  -1976  -4594   2867  -1746  -4086    990  -3827  -3100   1890  -3500  -1332   1045  -2694  -2677  -3745  -3757  -3471   191
     -   -149   -500    233     43   -381    399    106   -626    210   -466   -720    275    394     45     96    359    117   -369   -294   -249 
     -  -2656  -8606   -254   -894  -1115   -701  -1378      *      * 
   174   -667  -1022  -1209  -1374  -2356   3281  -1457  -2379  -1599  -2531  -1964  -1220  -1692  -1474  -1680   -863   -997  -1809  -2115  -2171   192
     -   -149   -500    233     43   -381    399    106   -626    210   -466   -720    275    394     45     96    359    117   -369   -294   -249 
     -    -34  -5984  -7026   -894  -1115  -3549   -129      *      * 
   175   -919  -1853    424   2991  -2231  -1144   -432  -2016   -277  -2110  -1526    -49  -1565   -145   -695   -796   -971  -1712  -2141  -1669   193
     -   -149   -500    233     43   -381    399    106   -626    210   -466   -720    275    394     45     96    359    117   -369   -294   -249 
     -    -34  -5984  -7026   -894  -1115  -3549   -129      *      * 
   176  -1293  -1139  -2445  -2193    -94  -2377  -1520    530  -1765   2558    765  -2072  -2470  -1637  -1745  -1902  -1310    187  -1232   -831   194
     -   -149   -500    233     43   -381    399    106   -626    210   -466   -720    275    394     45     96    359    117   -369   -294   -249 
     -    -34  -5984  -7026   -894  -1115  -3549   -129      *      * 
   177   -795  -1489   -263   -182  -1605  -1283   -356  -1639    191  -1585  -1083   -363  -1621   3463     -2   -788   -835  -1416  -1671  -1173   195
     -   -149   -500    233     43   -381    399    106   -626    210   -466   -720    275    394     45     96    359    117   -369   -294   -249 
     -    -34  -5984  -7026   -894  -1115  -3549   -129      *      * 
   178   -919  -1853    424   2991  -2231  -1144   -432  -2016   -277  -2110  -1526    -49  -1565   -145   -695   -796   -971  -1712  -2141  -1669   196
     -   -149   -500    233     43   -381    399    106   -626    210   -466   -720    275    394     45     96    359    117   -369   -294   -249 
     -    -34  -5984  -7026   -894  -1115   -248  -2665      *      * 
   179  -3078  -2567  -5701  -5313  -2427  -5487  -5043   2358  -5215   1954  -1176  -5152  -5099  -4802  -5179  -4833  -3044   2152  -4141  -3938   197
     -   -149   -500    233     43   -381    399    106   -626    210   -466   -720    275    394     45     96    359    117   -369   -294   -249 
     -     -6  -8452  -9494   -894  -1115  -1509   -624      *      * 
   180  -1238  -2662  -1039   -526  -3015  -2174   -836  -2748   1839  -2690  -1782   1059  -2282   1286   -809   1106   1876  -2310  -2849  -2195   198
     -   -149   -500    233     43   -381    399    106   -626    210   -466   -720    275    394     45     96    359    117   -369   -294   -249 
     -     -6  -8452  -9494   -894  -1115  -1509   -624      *      * 
   181    465  -2159  -1834  -1359  -2958  -2269  -1546  -2619  -1262  -2766  -1938  -1485    850   2807  -1681   1829  -1400    352  -3080  -2554   199
     -   -149   -500    233     43   -381    399    106   -626    210   -466   -720    275    394     45     96    359    117   -369   -294   -249 
     -     -6  -8452  -9494   -894  -1115  -1509   -624      *      * 
   182    890  -2449    706   -447  -2722  -2090   -757  -2437   2288  -2444   1556    740  -2186   -317   -844  -1010  -1045  -2046   2404  -2013   200
     -   -149   -500    233     43   -381    399    106   -626    210   -466   -720    275    394     45     96    359    117   -369   -294   -249 
     -     -6  -8452  -9494   -894  -1115  -1509   -624      *      * 
   183  -1102  -2189    748   -578   1718  -2140   -825  -2039   1481  -2150   1486   -854  -2233   -429   -955    955   1262  -1740  -2464  -1876   201
     -   -149   -500    233     43   -381    399    106   -626    210   -466   -720    275    394     45     96    359    117   -369   -294   -249 
     -     -6  -8452  -9494   -894  -1115  -1509   -624      *      * 
   184  -3011  -2656  -5282  -4659  -1506  -4775  -3571   1801    500   2511   1984  -4392  -4440  -3630  -3965  -3943  -2912  -1311  -2893  -2836   202
     -   -149   -500    233     43   -381    399    106   -626    210   -466   -720    275    394     45     96    359    117   -369   -294   -249 
     -     -6  -8452  -9494   -894  -1115   -358  -2186      *      * 
   185  -1332  -2247  -1473   -904    794  -2393   1856  -2035   -654  -2181  -1392  -1147  -2475   1064   2507   1078  -1265    178  -2506  -1958   203
     -   -149   -500    233     43   -381    399    106   -626    210   -466   -720    275    394     45     96    359    117   -369   -294   -249 
     -     -6  -8606  -9649   -894  -1115   -701  -1378      *      * 
   186  -1759  -2951    692  -1113  -3293  -2679  -1171  -2931   3014   -264   1586  -1345  -2743   -742    832  -1670  -1659  -2592  -3043  -2532   204
     -   -149   -500    233     43   -381    399    106   -626    210   -466   -720    275    394     45     96    359    117   -369   -294   -249 
     -     -6  -8606  -9649   -894  -1115   -701  -1378      *      * 
   187  -1330   2105  -3552  -2923    899  -2864  -1725   -667    493   1525   -375  -2468  -2914  -2189    473  -1943  -1271   1362  -1626   1242   205
     -   -149   -500    233     43   -381    399    106   -626    210   -466   -720    275    394     45     96    359    117   -369   -294   -249 
     -     -6  -8606  -9649   -894  -1115   -701  -1378      *      * 
   188  -2937  -2460  -5612  -5283  -3152  -5333  -5282   2938  -5213  -1972  -1873  -5042  -5154  -5144  -5343  -4681   1128   2506  -4773  -4264   206
     -   -149   -500    233     43   -381    399    106   -626    210   -466   -720    275    394     45     96    359    117   -369   -294   -249 
     -     -6  -8606  -9649   -894  -1115   -701  -1378      *      * 
   189  -1198   1810   1126   -505  -2956  -2172   -823  -2696   1377   -411  -1733   -811  -2264   1898   1479    395  -1135  -2260  -2823  -2154   207
     -   -149   -500    233     43   -381    399    106   -626    210   -466   -720    275    394     45     96    359    117   -369   -294   -249 
     -     -6  -8606  -9649   -894  -1115   -701  -1378      *      * 
   190    959  -2731  -1110   1427  -3065  -2247   -907  -2799   -446  -2748  -1839   -893  -2351   2568    812  -1185   1248  -2365  -2914  -2255   208
     -   -149   -500    233     43   -381    399    106   -626    210   -466   -720    275    394     45     96    359    117   -369   -294   -249 
     -     -6  -8606  -9649   -894  -1115   -701  -1378      *      * 
   191   3061   2286  -4450  -4381  -3716  -2599  -3592  -3021  -4094  -3606  -2879   1143  -3312  -3717  -3945  -1929  -2020    562  -4120  -3873   209
     -   -149   -500    233     43   -381    399    106   -626    210   -466   -720    275    394     45     96    359    117   -369   -294   -249 
     -     -6  -8606  -9649   -894  -1115   -701  -1378      *      * 
   192  -3892  -3388  -6163  -5562   1037  -5807  -4373  -1183  -5263   2855   1992  -5450  -5108    932  -4840  -5061  -3748  -1972  -3246  -3237   210
     -   -149   -500    233     43   -381    399    106   -626    210   -466   -720    275    394     45     96    359    117   -369   -294   -249 
     -     -6  -8606  -9649   -894  -1115   -701  -1378      *      * 
   193     37  -2777   2226    699  -3093  -2214   -913  -2846   -515  -2791  -1873   -847  -2336   1289    777  -1169   1754  -2397  -2960  -2270   211
     -   -149   -500    233     43   -381    399    106   -626    210   -466   -720    275    394     45     96    359    117   -369   -294   -249 
     -     -6  -8606  -9649   -894  -1115   -701  -1378      *      * 
   194    989  -1542  -2203  -1628  -1548  -2602  -1360  -1106    658    496   -725  -1687  -2671   2229  -1660  -1605  -1237   1311  -1949   1166   212
     -   -149   -500    233     43   -381    399    106   -626    210   -466   -720    275    394     45     96    359    117   -369   -294   -249 
     -     -6  -8606  -9649   -894  -1115   -701  -1378      *      * 
   195  -1836  -1629  -4077  -3503   1156     25  -1837    717  -3101   2242   -733  -2904  -3367  -2657  -2878  -2436  -1773  -1038   2544   1347   213
     -   -149   -500    233     43   -381    399    106   -626    210   -466   -720    275    394     45     96    359    117   -369   -294   -249 
     -     -6  -8606  -9649   -894  -1115   -701  -1378      *      * 
   196    958  -1375   1686  -1999    921  -2684  -1493   1516  -1786     37   -569  -1936    568  -1589  -1944    193  -1238   -802  -1809  -1427   214
     -   -149   -500    233     43   -381    399    106   -626    210   -466   -720    275    394     45     96    359    117   -369   -294   -249 
     -     -6  -8606  -9649   -894  -1115   -701  -1378      *      * 
   197    314  -2644   1289    681  -2964     69   -803  -2715   1762  -2660  -1733   -778  -2237   -343    752    483    312  -2266  -2827  -2144   215
     -   -149   -500    233     43   -381    399    106   -626    210   -466   -720    275    394     45     96    359    117   -369   -294   -249 
     -   -474  -8606  -1849   -894  -1115   -701  -1378      *      * 
   198   -998   2061  -2918  -2310   1295  -2489  -1348   -407  -1994    437   -107   1063  -2549  -1696  -1944   1257    906    805  -1357  -1004   216
     -   -149   -500    233     43   -381    399    106   -626    210   -466   -720    275    394     45     96    359    117   -369   -294   -249 
     -   -948  -8140  -1065   -894  -1115  -2308   -326      *      * 
   199    998  -1108  -1465  -1008  -1044  -1924   -848   -541   -696   1766   -147  -1073  -2082   1703   -928  -1019   -751   -513  -1569  -1165   217
     -   -149   -500    233     43   -381    399    106   -626    210   -466   -720    275    394     45     96    359    117   -369   -294   -249 
     -  -1257  -7207   -799   -894  -1115  -3186   -168      *      * 
   200  -1568  -1399  -1905  -1854   1211  -2134     21  -1131  -1549   -943   -784  -1422  -2339  -1330  -1523  -1655  -1592  -1153    532   4090   218
     -   -149   -500    233     43   -381    399    106   -626    210   -466   -720    275    394     45     96    359    117   -369   -294   -249 
     -    -34  -5984  -7026   -894  -1115  -3549   -129      *      * 
   201  -1098  -1544  -1340   -820  -1980  -1566   -382  -1849    610  -1784  -1241   -822  -1807    -92   3370  -1142  -1066  -1624  -1683  -1451   219
     -   -149   -500    233     43   -381    399    106   -626    210   -466   -720    275    394     45     96    359    117   -369   -294   -249 
     -    -34  -5984  -7026   -894  -1115  -3549   -129      *      * 
   202  -1568  -1399  -1905  -1854   1211  -2134     21  -1131  -1549   -943   -784  -1422  -2339  -1330  -1523  -1655  -1592  -1153    532   4090   220
     -   -149   -500    233     43   -381    399    106   -626    210   -466   -720    275    394     45     96    359    117   -369   -294   -249 
     -    -34  -5984  -7026   -894  -1115   -232  -2750      *      * 
   203  -1903  -1653  -4288  -3692   1109    229  -2517   2022  -3331   1574   -601  -3232  -3563  -2935  -3148  -2701  -1847   1648  -2281  -1965   221
     -   -149   -500    233     43   -381    399    106   -626    210   -466   -720    275    394     45     96    359    117   -369   -294   -249 
     -     -6  -8466  -9508   -894  -1115   -374  -2132      *      * 
   204     46  -2690   1442   1735  -3005  -2172   -851  -2755   -444  -2704   1537   -808   1278   1129   -955    311  -1164  -2309  -2877  -2192   222
     -   -149   -500    233     43   -381    399    106   -626    210   -466   -720    275    394     45     96    359    117   -369   -294   -249 
     -     -6  -8606  -9649   -894  -1115   -701  -1378      *      * 
   205  -2424  -4136   2631   2208  -4387  -2698  -1840  -4229  -1815  -4133  -3333   1218  -3106  -1461  -2503    319    559  -3737  -4316  -3448   223
     -   -149   -500    233     43   -381    399    106   -626    210   -466   -720    275    394     45     96    359    117   -369   -294   -249 
     -     -6  -8606  -9649   -894  -1115   -701  -1378      *      * 
   206  -1259  -2236    608    601  -2383  -2298  -1005     84   -709    545  -1375    746   2314   -638  -1173  -1253  -1200  -1763  -2529   1050   224
     -   -149   -500    233     43   -381    399    106   -626    210   -466   -720    275    394     45     96    359    117   -369   -294   -249 
     -     -6  -8606  -9649   -894  -1115   -701  -1378      *      * 
   207  -3295  -2913  -5581  -4956  -1652  -5093  -3872   1686    612   2577   1947  -4717  -4695  -3875  -4232  -4277  -3190  -1522  -3109  -3088   225
     -   -149   -500    233     43   -381    399    106   -626    210   -466   -720    275    394     45     96    359    117   -369   -294   -249 
     -     -6  -8606  -9649   -894  -1115   -701  -1378      *      * 
   208  -4067  -4346  -3964  -4004  -5780  -4215  -3847  -5925    906  -5669  -5130  -3967   4099  -3655  -3033  -4166  -4264  -5342  -4992  -5223   226
     -   -149   -500    233     43   -381    399    106   -626    210   -466   -720    275    394     45     96    359    117   -369   -294   -249 
     -     -6  -8606  -9649   -894  -1115   -701  -1378      *      * 
   209    294  -2649    629   1372  -2970  -2145   -806  -2721   1450  -2665  -1739    652    165   1782    706  -1055  -1115  -2271  -2832  -2149   227
     -   -149   -500    233     43   -381    399    106   -626    210   -466   -720    275    394     45     96    359    117   -369   -294   -249 
     -     -6  -8606  -9649   -894  -1115   -701  -1378      *      * 
   210  -1193  -2567  -1056   2296    618    260   -843  -2572    691  -2567  -1669   -826    446   -398   -943    253  -1133  -2169  -2774    991   228
     -   -149   -500    233     43   -381    399    106   -626    210   -466   -720    275    394     45     96    359    117   -369   -294   -249 
     -     -6  -8606  -9649   -894  -1115   -701  -1378      *      * 
   211  -3577  -3074  -6047  -5519    806  -5704  -4646   2217  -5308   2408   -691  -5383  -5126  -4453  -4991  -4986  -3484    886  -3563  -3587   229
     -   -149   -500    233     43   -381    399    106   -626    210   -466   -720    275    394     45     96    359    117   -369   -294   -249 
     -     -6  -8606  -9649   -894  -1115   -701  -1378      *      * 
   212  -1276  -2130  -1462   -897  -2262  -2363  -1035   1214    833    538  -1276    575  -2445   -692   1937     75    616  -1647  -2434  -1909   230
     -   -149   -500    233     43   -381    399    106   -626    210   -466   -720    275    394     45     96    359    117   -369   -294   -249 
     -     -6  -8606  -9649   -894  -1115   -701  -1378      *      * 
   213    290  -2880    643   2482  -3193  -2257   -986  -2952   1423  -2892  -1978   -886    220    913  -1129  -1247  -1330  -2499  -3060  -2360   231
     -   -149   -500    233     43   -381    399    106   -626    210   -466   -720    275    394     45     96    359    117   -369   -294   -249 
     -   -219  -8606  -2852   -894  -1115   -701  -1378      *      * 
   214  -1606  -2711  -1538  -1087  -3287  -2469  -1253  -2934   3053  -2943  -2112   1258  -2663   -841   -902    393  -1591    517  -3113  -2582   232
     -   -149   -500    233     43   -381    399    106   -626    210   -466   -720    275    394     45     96    359    117   -369   -294   -249 
     -     -6  -8393  -9435   -894  -1115  -1713   -525      *      * 
   215  -4658  -3784  -5356  -5576   1774  -5178   2248   1008  -5138  -3112  -3101  -3890  -5057  -3991  -4579  -4402  -4533  -3741   -803   4199   233
     -   -149   -500    233     43   -381    399    106   -626    210   -466   -720    275    394     45     96    359    117   -369   -294   -249 
     -     -6  -8393  -9435   -894  -1115   -305  -2390      *      * 
   216    401  -2687  -1007    672  -3007   1412   2363  -2757   1328  -2703  -1781    865  -2273   -386   -937    335  -1157  -2310  -2872  -2188   234
     -   -149   -500    233     43   -381    399    106   -626    210   -466   -720    275    394     45     96    359    117   -369   -294   -249 
     -     -6  -8606  -9649   -894  -1115   -701  -1378      *      * 
   217  -2310  -2101  -4360  -3767   1101  -3856   1967  -1065  -3370   2562   1623  -3376  -3783    618  -3214  -2957  -2234  -1317  -2128  -1634   235
     -   -149   -500    233     43   -381    399    106   -626    210   -466   -720    275    394     45     96    359    117   -369   -294   -249 
     -     -6  -8606  -9649   -894  -1115   -701  -1378      *      * 
   218  -2195  -1961  -4510  -3885  -1385  -3805  -2639   1597  -3507   1613   2545  -3443   2110  -3016  -3280  -2911  -2123  -1100  -2300    990   236
     -   -149   -500    233     43   -381    399    106   -626    210   -466   -720    275    394     45     96    359    117   -369   -294   -249 
     -     -6  -8606  -9649   -894  -1115   -701  -1378      *      * 
   219  -1503  -2560   2002  -1048  -3085  -2394  -1419  -2769  -1144    -37  -2033  -1296    657  -1035  -1629   1944   1278  -2380  -3158  -2557   237
     -   -149   -500    233     43   -381    399    106   -626    210   -466   -720    275    394     45     96    359    117   -369   -294   -249 
     -     -6  -8606  -9649   -894  -1115   -701  -1378      *      * 
   220  -1457  -1787  -2226    452  -1814  -2692  -1364    552    602   2077   -957  -1695  -2753  -1213    597  -1704  -1384  -1247  -2151   1069   238
     -   -149   -500    233     43   -381    399    106   -626    210   -466   -720    275    394     45     96    359    117   -369   -294   -249 
     -     -6  -8606  -9649   -894  -1115   -701  -1378      *      * 
   221    240   1677    684    822  -2958  -2139   -797  -2708    605  -2653  -1726    937    162   1106    705    336  -1104  -2259  -2821    878   239
     -   -149   -500    233     43   -381    399    106   -626    210   -466   -720    275    394     45     96    359    117   -369   -294   -249 
     -     -6  -8606  -9649   -894  -1115   -701  -1378      *      * 
   222  -1255  -2607   1946   1635  -2874  -2212   -903    442   -521   -358  -1712   -867  -2323   1755  -1024  -1155    508  -2196  -2822  -2165   240
     -   -149   -500    233     43   -381    399    106   -626    210   -466   -720    275    394     45     96    359    117   -369   -294   -249 
     -     -6  -8606  -9649   -894  -1115   -701  -1378      *      * 
   223   2940   2200  -4367  -3965   1236  -2958  -2796  -1183  -3598  -1931  -1401  -3131  -3374  -3211  -3405  -2201  -1860    690  -2747  -2365   241
     -   -149   -500    233     43   -381    399    106   -626    210   -466   -720    275    394     45     96    359    117   -369   -294   -249 
     -     -6  -8606  -9649   -894  -1115   -701  -1378      *      * 
   224  -2675  -2373  -5019  -4419   1297  -4361  -3103   1603  -4064   2329   -541  -3994  -4185  -3473  -3800  -3495  -2595    546  -2585   1407   242
     -   -149   -500    233     43   -381    399    106   -626    210   -466   -720    275    394     45     96    359    117   -369   -294   -249 
     -     -6  -8606  -9649   -894  -1115   -701  -1378      *      * 
   225    209  -2420  -1705  -1094  -2614  -2558  -1146  -2219   1897   -206  -1569  -1312    726   -778   2279  -1530  -1444    361  -2666  -2169   243
     -   -149   -500    233     43   -381    399    106   -626    210   -466   -720    275    394     45     96    359    117   -369   -294   -249 
     -     -6  -8606  -9649   -894  -1115   -701  -1378      *      * 
   226   1385  -2555  -1066   1312  -2848    154   -843  -2572   -442   -616  -1668   -827  -2267   1095   -942    332   1267  -2166  -2775  -2117   244
     -   -149   -500    233     43   -381    399    106   -626    210   -466   -720    275    394     45     96    359    117   -369   -294   -249 
     -     -6  -8606  -9649   -894  -1115   -701  -1378      *      * 
   227  -3331  -2926  -5699  -5105  -1687  -5184  -4018   2562  -4800   1508   3284  -4856    872  -4019  -4479  -4381  -3231  -1410  -3176  -3162   245
     -   -149   -500    233     43   -381    399    106   -626    210   -466   -720    275    394     45     96    359    117   -369   -294   -249 
     -     -6  -8606  -9649   -894  -1115   -701  -1378      *      * 
   228  -6015  -5138  -5535  -5855  -4913  -5107   5454  -7150  -5844  -6563  -6480  -5798  -5559  -5877  -5573  -6272  -6215  -6846  -4779  -4545   246
     -   -149   -500    233     43   -381    399    106   -626    210   -466   -720    275    394     45     96    359    117   -369   -294   -249 
     -  -1680  -8606   -545   -894  -1115   -701  -1378      *      * 
   229  -1617  -1800  -2332  -1786   2809  -2498   -704  -1412   -661  -1267   -947  -1623  -2623  -1066   2835  -1772  -1572  -1408   -742    218   247
     -   -149   -500    233     43   -381    399    106   -626    210   -466   -720    275    394     45     96    359    117   -369   -294   -249 
     -    -18  -6944  -7986   -894  -1115    -95  -3979      *      * 
   230  -1230  -1849  -1613    563   2148  -2394  -1112  -1515   -936    -64  -1012    765   1053    922  -1333  -1351    553    541  -2206  -1722   248
     -   -149   -500    233     43   -381    399    106   -626    210   -466   -720    275    394     45     96    359    117   -369   -294   -249 
     -     -6  -8606  -9649   -894  -1115   -701  -1378      *      * 
   231    449  -2784  -3003  -3015  -4789  -2858  -2989  -4492    859  -4556  -3763  -2741   3818  -2721  -2382  -2273  -2451  -3633  -4605  -4368   249
     -   -149   -500    233     43   -381    399    106   -626    210   -466   -720    275    394     45     96    359    117   -369   -294   -249 
     -     -6  -8606  -9649   -894  -1115   -701  -1378      *      * 
   232  -1270  -2749    838   1769  -3070  -2203   -884  -2821   1865  -2762  -1842   -836   1057   -429    713    333  -1211  -2371  -2927  -2242   250
     -   -149   -500    233     43   -381    399    106   -626    210   -466   -720    275    394     45     96    359    117   -369   -294   -249 
     -     -6  -8606  -9649   -894  -1115   -701  -1378      *      * 
   233  -1630  -2851   1948   -895   1019  -2427  -1377  -2979  -1116  -3027  -2184    905  -2675   -980  -1638   1159   2237  -2580  -3269  -2607   251
     -   -149   -500    233     43   -381    399    106   -626    210   -466   -720    275    394     45     96    359    117   -369   -294   -249 
     -     -6  -8606  -9649   -894  -1115   -701  -1378      *      * 
   234  -1327  -1795  -1879    612  -1837  -2529  -1239   1178  -1060   1774   -956  -1461  -2603   1048    548  -1510    531  -1256  -2163  -1718   252
     -   -149   -500    233     43   -381    399    106   -626    210   -466   -720    275    394     45     96    359    117   -369   -294   -249 
     -     -6  -8606  -9649   -894  -1115   -701  -1378      *      * 
   235    162  -2859   1521   1781  -3175  -2249   -980  -2933   -604  -2876  -1962   -882  -2391    913  -1128   1479    707  -2481  -3047  -2348   253
     -   -149   -500    233     43   -381    399    106   -626    210   -466   -720    275    394     45     96    359    117   -369   -294   -249 
     -     -6  -8606  -9649   -894  -1115   -701  -1378      *      * 
   236    177  -2476    620   1303  -2729  -2180   -847  -2432    728    833   1453   1018  -2272   -413   -953  -1094  -1117    134  -2702  -2063   254
     -   -149   -500    233     43   -381    399    106   -626    210   -466   -720    275    394     45     96    359    117   -369   -294   -249 
     -  -1757  -8606   -511   -894  -1115   -701  -1378      *      * 
   237   -792  -2235    298   1733  -2612  -1350   -368  -2387   -159  -2356  -1517   2201  -1668     29   -719   1304   -795  -1935  -2551  -1810   255
     -   -149   -500    233     43   -381    399    106   -626    210   -466   -720    275    394     45     96    359    117   -369   -294   -249 
     -    -18  -6868  -7910   -894  -1115  -3330   -151      *      * 
   238   1385  -1234   1535    -90  -1499  -1397   -364  -1018   -163  -1263   2461   -314  -1618    -49   -603   -489   -439   -787  -1747  -1212   256
     -   -149   -500    233     43   -381    399    106   -626    210   -466   -720    275    394     45     96    359    117   -369   -294   -249 
     -    -18  -6868  -7910   -894  -1115  -3330   -151      *      * 
   239  -2514  -2150  -3864  -3705   -787  -3504  -2807   -269  -3311   3054    195  -3536  -3509  -2933  -3109  -3313  -2515   -816  -2119  -1897   257
     -   -149   -500    233     43   -381    399    106   -626    210   -466   -720    275    394     45     96    359    117   -369   -294   -249 
     -    -18  -6868  -7910   -894  -1115  -3330   -151      *      * 
   240  -1243  -2805    482   2643  -3102  -1445   -651  -2965   -608  -2902  -2159   2409  -1890   -298  -1220  -1001  -1280  -2498  -3048  -2225   258
     -   -149   -500    233     43   -381    399    106   -626    210   -466   -720    275    394     45     96    359    117   -369   -294   -249 
     -    -18  -6868  -7910   -894  -1115  -3330   -151      *      * 
   241   -362  -1341   -503   -117  -2028  -1277   -384  -1709    -21  -1807   -976   -310  -1567   2016   -429   1527   1525  -1289  -2077  -1515   259
     -   -149   -500    233     43   -381    399    106   -626    210   -466   -720    275    394     45     96    359    117   -369   -294   -249 
     -    -18  -6868  -7910   -894  -1115  -3330   -151      *      * 
   242  -1175  -1449  -2287  -2241   2799   2650  -1319  -1694  -2235  -1764  -1354  -1863  -2463  -1962  -2283  -1421  -1401  -1500  -1166   -251   260
     -   -149   -500    233     43   -381    399    106   -626    210   -466   -720    275    394     45     96    359    117   -369   -294   -249 
     -    -18  -6868  -7910   -894  -1115    -93  -4007      *      * 
   243    332  -1904  -1585  -1025  -1985  -2389  -1096  -1585   1318   1075  -1064  -1233  -2470    791    686  -1343    539    359  -2251    987   261
     -   -149   -500    233     43   -381    399    106   -626    210   -466   -720    275    394     45     96    359    117   -369   -294   -249 
     -     -6  -8606  -9649   -894  -1115   -701  -1378      *      * 
   244    248  -2739   1465   1371  -3057  -2188   2221  -2811   1329  -2753  -1832   1050  -2302   -421   -989    311  -1198  -2360  -2921  -2231   262
     -   -149   -500    233     43   -381    399    106   -626    210   -466   -720    275    394     45     96    359    117   -369   -294   -249 
     -     -6  -8606  -9649   -894  -1115   -701  -1378      *      * 
   245  -1663  -2474  -1913  -1271   1010  -2694  -1228  -2247   1501   1545  -1613  -1459   1154   1010    902  -1688  -1571  -2024  -2691  -2228   263
     -   -149   -500    233     43   -381    399    106   -626    210   -466   -720    275    394     45     96    359    117   -369   -294   -249 
     -     -6  -8606  -9649   -894  -1115   -701  -1378      *      * 
   246   3074  -2266  -3714  -3730  -3953    440  -3442  -3821  -3747  -4079  -3268  -2958   1030  -3430  -3782  -1922  -2077  -3048  -4283   1368   264
     -   -149   -500    233     43   -381    399    106   -626    210   -466   -720    275    394     45     96    359    117   -369   -294   -249 
     -     -6  -8606  -9649   -894  -1115   -701  -1378      *      * 
   247  -2001  -3241  -2016  -1311  -3711  -2868   1764  -3327   1612   -370  -2345  -1514  -2910   1695   2570    453  -1875  -2953  -3226  -2766   265
     -   -149   -500    233     43   -381    399    106   -626    210   -466   -720    275    394     45     96    359    117   -369   -294   -249 
     -     -6  -8606  -9649   -894  -1115   -701  -1378      *      * 
   248  -2637  -3678  -2815    556  -4327  -3364   1845  -3811   2180  -3553  -2791  -2011  -3360   2010   2541  -2509  -2434  -3492  -3489  -3202   266
     -   -149   -500    233     43   -381    399    106   -626    210   -466   -720    275    394     45     96    359    117   -369   -294   -249 
     -     -6  -8606  -9649   -894  -1115   -701  -1378      *      * 
   249  -2392  -3240  -2831  -2123  -4131  -3162   2069  -3719   -679  -3591  -2833  -2146  -3352  -1367   3515    291    576  -3325  -3594  -3280   267
     -   -149   -500    233     43   -381    399    106   -626    210   -466   -720    275    394     45     96    359    117   -369   -294   -249 
     -     -6  -8606  -9649   -894  -1115   -701  -1378      *      * 
   250  -3856  -3318  -6273  -5707   1012  -5954  -4727    803  -5486   2854   -554  -5646  -5218  -4448  -5069  -5254  -3731    598  -3488  -3590   268
     -   -149   -500    233     43   -381    399    106   -626    210   -466   -720    275    394     45     96    359    117   -369   -294   -249 
     -     -6  -8606  -9649   -894  -1115   -701  -1378      *      * 
   251  -1675  -1631  -3221  -2661  -1725  -3161  -2051   2851    289  -1446   -879    918  -3223  -2190  -2413  -2237    615   1404  -2267  -1891   269
     -   -149   -500    233     43   -381    399    106   -626    210   -466   -720    275    394     45     96    359    117   -369   -294   -249 
     -     -6  -8606  -9649   -894  -1115   -701  -1378      *      * 
   252    391  -3478  -5324  -5297   3613  -4983  -1806  -3010  -4882   -248  -2547  -3947  -4907  -3950  -4440  -4171  -3962  -3130  -1098   3060   270
     -   -149   -500    233     43   -381    399    106   -626    210   -466   -720    275    394     45     96    359    117   -369   -294   -249 
     -     -6  -8606  -9649   -894  -1115   -701  -1378      *      * 
   253    153  -3008   2429   2050  -3304  -2347  -1128  -3054   -781   -123  -2122   -980  -2524   -692    705  -1401  -1493  -2620  -3200  -2499   271
     -   -149   -500    233     43   -381    399    106   -626    210   -466   -720    275    394     45     96    359    117   -369   -294   -249 
     -     -6  -8606  -9649   -894  -1115   -701  -1378      *      * 
   254  -3489  -4801  -1477   3653  -5362  -3378  -2521  -5211    893  -4961  -4365  -2077  -3844  -2192  -2314  -3195  -3496  -4778  -4821  -4307   272
     -   -149   -500    233     43   -381    399    106   -626    210   -466   -720    275    394     45     96    359    117   -369   -294   -249 
     -     -6  -8606  -9649   -894  -1115   -701  -1378      *      * 
   255    275  -1810  -4316  -3719   2851  -3590  -2231    793  -3329   1659   -572  -3190  -3567  -2860  -3102  -2692  -1965  -1061  -1885   1559   273
     -   -149   -500    233     43   -381    399    106   -626    210   -466   -720    275    394     45     96    359    117   -369   -294   -249 
     -     -6  -8606  -9649   -894  -1115   -701  -1378      *      * 
   256  -3541  -3059  -5974  -5432   3506  -5583  -4417   1094  -5194   1462   -651  -5249  -5044  -4342  -4865  -4839  -3444    736  -3408  -3348   274
     -   -149   -500    233     43   -381    399    106   -626    210   -466   -720    275    394     45     96    359    117   -369   -294   -249 
     -     -6  -8606  -9649   -894  -1115   -701  -1378      *      * 
   257    755  -1775  -1791    624  -1842    152  -1260  -1431  -1170   1137   -976  -1434  -2579  -1061  -1530    266  -1243  -1266  -2179   2569   275
     -   -149   -500    233     43   -381    399    106   -626    210   -466   -720    275    394     45     96    359    117   -369   -294   -249 
     -     -6  -8606  -9649   -894  -1115   -701  -1378      *      * 
   258  -3442  -3033  -5540  -5048   2515  -5055   2467  -1360  -4689   2274   2142  -4513  -4717  -3883  -4337  -4231  -3333  -1952  -2328  -1617   276
     -   -149   -500    233     43   -381    399    106   -626    210   -466   -720    275    394     45     96    359    117   -369   -294   -249 
     -     -6  -8606  -9649   -894  -1115   -701  -1378      *      * 
   259  -2706  -3640  -1734  -1766  -3522  -3154  -2068  -3690  -1441     79  -3004   1563  -3503   3950  -1630  -2620  -2719  -3466  -3658  -2994   277
     -   -149   -500    233     43   -381    399    106   -626    210   -466   -720    275    394     45     96    359    117   -369   -294   -249 
     -     -6  -8606  -9649   -894  -1115   -701  -1378      *      * 
   260  -3974  -3439  -6172  -5652   2164  -5803  -3870  -1289  -5367   2422   2797  -5325  -5139  -4281  -4896  -5059  -3829  -2072   2723  -2375   278
     -   -149   -500    233     43   -381    399    106   -626    210   -466   -720    275    394     45     96    359    117   -369   -294   -249 
     -     -6  -8606  -9649   -894  -1115   -701  -1378      *      * 
   261   1765  -2270  -1227   -676    667     39   -918  -2114    636  -2228  -1401   -951  -2326   1001  -1050    107    539  -1818  -2546   1238   279
     -   -149   -500    233     43   -381    399    106   -626    210   -466   -720    275    394     45     96    359    117   -369   -294   -249 
     -     -6  -8606  -9649   -894  -1115   -701  -1378      *      * 
   262  -1516  -1342  -3788  -3158    987  -3066  -1927    795  -2768   1372   3439  -2688  -3095  -2387    593    162  -1454   -708  -1777  -1451   280
     -   -149   -500    233     43   -381    399    106   -626    210   -466   -720    275    394     45     96    359    117   -369   -294   -249 
     -     -6  -8606  -9649   -894  -1115   -701  -1378      *      * 
   263  -1632  -2529  -1814  -1182  -2737    129  -1188  -2341    959   1487  -1669  -1388  -2709   2246    853  -1631  -1542    335  -2740  -2260   281
     -   -149   -500    233     43   -381    399    106   -626    210   -466   -720    275    394     45     96    359    117   -369   -294   -249 
     -     -6  -8606  -9649   -894  -1115   -701  -1378      *      * 
   264   1352  -2039  -1414   -860  -2154  -2317  -1013  -1775    456   -201   1537    978  -2401   1021  -1184  -1257    461  -1547  -2361   2015   282
     -   -149   -500    233     43   -381    399    106   -626    210   -466   -720    275    394     45     96    359    117   -369   -294   -249 
     -     -6  -8606  -9649   -894  -1115   -701  -1378      *      * 
   265  -1615  -1975  -2363  -1702    766  -2808  -1408  -1575    664   1191  -1127  -1776  -2859   1105   2457  -1836  -1530    206  -2302  -1905   283
     -   -149   -500    233     43   -381    399    106   -626    210   -466   -720    275    394     45     96    359    117   -369   -294   -249 
     -     -6  -8606  -9649   -894  -1115   -701  -1378      *      * 
   266  -1782  -3084  -1721    751  -3502  -2679  -1154  -3159   1517  -3046   1672  -1324  -2741   -709   2672   1085  -1678  -2767  -3133  -2609   284
     -   -149   -500    233     43   -381    399    106   -626    210   -466   -720    275    394     45     96    359    117   -369   -294   -249 
     -     -6  -8606  -9649   -894  -1115   -701  -1378      *      * 
   267     48  -2502  -1133   -579  -2760  -2207   1690  -2461    691    951  -1610   -873  -2297   1102    870    983  -1146  -2090  -2720    983   285
     -   -149   -500    233     43   -381    399    106   -626    210   -466   -720    275    394     45     96    359    117   -369   -294   -249 
     -     -6  -8606  -9649   -894  -1115   -701  -1378      *      * 
   268    154  -2933  -1044   1786  -3265   1366  -1038  -3012   1544  -2946  -2041   -961  -2468   1942  -1080  -1329  -1406  -2566  -3103  -2425   286
     -   -149   -500    233     43   -381    399    106   -626    210   -466   -720    275    394     45     96    359    117   -369   -294   -249 
     -  -1987  -8606   -424   -894  -1115   -701  -1378      *      * 
   269   -588  -1568   -525   -177  -2276  -1381   -313  -1957   2185  -1973  -1178   -347  -1654     72    132   1826   -621  -1542  -2112  -1615   287
     -   -149   -500    233     43   -381    399    106   -626    210   -466   -720    275    394     45     96    359    117   -369   -294   -249 
     -    -22  -6641  -7684   -894  -1115  -3403   -143      *      * 
   270  -1109  -1430  -1854  -1143  -1079  -2104   -621   -649    190   1662   -203  -1135  -2169   -381   2376  -1314  -1021   -742  -1548  -1154   288
     -   -149   -500    233     43   -381    400    105   -627    212   -466   -721    275    393     45     96    359    119   -370   -295   -250 
     -   -682  -1428  -7684  -1510   -624  -3403   -143      *      * 
   271   -553   -796  -1867  -1653  -1226   1909  -1358   2434  -1498   -843   -418  -1421  -2049  -1379  -1619   -938   -714    121  -1804  -1397   292
     -   -149   -500    233     43   -381    399    106   -626    210   -466   -720    275    394     45     96    359    117   -369   -294   -249 
     -    -22  -6641  -7684   -894  -1115  -3403   -143      *      * 
   272   -944  -2110   -356   2105  -2535  -1596   -223  -2199    562  -2105  -1327   -292  -1771    183   2348   -819   -858  -1848  -2172  -1691   293
     -   -149   -500    233     43   -381    399    106   -626    210   -466   -720    275    394     45     96    359    117   -369   -294   -249 
     -    -22  -6641  -7684   -894  -1115  -3403   -143      *      * 
   273   -994  -1502  -1358   -755  -1352  -1935   -452   -823   2287   1441   -413   -837  -2015   -151    253  -1109   -901   -820  -1653  -1249   294
     -   -149   -500    233     43   -381    399    106   -626    210   -466   -720    275    394     45     96    359    117   -369   -294   -249 
     -    -22  -6641  -7684   -894  -1115  -2374   -309      *      * 
   274   -766  -1567   1936   -192  -1782  -1596   -624   1621   -498  -1527   -866   -452   1725   -324   -967   -804   -773   -897  -2068  -1502   295
     -   -149   -500    233     43   -381    399    106   -626    210   -466   -720    275    394     45     96    359    117   -369   -294   -249 
     -    -16  -7061  -8103   -894  -1115  -3254   -160      *      * 
   275  -1912  -1547  -4177  -3704   -783  -3778  -2890    620  -3403   2363    347  -3460  -3547  -2904  -3252  -3030  -1872   2082  -2227  -2050   296
     -   -149   -500    233     43   -381    399    106   -626    210   -466   -720    275    394     45     96    359    117   -369   -294   -249 
     -    -16  -7061  -8103   -894  -1115  -3254   -160      *      * 
   276  -1096   -952  -2992  -2439   2215  -2594  -1358    124  -2119   1593    462  -2117  -2591  -1745  -2040  -1707   1670    -51  -1109   -625   297
     -   -149   -500    233     43   -381    399    106   -626    210   -466   -720    275    394     45     96    359    117   -369   -294   -249 
     -    -16  -7061  -8103   -894  -1115  -3254   -160      *      * 
   277  -1130  -1905  -1401   -670  -2069  -2034   -397  -1663    541   1048   -971   -786  -2072   2246   2093  -1129   -997  -1497  -1967  -1579   298
     -   -149   -500    233     43   -381    399    106   -626    210   -466   -720    275    394     45     96    359    117   -369   -294   -249 
     -   -441  -7061  -1966   -894  -1115  -3254   -160      *      * 
   278  -1016  -2210    302   2400  -2848   1997   -681  -2660   -611  -2671  -1927   -188  -1809   -347  -1156   -880  -1104  -2187  -2781  -2134   299
     -   -149   -500    233     43   -381    399    106   -626    210   -466   -720    275    394     45     96    359    117   -369   -294   -249 
     -    -22  -6641  -7684   -894  -1115   -579  -1596      *      * 
   279  -1127  -2570   -823   2412  -2892  -2034   -709    496   1102  -2572  -1669   1067  -2152   1372   -715  -1002  -1065  -2195  -2736  -2072   300
     -   -149   -500    233     43   -381    399    106   -626    210   -466   -720    275    394     45     96    359    117   -369   -294   -249 
     -     -7  -8213  -9255   -894  -1115   -216  -2847      *      * 
   280     52  -2209  -1335   -777    785  -2296   -973  -2011   2231   -188  -1349  -1037  -2383   -601   1348    300    320  -1744  -2499  -1942   301
     -   -149   -500    233     43   -381    399    106   -626    210   -466   -720    275    394     45     96    359    117   -369   -294   -249 
     -     -6  -8606  -9649   -894  -1115   -701  -1378      *      * 
   281  -1170  -2636    637    622  -2954  -2144   -802  -2703   1407   -207  -1726   -780  -2237   2129    775    378  -1109      1  -2820  -2140   302
     -   -149   -500    233     43   -381    399    106   -626    210   -466   -720    275    394     45     96    359    117   -369   -294   -249 
     -     -6  -8606  -9649   -894  -1115   -701  -1378      *      * 
   282  -1657  -3128    749   1414  -3470  -2455  -1166  -3207    838  -3121  -2233  -1081  -2614   3303    543  -1511  -1596  -2765  -3260  -2598   303
     -   -149   -500    233     43   -381    399    106   -626    210   -466   -720    275    394     45     96    359    117   -369   -294   -249 
     -   -447  -8606  -1923   -894  -1115   -701  -1378      *      * 
   283  -1077  -1767  -1474  -1013   2524    397  -1118  -1698   -922  -1913  -1159  -1174    975   2185  -1312  -1186    820  -1450  -2306  -1797   304
     -   -149   -500    233     43   -381    399    106   -626    210   -466   -720    275    394     45     96    359    117   -369   -294   -249 
     -     -7  -8167  -9209   -894  -1115   -617  -1522      *      * 
   284  -1158  -2530  -1028   -488  -2832    358   1462  -2553    851  -2537  -1641   -787  -2228   1878   -828   1879  -1097    305  -2734  -2084   305
     -   -149   -500    233     43   -381    399    106   -626    210   -466   -720    275    394     45     96    359    117   -369   -294   -249 
     -     -6  -8476  -9518   -894  -1115  -1414   -678      *      * 
   285   2572  -2077  -4052  -4010  -3992   1975  -3492  -3667  -3843    118  -3137  -2955  -3162  -3498  -3790    580  -1914  -2880  -4299  -4070   306
     -   -149   -500    233     43   -381    399    106   -626    210   -466   -720    275    394     45     96    359    117   -369   -294   -249 
     -     -6  -8476  -9518   -894  -1115  -1414   -678      *      * 
   286    323  -2009  -1306   -753  -2137  -2229   -919   1241    902    479  -1155    973   1462    920  -1061  -1169  -1078  -1524  -2321  -1786   307
     -   -149   -500    233     43   -381    399    106   -626    210   -466   -720    275    394     45     96    359    117   -369   -294   -249 
     -     -6  -8476  -9518   -894  -1115  -1414   -678      *      * 
   287  -1241  -1858  -1646  -1072  -1952  -2388  -1085   1466    716  -1770  -1032  -1259   1835   -815    675   1190  -1179    379  -2212  -1740   308
     -   -149   -500    233     43   -381    399    106   -626    210   -466   -720    275    394     45     96    359    117   -369   -294   -249 
     -     -6  -8476  -9518   -894  -1115  -1414   -678      *      * 
   288   1253  -1125  -3243  -2631   1045  -2743  -1604   -614  -2298   1201   -322  -2277  -2800    825  -2219    271  -1181   1482  -1580  -1229   309
     -   -149   -500    233     43   -381    399    106   -626    210   -466   -720    275    394     45     96    359    117   -369   -294   -249 
     -     -6  -8476  -9518   -894  -1115  -1414   -678      *      * 
   289    398   2191  -1428   -873  -1939  -2268   1437  -1546   -757  -1762  -1005   1622  -2351   -679    629    154    611    428  -2191   1257   310
     -   -149   -500    233     43   -381    399    106   -626    210   -466   -720    275    394     45     96    359    117   -369   -294   -249 
     -     -6  -8476  -9518   -894  -1115   -386  -2092      *      * 
   290     77  -1160  -3668  -3033    905  -2879  -1748    856  -2630    226   -359  -2522   1516  -2254  -2433  -1964  -1273   1367   3344    978   311
     -   -149   -500    233     43   -381    399    106   -626    210   -466   -720    275    394     45     96    359    117   -369   -294   -249 
     -     -6  -8606  -9649   -894  -1115   -701  -1378      *      * 
   291  -1285  -2772    678    759  -3089  -2204   1625  -2844    799  -2786  -1865   1636  -2325    919  -1021   1832  -1228  -2392  -2953  -2261   312
     -   -149   -500    233     43   -381    399    106   -626    210   -466   -720    275    394     45     96    359    117   -369   -294   -249 
     -     -6  -8606  -9649   -894  -1115   -701  -1378      *      * 
   292  -1209  -2687    440   1799  -3007     51   -836  -2759    771  -2703  -1778   1683  -2266   1051   -936    379    311  -2309  -2870  -2184   313
     -   -149   -500    233     43   -381    399    106   -626    210   -466   -720    275    394     45     96    359    117   -369   -294   -249 
     -  -1170  -8606   -855   -894  -1115   -701  -1378      *      * 
   293  -1447  -1568  -2226  -1828   -188  -2583   -906  -1074  -1446    976   -669   2839  -2691  -1392  -1576  -1715  -1410  -1050   3647     98   314
     -   -149   -500    233     43   -381    399    106   -626    210   -466   -720    275    394     45     96    359    117   -369   -294   -249 
     -    -12  -7449  -8491   -894  -1115   -113  -3724      *      * 
   294  -1461  -2968   1389   2189  -3279    204  -1057  -3042    717  -2982  -2073   -924  -2458   -611  -1233   1122    300  -2587  -3152  -2442   315
     -   -149   -500    233     43   -381    399    106   -626    210   -466   -720    275    394     45     96    359    117   -369   -294   -249 
     -     -6  -8606  -9649   -894  -1115   -701  -1378      *      * 
   295  -1378  -2002  -1762    407    777  -2515  -1179  -1677    582   1976  -1159  -1367  -2589   -902    873  -1489    625  -1494  -2330  -1862   316
     -   -149   -500    233     43   -381    399    106   -626    210   -466   -720    275    394     45     96    359    117   -369   -294   -249 
     -     -6  -8606  -9649   -894  -1115   -701  -1378      *      * 
   296    297  -1852  -3736  -3141  -1718  -3357  -2313   -854   1024   2523   -809  -2870  -3437  -2473  -2482  -2485  -1888    604  -2405  -2092   317
     -   -149   -500    233     43   -381    399    106   -626    210   -466   -720    275    394     45     96    359    117   -369   -294   -249 
     -     -6  -8606  -9649   -894  -1115   -701  -1378      *      * 
   297    294  -2639  -1021   1310  -2959  -2146   -803  -2707    912  -2653   1318    650  -2239   1722    696  -1053   1271  -2260  -2822  -2142   318
     -   -149   -500    233     43   -381    399    106   -626    210   -466   -720    275    394     45     96    359    117   -369   -294   -249 
     -     -6  -8606  -9649   -894  -1115   -701  -1378      *      * 
   298   1116  -3580  -2474    576  -4176  -3217  -1478  -3708   2964  -3487  -2706  -1869  -3249  -1044   1626  -2346  -2303  -3368  -3458  -3114   319
     -   -149   -500    233     43   -381    399    106   -626    210   -466   -720    275    394     45     96    359    117   -369   -294   -249 
     -     -6  -8606  -9649   -894  -1115   -701  -1378      *      * 
   299    280  -1217  -3353  -2740   2669  -2840  -1702   -702    312    776   -418  -2379  -2897  -2088  -2316    255  -1276   1314  -1674  -1323   320
     -   -149   -500    233     43   -381    399    106   -626    210   -466   -720    275    394     45     96    359    117   -369   -294   -249 
     -     -6  -8606  -9649   -894  -1115   -701  -1378      *      * 
   300  -1426  -1253  -3716  -3088   1078  -2982  -1856   2026    184   1573   -418  -2608  -3025  -2333  -2522    133  -1367    728  -1728  -1388   321
     -   -149   -500    233     43   -381    399    106   -626    210   -466   -720    275    394     45     96    359    117   -369   -294   -249 
     -     -6  -8606  -9649   -894  -1115   -701  -1378      *      * 
   301   1672  -2635    612    679  -2953  -2143   1625  -2701    710   -312  -1725   -780  -2237   -344    752    336  -1109  -2255  -2820  -2139   322
     -   -149   -500    233     43   -381    399    106   -626    210   -466   -720    275    394     45     96    359    117   -369   -294   -249 
     -  -1987  -8606   -424   -894  -1115   -701  -1378      *      * 
   302  -1547  -2341  -1923   -874  -3062  -2157   -201  -2480   2600  -2208  -1511   -852  -2141    217   2656  -1438  -1295  -2225  -2104  -1925   323
     -   -149   -500    233     43   -381    399    106   -626    210   -466   -720    275    394     45     96    359    117   -369   -294   -249 
     -    -22  -6641  -7684   -894  -1115    -88  -4080      *      * 
   303    909   1886  -1425   -870  -2263  -2319  -1034  -1890    658   -230  -1278  -1111  -2416   -688    714   1879    327  -1645  -2443  -1908   324
     -   -149   -500    233     43   -381    399    106   -626    210   -466   -720    275    394     45     96    359    117   -369   -294   -249 
     -     -6  -8606  -9649   -894  -1115   -701  -1378      *      * 
   304  -5115  -4414  -6204  -6244  -2951  -5470  -5254  -2575  -6116   3356  -1889  -6161  -5527  -5404  -5641  -6103  -5097  -3356  -4277  -4394   325
     -   -149   -500    233     43   -381    399    106   -626    210   -466   -720    275    394     45     96    359    117   -369   -294   -249 
     -     -6  -8606  -9649   -894  -1115   -701  -1378      *      * 
   305  -5672  -5016  -5908  -6280  -6507  -5021  -5699  -7438  -6489  -6950  -6782  -6096   4323  -6350  -6037  -6019  -5995  -6875  -5439  -6461   326
     -   -149   -500    233     43   -381    399    106   -626    210   -466   -720    275    394     45     96    359    117   -369   -294   -249 
     -     -6  -8606  -9649   -894  -1115   -701  -1378      *      * 
   306  -5284  -4222  -5671  -6023   4342  -5538  -1773  -4165  -5588  -3469  -3569  -4188  -5409  -4326  -4958  -4815  -5144  -4333  -1020   1961   327
     -   -149   -500    233     43   -381    399    106   -626    210   -466   -720    275    394     45     96    359    117   -369   -294   -249 
     -     -6  -8606  -9649   -894  -1115   -701  -1378      *      * 
   307    171  -2663  -1041   1786  -2988  -2165   -818  -2735   1845  -2677  -1753   -801    340    926    694    397  -1134  -2287  -2841  -2164   328
     -   -149   -500    233     43   -381    399    106   -626    210   -466   -720    275    394     45     96    359    117   -369   -294   -249 
     -     -6  -8606  -9649   -894  -1115   -701  -1378      *      * 
   308  -4073  -3908  -5497  -5550  -2853  -4771  -4780  -2468  -5312   3111  -1815  -5193   1477  -4875  -5031  -4643  -4236  -3115  -4139  -4131   329
     -   -149   -500    233     43   -381    399    106   -626    210   -466   -720    275    394     45     96    359    117   -369   -294   -249 
     -     -6  -8606  -9649   -894  -1115   -701  -1378      *      * 
   309  -3492  -3797  -5271  -5602  -5669  -3974  -5052  -5806  -5593  -5902  -5377  -4751  -4655  -5367  -5297  -3759   4070  -4968  -5263  -5667   330
     -   -149   -500    233     43   -381    399    106   -626    210   -466   -720    275    394     45     96    359    117   -369   -294   -249 
     -     -6  -8606  -9649   -894  -1115   -701  -1378      *      * 
   310    294  -2633  -1020    688  -2949   -185   -806  -2696   -388  -2647  -1724   1439    524   1780   1536  -1055  -1112    102  -2819  -2140   331
     -   -149   -500    233     43   -381    399    106   -626    210   -466   -720    275    394     45     96    359    117   -369   -294   -249 
     -     -6  -8606  -9649   -894  -1115   -701  -1378      *      * 
   311   2580  -2820   2344  -2137  -4772    477  -2891  -4603  -3087  -4695  -3842  -2191  -3303  -2624  -3584    515  -2331  -3642  -4876  -4320   332
     -   -149   -500    233     43   -381    399    106   -626    210   -466   -720    275    394     45     96    359    117   -369   -294   -249 
     -     -6  -8606  -9649   -894  -1115   -701  -1378      *      * 
   312  -5470  -5019  -4845  -5103  -5892  -4886  -4954  -6902  -4882  -6421  -6210  -5168  -5358   4603  -4801  -5641  -5669  -6516  -5203  -5598   333
     -   -149   -500    233     43   -381    399    106   -626    210   -466   -720    275    394     45     96    359    117   -369   -294   -249 
     -   -143  -8606  -3444   -894  -1115   -701  -1378      *      * 
   313    136  -2564   -959   1365  -2880  -2086   -742  -2621   1871   -212  -1657   -725  -2181   2020   -803    344  -1055  -2184  -2747  -2075   334
     -   -149   -500    233     43   -381    399    106   -626    210   -466   -720    275    394     45     96    359    117   -369   -294   -249 
     -     -6  -8469  -9511   -894  -1115   -378  -2119      *      * 
   314  -2194  -3289  -2275  -1545  -3770  -3031  -1378    394    875  -3223  -2427   1078  -3073   -950   3245    342  -2056  -3015  -3279  -2878   335
     -   -149   -500    233     43   -381    399    106   -626    210   -466   -720    275    394     45     96    359    117   -369   -294   -249 
     -     -6  -8606  -9649   -894  -1115   -701  -1378      *      * 
   315   1820  -2164  -2563    526  -3031  -2588  -2374  -2407  -2389  -2866  -2148  -2236  -3068  -2204  -2682   1182  -1815   2426  -3368  -2953   336
     -   -149   -500    233     43   -381    399    106   -626    210   -466   -720    275    394     45     96    359    117   -369   -294   -249 
     -     -6  -8606  -9649   -894  -1115   -701  -1378      *      * 
   316  -3097  -2583  -5764  -5421  -2911  -5593  -5429   2687  -5367    842  -1629  -5251  -5274  -5167  -5455  -4961  -3079   2676  -4655  -4286   337
     -   -149   -500    233     43   -381    399    106   -626    210   -466   -720    275    394     45     96    359    117   -369   -294   -249 
     -     -6  -8606  -9649   -894  -1115   -701  -1378      *      * 
   317     52  -2636    637   -466  -2955  -2140   -799  -2705   1493   -340  -1725    842  -2233   1051    624    954    529  -2257  -2820  -2138   338
     -   -149   -500    233     43   -381    399    106   -626    210   -466   -720    275    394     45     96    359    117   -369   -294   -249 
     -     -6  -8606  -9649   -894  -1115   -701  -1378      *      * 
   318  -3349  -5303   1750   3550  -5498  -3042  -2527  -5549  -2983  -5362  -4837  -1651  -3640  -2233  -4001  -2950  -3460  -4981  -5455  -4410   339
     -   -149   -500    233     43   -381    399    106   -626    210   -466   -720    275    394     45     96    359    117   -369   -294   -249 
     -     -6  -8606  -9649   -894  -1115   -701  -1378      *      * 
   319  -3050  -2554  -5725  -5428  -3127  -5492  -5570   3768  -5384  -1868  -1838  -5221  -5274  -5304  -5528  -4890  -3051   1187  -4888  -4395   340
     -   -149   -500    233     43   -381    399    106   -626    210   -466   -720    275    394     45     96    359    117   -369   -294   -249 
     -     -6  -8606  -9649   -894  -1115   -701  -1378      *      * 
   320  -1366  -1371  -2847    828    951  -2797  -1613    786  -2015   1624   -510  -2128  -2852   1076  -2106  -1840   1313   -771  -1803  -1438   341
     -   -149   -500    233     43   -381    399    106   -626    210   -466   -720    275    394     45     96    359    117   -369   -294   -249 
     -     -6  -8606  -9649   -894  -1115   -701  -1378      *      * 
   321    175  -2588  -1036    672    601  -2150   -811  -2623   -400  -2595  -1683   1026  -2243   2219    487    376    447  -2199   2313  -2116   342
     -   -149   -500    233     43   -381    399    106   -626    210   -466   -720    275    394     45     96    359    117   -369   -294   -249 
     -     -6  -8606  -9649   -894  -1115   -701  -1378      *      * 
   322  -5403  -5247   4201  -3898  -6360  -4647  -4682  -7143  -5306  -6710  -6481  -4228  -5165  -4724  -5628  -5311  -5571  -6677  -5444  -5968   343
     -   -149   -500    233     43   -381    400    106   -626    210   -466   -720    275    394     45     96    359    117   -369   -294   -249 
     -   -143  -3424  -9649   -160  -3254   -701  -1378      *      * 
   323  -4363  -3731  -6682  -6110  -1700  -6466  -5079  -1212  -5872   2916   3229  -6248  -5447  -4581  -5313  -5910  -4194  -2085  -3540  -3755   345
     -   -149   -500    233     43   -381    399    106   -626    210   -466   -720    275    394     45     96    359    117   -369   -294   -249 
     -     -6  -8606  -9649   -894  -1115   -701  -1378      *      * 
   324    864  -2607  -1031    684  -2914  -2151   -814    -87   1405  -2618  -1702   1602  -2245   -359   -904    976    692  -2222  -2801  -2129   346
     -   -149   -500    233     43   -381    399    106   -626    210   -466   -720    275    394     45     96    359    117   -369   -294   -249 
     -     -6  -8606  -9649   -894  -1115   -701  -1378      *      * 
   325    271  -2910  -1795  -1155  -3309  -2674  -1198  -2947   1423   -536  -2077  -1376  -2752   -771   2169   1981  -1660  -2595  -3058  -2553   347
     -   -149   -500    233     43   -381    399    106   -626    210   -466   -720    275    394     45     96    359    117   -369   -294   -249 
     -     -6  -8606  -9649   -894  -1115   -701  -1378      *      * 
   326  -2692  -4500   2491    773  -4720  -2784  -2038  -4602  -2149  -4488  -3745   1104   2230  -1682  -2918   1313  -2732  -4090  -4677  -3733   348
     -   -149   -500    233     43   -381    399    106   -626    210   -466   -720    275    394     45     96    359    117   -369   -294   -249 
     -     -6  -8606  -9649   -894  -1115   -701  -1378      *      * 
   327  -1213  -2160  -1329    584  -2306  -2286   1525    531    685  -2097  -1298  -1033  -2372   -605    715    275  -1151   1506  -2457   1749   349
     -   -149   -500    233     43   -381    399    106   -626    210   -466   -720    275    394     45     96    359    117   -369   -294   -249 
     -     -6  -8606  -9649   -894  -1115   -701  -1378      *      * 
   328    495  -2944  -2663  -2263  -4035  -2958   1751  -3730  -1187  -3714  -2951  -2245   3586  -1737    823  -2248  -2300  -3243  -3778  -3411   350
     -   -149   -500    233     43   -381    399    106   -626    210   -466   -720    275    394     45     96    359    117   -369   -294   -249 
     -     -6  -8606  -9649   -894  -1115   -701  -1378      *      * 
   329  -3497   2439  -5937  -5424  -1761  -5157  -4302  -1122  -5054    687   4818  -5085  -4883  -4232  -4698  -4455  -3467  -1701  -3339  -3308   351
     -   -149   -500    233     43   -381    399    106   -626    210   -466   -720    275    394     45     96    359    117   -369   -294   -249 
     -     -6  -8606  -9649   -894  -1115   -701  -1378      *      * 
   330    270  -2799  -1799  -1429  -3351  -2701  -1580  -2978    923  -3050   2303   3464  -2937  -1205  -1238  -1845  -1860  -2630  -3291  -2792   352
     -   -149   -500    233     43   -381    399    106   -626    210   -466   -720    275    394     45     96    359    117   -369   -294   -249 
     -     -6  -8606  -9649   -894  -1115   -701  -1378      *      * 
   331  -5677  -5058  -5817  -5522  -6223  -5022  -4626  -6808  -3755  -6307  -5975  -5374  -5388  -4598   4244  -5871  -5687  -6494  -5162  -5792   353
     -   -149   -500    233     43   -381    399    106   -626    210   -466   -720    275    394     45     96    359    117   -369   -294   -249 
     -     -6  -8606  -9649   -894  -1115   -701  -1378      *      * 
   332  -5115  -4414  -6204  -6244  -2951  -5470  -5254  -2575  -6116   3356  -1889  -6161  -5527  -5404  -5641  -6103  -5097  -3356  -4277  -4394   354
     -   -149   -500    233     43   -381    399    106   -626    210   -466   -720    275    394     45     96    359    117   -369   -294   -249 
     -     -6  -8606  -9649   -894  -1115   -701  -1378      *      * 
   333  -3348  -2826  -5948  -5537  -2372  -5736  -5162   1883  -5428   2406  -1125  -5408  -5264  -4867  -5314  -5086  -3301   1901  -4121  -4020   355
     -   -149   -500    233     43   -381    399    106   -626    210   -466   -720    275    394     45     96    359    117   -369   -294   -249 
     -     -6  -8606  -9649   -894  -1115   -701  -1378      *      * 
   334  -3404  -3640  -3603  -3572  -3271  -4014  -3268    903  -2669  -2784  -2765  -3517  -4394   4311  -2700  -3655  -3530  -2739  -3888  -3348   356
     -   -149   -500    233     43   -381    399    106   -626    210   -466   -720    275    394     45     96    359    117   -369   -294   -249 
     -     -6  -8606  -9649   -894  -1115   -701  -1378      *      * 
   335  -5250  -4847  -5806  -6183  -6522   3847  -5651  -7349  -6456  -6932  -6667  -5892  -5414  -6250  -6012  -5567  -5615  -6630  -5453  -6498   357
     -   -149   -500    233     43   -381    399    106   -626    210   -466   -720    275    394     45     96    359    117   -369   -294   -249 
     -     -6  -8606  -9649   -894  -1115   -701  -1378      *      * 
   336  -3382  -5320   3931    814  -5527  -3062  -2557  -5591  -3025  -5400  -4886  -1677  -3663  -2265  -4051  -2981  -3496  -5020  -5475  -4442   358
     -   -149   -500    233     43   -381    399    106   -626    210   -466   -720    275    394     45     96    359    117   -369   -294   -249 
     -     -6  -8606  -9649   -894  -1115   -701  -1378      *      * 
   337  -3843  -3573  -5705  -5826  -4295  -4725  -5318  -1679  -5776  -3432  -3376  -5336  -5146  -5642  -5581  -4712  -4029   3854  -5016  -4931   359
     -   -149   -500    233     43   -381    399    106   -626    210   -466   -720    275    394     45     96    359    117   -369   -294   -249 
     -     -6  -8606  -9649   -894  -1115   -701  -1378      *      * 
   338  -5250  -4847  -5806  -6183  -6522   3847  -5651  -7349  -6456  -6932  -6667  -5892  -5414  -6250  -6012  -5567  -5615  -6630  -5453  -6498   360
     -   -149   -500    233     43   -381    399    106   -626    210   -466   -720    275    394     45     96    359    117   -369   -294   -249 
     -     -6  -8606  -9649   -894  -1115   -701  -1378      *      * 
   339  -1844   3510  -4963  -5279  -4925  -2712  -4350  -4829  -4965  -5102  -4193  -3522  -3515  -4481  -4615   3339  -2320  -3606  -5105  -5041   361
     -   -149   -500    233     43   -381    399    106   -626    210   -466   -720    275    394     45     96    359    117   -369   -294   -249 
     -     -6  -8606  -9649   -894  -1115   -701  -1378      *      * 
   340  -5250  -4847  -5806  -6183  -6522   3847  -5651  -7349  -6456  -6932  -6667  -5892  -5414  -6250  -6012  -5567  -5615  -6630  -5453  -6498   362
     -   -149   -500    233     43   -381    399    106   -626    210   -466   -720    275    394     45     96    359    117   -369   -294   -249 
     -     -6  -8606  -9649   -894  -1115   -701  -1378      *      * 
   341  -5327  -4973  -5210  -4877  -6128  -4873  -4144  -6423   4030  -5978  -5561  -4796  -5199  -3977  -3060  -5416  -5267  -6123  -5036  -5528   363
     -   -149   -500    233     43   -381    399    106   -626    210   -466   -720    275    394     45     96    359    117   -369   -294   -249 
     -     -6  -8606  -9649   -894  -1115   -701  -1378      *      * 
   342  -3492  -3797  -5271  -5602  -5669  -3974  -5052  -5806  -5593  -5902  -5377  -4751  -4655  -5367  -5297  -3759   4070  -4968  -5263  -5667   364
     -   -149   -500    233     43   -381    399    106   -626    210   -466   -720    275    394     45     96    359    117   -369   -294   -249 
     -     -6  -8606  -9649   -894  -1115   -701  -1378      *      * 
   343     68  -2213  -5033  -4499  -2076  -4469  -3536   1769  -4211   1695   2035  -4120  -4344  -3809  -4062  -3639  -2515   2037  -3156  -2874   365
     -   -149   -500    233     43   -381    399    106   -626    210   -466   -720    275    394     45     96    359    117   -369   -294   -249 
     -     -6  -8606  -9649   -894  -1115   -701  -1378      *      * 
   344  -3843  -3573  -5705  -5826  -4295  -4725  -5318  -1679  -5776  -3432  -3376  -5336  -5146  -5642  -5581  -4712  -4029   3854  -5016  -4931   366
     -   -149   -500    233     43   -381    399    106   -626    210   -466   -720    275    394     45     96    359    117   -369   -294   -249 
     -     -6  -8606  -9649   -894  -1115   -701  -1378      *      * 
   345   3266  -2254  -4517  -4674  -4247    417  -3958    837  -4481  -4090  -3385  -3297  -3396  -4056  -4263  -1992  -2144  -2761  -4639  -4451   367
     -   -149   -500    233     43   -381    399    106   -626    210   -466   -720    275    394     45     96    359    117   -369   -294   -249 
     -     -6  -8606  -9649   -894  -1115   -701  -1378      *      * 
   346   1315  -1271  -3791  -3165   1879    -29  -1909    831  -2771    981   -452  -2665  -3066  -2399  -2582  -2113  -1397   1427  -1769  -1428   368
     -   -149   -500    233     43   -381    399    106   -626    210   -466   -720    275    394     45     96    359    117   -369   -294   -249 
     -     -6  -8606  -9649   -894  -1115   -701  -1378      *      * 
   347    346  -2878  -5616  -5018   1986  -5056  -3836    769  -4704   2607   -503  -4725  -4680  -3928  -4377  -4240  -3163  -1506  -3043  -2951   369
     -   -149   -500    233     43   -381    399    106   -626    210   -466   -720    275    394     45     96    359    117   -369   -294   -249 
     -     -6  -8606  -9649   -894  -1115   -701  -1378      *      * 
   348   2910  -2259  -4731  -4969  -4873  -2541  -4172  -4664  -4723  -4933  -3983  -3308  -3346  -4226  -4442   1976    735  -3422  -5100  -5036   370
     -   -149   -500    233     43   -381    399    106   -626    210   -466   -720    275    394     45     96    359    117   -369   -294   -249 
     -     -6  -8606  -9649   -894  -1115   -701  -1378      *      * 
   349    781   3019  -3578  -2954  -1148     78  -1750    760  -2573    142   3190  -2484  -2921  -2217  -2412    162  -1279   -597  -1650  -1306   371
     -   -149   -500    233     43   -381    399    106   -626    210   -466   -720    275    394     45     96    359    117   -369   -294   -249 
     -     -6  -8606  -9649   -894  -1115   -701  -1378      *      * 
   350  -2989  -2655  -5310  -4701   1022  -4683  -3358  -1073  -4354   2586   2034  -4318  -4410  -3653  -4044  -3831  -2893    740  -2708   1209   372
     -   -149   -500    233     43   -381    399    106   -626    210   -466   -720    275    394     45     96    359    117   -369   -294   -249 
     -     -6  -8606  -9649   -894  -1115   -701  -1378      *      * 
   351   1714  -2622  -1036    741  -2934  -2155   -811  -2675    778   -200  -1715   -794    440   1172    496  -1063    312  -2239  -2810  -2136   373
     -   -149   -500    233     43   -381    399    106   -626    210   -466   -720    275    394     45     96    359    117   -369   -294   -249 
     -     -6  -8606  -9649   -894  -1115   -701  -1378      *      * 
   352   2061  -1473  -4036  -3429  -1483  -3315  -2235    939  -3056    202   1841  -2953  -3340  -2697  -2885  -2416    746   1527  -2084  -1739   374
     -   -149   -500    233     43   -381    399    106   -626    210   -466   -720    275    394     45     96    359    117   -369   -294   -249 
     -     -6  -8606  -9649   -894  -1115   -701  -1378      *      * 
   353  -2756  -2342  -5295  -4835  -2437  -4861  -4080   3015  -4618    173  -1360  -4504  -4697  -4305  -4548  -4086  -2722   2095  -3644   1484   375
     -   -149   -500    233     43   -381    399    106   -626    210   -466   -720    275    394     45     96    359    117   -369   -294   -249 
     -     -6  -8606  -9649   -894  -1115   -701  -1378      *      * 
   354     52  -2639   1294   1324  -2959    148   -802  -2709    768   -491  -1729   -777    635   1105   -891  -1050    446  -2261  -2823  -2141   376
     -   -149   -500    233     43   -381    399    106   -626    210   -466   -720    275    394     45     96    359    117   -369   -294   -249 
     -     -6  -8606  -9649   -894  -1115   -701  -1378      *      * 
   355   1463  -2691  -1079   -610  -3081     91   1395  -2825   -579  -2791  -1881   1647  -2364   1126  -1084   1538  -1255  -2376  -2974  -2300   377
     -   -149   -500    233     43   -381    399    106   -626    210   -466   -720    275    394     45     96    359    117   -369   -294   -249 
     -   -160  -8606  -3284   -894  -1115   -701  -1378      *      * 
   356  -4983  -4638  -5577  -5953  -6319   3844  -5451  -7118  -6236  -6728  -6443  -5650  -5216  -6024  -5811  -5292  -5354  -6382  -5281  -6289   378
     -   -149   -500    233     43   -381    399    106   -626    210   -466   -720    275    394     45     96    359    117   -369   -294   -249 
     -     -6  -8452  -9494   -894  -1115  -1509   -624      *      * 
   357  -3003  -3532  -2734  -2591  -2101    471  -2052  -3953   1443  -3756  -3254  -2577  -3824  -2131  -1621  -2988  -3031  -3681  -2556   4290   379
     -   -149   -500    233     43   -381    399    106   -626    210   -466   -720    275    394     45     96    359    117   -369   -294   -249 
     -     -6  -8452  -9494   -894  -1115   -358  -2186      *      * 
   358  -3650  -4304  -3137  -2695  -5136  -3897  -2193  -4702   1089  -4331  -3713  -2706  -4038   4271   -911  -3510  -3429  -4437  -4078  -3956   380
     -   -149   -500    233     43   -381    399    106   -626    210   -466   -720    275    394     45     96    359    117   -369   -294   -249 
     -     -6  -8606  -9649   -894  -1115   -701  -1378      *      * 
   359   1780   2362  -4509  -4326  -3082    289  -3289  -2450  -3973  -2969  -2278  -3133  -3273  -3558  -3761  -1936    911   2531  -3535  -3257   381
     -   -149   -500    233     43   -381    399    106   -626    210   -466   -720    275    394     45     96    359    117   -369   -294   -249 
     -     -6  -8606  -9649   -894  -1115   -701  -1378      *      * 
   360   3424  -2678  -4750  -4903  -3592  -3117  -4156  -2906  -4607    251  -2753  -3733  -3821  -4289  -4396  -2533  -2630  -2769  -4398  -4140   382
     -   -149   -500    233     43   -381    399    106   -626    210   -466   -720    275    394     45     96    359    117   -369   -294   -249 
     -     -6  -8606  -9649   -894  -1115   -701  -1378      *      * 
   361  -4085  -3512  -6414  -5862   2084  -6120  -4560  -1129  -5631   2829   -524  -5776  -5297  -4465  -5140  -5446  -3940    531  -3304  -3186   383
     -   -149   -500    233     43   -381    399    106   -626    210   -466   -720    275    394     45     96    359    117   -369   -294   -249 
     -     -6  -8606  -9649   -894  -1115   -701  -1378      *      * 
   362  -4277  -3695  -6528  -6015  -1736  -6204  -4937  -1240  -5704   1338   4869  -6043  -5388  -4562  -5207  -5677  -4139  -2066  -3521  -3638   384
     -   -149   -500    233     43   -381    399    106   -626    210   -466   -720    275    394     45     96    359    117   -369   -294   -249 
     -     -6  -8606  -9649   -894  -1115   -701  -1378      *      * 
   363   3133  -2365  -4884  -5047  -4095  -2921  -4302  -1981  -4796  -3485  -3101  -3612  -3657  -4398  -4556  -2295  -2342   1940  -4807  -4576   385
     -   -149   -500    233     43   -381    399    106   -626    210   -466   -720    275    394     45     96    359    117   -369   -294   -249 
     -     -6  -8606  -9649   -894  -1115   -701  -1378      *      * 
   364  -5672  -5016  -5908  -6280  -6507  -5021  -5699  -7438  -6489  -6950  -6782  -6096   4323  -6350  -6037  -6019  -5995  -6875  -5439  -6461   386
     -   -149   -500    233     43   -381    399    106   -626    210   -466   -720    275    394     45     96    359    117   -369   -294   -249 
     -     -6  -8606  -9649   -894  -1115   -701  -1378      *      * 
   365  -3492  -3797  -5271  -5602  -5669  -3974  -5052  -5806  -5593  -5902  -5377  -4751  -4655  -5367  -5297  -3759   4070  -4968  -5263  -5667   387
     -   -149   -500    233     43   -381    399    106   -626    210   -466   -720    275    394     45     96    359    117   -369   -294   -249 
     -     -6  -8606  -9649   -894  -1115   -701  -1378      *      * 
   366  -3102  -5073   1068   3473  -5281  -2900  -2342  -5261  -2722  -5104  -4510  -1498  -3481  -2030  -3690    521  -3204  -4693  -5301  -4198   388
     -   -149   -500    233     43   -381    399    106   -626    210   -466   -720    275    394     45     96    359    117   -369   -294   -249 
     -     -6  -8606  -9649   -894  -1115   -701  -1378      *      * 
   367  -3239  -2721  -5868  -5486  -2566  -5673  -5259   2845  -5400   1824  -1308  -5339  -5266  -4978  -5366  -5030  -3205   1681  -4311  -4119   389
     -   -149   -500    233     43   -381    399    106   -626    210   -466   -720    275    394     45     96    359    117   -369   -294   -249 
     -     -6  -8606  -9649   -894  -1115   -701  -1378      *      * 
   368  -5115  -4414  -6204  -6244  -2951  -5470  -5254  -2575  -6116   3356  -1889  -6161  -5527  -5404  -5641  -6103  -5097  -3356  -4277  -4394   390
     -   -149   -500    233     43   -381    399    106   -626    210   -466   -720    275    394     45     96    359    117   -369   -294   -249 
     -     -6  -8606  -9649   -894  -1115   -701  -1378      *      * 
   369   3668  -3399  -5204  -5549  -5572  -3613  -4921  -5604  -5549  -5764  -5092  -4413  -4342  -5183  -5216  -3237  -3432  -4594  -5275  -5631   391
     -   -149   -500    233     43   -381    399    106   -626    210   -466   -720    275    394     45     96    359    117   -369   -294   -249 
     -     -6  -8606  -9649   -894  -1115   -701  -1378      *      * 
   370    284  -2735  -1210   2249  -3064  -2294   1650    324    948  -2731  -1831   -937  -2380   -458   1516  -1222  -1264  -2363  -2892  -2257   392
     -   -149   -500    233     43   -381    399    106   -626    210   -466   -720    275    394     45     96    359    117   -369   -294   -249 
     -     -6  -8606  -9649   -894  -1115   -701  -1378      *      * 
   371  -5470  -5019  -4845  -5103  -5892  -4886  -4954  -6902  -4882  -6421  -6210  -5168  -5358   4603  -4801  -5641  -5669  -6516  -5203  -5598   393
     -   -149   -500    233     43   -381    399    106   -626    210   -466   -720    275    394     45     96    359    117   -369   -294   -249 
     -     -6  -8606  -9649   -894  -1115   -701  -1378      *      * 
   372  -4514  -4283  -4680  -4759  -2036  -4724   5208  -4001  -3966    250  -3426  -4378  -5036  -4179  -3878  -4642  -4610  -4266  -2702  -1685   394
     -   -149   -500    233     43   -381    399    106   -626    210   -466   -720    275    394     45     96    359    117   -369   -294   -249 
     -     -6  -8606  -9649   -894  -1115   -701  -1378      *      * 
   373   1906  -3029  -5030  -4816   1320  -4584  -1838  -2478  -4418    123  -2066  -3742  -4552  -3667  -4076  -3743  -3361  -2559  -1180   3783   395
     -   -149   -500    233     43   -381    399    106   -626    210   -466   -720    275    394     45     96    359    117   -369   -294   -249 
     -     -6  -8606  -9649   -894  -1115   -701  -1378      *      * 
   374  -1422  -2917   1952   1370  -3235  -2286  -1012  -2991    737  -2927  -2016   2090  -2430   1108    766  -1285  -1368  -2539  -3091  -2395   396
     -   -149   -500    233     43   -381    399    106   -626    210   -466   -720    275    394     45     96    359    117   -369   -294   -249 
     -     -6  -8606  -9649   -894  -1115   -701  -1378      *      * 
   375  -1234  -2707  -1017    826  -3028  -2183   -854  -2778   1402  -2721  -1799   1948  -2287   1197   -934   1465    531  -2330  -2887  -2204   397
     -   -149   -500    233     43   -381    399    106   -626    210   -466   -720    275    394     45     96    359    117   -369   -294   -249 
     -     -6  -8606  -9649   -894  -1115   -701  -1378      *      * 
   376   1155   2198  -4166  -3543   2220  -3408  -2289    893  -3157   1733   -473  -3059  -3406  -2735  -2950  -2508  -1756   -746  -2063  -1756   398
     -   -149   -500    233     43   -381    399    106   -626    210   -466   -720    275    394     45     96    359    117   -369   -294   -249 
     -     -6  -8606  -9649   -894  -1115   -701  -1378      *      * 
   377    269  -1872  -1745  -1179  -1957  -2461  -1184  -1541   -968     66  -1054  -1358  -2547    923   2242   1020  -1238   1094  -2244  -1776   399
     -   -149   -500    233     43   -381    399    106   -626    210   -466   -720    275    394     45     96    359    117   -369   -294   -249 
     -     -6  -8606  -9649   -894  -1115   -701  -1378      *      * 
   378  -1334  -2823   1530    691  -3140  -2235   -941  -2895    897  -2835  -1918   2040  -2363   -489   1352    995  -1278  -2444  -3001  -2308   400
     -   -149   -500    233     43   -381    399    106   -626    210   -466   -720    275    394     45     96    359    117   -369   -294   -249 
     -     -6  -8606  -9649   -894  -1115   -701  -1378      *      * 
   379  -2698  -2403  -5048  -4422   1295  -4371  -3187    832  -4062   1927   1924  -4029  -4175  -3444  -3784  -3502  -2611    636   3915  -2503   401
     -   -149   -500    233     43   -381    399    106   -626    210   -466   -720    275    394     45     96    359    117   -369   -294   -249 
     -     -6  -8606  -9649   -894  -1115   -701  -1378      *      * 
   380  -4472  -3804  -6383  -6063   3153  -6138  -3683  -1501  -5806   2584   -775  -5550  -5417  -4542  -5238  -5575  -4316  -2337  -2653  -1919   402
     -   -149   -500    233     43   -381    399    106   -626    210   -466   -720    275    394     45     96    359    117   -369   -294   -249 
     -     -6  -8606  -9649   -894  -1115   -701  -1378      *      * 
   381   1380  -2802   -991   1354  -3129    171   -947  -2882   1304  -2827  -1912    870   1445   -496  -1065  -1201  -1276  -2432  -2997  -2307   403
     -   -149   -500    233     43   -381    399    106   -626    210   -466   -720    275    394     45     96    359    117   -369   -294   -249 
     -   -125  -8606  -3635   -894  -1115   -701  -1378      *      * 
   382  -1802  -3258    939   -739  -3543  -2438  -1333  -3295    689   -208  -2414   1139   3132   -923  -1564  -1641  -1771  -2874  -3459  -2746   404
     -   -149   -500    233     43   -381    399    106   -626    210   -466   -720    275    394     45     96    359    117   -369   -294   -249 
     -   -160  -8487  -3294   -894  -1115  -1367   -708      *      * 
   383  -3124  -2709  -4862  -4601   2290  -4370  -1687    901  -4196   1637  -1497  -3560  -4289  -3426  -3830  -3520  -3039  -2151   2861   2864   405
     -   -146   -501    231     44   -382    403    104   -628    209   -465   -712    276    392     47     94    358    116   -371   -296   -251 
     -   -389  -3151  -3012  -3286   -156   -919  -1086      *      * 
   384    552  -3077   1043   -671  -3449   2191  -1338  -3230  -1162  -3229  -2394   2012  -2618   -947  -1739  -1564  -1715  -2793  -3443   1431   417
     -   -149   -500    233     43   -381    399    106   -626    210   -466   -720    275    394     45     96    359    117   -369   -294   -249 
     -     -7  -8295  -9337   -894  -1115   -835  -1187      *      * 
   385  -2209  -1900  -4649  -4093   1319  -4026  -3043   2516  -3774   1025   -845  -3674  -3957  -3395  -3619  -3171    703   1653  -2753  -2439   418
     -   -149   -500    233     43   -381    399    106   -626    210   -466   -720    275    394     45     96    359    117   -369   -294   -249 
     -     -6  -8466  -9508   -894  -1115  -1454   -655      *      * 
   386  -1173  -2635   -979   1781  -2964  -2123   -777  -2708    812  -2646  -1727    957    525   -320   1601   1088  -1110  -2263  -2805  -2135   419
     -   -149   -500    233     43   -381    399    106   -626    210   -466   -720    275    394     45     96    359    117   -369   -294   -249 
     -     -6  -8466  -9508   -894  -1115  -1454   -655      *      * 
   387  -3287  -2801  -5795  -5308  -1934  -5453  -4569   -403  -5105   1239   2033  -5139  -4980  -4400  -4873  -4743  -3220   3183  -3581  -3542   420
     -   -149   -500    233     43   -381    399    106   -626    210   -466   -720    275    394     45     96    359    117   -369   -294   -249 
     -     -6  -8466  -9508   -894  -1115  -1454   -655      *      * 
   388   2515  -2509  -1820   1648  -3985   1090  -2240  -3732  -2117  -3826  -2962  -1848  -2950  -1906  -2563  -1708    788  -3020  -4049  -3502   421
     -   -149   -500    233     43   -381    399    106   -626    210   -466   -720    275    394     45     96    359    117   -369   -294   -249 
     -     -6  -8466  -9508   -894  -1115  -1454   -655      *      * 
   389  -4292  -3613  -5881  -5716   1439  -5640  -2597  -1735  -5372   2825  -1018  -4705  -5152  -4203  -4834  -4915  -4143  -2476   3498   -752   422
     -   -149   -500    233     43   -381    399    106   -626    210   -466   -720    275    394     45     96    359    117   -369   -294   -249 
     -     -6  -8466  -9508   -894  -1115  -1454   -655      *      * 
   390  -4904  -4230  -6038  -6062  -2748  -5325  -5068  -2364  -5912   3346  -1687  -5971  -5369  -5208  -5452  -5887  -4887  -3135  -4091  -4180   423
     -   -149   -500    233     43   -381    399    106   -626    210   -466   -720    275    394     45     96    359    117   -369   -294   -249 
     -     -6  -8466  -9508   -894  -1115  -1454   -655      *      * 
   391   1122  -2046  -4200  -4105  -3230  -2586  -3372  -2446  -3781    316  -2349  -3065  -3258  -3484  -3665  -1914   3421  -2146  -3797  -3533   424
     -   -149   -500    233     43   -381    399    106   -626    210   -466   -720    275    394     45     96    359    117   -369   -294   -249 
     -     -6  -8466  -9508   -894  -1115  -1454   -655      *      * 
   392  -1842  -2444  -3940  -4295  -4964   3588  -4079  -4905  -4612  -5111  -4202  -3254  -3448  -4118  -4444    509  -2310  -3642  -5053  -5015   425
     -   -149   -500    233     43   -381    399    106   -626    210   -466   -720    275    394     45     96    359    117   -369   -294   -249 
     -     -6  -8466  -9508   -894  -1115  -1454   -655      *      * 
   393  -1788  -2907  -1370  -1262  -3931    628  -1744  -3684   1335  -3650  -2792   1082  -2877  -1352  -1757   2755  -1899  -3093  -3796  -3182   426
     -   -149   -500    233     43   -381    399    106   -626    210   -466   -720    275    394     45     96    359    117   -369   -294   -249 
     -     -6  -8466  -9508   -894  -1115  -1454   -655      *      * 
   394  -1242  -1128  -3237  -2625  -1084  -2748  -1606   -603  -2291   1379   1920  -2277  -2803    657  -2215    457    657   1799  -1585  -1235   427
     -   -149   -500    233     43   -381    399    106   -626    210   -466   -720    275    394     45     96    359    117   -369   -294   -249 
     -     -6  -8466  -9508   -894  -1115  -1454   -655      *      * 
   395  -2654  -3527  -3013  -2021  -4083  -3370  -1474  -3607   3020  -3399  -2671  -2052  -3356  -1057   1238  -2558   1595  -3338  -3340   1611   428
     -   -149   -500    233     43   -381    399    106   -626    210   -466   -720    275    394     45     96    359    117   -369   -294   -249 
     -     -6  -8466  -9508   -894  -1115  -1454   -655      *      * 
   396   1176  -2368  -1455   -941  -3160   1483  -1226  -2893   1646  -2906  -2002  -1160    674   -798  -1320    494    682  -2376  -3106  -2489   429
     -   -149   -500    233     43   -381    399    106   -626    210   -466   -720    275    394     45     96    359    117   -369   -294   -249 
     -     -6  -8466  -9508   -894  -1115  -1454   -655      *      * 
   397   1040  -2699   -996    778  -3103    295   -942  -2849   2554  -2801  -1893   -870  -2338   -496  -1017    424  -1251  -2393  -2971  -2298   430
     -   -149   -500    233     43   -381    399    106   -626    210   -466   -720    275    394     45     96    359    117   -369   -294   -249 
     -     -6  -8466  -9508   -894  -1115  -1454   -655      *      * 
   398    141  -2558    731    713  -2879    160   -715  -2630    847  -2574  -1647   -690  -2150   1954   1588    230  -1024  -2180  -2741  -2058   431
     -   -149   -500    233     43   -381    399    106   -626    210   -466   -720    275    394     45     96    359    117   -369   -294   -249 
     -     -6  -8466  -9508   -894  -1115  -1454   -655      *      * 
   399  -3249  -3908  -4007  -2600  -4859  -3759  -1657  -4140   2681  -3768  -3104  -2462  -3707  -1236   3020    559  -2933  -3904  -3592  -3518   432
     -   -149   -500    233     43   -381    399    106   -626    210   -466   -720    275    394     45     96    359    117   -369   -294   -249 
     -     -6  -8466  -9508   -894  -1115  -1454   -655      *      * 
   400    336  -2606  -1010    767  -2937  -2119   -756  -2676   1953   -545  -1696   1126  -2209   1018   1508  -1035  -1088  -2234  -2773  -2110   433
     -   -149   -500    233     43   -381    399    106   -626    210   -466   -720    275    394     45     96    359    117   -369   -294   -249 
     -     -6  -8466  -9508   -894  -1115  -1454   -655      *      * 
   401    801  -2555   -934   1790  -2857  -2082   1920  -2599   -345  -2564  -1651   -724  -2184   1969   -849    413  -1060  -2169  -2746   1099   434
     -   -149   -500    233     43   -381    399    106   -626    210   -466   -720    275    394     45     96    359    117   -369   -294   -249 
     -     -6  -8466  -9508   -894  -1115   -374  -2132      *      * 
   402    286  -1226  -3496   -111  -1179  -2899  -1762    770  -2521   1361   1852  -2471  -2948    547  -2400  -1976  -1310   1813  -1691  -1345   435
     -   -149   -500    233     43   -381    399    106   -626    210   -466   -720    275    394     45     96    359    117   -369   -294   -249 
     -     -6  -8606  -9649   -894  -1115   -701  -1378      *      * 
   403  -1317  -1886  -1748    548   1015  -2487   1616  -1542  -1005   1713  -1051  -1366  -2564    773    690  -1452  -1254  -1368  -2139   1132   436
     -   -149   -500    233     43   -381    399    106   -626    210   -466   -720    275    394     45     96    359    117   -369   -294   -249 
     -     -6  -8606  -9649   -894  -1115   -701  -1378      *      * 
   404   1106  -3487  -1008   2992  -3980    358  -1636  -3751    658  -3686  -2842  -1310  -2936  -1233  -1862  -1898  -2068  -3266  -3852  -3128   437
     -   -149   -500    233     43   -381    399    106   -626    210   -466   -720    275    394     45     96    359    117   -369   -294   -249 
     -     -6  -8606  -9649   -894  -1115   -701  -1378      *      * 
   405    833  -2639    707    729  -2960  -2140   1610  -2710    605  -2655  -1728   -775  -2233   1106    624    336   1328  -2261  -2822  -2139   438
     -   -149   -500    233     43   -381    399    106   -626    210   -466   -720    275    394     45     96    359    117   -369   -294   -249 
     -     -6  -8606  -9649   -894  -1115   -701  -1378      *      * 
   406  -3346  -2821  -5952  -5549  -2402  -5752  -5215   3067  -5448   1885  -1152  -5425  -5281  -4903  -5347  -5110  -3301    948  -4164  -4055   439
     -   -149   -500    233     43   -381    399    106   -626    210   -466   -720    275    394     45     96    359    117   -369   -294   -249 
     -     -6  -8606  -9649   -894  -1115   -701  -1378      *      * 
   407   1682  -2577  -1087   -535  -2870  -2183   -841  -2593   1297  -2580  -1680   -836  -2276   1188    713    306    694    128  -2780  -2126   440
     -   -149   -500    233     43   -381    399    106   -626    210   -466   -720    275    394     45     96    359    117   -369   -294   -249 
     -   -160  -8606  -3284   -894  -1115   -701  -1378      *      * 
   408   1017  -2562   -924    779  -2888  -2070   -749  -2634    800  -2588  -1669    976  -2175   -294   -843   1577   1247  -2191  -2763  -2084   441
     -   -149   -500    233     43   -381    399    106   -626    210   -466   -720    275    394     45     96    359    117   -369   -294   -249 
     -     -6  -8452  -9494   -894  -1115  -1509   -624      *      * 
   409  -4983  -4638  -5577  -5953  -6319   3844  -5451  -7118  -6236  -6728  -6443  -5650  -5216  -6024  -5811  -5292  -5354  -6382  -5281  -6289   442
     -   -149   -500    233     43   -381    399    106   -626    210   -466   -720    275    394     45     96    359    117   -369   -294   -249 
     -     -6  -8452  -9494   -894  -1115  -1509   -624      *      * 
   410   1024  -2767   -872   1873  -3093  -2169   -914  -2846   -539  -2797  -1889   1004  -2319   2415  -1056  -1170    647  -2399  -2972  -2278   443
     -   -149   -500    233     43   -381    399    106   -626    210   -466   -720    275    394     45     96    359    117   -369   -294   -249 
     -     -6  -8452  -9494   -894  -1115  -1509   -624      *      * 
   411    240  -1667  -4338  -3782  -1848  -3692  -2740   2638  -3457    236   -936  -3344  -3698  -3141  -3331    250  -1897   2025  -2573  -2208   444
     -   -149   -500    233     43   -381    399    106   -626    210   -466   -720    275    394     45     96    359    117   -369   -294   -249 
     -     -6  -8452  -9494   -894  -1115   -358  -2186      *      * 
   412  -1432  -2934   1403   -585  -3246   1031   2680  -3007   -670  -2948  -2037    916    484   1628  -1199    400  -1382  -2553  -3118  -2412   445
     -   -149   -500    233     43   -381    399    106   -626    210   -466   -720    275    394     45     96    359    117   -369   -294   -249 
     -     -6  -8606  -9649   -894  -1115   -701  -1378      *      * 
   413  -3377  -2946  -5786  -5203   1190  -5296  -4148   1649  -4923   1960   2525  -4971  -4845  -4120  -4597  -4507  -3278   1538  -3261  -3256   446
     -   -149   -500    233     43   -381    399    106   -626    210   -466   -720    275    394     45     96    359    117   -369   -294   -249 
     -     -6  -8606  -9649   -894  -1115   -701  -1378      *      * 
   414  -3142  -2628  -5795  -5436  -2773  -5611  -5345   2565  -5369   1417  -1502  -5272  -5264  -5085  -5410  -4973  -3118   2480  -4509  -4212   447
     -   -149   -500    233     43   -381    399    106   -626    210   -466   -720    275    394     45     96    359    117   -369   -294   -249 
     -     -6  -8606  -9649   -894  -1115   -701  -1378      *      * 
   415  -3033  -2523  -5726  -5424  -3217  -5556  -5669   2715  -5400  -1961  -1904  -5239  -5307  -5371  -5582  -4950  -3030   3090  -5010  -4474   448
     -   -149   -500    233     43   -381    399    106   -626    210   -466   -720    275    394     45     96    359    117   -369   -294   -249 
     -     -6  -8606  -9649   -894  -1115   -701  -1378      *      * 
   416  -5250  -4847  -5806  -6183  -6522   3847  -5651  -7349  -6456  -6932  -6667  -5892  -5414  -6250  -6012  -5567  -5615  -6630  -5453  -6498   449
     -   -149   -500    233     43   -381    399    106   -626    210   -466   -720    275    394     45     96    359    117   -369   -294   -249 
     -     -6  -8606  -9649   -894  -1115   -701  -1378      *      * 
   417  -3492  -3797  -5271  -5602  -5669  -3974  -5052  -5806  -5593  -5902  -5377  -4751  -4655  -5367  -5297  -3759   4070  -4968  -5263  -5667   450
     -   -149   -500    233     43   -381    399    106   -626    210   -466   -720    275    394     45     96    359    117   -369   -294   -249 
     -     -6  -8606  -9649   -894  -1115   -701  -1378      *      * 
   418  -3995  -4499  -2806  -2936  -3470  -4016   5183  -5277  -2311  -4887  -4465  -3077  -4407   1394  -2387  -3873  -4016  -4961  -3711  -2909   451
     -   -149   -500    233     43   -381    399    106   -626    210   -466   -720    275    394     45     96    359    117   -369   -294   -249 
     -     -6  -8606  -9649   -894  -1115   -701  -1378      *      * 
   419   3454  -2308  -4610  -4935  -4937  -2577  -4224  -4761  -4809  -5033  -4087  -3335  -3386  -4294  -4507    587  -2174  -3491  -5153  -5089   452
     -   -149   -500    233     43   -381    399    106   -626    210   -466   -720    275    394     45     96    359    117   -369   -294   -249 
     -     -6  -8606  -9649   -894  -1115   -701  -1378      *      * 
   420  -4174  -3567  -6557  -6022  -1778  -6344  -5094   1540  -5819   3029   -554  -6105  -5424  -4625  -5327  -5772  -4034  -1683  -3608  -3784   453
     -   -149   -500    233     43   -381    399    106   -626    210   -466   -720    275    394     45     96    359    117   -369   -294   -249 
     -     -6  -8606  -9649   -894  -1115   -701  -1378      *      * 
   421  -3975  -3410  -6331  -5802   2824  -6051  -4515   2813  -5581   1383   -587  -5681  -5281  -4487  -5134  -5371  -3844  -1595  -3312  -3127   454
     -   -149   -500    233     43   -381    399    106   -626    210   -466   -720    275    394     45     96    359    117   -369   -294   -249 
     -     -6  -8606  -9649   -894  -1115   -701  -1378      *      * 
   422    340  -2100  -2225  -1726   1208  -2803  -1431  -1827  -1582  -2032  -1364  -1814  -2932   3467  -1906    272  -1632  -1664  -1884   1357   455
     -   -149   -500    233     43   -381    399    106   -626    210   -466   -720    275    394     45     96    359    117   -369   -294   -249 
     -     -6  -8606  -9649   -894  -1115   -701  -1378      *      * 
   423  -3093  -5094   2709   2917  -5235  -2902  -2300  -5196    575  -5033  -4424  -1485  -3467  -1981  -3501  -2716  -3176  -4651  -5220  -4147   456
     -   -149   -500    233     43   -381    399    106   -626    210   -466   -720    275    394     45     96    359    117   -369   -294   -249 
     -     -6  -8606  -9649   -894  -1115   -701  -1378      *      * 
   424    294  -2647  -1016   1169  -2968    -25   -810  -2717   1940  -2663  -1739   -785  -2244    925   -897   1032    504  -2269  -2832  -2151   457
     -   -149   -500    233     43   -381    399    106   -626    210   -466   -720    275    394     45     96    359    117   -369   -294   -249 
     -     -6  -8606  -9649   -894  -1115   -701  -1378      *      * 
   425  -2369  -2078  -4727  -4204  -2427  -4206  -3413   1186  -3736  -1731  -1408  -3846  -4211  -3640    776  -3392    533   3195  -3313  -2925   458
     -   -149   -500    233     43   -381    399    106   -626    210   -466   -720    275    394     45     96    359    117   -369   -294   -249 
     -     -6  -8606  -9649   -894  -1115   -701  -1378      *      * 
   426  -2161  -3798   1833   2803  -4068  -2610  -1623  -3875  -1456  -3788  -2946    976  -2942    879    699  -1945  -2148  -3401  -3961  -3159   459
     -   -149   -500    233     43   -381    399    106   -626    210   -466   -720    275    394     45     96    359    117   -369   -294   -249 
     -     -6  -8606  -9649   -894  -1115   -701  -1378      *      * 
   427  -5162  -4150  -5678  -5986   3802  -5543  -1786  -3825  -5548    201  -3215  -4190  -5382  -4294  -4927  -4790  -5017  -4089  -1031   3136   460
     -   -149   -500    233     43   -381    399    106   -626    210   -466   -720    275    394     45     96    359    117   -369   -294   -249 
     -     -6  -8606  -9649   -894  -1115   -701  -1378      *      * 
   428    167  -2706  -1070   -538  -3034  -2206   2545  -2776   1839  -2718  -1800   1618  -2304   1108   -891    964  -1187  -2333  -2881  -2211   461
     -   -149   -500    233     43   -381    399    106   -626    210   -466   -720    275    394     45     96    359    117   -369   -294   -249 
     -     -6  -8606  -9649   -894  -1115   -701  -1378      *      * 
   429   1001  -3013   1403    860  -3322   -110  -1090  -3086   -742  -3025  -2119   1737  -2488   -647   1971  -1356  -1454  -2631  -3195  -2483   462
     -   -149   -500    233     43   -381    399    106   -626    210   -466   -720    275    394     45     96    359    117   -369   -294   -249 
     -     -6  -8606  -9649   -894  -1115   -701  -1378      *      * 
   430  -4438  -3784  -6512  -6095   1383  -6271  -4180  -1378  -5864   3128   -644  -5843  -5436  -4576  -5293  -5737  -4277  -2235  -3007  -2512   463
     -   -149   -500    233     43   -381    399    106   -626    210   -466   -720    275    394     45     96    359    117   -369   -294   -249 
     -     -6  -8606  -9649   -894  -1115   -701  -1378      *      * 
   431   2127  -2328  -3699  -3533  -4563   2275  -3339  -4324  -3191  -4496  -3587  -2863  -3261  -3138   1753    385  -2063  -3301  -4668  -4415   464
     -   -149   -500    233     43   -381    399    106   -626    210   -466   -720    275    394     45     96    359    117   -369   -294   -249 
     -     -6  -8606  -9649   -894  -1115   -701  -1378      *      * 
   432  -3696  -3227  -6032  -5429  -1606  -5578  -4208    914  -5139   2629   2040  -5239  -4986  -4173  -4729  -4805  -3567  -1822  -3179   2278   465
     -   -149   -500    233     43   -381    399    106   -626    210   -466   -720    275    394     45     96    359    117   -369   -294   -249 
     -     -6  -8606  -9649   -894  -1115   -701  -1378      *      * 
   433    253  -2458  -5589  -5276  -3167  -5178  -5246   1167  -5199  -1991  -1891  -4979  -5086  -5117  -5315  -4528  -2918   3461  -4772  -4269   466
     -   -149   -500    233     43   -381    399    106   -626    210   -466   -720    275    394     45     96    359    117   -369   -294   -249 
     -     -6  -8606  -9649   -894  -1115   -701  -1378      *      * 
   434  -3037  -2529  -5727  -5425  -3198  -5548  -5652   3453  -5398  -1940  -1889  -5238  -5302  -5358  -5573  -4943  -3034   2217  -4986  -4460   467
     -   -149   -500    233     43   -381    399    106   -626    210   -466   -720    275    394     45     96    359    117   -369   -294   -249 
     -     -6  -8606  -9649   -894  -1115   -701  -1378      *      * 
   435  -2914  -2452  -5583  -5251  -3122  -5258  -5187   3241  -5166  -1956  -1854  -4988  -5107  -5080  -5279  -4598   1504   1815  -4703  -4208   468
     -   -149   -500    233     43   -381    399    106   -626    210   -466   -720    275    394     45     96    359    117   -369   -294   -249 
     -     -6  -8606  -9649   -894  -1115   -701  -1378      *      * 
   436  -5403  -5247   4201  -3898  -6360  -4647  -4682  -7143  -5306  -6710  -6481  -4228  -5165  -4724  -5628  -5311  -5571  -6677  -5444  -5968   469
     -   -149   -500    233     43   -381    399    106   -626    210   -466   -720    275    394     45     96    359    117   -369   -294   -249 
     -     -6  -8606  -9649   -894  -1115   -701  -1378      *      * 
   437  -5430  -5228  -3612   3947  -6344  -4681  -4699  -7063  -5157  -6645  -6414  -4313  -5189  -4741  -5394  -5361  -5588  -6631  -5421  -5965   470
     -   -149   -500    233     43   -381    399    106   -626    210   -466   -720    275    394     45     96    359    117   -369   -294   -249 
     -     -6  -8606  -9649   -894  -1115   -701  -1378      *      * 
   438  -5470  -5019  -4845  -5103  -5892  -4886  -4954  -6902  -4882  -6421  -6210  -5168  -5358   4603  -4801  -5641  -5669  -6516  -5203  -5598   471
     -   -149   -500    233     43   -381    399    106   -626    210   -466   -720    275    394     45     96    359    117   -369   -294   -249 
     -     -6  -8606  -9649   -894  -1115   -701  -1378      *      * 
   439  -4003  -4501  -2815  -2948  -3464  -4021   5199  -5286  -2331  -4895  -4476  -3088  -4414   1271  -2406  -3883  -4027  -4970  -3710  -2905   472
     -   -149   -500    233     43   -381    399    106   -626    210   -466   -720    275    394     45     96    359    117   -369   -294   -249 
     -     -6  -8606  -9649   -894  -1115   -701  -1378      *      * 
   440  -3761  -4241  -4790  -3089  -5253  -4130  -1959  -4513   1031  -4094  -3468  -2870  -4059  -1547   3957  -3640  -3379  -4317  -3852  -3857   473
     -   -149   -500    233     43   -381    399    106   -626    210   -466   -720    275    394     45     96    359    117   -369   -294   -249 
     -     -6  -8606  -9649   -894  -1115   -701  -1378      *      * 
   441  -5765  -4802  -5973  -6324   4566  -5247  -3479  -5215  -6252  -4532  -4649  -5413  -5556  -5531  -5699  -5820  -5855  -5401  -2775  -1729   474
     -   -149   -500    233     43   -381    399    106   -626    210   -466   -720    275    394     45     96    359    117   -369   -294   -249 
     -     -6  -8606  -9649   -894  -1115   -701  -1378      *      * 
   442  -5250  -4847  -5806  -6183  -6522   3847  -5651  -7349  -6456  -6932  -6667  -5892  -5414  -6250  -6012  -5567  -5615  -6630  -5453  -6498   475
     -   -149   -500    233     43   -381    399    106   -626    210   -466   -720    275    394     45     96    359    117   -369   -294   -249 
     -     -6  -8606  -9649   -894  -1115   -701  -1378      *      * 
   443  -2402  -2469  -5111  -5095  -3545  -3692  -4654   -673  -4884  -2561  -2396  -4152  -4239  -4676  -4799  -3078    819   3599  -4746  -4359   476
     -   -149   -500    233     43   -381    399    106   -626    210   -466   -720    275    394     45     96    359    117   -369   -294   -249 
     -     -6  -8606  -9649   -894  -1115   -701  -1378      *      * 
   444  -1202  -2127  -1334   1249  -2265    -31   2202    430    821   -222   1502  -1037  -2369   1036  -1127  -1216  -1142    267  -2431  -1881   477
     -   -149   -500    233     43   -381    399    106   -626    210   -466   -720    275    394     45     96    359    117   -369   -294   -249 
     -     -6  -8606  -9649   -894  -1115   -701  -1378      *      * 
   445  -5470  -5019  -4845  -5103  -5892  -4886  -4954  -6902  -4882  -6421  -6210  -5168  -5358   4603  -4801  -5641  -5669  -6516  -5203  -5598   478
     -   -149   -500    233     43   -381    399    106   -626    210   -466   -720    275    394     45     96    359    117   -369   -294   -249 
     -     -6  -8606  -9649   -894  -1115   -701  -1378      *      * 
   446  -5677  -5058  -5817  -5522  -6223  -5022  -4626  -6808  -3755  -6307  -5975  -5374  -5388  -4598   4244  -5871  -5687  -6494  -5162  -5792   479
     -   -149   -500    233     43   -381    399    106   -626    210   -466   -720    275    394     45     96    359    117   -369   -294   -249 
     -     -6  -8606  -9649   -894  -1115   -701  -1378      *      * 
   447    228  -2627    683    689  -2942    147   -801  -2689   1362    160  -1717   -780  -2235   -343    623    336  -1106  -2246  -2813   1196   480
     -   -149   -500    233     43   -381    399    106   -626    210   -466   -720    275    394     45     96    359    117   -369   -294   -249 
     -     -6  -8606  -9649   -894  -1115   -701  -1378      *      * 
   448    847  -2293  -1230    617  -2479  -2244   -918    197   1824   -290   1207   -954  -2332   1952  -1032  -1169  -1141  -1840  -2562  -1975   481
     -   -149   -500    233     43   -381    399    106   -626    210   -466   -720    275    394     45     96    359    117   -369   -294   -249 
     -     -6  -8606  -9649   -894  -1115   -701  -1378      *      * 
   449  -4437  -3784  -6516  -6096   1269  -6274  -4202  -1374  -5866   3143   -641  -5855  -5437  -4578  -5295  -5743  -4276  -2232  -3023  -2540   482
     -   -149   -500    233     43   -381    399    106   -626    210   -466   -720    275    394     45     96    359    117   -369   -294   -249 
     -     -6  -8606  -9649   -894  -1115   -701  -1378      *      * 
   450  -1332  -2421  -1367    749  -2631  -2353   -985    314    760    528  -1547    917  -2435   -584   2253  -1291  -1262  -1984   1976  -2092   483
     -   -149   -500    233     43   -381    399    106   -626    210   -466   -720    275    394     45     96    359    117   -369   -294   -249 
     -     -6  -8606  -9649   -894  -1115   -701  -1378      *      * 
   451    978  -2719  -1003   1963  -3039  -2185   -864  -2790    905  -2734  -1812   1591  -2293   1131   -959    398  -1184  -2341  -2901  -2215   484
     -   -149   -500    233     43   -381    399    106   -626    210   -466   -720    275    394     45     96    359    117   -369   -294   -249 
     -     -6  -8606  -9649   -894  -1115   -701  -1378      *      * 
   452  -3594  -4037  -4256  -3205  -4506  -4040  -2285  -4097   3751  -3744   2045  -3038  -4133  -1915   -925  -3582  -3408  -4008  -3923  -3784   485
     -   -149   -500    233     43   -381    399    106   -626    210   -466   -720    275    394     45     96    359    117   -369   -294   -249 
     -     -6  -8606  -9649   -894  -1115   -701  -1378      *      * 
   453   1455  -2323  -4333  -4531  -4379   3189  -3956  -3990  -4413      7  -3562  -3273  -3411  -4022  -4231  -2011  -2192  -3179  -4726  -4539   486
     -   -149   -500    233     43   -381    399    106   -626    210   -466   -720    275    394     45     96    359    117   -369   -294   -249 
     -   -136  -8606  -3512   -894  -1115   -701  -1378      *      * 
   454  -1085  -2558    638    601  -2879  -2057   -716  -2629    852  -2573  -1647    927    579   1754    789    567  -1024  -2180  -2741   1162   487
     -   -149   -500    233     43   -381    399    106   -626    210   -466   -720    275    394     45     96    359    117   -369   -294   -249 
     -   -454  -8476  -1905   -894  -1115   -386  -2092      *      * 
   455    549  -2450   -756   1594  -2771   1225   -609  -2521    843  -2468  -1548   -567  -2038   1176   -703    741   -925  -2074  -2638  -1955   488
     -   -149   -500    233     43   -381    399    106   -626    210   -466   -720    275    394     45     96    359    117   -369   -294   -249 
     -     -7  -8205  -9247   -894  -1115  -2185   -358      *      * 
   456    310  -2156   -971   -425  -2402   1749   -682  -2078   1137    -53  -1302   -704  -2097   1144   -746   -931    870  -1745  -2425  -1823   489
     -   -149   -500    233     43   -381    399    106   -626    210   -466   -720    275    394     45     96    359    117   -369   -294   -249 
     -  -1586  -8205   -592   -894  -1115  -2185   -358      *      * 
   457   -352  -1221   -270   -289  -2378  -1073   -782  -2234   -630  -2347  -1540   2547  -1597   -477  -1032   2062   -578  -1619  -2497  -1901   490
     -   -149   -500    233     43   -381    399    106   -626    210   -466   -720    275    394     45     96    359    117   -369   -294   -249 
     -    -22  -6641  -7684   -894  -1115  -3403   -143      *      * 
   458   -627   -947  -1663  -1342   -973  -1660  -1080   -453  -1036   -431   3499  -1238   2291  -1015  -1192   -924   -742   -451  -1603  -1200   491
     -   -149   -500    233     43   -381    399    106   -626    210   -466   -720    275    394     45     96    359    117   -369   -294   -249 
     -    -22  -6641  -7684   -894  -1115  -3403   -143      *      * 
   459   -788  -1075  -1311   -912   -885  -1926   -752   2185   -431   -340    -34   -997  -2057   2417   -621  -1081   -760     43  -1493  -1022   492
     -   -149   -502    240     41   -383    398    103   -628    212   -466   -723    273    392     43     94    366    117   -372   -297   -252 
     -   -682  -1428  -7684  -3818   -106  -1449   -658      *      * 
   460   -909  -1535  -2698  -2970  -3917   3223  -2938  -3803  -3299  -4019  -3126  -2179  -2506  -2895  -3276   1533  -1359  -2645  -4066  -3894   509
     -   -149   -500    233     43   -381    399    106   -626    210   -466   -720    275    394     45     96    359    117   -369   -294   -249 
     -    -11  -7592  -8634   -894  -1115  -1882   -457      *      * 
   461   -848   -908  -2164  -1582   2002  -2244  -1033   1250    919   -715   2314   1404  -2304  -1145  -1454  -1277   -787   -308  -1319   -925   510
     -   -149   -500    233     43   -381    399    106   -626    210   -466   -720    275    394     45     96    359    117   -369   -294   -249 
     -     -9  -7834  -8876   -894  -1115   -419  -1990      *      * 
   462   1066  -2539    641   -406  -2844  -2074   1448  -2584    988  -2548  -1633    869  -2171   -285   -833   -988   1394  -2152  -2731   1843   511
     -   -149   -500    233     43   -381    399    106   -626    210   -466   -720    275    394     45     96    359    117   -369   -294   -249 
     -     -6  -8476  -9518   -894  -1115   -386  -2092      *      * 
   463  -2746  -3168  -4819  -5093  -4734  -3478  -4569  -3830  -5000  -4546  -4178  -4122   4104  -4763  -4795  -3034  -3173    516  -4949  -4876   512
     -   -149   -500    233     43   -381    399    106   -626    210   -466   -720    275    394     45     96    359    117   -369   -294   -249 
     -     -6  -8606  -9649   -894  -1115   -701  -1378      *      * 
   464  -3853  -5077   2287  -1958  -4821  -3544   4901  -5875  -3514  -5615  -5173  -2335  -4119  -2874  -4287  -3536  -3984  -5351  -4892  -4121   513
     -   -149   -500    233     43   -381    399    106   -626    210   -466   -720    275    394     45     96    359    117   -369   -294   -249 
     -     -6  -8606  -9649   -894  -1115   -701  -1378      *      * 
   465  -1364   2035  -3653  -3023  -1154  -2913  -1786    806  -2634    260   1778  -2540  -2961   1429  -2457    348  -1305   2146  -1666  -1323   514
     -   -149   -500    233     43   -381    399    106   -626    210   -466   -720    275    394     45     96    359    117   -369   -294   -249 
     -     -6  -8606  -9649   -894  -1115   -701  -1378      *      * 
   466  -4231  -3618  -6591  -6051  -1756  -6373  -5088    865  -5839   3145   -535  -6146  -5432  -4616  -5327  -5811  -4084  -1794  -3588  -3768   515
     -   -149   -500    233     43   -381    399    106   -626    210   -466   -720    275    394     45     96    359    117   -369   -294   -249 
     -     -6  -8606  -9649   -894  -1115   -701  -1378      *      * 
   467    362  -1165  -3629  -2996    901  -2875  -1744   1247  -2602    223   2552  -2505  -2925   1026  -2420    139  -1272   1392  -1623  -1280   516
     -   -149   -500    233     43   -381    399    106   -626    210   -466   -720    275    394     45     96    359    117   -369   -294   -249 
     -     -6  -8606  -9649   -894  -1115   -701  -1378      *      * 
   468  -4285  -3775  -5950  -5841   1452  -5438  -3188  -1892  -5502  -1026   5044  -5015  -5233  -4512  -5034  -4947  -4249  -2582  -2341  -1413   517
     -   -149   -500    233     43   -381    399    106   -626    210   -466   -720    275    394     45     96    359    117   -369   -294   -249 
     -     -6  -8606  -9649   -894  -1115   -701  -1378      *      * 
   469  -1716  -2328  -4435  -4728  -4894  -2591  -4146  -4724  -4638  -4990  -4060  -3298  -3393  -4190  -4401   2660   3027  -3489  -5106  -5007   518
     -   -149   -500    233     43   -381    399    106   -626    210   -466   -720    275    394     45     96    359    117   -369   -294   -249 
     -     -6  -8606  -9649   -894  -1115   -701  -1378      *      * 
   470   3668  -3399  -5204  -5549  -5572  -3613  -4921  -5604  -5549  -5764  -5092  -4413  -4342  -5183  -5216  -3237  -3432  -4594  -5275  -5631   519
     -   -149   -500    233     43   -381    399    106   -626    210   -466   -720    275    394     45     96    359    117   -369   -294   -249 
     -     -6  -8606  -9649   -894  -1115   -701  -1378      *      * 
   471  -3492  -3797  -5271  -5602  -5669  -3974  -5052  -5806  -5593  -5902  -5377  -4751  -4655  -5367  -5297  -3759   4070  -4968  -5263  -5667   520
     -   -149   -500    233     43   -381    399    106   -626    210   -466   -720    275    394     45     96    359    117   -369   -294   -249 
     -     -6  -8606  -9649   -894  -1115   -701  -1378      *      * 
   472  -5672  -5016  -5908  -6280  -6507  -5021  -5699  -7438  -6489  -6950  -6782  -6096   4323  -6350  -6037  -6019  -5995  -6875  -5439  -6461   521
     -   -149   -500    233     43   -381    399    106   -626    210   -466   -720    275    394     45     96    359    117   -369   -294   -249 
     -     -6  -8606  -9649   -894  -1115   -701  -1378      *      * 
   473  -4272  -3788  -5848  -5938  -3955  -5093  -5339   4040  -5871  -2985  -3046  -5665  -5381  -5704  -5651  -5382  -4369  -1735  -4828  -4718   522
     -   -149   -500    233     43   -381    399    106   -626    210   -466   -720    275    394     45     96    359    117   -369   -294   -249 
     -     -6  -8606  -9649   -894  -1115   -701  -1378      *      * 
   474  -5672  -5016  -5908  -6280  -6507  -5021  -5699  -7438  -6489  -6950  -6782  -6096   4323  -6350  -6037  -6019  -5995  -6875  -5439  -6461   523
     -   -149   -500    233     43   -381    399    106   -626    210   -466   -720    275    394     45     96    359    117   -369   -294   -249 
     -     -6  -8606  -9649   -894  -1115   -701  -1378      *      * 
   475  -5677  -5058  -5817  -5522  -6223  -5022  -4626  -6808  -3755  -6307  -5975  -5374  -5388  -4598   4244  -5871  -5687  -6494  -5162  -5792   524
     -   -149   -500    233     43   -381    399    106   -626    210   -466   -720    275    394     45     96    359    117   -369   -294   -249 
     -     -6  -8606  -9649   -894  -1115   -701  -1378      *      * 
   476  -1726  -2337  -4422  -4723  -4891  -2599  -4148  -4721  -4637  -4991  -4066  -3303  -3401  -4196  -4399   1409   3673  -3494  -5103  -5001   525
     -   -149   -500    233     43   -381    399    106   -626    210   -466   -720    275    394     45     96    359    117   -369   -294   -249 
     -     -6  -8606  -9649   -894  -1115   -701  -1378      *      * 
   477  -4102  -3524  -6448  -5889   1142  -6165  -4667  -1115  -5665   2990   -517  -5841  -5316  -4486  -5170  -5501  -3956    604  -3366  -3321   526
     -   -149   -500    233     43   -381    399    106   -626    210   -466   -720    275    394     45     96    359    117   -369   -294   -249 
     -     -6  -8606  -9649   -894  -1115   -701  -1378      *      * 
   478   3668  -3399  -5204  -5549  -5572  -3613  -4921  -5604  -5549  -5764  -5092  -4413  -4342  -5183  -5216  -3237  -3432  -4594  -5275  -5631   527
     -   -149   -500    233     43   -381    399    106   -626    210   -466   -720    275    394     45     96    359    117   -369   -294   -249 
     -     -6  -8606  -9649   -894  -1115   -701  -1378      *      * 
   479  -4252  -3630  -6638  -6045  -1709  -6444  -5071   1552  -5847   2777   2566  -6172  -5419  -4566  -5305  -5829  -4087  -1895  -3550  -3789   528
     -   -149   -500    233     43   -381    399    106   -626    210   -466   -720    275    394     45     96    359    117   -369   -294   -249 
     -     -6  -8606  -9649   -894  -1115   -701  -1378      *      * 
   480   1484  -2258  -4703  -4927  -4849  -2541  -4151  -4633  -4689  -4905  -3961  -3300  -3345  -4202  -4420   1357   3260  -3410  -5079  -5007   529
     -   -149   -500    233     43   -381    399    106   -626    210   -466   -720    275    394     45     96    359    117   -369   -294   -249 
     -     -6  -8606  -9649   -894  -1115   -701  -1378      *      * 
   481    858  -1646  -4154  -3566  -1706  -3547  -2497    987    536   1391   -836  -3153  -3558  -2896  -3090  -2657  -1823   2250  -2366  -2015   530
     -   -149   -500    233     43   -381    399    106   -626    210   -466   -720    275    394     45     96    359    117   -369   -294   -249 
     -     -6  -8606  -9649   -894  -1115   -701  -1378      *      * 
   482  -5093  -4127  -5571  -5851   3098  -5462   1954  -4070  -5429  -3446  -3495  -4119  -5338  -4241  -4855    459  -4961  -4199   -995   3725   531
     -   -149   -500    233     43   -381    399    106   -626    210   -466   -720    275    394     45     96    359    117   -369   -294   -249 
     -     -6  -8606  -9649   -894  -1115   -701  -1378      *      * 
   483   1754  -2546  -4551  -4898  -5141   3321  -4359  -5012  -4953  -5248  -4332  -3519  -3590  -4444  -4675  -2209  -2431  -3750  -5220  -5269   532
     -   -149   -500    233     43   -381    399    106   -626    210   -466   -720    275    394     45     96    359    117   -369   -294   -249 
     -     -6  -8606  -9649   -894  -1115   -701  -1378      *      * 
   484  -3207  -5082   3753    675   1223  -2979  -2394  -5197  -2834  -5037  -4510  -1582  -3560  -2126  -3797  -2832  -3307  -4699  -4881  -3787   533
     -   -149   -500    233     43   -381    399    106   -626    210   -466   -720    275    394     45     96    359    117   -369   -294   -249 
     -     -6  -8606  -9649   -894  -1115   -701  -1378      *      * 
   485  -3843  -3299  -6282  -5727  -1805  -5986  -4822    980  -5520   2627   2727  -5683  -5245  -4494  -5116  -5299  -3723    814  -3557  -3689   534
     -   -149   -500    233     43   -381    399    106   -626    210   -466   -720    275    394     45     96    359    117   -369   -294   -249 
     -     -6  -8606  -9649   -894  -1115   -701  -1378      *      * 
   486  -2701  -4515   3066   2052  -4726  -2790  -2035  -4605    795  -4487  -3745  -1382  -3264  -1679  -2877    402  -2738  -4097  -4672  -3733   535
     -   -149   -500    233     43   -381    399    106   -626    210   -466   -720    275    394     45     96    359    117   -369   -294   -249 
     -     -6  -8606  -9649   -894  -1115   -701  -1378      *      * 
   487  -2786  -2350  -5374  -4955  -2764  -5004  -4463   1837  -4786    196  -1592  -4660  -4843  -4575  -4791  -4263   2329   2418  -4064  -3658   536
     -   -149   -500    233     43   -381    399    106   -626    210   -466   -720    275    394     45     96    359    117   -369   -294   -249 
     -     -6  -8606  -9649   -894  -1115   -701  -1378      *      * 
   488  -1719  -2332  -4426  -4726  -4904  -2592  -4151  -4740  -4647  -5004  -4072  -3299  -3395  -4196  -4408   3326   1803  -3498  -5115  -5016   537
     -   -149   -500    233     43   -381    399    106   -626    210   -466   -720    275    394     45     96    359    117   -369   -294   -249 
     -     -6  -8606  -9649   -894  -1115   -701  -1378      *      * 
   489  -1488  -1307  -3779  -3156    997  -3058  -1940   2271  -2774  -1041   1972  -2683  -3096   1790  -2601  -2146    627   1257  -1809  -1468   538
     -   -149   -500    233     43   -381    399    106   -626    210   -466   -720    275    394     45     96    359    117   -369   -294   -249 
     -     -6  -8606  -9649   -894  -1115   -701  -1378      *      * 
   490  -3538  -3013  -6045  -5666  -2258  -5790  -5129   3763  -5504    486  -1057  -5542  -5318  -4863  -5325  -5218  -3492   -619  -4000  -3877   539
     -   -149   -500    233     43   -381    399    106   -626    210   -466   -720    275    394     45     96    359    117   -369   -294   -249 
     -     -6  -8606  -9649   -894  -1115   -701  -1378      *      * 
   491  -2109  -3445   2890  -1193  -3893  -2811  -1414  -3557   1572  -3417  -2586  -1452  -2967   -985   1818  -1960    627  -3153  -3485  -2948   540
     -   -149   -500    233     43   -381    399    106   -626    210   -466   -720    275    394     45     96    359    117   -369   -294   -249 
     -     -6  -8606  -9649   -894  -1115   -701  -1378      *      * 
   492  -1694  -3145   -971   2931  -3555    297  -1322  -3322  -1021  -3271  -2385  -1101  -2663   1039  -1559    335    556  -2852  -3449  -2733   541
     -   -149   -500    233     43   -381    399    106   -626    210   -466   -720    275    394     45     96    359    117   -369   -294   -249 
     -     -6  -8606  -9649   -894  -1115   -701  -1378      *      * 
   493  -4260  -3637  -6640  -6045  -1703  -6443  -5062   1028  -5844   2456   3757  -6172  -5416  -4560  -5299  -5827  -4093  -1923  -3543  -3782   542
     -   -149   -500    233     43   -381    399    106   -626    210   -466   -720    275    394     45     96    359    117   -369   -294   -249 
     -     -6  -8606  -9649   -894  -1115   -701  -1378      *      * 
   494  -5672  -5016  -5908  -6280  -6507  -5021  -5699  -7438  -6489  -6950  -6782  -6096   4323  -6350  -6037  -6019  -5995  -6875  -5439  -6461   543
     -   -149   -500    233     43   -381    399    106   -626    210   -466   -720    275    394     45     96    359    117   -369   -294   -249 
     -     -6  -8606  -9649   -894  -1115   -701  -1378      *      * 
   495    917  -1741  -1908  -1360  -1805     93  -1282  -1388    553    767   -945  -1495   2189  -1102  -1510  -1501  -1251  -1230  -2147   1348   544
     -   -149   -500    233     43   -381    399    106   -626    210   -466   -720    275    394     45     96    359    117   -369   -294   -249 
     -     -6  -8606  -9649   -894  -1115   -701  -1378      *      * 
   496  -3426  -3773  -4835  -5201  -5950   3649  -4993  -6225  -5595  -6192  -5528  -4553   1126  -5225  -5362  -3673  -3868  -5129  -5374  -5946   545
     -   -149   -500    233     43   -381    399    106   -626    210   -466   -720    275    394     45     96    359    117   -369   -294   -249 
     -     -6  -8606  -9649   -894  -1115   -701  -1378      *      * 
   497  -3754  -4237  -4798  -3079  -5249  -4126  -1946  -4502   1188  -4082  -3455  -2859  -4051  -1533   3931  -3630  -3369  -4306  -3843  -3846   546
     -   -149   -500    233     43   -381    399    106   -626    210   -466   -720    275    394     45     96    359    117   -369   -294   -249 
     -     -6  -8606  -9649   -894  -1115   -701  -1378      *      * 
   498  -1250  -2534  -1175    788  -2795  -2244   -892    336   2156   -331  -1642   -910  -2333   1864   -912  -1167   1029  -2122  -2746  -2122   547
     -   -149   -500    233     43   -381    399    106   -626    210   -466   -720    275    394     45     96    359    117   -369   -294   -249 
     -     -6  -8606  -9649   -894  -1115   -701  -1378      *      * 
   499  -2280  -3101  -1964    535  -3469  -3025  -1705    691   -920  -3092  -2392  -1840   3499  -1351    817  -2267  -2221  -2729  -3363  -2936   548
     -   -149   -500    233     43   -381    399    106   -626    210   -466   -720    275    394     45     96    359    117   -369   -294   -249 
     -     -6  -8606  -9649   -894  -1115   -701  -1378      *      * 
   500  -2923  -2453  -5373    493  -3096  -5275  -5051   3067  -5024  -1946  -1839  -4894  -5096  -4948  -5154  -4614  -2915   2455  -4643  -4145   549
     -   -149   -500    233     43   -381    399    106   -626    210   -466   -720    275    394     45     96    359    117   -369   -294   -249 
     -     -6  -8606  -9649   -894  -1115   -701  -1378      *      * 
   501    323  -1594  -2074   1174  -1621  -2566   1600   1355  -1362  -1474   -783  -1612  -2644  -1233  -1659  -1562   2135    433  -2013  -1589   550
     -   -149   -500    233     43   -381    399    106   -626    210   -466   -720    275    394     45     96    359    117   -369   -294   -249 
     -     -6  -8606  -9649   -894  -1115   -701  -1378      *      * 
   502  -2540  -2894  -4746  -4821  -3211  -3434  -4089  -2533  -4375    315  -2371  -3919  -4059  -4217  -4220  -2883   3800  -2592  -4149  -3838   551
     -   -149   -500    233     43   -381    399    106   -626    210   -466   -720    275    394     45     96    359    117   -369   -294   -249 
     -     -6  -8606  -9649   -894  -1115   -701  -1378      *      * 
   503  -1271  -2435  -1259   -699  -2654  -2285   1731  -2329    743  -2399  -1556    896  -2372   -521    640    286  -1205   1445  -2668   2477   552
     -   -149   -500    233     43   -381    399    106   -626    210   -466   -720    275    394     45     96    359    117   -369   -294   -249 
     -     -6  -8606  -9649   -894  -1115   -701  -1378      *      * 
   504    -32  -1720  -4356  -3760  -1630  -3650  -2587   1698  -3398   1484   -731  -3296  -3636  -3014  -3219  -2764  -1913   1898   3359  -2046   553
     -   -149   -500    233     43   -381    399    106   -626    210   -466   -720    275    394     45     96    359    117   -369   -294   -249 
     -     -6  -8606  -9649   -894  -1115   -701  -1378      *      * 
   505   1041  -1210  -3682  -3055   1090  -2926   1851   2249  -2660  -1048   -412  -2552  -2974  -2286  -2473  -2010  -1323   1216  -1618   1251   554
     -   -149   -500    233     43   -381    399    106   -626    210   -466   -720    275    394     45     96    359    117   -369   -294   -249 
     -     -6  -8606  -9649   -894  -1115   -701  -1378      *      * 
   506  -1200  -2629  -1063    736   1571  -2175   -828  -2675   1864  -2636  -1723   -817    169   -374   1458    132    505  -2245  -2815  -2149   555
     -   -149   -500    233     43   -381    399    106   -626    210   -466   -720    275    394     45     96    359    117   -369   -294   -249 
     -     -6  -8606  -9649   -894  -1115   -701  -1378      *      * 
   507    227  -2641    421   1208  -2959    149   2945  -2708    777  -2655  -1731   -781  -2239   -346    865  -1054  -1112    156  -2825  -2144   556
     -   -149   -500    233     43   -381    399    106   -626    210   -466   -720    275    394     45     96    359    117   -369   -294   -249 
     -     -6  -8606  -9649   -894  -1115   -701  -1378      *      * 
   508  -1286  -2772   1496   1193  -3089    103   -903  -2844   1433  -2787  -1866    962  -2325   -449  -1025    322   1175  -2393  -2955  -2262   557
     -   -149   -500    233     43   -381    399    106   -626    210   -466   -720    275    394     45     96    359    117   -369   -294   -249 
     -     -6  -8606  -9649   -894  -1115   -701  -1378      *      * 
   509  -1170  -2639    685   1348    807  -2143   -801  -2709    778  -2655   1317    868  -2236   1788   1185  -1050  -1109  -2261  -2823  -2141   558
     -   -149   -500    233     43   -381    399    106   -626    210   -466   -720    275    394     45     96    359    117   -369   -294   -249 
     -     -6  -8606  -9649   -894  -1115   -701  -1378      *      * 
   510    236  -2715  -1269    642  -3032  -2329   -936  -2736   1992    406  -1816   -980  -2412   -490   1821  -1260    605  -2337  -2877  -2260   559
     -   -149   -500    233     43   -381    399    106   -626    210   -466   -720    275    394     45     96    359    117   -369   -294   -249 
     -  -1963  -8606   -433   -894  -1115   -701  -1378      *      * 
   511   -608  -1202  -1433  -1538  -2922   2417  -1751  -2785  -1808  -2942  -2181  -1319   2800  -1613  -1999   -790   -963  -2016  -2885  -2718   560
     -   -149   -500    233     43   -381    399    106   -626    210   -466   -720    275    394     45     96    359    117   -369   -294   -249 
     -   -668  -6665  -1471   -894  -1115  -3396   -144      *      * 
   512   2792   -433  -1253  -1245  -1715   -734  -1165  -1014  -1192  -1526   -992   -854  -1369  -1083  -1306   -145   -247   -623  -2023  -1703   561
     -   -149   -500    233     43   -381    399    106   -626    210   -466   -720    275    394     45     96    359    117   -369   -294   -249 
     -    -33  -6030  -7073   -894  -1115  -3541   -130      *      * 
   513  -1898  -1555  -2391  -2341    214  -2051   -772  -1572  -1853  -1320  -1181  -1992  -2363  -1826  -1750  -2122  -1963  -1612   5682    581   562
     -   -149   -500    233     43   -381    399    106   -626    210   -466   -720    275    394     45     96    359    117   -369   -294   -249 
     -    -33  -6030  -7073   -894  -1115  -1628   -564      *      * 
   514    922   -699  -2821  -2245   -692  -2378  -1346   1879  -1938   1161    165  -1930  -2436  -1648  -1898  -1478   1220    429  -1322   -976   563
     -   -149   -500    233     43   -381    399    106   -626    210   -466   -720    275    394     45     96    359    117   -369   -294   -249 
     -    -14  -7276  -8318   -894  -1115   -336  -2265      *      * 
   515  -2559  -4366   2719   2081  -4578  -2655  -1892  -4454    819  -4336  -3592  -1247   1734  -1535  -2709  -2261  -2594  -3948  -4519  -3587   564
     -   -149   -500    233     43   -381    399    106   -626    210   -466   -720    275    394     45     96    359    117   -369   -294   -249 
     -     -6  -8452  -9494   -894  -1115   -358  -2186      *      * 
   516  -2044  -3273  -2041   1384  -3748  -2898  -1279   1756   1617  -3208  -2378  -1544  -2942   1909   1711  -1926  -1915  -2988  -3251  -2799   565
     -   -149   -500    233     43   -381    399    106   -626    210   -466   -720    275    394     45     96    359    117   -369   -294   -249 
     -     -6  -8606  -9649   -894  -1115   -701  -1378      *      * 
   517    221  -2357  -5409  -5008  -2869  -5054  -4597   1697  -4857  -1826   1746  -4719  -4897  -4683  -4888  -4327  -2784   3156  -4203  -3768   566
     -   -149   -500    233     43   -381    399    106   -626    210   -466   -720    275    394     45     96    359    117   -369   -294   -249 
     -     -6  -8606  -9649   -894  -1115   -701  -1378      *      * 
   518  -2485  -2246    210  -3877   -654  -3869  -1829  -1671  -3516    818   2718  -3226  -3869  -3018  -3324  -2975  -2416  -1690   2720   3631   567
     -   -149   -500    233     43   -381    399    106   -626    210   -466   -720    275    394     45     96    359    117   -369   -294   -249 
     -     -6  -8606  -9649   -894  -1115   -701  -1378      *      * 
   519    168  -2682  -1075   2158  -3012  -2195   -845  -2753    779  -2697  -1778   -834  -2289   -388   1800    395    446  -2311  -2861  -2192   568
     -   -149   -500    233     43   -381    399    106   -626    210   -466   -720    275    394     45     96    359    117   -369   -294   -249 
     -     -6  -8606  -9649   -894  -1115   -701  -1378      *      * 
   520  -1347  -1209  -3467  -2842   2302  -2868  -1720   -695   1299    194   1851  -2436  -2918  -2142    557  -1944  -1287   1121   2295  -1304   569
     -   -149   -500    233     43   -381    399    106   -626    210   -466   -720    275    394     45     96    359    117   -369   -294   -249 
     -     -6  -8606  -9649   -894  -1115   -701  -1378      *      * 
   521  -1452  -1276  -3739  -3112  -1215  -3012   1342   2078      9    853   1866  -2636  -3052  -2357  -2544  -2098  -1393   1819  -1758  -1419   570
     -   -149   -500    233     43   -381    399    106   -626    210   -466   -720    275    394     45     96    359    117   -369   -294   -249 
     -     -6  -8606  -9649   -894  -1115   -701  -1378      *      * 
   522  -1175  -2563  -1054   1690  -2850     69   1361    265   -416   -291  -1662    642  -2254   -376   1429    479  -1114  -2167  -2767  -2106   571
     -   -149   -500    233     43   -381    399    106   -626    210   -466   -720    275    394     45     96    359    117   -369   -294   -249 
     -     -6  -8606  -9649   -894  -1115   -701  -1378      *      * 
   523    712  -2733  -1058   2210  -3061     -8   -875  -2806   1389  -2745  -1827    879  -2317   -419    705  -1146  -1207  -2360  -2906  -2233   572
     -   -149   -500    233     43   -381    399    106   -626    210   -466   -720    275    394     45     96    359    117   -369   -294   -249 
     -     -6  -8606  -9649   -894  -1115   -701  -1378      *      * 
   524  -3061   2912   1097   3401  -5149  -2989  -2453  -5092  -2755  -5005  -4375  -1669  -3553  -2145  -3605  -2767  -3178  -4538  -5119  -4200   573
     -   -149   -500    233     43   -381    399    106   -626    210   -466   -720    275    394     45     96    359    117   -369   -294   -249 
     -     -6  -8606  -9649   -894  -1115   -701  -1378      *      * 
   525    218  -2411  -5423  -4988  -2591  -5038  -4422   2577  -4807   1806  -1419  -4697  -4844  -4514  -4768  -4292  -2819   1572  -3938  -3603   574
     -   -149   -500    233     43   -381    399    106   -626    210   -466   -720    275    394     45     96    359    117   -369   -294   -249 
     -     -6  -8606  -9649   -894  -1115   -701  -1378      *      * 
   526   1503  -2632  -1032    686  -2945  -2156   -815  -2688   1846   -386  -1724    649  -2250   1049   -894  -1066    312  -2250  -2819  -2143   575
     -   -149   -500    233     43   -381    399    106   -626    210   -466   -720    275    394     45     96    359    117   -369   -294   -249 
     -     -6  -8606  -9649   -894  -1115   -701  -1378      *      * 
   527    287  -2810  -1095   1109  -3147  -2276   -941  -2887   2543  -2822  -1911   -913  -2388   1816   -938    393  -1293  -2444  -2977  -2312   576
     -   -149   -500    233     43   -381    399    106   -626    210   -466   -720    275    394     45     96    359    117   -369   -294   -249 
     -     -6  -8606  -9649   -894  -1115   -701  -1378      *      * 
   528  -2702  -3692  -1576  -1846  -5074   3376  -2578  -4914    376  -4806  -4108   1218  -3584  -2267  -2458  -2639  -2913  -4208  -4795  -4249   577
     -   -149   -500    233     43   -381    399    106   -626    210   -466   -720    275    394     45     96    359    117   -369   -294   -249 
     -     -6  -8606  -9649   -894  -1115   -701  -1378      *      * 
   529  -1863  -3115  -1587  -1163  -3654    292   2807  -3342   -674  -3253  -2402    898  -2839   -931   2967    215  -1815  -2914  -3355  -2804   578
     -   -149   -500    233     43   -381    399    106   -626    210   -466   -720    275    394     45     96    359    117   -369   -294   -249 
     -     -6  -8606  -9649   -894  -1115   -701  -1378      *      * 
   530  -3560  -4153  -4338  -2830  -5109  -3995  -1803  -4343   1049  -3941  -3296  -2661  -3912   4081   1259  -3423  -3185  -4140  -3743  -3701   579
     -   -149   -500    233     43   -381    399    106   -626    210   -466   -720    275    394     45     96    359    117   -369   -294   -249 
     -     -6  -8606  -9649   -894  -1115   -701  -1378      *      * 
   531   2607  -2377  -4955  -5061  -3894  -3098  -4382  -1444  -4829  -3139  -2836  -3741  -3794  -4466  -4626  -2471  -2411   2777  -4766  -4488   580
     -   -149   -500    233     43   -381    399    106   -626    210   -466   -720    275    394     45     96    359    117   -369   -294   -249 
     -     -6  -8606  -9649   -894  -1115   -701  -1378      *      * 
   532  -4673  -3968  -5505  -5713   -566  -5263  -2036    853  -5258  -2954  -3038  -4260  -5252  -4332  -4797  -4654  -4641  -3286  -1302   4670   581
     -   -149   -500    233     43   -381    399    106   -626    210   -466   -720    275    394     45     96    359    117   -369   -294   -249 
     -     -6  -8606  -9649   -894  -1115   -701  -1378      *      * 
   533  -2498  -2172  -4852  -4347   1963  -4256  -2858   1642  -4020  -1335  -1123  -3826  -4186  -3585  -3837  -3407  -2447   2701   3233  -1722   582
     -   -149   -500    233     43   -381    399    106   -626    210   -466   -720    275    394     45     96    359    117   -369   -294   -249 
     -     -6  -8606  -9649   -894  -1115   -701  -1378      *      * 
   534  -3034  -2523  -5726  -5424  -3216  -5557  -5670   2873  -5401  -1960  -1903  -5240  -5307  -5371  -5582  -4952  -3030   2972  -5010  -4474   583
     -   -149   -500    233     43   -381    399    106   -626    210   -466   -720    275    394     45     96    359    117   -369   -294   -249 
     -     -6  -8606  -9649   -894  -1115   -701  -1378      *      * 
   535    360   3452  -4051  -3579   1134  -3138  -1987  -1522  -3218  -1811  -1207  -2910  -3375  -2805  -3051    163  -1881  -1409  -1688   3626   584
     -   -149   -500    233     43   -381    399    106   -626    210   -466   -720    275    394     45     96    359    117   -369   -294   -249 
     -     -6  -8606  -9649   -894  -1115   -701  -1378      *      * 
   536  -2321  -2871  -4431  -4748  -5202  -3089  -4396  -5122  -4789  -5320  -4526  -3716   4003  -4476  -4607  -2567   1343  -4017  -5168  -5241   585
     -   -149   -500    233     43   -381    399    106   -626    210   -466   -720    275    394     45     96    359    117   -369   -294   -249 
     -     -6  -8606  -9649   -894  -1115   -701  -1378      *      * 
   537    214  -1858  -4002  -3373  -1664  -3410  -2394   -886  -2654   2436   -750  -3012  -3489  -2609   1557  -2549  -1928    740  -2388  -2092   586
     -   -149   -500    233     43   -381    399    106   -626    210   -466   -720    275    394     45     96    359    117   -369   -294   -249 
     -     -6  -8606  -9649   -894  -1115   -701  -1378      *      * 
   538  -3048  -2550  -5725  -5427  -3137  -5500  -5581   3751  -5386  -1878  -1845  -5223  -5278  -5311  -5534  -4898  -3049   1278  -4901  -4404   587
     -   -149   -500    233     43   -381    399    106   -626    210   -466   -720    275    394     45     96    359    117   -369   -294   -249 
     -     -6  -8606  -9649   -894  -1115   -701  -1378      *      * 
   539  -2584  -4363   2245   2582  -4580  -2750   1856  -4445  -2002  -4337  -3567   1231  -3196  -1586  -2733    317  -2610  -3944  -4522  -3611   588
     -   -149   -500    233     43   -381    399    106   -626    210   -466   -720    275    394     45     96    359    117   -369   -294   -249 
     -     -6  -8606  -9649   -894  -1115   -701  -1378      *      * 
   540  -2815  -4681   1041   3288  -4874  -2821  -2119  -4777  -2290  -4650  -3941  -1411  -3325   1230  -3097    316  -2867  -4257  -4840  -3858   589
     -   -149   -500    233     43   -381    399    106   -626    210   -466   -720    275    394     45     96    359    117   -369   -294   -249 
     -     -6  -8606  -9649   -894  -1115   -701  -1378      *      * 
   541  -1951  -2483  -4336  -4551  -4039  -2835  -3978    641  -4392  -3961  -3484  -3418  -3588  -4104  -4237   3509  -2383  -2785  -4543  -4122   590
     -   -149   -500    233     43   -381    399    106   -626    210   -466   -720    275    394     45     96    359    117   -369   -294   -249 
     -     -6  -8606  -9649   -894  -1115   -701  -1378      *      * 
   542  -3197  -5230   1829   3345  -5391    370  -2396  -5396  -2828  -5223  -4667  -1524  -3527  -2091  -3847  -2803  -3304  -4823  -5410  -4284   591
     -   -149   -500    233     43   -381    399    106   -626    210   -466   -720    275    394     45     96    359    117   -369   -294   -249 
     -     -6  -8606  -9649   -894  -1115   -701  -1378      *      * 
   543    173  -2504    673   -587  -2758  -2214   -880  -2453   2487    359  -1615   -882  -2308   1179   -959  -1137  -1159    -97  -2729  -2097   592
     -   -149   -500    233     43   -381    399    106   -626    210   -466   -720    275    394     45     96    359    117   -369   -294   -249 
     -     -6  -8606  -9649   -894  -1115   -701  -1378      *      * 
   544  -3211  -2834  -5566  -4965   1112  -5004  -3799   1032  -4649   2573   -504  -4669  -4643  -3895  -4332  -4182   1478  -1460  -3033  -2947   593
     -   -149   -500    233     43   -381    399    106   -626    210   -466   -720    275    394     45     96    359    117   -369   -294   -249 
     -  -1482  -8606   -645   -894  -1115   -701  -1378      *      * 
   545  -1801  -2908   2360   -482  -3686  -1910  -1479  -3684  -1687  -3653  -3007   -816   3320  -1202  -2351  -1643  -1956  -3140  -3569  -2978   594
     -   -150   -501    232     42   -381    401    105   -627    210   -467   -721    275    393     48     98    358    117   -364   -295   -250 
     -  -1125  -1957  -1817  -2442   -293   -100  -3895      *      * 
   546  -2477  -4267   2725   1984  -4481  -2625  -1837  -4349  -1899  -4238  -3475   1162    913   1361  -2638  -2191  -2505  -3846  -4424  -3505   601
     -   -149   -500    233     43   -381    399    106   -626    210   -466   -720    275    394     45     96    359    117   -369   -294   -249 
     -     -6  -8452  -9494   -894  -1115  -1509   -624      *      * 
   547    894  -1354  -3844  -3242  -1341  -3126  -2076    997  -2875   2113   -518  -2775  -3174  -2518  -2716    332  -1494    856  -1942  -1602   602
     -   -149   -500    233     43   -381    399    106   -626    210   -466   -720    275    394     45     96    359    117   -369   -294   -249 
     -     -6  -8452  -9494   -894  -1115  -1509   -624      *      * 
   548    353  -3666  -3064  -2044  -4391  -3411  -1475  -3814   2914  -3526  -2795  -2070  -3388   2471   1334  -2617  -2504  -3525  -3429  -3211   603
     -   -149   -500    233     43   -381    399    106   -626    210   -466   -720    275    394     45     96    359    117   -369   -294   -249 
     -     -6  -8452  -9494   -894  -1115  -1509   -624      *      * 
   549   2322  -2689    899   -993  -3522  -2303  -1477  -3278  -1206  -3280  -2394   1807  -2635  -1068  -1722    501    782  -2733  -3477  -2818   604
     -   -149   -500    233     43   -381    399    106   -626    210   -466   -720    275    394     45     96    359    117   -369   -294   -249 
     -     -6  -8452  -9494   -894  -1115  -1509   -624      *      * 
   550   3218  -2208  -4678  -4835  -3946  -2736  -4092  -1976  -4581  -3385  -2977  -3419  -3475  -4189  -4349  -2108  -2171   1624  -4616  -4386   605
     -   -149   -500    233     43   -381    399    106   -626    210   -466   -720    275    394     45     96    359    117   -369   -294   -249 
     -     -6  -8452  -9494   -894  -1115  -1509   -624      *      * 
   551  -1088  -2311  -1036   1705  -2539  -2101   -775   1117   -403  -2287  -1428    948  -2194   1202   -890    485    623    243  -2555  -1935   606
     -   -149   -500    233     43   -381    399    106   -626    210   -466   -720    275    394     45     96    359    117   -369   -294   -249 
     -     -6  -8452  -9494   -894  -1115   -358  -2186      *      * 
   552   1668   1843    585   1319  -2957    150   -898  -2691   -508  -2672  -1770    880  -2317   -452  -1017  -1146  -1201  -2273  -2871   1235   607
     -   -149   -500    233     43   -381    399    106   -626    210   -466   -720    275    394     45     96    359    117   -369   -294   -249 
     -     -6  -8606  -9649   -894  -1115   -701  -1378      *      * 
   553  -1654  -1484  -3796   1710  -1360  -3224  -2100    654  -2840   1446   2652  -2796  -3244  -2491  -2720  -2310    312    670  -1986  -1658   608
     -   -149   -500    233     43   -381    399    106   -626    210   -466   -720    275    394     45     96    359    117   -369   -294   -249 
     -     -6  -8606  -9649   -894  -1115   -701  -1378      *      * 
   554  -2251   2177  -4276  -3791   1331  -3666   1789  -1555  -3402    166  -1236  -3093  -3689  -2907  -3177   1168  -2186  -1493   3267   2883   609
     -   -149   -500    233     43   -381    399    106   -626    210   -466   -720    275    394     45     96    359    117   -369   -294   -249 
     -     -6  -8606  -9649   -894  -1115   -701  -1378      *      * 
   555  -1220  -2545  -1096   2271  -2810  -2204   -872  -2520    735    594   1462    776  -2301   -435   -955    369  -1159  -2137  -2760  -2117   610
     -   -149   -500    233     43   -381    399    106   -626    210   -466   -720    275    394     45     96    359    117   -369   -294   -249 
     -     -6  -8606  -9649   -894  -1115   -701  -1378      *      * 
   556  -1172  -2578    411   1161  -2872  -2155   -816    287    769  -2582   1326   -802  -2248   -366   1464    480  -1111  -2185  -2777   1892   611
     -   -149   -500    233     43   -381    399    106   -626    210   -466   -720    275    394     45     96    359    117   -369   -294   -249 
     -     -6  -8606  -9649   -894  -1115   -701  -1378      *      * 
   557  -2274  -2072  -4276    478  -1429  -3837  -2623   -922  -3332   2652   -539  -3380  -3776  -2955  -3196  -2952  -2205    694   2534  -2006   612
     -   -149   -500    233     43   -381    399    106   -626    210   -466   -720    275    394     45     96    359    117   -369   -294   -249 
     -     -6  -8606  -9649   -894  -1115   -701  -1378      *      * 
   558  -1695  -2933  -1715  -1117  -3479    372  -1225  -3151   2291  -3069  -2203  -1345  -2722   -786    937    219   2210  -2726  -3179  -2642   613
     -   -149   -500    233     43   -381    399    106   -626    210   -466   -720    275    394     45     96    359    117   -369   -294   -249 
     -     -6  -8606  -9649   -894  -1115   -701  -1378      *      * 
   559    400  -2642    556   1312  -2961  -2143   -804  -2711   1796   -649  -1731    869  -2238   -345   -893    379    446  -2263  -2826  -2143   614
     -   -149   -500    233     43   -381    399    106   -626    210   -466   -720    275    394     45     96    359    117   -369   -294   -249 
     -     -6  -8606  -9649   -894  -1115   -701  -1378      *      * 
   560   1348  -1357  -2603  -2020  -1339  -2688   1516    603   1260    106   -550  -1948  -2750  -1599  -1946    377  -1231    601  -1789   1195   615
     -   -149   -500    233     43   -381    399    106   -626    210   -466   -720    275    394     45     96    359    117   -369   -294   -249 
     -     -6  -8606  -9649   -894  -1115   -701  -1378      *      * 
   561  -2971  -2649  -5080    352   3728  -4642  -3214    815  -4231    965   -608  -4191  -4410  -3620  -3995  -3796  -2885  -1404  -2619  -2178   616
     -   -149   -500    233     43   -381    399    106   -626    210   -466   -720    275    394     45     96    359    117   -369   -294   -249 
     -   -977  -8606  -1031   -894  -1115   -701  -1378      *      * 
   562    837   -723  -2626  -2024   1632  -2281  -1044   -205  -1681    877    115  -1733  -2332  -1417   1069  -1346   -749   -137   3304   -563   617
     -   -149   -500    233     43   -381    399    106   -626    210   -466   -720    275    394     45     96    359    117   -369   -294   -249 
     -    -11  -7640  -8682   -894  -1115   -126  -3584      *      * 
   563   1314  -2478  -2782  -2853  -4560   1813  -3131  -4337  -3124  -4490  -3608  -2576   2943   1317  -3372  -1940  -2142  -3373  -4677  -4312   618
     -   -149   -500    233     43   -381    399    106   -626    210   -466   -720    275    394     45     96    359    117   -369   -294   -249 
     -     -6  -8606  -9649   -894  -1115   -701  -1378      *      * 
   564  -1252  -2721    645   1721  -3046  -2199   -863  -2793   2238  -2733   1160    852  -2302   -407    723  -1129  -1190  -2346  -2896  -2218   619
     -   -149   -500    233     43   -381    399    106   -626    210   -466   -720    275    394     45     96    359    117   -369   -294   -249 
     -     -6  -8606  -9649   -894  -1115   -701  -1378      *      * 
   565    147  -1756  -4008  -3464   1178  -3408  -1737  -1266  -3072   1215   -950  -2886  -3440  -2656   1615  -2500  -1887  -1204   2462   2885   620
     -   -149   -500    233     43   -381    399    106   -626    210   -466   -720    275    394     45     96    359    117   -369   -294   -249 
     -     -6  -8606  -9649   -894  -1115   -701  -1378      *      * 
   566    251  -2531  -1093    596    833  -2186   -847  -2515    752  -2524  -1635   2650  -2278   -406    751  -1101  -1132    139  -2744  -2098   621
     -   -149   -500    233     43   -381    399    106   -626    210   -466   -720    275    394     45     96    359    117   -369   -294   -249 
     -     -6  -8606  -9649   -894  -1115   -701  -1378      *      * 
   567  -2283   2243  -4731  -4200  -2207  -4160  -3254   1648    554    178  -1229  -3796  -4118  -3608  -3792  -3316  -2245   2824  -3049  -2674   622
     -   -149   -500    233     43   -381    399    106   -626    210   -466   -720    275    394     45     96    359    117   -369   -294   -249 
     -     -6  -8606  -9649   -894  -1115   -701  -1378      *      * 
   568   1527  -2762    741   -829  -3129   2165  -1242  -2832    853   -288  -2025  -1121  -2585   -833  -1408  -1450  -1511  -2446  -3126  -2486   623
     -   -149   -500    233     43   -381    399    106   -626    210   -466   -720    275    394     45     96    359    117   -369   -294   -249 
     -     -6  -8606  -9649   -894  -1115   -701  -1378      *      * 
   569  -4115  -3530  -6507  -5924  -1722  -6247  -4946  -1075  -5707   2813   2857  -5973  -5344  -4518  -5212  -5598  -3966    744  -3527  -3726   624
     -   -149   -500    233     43   -381    399    106   -626    210   -466   -720    275    394     45     96    359    117   -369   -294   -249 
     -     -6  -8606  -9649   -894  -1115   -701  -1378      *      * 
   570  -2740  -2427  -5112  -4502  -1589  -4466  -3317    876  -4157   2197   2764  -4122  -4260  -3554  -3893  -3606  -2659   1154  -2781   1508   625
     -   -149   -500    233     43   -381    399    106   -626    210   -466   -720    275    394     45     96    359    117   -369   -294   -249 
     -     -6  -8606  -9649   -894  -1115   -701  -1378      *      * 
   571  -2883  -3395  -3515  -3731  -3762  -3469   5195  -5037  -3486  -4978  -4423  -3453  -4114  -3672  -3516  -3053    899  -4302  -4077  -3360   626
     -   -149   -500    233     43   -381    399    106   -626    210   -466   -720    275    394     45     96    359    117   -369   -294   -249 
     -     -6  -8606  -9649   -894  -1115   -701  -1378      *      * 
   572  -1674  -2292  -4413  -4716  -4941   3221  -4152  -4762  -4703  -5014  -4057  -3267  -3360  -4189  -4455   1365    950  -3479  -5154  -5083   627
     -   -149   -500    233     43   -381    399    106   -626    210   -466   -720    275    394     45     96    359    117   -369   -294   -249 
     -     -6  -8606  -9649   -894  -1115   -701  -1378      *      * 
   573  -3440  -4063  -4285  -2793  -5043  -3927  -1797  -4302   2546  -3917  -3261  -2632  -3867  -1377   3193    434  -3109  -4075  -3731  -3675   628
     -   -149   -500    233     43   -381    399    106   -626    210   -466   -720    275    394     45     96    359    117   -369   -294   -249 
     -     -6  -8606  -9649   -894  -1115   -701  -1378      *      * 
   574  -3190  -2999  -5369  -4965  -1792    442  -3946  -1286  -4574   1980   4231  -4574  -4585  -3960  -4309  -3929  -3209  -1872  -3238  -3167   629
     -   -149   -500    233     43   -381    399    106   -626    210   -466   -720    275    394     45     96    359    117   -369   -294   -249 
     -     -6  -8606  -9649   -894  -1115   -701  -1378      *      * 
   575  -1307  -2735  -1156   -607  -3073  -2262   1557  -2804   2395  -2744  -1835   -904   1360   1293   -847    369    532  -2370  -2901  -2252   630
     -   -149   -500    233     43   -381    399    106   -626    210   -466   -720    275    394     45     96    359    117   -369   -294   -249 
     -     -6  -8606  -9649   -894  -1115   -701  -1378      *      * 
   576    295  -3649   1796    740  -4044  -2592  -1662  -3848  -1520  -3782  -2937  -1249   1288  -1264  -2136   2353  -2121  -3356  -3965  -3174   631
     -   -149   -500    233     43   -381    399    106   -626    210   -466   -720    275    394     45     96    359    117   -369   -294   -249 
     -     -6  -8606  -9649   -894  -1115   -701  -1378      *      * 
   577    896  -3396   2777    734  -3689  -2476  -1361  -3470   1549  -3398  -2519  -1092  -2725    891  -1645  -1656  -1800  -3008  -3567  -2819   632
     -   -149   -500    233     43   -381    399    106   -626    210   -466   -720    275    394     45     96    359    117   -369   -294   -249 
     -     -6  -8606  -9649   -894  -1115   -701  -1378      *      * 
   578  -2850  -4722   1886   3053  -4893  -2831  -2144  -4800  -2340   -207  -3984   1249  -3344  -1804  -3163  -2523  -2905  -4287  -4875  -3885   633
     -   -149   -500    233     43   -381    399    106   -626    210   -466   -720    275    394     45     96    359    117   -369   -294   -249 
     -     -6  -8606  -9649   -894  -1115   -701  -1378      *      * 
   579  -3652  -4244  -3720  -2821  -5158  -3979  -2005  -4541   3760  -4145  -3517  -2727  -4003   1199   -603  -3515  -3341  -4315  -3913  -3850   634
     -   -149   -500    233     43   -381    399    106   -626    210   -466   -720    275    394     45     96    359    117   -369   -294   -249 
     -     -6  -8606  -9649   -894  -1115   -701  -1378      *      * 
   580  -2484  -4200   2213   2458  -4425  -2725  -1876  -4266  -1858   -246  -3388  -1323  -3142   2364  -2539  -2224  -2499  -3786  -4360  -3490   635
     -   -149   -500    233     43   -381    399    106   -626    210   -466   -720    275    394     45     96    359    117   -369   -294   -249 
     -     -6  -8606  -9649   -894  -1115   -701  -1378      *      * 
   581   1804  -2987    536   1944  -3299  -2315  -1071  -3058   -703  -2997  -2091   -943  -2478   1801    710  -1343  -1435  -2606  -3165  -2460   636
     -   -149   -500    233     43   -381    399    106   -626    210   -466   -720    275    394     45     96    359    117   -369   -294   -249 
     -     -6  -8606  -9649   -894  -1115   -701  -1378      *      * 
   582   1670  -2436  -5555  -5224  -3123  -5161  -5116   2275  -5134  -1977  -1863  -4931  -5054  -5037  -5236  -4496  -2891   2681  -4667  -4174   637
     -   -149   -500    233     43   -381    399    106   -626    210   -466   -720    275    394     45     96    359    117   -369   -294   -249 
     -     -6  -8606  -9649   -894  -1115   -701  -1378      *      * 
   583  -4167  -3565  -6558  -5976  -1724  -6335  -5006   1038  -5765   1339   4650  -6057  -5382  -4547  -5256  -5703  -4013  -1797  -3544  -3752   638
     -   -149   -500    233     43   -381    399    106   -626    210   -466   -720    275    394     45     96    359    117   -369   -294   -249 
     -     -6  -8606  -9649   -894  -1115   -701  -1378      *      * 
   584    862  -2640  -1021   1404  -2960  -2145   -802  -2709   1414  -2654   1137    937  -2238   1051    626  -1053    504  -2261  -2822  -2142   639
     -   -149   -500    233     43   -381    399    106   -626    210   -466   -720    275    394     45     96    359    117   -369   -294   -249 
     -     -6  -8606  -9649   -894  -1115   -701  -1378      *      * 
   585    966  -2645    557   1794  -2965  -2143   -804  -2716    834  -2661  -1734    869  -2238   -345    492    140  -1112  -2267  -2828    991   640
     -   -149   -500    233     43   -381    399    106   -626    210   -466   -720    275    394     45     96    359    117   -369   -294   -249 
     -     -6  -8606  -9649   -894  -1115   -701  -1378      *      * 
   586  -5765  -4802  -5973  -6324   4566  -5247  -3479  -5215  -6252  -4532  -4649  -5413  -5556  -5531  -5699  -5820  -5855  -5401  -2775  -1729   641
     -   -149   -500    233     43   -381    399    106   -626    210   -466   -720    275    394     45     96    359    117   -369   -294   -249 
     -     -6  -8606  -9649   -894  -1115   -701  -1378      *      * 
   587  -2897  -3773  -3276  -2230  -4408  -3567  -1624  -3907   2366  -3638  -2916  -2240  -3544  -1202   2789   1084  -2659  -3631  -3530   1279   642
     -   -149   -500    233     43   -381    399    106   -626    210   -466   -720    275    394     45     96    359    117   -369   -294   -249 
     -   -305  -8606  -2411   -894  -1115   -701  -1378      *      * 
   588   1192  -2722   -756   2010  -3053  -2090   -858  -2811   -498  -2758  -1853    893  -2255   1114  -1022   1332  -1201  -2359  -2933  -2232   643
     -   -149   -500    233     43   -381    399    106   -626    210   -466   -720    275    394     45     96    359    117   -369   -294   -249 
     -     -7  -8308  -9350   -894  -1115   -254  -2631      *      * 
   589     24  -2808  -1144    812  -3150   1856   -935  -2884   1445  -2814  -1905    794  -2395   -481   1459  -1239  -1296  -2444  -2964  -2310   644
     -   -149   -500    233     43   -381    399    106   -626    210   -466   -720    275    394     45     96    359    117   -369   -294   -249 
     -     -6  -8606  -9649   -894  -1115   -701  -1378      *      * 
   590  -1235  -2701  -1041   2314  -3025  -2189   1541  -2772   1382  -2714  -1793   -824  -2289   1107   -906    483    531  -2325  -2877  -2201   645
     -   -149   -500    233     43   -381    399    106   -626    210   -466   -720    275    394     45     96    359    117   -369   -294   -249 
     -     -6  -8606  -9649   -894  -1115   -701  -1378      *      * 
   591  -1513   2012  -3898  -3342  -1569   1185  -2176   -803  -2968    619   -785  -2772  -3141  -2612  -2806  -2094   1943   1919  -2100  -1759   646
     -   -149   -500    233     43   -381    399    106   -626    210   -466   -720    275    394     45     96    359    117   -369   -294   -249 
     -     -6  -8606  -9649   -894  -1115   -701  -1378      *      * 
   592  -2303  -3984   2829    734  -4235  -2657   2617  -4061  -1652  -3971  -3150  -1259  -3031   1998  -2303    509  -2303  -3579  -4150  -3312   647
     -   -149   -500    233     43   -381    399    106   -626    210   -466   -720    275    394     45     96    359    117   -369   -294   -249 
     -     -6  -8606  -9649   -894  -1115   -701  -1378      *      * 
   593  -3185  -2667  -5833  -5472  -2709  -5653  -5361   3520  -5402    732  -1441  -5318  -5282  -5075  -5424  -5020  -3159   1102  -4466  -4203   648
     -   -149   -500    233     43   -381    399    106   -626    210   -466   -720    275    394     45     96    359    117   -369   -294   -249 
     -     -6  -8606  -9649   -894  -1115   -701  -1378      *      * 
   594  -4233  -3620  -6592  -6052  -1756  -6374  -5088    837  -5840   3148   -535  -6147  -5432  -4616  -5327  -5813  -4086  -1798  -3587  -3767   649
     -   -149   -500    233     43   -381    399    106   -626    210   -466   -720    275    394     45     96    359    117   -369   -294   -249 
     -     -6  -8606  -9649   -894  -1115   -701  -1378      *      * 
   595  -3273  -2803  -5832  -5489  -2499  -5457  -5078   -291  -5340   1181  -1295  -5265  -5190  -4898  -5257  -4854  -3262   3406  -4174  -3944   650
     -   -149   -500    233     43   -381    399    106   -626    210   -466   -720    275    394     45     96    359    117   -369   -294   -249 
     -     -6  -8606  -9649   -894  -1115   -701  -1378      *      * 
   596   2482   2425  -4947  -5227  -4866  -2543  -4244  -4650  -4873  -4934  -3987  -3359  -3353  -4338  -4517   2560  -2121  -3414  -5105  -5057   651
     -   -149   -500    233     43   -381    399    106   -626    210   -466   -720    275    394     45     96    359    117   -369   -294   -249 
     -     -6  -8606  -9649   -894  -1115   -701  -1378      *      * 
   597  -3492  -3797  -5271  -5602  -5669  -3974  -5052  -5806  -5593  -5902  -5377  -4751  -4655  -5367  -5297  -3759   4070  -4968  -5263  -5667   652
     -   -149   -500    233     43   -381    399    106   -626    210   -466   -720    275    394     45     96    359    117   -369   -294   -249 
     -     -6  -8606  -9649   -894  -1115   -701  -1378      *      * 
   598  -1789  -2475  -2963  -3019  -4512  -2612  -3161  -4290  -3009  -4450  -3593  -2665  -3304   1195  -3170   1321   3453  -3360  -4622  -4282   653
     -   -149   -500    233     43   -381    399    106   -626    210   -466   -720    275    394     45     96    359    117   -369   -294   -249 
     -     -6  -8606  -9649   -894  -1115   -701  -1378      *      * 
   599  -3180  -2723  -5752  -5444  -2692  -5355  -5128   -203  -5303    408  -1496  -5187  -5173  -4991  -5282  -4765  -3185   3575  -4335  -4002   654
     -   -149   -500    233     43   -381    399    106   -626    210   -466   -720    275    394     45     96    359    117   -369   -294   -249 
     -     -6  -8606  -9649   -894  -1115   -701  -1378      *      * 
   600  -3041  -2537  -5726  -5426  -3172  -5529  -5622   3643  -5393  -1914  -1870  -5232  -5292  -5339  -5557  -4925  -3040   1719  -4950  -4437   655
     -   -149   -500    233     43   -381    399    106   -626    210   -466   -720    275    394     45     96    359    117   -369   -294   -249 
     -     -6  -8606  -9649   -894  -1115   -701  -1378      *      * 
   601  -5430  -5228  -3612   3947  -6344  -4681  -4699  -7063  -5157  -6645  -6414  -4313  -5189  -4741  -5394  -5361  -5588  -6631  -5421  -5965   656
     -   -149   -500    233     43   -381    399    106   -626    210   -466   -720    275    394     45     96    359    117   -369   -294   -249 
     -     -6  -8606  -9649   -894  -1115   -701  -1378      *      * 
   602  -3031  -2532  -5715  -5418  -3189  -5496  -5605   1299  -5381  -1941  -1890  -5213  -5279  -5335  -5545  -4892  -3032   3597  -4956  -4430   657
     -   -149   -500    233     43   -381    399    106   -626    210   -466   -720    275    394     45     96    359    117   -369   -294   -249 
     -     -6  -8606  -9649   -894  -1115   -701  -1378      *      * 
   603  -5250  -4847  -5806  -6183  -6522   3847  -5651  -7349  -6456  -6932  -6667  -5892  -5414  -6250  -6012  -5567  -5615  -6630  -5453  -6498   658
     -   -149   -500    233     43   -381    399    106   -626    210   -466   -720    275    394     45     96    359    117   -369   -294   -249 
     -     -6  -8606  -9649   -894  -1115   -701  -1378      *      * 
   604  -3033  -2523  -5724  -5423  -3215  -5550  -5662   2377  -5398  -1960  -1903  -5236  -5304  -5367  -5578  -4944  -3030   3280  -5005  -4470   659
     -   -149   -500    233     43   -381    399    106   -626    210   -466   -720    275    394     45     96    359    117   -369   -294   -249 
     -     -6  -8606  -9649   -894  -1115   -701  -1378      *      * 
   605  -3047  -4819   3594  -1162  -5308  -2895  -2415  -5310  -2832  -5167  -4578   1831  -3497  -2112  -3809    529  -3191  -4681  -5354  -4263   660
     -   -149   -500    233     43   -381    399    106   -626    210   -466   -720    275    394     45     96    359    117   -369   -294   -249 
     -     -6  -8606  -9649   -894  -1115   -701  -1378      *      * 
   606  -2864   2193  -5510  -5142  -2780  -4967  -4705    -67  -4977    328  -1593  -4788  -4896  -4734  -4969  -4276  -2877   3418  -4211  -3825   661
     -   -149   -500    233     43   -381    399    106   -626    210   -466   -720    275    394     45     96    359    117   -369   -294   -249 
     -     -6  -8606  -9649   -894  -1115   -701  -1378      *      * 
   607  -5672  -5016  -5908  -6280  -6507  -5021  -5699  -7438  -6489  -6950  -6782  -6096   4323  -6350  -6037  -6019  -5995  -6875  -5439  -6461   662
     -   -149   -500    233     43   -381    399    106   -626    210   -466   -720    275    394     45     96    359    117   -369   -294   -249 
     -     -6  -8606  -9649   -894  -1115   -701  -1378      *      * 
   608  -2836  -4685   1106    758  -4887  -2839  -2118  -4779  -2227  -4644  -3939   3706  -3339  -1773    913  -2514  -2883  -4267  -4821  -3863   663
     -   -149   -500    233     43   -381    399    106   -626    210   -466   -720    275    394     45     96    359    117   -369   -294   -249 
     -     -6  -8606  -9649   -894  -1115   -701  -1378      *      * 
   609   3424  -2678  -4750  -4903  -3592  -3117  -4156  -2906  -4607    251  -2753  -3733  -3821  -4289  -4396  -2533  -2630  -2769  -4398  -4140   664
     -   -149   -500    233     43   -381    399    106   -626    210   -466   -720    275    394     45     96    359    117   -369   -294   -249 
     -     -6  -8606  -9649   -894  -1115   -701  -1378      *      * 
   610  -1733  -2391  -3350  -3548  -4764  -2573  -3631  -4580  -3874  -4788  -3879    966  -3332  -3513  -3955   2212   3105  -3452  -4946  -4695   665
     -   -149   -500    233     43   -381    399    106   -626    210   -466   -720    275    394     45     96    359    117   -369   -294   -249 
     -     -6  -8606  -9649   -894  -1115   -701  -1378      *      * 
   611  -2646   3135  -5157  -4658  -2289  -4652  -3817   1049  -4404    713   1906  -4303  -4512  -4051  -4295  -3846  -2605   2721  -3428  -3116   666
     -   -149   -500    233     43   -381    399    106   -626    210   -466   -720    275    394     45     96    359    117   -369   -294   -249 
     -     -6  -8606  -9649   -894  -1115   -701  -1378      *      * 
   612  -3731  -3300  -6047  -5669  -1983  -5512  -4742    907  -5317   -621   5023  -5445  -5173  -4576  -5012  -4956  -3703  -1347  -3650  -3569   667
     -   -149   -500    233     43   -381    399    106   -626    210   -466   -720    275    394     45     96    359    117   -369   -294   -249 
     -     -6  -8606  -9649   -894  -1115   -701  -1378      *      * 
   613  -3069  -2555  -5746  -5414  -3013  -5584  -5495   2106  -5370    187  -1721  -5241  -5283  -5229  -5490  -4957  -3055   3203  -4764  -4341   668
     -   -149   -500    233     43   -381    399    106   -626    210   -466   -720    275    394     45     96    359    117   -369   -294   -249 
     -     -6  -8606  -9649   -894  -1115   -701  -1378      *      * 
   614  -3037  -2529  -5727  -5425  -3198  -5548  -5652   3449  -5398  -1941  -1889  -5238  -5302  -5359  -5573  -4943  -3034   2226  -4986  -4460   669
     -   -149   -500    233     43   -381    399    106   -626    210   -466   -720    275    394     45     96    359    117   -369   -294   -249 
     -     -6  -8606  -9649   -894  -1115   -701  -1378      *      * 
   615  -2186  -2237  -3105   2664  -1381  -3505  -2101  -1297  -2455    469   3269  -2652  -3519  -2275  -2599  -2591  -2118  -1474  -2161   1238   670
     -   -149   -500    233     43   -381    399    106   -626    210   -466   -720    275    394     45     96    359    117   -369   -294   -249 
     -     -6  -8606  -9649   -894  -1115   -701  -1378      *      * 
   616    428  -4539   2638  -1052  -4819  -2817   2831  -4734  -2311  -4625  -3915   2714  -3327  -1800  -3105  -2481  -2845  -4207  -4808  -3845   671
     -   -149   -500    233     43   -381    399    106   -626    210   -466   -720    275    394     45     96    359    117   -369   -294   -249 
     -     -6  -8606  -9649   -894  -1115   -701  -1378      *      * 
   617   3335  -2589  -4581  -4905  -5102  -2839  -4353  -4957  -4888  -5198  -4319  -3556   1803  -4439  -4630  -2260  -2478  -3759  -5179  -5216   672
     -   -149   -500    233     43   -381    399    106   -626    210   -466   -720    275    394     45     96    359    117   -369   -294   -249 
     -     -6  -8606  -9649   -894  -1115   -701  -1378      *      * 
   618  -3158  -5206   2297   3169  -5303  -2915   1882  -5313  -2741  -5144  -4568  -1498  -3498  -2040  -3720  -2765  -3253  -4756  -5326  -4208   673
     -   -149   -500    233     43   -381    399    106   -626    210   -466   -720    275    394     45     96    359    117   -369   -294   -249 
     -     -6  -8606  -9649   -894  -1115   -701  -1378      *      * 
   619  -5677  -5058  -5817  -5522  -6223  -5022  -4626  -6808  -3755  -6307  -5975  -5374  -5388  -4598   4244  -5871  -5687  -6494  -5162  -5792   674
     -   -149   -500    233     43   -381    399    106   -626    210   -466   -720    275    394     45     96    359    117   -369   -294   -249 
     -     -6  -8606  -9649   -894  -1115   -701  -1378      *      * 
   620  -4563  -3869  -6159  -6019   3999  -5890  -3070  -1801  -5719   1543  -1101  -5134  -5390  -4509  -5159  -5324  -4429  -2576  -2179  -1228   675
     -   -149   -500    233     43   -381    399    106   -626    210   -466   -720    275    394     45     96    359    117   -369   -294   -249 
     -     -6  -8606  -9649   -894  -1115   -701  -1378      *      * 
   621  -5250  -4847  -5806  -6183  -6522   3847  -5651  -7349  -6456  -6932  -6667  -5892  -5414  -6250  -6012  -5567  -5615  -6630  -5453  -6498   676
     -   -149   -500    233     43   -381    399    106   -626    210   -466   -720    275    394     45     96    359    117   -369   -294   -249 
     -     -6  -8606  -9649   -894  -1115   -701  -1378      *      * 
   622  -4153  -3549  -6543  -6011  -1787  -6331  -5096   1746  -5811   2979   -563  -6088  -5421  -4629  -5327  -5755  -4016  -1643  -3616  -3788   677
     -   -149   -500    233     43   -381    399    106   -626    210   -466   -720    275    394     45     96    359    117   -369   -294   -249 
     -     -6  -8606  -9649   -894  -1115   -701  -1378      *      * 
   623   1879  -2303  -4593  -4909  -4939  -2572  -4213  -4766  -4789  -5032  -4082  -3325  -3381  -4277  -4497   3188  -2167  -3490  -5153  -5088   678
     -   -149   -500    233     43   -381    399    106   -626    210   -466   -720    275    394     45     96    359    117   -369   -294   -249 
     -     -6  -8606  -9649   -894  -1115   -701  -1378      *      * 
   624    439  -2488  -2986  -2981  -4452  -2631  -3070  -4155  -2809  -4331  -3501  -2647  -3303   3926  -2962  -1985   1712  -3301  -4540  -4207   679
     -   -149   -500    233     43   -381    399    106   -626    210   -466   -720    275    394     45     96    359    117   -369   -294   -249 
     -     -6  -8606  -9649   -894  -1115   -701  -1378      *      * 
   625  -5115  -4414  -6204  -6244  -2951  -5470  -5254  -2575  -6116   3356  -1889  -6161  -5527  -5404  -5641  -6103  -5097  -3356  -4277  -4394   680
     -   -149   -500    233     43   -381    399    106   -626    210   -466   -720    275    394     45     96    359    117   -369   -294   -249 
     -     -6  -8606  -9649   -894  -1115   -701  -1378      *      * 
   626  -6015  -5138  -5535  -5855  -4913  -5107   5454  -7150  -5844  -6563  -6480  -5798  -5559  -5877  -5573  -6272  -6215  -6846  -4779  -4545   681
     -   -149   -500    233     43   -381    399    106   -626    210   -466   -720    275    394     45     96    359    117   -369   -294   -249 
     -     -6  -8606  -9649   -894  -1115   -701  -1378      *      * 
   627  -5470  -5019  -4845  -5103  -5892  -4886  -4954  -6902  -4882  -6421  -6210  -5168  -5358   4603  -4801  -5641  -5669  -6516  -5203  -5598   682
     -   -149   -500    233     43   -381    399    106   -626    210   -466   -720    275    394     45     96    359    117   -369   -294   -249 
     -     -6  -8606  -9649   -894  -1115   -701  -1378      *      * 
   628  -4231  -3618  -6591  -6051  -1756  -6373  -5088    865  -5839   3145   -535  -6146  -5432  -4616  -5327  -5811  -4084  -1794  -3588  -3768   683
     -   -149   -500    233     43   -381    399    106   -626    210   -466   -720    275    394     45     96    359    117   -369   -294   -249 
     -     -6  -8606  -9649   -894  -1115   -701  -1378      *      * 
   629  -5677  -5058  -5817  -5522  -6223  -5022  -4626  -6808  -3755  -6307  -5975  -5374  -5388  -4598   4244  -5871  -5687  -6494  -5162  -5792   684
     -   -149   -500    233     43   -381    399    106   -626    210   -466   -720    275    394     45     96    359    117   -369   -294   -249 
     -     -6  -8606  -9649   -894  -1115   -701  -1378      *      * 
   630  -5250  -4847  -5806  -6183  -6522   3847  -5651  -7349  -6456  -6932  -6667  -5892  -5414  -6250  -6012  -5567  -5615  -6630  -5453  -6498   685
     -   -149   -500    233     43   -381    399    106   -626    210   -466   -720    275    394     45     96    359    117   -369   -294   -249 
     -     -6  -8606  -9649   -894  -1115   -701  -1378      *      * 
   631  -5677  -5058  -5817  -5522  -6223  -5022  -4626  -6808  -3755  -6307  -5975  -5374  -5388  -4598   4244  -5871  -5687  -6494  -5162  -5792   686
     -   -149   -500    233     43   -381    399    106   -626    210   -466   -720    275    394     45     96    359    117   -369   -294   -249 
     -     -6  -8606  -9649   -894  -1115   -701  -1378      *      * 
   632  -3031  -2532  -5714  -5418  -3189  -5495  -5603   1281  -5381  -1941  -1890  -5213  -5278  -5334  -5544  -4890  -3032   3600  -4954  -4429   687
     -   -149   -500    233     43   -381    399    106   -626    210   -466   -720    275    394     45     96    359    117   -369   -294   -249 
     -     -6  -8606  -9649   -894  -1115   -701  -1378      *      * 
   633  -1979  -2579  -4145  -4504  -5117   3579  -4247  -5056  -4798  -5263  -4350  -3415  -3589  -4294  -4610    675  -2449  -3784  -5202  -5180   688
     -   -149   -500    233     43   -381    399    106   -626    210   -466   -720    275    394     45     96    359    117   -369   -294   -249 
     -     -6  -8606  -9649   -894  -1115   -701  -1378      *      * 
   634  -5677  -5058  -5817  -5522  -6223  -5022  -4626  -6808  -3755  -6307  -5975  -5374  -5388  -4598   4244  -5871  -5687  -6494  -5162  -5792   689
     -   -149   -500    233     43   -381    399    106   -626    210   -466   -720    275    394     45     96    359    117   -369   -294   -249 
     -     -6  -8606  -9649   -894  -1115   -701  -1378      *      * 
   635  -1862  -2548  -2778  -3121  -4970   3209  -3592  -4843  -3990  -5021  -4123   1196  -3390  -3462  -4175   1332  -2301  -3645  -5140  -4829   690
     -   -149   -500    233     43   -381    399    106   -626    210   -466   -720    275    394     45     96    359    117   -369   -294   -249 
     -     -6  -8606  -9649   -894  -1115   -701  -1378      *      * 
   636     50   1503   1859   1315  -2990    267   -842  -2739   -433  -2690  -1768    875  -2269   -386   -942    313    602  -2293  -2862  -2180   691
     -   -149   -500    233     43   -381    399    106   -626    210   -466   -720    275    394     45     96    359    117   -369   -294   -249 
     -     -6  -8606  -9649   -894  -1115   -701  -1378      *      * 
   637  -1580  -2127  -2079  -1440  -2226  -2707   3135  -1797   1391    793  -1292  -1580  -2766  -1027    863  -1713    307   1056  -2429  -2002   692
     -   -149   -500    233     43   -381    399    106   -626    210   -466   -720    275    394     45     96    359    117   -369   -294   -249 
     -     -6  -8606  -9649   -894  -1115   -701  -1378      *      * 
   638    727  -2891  -1132    663  -3233  -2340  -1007  -2967   1591  -2898  -1996   -977    571   3000   -960  -1319  -1383  -2529  -3048  -2393   693
     -   -149   -500    233     43   -381    399    106   -626    210   -466   -720    275    394     45     96    359    117   -369   -294   -249 
     -     -6  -8606  -9649   -894  -1115   -701  -1378      *      * 
   639    494  -2281  -4556  -4862  -4955    681  -4195  -4777  -4782  -5031  -4067  -3296  -3357  -4247  -4498   3339  -2141  -3478  -5170  -5115   694
     -   -149   -500    233     43   -381    399    106   -626    210   -466   -720    275    394     45     96    359    117   -369   -294   -249 
     -     -6  -8606  -9649   -894  -1115   -701  -1378      *      * 
   640  -3547  -3166  -4786  -4531   2591  -4598   1636  -2842    573  -2756  -2429  -3606  -4564  -3504  -3853  -3739  -3462    498  -1092   3757   695
     -   -149   -500    233     43   -381    399    106   -626    210   -466   -720    275    394     45     96    359    117   -369   -294   -249 
     -     -6  -8606  -9649   -894  -1115   -701  -1378      *      * 
   641    346   5419  -4949  -5074   1104  -2827  -3628  -3200  -4699  -3527  -3066  -3490  -3557  -4191  -4376  -2188  -2307  -2766  -3606  -2860   696
     -   -149   -500    233     43   -381    399    106   -626    210   -466   -720    275    394     45     96    359    117   -369   -294   -249 
     -     -6  -8606  -9649   -894  -1115   -701  -1378      *      * 
   642  -3449  -2977  -5903  -5366   2623  -5502  -4418    867  -5131   1999   -691  -5172  -5007  -4336  -4831  -4753  -3360   1763  -3454  -3412   697
     -   -149   -500    233     43   -381    399    106   -626    210   -466   -720    275    394     45     96    359    117   -369   -294   -249 
     -     -6  -8606  -9649   -894  -1115   -701  -1378      *      * 
   643  -5115  -4414  -6204  -6244  -2951  -5470  -5254  -2575  -6116   3356  -1889  -6161  -5527  -5404  -5641  -6103  -5097  -3356  -4277  -4394   698
     -   -149   -500    233     43   -381    399    106   -626    210   -466   -720    275    394     45     96    359    117   -369   -294   -249 
     -     -6  -8606  -9649   -894  -1115   -701  -1378      *      * 
   644    289   2325  -4208  -3607  -1557  -3469  -2416   -425  -3237    818   3072  -3127  -3485  -2861  -3057  -2580  -1777   2280  -2231  -1900   699
     -   -149   -500    233     43   -381    399    106   -626    210   -466   -720    275    394     45     96    359    117   -369   -294   -249 
     -     -6  -8606  -9649   -894  -1115   -701  -1378      *      * 
   645    929  -1617  -2100  -1542  -1681    182   1646  -1253  -1386  -1545   -845  -1625  -2642  -1256  -1686    305   1443    479  -2063   2404   700
     -   -149   -500    233     43   -381    399    106   -626    210   -466   -720    275    394     45     96    359    117   -369   -294   -249 
     -  -1093  -8606   -920   -894  -1115   -701  -1378      *      * 
   646  -1277  -2282  -1106   -830  -3199   1179  -1014  -2883   2768  -2830  -2019  -1001   1568   -623   -548  -1249  -1332  -2397  -2912  -2448   701
     -   -149   -500    233     43   -381    399    106   -626    210   -466   -720    275    394     45     96    359    117   -369   -294   -249 
     -  -1575  -7525   -602   -894  -1115  -2995   -193      *      * 
   647  -1051  -1988   3384    302  -2416  -1099   -591  -2411   -759  -2485  -1931    -35  -1595   -347  -1344   -896  -1158  -2040  -2316  -1833   702
     -   -149   -500    233     43   -381    399    106   -626    210   -466   -720    275    394     45     96    359    117   -369   -294   -249 
     -    -34  -5984  -7026   -894  -1115  -3549   -129      *      * 
   648   -919  -1853    424   2991  -2231  -1144   -432  -2016   -277  -2110  -1526    -49  -1565   -145   -695   -796   -971  -1712  -2141  -1669   703
     -   -149   -500    233     43   -381    399    106   -626    210   -466   -720    275    394     45     96    359    117   -369   -294   -249 
     -    -34  -5984  -7026   -894  -1115  -3549   -129      *      * 
   649   -965   -765  -2559  -2283   -542  -2409  -1776   2986  -1954    370    390  -2103  -2531  -1861  -1990  -1809  -1000   1205  -1639  -1199   704
     -   -149   -500    233     43   -381    399    106   -626    210   -466   -720    275    394     45     96    359    117   -369   -294   -249 
     -    -34  -5984  -7026   -894  -1115  -2485   -284      *      * 
   650  -1238  -1775  -1520   -886  -1104  -2010   -387  -1668   2390  -1649  -1052   -927  -2110   -202    300  -1269  -1129  -1500   4337   -638   705
     -   -149   -500    233     43   -381    399    106   -626    210   -466   -720    275    394     45     96    359    117   -369   -294   -249 
     -    -22  -6624  -7666   -894  -1115   -472  -1842      *      * 
   651  -1270  -2744   1692    929  -3043  -2097   -871  -2796   -529  -2754  -1857   2383    463   -432  -1061  -1133    518    446  -2940  -2237   706
     -   -149   -500    233     43   -381    399    106   -626    210   -466   -720    275    394     45     96    359    117   -369   -294   -249 
     -     -7  -8295  -9337   -894  -1115  -1986   -420      *      * 
   652  -2174  -3301   -937   1788  -4518  -2516  -2181  -4384  -2283  -4371  -3622  -1504   3432  -1870  -2889    615  -2390  -3680  -4529  -3773   707
     -   -149   -500    233     43   -381    399    106   -626    210   -466   -720    275    394     45     96    359    117   -369   -294   -249 
     -     -7  -8295  -9337   -894  -1115   -905  -1101      *      * 
   653  -1308  -1849  -1803  -1225  -1928  -2463  -1170  -1507   2275   1115   1741  -1381    678   -924  -1168    445  -1249  -1345  -2215  -1767   708
     -   -149   -500    233     43   -381    399    106   -626    210   -466   -720    275    394     45     96    359    117   -369   -294   -249 
     -     -6  -8452  -9494   -894  -1115   -358  -2186      *      * 
   654  -1371  -2593    742   -769  -2980   -111  -1127    517   -788  -2730  -1864    879  -2471   -710  -1287   1865   1828  -2292  -2979  -2344   709
     -   -149   -500    233     43   -381    399    106   -626    210   -466   -720    275    394     45     96    359    117   -369   -294   -249 
     -     -6  -8606  -9649   -894  -1115   -701  -1378      *      * 
   655  -1222  -2702    579   1744  -3021  -2170   -847  -2773   1184  -2717  -1793    854  -2276   1285   -950    335   1358  -2323  -2884  -2197   710
     -   -149   -500    233     43   -381    399    106   -626    210   -466   -720    275    394     45     96    359    117   -369   -294   -249 
     -     -6  -8606  -9649   -894  -1115   -701  -1378      *      * 
   656    252   1803    607    814  -2887  -2152   -816  -2621   -406  -2595  -1685    934    497   -364   -910    976   1100   -145  -2787  -2118   711
     -   -149   -500    233     43   -381    399    106   -626    210   -466   -720    275    394     45     96    359    117   -369   -294   -249 
     -   -135  -8606  -3530   -894  -1115   -701  -1378      *      * 
   657   2202  -2519  -1948    873  -4234   1887  -2473  -4014  -2417  -4103  -3226  -1997  -3031  -2158  -2853   1314  -1966  -3189  -4301  -3773   712
     -   -149   -500    233     43   -381    399    106   -626    210   -466   -720    275    394     45     96    359    117   -369   -294   -249 
     -     -6  -8478  -9520   -894  -1115   -388  -2085      *      * 
   658  -1707  -3030  -1638  -1012  -3434    200  -1113  -3102   2300    626  -2131   1059  -2682   1664    888  -1591  -1609  -2704  -3094  -2552   713
     -   -149   -500    233     43   -381    399    106   -626    210   -466   -720    275    394     45     96    359    117   -369   -294   -249 
     -     -6  -8606  -9649   -894  -1115   -701  -1378      *      * 
   659  -1181  -2642    553   1370    599  -2153   -810    -95   1799  -2655  -1732   -790  -2246   1858    710  -1062  -1119  -2262  -2825  -2147   714
     -   -149   -500    233     43   -381    399    106   -626    210   -466   -720    275    394     45     96    359    117   -369   -294   -249 
     -     -6  -8606  -9649   -894  -1115   -701  -1378      *      * 
   660  -5677  -5058  -5817  -5522  -6223  -5022  -4626  -6808  -3755  -6307  -5975  -5374  -5388  -4598   4244  -5871  -5687  -6494  -5162  -5792   715
     -   -149   -500    233     43   -381    399    106   -626    210   -466   -720    275    394     45     96    359    117   -369   -294   -249 
     -     -6  -8606  -9649   -894  -1115   -701  -1378      *      * 
   661  -4366  -3734  -6685  -6114  -1700  -6472  -5083  -1212  -5877   3037   2757  -6254  -5449  -4583  -5316  -5918  -4197  -2086  -3541  -3757   716
     -   -149   -500    233     43   -381    399    106   -626    210   -466   -720    275    394     45     96    359    117   -369   -294   -249 
     -     -6  -8606  -9649   -894  -1115   -701  -1378      *      * 
   662  -1547  -2949  -1379    785  -3327     96  -1031  -3033   1513  -2936  -2045    958  -2546   1646   2397  -1423  -1465  -2606  -3051  -2451   717
     -   -149   -500    233     43   -381    399    106   -626    210   -466   -720    275    394     45     96    359    117   -369   -294   -249 
     -     -6  -8606  -9649   -894  -1115   -701  -1378      *      * 
   663    313  -1388  -3737  -3130  -1409  -3143  -2041   1980    517  -1197   1853  -2724  -3182  -2455  -2663  -2231    569   2105  -1960  -1607   718
     -   -149   -500    233     43   -381    399    106   -626    210   -466   -720    275    394     45     96    359    117   -369   -294   -249 
     -     -6  -8606  -9649   -894  -1115   -701  -1378      *      * 
   664  -3551  -3100  -5934  -5334   2115  -5459  -4240    866  -5052   1566   3696  -5140  -4925  -4154  -4678  -4679  -3435    637  -3256  -3299   719
     -   -149   -500    233     43   -381    399    106   -626    210   -466   -720    275    394     45     96    359    117   -369   -294   -249 
     -     -6  -8606  -9649   -894  -1115   -701  -1378      *      * 
   665   1072  -2603  -1034    663  -2909    950   -811  -2648    773  -2613  -1698   -793  -2244   -357   1184    258    447     95  -2797  -2125   720
     -   -149   -500    233     43   -381    399    106   -626    210   -466   -720    275    394     45     96    359    117   -369   -294   -249 
     -     -6  -8606  -9649   -894  -1115   -701  -1378      *      * 
   666  -1522  -3040   1928   1795  -3347    218  -1105  -3113   1470  -3050  -2145   -950  -2502   1107  -1298    329  -1475  -2657  -3219  -2503   721
     -   -149   -500    233     43   -381    399    106   -626    210   -466   -720    275    394     45     96    359    117   -369   -294   -249 
     -     -6  -8606  -9649   -894  -1115   -701  -1378      *      * 
   667  -2007  -3250  -1140    856  -4063  -2589  -1863  -3845  -1710  -3831  -2988    989  -2998  -1482  -2269   1986   2691  -3290  -4027  -3311   722
     -   -149   -500    233     43   -381    399    106   -626    210   -466   -720    275    394     45     96    359    117   -369   -294   -249 
     -     -6  -8606  -9649   -894  -1115   -701  -1378      *      * 
   668    267  -1977  -1484   -931  -2082  -2342  -1054  -1694   -817    703   1612   1410  -2430   1663  -1242    352   1254  -1481  -2318  -1806   723
     -   -149   -500    233     43   -381    399    106   -626    210   -466   -720    275    394     45     96    359    117   -369   -294   -249 
     -     -6  -8606  -9649   -894  -1115   -701  -1378      *      * 
   669  -3355  -5110   3955  -1350  -5453  -3088  -2617  -5593  -3084  -5413  -4891    961  -3692  -2333  -4079  -2993  -3490  -4993  -5417  -4433   724
     -   -149   -500    233     43   -381    399    106   -626    210   -466   -720    275    394     45     96    359    117   -369   -294   -249 
     -     -6  -8606  -9649   -894  -1115   -701  -1378      *      * 
   670  -5250  -4847  -5806  -6183  -6522   3847  -5651  -7349  -6456  -6932  -6667  -5892  -5414  -6250  -6012  -5567  -5615  -6630  -5453  -6498   725
     -   -149   -500    233     43   -381    399    106   -626    210   -466   -720    275    394     45     96    359    117   -369   -294   -249 
     -     -6  -8606  -9649   -894  -1115   -701  -1378      *      * 
   671  -5765  -4802  -5973  -6324   4566  -5247  -3479  -5215  -6252  -4532  -4649  -5413  -5556  -5531  -5699  -5820  -5855  -5401  -2775  -1729   726
     -   -149   -500    233     43   -381    399    106   -626    210   -466   -720    275    394     45     96    359    117   -369   -294   -249 
     -     -6  -8606  -9649   -894  -1115   -701  -1378      *      * 
   672    320  -1625  -2001    314    817  -2539  -1286  -1210   1856  -1504   -804  -1550  -2613  -1160  -1579  -1528  -1219   1892  -2010   1236   727
     -   -149   -500    233     43   -381    399    106   -626    210   -466   -720    275    394     45     96    359    117   -369   -294   -249 
     -     -6  -8606  -9649   -894  -1115   -701  -1378      *      * 
   673  -3864  -3298  -6325  -5853  -1950  -6101  -5107   3264  -5678   1984   -728  -5840  -5374  -4707  -5322  -5512  -3770  -1133  -3753  -3833   728
     -   -149   -500    233     43   -381    399    106   -626    210   -466   -720    275    394     45     96    359    117   -369   -294   -249 
     -     -6  -8606  -9649   -894  -1115   -701  -1378      *      * 
   674   3358  -2303  -4619  -4940  -4936  -2573  -4223  -4760  -4807  -5030  -4082  -3333  -3383  -4292  -4506   1166  -2169  -3488  -5153  -5090   729
     -   -149   -500    233     43   -381    399    106   -626    210   -466   -720    275    394     45     96    359    117   -369   -294   -249 
     -     -6  -8606  -9649   -894  -1115   -701  -1378      *      * 
   675  -3033  -5026   1113   3338  -5163  -2878  -2264  -5117  -2576  -4964  -4332   1150  -3434    855  -3491  -2665  -3111  -4574  -5162  -4090   730
     -   -149   -500    233     43   -381    399    106   -626    210   -466   -720    275    394     45     96    359    117   -369   -294   -249 
     -     -6  -8606  -9649   -894  -1115   -701  -1378      *      * 
   676  -1543  -1966  -2126   2088  -1859  -2762  -1465    662   1626    915   1654  -1702  -2818  -1256  -1567  -1753  -1476  -1289  -2326  -1912   731
     -   -149   -500    233     43   -381    399    106   -626    210   -466   -720    275    394     45     96    359    117   -369   -294   -249 
     -     -6  -8606  -9649   -894  -1115   -701  -1378      *      * 
   677  -5403  -5247   4201  -3898  -6360  -4647  -4682  -7143  -5306  -6710  -6481  -4228  -5165  -4724  -5628  -5311  -5571  -6677  -5444  -5968   732
     -   -149   -500    233     43   -381    399    106   -626    210   -466   -720    275    394     45     96    359    117   -369   -294   -249 
     -     -6  -8606  -9649   -894  -1115   -701  -1378      *      * 
   678  -5115  -4414  -6204  -6244  -2951  -5470  -5254  -2575  -6116   3356  -1889  -6161  -5527  -5404  -5641  -6103  -5097  -3356  -4277  -4394   733
     -   -149   -500    233     43   -381    399    106   -626    210   -466   -720    275    394     45     96    359    117   -369   -294   -249 
     -     -6  -8606  -9649   -894  -1115   -701  -1378      *      * 
   679  -2710  -3709  -2878   2174  -4360  -3414  -1553  -3830   2499   -114  -2826  -2065  -3411  -1122   1825  -2585  -2499  -3526  -3511  -3241   734
     -   -149   -500    233     43   -381    399    106   -626    210   -466   -720    275    394     45     96    359    117   -369   -294   -249 
     -     -6  -8606  -9649   -894  -1115   -701  -1378      *      * 
   680  -2124  -1906  -4371    299  -1374  -3719  -2554   1311  -3380   2351   1788  -3334  -3658  -2920  -3182  -2821  -2053  -1070  -2256   1490   735
     -   -149   -500    233     43   -381    399    106   -626    210   -466   -720    275    394     45     96    359    117   -369   -294   -249 
     -     -6  -8606  -9649   -894  -1115   -701  -1378      *      * 
   681  -5677  -5058  -5817  -5522  -6223  -5022  -4626  -6808  -3755  -6307  -5975  -5374  -5388  -4598   4244  -5871  -5687  -6494  -5162  -5792   736
     -   -149   -500    233     43   -381    399    106   -626    210   -466   -720    275    394     45     96    359    117   -369   -294   -249 
     -     -6  -8606  -9649   -894  -1115   -701  -1378      *      * 
   682  -3708  -4110  -3703  -3803  -5776   3451  -3782  -5838   1772  -5632  -5029  -3753  -4522  -3581  -3067  -3819  -3961  -5129  -5025  -5229   737
     -   -149   -500    233     43   -381    399    106   -626    210   -466   -720    275    394     45     96    359    117   -369   -294   -249 
     -     -6  -8606  -9649   -894  -1115   -701  -1378      *      * 
   683  -2400  -3375  -1441    705  -4967  -2805  -2735  -4858  -2921  -4876  -4125  -1991   3635  -2459  -3490   1336  -2693  -4016  -5007  -4319   738
     -   -149   -500    233     43   -381    399    106   -626    210   -466   -720    275    394     45     96    359    117   -369   -294   -249 
     -     -6  -8606  -9649   -894  -1115   -701  -1378      *      * 
   684  -5250  -4847  -5806  -6183  -6522   3847  -5651  -7349  -6456  -6932  -6667  -5892  -5414  -6250  -6012  -5567  -5615  -6630  -5453  -6498   739
     -   -149   -500    233     43   -381    399    106   -626    210   -466   -720    275    394     45     96    359    117   -369   -294   -249 
     -     -6  -8606  -9649   -894  -1115   -701  -1378      *      * 
   685  -3201  -5299   3073   2604  -5397  -2919  -2378  -5405  -2820  -5228  -4679   1074  -3515  -2073  -3854  -2796  -3305  -4836  -5431  -4275   740
     -   -149   -500    233     43   -381    399    106   -626    210   -466   -720    275    394     45     96    359    117   -369   -294   -249 
     -     -6  -8606  -9649   -894  -1115   -701  -1378      *      * 
   686  -3326  -2860  -5816  -5304   1905  -5427  -4453   1671  -5085   1958   -805  -5095  -4990  -4385  -4840  -4682  -3253   1950  -3555  -3482   741
     -   -149   -500    233     43   -381    399    106   -626    210   -466   -720    275    394     45     96    359    117   -369   -294   -249 
     -     -6  -8606  -9649   -894  -1115   -701  -1378      *      * 
   687  -2938  -2617  -5244  -4658   2463    169  -3330    825  -4314   2428   -527  -4264  -4387  -3649  -4026  -3775  -2854  -1456  -2708  -2408   742
     -   -149   -500    233     43   -381    399    106   -626    210   -466   -720    275    394     45     96    359    117   -369   -294   -249 
     -     -6  -8606  -9649   -894  -1115   -701  -1378      *      * 
   688  -3091  -4712   1034  -1287  -5318   3337  -2505  -5329  -2865  -5190  -4596  -1667  -3569   1355  -3745  -2792  -3242  -4700  -5301  -4320   743
     -   -149   -500    233     43   -381    399    106   -626    210   -466   -720    275    394     45     96    359    117   -369   -294   -249 
     -  -2647  -8606   -255   -894  -1115   -701  -1378      *      * 
   689    -13   -517  -1114  -1046  -1513   -837   -981   -796   -883  -1290   -803   -789  -1414   -872  -1023   -244   3010   -498  -1845  -1480   744
     -   -149   -500    233     43   -381    399    106   -626    210   -466   -720    275    394     45     96    359    117   -369   -294   -249 
     -    -34  -5994  -7036   -894  -1115  -3548   -129      *      * 
   690   -970  -1634   -738   -386  -2107  -1473   -219  -1805   3053  -1800  -1191   -495  -1703    116    627   -947   -916  -1553  -1767  -1474   745
     -   -149   -500    233     43   -381    399    106   -626    210   -466   -720    275    394     45     96    359    117   -369   -294   -249 
     -    -34  -5994  -7036   -894  -1115  -2397   -304      *      * 
   691   -644  -1487   -247   -412  -2751   2279  -1054  -2655  -1017  -2746  -1976   2673  -1798   -782  -1434   -692   -897  -1992  -2804  -2262   746
     -   -149   -500    233     43   -381    399    106   -626    210   -466   -720    275    394     45     96    359    117   -369   -294   -249 
     -    -21  -6690  -7732   -894  -1115    -89  -4066      *      * 
   692  -1281  -1581  -2087  -1516    857    269  -1313  -1163   1277     15   -763  -1605  -2632  -1211    639  -1554   2031    489  -1983  -1563   747
     -   -149   -500    233     43   -381    399    106   -626    210   -466   -720    275    394     45     96    359    117   -369   -294   -249 
     -     -6  -8606  -9649   -894  -1115   -701  -1378      *      * 
   693  -1585  -2990  -1359   1896  -3368  -2478  -1063  -3074   2238  -2976  -2088    941  -2574   -613   1414    293  -1504  -2647  -3092  -2489   748
     -   -149   -500    233     43   -381    399    106   -626    210   -466   -720    275    394     45     96    359    117   -369   -294   -249 
     -     -6  -8606  -9649   -894  -1115   -701  -1378      *      * 
   694  -5470  -5019  -4845  -5103  -5892  -4886  -4954  -6902  -4882  -6421  -6210  -5168  -5358   4603  -4801  -5641  -5669  -6516  -5203  -5598   749
     -   -149   -500    233     43   -381    399    106   -626    210   -466   -720    275    394     45     96    359    117   -369   -294   -249 
     -     -6  -8606  -9649   -894  -1115   -701  -1378      *      * 
   695    509  -2263  -4691  -4938  -4889  -2542  -4171  -4682  -4717  -4951  -3999  -3304  -3348  -4222  -4440   3265   1343  -3431  -5113  -5048   750
     -   -149   -500    233     43   -381    399    106   -626    210   -466   -720    275    394     45     96    359    117   -369   -294   -249 
     -     -6  -8606  -9649   -894  -1115   -701  -1378      *      * 
   696  -5250  -4847  -5806  -6183  -6522   3847  -5651  -7349  -6456  -6932  -6667  -5892  -5414  -6250  -6012  -5567  -5615  -6630  -5453  -6498   751
     -   -149   -500    233     43   -381    399    106   -626    210   -466   -720    275    394     45     96    359    117   -369   -294   -249 
     -  -1963  -8606   -433   -894  -1115   -701  -1378      *      * 
   697  -1164  -2127   -906   -408  -2289  -1832   3406  -2209   2403  -2075  -1347   -551  -1940    148    640  -1065  -1030  -1914  -1969  -1496   752
     -   -149   -500    233     43   -381    399    106   -626    210   -466   -720    275    394     45     96    359    117   -369   -294   -249 
     -    -21  -6665  -7707   -894  -1115   -278  -2512      *      * 
   698    445  -1105  -3480  -2854  -1032  -2799  -1660    696  -2477   1433   1797    467  -2845  -2121  -2321  -1879  -1203   -498  -1553   2763   753
     -   -149   -500    233     43   -381    399    106   -626    210   -466   -720    275    394     45     96    359    117   -369   -294   -249 
     -     -6  -8452  -9494   -894  -1115   -358  -2186      *      * 
   699    771  -1289  -2923  -2332    939  -2753  -1596    770  -2070    155   -493    873   2328  -1823  -2123    194  -1254   -715  -1738  -1373   754
     -   -149   -500    233     43   -381    399    106   -626    210   -466   -720    275    394     45     96    359    117   -369   -294   -249 
     -     -6  -8606  -9649   -894  -1115   -701  -1378      *      * 
   700  -1463  -2969    733   2341  -3281   1002  -1059  -3044    728  -2984  -2075   -926  -2460   -614  -1235    492    590  -2589  -3154  -2445   755
     -   -149   -500    233     43   -381    399    106   -626    210   -466   -720    275    394     45     96    359    117   -369   -294   -249 
     -     -6  -8606  -9649   -894  -1115   -701  -1378      *      * 
   701  -4559  -3866  -6167  -6020   3983  -5898  -3088  -1789  -5722   1579  -1087  -5147  -5391  -4510  -5161  -5333  -4424  -2567  -2193  -1248   756
     -   -149   -500    233     43   -381    399    106   -626    210   -466   -720    275    394     45     96    359    117   -369   -294   -249 
     -     -6  -8606  -9649   -894  -1115   -701  -1378      *      * 
   702    198  -2907  -1387    782  -3283  -2439  -1002  -2988   1842  -2895  -2001  -1076    601   1063   2374  -1387  -1426  -2563  -3013  -2413   757
     -   -149   -500    233     43   -381    399    106   -626    210   -466   -720    275    394     45     96    359    117   -369   -294   -249 
     -     -6  -8606  -9649   -894  -1115   -701  -1378      *      * 
   703  -2709  -2324  -5200  -4702  -2185  -4702  -3785   1097  -4443   1008  -1144  -4344  -4544  -4054  -4318  -3897  -2665   3021  -3340   1490   758
     -   -149   -500    233     43   -381    399    106   -626    210   -466   -720    275    394     45     96    359    117   -369   -294   -249 
     -     -6  -8606  -9649   -894  -1115   -701  -1378      *      * 
   704   3103  -2476  -5128  -4743  -2251  -4202  -3903   1136  -4435    375  -1154  -4214  -4357  -4024  -4291  -3476  -2714   -692  -3504  -3267   759
     -   -149   -500    233     43   -381    399    106   -626    210   -466   -720    275    394     45     96    359    117   -369   -294   -249 
     -     -6  -8606  -9649   -894  -1115   -701  -1378      *      * 
   705  -2435  -4059   2871   -992  -4420  -2720  -1886  -4256  -1822  -4163  -3369   2313  -3138  -1511    792   1206  -2464  -3753  -4336  -3493   760
     -   -149   -500    233     43   -381    399    106   -626    210   -466   -720    275    394     45     96    359    117   -369   -294   -249 
     -     -6  -8606  -9649   -894  -1115   -701  -1378      *      * 
   706  -3466  -3050  -5812  -5192   1127  -5287  -4030    745  -4884   2671   1879  -4960    651  -4011  -4512  -4480  -3348  -1763  -3121  -3137   761
     -   -149   -500    233     43   -381    399    106   -626    210   -466   -720    275    394     45     96    359    117   -369   -294   -249 
     -     -6  -8606  -9649   -894  -1115   -701  -1378      *      * 
   707   1643  -1473  -3908    289  -1492  -3285  -2195    859  -2955     -6   1514  -2883  -3312  -2619  -2824  -2379  -1615   2241  -2083  -1734   762
     -   -149   -500    233     43   -381    399    106   -626    210   -466   -720    275    394     45     96    359    117   -369   -294   -249 
     -     -6  -8606  -9649   -894  -1115   -701  -1378      *      * 
   708  -1286  -2738    650   1762  -3068  -2235   1552    305    928  -2746  -1831   -870  -2332   -426   2199  -1164  -1221  -2366  -2904  -2240   763
     -   -149   -500    233     43   -381    399    106   -626    210   -466   -720    275    394     45     96    361    117   -369   -294   -249 
     -  -3771  -3508   -254   -168  -3188   -701  -1378      *      * 
   709   -795  -1489   -263   -182  -1605  -1283   -356  -1639    191  -1585  -1083   -363  -1621   3463     -2   -788   -835  -1416  -1671  -1173   765
     -   -149   -500    233     43   -381    399    106   -626    210   -466   -720    275    394     45     96    359    117   -369   -294   -249 
     -    -34  -5984  -7026   -894  -1115    -79  -4226      *      * 
   710  -3709  -5142   3967  -1736  -5030  -3395   2022  -5804  -3375  -5566  -5100  -2124  -3980  -2685  -4241  -3363  -3835  -5260  -5061  -4241   766
     -   -149   -500    233     43   -381    399    106   -626    210   -466   -720    275    394     45     96    359    117   -369   -294   -249 
     -     -6  -8606  -9649   -894  -1115   -701  -1378      *      * 
   711  -1266  -2606  -1141   1435    537    167   -891  -2599   -460  -2595  -1711   -898  -2336   1717   1874  -1169  -1203  -2209  -2769   1895   767
     -   -149   -500    233     43   -381    399    106   -626    210   -466   -720    275    394     45     96    359    117   -369   -294   -249 
     -     -6  -8606  -9649   -894  -1115   -701  -1378      *      * 
   712    838  -2731  -1057   1794  -3058  -2214   -876  -2803    603  -2743  -1825   1782   1301   -420    646  -1146  -1206  -2357  -2904  -2231   768
     -   -149   -500    233     43   -381    399    106   -626    210   -466   -720    275    394     45     96    359    117   -369   -294   -249 
     -     -6  -8606  -9649   -894  -1115   -701  -1378      *      * 
   713    162  -1451  -4016  -3397  -1368  -3263  -2158   2437  -3011    252   3025  -2907  -3283  -2629  -2820  -2359  -1600    765  -1986   1311   769
     -   -149   -500    233     43   -381    399    106   -626    210   -466   -720    275    394     45     96    359    117   -369   -294   -249 
     -     -6  -8606  -9649   -894  -1115   -701  -1378      *      * 
   714  -3993  -3410  -6427  -5925  -1867  -6210  -5101   2810  -5740   2483   -643  -5953  -5395  -4666  -5323  -5623  -3880  -1354  -3685  -3815   770
     -   -149   -500    233     43   -381    399    106   -626    210   -466   -720    275    394     45     96    359    117   -369   -294   -249 
     -     -6  -8606  -9649   -894  -1115   -701  -1378      *      * 
   715    410  -2279  -1227   1197  -2465     59   -931  -2123   -593   -300  -1413   -961   1039   1869  -1065  -1173  -1145   1063  -2559  -1973   771
     -   -149   -500    233     43   -381    399    106   -626    210   -466   -720    275    394     45     96    359    117   -369   -294   -249 
     -     -6  -8606  -9649   -894  -1115   -701  -1378      *      * 
   716    326  -1591  -2471   2081  -1643  -2752  -1616   -934  -1765    772   -810  -1945  -2849  -1604  -1994  -1790   1184   1318  -2098  -1699   772
     -   -149   -500    233     43   -381    399    106   -626    210   -466   -720    275    394     45     96    359    117   -369   -294   -249 
     -     -6  -8606  -9649   -894  -1115   -701  -1378      *      * 
   717   2946  -2368  -4913  -5051  -4002  -2992  -4331  -1728  -4807  -3325  -2978  -3664  -3712  -4423  -4583  -2366  -2369   2333  -4783  -4532   773
     -   -149   -500    233     43   -381    399    106   -626    210   -466   -720    275    394     45     96    359    117   -369   -294   -249 
     -     -6  -8606  -9649   -894  -1115   -701  -1378      *      * 
   718  -3515  -4125  -4437  -2813  -5069  -3984   1990  -4305   1213  -3907  -3255  -2644  -3887   1777   3460  -3381  -3142  -4099  -3714  -3667   774
     -   -149   -500    233     43   -381    399    106   -626    210   -466   -720    275    394     45     96    359    117   -369   -294   -249 
     -     -6  -8606  -9649   -894  -1115   -701  -1378      *      * 
   719  -1202  -2669    687   1759  -2993  -2169   1368    280   1372  -2682  -1759   -805  -2263   1052   1441  -1082  -1140  -2293  -2846  -2170   775
     -   -149   -500    233     43   -381    399    106   -626    210   -466   -720    275    394     45     96    359    117   -369   -294   -249 
     -     -6  -8606  -9649   -894  -1115   -701  -1378      *      * 
   720   1506  -1587   1902    392    909  -2542  -1299  -1168  -1322   -194   -766  -1573  -2616  -1191  -1624  -1533  -1209    416  -1983    875   776
     -   -149   -500    233     43   -381    399    106   -626    210   -466   -720    275    394     45     96    359    117   -369   -294   -249 
     -     -6  -8606  -9649   -894  -1115   -701  -1378      *      * 
   721   2882   2240  -4254  -3752   1259  -3155  -2478  -1136  -3373    237   -916  -3092  -3404  -2960  -3179  -2344  -1864  -1137  -2291  -1854   777
     -      *      *      *      *      *      *      *      *      *      *      *      *      *      *      *      *      *      *      *      * 
     -      *      *      *      *      *      *      *      *      0 
//
