# Supplementary material for: A matter of background: DNA repair pathways as a possible cause for the sparse distribution of CRISPR-Cas systems in bacteria
Source: Philos Trans R Soc Lond B Biol Sci. 2019 Mar 25;374(1772):20180088. doi: 10.1098/rstb.2018.0088 (PMC6452273; doi:10.1098/rstb.2018.0088)
Supplement: Macsy_finder_DNA_repair.zip [file rstb20180088supp3.zip › Macsy_finder_DNA_repair/DNA_repair_profiles/RecJ.hmm]

HMMER2.0
NAME  recJ
ACC   TIGR00644
DESC  recJ: single-stranded-DNA-specific exonuclease RecJ
LENG  705
ALPH  Amino
RF    no
CS    no
MAP   yes
COM   hmmbuild ogc_results//808/17200/17200_1_1.HMM ogc_results//808/17200/17200_1.msf
COM   hmmcalibrate --cpu 1 --num 5000 --histfile ogc_results//808/17200/17200_1_1.hist ogc_results//808/17200/17200_1_1.HMM
NSEQ  18
DATE  Tue Dec  4 13:29:43 2001
CKSUM 8860
GA    400.00 400.00
TC    400.00 400.00
NC    -100.00 -100.00
XT      -8455     -4  -1000  -1000  -8455     -4  -8455     -4 
NULT      -4  -8455
NULE     595  -1558     85    338   -294    453  -1158    197    249    902  -1085   -142    -21   -313     45    531    201    384  -1998   -644 
EVD   -445.752838   0.097043
HMM        A      C      D      E      F      G      H      I      K      L      M      N      P      Q      R      S      T      V      W      Y    
         m->m   m->i   m->d   i->m   i->i   d->m   d->d   b->m   m->e
          -74      *  -4322
     1  -1946   1608  -4270  -3636  -1730  -3492  -2363   1750  -3236   1796   -978   1129  -3542  -2863  -3044   -389    190     84  -2234    781     1
     -   -149   -500    233     43   -381    399    106   -626    210   -466   -720    275    394     45     96    359    117   -369   -294   -249 
     -     -3  -9404 -10446   -894  -1115   -701  -1378    -74      * 
     2  -1731  -3200    279    107    325    454   1157   -418    900  -3216  -2290   1635    790   -905  -1453    983    -58  -2821  -3385  -2703     2
     -   -149   -500    233     43   -381    399    106   -626    210   -466   -720    275    394     45     96    359    117   -369   -294   -249 
     -     -3  -9404 -10446   -894  -1115   -701  -1378      *      * 
     3    995  -3216   1419    789  -3536  -2713   1027  -3287   -957   -721  -2306    354   2029    613    265  -1624  -1683  -2838  -3400  -2717     3
     -   -149   -500    233     43   -381    399    106   -626    210   -466   -720    275    394     45     96    359    117   -369   -294   -249 
     -     -3  -9404 -10446   -894  -1115   -701  -1378      *      * 
     4  -1938  -1786  -4143   -386   1817  -3470  -2333   2030  -3142    779   -987  -3069    944    274  -2992   -213  -1878    154  -2241    591     4
     -   -149   -500    233     43   -381    399    106   -626    210   -466   -720    275    394     45     96    359    117   -369   -294   -249 
     -     -3  -9404 -10446   -894  -1115   -701  -1378      *      * 
     5    463  -2732  -5508    724  -2923  -4968  -4084   2253  -4710   1708  -1912  -4605  -4907  -4407  -4613  -4133  -3027   1378  -3842  -3480     5
     -   -149   -500    233     43   -381    399    106   -626    210   -466   -720    275    394     45     96    359    117   -369   -294   -249 
     -     -3  -9404 -10446   -894  -1115   -701  -1378      *      * 
     6   2704  -3440  -1842    237  -3835   -498  -1621  -3561   1354  -3492  -2591  -1622  -3073  -1171    241   -202  -1980  -3119  -3638  -3001     6
     -   -149   -500    233     43   -381    399    106   -626    210   -466   -720    275    394     45     96    359    117   -369   -294   -249 
     -     -3  -9404 -10446   -894  -1115   -701  -1378      *      * 
     7   -193  -3234  -1615    157  -3559  -2737  -1387  -3306   1623  -3247  -2323    508   -159   2195   1787  -1647    935  -2858  -3410  -2734     7
     -   -149   -500    233     43   -381    399    106   -626    210   -466   -720    275    394     45     96    359    117   -369   -294   -249 
     -     -3  -9404 -10446   -894  -1115   -701  -1378      *      * 
     8   -535  -2753  -5536  -4995  -2772  -4940  -4007   2712  -4677   1907  -1758  -4590  -4867  -4334    -75  -4098  -3034    969  -3720  -3396     8
     -   -149   -500    233     43   -381    399    106   -626    210   -466   -720    275    394     45     96    359    117   -369   -294   -249 
     -     -3  -9404 -10446   -894  -1115   -701  -1378      *      * 
     9  -4570  -4057  -6950  -6350  -2407  -6564  -5278    271  -6095   2983   1322  -6257  -5858  -5050  -5657  -5830  -4435   -152  -4096    675     9
     -   -149   -500    233     43   -381    399    106   -626    210   -466   -720    275    394     45     96    359    117   -369   -294   -249 
     -     -3  -9404 -10446   -894  -1115   -701  -1378      *      * 
    10   1562  -2355  -2316   -146  -2407  -3024  -1751     66    205  -2251  -1524  -1932  -3103  -1527    246   -314    100   1789   2714  -2262    10
     -   -149   -500    233     43   -381    399    106   -626    210   -466   -720    275    394     45     96    359    117   -369   -294   -249 
     -     -3  -9404 -10446   -894  -1115   -701  -1378      *      * 
    11  -1772  -3093  -1679  -1130  -3359   -510   1041   -370  -1019   -903  -2199   2416  -2858    595    270   2045  -1710  -2686  -3308  -2668    11
     -   -149   -500    233     43   -381    399    106   -626    210   -466   -720    275    394     45     96    359    117   -369   -294   -249 
     -    -81  -9404  -4236   -894  -1115   -701  -1378      *      * 
    12  -4561  -4988  -5614  -3901  -6027  -4884  -2755  -5315    305  -4888  -4268  -3674  -4828  -2347   4096  -4445  -4180  -5118  -4615  -4649    12
     -   -149   -500    233     43   -381    399    106   -626    210   -466   -720    275    394     45     96    359    117   -369   -294   -249 
     -     -3  -9327 -10369   -894  -1115  -1444   -661      *      * 
    13  -1803  -3112  -1614    270    202   2727  -1465  -3095    948  -3117  -2240    332  -2878  -1033  -1575   -221  -1748   -344  -3349  -2704    13
     -   -149   -500    233     43   -381    399    106   -626    210   -466   -720    275    394     45     96    359    117   -369   -294   -249 
     -     -3  -9327 -10369   -894  -1115  -1444   -661      *      * 
    14  -1945  -1769  -4265   -331   1374  -3500  -2368   2624  -3240   -364   -970    105  -3547  -2869  -3052  -2586  -1887   1685  -2233    846    14
     -   -149   -500    233     43   -381    399    106   -626    210   -466   -720    275    394     45     96    359    117   -369   -294   -249 
     -     -3  -9327 -10369   -894  -1115  -1444   -661      *      * 
    15  -1672   1251    108   1003  -3458  -2647  -1306   -352   1502  -3155  -2229    376  -2740   1413    967  -1554   1279   -246  -3324  -2643    15
     -   -149   -500    233     43   -381    399    106   -626    210   -466   -720    275    394     45     96    359    117   -369   -294   -249 
     -   -463  -9327  -1872   -894  -1115  -1444   -661      *      * 
    16  -1612  -3065   1958   -823  -3440    -75  -1254  -3198   -888  -3146  -2236    943  -2640   -809    652   1466   1683  -2737  -3319  -2623    16
     -   -149   -500    233     43   -381    399    106   -626    210   -466   -720    275    394     45     96    359    117   -369   -294   -249 
     -   -129  -8868  -3589   -894  -1115   -614  -1528      *      * 
    17   1798  -2152  -2242   1361  -2208  -2891  -1641  -1773  -1526    860  -1335  -1843    365  -1443    307  -1874  -1630    826  -2545  -2094    17
     -   -149   -500    233     43   -381    399    106   -626    210   -466   -720    275    394     45     96    359    117   -369   -294   -249 
     -     -4  -9150 -10193   -894  -1115  -2322   -322      *      * 
    18  -2872  -4578   1853   2480  -4825   -210  -2281  -4658   1280  -4559  -3752  -1768  -3563   2136  -2869  -2622  -2878  -4171  -4735  -3883    18
     -   -149   -500    233     43   -381    399    106   -626    210   -466   -720    275    394     45     96    359    117   -369   -294   -249 
     -     -4  -9150 -10193   -894  -1115  -1195   -828      *      * 
    19   1451  -3496    436   2482  -3794  -2814   2239  -3554  -1249   -542  -2603  -1443  -2988    699  -1782  -1859  -1954  -3108  -3681  -2972    19
     -   -149   -500    233     43   -381    399    106   -626    210   -466   -720    275    394     45     96    359    117   -369   -294   -249 
     -     -4  -9245 -10287   -894  -1115  -1932   -438      *      * 
    20   1082  -1950  -4526  -3909   2138  -3770  -2674   1121  -3525   1288  -1084  -3416  -3794  -3148  -3336  -2868    860   1009  -2508  -2172    20
     -   -149   -500    233     43   -381    399    106   -626    210   -466   -720    275    394     45     96    359    117   -369   -294   -249 
     -     -4  -9245 -10287   -894  -1115   -865  -1149      *      * 
    21  -1686  -3089    985   2116  -3383   -378  -1330  -3113    242    172   1121  -1315  -2762   -880   1442  -1579  -1625   -127  -3289  -2624    21
     -   -149   -500    233     43   -381    399    106   -626    210   -466   -720    275    394     45     96    359    117   -369   -294   -249 
     -     -3  -9327 -10369   -894  -1115   -377  -2121      *      * 
    22   -238  -3191    153  -1035   1163   -436   1026   -316    907   -898  -2281   1733  -2800    537    910   -250    -58  -2810  -3377  -2698    22
     -   -149   -500    233     43   -381    399    106   -626    210   -466   -720    275    394     45     96    359    117   -369   -294   -249 
     -     -3  -9404 -10446   -894  -1115   -701  -1378      *      * 
    23   -274  -1795  -4200  -3572   3430  -3489   2072    145  -3189  -1644   -998  -3101    141  -2829  -3023   -375  -1895    280  -2232    598    23
     -   -149   -500    233     43   -381    399    106   -626    210   -466   -720    275    394     45     96    359    117   -369   -294   -249 
     -     -3  -9404 -10446   -894  -1115   -701  -1378      *      * 
    24  -2093  -1913     33  -3791    539  -3650  -2515    157  -3394   2574  -1020  -3290  -3686  -3008  -3197  -2737      4    131  -2359    687    24
     -   -149   -500    233     43   -381    399    106   -626    210   -466   -720    275    394     45     96    359    117   -369   -294   -249 
     -     -3  -9404 -10446   -894  -1115   -701  -1378      *      * 
    25   -340  -3200  -1579   1305    137  -2705   1042   -365    907  -3216  -2290   1158    124   1399    113    482  -1670  -2822  -3384    530    25
     -   -149   -500    233     43   -381    399    106   -626    210   -466   -720    275    394     45     96    359    117   -369   -294   -249 
     -     -3  -9404 -10446   -894  -1115   -701  -1378      *      * 
    26  -1782  -3155    907    145  -3437   -421  -1433  -3160  -1037   -874  -2260  -1409   2711   -989    263    706  -1723    448  -3367  -2707    26
     -   -149   -500    233     43   -381    399    106   -626    210   -466   -720    275    394     45     96    359    117   -369   -294   -249 
     -     -3  -9404 -10446   -894  -1115   -701  -1378      *      * 
    27  -1733   1302   1804  -1033  -3520  -2707  -1366  -3269   1361  -3216    944    385  -2800    641    113    674   1541  -2822  -3385  -2704    27
     -   -149   -500    233     43   -381    399    106   -626    210   -466   -720    275    394     45     96    359    117   -369   -294   -249 
     -     -3  -9404 -10446   -894  -1115   -701  -1378      *      * 
    28  -1954   1498    692    502   1385   -482  -2360   1348  -3185   1397   -997  -3103  -3543  -2828  -3023  -2573  -1894    961  -2256  -1912    28
     -   -149   -500    233     43   -381    399    106   -626    210   -466   -720    275    394     45     96    359    117   -369   -294   -249 
     -     -3  -9404 -10446   -894  -1115   -701  -1378      *      * 
    29  -1756  -2928  -1739     51    142  -2782  -1456   1295   1250   -820  -2048    424    857  -1043    944   1005  -1695  -2490  -3182    519    29
     -   -149   -500    233     43   -381    399    106   -626    210   -466   -720    275    394     45     96    359    117   -369   -294   -249 
     -     -3  -9404 -10446   -894  -1115   -701  -1378      *      * 
    30   -341  -2934   1281  -1184  -3145  -2780   2657  -2824  -1091     16  -2053   1033   1448  -1040  -1574   -177     18  -2496   1755    625    30
     -   -149   -500    233     43   -381    399    106   -626    210   -466   -720    275    394     45     96    359    117   -369   -294   -249 
     -    -75  -9404  -4341   -894  -1115   -701  -1378      *      * 
    31  -1952  -1821  -4015  -3405  -1734  -3464  -2314    995  -3037   2375   -984  -3018      5   1287  -2931   -331  -1893  -1226  -2253    957    31
     -   -149   -500    233     43   -381    399    106   -626    210   -466   -720    275    394     45     96    359    117   -369   -294   -249 
     -     -3  -9332 -10374   -894  -1115   -390  -2079      *      * 
    32   -346  -2145  -2699  -2132    230  -3154   3270  -1723  -1968    138  -1328  -2213   1868    417  -2254    669     24  -1593  -2549    539    32
     -   -149   -500    233     43   -381    399    106   -626    210   -466   -720    275    394     45     96    359    117   -369   -294   -249 
     -   -709  -9404  -1371   -894  -1115   -701  -1378      *      * 
    33  -2766  -4323   2607  -1226  -4970    448  -2312  -4866  -2508  -4773  -4049   1144   2618  -1977  -3302    316  -2884  -4263  -4965  -4027    33
     -   -149   -500    233     43   -381    399    106   -626    210   -466   -720    275    394     45     96    359    117   -369   -294   -249 
     -   -305  -8701  -2411   -894  -1115  -1602   -577      *      * 
    34   1116  -3323   2132  -1222  -4154  -2645  -1943  -3943  -1822  -3928  -3083    921   2586  -1562  -2406  -1978    696  -3376  -4126  -3398    34
     -   -149   -500    233     43   -381    399    106   -626    210   -466   -720    275    394     45     96    359    117   -369   -294   -249 
     -     -5  -8677  -9719   -894  -1115  -1542   -607      *      * 
    35  -3639  -3241  -5228  -4994   1953  -4797  -2035  -2874  -4595   -308  -2491  -3932   3030  -3871  -4267     40  -3561  -2855   2531   2337    35
     -   -149   -500    233     43   -381    399    106   -626    210   -466   -720    275    394     45     96    359    117   -369   -294   -249 
     -   -240  -8928  -2724   -894  -1115  -1234   -799      *      * 
    36     40   1760  -1914   1013   2503  -2644  -1368  -1656  -1226   -321  -1176  -1538  -2723    753    530     14  -1397  -1484  -2377    852    36
     -   -149   -500    233     43   -381    399    106   -626    210   -466   -720    275    394     45     96    359    117   -369   -294   -249 
     -     -4  -8921  -9964   -894  -1115   -375  -2126      *      * 
    37  -1693   1384     68    241    200  -2713   1132  -2799   1111   1484    938  -1398  -2803   -966    312    557  -1632  -2463  -3143  -2528    37
     -   -149   -500    233     43   -381    399    106   -626    210   -466   -720    275    394     45     96    359    117   -369   -294   -249 
     -   -246  -9326  -2688   -894  -1115   -375  -2129      *      * 
    38  -4427  -4059  -6306  -6134   2908   -202  -3745  -2305  -5859   2632  -1619  -5360  -5548  -4881  -5414  -5068  -4428  -2992  -2917  -2048    38
     -   -149   -500    233     43   -381    399    106   -626    210   -466   -720    275    394     45     96    359    117   -369   -294   -249 
     -     -4  -9176 -10218   -894  -1115   -207  -2905      *      * 
    39  -1735  -3208     51    230  -3528  -2707   2002  -3279   1763    442  -2297   1236  -2801    614  -1455    488    689  -2829  -3391  -2708    39
     -   -149   -500    233     43   -381    399    106   -626    210   -466   -720    275    394     45     96    359    117   -369   -294   -249 
     -     -3  -9404 -10446   -894  -1115   -701  -1378      *      * 
    40   -324  -5050   3197    108  -5284   1151  -2663  -5145  -2702  -5038  -4266   1422  -3908  -2295    243  -3010  -3313  -4644  -5223  -4318    40
     -   -149   -500    233     43   -381    399    106   -626    210   -466   -720    275    394     45     96    359    117   -369   -294   -249 
     -     -3  -9404 -10446   -894  -1115   -701  -1378      *      * 
    41   -492  -3244  -6226  -5758  -3023  -5819  -5063   2108  -5554   -333   4459  -5482  -5558  -5116  -5438  -5064  -3638    319  -4441  -4218    41
     -   -149   -500    233     43   -381    399    106   -626    210   -466   -720    275    394     45     96    359    117   -369   -294   -249 
     -     -3  -9404 -10446   -894  -1115   -701  -1378      *      * 
    42  -1740  -3208   2071   2106    302  -2712  -1373  -3275    901  -3223  -2298  -1348  -2806   -914    112   -105    -59  -2828  -3392    491    42
     -   -149   -500    233     43   -381    399    106   -626    210   -466   -720    275    394     45     96    359    117   -369   -294   -249 
     -     -3  -9404 -10446   -894  -1115   -701  -1378      *      * 
    43   -242  -3478  -2009    914  -3842  -3044  -1605  -3541   3081  -3462  -2574  -1686  -3120    515    209  -1989  -2021   -483   1801  -2997    43
     -   -149   -500    233     43   -381    399    106   -626    210   -466   -720    275    394     45     96    359    117   -369   -294   -249 
     -     -3  -9404 -10446   -894  -1115   -701  -1378      *      * 
    44   3371  -2882  -5530  -5505    501  -3475  -4421  -3108  -5152  -3891  -3344  -4095  -4170  -4695  -4882  -2809    -72   -221  -4667  -4327    44
     -   -149   -500    233     43   -381    399    106   -626    210   -466   -720    275    394     45     96    359    117   -369   -294   -249 
     -     -3  -9404 -10446   -894  -1115   -701  -1378      *      * 
    45   2011  -3194  -6371  -6077  -3956  -5990  -6201   1703  -6031  -2739  -2652  -5797  -5879  -5983  -6182  -5361  -3671   2856  -5666  -5135    45
     -   -149   -500    233     43   -381    399    106   -626    210   -466   -720    275    394     45     96    359    117   -369   -294   -249 
     -     -3  -9404 -10446   -894  -1115   -701  -1378      *      * 
    46    895  -3433   1531   2355  -3745  -2834  -1555  -3502  -1175   -894  -2531   1200  -2970    589  -1696  -1812    -70  -3052  -3617  -2919    46
     -   -149   -500    233     43   -381    399    106   -626    210   -466   -720    275    394     45     96    359    117   -369   -294   -249 
     -     -3  -9404 -10446   -894  -1115   -701  -1378      *      * 
    47  -3535   1784  -4861  -3517  -4324  -4371  -2539   1429    292  -3791  -3148  -3318  -4386  -2203   3531  -3665    -54  -3474  -3999  -3817    47
     -   -149   -500    233     43   -381    399    106   -626    210   -466   -720    275    394     45     96    359    117   -369   -294   -249 
     -     -3  -9404 -10446   -894  -1115   -701  -1378      *      * 
    48  -4292  -3735  -6884  -6465  -2956  -6734  -6090   3032  -6374   2205  -1699  -6421  -6110  -5632  -6182  -6130  -4231    134  -4800  -4816    48
     -   -149   -500    233     43   -381    399    106   -626    210   -466   -720    275    394     45     96    359    117   -369   -294   -249 
     -     -3  -9404 -10446   -894  -1115   -701  -1378      *      * 
    49    372  -2798  -1873  -1318  -2962   -444  -1530   1960   1322     69  -1933    406  -2939    483    936  -1782  -1732  -2334  -3083    550    49
     -   -149   -500    233     43   -381    399    106   -626    210   -466   -720    275    394     45     96    359    117   -369   -294   -249 
     -     -3  -9404 -10446   -894  -1115   -701  -1378      *      * 
    50   -326  -3217     45   1880  -3539  -2715  -1374  -3289   1456   -800  -2306    366  -2809   2121   1007  -1624  -1683  -2839  -3399  -2717    50
     -   -149   -500    233     43   -381    399    106   -626    210   -466   -720    275    394     45     96    359    117   -369   -294   -249 
     -     -3  -9404 -10446   -894  -1115   -701  -1378      *      * 
    51   3361  -3083  -4928  -5224  -5679    -40   1461  -5515  -5338  -5756  -4809  -3976  -4131  -4848  -5157   -175  -2928  -4254  -5895  -5781    51
     -   -149   -500    233     43   -381    399    106   -626    210   -466   -720    275    394     45     96    359    117   -369   -294   -249 
     -     -3  -9404 -10446   -894  -1115   -701  -1378      *      * 
    52  -1954  -1782  -4278  -3643    452  -3500   1191   2081   -231    784   2056  -3139  -3549  -2869    -29  -2584  -1894   1605  -2240  -1898    52
     -   -149   -500    233     43   -381    399    106   -626    210   -466   -720    275    394     45     96    359    117   -369   -294   -249 
     -     -3  -9404 -10446   -894  -1115   -701  -1378      *      * 
    53    405  -3169  -1599   2079  -3473  -2716  -1375  -3212   1416   -802    853    527  -2808   -921    945   -157  -1675   -440  -3361  -2689    53
     -   -149   -500    233     43   -381    399    106   -626    210   -466   -720    275    394     45     96    359    117   -369   -294   -249 
     -     -3  -9404 -10446   -894  -1115   -701  -1378      *      * 
    54    842  -3271  -1656    898  -3601  -2774  -1417  -3344   1401  -3282  -2361   2336  -2866    609   1423  -1690      6  -2899  -3440  -2772    54
     -   -149   -500    233     43   -381    399    106   -626    210   -466   -720    275    394     45     96    359    117   -369   -294   -249 
     -     -3  -9404 -10446   -894  -1115   -701  -1378      *      * 
    55  -2026  -3526    109     83  -3840   1310  -1621  -3599   1818  -3537  -2625   2646  -3034  -1173     93   -261  -1974  -3146  -3703  -3002    55
     -   -149   -500    233     43   -381    399    106   -626    210   -466   -720    275    394     45     96    359    117   -369   -294   -249 
     -     -3  -9404 -10446   -894  -1115   -701  -1378      *      * 
    56  -2189  -3598  -1966   2963  -3973  -3086  -1672  -3681   1075  -3585  -2695    517  -3181    545    195  -2062    798  -3253  -3701  -3095    56
     -   -149   -500    233     43   -381    399    106   -626    210   -466   -720    275    394     45     96    359    117   -369   -294   -249 
     -     -3  -9404 -10446   -894  -1115   -701  -1378      *      * 
    57  -1992  -3416  -1868     97  -3774  -2940   1182  -3494   2799   -848  -2508    435   -142   1291   1059  -1871  -1916  -3061  -3546  -2920    57
     -   -149   -500    233     43   -381    399    106   -626    210   -466   -720    275    394     45     96    359    117   -369   -294   -249 
     -     -3  -9404 -10446   -894  -1115   -701  -1378      *      * 
    58  -3567  -3111  -6175  -5768    539  -5843  -5337   3002  -5619   -325  -2284  -5495  -5643  -5398  -5630  -5119   -231   2348  -4866  -4472    58
     -   -149   -500    233     43   -381    399    106   -626    210   -466   -720    275    394     45     96    359    117   -369   -294   -249 
     -     -3  -9404 -10446   -894  -1115   -701  -1378      *      * 
    59    917   1454  -4405  -3770    638  -3614  -2486    998  -3368   1849   2037  -3261  -3653  -2981  -3166  -2701    918  -1243  -2333  -2001    59
     -   -149   -500    233     43   -381    399    106   -626    210   -466   -720    275    394     45     96    359    117   -369   -294   -249 
     -     -3  -9404 -10446   -894  -1115   -701  -1378      *      * 
    60  -3756  -3240  -6457  -6162  -3970  -6306  -6482   3345  -6152  -2702  -2644  -5987  -6048  -6143  -6352  -5711  -3753   2529  -5802  -5249    60
     -   -149   -500    233     43   -381    399    106   -626    210   -466   -720    275    394     45     96    359    117   -369   -294   -249 
     -     -3  -9404 -10446   -894  -1115   -701  -1378      *      * 
    61  -5582  -4722  -6319  -6532   3222  -6124   1329  -4591  -6094  -4093  -4063  -4847  -6006    614  -5533  -5345  -5458   1252   2124   3079    61
     -   -149   -500    233     43   -381    399    106   -626    210   -466   -720    275    394     45     96    359    117   -369   -294   -249 
     -     -3  -9404 -10446   -894  -1115   -701  -1378      *      * 
    62    540  -3005  -5288  -5466  -4554   3395  -4561  -4448  -5271  -4888  -4132  -4042  -4145  -4807  -5018  -2739  -2896      4  -4998    926    62
     -   -149   -500    233     43   -381    399    106   -626    210   -466   -720    275    394     45     96    359    117   -369   -294   -249 
     -     -3  -9404 -10446   -894  -1115   -701  -1378      *      * 
    63  -6773  -6146   4222  -5424  -7412  -5750  -5955  -8338  -6662  -7789  -7646  -5724  -6239  -6161  -6738  -6795  -6933  -7918  -6310  -7153    63
     -   -149   -500    233     43   -381    399    106   -626    210   -466   -720    275    394     45     96    359    117   -369   -294   -249 
     -     -3  -9404 -10446   -894  -1115   -701  -1378      *      * 
    64  -2103   1675  -3104  -2515   1252   -410  -2097  -1916     54  -2205  -1530  -2518  -3468  -2105    166   -146  -2049  -1792  -2568   3883    64
     -   -149   -500    233     43   -381    399    106   -626    210   -466   -720    275    394     45     96    359    117   -369   -294   -249 
     -     -3  -9404 -10446   -894  -1115   -701  -1378      *      * 
    65  -6773  -6146   4222  -5424  -7412  -5750  -5955  -8338  -6662  -7789  -7646  -5724  -6239  -6161  -6738  -6795  -6933  -7918  -6310  -7153    65
     -   -149   -500    233     43   -381    399    106   -626    210   -466   -720    275    394     45     96    359    117   -369   -294   -249 
     -     -3  -9404 -10446   -894  -1115   -701  -1378      *      * 
    66   2389  -3155  -6112  -5877  -3723  -4966  -5390  -1001  -5686   -380  -2537  -5189  -5265  -5415  -5626  -4306  -3463   2861  -5095  -4730    66
     -   -149   -500    233     43   -381    399    106   -626    210   -466   -720    275    394     45     96    359    117   -369   -294   -249 
     -     -3  -9404 -10446   -894  -1115   -701  -1378      *      * 
    67  -6773  -6146   4222  -5424  -7412  -5750  -5955  -8338  -6662  -7789  -7646  -5724  -6239  -6161  -6738  -6795  -6933  -7918  -6310  -7153    67
     -   -149   -500    233     43   -381    399    106   -626    210   -466   -720    275    394     45     96    359    117   -369   -294   -249 
     -     -3  -9404 -10446   -894  -1115   -701  -1378      *      * 
    68  -6585  -5878  -6888  -7271  -7511   3859  -6624  -8454  -7501  -7921  -7750  -7060  -6389  -7326  -6984  -6951  -6912  -7839  -6319  -7511    68
     -   -149   -500    233     43   -381    399    106   -626    210   -466   -720    275    394     45     96    359    117   -369   -294   -249 
     -     -3  -9404 -10446   -894  -1115   -701  -1378      *      * 
    69   1611  -2475  -5186  -4637  -2679  -4498  -3580   2850  -4309  -2206  -1770  -4177  -4516  -3991  -4174  -3642    120   1378  -3406    873    69
     -   -149   -500    233     43   -381    399    106   -626    210   -466   -720    275    394     45     96    359    117   -369   -294   -249 
     -     -3  -9404 -10446   -894  -1115   -701  -1378      *      * 
    70    687  -2966  -5554  -5692  -5054  -3340  -4756    868  -5365  -4989  -4193  -4074  -4114  -4887  -5079    660   3446  -3703  -5404  -5248    70
     -   -149   -500    233     43   -381    399    106   -626    210   -466   -720    275    394     45     96    359    117   -369   -294   -249 
     -     -3  -9404 -10446   -894  -1115   -701  -1378      *      * 
    71   1633  -3047  -5587  -5933  -5770    753  -5064  -5598  -5722  -5857  -4882  -4130  -4139  -5149  -5358   3103  -2916  -4266  -5987  -5965    71
     -   -149   -500    233     43   -381    399    106   -626    210   -466   -720    275    394     45     96    359    117   -369   -294   -249 
     -     -3  -9404 -10446   -894  -1115   -701  -1378      *      * 
    72    552   1649  -5616  -5746  -5170    -44  -4782  -4878  -5394  -5178  -4317  -4070  -4099  -4902  -5103   1596   3042   -196  -5476  -5340    72
     -   -149   -500    233     43   -381    399    106   -626    210   -466   -720    275    394     45     96    359    117   -369   -294   -249 
     -     -3  -9404 -10446   -894  -1115   -701  -1378      *      * 
    73   2387  -2577  -5054  -4719  -3271  -3525  -3698    197  -4380  -3051  -2446  -3816  -4040  -4010  -4219    646   2174    809  -3801  -3484    73
     -   -149   -500    233     43   -381    399    106   -626    210   -466   -720    275    394     45     96    359    117   -369   -294   -249 
     -     -3  -9404 -10446   -894  -1115   -701  -1378      *      * 
    74  -3908  -3482  -6363  -5818  -2608  -5893  -4868   2736  -5556   1794   1306  -5560  -5524    186  -5302  -5109  -3831   1291  -4083  -4009    74
     -   -149   -500    233     43   -381    399    106   -626    210   -466   -720    275    394     45     96    359    117   -369   -294   -249 
     -     -3  -9404 -10446   -894  -1115   -701  -1378      *      * 
    75  -4512  -4029  -6887  -6289  -2397  -6438  -5207    370  -6012   2505   3712  -6160  -5801  -5002  -5586   -510  -4388  -2520  -4068  -4177    75
     -   -149   -500    233     43   -381    399    106   -626    210   -466   -720    275    394     45     96    359    117   -369   -294   -249 
     -     -3  -9404 -10446   -894  -1115   -701  -1378      *      * 
    76    481  -1777  -4211  -3580    533  -3479  -2346    382   1538  -1626   1129  -3101  -3530  -2828    128  -2561  -1880   1851   1867   1676    76
     -   -149   -500    233     43   -381    399    106   -626    210   -466   -720    275    394     45     96    359    117   -369   -294   -249 
     -     -3  -9404 -10446   -894  -1115   -701  -1378      *      * 
    77  -1820  -3238  -1692   2346  -3553  -2792   1084   -393    995   -871  -2332    522  -2881   -978   1774  -1708  -1755  -2858  -3414    409    77
     -   -149   -500    233     43   -381    399    106   -626    210   -466   -720    275    394     45     96    359    117   -369   -294   -249 
     -     -3  -9404 -10446   -894  -1115   -701  -1378      *      * 
    78    994  -1850  -4297  -3676   2735   -472  -2368  -1350  -3283  -1699  -1058  -3170  -3600  -2908  -3099  -2632   1317    179   1772   2242    78
     -   -149   -500    233     43   -381    399    106   -626    210   -466   -720    275    394     45     96    359    117   -369   -294   -249 
     -     -3  -9404 -10446   -894  -1115   -701  -1378      *      * 
    79  -5112  -4460  -7476  -6869   2268  -7317  -5849   1059  -6680   2688   1351  -7052  -6196  -5313  -6089  -6728  -4928  -2803  -4266  -4515    79
     -   -149   -500    233     43   -381    399    106   -626    210   -466   -720    275    394     45     96    359    117   -369   -294   -249 
     -     -3  -9404 -10446   -894  -1115   -701  -1378      *      * 
    80   -323   1420    123   1243  -3525   -436   1026  -3275   1480   -722  -2293  -1341  -2799   1312   1738  -1612  -1671  -2826  -3387  -2705    80
     -   -149   -500    233     43   -381    399    106   -626    210   -466   -720    275    394     45     96    359    117   -369   -294   -249 
     -     -3  -9404 -10446   -894  -1115   -701  -1378      *      * 
    81   -187  -3203   1404   1211  -3523  -2705   1894  -3273    400    452    967    510  -2799    614  -1452    528  -1671  -2824  -3386  -2704    81
     -   -149   -500    233     43   -381    399    106   -626    210   -466   -720    275    394     45     96    359    117   -369   -294   -249 
     -     -3  -9404 -10446   -894  -1115   -701  -1378      *      * 
    82  -3261  -2976  -5622  -5002   2664  -4939  -3784   1095  -4642   2139   1194    155  -4780  -4072  -4385  -4066  -3182    -78  -3314  -3132    82
     -   -149   -500    233     43   -381    399    106   -626    210   -466   -720    275    394     45     96    359    117   -369   -294   -249 
     -     -3  -9404 -10446   -894  -1115   -701  -1378      *      * 
    83  -2384   1880  -5140  -5111    358   3168  -4462  -4591  -4896  -4877  -4049   1181  -4057  -4509  -4785   -285    230  -3782  -5200  -4978    83
     -   -149   -500    233     43   -381    399    106   -626    210   -466   -720    275    394     45     96    359    117   -369   -294   -249 
     -  -2252  -9404   -343   -894  -1115   -701  -1378      *      * 
    84  -1098   3928  -3352  -3424  -3201  -1872  -2820  -2891  -3147  -3231  -2595  -2466   3492  -2953  -3012  -1368  -1504  -2266  -3302  -3238    84
     -   -149   -500    233     43   -381    399    106   -626    210   -466   -720    275    394     49     96    359    117   -369   -294   -249 
     -  -2331  -1974   -871   -159  -3262  -2505   -280      *      * 
    85  -2344  -2214   2042  -2334   2787  -3142   -396  -1969  -2367  -1719  -1473  -1944  -3183  -1870  -2448  -2314  -2275  -1959    145   3164    86
     -   -149   -500    233     43   -381    399    106   -626    210   -466   -720    275    394     45     96    359    117   -369   -294   -249 
     -    -16  -7093  -8136   -894  -1115   -277  -2516      *      * 
    86   1092  -1758     -9  -2677  -1732   -406  -2009    986    -29    519   -954  -2531  -3249  -2198  -2514    613  -1697   1335   2039  -1828    87
     -   -149   -500    233     43   -381    399    106   -626    210   -466   -720    275    394     45     96    359    117   -369   -294   -249 
     -     -4  -9214 -10257   -894  -1115  -2072   -392      *      * 
    87   -197  -3054  -1439    244  -3371  -2564   1262   -221   1099  -3068    985   1320      2   1898    363  -1470    244  -2674  -3239    632    88
     -   -149   -500    233     43   -381    399    106   -626    210   -466   -720    275    394     45     96    359    117   -369   -294   -249 
     -     -4  -9214 -10257   -894  -1115   -232  -2749      *      * 
    88  -1944   1449  -4271  -3637    356  -3491  -2361    945    -52    709   -976  -3130    139  -2863  -3043   -460     58   2366  -2232  -1890    89
     -   -149   -500    233     43   -381    399    106   -626    210   -466   -720    275    394     45     96    359    117   -369   -294   -249 
     -   -179  -9404  -3117   -894  -1115   -701  -1378      *      * 
    89  -1599   1552   1856    250  -3391   -391  -1232  -3142   -812  -3087  -2160    642    -30    682   1025    726    149  -2693  -3254    721    90
     -   -149   -500    233     43   -381    399    106   -626    210   -466   -720    275    394     45     96    359    117   -369   -294   -249 
     -     -4  -9229 -10271   -894  -1115   -244  -2685      *      * 
    90   -112  -1871  -4384  -3759  -1782  -3605  -2460   2030  -3360  -1702  -1078  -3245     46  -2985  -3166  -2694  -1994   1335   2851   3077    91
     -   -149   -500    233     43   -381    399    106   -626    210   -466   -720    275    394     45     96    359    117   -369   -294   -249 
     -     -3  -9404 -10446   -894  -1115   -701  -1378      *      * 
    91   -269   1411    190  -1499    136  -2921   1016  -2268    192   -680  -1710    460  -3004  -1312    959  -1865     21   -123  -2891   2908    92
     -   -149   -500    233     43   -381    399    106   -626    210   -466   -720    275    394     45     96    359    117   -369   -294   -249 
     -     -3  -9404 -10446   -894  -1115   -701  -1378      *      * 
    92  -3744   1595  -6424  -6093  -3786  -6253  -6181   3433  -6050    272  -2491  -5910  -5974  -5944  -6184  -5621  -3731   1546  -5513  -5054    93
     -   -149   -500    233     43   -381    399    106   -626    210   -466   -720    275    394     45     96    359    117   -369   -294   -249 
     -     -3  -9404 -10446   -894  -1115   -701  -1378      *      * 
    93    -49  -3138  -4504  -4806  -5628  -3353   1461  -5512  -5042  -5732  -4807  -3864   3955  -4647  -4962   -182  -2965  -4284  -5837  -5642    94
     -   -149   -500    233     43   -381    399    106   -626    210   -466   -720    275    394     45     96    359    117   -369   -294   -249 
     -   -179  -9404  -3114   -894  -1115   -701  -1378      *      * 
    94  -3543  -5388   1744  -1661  -4966   -113   1429  -5492  -3082  -5345  -4714   3460  -3994  -2492  -3940  -3201  -3614  -4988  -5191   2045    95
     -   -149   -500    233     43   -381    399    106   -626    210   -466   -720    275    394     45     96    359    117   -369   -294   -249 
     -     -4  -9228 -10270   -894  -1115   -243  -2687      *      * 
    95  -2637  -3231  -5060  -4591  -5244  -3514  -3833  -4794  -3006  -4999  -4205  -3777  -4171  -3600   3775    784     45   -145  -5162  -5006    96
     -   -149   -500    233     43   -381    399    106   -626    210   -466   -720    275    394     45     96    359    117   -369   -294   -249 
     -     -3  -9404 -10446   -894  -1115   -701  -1378      *      * 
    96   -207  -1900  -4308  -3686   2696  -3606  -2467   2143  -3302   1096  -1028    221  -3649    376  -3133  -2691  -2005  -1265  -2339  -1991    97
     -   -149   -500    233     43   -381    399    106   -626    210   -466   -720    275    394     45     96    359    117   -369   -294   -249 
     -     -3  -9404 -10446   -894  -1115   -701  -1378      *      * 
    97  -1734  -3156    205    830   1021    564  -1377  -3191    246  -3163    933  -1360  -2809    773    188  -1625   1867   -472  -3352    446    98
     -   -149   -500    233     43   -381    399    106   -626    210   -466   -720    275    394     45     96    359    117   -369   -294   -249 
     -     -3  -9404 -10446   -894  -1115   -701  -1378      *      * 
    98  -3582  -5468   2086   2986  -5649   -221   1127  -5555    952  -5421  -4721  -2151  -4073  -2524  -3839  -3253  -3634  -5035  -5608  -4620    99
     -   -149   -500    233     43   -381    399    106   -626    210   -466   -720    275    394     45     96    359    117   -369   -294   -249 
     -   -186  -9404  -3065   -894  -1115   -701  -1378      *      * 
    99  -2303  -3590  -1562    387    524   3000  -2004  -3766  -1763  -3785  -2942  -1748    297    708  -2296   -113  -2314  -3340  -4013  -3326   100
     -   -149   -500    233     43   -381    399    106   -626    210   -466   -720    275    394     45     96    359    117   -369   -294   -249 
     -     -4  -9222 -10264   -894  -1115   -913  -1093      *      * 
   100  -5996  -4982  -6199  -6534  -1137  -6131   2995  -5042  -6121  -4350  -4440  -4935  -6086  -5063  -5588  -5561  -5885  -5183  -1852   4604   101
     -   -149   -500    233     43   -381    399    106   -626    210   -466   -720    275    394     45     96    359    117   -369   -294   -249 
     -     -3  -9311 -10354   -894  -1115   -347  -2227      *      * 
   101  -6585  -5878  -6888  -7271  -7511   3859  -6624  -8454  -7501  -7921  -7750  -7060  -6389  -7326  -6984  -6951  -6912  -7839  -6319  -7511   102
     -   -149   -500    233     43   -381    399    106   -626    210   -466   -720    275    394     45     96    359    117   -369   -294   -249 
     -     -3  -9404 -10446   -894  -1115   -701  -1378      *      * 
   102  -2562  -2671  -3398   -198  -2551  -3804  -2516    901    163   1948  -1655  -2931   2610  -2460  -2336  -2937  -2488  -1955  -3057  -2715   103
     -   -149   -500    233     43   -381    399    106   -626    210   -466   -720    275    394     45     96    359    117   -369   -294   -249 
     -     -3  -9404 -10446   -894  -1115   -701  -1378      *      * 
   103  -2017  -3424  -1620    287  -3741  -2895  -1648   -229  -1280  -3457  -2564   2748  -3048    603  -1791   2171    -49  -3054  -3654  -2975   104
     -   -149   -500    233     43   -381    399    106   -626    210   -466   -720    275    394     45     96    359    117   -369   -294   -249 
     -     -3  -9404 -10446   -894  -1115   -701  -1378      *      * 
   104   -268   1421  -1581    735  -3514  -2706   1327  -3262   1350  -3211  -2286    451   2036   -906    192    -40     46   -498  -3382  -2701   105
     -   -149   -500    233     43   -381    399    106   -626    210   -466   -720    275    394     45     96    359    117   -369   -294   -249 
     -     -3  -9404 -10446   -894  -1115   -701  -1378      *      * 
   105   -340  -3200    808   1925  -3518    473  -1368   -123    252   -122  -2290   1123    -62   -909  -1457   -155  -1674  -2820  -3385  -2704   106
     -   -149   -500    233     43   -381    399    106   -626    210   -466   -720    275    394     45     96    359    117   -369   -294   -249 
     -     -3  -9404 -10446   -894  -1115   -701  -1378      *      * 
   106   2027  -1805  -4285  -3655    434   -478  -2399   1047  -3260    850  -1008   1138  -3573  -2891  -3075  -2608  -1917    792  -2274  -1931   107
     -   -149   -500    233     43   -381    399    106   -626    210   -466   -720    275    394     45     96    359    117   -369   -294   -249 
     -     -3  -9404 -10446   -894  -1115   -701  -1378      *      * 
   107  -4489  -3973  -6911  -6340   2300  -6555  -5365   1948  -6108   1384   3084  -6246  -5878  -5118  -5711  -5834  -4370    840  -4190  -4294   108
     -   -149   -500    233     43   -381    399    106   -626    210   -466   -720    275    394     45     96    359    117   -369   -294   -249 
     -     -3  -9404 -10446   -894  -1115   -701  -1378      *      * 
   108   -332  -3224   1491    814  -3544  -2717  -1381    -98   -965  -3239  -2314   1173  -2814    575   1992   1051  -1690  -2845  -3407  -2724   109
     -   -149   -500    233     43   -381    399    106   -626    210   -466   -720    275    394     45     96    359    117   -369   -294   -249 
     -     -3  -9404 -10446   -894  -1115   -701  -1378      *      * 
   109  -1733  -3205    299   1585  -3526  -2706  -1365   -222   1301  -3220  -2294   1166  -2800   1360    193  -1613   1288  -2827   1616  -2706   110
     -   -149   -500    233     43   -381    399    106   -626    210   -466   -720    275    394     45     96    359    117   -369   -294   -249 
     -     -3  -9404 -10446   -894  -1115   -701  -1378      *      * 
   110   1331  -1781  -4238  -3606   1336  -3489   2069   1434  -3213   1072   1255  -3117  -3539    185  -3032  -2571    211  -1193  -2237  -1894   111
     -   -149   -500    233     43   -381    399    106   -626    210   -466   -720    275    394     45     96    359    117   -369   -294   -249 
     -     -3  -9404 -10446   -894  -1115   -701  -1378      *      * 
   111    930  -2979     92    185  -3206  -2768   2500   1292   1300     70  -2093  -1448  -2859  -1016     88  -1685  -1692   -412  -3220  -2600   112
     -   -149   -500    233     43   -381    399    106   -626    210   -466   -720    275    394     45     96    359    117   -369   -294   -249 
     -     -3  -9404 -10446   -894  -1115   -701  -1378      *      * 
   112    959  -3205    792   1850  -3525   -481  -1364  -3276    318  -3220  -2294  -1341    148   1443  -1453   -238     17   -408  -3388  -2705   113
     -   -149   -500    233     43   -381    399    106   -626    210   -466   -720    275    394     45     96    359    117   -369   -294   -249 
     -     -3  -9404 -10446   -894  -1115   -701  -1378      *      * 
   113   -188  -3207   1007   1170  -3528   -529  -1365  -3279    335  -3223  -2296   2025    -66   1299    911  -1613  -1672  -2829  -3390    589   114
     -   -149   -500    233     43   -381    399    106   -626    210   -466   -720    275    394     45     96    359    117   -369   -294   -249 
     -   -265  -9404  -2587   -894  -1115   -701  -1378      *      * 
   114  -3609  -5505    802  -1633  -5820   3357  -2866  -5793    269  -5629  -5045    670  -3999  -2557  -4086  -3249  -3721  -5211  -5812  -4734   115
     -   -149   -500    233     43   -381    399    106   -626    210   -466   -720    275    394     45     96    359    117   -369   -294   -249 
     -   -105  -9143  -3864   -894  -1115  -1161   -855      *      * 
   115   1137  -1682  -4135  -3520  -1678   -155  -2308   1186  -3138  -1538   -911  -3031  -3447  -2779  -2969  -2472   1602   2158  -2197    799   116
     -   -149   -500    233     43   -381    399    106   -626    210   -466   -720    275    394     45     96    359    117   -369   -294   -249 
     -     -4  -9150 -10193   -894  -1115  -1195   -828      *      * 
   116  -1889  -3391   1748    895  -3703  -2749  -1489  -3464    309  -3403  -2491  -1377  -2898   1920  -1644   1541   1409  -3010  -3572  -2868   117
     -   -149   -500    233     43   -381    399    106   -626    210   -466   -720    275    394     45     96    359    117   -369   -294   -249 
     -     -4  -9245 -10287   -894  -1115   -258  -2609      *      * 
   117  -4866   1598  -7238  -6651    570  -6964  -5558    347  -6433   3063  -1211  -6670  -6061  -5221  -5920  -6303  -4711  -2613  -4178  -4293   118
     -   -149   -500    233     43   -381    399    106   -626    210   -466   -720    275    394     45     96    359    117   -369   -294   -249 
     -     -3  -9404 -10446   -894  -1115   -701  -1378      *      * 
   118  -3938  -3407  -6602  -6255  -3461  -6464  -6266   3029  -6212   1562  -2176  -6127  -6062  -5889  -6253  -5855  -3913   1809  -5286  -5033   119
     -   -149   -500    233     43   -381    399    106   -626    210   -466   -720    275    394     45     96    359    117   -369   -294   -249 
     -     -3  -9404 -10446   -894  -1115   -701  -1378      *      * 
   119  -3756  -3240  -6457  -6162  -3970  -6306  -6482   3342  -6152  -2702  -2644  -5987  -6048  -6143  -6352  -5712  -3753   2534  -5802  -5249   120
     -   -149   -500    233     43   -381    399    106   -626    210   -466   -720    275    394     45     96    359    117   -369   -294   -249 
     -     -3  -9404 -10446   -894  -1115   -701  -1378      *      * 
   120    -60  -3047  -5636  -5848  -5072  -3472  -4982    195  -5521  -4633  -4112  -4219  -4245  -5080  -5229  -2836   3829  -3083  -5626  -5464   121
     -   -149   -500    233     43   -381    399    106   -626    210   -466   -720    275    394     45     96    359    117   -369   -294   -249 
     -     -3  -9404 -10446   -894  -1115   -701  -1378      *      * 
   121  -3252   1568  -5984  -5658  -3558  -4951  -5005   -938  -5422   -640  -2434  -5042    249  -5159  -5349  -4254  -3346   3549  -4746  -4361   122
     -   -149   -500    233     43   -381    399    106   -626    210   -466   -720    275    394     45     96    359    117   -369   -294   -249 
     -     -3  -9404 -10446   -894  -1115   -701  -1378      *      * 
   122  -6773  -6146   4222  -5424  -7412  -5750  -5955  -8338  -6662  -7789  -7646  -5724  -6239  -6161  -6738  -6795  -6933  -7918  -6310  -7153   123
     -   -149   -500    233     43   -381    399    106   -626    210   -466   -720    275    394     45     96    359    117   -369   -294   -249 
     -     -3  -9404 -10446   -894  -1115   -701  -1378      *      * 
   123     -9   4391  -5554  -5766  -5614  -3314  -4936  -5408  -5491  -5671  -4724   3009  -4117  -4993  -5210    -23    894  -4182  -5845  -5777   124
     -   -149   -500    233     43   -381    399    106   -626    210   -466   -720    275    394     45     96    359    117   -369   -294   -249 
     -     -3  -9404 -10446   -894  -1115   -701  -1378      *      * 
   124  -2912  -3488  -5279  -5648  -6045   3712  -5227  -6012  -5848  -6202  -5297  -4413  -4506  -5325  -5585    -68  -3385  -4724  -6046  -6140   125
     -   -149   -500    233     43   -381    399    106   -626    210   -466   -720    275    394     45     96    359    117   -369   -294   -249 
     -     -3  -9404 -10446   -894  -1115   -701  -1378      *      * 
   125    452  -2608  -5230  -4853  -3172  -3860  -3827   3128  -4521  -2780  -2283  -4047  -4274  -4167  -4360    649   1490     80  -3820  -3481   126
     -   -149   -500    233     43   -381    399    106   -626    210   -466   -720    275    394     45     96    359    117   -369   -294   -249 
     -     -3  -9404 -10446   -894  -1115   -701  -1378      *      * 
   126   1264  -3053  -1947  -1418  -3548   -216  -1705  -3256  -1333  -3296    943   1091  -3023    476  -1816   1806   1687  -2836  -3533  -2913   127
     -   -149   -500    233     43   -381    399    106   -626    210   -466   -720    275    394     45     96    359    117   -369   -294   -249 
     -     -3  -9404 -10446   -894  -1115   -701  -1378      *      * 
   127   2591  -3295  -3083  -3074  -5210    542  -3491  -5006  -3425  -5096  -4193   1887  -3909    658  -3813   1181  -2811  -4084  -5267  -4787   128
     -   -149   -500    233     43   -381    399    106   -626    210   -466   -720    275    394     45     96    359    117   -369   -294   -249 
     -     -3  -9404 -10446   -894  -1115   -701  -1378      *      * 
   128   -332  -1773  -4250  -3616   1838   -442   3290    312  -3219    781   -975  -3118  -3535  -2849     41  -2568  -1882    815  -2229    594   129
     -   -149   -500    233     43   -381    399    106   -626    210   -466   -720    275    394     45     96    359    117   -369   -294   -249 
     -     -3  -9404 -10446   -894  -1115   -701  -1378      *      * 
   129    501  -3229   1726   2345  -3549  -2721   1035   -393    379  -3244  -2319    281  -2818   -926    219  -1634  -1695  -2850  -3411  -2728   130
     -   -149   -500    233     43   -381    399    106   -626    210   -466   -720    275    394     45     96    359    117   -369   -294   -249 
     -     -3  -9404 -10446   -894  -1115   -701  -1378      *      * 
   130   1733  -3505  -2609   2927  -5255   -264  -3325  -5067  -3314  -5123  -4243  -2786     -9  -3004  -3797    592  -2906  -4196  -5296  -4721   131
     -   -149   -500    233     43   -381    399    106   -626    210   -466   -720    275    394     45     96    359    117   -369   -294   -249 
     -     -3  -9404 -10446   -894  -1115   -701  -1378      *      * 
   131    945  -1906  -4371  -3749  -1879  -3650   1311   2539  -3361    247  -1103  -3274  -3693    471  -3191  -2738  -2026   1653  -2412  -2068   132
     -   -149   -500    233     43   -381    399    106   -626    210   -466   -720    275    394     45     96    359    117   -369   -294   -249 
     -     -3  -9404 -10446   -894  -1115   -701  -1378      *      * 
   132    937  -3214   1455   1305  -3535  -2711  -1371  -3286   1304  -3230  -2303   1135  -2806    537    958  -1620  -1680   -404  -3397  -2714   133
     -   -149   -500    233     43   -381    399    106   -626    210   -466   -720    275    394     45     96    359    117   -369   -294   -249 
     -     -3  -9404 -10446   -894  -1115   -701  -1378      *      * 
   133    550  -1890  -3508   -407    399  -3360   1099  -1407  -2653    290   1102  -2735  -3419    411  -2711    422  -1853     11  -2332   3101   134
     -   -149   -500    233     43   -381    399    106   -626    210   -466   -720    275    394     45     96    359    117   -369   -294   -249 
     -     -3  -9404 -10446   -894  -1115   -701  -1378      *      * 
   134   2725   2456  -4579  -3981  -2073  -3728  -2753    302  -3595    480  -1283  -3448  -3825  -3228  -3411   -314  -2161    122  -2624  -2280   135
     -   -149   -500    233     43   -381    399    106   -626    210   -466   -720    275    394     45     96    359    117   -369   -294   -249 
     -    -87  -9404  -4126   -894  -1115   -701  -1378      *      * 
   135  -2822  -4010  -2869  -2117  -4543   -449  -1953  -4120   2639  -3930   1025   2250  -3671   1418   1286  -2698  -2673  -3758  -3933  -3530   136
     -   -149   -500    233     43   -381    399    106   -626    210   -466   -720    275    394     45     96    359    117   -369   -294   -249 
     -     -3  -9320 -10362   -894  -1115  -1490   -635      *      * 
   136    427  -3204    898   1892  -3524  -2677   1294  -3276   1505  -3219  -2295  -1311  -2781   1496  -1451    650  -1666  -2826  -3387  -2700   137
     -   -149   -500    233     43   -381    399    106   -626    210   -466   -720    275    394     45     96    359    117   -369   -294   -249 
     -     -3  -9320 -10362   -894  -1115  -1490   -635      *      * 
   137   -263  -2129  -2539  -1972    414  -3060  -1811    781   1362   1043  -1308    446  -3133   1292   1113  -2047  -1732    -28  -2527  -2099   138
     -   -149   -500    233     43   -381    399    106   -626    210   -466   -720    275    394     45     96    359    117   -369   -294   -249 
     -     -3  -9320 -10362   -894  -1115   -363  -2167      *      * 
   138  -3015  -3881  -2490  -2803  -5816   3398  -3596  -5651   -143  -5659  -4879   1236  -4195  -3323  -3838   -196  -3347  -4699  -5762  -5210   139
     -   -149   -500    233     43   -381    399    106   -626    210   -466   -720    275    394     45     96    359    117   -369   -294   -249 
     -     -3  -9404 -10446   -894  -1115   -701  -1378      *      * 
   139   -366  -1916  -4461  -3834  -1873  -3682  -2567   2148  -3437   1360   2083  -3328  -3720  -3061  -3242  -2772    195   1314  -2420    679   140
     -   -149   -500    233     43   -381    399    106   -626    210   -466   -720    275    394     45     96    359    117   -369   -294   -249 
     -     -3  -9404 -10446   -894  -1115   -701  -1378      *      * 
   140   -480  -4321   3007   2119  -4605  -3233  -2213  -4405     67  -4327  -3470  -1846     50  -1804  -2629  -2514    -62  -3932  -4503  -3716   141
     -   -149   -500    233     43   -381    399    106   -626    210   -466   -720    275    394     45     96    359    117   -369   -294   -249 
     -     -3  -9404 -10446   -894  -1115   -701  -1378      *      * 
   141  -3527  -3089  -6108  -5674    244  -5728  -5110   1325  -5495    298  -2163  -5380  -5539  -5222  -5464  -4980    -24   3222  -4650  -4292   142
     -   -149   -500    233     43   -381    399    106   -626    210   -466   -720    275    394     45     96    359    117   -369   -294   -249 
     -     -3  -9404 -10446   -894  -1115   -701  -1378      *      * 
   142  -3818  -3293  -6508  -6190  -3757  -6379  -6395   3650  -6169   -426  -2448  -6038  -6056  -6041  -6312  -5775  -3805   1495  -5586  -5160   143
     -   -149   -500    233     43   -381    399    106   -626    210   -466   -720    275    394     45     96    359    117   -369   -294   -249 
     -     -3  -9404 -10446   -894  -1115   -701  -1378      *      * 
   143  -3754  -3238  -6456  -6161  -3974  -6303  -6482   2326  -6151  -2708  -2648  -5985  -6046  -6144  -6352  -5708  -3751   3364  -5805  -5250   144
     -   -149   -500    233     43   -381    399    106   -626    210   -466   -720    275    394     45     96    359    117   -369   -294   -249 
     -     -3  -9404 -10446   -894  -1115   -701  -1378      *      * 
   144  -3174  -2892  -5516  -4989  -2314  -4861  -3652   2242  -4621   -369  -1610  -4504  -4811  -4189  -4432  -4018   3180  -1365  -3239    906   145
     -   -149   -500    233     43   -381    399    106   -626    210   -466   -720    275    394     45     96    359    117   -369   -294   -249 
     -     -3  -9404 -10446   -894  -1115   -701  -1378      *      * 
   145  -6773  -6146   4222  -5424  -7412  -5750  -5955  -8338  -6662  -7789  -7646  -5724  -6239  -6161  -6738  -6795  -6933  -7918  -6310  -7153   146
     -   -149   -500    233     43   -381    399    106   -626    210   -466   -720    275    394     45     96    359    117   -369   -294   -249 
     -     -3  -9404 -10446   -894  -1115   -701  -1378      *      * 
   146  -7286  -6090  -6755  -7111  -6347  -6058   5469  -8384  -7215  -7729  -7692  -7072  -6503  -7159  -6799  -7654  -7472  -8079  -5907  -6041   147
     -   -149   -500    233     43   -381    399    106   -626    210   -466   -720    275    394     45     96    359    117   -369   -294   -249 
     -     -3  -9404 -10446   -894  -1115   -701  -1378      *      * 
   147  -7286  -6090  -6755  -7111  -6347  -6058   5469  -8384  -7215  -7729  -7692  -7072  -6503  -7159  -6799  -7654  -7472  -8079  -5907  -6041   148
     -   -149   -500    233     43   -381    399    106   -626    210   -466   -720    275    394     45     96    359    117   -369   -294   -249 
     -  -3403  -9404   -146   -894  -1115   -701  -1378      *      * 
   148   -592   5184  -2351  -2342  -1616  -1239  -1683   -965  -2013  -1519  -1170  -1727  -1817  -1932  -1903   -918   -909   -749  -1839  -1673   149
     -   -149   -500    233     43   -381    399    106   -626    210   -466   -720    275    394     45     96    359    117   -369   -294   -249 
     -    -33  -6034  -7076   -894  -1115   -245  -2679      *      * 
   149    -40  -2351  -1976   1644  -2435  -2803  -1514     13  -1304   1121   1189    492  -2886   1342  -1717  -1754    956  -1841  -2697  -2198   150
     -   -149   -500    233     43   -381    399    106   -626    210   -466   -720    275    394     45     96    359    117   -369   -294   -249 
     -     -4  -9214 -10257   -894  -1115   -869  -1144      *      * 
   150    561  -1761  -3732    -60  -1724  -3343   1153    195  -2815    332   1185  -2827   2240  -2523  -2778   -343  -1792   1347  -2211  -1856   151
     -   -149   -500    233     43   -381    399    106   -626    210   -466   -720    275    394     45     96    359    117   -369   -294   -249 
     -     -3  -9313 -10355   -894  -1115  -1537   -609      *      * 
   151  -1724   1631  -1602  -1054  -3438   1397   1195  -3168   -930  -3140  -2235    445   2170    669    927  -1618    844  -2746  -3328  -2670   152
     -   -149   -500    233     43   -381    399    106   -626    210   -466   -720    275    394     45     96    359    117   -369   -294   -249 
     -     -3  -9313 -10355   -894  -1115   -350  -2214      *      * 
   152  -3809  -5777   2381   2554  -5985   1175  -3058  -5954  -3421  -5799  -5190  -2225   1054  -2742  -4379   -454  -3906  -5389  -6001  -4906   153
     -   -149   -500    233     43   -381    399    106   -626    210   -466   -720    275    394     45     96    359    117   -369   -294   -249 
     -    -94  -9404  -4017   -894  -1115   -701  -1378      *      * 
   153   -254  -3131   1428    235  -3450  -2637  -1296    629    349  -3146  -2220    521  -2730   1321   1156  -1543   1346   -424  -3315  -2634   154
     -   -149   -500    233     43   -381    399    106   -626    210   -466   -720    275    394     45     96    359    117   -369   -294   -249 
     -     -3  -9313 -10355   -894  -1115   -350  -2214      *      * 
   154  -2035  -1868  -4299   -189    547  -3581  -2448    294  -3281   2416  -1009  -3199   -163  -2916    -62  -2664  -1975    908  -2324  -1987   155
     -   -149   -500    233     43   -381    399    106   -626    210   -466   -720    275    394     45     96    359    117   -369   -294   -249 
     -     -3  -9404 -10446   -894  -1115   -701  -1378      *      * 
   155  -2937  -3601  -3753  -3934  -5837  -3649  -4020  -5666     57  -5695  -4885  -3620   4053  -3791  -3483    -65  -3322  -4625  -5644  -5440   156
     -   -149   -500    233     43   -381    399    106   -626    210   -466   -720    275    394     45     96    359    117   -369   -294   -249 
     -     -3  -9404 -10446   -894  -1115   -701  -1378      *      * 
   156    876  -3307   2060   1881  -3625  -2762   1166  -3379    295  -3322  -2399    516    -14   -991  -1557  -1699    106  -2928  -3489  -2800   157
     -   -149   -500    233     43   -381    399    106   -626    210   -466   -720    275    394     45     96    359    117   -369   -294   -249 
     -     -3  -9404 -10446   -894  -1115   -701  -1378      *      * 
   157   2723   1382  -1750    192  -3264  -2814   1333  -2949    269  -3010  -2154    489  -2914  -1078  -1589  -1746  -1754   -337  -3276  -2661   158
     -   -149   -500    233     43   -381    399    106   -626    210   -466   -720    275    394     45     96    359    117   -369   -294   -249 
     -    -88  -9404  -4113   -894  -1115   -701  -1378      *      * 
   158   1104  -1977     -8   -137    419  -3158  -1941    900  -2116   -485  -1165    350  -3225    620  -2337  -2169  -1752   1222  -2397   2071   159
     -   -149   -500    233     43   -381    399    106   -626    210   -466   -720    275    394     45     96    359    117   -369   -294   -249 
     -     -3  -9319 -10361   -894  -1115   -362  -2173      *      * 
   159   3029  -2732  -4934  -4642  -3058  -4002  -3807   1661  -4362   -452  -2153    371  -4370  -4072  -4264  -3261  -2826  -1512  -3807  -3459   160
     -   -149   -500    233     43   -381    399    106   -626    210   -466   -720    275    394     45     96    359    117   -369   -294   -249 
     -     -3  -9404 -10446   -894  -1115   -701  -1378      *      * 
   160  -3719  -3214  -6425  -6124  -3975  -6233  -6394   3173  -6104  -2726  -2651  -5928  -6003  -6094  -6296  -5621    -94   2589  -5770  -5215   161
     -   -149   -500    233     43   -381    399    106   -626    210   -466   -720    275    394     45     96    359    117   -369   -294   -249 
     -     -3  -9404 -10446   -894  -1115   -701  -1378      *      * 
   161  -3730   1765  -6422  -6104  -3897  -6270  -6296   2889  -6075   -538  -2586  -5924  -6000  -6030  -6247  -5648  -3721   2713  -5656  -5137   162
     -   -149   -500    233     43   -381    399    106   -626    210   -466   -720    275    394     45     96    359    117   -369   -294   -249 
     -     -3  -9404 -10446   -894  -1115   -701  -1378      *      * 
   162  -3799  -4474  -2827  -3109  -3172  -4144   2111     88  -3398  -4921  -4545   4098  -4671  -3442  -3602  -3768  -3996  -4619  -3735  -2692   163
     -   -149   -500    233     43   -381    399    106   -626    210   -466   -720    275    394     45     96    359    117   -369   -294   -249 
     -    -96  -9404  -3990   -894  -1115   -701  -1378      *      * 
   163    -34  -3004  -5435  -5747  -5469  -3309  -4944  -4688  -5519  -5374  -4593  -4082   4044  -5031  -5202  -2683  -2887     67  -5780  -5697   164
     -   -149   -500    233     43   -381    399    106   -626    210   -466   -720    275    394     45     96    359    117   -369   -294   -249 
     -     -3  -9311 -10354   -894  -1115   -347  -2227      *      * 
   164  -3948  -4707  -4531  -3245  -5537  -4514   1361  -4866   2661  -4519    985   2950  -4450  -2001   1200  -3818  -3640  -4623  -4368  -4245   165
     -   -149   -500    233     43   -381    399    106   -626    210   -466   -720    275    394     45     96    359    117   -369   -294   -249 
     -     -3  -9404 -10446   -894  -1115   -701  -1378      *      * 
   165  -1932  -2816  -2101  -1525  -2964  -3002   1922  -2586    102    637  -1959  -1762  -3081   1893   1748   -102  -1863   1166  -3099    561   166
     -   -149   -500    233     43   -381    399    106   -626    210   -466   -720    275    394     45     96    359    117   -369   -294   -249 
     -     -3  -9404 -10446   -894  -1115   -701  -1378      *      * 
   166  -1747  -3091    859  -1098    118   -352  -1404   -331    942   -669  -2194  -1398   2515   1378    193  -1653  -1686  -2686  -3305  -2656   167
     -   -149   -500    233     43   -381    399    106   -626    210   -466   -720    275    394     45     96    359    117   -369   -294   -249 
     -     -3  -9404 -10446   -894  -1115   -701  -1378      *      * 
   167    496  -3330   2520  -1131    333   1345  -1508  -3397    236  -3354  -2441  -1444  -2925    526  -1631    590  -1824  -2956  -3533  -2848   168
     -   -149   -500    233     43   -381    399    106   -626    210   -466   -720    275    394     45     96    359    117   -369   -294   -249 
     -     -3  -9404 -10446   -894  -1115   -701  -1378      *      * 
   168   -191   3541   1403   1624      4   -512  -1391  -3285    310  -3236  -2314    385    153   -934  -1486  -1640  -1699  -2841  -3409  -2727   169
     -   -149   -500    233     43   -381    399    106   -626    210   -466   -720    275    394     45     96    359    117   -369   -294   -249 
     -     -3  -9404 -10446   -894  -1115   -701  -1378      *      * 
   169  -1738  -3208   1779  -1035  -3528    462  -1370  -3277    334   -970  -2298   2026    718   -911    266    499    -22  -2829  -3392  -2710   170
     -   -149   -500    233     43   -381    399    106   -626    210   -466   -720    275    394     45     96    359    117   -369   -294   -249 
     -     -3  -9404 -10446   -894  -1115   -701  -1378      *      * 
   170  -5461  -4778  -5597   -176   2424  -5943   1290  -4689  -5606  -4152  -4128  -4634  -5888  -4710  -5310   1009  -5355  -4774  -1798   3959   171
     -   -149   -500    233     43   -381    399    106   -626    210   -466   -720    275    394     45     96    359    117   -369   -294   -249 
     -     -3  -9404 -10446   -894  -1115   -701  -1378      *      * 
   171  -2729  -3506  -2678   -159  -5144   1167  -3577   -141  -3731  -5048  -4252  -2952   3631  -3339  -4159    -56  -3052  -4135  -5321  -4811   172
     -   -149   -500    233     43   -381    399    106   -626    210   -466   -720    275    394     45     96    359    117   -369   -294   -249 
     -     -3  -9404 -10446   -894  -1115   -701  -1378      *      * 
   172  -1812   1278  -2119    -17   2070  -2952   1212  -2204  -1448    142  -1669   1750  -3034   1728  -1862   -244  -1752  -2004  -2842   1392   173
     -   -149   -500    233     43   -381    399    106   -626    210   -466   -720    275    394     45     96    359    117   -369   -294   -249 
     -     -3  -9404 -10446   -894  -1115   -701  -1378      *      * 
   173  -2084  -3438  -1990    149    156    892  -1601   -271   2985  -3420  -2537  -1676  -3108    513    308  -1974  -2004  -3077  -3565  -2969   174
     -   -149   -500    233     43   -381    399    106   -626    210   -466   -720    275    394     45     96    359    117   -369   -294   -249 
     -     -3  -9404 -10446   -894  -1115   -701  -1378      *      * 
   174   -196  -3193    862   1883    211  -2707   1897  -3257   -948  -3207  -2284    355  -2800   1387  -1455   -172    190   -497  -3379    443   175
     -   -149   -500    233     43   -381    399    106   -626    210   -466   -720    275    394     45     96    359    117   -369   -294   -249 
     -     -3  -9404 -10446   -894  -1115   -701  -1378      *      * 
   175  -4663  -4070  -7166  -6668  -2651  -7010  -5980   1103  -6531   3063  -1407  -6724  -6157  -5463  -6139  -6415  -4555     25  -4508  -4673   176
     -   -149   -500    233     43   -381    399    106   -626    210   -466   -720    275    394     45     96    359    117   -369   -294   -249 
     -     -3  -9404 -10446   -894  -1115   -701  -1378      *      * 
   176   2462   3565  -5806  -6122  -5698  -3316  -5070  -5502  -5738  -5774  -4811  -4154  -4131  -5174  -5346   1697   1083  -4218  -5931  -5906   177
     -   -149   -500    233     43   -381    399    106   -626    210   -466   -720    275    394     45     96    359    117   -369   -294   -249 
     -     -3  -9404 -10446   -894  -1115   -701  -1378      *      * 
   177   1077  -3054  -5521  -5875  -5775   3442  -5058  -5605  -5715  -5863  -4889  -4123  -4143  -5140  -5359   -115  -2922  -4273  -5990  -5966   178
     -   -149   -500    233     43   -381    399    106   -626    210   -466   -720    275    394     45     96    359    117   -369   -294   -249 
     -     -3  -9404 -10446   -894  -1115   -701  -1378      *      * 
   178   2325   2747  -5752  -5953  -5102  -3367  -4884  -4136  -5571  -4966  -4216  -4150  -4148  -5045  -5215   -129  -2879   2634  -5494  -5354   179
     -   -149   -500    233     43   -381    399    106   -626    210   -466   -720    275    394     45     96    359    117   -369   -294   -249 
     -     -3  -9404 -10446   -894  -1115   -701  -1378      *      * 
   179   1209   1770  -5057  -4991  -4562   3159  -4292  -4196  -4658   -774  -3733  -3868  -4050    382  -4549  -2666  -2779  -3559  -4916  -4675   180
     -   -149   -500    233     43   -381    399    106   -626    210   -466   -720    275    394     45     96    359    117   -369   -294   -249 
     -     -3  -9404 -10446   -894  -1115   -701  -1378      *      * 
   180  -3652  -3220  -6239  -5813  -3221  -5812  -5251   -846  -5627   -326   1410  -5522  -5610  -5275  -5562  -5086    -16   3520  -4663  -4387   181
     -   -149   -500    233     43   -381    399    106   -626    210   -466   -720    275    394     45     96    359    117   -369   -294   -249 
     -     -3  -9404 -10446   -894  -1115   -701  -1378      *      * 
   181   2940  -3000  -5688  -5914  -5403  -3324  -4927  -4998  -5564  -5410  -4530  -4116  -4122  -5041  -5227    768   1453    779  -5692  -5600   182
     -   -149   -500    233     43   -381    399    106   -626    210   -466   -720    275    394     45     96    359    117   -369   -294   -249 
     -     -3  -9404 -10446   -894  -1115   -701  -1378      *      * 
   182  -6087  -4995  -6450  -6812   3935  -6334  -2511  -4969  -6367  -4270  -4369  -4939  -6187  -5081  -5725  -5583  -5935  -5126   3760   2509   183
     -   -149   -500    233     43   -381    399    106   -626    210   -466   -720    275    394     45     96    359    117   -369   -294   -249 
     -     -3  -9404 -10446   -894  -1115   -701  -1378      *      * 
   183  -3723  -3637  -5150  -4271  -2079  -4837  -2743  -2722   3118    203  -2432  -3903  -4798  -3104  -2447  -4062  -3596   -273  -2735   2980   184
     -   -149   -500    233     43   -381    399    106   -626    210   -466   -720    275    394     45     96    359    117   -369   -294   -249 
     -     -3  -9404 -10446   -894  -1115   -701  -1378      *      * 
   184    499  -2226  -4768  -4168   1395   -259  -2912  -1420  -3780   2483  -1201  -3640  -3985  -3367  -3575  -3036  -2355    824  -2715  -2393   185
     -   -149   -500    233     43   -381    399    106   -626    210   -466   -720    275    394     45     96    359    117   -369   -294   -249 
     -     -3  -9404 -10446   -894  -1115   -701  -1378      *      * 
   185   1267   3554  -4481  -3858  -1920   -383  -2603    285  -3465    230   1223  -3353  -3747  -3096  -3275  -2798  -2066   1957  -2461  -2116   186
     -   -149   -500    233     43   -381    399    106   -626    210   -466   -720    275    394     45     96    359    117   -369   -294   -249 
     -     -3  -9404 -10446   -894  -1115   -701  -1378      *      * 
   186   -271   1492  -3052   -236  -1998  -3254    993  -1552  -2274    811   1062  -2454  -3320   1822  -2467   -255   1658    -35  -2435    643   187
     -   -149   -500    233     43   -381    399    106   -626    210   -466   -720    275    394     45     96    359    117   -369   -294   -249 
     -     -3  -9404 -10446   -894  -1115   -701  -1378      *      * 
   187   3493  -3226  -4424  -4758  -5786   -245  -4727  -5637  -5073  -5848  -4928  -3899  -4209    310  -5003  -2824  -3055  -4389  -5935  -5806   188
     -   -149   -500    233     43   -381    399    106   -626    210   -466   -720    275    394     45     96    359    117   -369   -294   -249 
     -     -3  -9404 -10446   -894  -1115   -701  -1378      *      * 
   188  -4499  -3988  -6975  -6471  -2608  -6593  -5639   2006  -6261   2742  -1384  -6380  -5970  -5291  -5888  -5936    783  -1982  -4374  -4486   189
     -   -149   -500    233     43   -381    399    106   -626    210   -466   -720    275    394     45     96    359    117   -369   -294   -249 
     -     -3  -9404 -10446   -894  -1115   -701  -1378      *      * 
   189   -324  -3097   1072  -1085  -3371  -2732   1118    608    235    414  -2198   1013  -2824   -953    993    590  -1679  -2693  -3309   1439   190
     -   -149   -500    233     43   -381    399    106   -626    210   -466   -720    275    394     45     96    359    117   -369   -294   -249 
     -     -3  -9404 -10446   -894  -1115   -701  -1378      *      * 
   190  -1732  -3201  -1580   2123    210   -515  -1364  -3270    205  -3216   1053    356  -2799    612   1398    591     27  -2822  -3385  -2703   191
     -   -149   -500    233     43   -381    399    106   -626    210   -466   -720    275    394     45     96    359    117   -369   -294   -249 
     -     -3  -9404 -10446   -894  -1115   -701  -1378      *      * 
   191   -239  -3049  -1661   1579    137  -2745  -1411   -351    374    537  -2156   1039  -2836    594    102    619  -1683   -365  -3273  -2633   192
     -   -149   -500    233     43   -381    399    106   -626    210   -466   -720    275    394     45     96    359    117   -369   -294   -249 
     -     -3  -9404 -10446   -894  -1115   -701  -1378      *      * 
   192   -352   1497  -4298  -3663   1379  -3502  -2373  -1262  -3258   2002   1397  -3148  -3551  -2880  -3058  -2587    892    733  -2237    692   193
     -   -149   -500    233     43   -381    399    106   -626    210   -466   -720    275    394     45     96    359    117   -369   -294   -249 
     -    -81  -9404  -4236   -894  -1115   -701  -1378      *      * 
   193  -1712  -3145  -1576  -1025  -3463   -379  -1341   -208   1028  -3159  -2243   1791   1759   -887   1798    -52    169  -2767  -3335  -2667   194
     -   -149   -500    233     43   -381    399    106   -626    210   -466   -720    275    394     45     96    359    117   -369   -294   -249 
     -  -2594  -9327   -264   -894  -1115  -1444   -661      *      * 
   194  -1284  -2494   2767     30  -3281   2210   -973  -3209  -1156  -3186  -2493   -306  -1986   -672  -1850  -1120  -1430  -2647  -3213  -2526   195
     -   -149   -500    233     43   -381    399    106   -626    210   -466   -720    275    394     45     96    359    117   -369   -294   -249 
     -    -20  -6752  -7794   -894  -1115  -4264    -77      *      * 
   195  -1787  -1513  -3334  -2924    301  -3055  -1130   -226  -2381   2029    278  -2458  -2988  -2045  -2246  -2324  -1723   -601   4433    295   196
     -   -149   -500    233     43   -381    399    106   -626    210   -466   -720    275    394     45     96    359    117   -369   -294   -249 
     -    -20  -6752  -7794   -894  -1115  -4264    -77      *      * 
   196  -2881  -2397  -3143  -3286    622  -3110   -702  -2395  -2986  -1995  -1963  -2515  -3323  -2548  -2770  -2860  -2921  -2454    -60   4595   197
     -   -149   -500    233     43   -381    399    106   -626    210   -466   -720    275    394     45     96    359    117   -369   -294   -249 
     -    -20  -6752  -7794   -894  -1115  -4264    -77      *      * 
   197   -543  -1503   -348   -184  -2243  -1299   -524  -2049   -107  -2102  -1313   -368  -1673   2683   -442   1927   -648  -1587  -2264  -1682   198
     -   -149   -500    233     43   -381    399    106   -626    210   -466   -720    275    394     45     96    359    117   -369   -294   -249 
     -    -20  -6752  -7794   -894  -1115  -4264    -77      *      * 
   198  -1675  -2445  -2098   -999  -3194  -2266   -280  -2595   2618  -2305  -1615   -960  -2241    138   2737  -1564  -1409  -2344  -2187  -2026   199
     -   -149   -500    233     43   -381    399    106   -626    210   -466   -720    275    394     45     96    359    117   -369   -294   -249 
     -    -20  -6752  -7794   -894  -1115  -4264    -77      *      * 
   199   -764  -1631   -296   -397  -2599  -1350   -967  -2521   -820  -2608  -1859   2783   2566   -682  -1210   -789   -965  -1966  -2660  -2094   200
     -   -149   -500    233     43   -381    399    106   -626    210   -466   -720    275    394     45     96    359    117   -369   -294   -249 
     -    -20  -6752  -7794   -894  -1115  -4264    -77      *      * 
   200  -1517  -1189  -3709  -3238   -680  -3352  -2487    922  -2936   1944    417  -2991  -3206  -2558  -2854  -2580  -1487   2389  -2005  -1750   201
     -   -149   -500    233     43   -381    399    106   -626    210   -466   -720    275    394     45     96    359    117   -369   -294   -249 
     -    -20  -6752  -7794   -894  -1115  -4264    -77      *      * 
   201  -1378  -1242  -3282  -3170  -1602  -2679  -2715    716  -2931   -749   -656  -2771  -3014  -2842  -2920  -2190  -1514   3384  -2625  -2202   202
     -   -149   -500    233     43   -381    399    106   -626    210   -466   -720    275    394     45     96    359    117   -369   -294   -249 
     -    -20  -6752  -7794   -894  -1115  -4264    -77      *      * 
   202  -2117  -1711  -3946  -3540   2895  -3653  -1605     98  -3211   2149    643  -3056  -3344  -2469  -2932  -2883  -2025   -449   -855    -67   203
     -   -149   -500    233     43   -381    399    106   -626    210   -466   -720    275    394     45     96    359    117   -369   -294   -249 
     -    -20  -6752  -7794   -894  -1115  -4264    -77      *      * 
   203  -2344  -2006  -3682  -3509   -677  -3357  -2634   -145  -3105   3010    294  -3342  -3371  -2763  -2928  -3120  -2347   -667  -1991  -1746   204
     -   -149   -500    233     43   -381    399    106   -626    210   -466   -720    275    394     45     96    359    117   -369   -294   -249 
     -    -20  -6752  -7794   -894  -1115  -4264    -77      *      * 
   204  -2328  -2012  -2839  -2726   3222  -3077   3784  -1753  -2393  -1417  -1263  -2017  -3116  -1939  -2300  -2325  -2277  -1801    402   1553   205
     -   -149   -500    233     43   -381    399    106   -626    210   -466   -720    275    394     45     96    359    117   -369   -294   -249 
     -    -20  -6752  -7794   -894  -1115  -4264    -77      *      * 
   205  -1517  -1189  -3709  -3238   -680  -3352  -2487    922  -2936   1944    417  -2991  -3206  -2558  -2854  -2580  -1487   2389  -2005  -1750   206
     -   -149   -500    233     43   -381    399    106   -626    210   -466   -720    275    394     45     96    359    117   -369   -294   -249 
     -    -20  -6752  -7794   -894  -1115  -4264    -77      *      * 
   206  -1053  -2211   -449   2143  -2653  -1686   -304  -2314    504  -2207  -1434   -384  -1863    102   2458   -925   -963  -1962  -2259  -1791   207
     -   -149   -500    233     43   -381    399    106   -626    210   -466   -720    275    394     45     96    359    117   -369   -294   -249 
     -    -20  -6752  -7794   -894  -1115  -4264    -77      *      * 
   207  -1057  -1956   -846   -509  -2620  -1723   -534  -2289   2459  -2250  -1511   -665   2418   -159    134  -1020  -1045  -1926  -2296  -1909   208
     -   -149   -500    233     43   -381    399    106   -626    210   -466   -720    275    394     45     96    359    117   -369   -294   -249 
     -    -20  -6752  -7794   -894  -1115  -4264    -77      *      * 
   208   -574   -738  -2471  -2148  -1334  -1806  -1715    499  -1890   -755   -385  -1749  -2225  -1745  -1972  -1068   2243   2354  -2060  -1676   209
     -   -149   -500    233     43   -381    399    106   -626    210   -466   -720    275    394     45     96    359    117   -369   -294   -249 
     -    -20  -6752  -7794   -894  -1115  -4264    -77      *      * 
   209   -736  -1619   -844   -394  -2258  -1560   -384  -1801   2315  -1893  -1145   -529  -1792     -6    213   -741   2117  -1468  -2092  -1657   210
     -   -149   -500    233     43   -381    399    106   -626    210   -466   -720    275    394     45     96    359    117   -369   -294   -249 
     -    -20  -6752  -7794   -894  -1115  -4264    -77      *      * 
   210   -705  -1549   -293   -468  -2831   2209  -1122  -2745  -1095  -2832  -2063   2826  -1856   -852  -1514   -753   -963  -2071  -2879  -2339   211
     -   -149   -500    233     43   -381    399    106   -626    210   -466   -720    275    394     45     96    359    117   -369   -294   -249 
     -    -20  -6752  -7794   -894  -1115  -4264    -77      *      * 
   211   1857  -1738     47   2218  -2397  -1305   -554  -2008   -358  -2169  -1405   -222  -1695   -202   -837   -628   -761  -1604  -2454  -1828   212
     -   -149   -500    233     43   -381    399    106   -626    210   -466   -720    275    394     45     96    359    117   -369   -294   -249 
     -    -20  -6752  -7794   -894  -1115  -4264    -77      *      * 
   212  -1352  -1125  -2933  -2551    425  -2737   -794   2401  -2166   -262    -54  -2062  -2746  -1830  -2084  -1904  -1308     86   -325   3166   213
     -   -149   -500    233     43   -381    399    106   -626    210   -466   -720    275    394     45     96    359    117   -369   -294   -249 
     -    -20  -6752  -7794   -894  -1115  -4264    -77      *      * 
   213   -818   -808  -2599  -2206  -1056  -2228  -1718   2484  -1914   -360    -89  -1940  -2469  -1781  -1991  -1450   2130    812  -1890  -1504   214
     -   -149   -500    233     43   -381    399    106   -626    210   -466   -720    275    394     45     96    359    117   -369   -294   -249 
     -    -20  -6752  -7794   -894  -1115  -4264    -77      *      * 
   214  -1839  -1429  -4088  -3585   -504  -3784  -2760   2542  -3289   2087    641  -3399  -3434  -2728  -3118  -3027  -1772    545  -2005  -1869   215
     -   -149   -500    233     43   -381    399    106   -626    210   -466   -720    275    394     45     96    359    117   -369   -294   -249 
     -    -20  -6752  -7794   -894  -1115  -4264    -77      *      * 
   215  -1062  -2389    237   2268  -2380  -1475   3491  -2459   -170  -2413  -1664   -148  -1814   -113   -601   -883  -1049  -2078  -2401  -1663   216
     -   -149   -500    233     43   -381    399    106   -626    210   -466   -720    275    394     45     96    359    117   -369   -294   -249 
     -    -20  -6752  -7794   -894  -1115  -4264    -77      *      * 
   216   3299  -1078  -2279  -2402  -2727  -1346  -2183  -2178  -2377  -2638  -2065  -1739  -2046  -2192  -2367   -809   -961  -1621  -2924  -2746   217
     -   -149   -500    233     43   -381    399    106   -626    210   -466   -720    275    394     45     96    359    117   -369   -294   -249 
     -    -20  -6752  -7794   -894  -1115  -4264    -77      *      * 
   217  -1468  -1042  -3956  -3566  -1416  -3663  -3218   2716  -3399   -312   -228  -3321  -3520  -3226  -3452  -2949  -1458   2612  -2817  -2398   218
     -   -149   -500    233     43   -381    399    106   -626    210   -466   -720    275    394     45     96    359    117   -369   -294   -249 
     -    -20  -6752  -7794   -894  -1115  -4264    -77      *      * 
   218   -987  -2302    -76   2155  -2702  -1553   -290  -2384   2283  -2283  -1490   -207  -1782    117     87   -825   -919  -1999  -2369  -1809   219
     -   -149   -500    233     43   -381    399    106   -626    210   -466   -720    275    394     45     96    359    117   -369   -294   -249 
     -    -20  -6752  -7794   -894  -1115  -4264    -77      *      * 
   219  -1551  -1223  -3703  -3192   -547  -3366  -2380   2527  -2861    620   3471  -2962  -3172  -2447  -2754  -2569  -1501    638  -1874  -1665   220
     -   -149   -500    233     43   -381    399    106   -626    210   -466   -720    275    394     45     96    359    117   -369   -294   -249 
     -    -20  -6752  -7794   -894  -1115  -4264    -77      *      * 
   220   -416   4154  -1603  -1498  -2002  -1274  -1412  -1733  -1384  -2103  -1412   2804  -1863  -1317  -1550   -631   -713  -1278  -2293  -1839   221
     -   -149   -500    233     43   -381    399    106   -626    210   -466   -720    275    394     45     96    359    117   -369   -294   -249 
     -    -20  -6752  -7794   -894  -1115  -4264    -77      *      * 
   221  -1591  -2173   -881  -1127  -2758  -1872  -1649  -3217  -1658  -3272  -2734   4047  -2422  -1534  -1934  -1629  -1830  -2718  -2765  -2317   222
     -   -149   -500    233     43   -381    399    106   -626    210   -466   -720    275    394     45     96    359    117   -369   -294   -249 
     -    -20  -6752  -7794   -894  -1115  -4264    -77      *      * 
   222  -1431  -1277  -2726  -2343    601  -2658   -600   -423  -1911   -213   3506  -1902  -2682  -1628  -1866  -1820  -1384   -565   -143   3254   223
     -   -149   -500    233     43   -381    399    106   -626    210   -466   -720    275    394     45     96    359    117   -369   -294   -249 
     -    -20  -6752  -7794   -894  -1115  -4264    -77      *      * 
   223   -869  -1299   -721   2003  -1361  -1857   -825   2236   -637   -826   -432   -781  -2061   -584   -977  -1085   -852     55  -1900  -1397   224
     -   -149   -500    233     43   -381    399    106   -626    210   -466   -720    275    394     45     96    359    117   -369   -294   -249 
     -    -20  -6752  -7794   -894  -1115  -4264    -77      *      * 
   224  -1517  -1189  -3709  -3238   -680  -3352  -2487    922  -2936   1944    417  -2991  -3206  -2558  -2854  -2580  -1487   2389  -2005  -1750   225
     -   -149   -500    233     43   -381    399    106   -626    210   -466   -720    275    394     45     96    359    117   -369   -294   -249 
     -    -20  -6752  -7794   -894  -1115  -4264    -77      *      * 
   225   -836  -1290  -1354   -828  -1572  -1861   -628   -364   2220  -1127   -604   -899  -2022   -341    -74  -1031   -811   2032  -1834  -1416   226
     -   -149   -500    233     43   -381    399    106   -626    210   -466   -720    275    394     45     96    359    117   -369   -294   -249 
     -    -20  -6752  -7794   -894  -1115  -4264    -77      *      * 
   226  -1139  -2699   2584    351  -2939  -1372   -551  -2824   -505  -2756  -2008    -13  -1800   2793  -1126   -901  -1166  -2370  -2899  -2084   227
     -   -149   -500    233     43   -381    399    106   -626    210   -466   -720    275    394     45     96    359    117   -369   -294   -249 
     -    -20  -6752  -7794   -894  -1115  -4264    -77      *      * 
   227  -1448  -1841  -1824  -1212   -171  -2251   -342  -1698     67  -1617  -1115  -1153  -2334   -480   2559  -1479  -1347  -1570   -676   3202   228
     -   -149   -500    233     43   -381    399    106   -626    210   -466   -720    275    394     45     96    359    117   -369   -294   -249 
     -    -20  -6752  -7794   -894  -1115  -4264    -77      *      * 
   228  -2344  -2006  -3682  -3509   -677  -3357  -2634   -145  -3105   3010    294  -3342  -3371  -2763  -2928  -3120  -2347   -667  -1991  -1746   229
     -   -149   -500    233     43   -381    398    105   -626    210   -466   -721    275    394     45     99    361    117   -370   -295   -250 
     -  -1917   -453  -7794    -81  -4202  -4264    -77      *      * 
   229   -956  -1578   -543   2094  -1297  -1784   -698   -741   -457   1598   -405   -650  -1998   -433   -792  -1040   -930   -766  -1842  -1339   231
     -   -149   -500    233     43   -381    399    106   -626    210   -466   -720    275    394     45     96    359    117   -369   -294   -249 
     -    -20  -6752  -7794   -894  -1115  -4264    -77      *      * 
   230   -415  -1211   -537   -493  -2279  -1189   -870  -1963   -666  -2183  -1418   2641  -1694   -580  -1016   -506   2318  -1460  -2431  -1894   232
     -   -149   -500    233     43   -381    399    106   -626    210   -466   -720    275    394     45     96    359    117   -369   -294   -249 
     -    -20  -6752  -7794   -894  -1115  -4264    -77      *      * 
   231   -567  -1007  -1082   -939  -1428  -1545  -1018   -305   -936  -1206   -683   2516  -1942   -871  -1200   -818   -702   2161  -1907  -1373   233
     -   -149   -500    233     43   -381    399    106   -626    210   -466   -720    275    394     45     96    359    117   -369   -294   -249 
     -    -20  -6752  -7794   -894  -1115  -4264    -77      *      * 
   232   -836  -1290  -1354   -828  -1572  -1861   -628   -364   2220  -1127   -604   -899  -2022   -341    -74  -1031   -811   2032  -1834  -1416   234
     -   -149   -500    233     43   -381    399    106   -626    210   -466   -720    275    394     45     96    359    117   -369   -294   -249 
     -    -20  -6752  -7794   -894  -1115  -4264    -77      *      * 
   233   -764  -1631   -296   -397  -2599  -1350   -967  -2521   -820  -2608  -1859   2783   2566   -682  -1210   -789   -965  -1966  -2660  -2094   235
     -   -149   -500    233     43   -381    399    106   -626    210   -466   -720    275    394     45     96    359    117   -369   -294   -249 
     -    -20  -6752  -7794   -894  -1115  -4264    -77      *      * 
   234  -1022  -2297   2473     71  -2667  -1516   -475  -2474    -61  -2421  -1642   -237  -1823    -96   2415   -870  -1007  -2069  -2495  -1885   236
     -   -149   -500    233     43   -381    399    106   -626    210   -466   -720    275    394     45     96    359    117   -369   -294   -249 
     -    -20  -6752  -7794   -894  -1115  -4264    -77      *      * 
   235   -729  -1047  -1802  -1503  -1087  -1744  -1226   -575  -1189   -534   3550  -1374   2459  -1171  -1332  -1029   -859   -576  -1726  -1327   237
     -   -149   -500    233     43   -381    399    106   -626    210   -466   -720    275    394     45     96    359    117   -369   -294   -249 
     -    -20  -6752  -7794   -894  -1115  -4264    -77      *      * 
   236  -2344  -2006  -3682  -3509   -677  -3357  -2634   -145  -3105   3010    294  -3342  -3371  -2763  -2928  -3120  -2347   -667  -1991  -1746   238
     -   -149   -500    233     43   -381    399    106   -626    210   -466   -720    275    394     45     96    359    117   -369   -294   -249 
     -    -20  -6752  -7794   -894  -1115  -4264    -77      *      * 
   237  -1836  -1427  -4086  -3583   -507  -3783  -2760   2554  -3288   2075    638  -3397  -3434  -2729  -3118  -3025  -1770    551  -2007  -1869   239
     -   -149   -500    233     43   -381    399    106   -626    210   -466   -720    275    394     45     96    359    117   -369   -294   -249 
     -    -20  -6752  -7794   -894  -1115  -4264    -77      *      * 
   238   -764  -1631   -296   -397  -2599  -1350   -967  -2521   -820  -2608  -1859   2783   2566   -682  -1210   -789   -965  -1966  -2660  -2094   240
     -   -149   -500    233     43   -381    399    106   -626    210   -466   -720    275    394     45     96    359    117   -369   -294   -249 
     -    -20  -6752  -7794   -894  -1115  -4264    -77      *      * 
   239   -506  -1091  -1780  -1926  -2671  -1266  -1923  -2696  -2038  -2926  -2221  -1475  -1962  -1878  -2121   3313   -902  -1917  -2845  -2486   241
     -   -149   -500    233     43   -381    399    106   -626    210   -466   -720    275    394     45     96    359    117   -369   -294   -249 
     -    -20  -6752  -7794   -894  -1115  -4264    -77      *      * 
   240  -1036  -2099    -45    -72  -1618  -1537   3527  -2328   -231  -2290  -1594   2633  -1888   -258   -581   -928  -1063  -1963  -1893  -1045   242
     -   -149   -500    233     43   -381    399    106   -626    210   -466   -720    275    394     45     96    359    117   -369   -294   -249 
     -    -20  -6752  -7794   -894  -1115  -4264    -77      *      * 
   241   -736  -1619   -844   -394  -2258  -1560   -384  -1801   2315  -1893  -1145   -529  -1792     -6    213   -741   2117  -1468  -2092  -1657   243
     -   -149   -500    233     43   -381    399    106   -626    210   -466   -720    275    394     45     96    359    117   -369   -294   -249 
     -    -20  -6752  -7794   -894  -1115  -4264    -77      *      * 
   242  -1237  -1546  -2006  -1273  -1176  -2215   -713   -751    135   1701   -293  -1251  -2276   -469   2491  -1442  -1145   -859  -1646  -1262   244
     -   -149   -500    233     43   -381    399    106   -626    210   -466   -720    275    394     45     96    359    117   -369   -294   -249 
     -    -20  -6752  -7794   -894  -1115  -4264    -77      *      * 
   243   -955  -1581   -537   2108  -1303  -1780   -695   -748   -452   1583   -412   -645  -1995   -429   -789  -1036   -929   -771  -1845  -1340   245
     -   -149   -500    233     43   -381    400    105   -626    212   -466   -721    275    394     45     96    359    117   -370   -295   -250 
     -  -1917   -453  -7794    -81  -4202  -4264    -77      *      * 
   244   1981   -847  -2245  -1960   2807  -1715  -1033   -468  -1764   -667   -307  -1537  -2113  -1498  -1808   -972   -787   -395   -954   -155   247
     -   -149   -500    233     43   -381    399    106   -626    210   -466   -720    275    394     45     96    359    117   -369   -294   -249 
     -    -20  -6752  -7794   -894  -1115  -4264    -77      *      * 
   245  -1299  -1056  -3302  -2890   2726  -2853  -1437    602  -2593     79    174  -2424  -2869  -2181  -2482  -2055  -1287   2333   -978   -182   248
     -   -149   -500    233     43   -381    399    106   -626    210   -466   -720    275    394     45     96    359    117   -369   -294   -249 
     -    -20  -6752  -7794   -894  -1115  -4264    -77      *      * 
   246  -1101  -1466  -1412  -1019   -817  -2120   -837   -467   -411   1735     22  -1127  -2226   2645   -577  -1309  -1053   -667  -1553  -1076   249
     -   -149   -500    233     43   -381    399    106   -626    210   -466   -720    275    394     45     96    359    117   -369   -294   -249 
     -    -20  -6752  -7794   -894  -1115  -4264    -77      *      * 
   247  -1130  -2666    540   2342  -2964  -1364   -551  -2814   -483  -2762  -2011   2667  -1798   -195  -1080   -897  -1162  -2357  -2912  -2103   250
     -   -149   -500    232     45   -381    400    105   -627    212   -466   -721    275    393     48     95    359    117   -370   -295   -250 
     -  -1917   -453  -7794   -989  -1011  -4264    -77      *      * 
   248   -758   3907  -3195  -2863  -1282  -2101  -2110    744  -2538   -632   -337  -2229  -2490  -2309  -2483  -1397   -914   2452  -2126  -1736   254
     -   -149   -500    233     43   -381    399    106   -626    210   -466   -720    275    394     45     96    359    117   -369   -294   -249 
     -    -20  -6752  -7794   -894  -1115  -4264    -77      *      * 
   249  -1583  -1250  -3613  -3180   2759  -3232  -1602   2493  -2873    411    387  -2728  -3096  -2354  -2704  -2430  -1532    388  -1020   -256   255
     -   -149   -500    233     43   -381    399    106   -626    210   -466   -720    275    394     45     96    359    117   -369   -294   -249 
     -    -20  -6752  -7794   -894  -1115  -4264    -77      *      * 
   250  -1468  -1042  -3956  -3566  -1416  -3663  -3218   2716  -3399   -312   -228  -3321  -3520  -3226  -3452  -2949  -1458   2612  -2817  -2398   256
     -   -149   -500    233     43   -381    399    106   -626    210   -466   -720    275    394     45     96    359    117   -369   -294   -249 
     -    -20  -6752  -7794   -894  -1115  -4264    -77      *      * 
   251  -1294  -1081  -3064  -2610     86  -2701  -1117   2428  -2133     34    177  -2183  -2716  -1865  -2041  -1910  -1255    115   4302     97   257
     -   -149   -500    233     43   -381    399    106   -626    210   -466   -720    275    394     45     96    359    117   -369   -294   -249 
     -    -20  -6752  -7794   -894  -1115  -4264    -77      *      * 
   252  -1352  -1921   2546   -612   2918  -1910   -648  -1601  -1208  -1593  -1206   -813  -2238   -879  -1637  -1342  -1381  -1499   -942     63   258
     -   -149   -500    233     43   -381    399    106   -626    210   -466   -720    275    394     45     96    359    117   -369   -294   -249 
     -    -20  -6752  -7794   -894  -1115  -4264    -77      *      * 
   253  -1130  -2666    540   2342  -2964  -1364   -551  -2814   -483  -2762  -2011   2667  -1798   -195  -1080   -897  -1162  -2357  -2912  -2103   259
     -   -149   -500    233     43   -381    399    106   -626    210   -466   -720    275    394     45     96    359    117   -369   -294   -249 
     -    -20  -6752  -7794   -894  -1115  -4264    -77      *      * 
   254  -1220  -2261   -955   -421  -2783  -1880   -247  -2368   2455  -2188  -1442   -567  -1973   2718    691  -1100  -1071  -2052  -2179  -1819   260
     -   -149   -500    233     43   -381    399    106   -626    210   -466   -720    275    394     45     96    359    117   -369   -294   -249 
     -    -20  -6752  -7794   -894  -1115  -4264    -77      *      * 
   255   -777  -1342   -527   2058  -1593  -1681   -751   -260   -556  -1158   -659   -629  -1946   -479   -931   -928   -794   2061  -2018  -1490   261
     -   -149   -500    233     43   -381    399    106   -626    210   -466   -720    275    394     45     96    359    117   -369   -294   -249 
     -    -20  -6752  -7794   -894  -1115  -4264    -77      *      * 
   256   -867  -1492   2411   -346  -1823  -1613   -903   -465   -900  -1443   -959   -592  -1983   -647  -1373   -984   -937   2141  -2271  -1683   262
     -   -149   -500    233     43   -381    399    106   -626    210   -466   -720    275    394     45     96    359    117   -369   -294   -249 
     -    -20  -6752  -7794   -894  -1115  -4264    -77      *      * 
   257  -1353  -2252  -1392   -671  -2787  -2019   -283  -2377    870  -2179  -1465   -746  -2076   2779   2630  -1257  -1180  -2093  -2141  -1839   263
     -   -149   -500    233     43   -381    399    106   -626    210   -466   -720    275    394     45     96    359    117   -369   -294   -249 
     -    -20  -6752  -7794   -894  -1115  -4264    -77      *      * 
   258   -415  -1211   -537   -493  -2279  -1189   -870  -1963   -666  -2183  -1418   2641  -1694   -580  -1016   -506   2318  -1460  -2431  -1894   264
     -   -149   -500    233     43   -381    399    106   -626    210   -466   -720    275    394     45     96    359    117   -369   -294   -249 
     -    -20  -6752  -7794   -894  -1115  -4264    -77      *      * 
   259   -980  -2412    295   2238  -2704  -1421   -385  -2484    -36  -2415  -1633    -67  -1745   2692   -469   -790   -960  -2074  -2560  -1868   265
     -   -149   -500    233     43   -381    399    106   -626    210   -466   -720    275    394     45     96    359    117   -369   -294   -249 
     -    -20  -6752  -7794   -894  -1115  -4264    -77      *      * 
   260  -2344  -2006  -3682  -3509   -677  -3357  -2634   -145  -3105   3010    294  -3342  -3371  -2763  -2928  -3120  -2347   -667  -1991  -1746   266
     -   -149   -500    233     43   -381    399    106   -626    210   -466   -720    275    394     45     96    359    117   -369   -294   -249 
     -    -20  -6752  -7794   -894  -1115  -4264    -77      *      * 
   261   1893   -872  -2266  -1914   -822  -1873  -1438     48  -1630   1799    100  -1644  -2202  -1469  -1707  -1113   -814     -5  -1654  -1305   267
     -   -149   -500    233     43   -381    399    106   -626    210   -466   -720    275    394     45     96    359    117   -369   -294   -249 
     -    -20  -6752  -7794   -894  -1115  -4264    -77      *      * 
   262  -1019  -2174   -324   -113  -2645  -1619   -331  -2355   2341  -2261  -1488   2513  -1845     65    225   -897   -962  -1979  -2302  -1796   268
     -   -149   -500    233     43   -381    399    106   -626    210   -466   -720    275    394     45     96    359    117   -369   -294   -249 
     -    -20  -6752  -7794   -894  -1115  -4264    -77      *      * 
   263   -836  -1290  -1354   -828  -1572  -1861   -628   -364   2220  -1127   -604   -899  -2022   -341    -74  -1031   -811   2032  -1834  -1416   269
     -   -149   -500    233     43   -381    399    106   -626    210   -466   -720    275    394     45     96    359    117   -369   -294   -249 
     -    -20  -6752  -7794   -894  -1115  -4264    -77      *      * 
   264  -2326  -2011  -2836  -2722   3210  -3075   3799  -1752  -2389  -1417  -1263  -2015  -3115  -1937  -2297  -2323  -2275  -1801    401   1552   270
     -   -149   -500    233     43   -381    399    106   -626    210   -466   -720    275    394     45     96    359    117   -369   -294   -249 
     -    -20  -6752  -7794   -894  -1115  -4264    -77      *      * 
   265  -1055  -1309  -2148  -2065   3086   2266  -1121  -1446  -2036  -1527  -1112  -1710  -2346  -1767  -2094  -1307  -1256  -1277   -961    -39   271
     -   -149   -500    233     43   -381    399    106   -626    210   -466   -720    275    394     45     96    359    117   -369   -294   -249 
     -    -20  -6752  -7794   -894  -1115  -4264    -77      *      * 
   266   2323   -745  -1861  -1911  -2758   2311  -1845  -2435  -2004  -2728  -1902  -1291  -1702  -1736  -2099   -348   -527  -1585  -2958  -2705   272
     -   -149   -500    233     43   -381    399    106   -626    210   -466   -720    275    394     45     96    359    117   -369   -294   -249 
     -    -20  -6752  -7794   -894  -1115  -4264    -77      *      * 
   267   -988  -2301    -79   2142  -2702  -1554   -290  -2384   2295  -2283  -1489   -208  -1783    117     91   -826   -919  -1999  -2367  -1809   273
     -   -149   -500    233     43   -381    399    106   -626    210   -466   -720    275    394     45     96    359    117   -369   -294   -249 
     -    -20  -6752  -7794   -894  -1115  -4264    -77      *      * 
   268   -691   -999  -1953  -1726   2872  -1686   -754  -1028  -1595  -1142   -685  -1372  -2101  -1349  -1702   2044   -867   -861   -627    330   274
     -   -149   -500    233     43   -381    399    106   -626    210   -466   -720    275    394     45     96    359    117   -369   -294   -249 
     -    -20  -6752  -7794   -894  -1115  -4264    -77      *      * 
   269   -840   -958  -2179  -1894  -1092  -2025  -1523   2470  -1634   -495   -229  -1707   2377  -1551  -1740  -1312   -940    293  -1826  -1419   275
     -   -149   -500    233     43   -381    399    106   -626    210   -466   -720    275    394     45     96    359    117   -369   -294   -249 
     -    -20  -6752  -7794   -894  -1115  -4264    -77      *      * 
   270  -1334  -1734  -1339  -1189   -174  -2046   -644  -1800   -959  -1784  -1294   2773  -2334  -1002  -1153  -1404  -1382  -1621   4555    250   276
     -   -149   -500    233     43   -381    399    106   -626    210   -466   -720    275    394     45     96    359    117   -369   -294   -249 
     -    -20  -6752  -7794   -894  -1115  -4264    -77      *      * 
   271  -1008  -1225  -1965  -1288  -1198  -2130   -778   2260    -59   -672   -305  -1250  -2223   -574   2376  -1323   -951   -131  -1640  -1246   277
     -   -149   -500    233     43   -381    399    106   -626    210   -466   -720    275    394     45     96    359    117   -369   -294   -249 
     -    -20  -6752  -7794   -894  -1115  -4264    -77      *      * 
   272  -1289  -1557  -1456  -1365   2970  -2120   -475  -1353  -1420  -1339   -967   2668  -2392  -1195  -1619  -1404  -1348  -1260   -274    791   278
     -   -149   -500    233     43   -381    399    106   -626    210   -466   -720    275    394     45     96    359    117   -369   -294   -249 
     -    -20  -6752  -7794   -894  -1115  -4264    -77      *      * 
   273   -759  -1239  -2167  -2242  -2569  -1510  -2065  -1998  -2104  -2446  -1956  -1763  -2163  -2053  -2135  -1005   3656  -1576  -2783  -2556   279
     -   -149   -500    233     43   -381    399    106   -626    210   -466   -720    275    394     45     96    359    117   -369   -294   -249 
     -    -20  -6752  -7794   -894  -1115  -4264    -77      *      * 
   274   -973  -1461   2348   -471  -1542  -1796   -951   2314   -959  -1072   -691   -722  -2098   -725  -1402  -1148   -995    -81  -2105  -1533   280
     -   -149   -500    233     43   -381    399    106   -626    210   -466   -720    275    394     45     96    359    117   -369   -294   -249 
     -    -20  -6752  -7794   -894  -1115  -4264    -77      *      * 
   275   -867  -1492   2411   -346  -1823  -1613   -903   -465   -900  -1443   -959   -592  -1983   -647  -1373   -984   -937   2141  -2271  -1683   281
     -   -149   -500    233     43   -381    399    106   -626    210   -466   -720    275    394     45     96    359    117   -369   -294   -249 
     -    -20  -6752  -7794   -894  -1115  -4264    -77      *      * 
   276  -1008  -1225  -1965  -1288  -1198  -2130   -778   2260    -59   -672   -305  -1250  -2223   -574   2376  -1323   -951   -131  -1640  -1246   282
     -   -149   -500    233     43   -381    399    106   -626    210   -466   -720    275    394     45     96    359    117   -369   -294   -249 
     -    -20  -6752  -7794   -894  -1115  -4264    -77      *      * 
   277   -204   -876  -1337  -1318  -2580  -1041  -1457  -2371  -1418  -2571  -1759  -1032   2623  -1259  -1642   2263   -555  -1603  -2757  -2367   283
     -   -149   -500    233     43   -381    399    106   -626    210   -466   -720    275    394     45     96    359    117   -369   -294   -249 
     -    -20  -6752  -7794   -894  -1115  -4264    -77      *      * 
   278  -1053  -2211   -449   2143  -2653  -1686   -304  -2314    504  -2207  -1434   -384  -1863    102   2458   -925   -963  -1962  -2259  -1791   284
     -   -149   -500    233     43   -381    399    106   -626    210   -466   -720    275    394     45     96    359    117   -369   -294   -249 
     -    -20  -6752  -7794   -894  -1115  -4264    -77      *      * 
   279   -635  -1178   -837   -620  -1179  -1561   -677   -859   -475  -1022   3332   2470  -1862   -500   -743   -788   -696   -729  -1617  -1044   285
     -   -149   -500    233     43   -381    399    106   -626    210   -466   -720    275    394     45     96    359    117   -369   -294   -249 
     -    -20  -6752  -7794   -894  -1115  -4264    -77      *      * 
   280   1981   -847  -2245  -1960   2807  -1715  -1033   -468  -1764   -667   -307  -1537  -2113  -1498  -1808   -972   -787   -395   -954   -155   286
     -   -149   -500    233     43   -381    399    106   -626    210   -466   -720    275    394     45     96    359    117   -369   -294   -249 
     -    -20  -6752  -7794   -894  -1115  -4264    -77      *      * 
   281   1848   -784  -2613  -2260  -1145  -2090  -1775   2493  -2015   -465   -178  -1923  -2405  -1843  -2083  -1334   -854    761  -1967  -1585   287
     -   -149   -500    233     43   -381    399    106   -626    210   -466   -720    275    394     45     96    359    117   -369   -294   -249 
     -    -20  -6752  -7794   -894  -1115  -4264    -77      *      * 
   282  -1125  -1530  -1457   -995   2730  -2051   -450  -1120   2291  -1120   -680  -1026  -2178   -531   -378  -1235  -1072  -1049   -841     44   288
     -   -149   -500    233     43   -381    399    106   -626    210   -466   -720    275    394     45     96    359    117   -369   -294   -249 
     -    -20  -6752  -7794   -894  -1115  -4264    -77      *      * 
   283  -1125  -1530  -1457   -995   2730  -2051   -450  -1120   2291  -1120   -680  -1026  -2178   -531   -378  -1235  -1072  -1049   -841     44   289
     -   -149   -500    233     43   -381    399    106   -626    210   -466   -720    275    394     45     96    359    117   -369   -294   -249 
     -    -20  -6752  -7794   -894  -1115  -4264    -77      *      * 
   284  -1341  -1593  -1728  -1591    102  -2123   -679  -1600  -1434  -1592  -1170  -1452   2613  -1331  -1579  -1481  -1427  -1461   -521   3413   290
     -   -149   -500    233     43   -381    399    106   -626    210   -466   -720    275    394     45     96    359    117   -369   -294   -249 
     -    -20  -6752  -7794   -894  -1115  -4264    -77      *      * 
   285   -900  -1816   -451   -344  -2392  -1536   -673  -2228   -186  -2230  -1518   -549   2470   2842   -468   -880   -970  -1840  -2351  -1834   291
     -   -149   -500    233     43   -381    399    106   -626    210   -466   -720    275    394     45     96    359    117   -369   -294   -249 
     -    -20  -6752  -7794   -894  -1115  -4264    -77      *      * 
   286   -416   4154  -1603  -1498  -2002  -1274  -1412  -1733  -1384  -2103  -1412   2804  -1863  -1317  -1550   -631   -713  -1278  -2293  -1839   292
     -   -149   -500    233     43   -381    399    106   -626    210   -466   -720    275    394     45     96    359    117   -369   -294   -249 
     -    -20  -6752  -7794   -894  -1115  -4264    -77      *      * 
   287  -1090  -1648   -637   2183   2761  -1851   -556  -1196   -772  -1219   -793   -747  -2093   -621  -1133  -1139  -1080  -1116  -1031   -121   293
     -   -149   -500    233     43   -381    399    106   -626    210   -466   -720    275    394     45     96    359    117   -369   -294   -249 
     -    -20  -6752  -7794   -894  -1115  -4264    -77      *      * 
   288  -2316  -2525  -2652  -2069  -3188  -2510  -1391  -3207   -282  -2995  -2494  -1980  -2773  -1123   3925  -2370  -2271  -2959  -2608  -2583   294
     -   -149   -500    233     43   -381    399    106   -626    210   -466   -720    275    394     45     96    359    117   -369   -294   -249 
     -    -20  -6752  -7794   -894  -1115  -4264    -77      *      * 
   289   1833  -1486   -797   -407  -2253  -1451   -467  -1811   2294  -1932  -1172   -530  -1747   -100      3   -649   -678  -1435  -2152  -1700   295
     -   -149   -500    233     43   -381    398    105   -626    212   -466   -721    275    394     45     96    361    117   -370   -295   -250 
     -  -1917   -453  -7794    -81  -4202  -4264    -77      *      * 
   290   -797   -925  -2264  -1868   -714  -2027  -1383    132  -1516   1798    213  -1668  -2276  -1403  -1598  -1244   2183     43  -1574  -1222   297
     -   -149   -500    233     43   -381    399    106   -626    210   -466   -720    275    394     45     96    359    117   -369   -294   -249 
     -    -20  -6752  -7794   -894  -1115  -4264    -77      *      * 
   291  -2344  -2006  -3682  -3509   -677  -3357  -2634   -145  -3105   3010    294  -3342  -3371  -2763  -2928  -3120  -2347   -667  -1991  -1746   298
     -   -149   -500    233     43   -381    399    106   -626    210   -466   -720    275    394     45     96    359    117   -369   -294   -249 
     -    -20  -6752  -7794   -894  -1115  -4264    -77      *      * 
   292   -737  -1465  -1293   -733  -2196  -1591   -522  -1760    330  -1859  -1146   -759  -1866   -174   2498   -807   2221  -1430  -2073  -1696   299
     -   -149   -500    233     43   -381    399    106   -626    210   -466   -720    275    394     45     96    359    117   -369   -294   -249 
     -    -20  -6752  -7794   -894  -1115  -4264    -77      *      * 
   293   -870  -1678   2402   -145  -1643  -1552   -656  -1191   -581  -1293   3366   -419  -1871   -381  -1046   -881   -895  -1075  -2043  -1447   300
     -   -149   -500    233     43   -381    399    106   -626    210   -466   -720    275    394     45     96    359    117   -369   -294   -249 
     -    -20  -6752  -7794   -894  -1115  -4264    -77      *      * 
   294  -1107  -1588  -1499   -887  -1405  -2043   -551   -877   2309   1576   -462   -957  -2121   -254    184  -1232  -1012   -896  -1730  -1336   301
     -   -149   -500    233     43   -381    399    106   -626    210   -466   -720    275    394     45     96    359    117   -369   -294   -249 
     -    -20  -6752  -7794   -894  -1115  -4264    -77      *      * 
   295   -973  -1461   2348   -471  -1542  -1796   -951   2314   -959  -1072   -691   -722  -2098   -725  -1402  -1148   -995    -81  -2105  -1533   302
     -   -149   -500    233     43   -381    399    106   -626    210   -466   -720    275    394     45     96    359    117   -369   -294   -249 
     -    -20  -6752  -7794   -894  -1115  -4264    -77      *      * 
   296  -1323  -1571  -1595  -1313   2883  -2249   -470  -1056  -1003   -844   -581  -1269  -2395   2767  -1179  -1454  -1301  -1093   -375    638   303
     -   -149   -500    233     43   -381    399    106   -626    210   -466   -720    275    394     45     96    359    117   -369   -294   -249 
     -    -20  -6752  -7794   -894  -1115  -4264    -77      *      * 
   297   2280   -667  -1881  -1808  -2590   -927  -1690  -2256  -1775  -2545  -1714  -1202  -1629  -1550  -1906   2278   -423  -1448  -2827  -2517   304
     -   -149   -500    233     43   -381    399    106   -626    210   -466   -720    275    394     45     96    359    117   -369   -294   -249 
     -    -20  -6752  -7794   -894  -1115  -4264    -77      *      * 
   298   -737  -1465  -1293   -733  -2196  -1591   -522  -1760    330  -1859  -1146   -759  -1866   -174   2498   -807   2221  -1430  -2073  -1696   305
     -   -149   -500    233     43   -381    399    106   -626    210   -466   -720    275    394     45     96    359    117   -369   -294   -249 
     -    -20  -6752  -7794   -894  -1115  -4264    -77      *      * 
   299   -956  -1299  -1534   -959  -1392  -2036   -669   2189   2209   -864   -435  -1020  -2130   -403    -70  -1199   -890   -115  -1752  -1344   306
     -   -149   -500    233     43   -381    399    106   -626    210   -466   -720    275    394     45     96    359    117   -369   -294   -249 
     -    -20  -6752  -7794   -894  -1115  -4264    -77      *      * 
   300  -1179  -1523  -1576  -1525   -212   2226   -851  -1798  -1535  -1847  -1354  -1399  -2330  -1384  -1702  -1329  -1333  -1569   -803   3418   307
     -   -149   -500    233     43   -381    399    106   -626    210   -466   -720    275    394     45     96    359    117   -369   -294   -249 
     -    -20  -6752  -7794   -894  -1115  -4264    -77      *      * 
   301  -1345  -1540  -2062  -1534   2895  -2286   -534  -1114   -556  -1010   -667  -1401  -2406   -884   2502  -1518  -1302  -1104   -580    367   308
     -   -149   -500    233     43   -381    399    106   -626    210   -466   -720    275    394     45     96    359    117   -369   -294   -249 
     -    -20  -6752  -7794   -894  -1115  -4264    -77      *      * 
   302   1833  -1486   -797   -407  -2253  -1451   -467  -1811   2294  -1932  -1172   -530  -1747   -100      3   -649   -678  -1435  -2152  -1700   309
     -   -149   -500    233     43   -381    399    106   -626    210   -466   -720    275    394     45     96    359    117   -369   -294   -249 
     -    -20  -6752  -7794   -894  -1115  -4264    -77      *      * 
   303  -1448  -1841  -1824  -1212   -171  -2251   -342  -1698     67  -1617  -1115  -1153  -2334   -480   2559  -1479  -1347  -1570   -676   3202   310
     -   -149   -500    233     43   -381    398    105   -626    212   -466   -721    275    394     45     96    361    117   -370   -295   -250 
     -  -1917   -453  -7794    -81  -4202  -4264    -77      *      * 
   304   -987  -2302    -76   2155  -2702  -1553   -290  -2384   2283  -2283  -1490   -207  -1782    117     87   -825   -919  -1999  -2369  -1809   312
     -   -149   -500    233     43   -381    399    106   -626    210   -466   -720    275    394     45     96    359    117   -369   -294   -249 
     -    -20  -6752  -7794   -894  -1115  -4264    -77      *      * 
   305   -566   -859  -2075  -1859  -1462  -1626  -1561    -89  -1660  -1019   -617  -1542   2464  -1552  -1771   -938   -772   2339  -2061  -1666   313
     -   -149   -500    233     43   -381    399    106   -626    210   -466   -720    275    394     45     96    359    117   -369   -294   -249 
     -    -20  -6752  -7794   -894  -1115  -4264    -77      *      * 
   306   -764  -1507   -401   2055  -1461  -1608   -512   -939   -223  -1002   3236   -457  -1826   -213   -580   -809   -743   -853  -1837  -1315   314
     -   -149   -500    233     43   -381    399    106   -626    210   -466   -720    275    394     45     96    359    117   -369   -294   -249 
     -    -20  -6752  -7794   -894  -1115  -4264    -77      *      * 
   307   -869  -1299   -721   2003  -1361  -1857   -825   2236   -637   -826   -432   -781  -2061   -584   -977  -1085   -852     55  -1900  -1397   315
     -   -149   -500    233     43   -381    399    106   -626    210   -466   -720    275    394     45     96    359    117   -369   -294   -249 
     -    -20  -6752  -7794   -894  -1115  -4264    -77      *      * 
   308   -988  -2301    -79   2142  -2702  -1554   -290  -2384   2295  -2283  -1489   -208  -1783    117     91   -826   -919  -1999  -2367  -1809   316
     -   -149   -500    233     43   -381    399    106   -626    210   -466   -720    275    394     45     96    359    117   -369   -294   -249 
     -    -20  -6752  -7794   -894  -1115  -4264    -77      *      * 
   309   -972  -1465   2363   -465  -1547  -1792   -947   2299   -954  -1078   -696   -716  -2095   -721  -1399  -1145   -995    -90  -2107  -1534   317
     -   -149   -500    233     43   -381    399    106   -626    210   -466   -720    275    394     45     96    359    117   -369   -294   -249 
     -    -20  -6752  -7794   -894  -1115  -4264    -77      *      * 
   310   -988  -2301    -79   2142  -2702  -1554   -290  -2384   2295  -2283  -1489   -208  -1783    117     91   -826   -919  -1999  -2367  -1809   318
     -   -149   -500    233     43   -381    398    105   -626    210   -464   -721    275    394     45     96    361    117   -370   -295   -250 
     -  -1917   -453  -7794    -81  -4202  -4264    -77      *      * 
   311  -3106  -2301  -3775  -3936   3305  -3653   -105  -2062  -3531  -1535  -1539  -2401  -3551  -2478  -3046  -2888  -2995  -2199    628   3695   320
     -   -149   -500    233     43   -381    399    106   -626    210   -466   -720    275    394     45     96    359    117   -369   -294   -249 
     -    -20  -6752  -7794   -894  -1115  -4264    -77      *      * 
   312  -1355  -1128  -2933  -2551    430  -2738   -790   2388  -2166   -265    -57  -2062  -2747  -1830  -2085  -1905  -1311     80   -320   3181   321
     -   -149   -500    233     43   -381    399    106   -626    210   -466   -720    275    394     45     96    359    117   -369   -294   -249 
     -    -20  -6752  -7794   -894  -1115  -4264    -77      *      * 
   313   -737  -1040  -1178   -988  -1108  -1804   -971   2298   -904   -830   -398   2423  -2082   -871  -1145  -1045   -790    111  -1673  -1118   322
     -   -149   -500    233     43   -381    399    106   -626    210   -466   -720    275    394     45     96    359    117   -369   -294   -249 
     -    -20  -6752  -7794   -894  -1115  -4264    -77      *      * 
   314  -2117  -1711  -3946  -3540   2895  -3653  -1605     98  -3211   2149    643  -3056  -3344  -2469  -2932  -2883  -2025   -449   -855    -67   323
     -   -149   -500    233     43   -381    399    106   -626    210   -466   -720    275    394     45     96    359    117   -369   -294   -249 
     -    -20  -6752  -7794   -894  -1115  -1169   -849      *      * 
   315  -1131  -2506    809    750    909  -2098   -774  -2509   1983  -2503  -1608   -749  -2201   -332   -879  -1027    683  -2106  -2703   2190   324
     -   -149   -500    233     43   -381    399    106   -626    210   -466   -720    275    394     45     96    359    117   -369   -294   -249 
     -     -6  -8461  -9503   -894  -1115  -3545   -129      *      * 
   316  -1218  -2229  -1293   -729  -2415  -2258   -909    602   -493  -2175  -1367   1095    680   2037   2068  -1201  -1152    404  -2496  -1942   325
     -   -149   -500    233     43   -381    399    106   -626    210   -466   -720    275    394     45     96    359    117   -369   -294   -249 
     -     -6  -8461  -9503   -894  -1115  -2523   -276      *      * 
   317  -1290  -2652    777   -581  -2948   1891   1773  -2672   -572  -2673  -1784    911    563   -508  -1079  -1187    694    346  -2888  -2225   326
     -   -149   -500    233     43   -381    399    106   -626    210   -466   -720    275    394     45     96    359    117   -369   -294   -249 
     -   -291  -8591  -2474   -894  -1115  -3411   -142      *      * 
   318    585   -992  -3461  -2833   1384  -2702  -1534   1138  -2437    410   -187  -2328    818  -2061  -2248  -1786  -1103   -404   3622   1499   327
     -   -149   -500    233     43   -381    399    106   -626    210   -466   -720    275    394     45     96    359    117   -369   -294   -249 
     -     -7  -8307  -9349   -894  -1115  -3674   -118      *      * 
   319  -1382  -1541  -2324    698   3396  -2613  -1584  -1077  -1934  -1461   -838  -1932  -2805  -1721  -2110    583  -1385    937  -1883  -1337   328
     -   -149   -500    233     43   -381    399    106   -626    210   -466   -720    275    394     45     96    359    117   -369   -294   -249 
     -     -7  -8307  -9349   -894  -1115  -2653   -250      *      * 
   320  -1068  -2532    800    911  -2849  -2042   -701  -2597   -283   -304  -1622    939  -2136   1358    885    448    601  -2152   2428  -2037   329
     -   -149   -500    233     43   -381    399    106   -626    210   -466   -720    275    394     45     96    359    117   -369   -294   -249 
     -   -166  -8452  -3238   -894  -1115  -3553   -128      *      * 
   321  -1096  -2553   -870   1568  -2883  -2034   -695  -2624   2172  -2564  -1649   -670  -2139   1355   -713    526    894  -2182  -2723  -2055   330
     -   -149   -500    233     43   -381    399    106   -626    210   -466   -720    275    394     45     96    359    117   -369   -294   -249 
     -     -7  -8292  -9334   -894  -1115  -3686   -117      *      * 
   322  -1689  -3224   2839   -575  -3576    459  -1240  -3363  -1012  -3296  -2430   1398  -2566   -826   1024    591  -1676  -2889  -3472  -2713   331
     -   -149   -500    233     43   -381    398    105   -627    212   -466   -721    278    393     45     96    359    119   -370   -295   -250 
     -   -955  -1450  -3079    -57  -4696  -2012   -411      *      * 
   323  -1453  -2636  -1455   -842  -2935  -2416   -961   1401   1685  -2590  -1751   1146  -2485   1396   1684  -1377  -1366    315  -2784  -2242   333
     -   -149   -500    233     43   -381    399    106   -626    210   -466   -720    275    394     45     96    359    117   -369   -294   -249 
     -     -6  -8442  -9484   -894  -1115  -2435   -295      *      * 
   324   1060  -2334  -1325    653  -2501  -2408  -1183  -2131   -893   1692  -1512  -1183   1436   1056  -1328  -1429  -1376  -1882  -2670  -2122   334
     -   -149   -500    233     43   -381    399    106   -626    210   -466   -720    275    394     45     96    359    117   -369   -294   -249 
     -     -6  -8593  -9635   -894  -1115   -871  -1141      *      * 
   325  -1495  -2928    437    335  -3233  -2475  -1135    -54   1987   -539  -2022  -1116    100   1530  -1226  -1383   1086  -2541  -3121    843   335
     -   -149   -500    233     43   -381    399    106   -626    210   -466   -720    275    394     45     96    359    117   -369   -294   -249 
     -     -4  -9082 -10124   -894  -1115  -2540   -272      *      * 
   326  -1500  -2964  -1350    467  -3282  -2474  -1131    -37    623  -2978  -2054    769   2246   1633    518     55  -1438  -2584  -3147    731   336
     -   -149   -500    233     43   -381    399    106   -626    210   -466   -720    275    394     45     96    359    117   -369   -294   -249 
     -     -4  -9082 -10124   -894  -1115  -2540   -272      *      * 
   327  -1520  -2992   2281    552  -3311    -95   1364  -3062    569  -3007  -2083   1343    183   -692  -1245  -1399  -1460   -257  -3176    935   337
     -   -149   -500    233     43   -381    399    106   -626    210   -466   -720    275    394     45     96    359    117   -369   -294   -249 
     -     -4  -9082 -10124   -894  -1115  -2540   -272      *      * 
   328   1453   1922  -4058  -3480  -1758  -3184  -2323  -1295  -3109   1885   1472  -2953   1187  -2756  -2959    -85  -1766  -1197  -2260  -1920   338
     -   -149   -500    233     43   -381    399    106   -626    210   -466   -720    275    394     45     96    359    117   -369   -294   -249 
     -     -4  -9082 -10124   -894  -1115   -519  -1728      *      * 
   329    573   1415     26    907  -2751  -2806  -1498   -174    128   1071   1024  -1568  -2892  -1146    977   -172  -1659  -2136  -2928    512   339
     -   -149   -500    233     43   -381    399    106   -626    210   -466   -720    275    394     45     96    359    117   -369   -294   -249 
     -     -3  -9324 -10366   -894  -1115  -1463   -650      *      * 
   330  -1684  -3159   1451   1299  -3480  -2652   1220  -3231   1431  -3175  -2248   1313   -100   1459  -1406   -179  -1624  -2781  -3342    458   340
     -   -149   -500    233     43   -381    399    106   -626    210   -466   -720    275    394     45     96    359    117   -369   -294   -249 
     -     -3  -9324 -10366   -894  -1115   -371  -2140      *      * 
   331  -4047  -3659  -5648   -191   3007  -5221  -2491  -3253  -4940   1878  -2861  -4362  -5190  -4276    133  -4362  -3967  -3252   1972   1957   341
     -   -149   -500    233     43   -381    399    106   -626    210   -466   -720    275    394     45     96    359    117   -369   -294   -249 
     -     -3  -9404 -10446   -894  -1115   -701  -1378      *      * 
   332  -4461  -4069  -6552  -5956  -2611  -6155  -5010  -1822   -319   3154  -1421  -5789  -5754  -4735  -4633  -5522  -4382     96  -4250  -4292   342
     -   -149   -500    233     43   -381    399    106   -626    210   -466   -720    275    394     45     96    359    117   -369   -294   -249 
     -     -3  -9404 -10446   -894  -1115   -701  -1378      *      * 
   333   -476   1483   3457    879  -4685  -3268  -2305  -4487  -2149  -4419  -3572  -1906  -3602    614  -2762   -187  -2778  -4007  -4602  -3812   343
     -   -149   -500    233     43   -381    399    106   -626    210   -466   -720    275    394     45     96    359    117   -369   -294   -249 
     -     -3  -9404 -10446   -894  -1115   -701  -1378      *      * 
   334  -5268  -4588  -7348  -6926    623  -7105  -5109  -2136  -6722   3257  -1384  -6757  -6227  -5380  -6121  -6655  -5098  -3024  -3868  -3453   344
     -   -149   -500    233     43   -381    399    106   -626    210   -466   -720    275    394     45     96    359    117   -369   -294   -249 
     -     -3  -9404 -10446   -894  -1115   -701  -1378      *      * 
   335    561  -3198  -6240  -5988  -3793  -5354  -5726   -841  -5853   -556  -2559  -5455  -5523  -5654  -5865  -4708  -3579   3554  -5319  -4906   345
     -   -149   -500    233     43   -381    399    106   -626    210   -466   -720    275    394     45     96    359    117   -369   -294   -249 
     -     -3  -9404 -10446   -894  -1115   -701  -1378      *      * 
   336   3381  -3048  -5599  -5948  -5770   -233  -5068  -5598  -5729  -5857  -4882  -4134  -4140  -5156  -5361    795  -2917  -4266  -5987  -5966   346
     -   -149   -500    233     43   -381    399    106   -626    210   -466   -720    275    394     45     96    359    117   -369   -294   -249 
     -     -3  -9404 -10446   -894  -1115   -701  -1378      *      * 
   337   -298  -3281  -6406  -6026  -3444  -6152  -5777   2895  -5925   1929  -2198  -5819  -5858  -5639  -5940  -5478  -3748   1007  -5067  -4757   347
     -   -149   -500    233     43   -381    399    106   -626    210   -466   -720    275    394     45     96    359    117   -369   -294   -249 
     -     -3  -9404 -10446   -894  -1115   -701  -1378      *      * 
   338   1128  -3054  -5523  -5878  -5775   3430  -5058  -5605  -5715  -5863  -4889  -4123  -4143  -5141  -5359   -105  -2922  -4272  -5990  -5966   348
     -   -149   -500    233     43   -381    399    106   -626    210   -466   -720    275    394     45     96    359    117   -369   -294   -249 
     -     -3  -9404 -10446   -894  -1115   -701  -1378      *      * 
   339  -2239  -2313  -3151   -339  -2328  -3541  -2478   1003  -2753    294  -1513    391  -3674  -2566  -2899  -2667   3237  -1553  -2824  -2442   349
     -   -149   -500    233     43   -381    399    106   -626    210   -466   -720    275    394     45     96    359    117   -369   -294   -249 
     -     -3  -9404 -10446   -894  -1115   -701  -1378      *      * 
   340  -3848  -3322  -6530  -6203  -3665  -6399  -6345   2894  -6175    937  -2365  -6057  -6054  -5989  -6288  -5791  -3831   2495  -5489  -5119   350
     -   -149   -500    233     43   -381    399    106   -626    210   -466   -720    275    394     45     96    359    117   -369   -294   -249 
     -     -3  -9404 -10446   -894  -1115   -701  -1378      *      * 
   341   3313   3119  -5809  -6151  -5745  -3322  -5098  -5559  -5773  -5833  -4862  -4165  -4139  -5203  -5370   -103  -2910  -4245  -5970  -5954   351
     -   -149   -500    233     43   -381    399    106   -626    210   -466   -720    275    394     45     96    359    117   -369   -294   -249 
     -     -3  -9404 -10446   -894  -1115   -701  -1378      *      * 
   342  -6773  -6146   4222  -5424  -7412  -5750  -5955  -8338  -6662  -7789  -7646  -5724  -6239  -6161  -6738  -6795  -6933  -7918  -6310  -7153   352
     -   -149   -500    233     43   -381    399    106   -626    210   -466   -720    275    394     45     96    359    117   -369   -294   -249 
     -     -3  -9404 -10446   -894  -1115   -701  -1378      *      * 
   343  -1980  -1811  -4283  -3653  -1749  -3524  -2393  -1274  -3257   1367   2965    215  -3573  -2887  -3071   -196  -1921   2136  -2264    783   353
     -   -149   -500    233     43   -381    399    106   -626    210   -466   -720    275    394     45     96    359    117   -369   -294   -249 
     -     -3  -9404 -10446   -894  -1115   -701  -1378      *      * 
   344    634  -2531  -5094  -4767  -3174   -290  -3641  -2283  -4399  -2982   3944  -3805  -4007  -4005  -4191  -2767    -76   2396  -3695  -3382   354
     -   -149   -500    233     43   -381    399    106   -626    210   -466   -720    275    394     45     96    359    117   -369   -294   -249 
     -     -3  -9404 -10446   -894  -1115   -701  -1378      *      * 
   345  -1732  -3205   1077    166  -3525   -529  -1365  -3276    225  -3220  -2294  -1341   2341    538    221    443    791   -306  -3388  -2705   355
     -   -149   -500    233     43   -381    399    106   -626    210   -466   -720    275    394     45     96    359    117   -369   -294   -249 
     -     -3  -9404 -10446   -894  -1115   -701  -1378      *      * 
   346  -3629  -3269  -6045  -5467  -2471  -5466  -4390    379  -5159   2795   1176  -5132  -5210  -4546  -4908   -278  -3554    972  -3775  -3645   356
     -   -149   -500    233     43   -381    399    106   -626    210   -466   -720    275    394     45     96    359    117   -369   -294   -249 
     -     -3  -9404 -10446   -894  -1115   -701  -1378      *      * 
   347   -187  -3054    116  -1109  -3311   -263  -1410   -158  -1019   -823  -2160    417  -2835    595   1472   -166   2103   -456  -3277  -2635   357
     -   -149   -500    233     43   -381    399    106   -626    210   -466   -720    275    394     45     96    359    117   -369   -294   -249 
     -  -2596  -9404   -263   -894  -1115   -701  -1378      *      * 
   348  -1203  -2752    501   2375  -3051  -1416   -617  -2909   -564  -2852  -2106   2719  -1858   -263  -1169   -965  -1239  -2447  -2999  -2181   358
     -   -149   -500    233     43   -381    398    106   -626    210   -466   -721    275    394     45     96    361    117   -369   -294   -249 
     -  -1991  -1423  -1413   -140  -3433  -4251    -78      *      * 
   349  -1856  -1615  -2182  -2174   1116  -2352   -117  -1402  -1866  -1165  -1037  -1662  -2558  -1600  -1798  -1920  -1883  -1432    435   4248   360
     -   -149   -500    233     43   -381    399    106   -626    210   -466   -720    275    394     45     96    359    117   -369   -294   -249 
     -    -30  -6158  -7200   -894  -1115    -45  -5024      *      * 
   350   -261  -2472   2001  -1677    252   2105  -1746  -2147  -1580   -473   1249    361     41  -1486  -1979  -1976  -1800  -1962  -2840  -2356   361
     -   -149   -500    233     43   -381    399    106   -626    210   -466   -720    275    394     45     96    359    117   -369   -294   -249 
     -     -3  -9404 -10446   -894  -1115   -701  -1378      *      * 
   351  -2178  -2823    101   2764   1137  -3176  -2006  -2445  -1915    590  -1984    295  -3338  -1757  -2345  -2269  -2130    642  -3164  -2647   362
     -   -149   -500    233     43   -381    399    106   -626    210   -466   -720    275    394     45     96    359    117   -369   -294   -249 
     -     -3  -9404 -10446   -894  -1115   -701  -1378      *      * 
   352  -2530   1656  -5160  -5479  -5677  -3397  -4935  -5523  -5418  -5804  -4880   4094  -4199  -4986  -5182  -2780   1108  -4297  -5884  -5771   363
     -   -149   -500    233     43   -381    399    106   -626    210   -466   -720    275    394     45     96    359    117   -369   -294   -249 
     -     -3  -9404 -10446   -894  -1115   -701  -1378      *      * 
   353  -7024  -6040  -6898  -6843  -7342  -6001  -5974  -8149  -5428  -7564  -7337  -6743  -6398  -6147   4264  -7320  -7072  -7829  -6158  -7063   364
     -   -149   -500    233     43   -381    399    106   -626    210   -466   -720    275    394     45     96    359    117   -369   -294   -249 
     -     -3  -9404 -10446   -894  -1115   -701  -1378      *      * 
   354   1566  -1773  -4277  -3642    439  -3491  -2359   1844  -3240   -216   -976  -3132  -3541  -2865  -3044   -474    829  -1187   1765   2200   365
     -   -149   -500    233     43   -381    399    106   -626    210   -466   -720    275    394     45     96    359    117   -369   -294   -249 
     -     -3  -9404 -10446   -894  -1115   -701  -1378      *      * 
   355  -5103  -4453  -7466  -6861   2650  -7303  -5836   1142  -6669   2509   1438  -7036  -6191  -5309  -6082  -6710  -4920  -2798  -4262  -4504   366
     -   -149   -500    233     43   -381    399    106   -626    210   -466   -720    275    394     45     96    359    117   -369   -294   -249 
     -     -3  -9404 -10446   -894  -1115   -701  -1378      *      * 
   356    986  -2539  -5287  -4737  -2718  -4653  -3700    594  -4417   -380   1389  -4300  -4628  -4097  -4285  -3794    766   2918  -3497  -3133   367
     -   -149   -500    233     43   -381    399    106   -626    210   -466   -720    275    394     45     96    359    117   -369   -294   -249 
     -     -3  -9404 -10446   -894  -1115   -701  -1378      *      * 
   357   -342  -3173  -1608  -1058  -3478  -2723  -1381  -3215   1941  -3181  -2267    526  -2815    609    991    537   1288    472   1741  -2695   368
     -   -149   -500    233     43   -381    399    106   -626    210   -466   -720    275    394     45     96    359    117   -369   -294   -249 
     -     -3  -9404 -10446   -894  -1115   -701  -1378      *      * 
   358   -302  -3054  -1662    855  -3311  -2746  -1412  -3017   1694   -947   1929  -1410  -2838   1292    934  -1660    -63   -253  -3277   1499   369
     -   -149   -500    233     43   -381    399    106   -626    210   -466   -720    275    394     45     96    359    117   -369   -294   -249 
     -     -3  -9404 -10446   -894  -1115   -701  -1378      *      * 
   359   -293  -3590  -5616  -5981  -6159   3731  -5379  -6111  -6029  -6299  -5410  -4596  -4613  -5519  -5705  -3291  -3510  -4838  -6084  -6287   370
     -   -149   -500    233     43   -381    399    106   -626    210   -466   -720    275    394     45     96    359    117   -369   -294   -249 
     -     -3  -9404 -10446   -894  -1115   -701  -1378      *      * 
   360  -5100  -4450  -7468  -6862    669  -7308  -5857   1906  -6673   2647   2262  -7044  -6193  -5313  -6087  -6717  -4918  -2783  -4274  -4533   371
     -   -149   -500    233     43   -381    399    106   -626    210   -466   -720    275    394     45     96    359    117   -369   -294   -249 
     -     -3  -9404 -10446   -894  -1115   -701  -1378      *      * 
   361   -266  -3208    123    191  -3530  -2709   1027  -3280   2445  -3224  -2297  -1344  -2802   1801    114   -172  -1675  -2830  -3391   1462   372
     -   -149   -500    233     43   -381    399    106   -626    210   -466   -720    275    394     45     96    359    117   -369   -294   -249 
     -     -3  -9404 -10446   -894  -1115   -701  -1378      *      * 
   362    912  -2586  -2026    801    212  -2909   2098  -2308    273    139   1831  -1706  -2993    515    128  -1852  -1734   1001  -2914  -2394   373
     -   -149   -500    233     43   -381    399    106   -626    210   -466   -720    275    394     45     96    359    117   -369   -294   -249 
     -     -3  -9404 -10446   -894  -1115   -701  -1378      *      * 
   363   -622  -4006  -6958  -6394  -2503  -6612  -5443   2687  -6168   2068   2714  -6318  -5916  -5159  -5764  -5907  -4412  -2173  -4227  -4348   374
     -   -149   -500    233     43   -381    399    106   -626    210   -466   -720    275    394     45     96    359    117   -369   -294   -249 
     -     -3  -9404 -10446   -894  -1115   -701  -1378      *      * 
   364    517  -3203  -1578    816  -3524   -529  -1363  -3274    400  -3219  -2292   1613  -2798   1773   1410   -254     46   -225  -3387  -2704   375
     -   -149   -500    233     43   -381    399    106   -626    210   -466   -720    275    394     45     96    359    117   -369   -294   -249 
     -     -3  -9404 -10446   -894  -1115   -701  -1378      *      * 
   365    408  -3206     50    819  -3527  -2706   1327  -3277   1717   -788  -2295   1224  -2800   1280  -1453  -1613   1208  -2828  -3389  -2706   376
     -   -149   -500    233     43   -381    399    106   -626    210   -466   -720    275    394     45     96    359    117   -369   -294   -249 
     -   -434  -9404  -1953   -894  -1115   -701  -1378      *      * 
   366    129  -2855  -1279    476  -3162   1239  -1058    103   -644  -2866  -1949  -1039    465   1610    601    131   1065  -2470  -3048  -2375   377
     -   -149   -500    233     43   -381    399    106   -626    210   -466   -720    275    394     45     96    359    117   -369   -294   -249 
     -  -1834  -8975   -479   -894  -1115  -2810   -222      *      * 
   367   1495  -1622   -798   -387  -2369  -1534   -576  -2022   1822  -2092  -1268   -561   1870   -189   -373   -656   -705  -1596  -2319  -1796   378
     -   -149   -500    233     43   -381    399    106   -626    210   -466   -720    275    394     45     96    359    117   -369   -294   -249 
     -   -477  -7156  -1865   -894  -1115  -4181    -82      *      * 
   368  -1082  -2630   2516    385  -2871  -1335   -501  -2749   -441  -2685  -1932     22  -1756   2793  -1054   -848  -1106  -2300  -2832  -2023   379
     -   -149   -500    233     43   -381    399    106   -626    210   -466   -720    275    394     45     96    359    117   -369   -294   -249 
     -    -21  -6700  -7742   -894  -1115  -4273    -77      *      * 
   369   -647  -1238  -1487  -1599  -2977   2470  -1810  -2847  -1876  -3002  -2241  -1370   2784  -1677  -2061   -831  -1006  -2067  -2934  -2778   380
     -   -147   -500    233     43   -381    399    106   -626    210   -466   -720    275    394     45     96    359    117   -369   -294   -249 
     -   -636  -1507  -7742   -159  -3262  -4273    -77      *      * 
   370   -699  -1587   -799   -347  -2210  -1526   -343  -1754   2317  -1847  -1098   -486  -1754     36    244   -702   2036  -1423  -2050  -1611   382
     -   -149   -500    233     43   -381    399    106   -626    210   -466   -720    275    394     45     96    359    117   -369   -294   -249 
     -    -21  -6700  -7742   -894  -1115  -1636   -560      *      * 
   371    634  -2205  -1169   -573  -2442  -2121   -707  -2086   1202  -2152  -1331   -822  -2195   1451   1895  -1074  -1041    724   2646  -1867   383
     -   -149   -500    233     43   -381    399    106   -626    210   -466   -720    275    394     45     96    359    117   -369   -294   -249 
     -     -8  -8093  -9135   -894  -1115   -539  -1683      *      * 
   372   -126   2441    271    461  -3310  -2492  -1150  -3061   1899  -3006  -2079  -1127  -2585    792    481    691    944  -2612  -3173  -2491   384
     -   -149   -500    233     43   -381    399    106   -626    210   -466   -720    275    394     45     96    359    117   -369   -294   -249 
     -     -4  -9117 -10159   -894  -1115  -1299   -753      *      * 
   373  -3662  -4462  -4130  -2964  -5252  -4259  -2227  -4612   1253   -657  -3596   2216    113  -1803   3202  -3538  -3380  -4358  -4167  -4015   385
     -   -149   -500    233     43   -381    399    106   -626    210   -466   -720    275    394     45     96    359    117   -369   -294   -249 
     -     -4  -9214 -10257   -894  -1115   -885  -1125      *      * 
   374   -197  -1724  -4009   -382  -1683   -406  -2253    948  -3026   -260   1399  -2970   2452  -2688  -2898  -2468     22   1450  -2181  -1834   386
     -   -149   -500    233     43   -381    399    106   -626    210   -466   -720    275    394     45     96    359    117   -369   -294   -249 
     -     -3  -9311 -10354   -894  -1115   -347  -2227      *      * 
   375    627  -3035  -5489  -5778  -5605   3303  -4965  -5394  -5570   -573  -4732  -4095  -4129  -5045  -5255    676  -2902  -4184  -5850  -5779   387
     -   -149   -500    233     43   -381    399    106   -626    210   -466   -720    275    394     45     96    359    117   -369   -294   -249 
     -     -3  -9404 -10446   -894  -1115   -701  -1378      *      * 
   376  -4656  -4100  -7082  -6516    458  -6797  -5581   2195  -6308   2407   1312  -6499  -6002  -5224  -5871  -6118  -4527    776  -4266  -4423   388
     -   -149   -500    233     43   -381    399    106   -626    210   -466   -720    275    394     45     96    359    117   -369   -294   -249 
     -     -3  -9404 -10446   -894  -1115   -701  -1378      *      * 
   377    365  -3251     55  -1074  -3576   -437   1128  -3323   2777  -3264  -2341    450  -2842    539   1001  -1662  -1720  -2876  -3427  -2750   389
     -   -149   -500    233     43   -381    399    106   -626    210   -466   -720    275    394     45     96    359    117   -369   -294   -249 
     -     -3  -9404 -10446   -894  -1115   -701  -1378      *      * 
   378   2323  -2714  -1915    126    186  -2865  -1553  -2490    958  -2650  -1855  -1618  -2951  -1193    167  -1799    858   -328  -3017    664   390
     -   -149   -500    233     43   -381    399    106   -626    210   -466   -720    275    394     45     96    359    117   -369   -294   -249 
     -     -3  -9404 -10446   -894  -1115   -701  -1378      *      * 
   379   -330  -4170  -7120  -6618  -2532  -6609  -5700    202  -6398   3155  -1307  -6522  -5993  -5287  -5942  -5979  -4580  -2366  -4333  -4505   391
     -   -149   -500    233     43   -381    399    106   -626    210   -466   -720    275    394     45     96    359    117   -369   -294   -249 
     -     -3  -9404 -10446   -894  -1115   -701  -1378      *      * 
   380   -332   1536  -4263  -3629   1876  -3488  -2358    367    585   1842   1131  -3125  -3538  -2857    -69  -2571  -1883  -1186  -2230    645   392
     -   -149   -500    233     43   -381    399    106   -626    210   -466   -720    275    394     45     96    359    117   -369   -294   -249 
     -     -3  -9404 -10446   -894  -1115   -701  -1378      *      * 
   381   -187  -3206     87   1610  -3527   -261   1120  -3278   1728  -3222  -2295    356  -2799   1756    131   -154  -1672  -2828  -3389  -2706   393
     -   -149   -500    233     43   -381    399    106   -626    210   -466   -720    275    394     45     96    359    117   -369   -294   -249 
     -    -81  -9404  -4236   -894  -1115   -701  -1378      *      * 
   382  -1745  -2509    188    704  -2611  -2867  -1569   1353    327    160  -1662  -1672  -2950  -1254    987  -1812    237   1744  -2843  -2329   394
     -   -149   -500    233     43   -381    399    106   -626    210   -466   -720    275    394     45     96    359    117   -369   -294   -249 
     -     -3  -9327 -10369   -894  -1115  -1444   -661      *      * 
   383   1315   2353  -2226     -4  -2370    491  -1678  -1959  -1539   -530  -1481  -1849  -3031   1490  -1919   1062  -1703   -152  -2682    838   395
     -   -149   -500    233     43   -381    399    106   -626    210   -466   -720    275    394     45     96    359    117   -369   -294   -249 
     -     -3  -9327 -10369   -894  -1115   -377  -2121      *      * 
   384  -1742  -3213    282    311  -3533   2036  -1374  -3283    188  -3228  -2303   1656  -2807   -915    957   -113  -1681   -407  -3397    491   396
     -   -149   -500    233     43   -381    399    106   -626    210   -466   -720    275    394     45     96    359    117   -369   -294   -249 
     -   -157  -9404  -3295   -894  -1115   -701  -1378      *      * 
   385  -1847  -1672  -4186  -3552   2395   -457  -2263   1529  -3149    931   -864  -3039  -3444  -2771     73  -2481  -1787   1417  -2125    815   397
     -   -149   -500    233     43   -381    399    106   -626    210   -466   -720    275    394     45     96    359    117   -369   -294   -249 
     -     -4  -9250 -10292   -894  -1115   -891  -1118      *      * 
   386  -1672  -3141   1439   -972  -3460    372   1092  -3210    260   -728   1097   1308  -2740    671   1016    640  -1611  -2762  -3325    454   398
     -   -149   -500    233     43   -381    399    106   -626    210   -466   -720    275    394     45     96    359    117   -369   -294   -249 
     -     -3  -9326 -10368   -894  -1115   -376  -2123      *      * 
   387   -257  -3211  -1582   1520  -3533    973  -1370  -3283   1675  -3227  -2301   1089  -2805   -911    193    -41    933  -2834  -3394  -2712   399
     -   -149   -500    233     43   -381    399    106   -626    210   -466   -720    275    394     45     96    359    117   -369   -294   -249 
     -   -180  -9404  -3110   -894  -1115   -701  -1378      *      * 
   388  -1602  -3075   1450   1303  -3396  -2574  -1234   -232   1616  -3091  -2164   1293     -7    757    323    -22  -1541  -2697  -3258  -2575   400
     -   -149   -500    233     43   -381    399    106   -626    210   -466   -720    275    394     45     96    359    117   -369   -294   -249 
     -    -99  -9228  -3949   -894  -1115  -2012   -411      *      * 
   389   -125  -2960    353   -852  -3263    724  -1178   -180   1584  -2969  -2056   1227   1568   -724  -1271     16  -1475   -284  -3157  -2486   401
     -   -149   -500    233     43   -381    399    106   -626    210   -466   -720    275    394     45     96    359    117   -369   -294   -249 
     -  -1977  -9132   -426   -894  -1115  -2383   -307      *      * 
   390  -1181  -2789   2268    163  -3068  -1582   -620  -2873   1704  -2790  -1970   2270  -1934   -228  -1022   -961  -1174  -2408  -2959  -2167   402
     -   -149   -500    233     45   -381    399    106   -626    210   -466   -720    275    394     45     96    359    117   -369   -294   -249 
     -   -392  -2093  -8213   -170  -3171   -467  -1856      *      * 
   391  -1975  -1783     96  -3639    698  -3566  -2456   1773    238   1717   -906  -3184  -3593  -2905  -3105  -2658  -1917   1578  -2316  -1979   404
     -   -149   -500    233     43   -381    399    106   -626    210   -466   -720    275    394     45     96    359    117   -369   -294   -249 
     -     -4  -9066 -10108   -894  -1115   -550  -1657      *      * 
   392    520  -3139    119   -967  -3460   -270  -1301  -3210    322  -3155  -2230  -1277  -2735   1342    262   1706   1746  -2761  -3323  -2641   405
     -   -149   -500    233     43   -381    399    106   -626    210   -466   -720    275    394     45     96    359    117   -369   -294   -249 
     -     -3  -9313 -10355   -894  -1115  -1537   -609      *      * 
   393   1015   1495  -3337    554  -1820  -3266  -2089    395  -2501   -348  -1041  -2606     14  -2273  -2591   1767    904     67  -2285  -1915   406
     -   -149   -500    233     43   -381    399    106   -626    210   -466   -720    275    394     45     96    359    117   -369   -294   -249 
     -     -3  -9313 -10355   -894  -1115   -350  -2214      *      * 
   394  -1734  -3169    119   1172    942  -2713   1157  -3214   -960  -3178  -2262  -1355  -2806    775    264    527   1983   -297  -3362    445   407
     -   -149   -500    233     43   -381    399    106   -626    210   -466   -720    275    394     45     96    359    117   -369   -294   -249 
     -     -3  -9404 -10446   -894  -1115   -701  -1378      *      * 
   395  -3054  -4749   2570    199  -4999  -3375   3026  -4832  -2423  -4739  -3925   1860  -3763  -2096  -3092    609    724  -4345  -4920  -4069   408
     -   -149   -500    233     43   -381    399    106   -626    210   -466   -720    275    394     45     96    359    117   -369   -294   -249 
     -     -3  -9404 -10446   -894  -1115   -701  -1378      *      * 
   396   -572  -3008  -6024  -5598  -3456  -5626  -5055   3029  -5418   1129  -2302  -5284  -5483  -5210  -5413  -4874    105   1541  -4694  -4278   409
     -   -149   -500    233     43   -381    399    106   -626    210   -466   -720    275    394     45     96    359    117   -369   -294   -249 
     -     -3  -9404 -10446   -894  -1115   -701  -1378      *      * 
   397    547  -2597  -2896  -2445  -2948   2853  -2388  -2572  -2325   -502  -2111  -2485  -3469    637  -2641    566  -2160  -2341  -3285    742   410
     -   -149   -500    233     43   -381    399    106   -626    210   -466   -720    275    394     45     96    359    117   -369   -294   -249 
     -     -3  -9404 -10446   -894  -1115   -701  -1378      *      * 
   398  -6051  -4976  -6445  -6796   4070  -6323  -2512    -73  -6352  -4230  -4324  -4936  -6176  -5074  -5715  -5570  -5900  -5082   2242   2478   411
     -   -149   -500    233     43   -381    399    106   -626    210   -466   -720    275    394     45     96    359    117   -369   -294   -249 
     -     -3  -9404 -10446   -894  -1115   -701  -1378      *      * 
   399   -256  -2889  -1764  -1213    373    361  -1470   1094    935    -32  -2013    318  -2883    491    188   1118    -50  -2443  -3152  -2554   412
     -   -149   -500    233     43   -381    399    106   -626    210   -466   -720    275    394     45     96    359    117   -369   -294   -249 
     -     -3  -9404 -10446   -894  -1115   -701  -1378      *      * 
   400  -4093  -3552  -6727  -6350  -3203  -6583  -6181   3433  -6286   1499  -1934  -6258  -6084  -5764  -6220  -5976  -4054    444  -5038  -4926   413
     -   -149   -500    233     43   -381    399    106   -626    210   -466   -720    275    394     45     96    359    117   -369   -294   -249 
     -     -3  -9404 -10446   -894  -1115   -701  -1378      *      * 
   401   2172  -3020  -5258  -5409  -5414   2699  -4769  -5146  -5261  -5436  -4533    489  -4102  -4802  -5070  -2672     77   -131  -5670  -5543   414
     -   -149   -500    233     43   -381    399    106   -626    210   -466   -720    275    394     45     96    359    117   -369   -294   -249 
     -     -3  -9404 -10446   -894  -1115   -701  -1378      *      * 
   402  -6982  -6008  -6956  -7337  -7518  -5994  -6662  -8556  -7542  -7959  -7862  -7224   4334  -7407  -7015  -7390  -7261  -8067  -6313  -7500   415
     -   -149   -500    233     43   -381    399    106   -626    210   -466   -720    275    394     45     96    359    117   -369   -294   -249 
     -     -3  -9404 -10446   -894  -1115   -701  -1378      *      * 
   403  -4193  -4496  -5570  -3807  -4567  -4826  -2659     11    346   1554  -3196  -3577  -4710  -2270   3397  -4229  -3861  -3987  -4277  -4213   416
     -   -149   -500    233     43   -381    399    106   -626    210   -466   -720    275    394     45     96    359    117   -369   -294   -249 
     -     -3  -9404 -10446   -894  -1115   -701  -1378      *      * 
   404  -4188  -3640  -6802  -6405  -3074  -6654  -6131   3177  -6327   1975  -1812  -6335  -6096  -5695  -6199  -6048  -4138    397  -4913  -4869   417
     -   -149   -500    233     43   -381    399    106   -626    210   -466   -720    275    394     45     96    359    117   -369   -294   -249 
     -     -3  -9404 -10446   -894  -1115   -701  -1378      *      * 
   405  -6274  -5822  -5825  -6207  -7056  -5719  -6181  -8166  -6865  -7702  -7481   4450  -6236  -6604  -6662  -6501  -6576  -7564  -6196  -6858   418
     -   -149   -500    233     43   -381    399    106   -626    210   -466   -720    275    394     45     96    359    117   -369   -294   -249 
     -     -3  -9404 -10446   -894  -1115   -701  -1378      *      * 
   406   3293  -3081  -5585  -5934  -5773  -3355  -5078  -5615  -5724  -5875  -4910  -4159  -4169  -5169  -5365   1631  -2952  -4295  -5979  -5954   419
     -   -149   -500    233     43   -381    399    106   -626    210   -466   -720    275    394     45     96    359    117   -369   -294   -249 
     -     -3  -9404 -10446   -894  -1115   -701  -1378      *      * 
   407   2375  -2029  -4491  -3904  -2088   1335  -2722    244  -3530    270  -1304  -3383  -3775  -3173  -3366  -2771    947     87  -2623  -2280   420
     -   -149   -500    233     43   -381    399    106   -626    210   -466   -720    275    394     45     96    359    117   -369   -294   -249 
     -     -3  -9404 -10446   -894  -1115   -701  -1378      *      * 
   408  -2516  -3116  -5205  -5534  -5560   3495  -4946   1097  -5512  -5619  -4764  -4101  -4194  -5022  -5249   -218  -2986  -4117  -5831  -5690   421
     -   -149   -500    233     43   -381    399    106   -626    210   -466   -720    275    394     45     96    359    117   -369   -294   -249 
     -     -3  -9404 -10446   -894  -1115   -701  -1378      *      * 
   409  -7024  -6040  -6898  -6843  -7342  -6001  -5974  -8149  -5428  -7564  -7337  -6743  -6398  -6147   4264  -7320  -7072  -7829  -6158  -7063   422
     -   -149   -500    233     43   -381    399    106   -626    210   -466   -720    275    394     45     96    359    117   -369   -294   -249 
     -     -3  -9404 -10446   -894  -1115   -701  -1378      *      * 
   410  -4514  -3950  -7021  -6521  -2678  -6813  -5819   1557  -6369   2193   3176  -6508  -6068  -5403  -6024  -6174  -4416   1372  -4485  -4604   423
     -   -149   -500    233     43   -381    399    106   -626    210   -466   -720    275    394     45     96    359    117   -369   -294   -249 
     -     -3  -9404 -10446   -894  -1115   -701  -1378      *      * 
   411   -250  -3289   1723    243  -3608   2292  -1433  -3361    236  -3304  -2381  -1388  -2862    603    338   -122  -1751  -2910  -3471  -2784   424
     -   -149   -500    232     48   -381    399    105   -627    210   -467   -721    275    393     45     95    362    117   -370   -295   -250 
     -   -179  -3106 -10446  -1365   -709   -701  -1378      *      * 
   412  -1794   1435   2488    865  -3589  -2750  -1414  -3338   1790  -3280  -2357  -1385  -2850    531    114    499  -1733  -2890  -3445  -2764   429
     -   -149   -500    233     43   -381    399    106   -626    210   -466   -720    275    394     45     96    359    117   -369   -294   -249 
     -     -3  -9404 -10446   -894  -1115   -701  -1378      *      * 
   413   2436  -3268    316  -1548  -3903   -467  -1920  -3639  -1575  -3645   1028    503   1035  -1494  -2074   1022  -2074  -3157  -3852  -3207   430
     -   -149   -500    233     43   -381    399    106   -626    210   -466   -720    275    394     45     96    359    117   -369   -294   -249 
     -     -3  -9404 -10446   -894  -1115   -701  -1378      *      * 
   414    841  -3275    914  -1068  -3595  -2747   1230  -3347   1742  -3291  -2367   1118  -2852    774  -1521   1636  -1738  -2897  -3458  -2771   431
     -   -149   -500    233     43   -381    399    106   -626    210   -466   -720    275    394     45     96    359    117   -369   -294   -249 
     -     -3  -9404 -10446   -894  -1115   -701  -1378      *      * 
   415  -1944  -1793   -167  -3514   1315  -3475  -2338   1514  -3141   1305   2165  -3071    773    315     45  -2553  -1884    136  -2248  -1903   432
     -   -149   -500    233     43   -381    399    106   -626    210   -466   -720    275    394     45     96    359    117   -369   -294   -249 
     -     -3  -9404 -10446   -894  -1115   -701  -1378      *      * 
   416   2547  -3029  -5593  -5875  -5623   2561  -4988  -5415  -5604  -5685   1392  -4111  -4127  -5074  -5272   -207  -2898  -4188  -5864  -5806   433
     -   -149   -500    233     43   -381    399    106   -626    210   -466   -720    275    394     45     96    359    117   -369   -294   -249 
     -     -3  -9404 -10446   -894  -1115   -701  -1378      *      * 
   417    414   1401  -4284  -3648    474  -3490  -2361   1081  -3244    358   -972  -3134  -3540  -2868    150   -460  -1883   2133  -2227   1511   434
     -   -149   -500    233     43   -381    399    106   -626    210   -466   -720    275    394     45     96    359    117   -369   -294   -249 
     -     -3  -9404 -10446   -894  -1115   -701  -1378      *      * 
   418    557  -3336   1508   2099  -3655  -2781  -1470  -3408    251  -3350  -2429   1669  -2896    522    862  -1726  -1795  -2957  -3516  -2827   435
     -   -149   -500    233     43   -381    399    106   -626    210   -466   -720    275    394     45     96    359    117   -369   -294   -249 
     -     -3  -9404 -10446   -894  -1115   -701  -1378      *      * 
   419  -5307  -4609  -7255  -6911   2780  -7025  -4655  -2228  -6686   2854  -1479  -6507  -6220  -5352  -6083  -6532  -5138  -3104  -3555  -2901   436
     -   -149   -500    233     43   -381    399    106   -626    210   -466   -720    275    394     45     96    359    117   -369   -294   -249 
     -     -3  -9404 -10446   -894  -1115   -701  -1378      *      * 
   420  -5179  -4509  -7518  -6925    589  -7386  -5794  -1950  -6737   3179   1256  -7101  -6228  -5335  -6126  -6818  -4989  -2859  -4222  -4369   437
     -   -149   -500    233     43   -381    399    106   -626    210   -466   -720    275    394     45     96    359    117   -369   -294   -249 
     -     -3  -9404 -10446   -894  -1115   -701  -1378      *      * 
   421    424  -1775  -4251  -3617    612  -3486   1077    914  -3221   1728   1137  -3120  -3537  -2851  -3034    895    781  -1188  -2232  -1889   438
     -   -149   -500    233     43   -381    399    106   -626    210   -466   -720    275    394     45     96    359    117   -369   -294   -249 
     -     -3  -9404 -10446   -894  -1115   -701  -1378      *      * 
   422   -239   2449  -3223    849  -3249  -3178  -2647  -2847  -2598  -3114   2130  -2687  -3548  -2466  -2906   1185   2691  -2558  -3571  -3150   439
     -   -149   -500    233     43   -381    399    106   -626    210   -466   -720    275    394     45     96    359    117   -369   -294   -249 
     -     -3  -9404 -10446   -894  -1115   -701  -1378      *      * 
   423  -1761  -3235   1973    936     12  -2726   1029  -3307    995  -3250  -2325   2011  -2823    639    995  -1640  -1701  -2858  -3417  -2734   440
     -   -149   -500    233     43   -381    399    106   -626    210   -466   -720    275    394     45     96    359    117   -369   -294   -249 
     -     -3  -9404 -10446   -894  -1115   -701  -1378      *      * 
   424  -2809   1429   3188   1528  -4684  -3277  -2293  -4484  -2142  -4415  -3574   1227  -3606    427  -2760  -2601  -2797   -465  -4601  -3804   441
     -   -149   -500    232     43   -381    398    105   -627    212   -466   -721    275    396     45     95    359    117   -366   -295   -250 
     -    -96  -3973 -10446  -1519   -619   -701  -1378      *      * 
   425   -187  -2906  -1751   1212    146  -2788   1070    710    330  -2871  -2028  -1484   1746    494  -1586   -209     19   -404  -3165    739   445
     -   -149   -500    233     43   -381    399    106   -626    210   -466   -720    275    394     45     96    359    117   -369   -294   -249 
     -     -3  -9404 -10446   -894  -1115   -701  -1378      *      * 
   426    419  -3202  -1579   1174  -3522   -425  -1364  -3272   1475   -992  -2292   1633  -2799    612   1002   -104  -1670   -478  -3386  -2704   446
     -   -149   -500    233     43   -381    399    106   -626    210   -466   -720    275    394     45     96    359    117   -369   -294   -249 
     -     -3  -9404 -10446   -894  -1115   -701  -1378      *      * 
   427  -1764  -3234    123   1815  -3557  -2731  -1389  -3306   1431  -3248  -2324  -1367  -2826   2522    271  -1644    749   -403  -3413  -2734   447
     -   -149   -500    233     43   -381    399    106   -626    210   -466   -720    275    394     45     96    359    117   -369   -294   -249 
     -     -3  -9404 -10446   -894  -1115   -701  -1378      *      * 
   428   2610   1541  -4040  -3508  -2374    463  -2699    190  -3217  -2264  -1599  -3120  -3637  -2946   1082   -137  -2131     18  -2843  -2493   448
     -   -149   -500    233     43   -381    399    106   -626    210   -466   -720    275    394     45     96    359    117   -369   -294   -249 
     -     -3  -9404 -10446   -894  -1115   -701  -1378      *      * 
   429    454  -3203    154    247  -3523    536  -1364  -3274    383    413  -2293   1092  -2799    543   1780  -1613  -1671  -2825  -3387    489   449
     -   -149   -500    233     43   -381    399    106   -626    210   -466   -720    275    394     45     96    359    117   -369   -294   -249 
     -     -3  -9404 -10446   -894  -1115   -701  -1378      *      * 
   430   -340  -3179  -1590   1260      1  -2710  -1370  -3232    964   -795  -2271    450   -163   1861  -1460    538    755   -386  -3369  -2693   450
     -   -149   -500    233     43   -381    399    106   -626    210   -466   -720    275    394     45     96    359    117   -369   -294   -249 
     -     -3  -9404 -10446   -894  -1115   -701  -1378      *      * 
   431  -1953  -1807  -4117  -3492  -1760  -3480  -2340   1713   -133   2156  -1003  -3065  -3531    388  -2975   -191  -1893    151  -2262    684   451
     -   -149   -500    233     43   -381    399    106   -626    210   -466   -720    275    394     45     96    359    117   -369   -294   -249 
     -     -3  -9404 -10446   -894  -1115   -701  -1378      *      * 
   432   2676  -1852  -4234   -161    552  -3547  -2394  -1305  -3236    402  -1033  -3152  -3595  -2876  -3076  -2629  -1953    842  -2274    696   452
     -   -149   -500    233     43   -381    399    106   -626    210   -466   -720    275    394     45     96    359    117   -369   -294   -249 
     -     -3  -9404 -10446   -894  -1115   -701  -1378      *      * 
   433   -265  -3204    155   2039  -3525  -2705  -1363  -3276   1420   -812  -2293   1098  -2798    539    276   -154    190  -2826  -3387  -2705   453
     -   -149   -500    233     43   -381    399    106   -626    210   -466   -720    275    394     45     96    359    117   -369   -294   -249 
     -     -3  -9404 -10446   -894  -1115   -701  -1378      *      * 
   434  -2199  -3580  -2093   2398  -3970  -3121  -1659  -3664   1545  -3561  -2675  -1759  -3195   1802   1067  -2078    702  -3244  -3667    460   454
     -   -149   -500    233     43   -381    399    106   -626    210   -466   -720    275    394     45     96    359    117   -369   -294   -249 
     -     -3  -9404 -10446   -894  -1115   -701  -1378      *      * 
   435   -513  -3595  -6528  -5998  -2650  -6113  -5114   1902  -5765   2637   1376  -5787  -5672  -5039  -5500  -5358  -3974     26  -4215  -4181   455
     -   -149   -500    233     43   -381    399    106   -626    210   -466   -720    275    394     45     96    359    117   -369   -294   -249 
     -     -3  -9404 -10446   -894  -1115   -701  -1378      *      * 
   436   -261  -3296   2245   1608  -3585  -2815  -1517  -3310   1448  -3298    998  -1460  -2936  -1073  -1638  -1773  -1830   1143  -3498  -2826   456
     -   -149   -500    233     43   -381    399    106   -626    210   -466   -720    275    394     45     96    359    117   -369   -294   -249 
     -     -3  -9404 -10446   -894  -1115   -701  -1378      *      * 
   437    892  -3192  -1584   1705  -3507  -2708   1033   -277    223   -982  -2282  -1345  -2801   1349    130   1036     17  -2811  -3378  -2699   457
     -   -149   -500    233     43   -381    399    106   -626    210   -466   -720    275    394     45     96    359    117   -369   -294   -249 
     -     -3  -9404 -10446   -894  -1115   -701  -1378      *      * 
   438  -1946   1496  -4281  -3645   1222  -3493   1029   1932  -3243   1812   -974  -3135  -3543    183  -3047   -481  -1887    162  -2232  -1889   458
     -   -149   -500    233     43   -381    399    106   -626    210   -466   -720    275    394     45     96    359    117   -369   -294   -249 
     -     -3  -9404 -10446   -894  -1115   -701  -1378      *      * 
   439  -4108  -5209  -2477  -2612  -5494  -4149   1471  -5587    295  -5259  -4657   4139  -4515  -2577  -2108  -3865  -4037  -5221  -4975  -4470   459
     -   -149   -500    233     43   -381    399    106   -626    210   -466   -720    275    394     45     96    359    117   -369   -294   -249 
     -     -3  -9404 -10446   -894  -1115   -701  -1378      *      * 
   440  -1747  -3217  -1594   2001  -3539  -2719  -1374  -3288    823   -900  -2306   1052  -2812   1810    948    540    -65  -2840  -3397  -2718   460
     -   -149   -500    233     43   -381    399    106   -626    210   -466   -720    275    394     45     96    359    117   -369   -294   -249 
     -     -3  -9404 -10446   -894  -1115   -701  -1378      *      * 
   441  -1733  -3203    299   2402  -3522  -2707  -1365   -279    984   -787  -2292  -1343  -2800    694    986   -183     27  -2824  -3386  -2705   461
     -   -149   -500    233     43   -381    399    106   -626    210   -466   -720    275    394     45     96    359    117   -369   -294   -249 
     -     -3  -9404 -10446   -894  -1115   -701  -1378      *      * 
   442  -4154  -4717  -5055  -3696  -5868  -4624  -2666  -5162  -1218  -4778  -4137  -3483  -4660    713   3968  -4087    120  -4892  -4576  -4539   462
     -   -149   -500    233     43   -381    399    106   -626    210   -466   -720    275    394     45     96    359    117   -369   -294   -249 
     -     -3  -9404 -10446   -894  -1115   -701  -1378      *      * 
   443  -3876  -4672  -4387  -3171  -5487  -4463  -2405  -4831   3243  -4494  -3798    443  -4408   2278    528  -3747  -3583   -117  -4353  -4213   463
     -   -149   -500    233     43   -381    399    106   -626    210   -466   -720    275    394     45     96    359    117   -369   -294   -249 
     -     -3  -9404 -10446   -894  -1115   -701  -1378      *      * 
   444    892  -3159   1317    773  -3460   -437  -1376  -3196   1448   -958    932  -1359  -2808   -923   1060  -1624  -1673   -438  -3354    618   464
     -   -149   -500    233     43   -381    399    106   -626    210   -466   -720    275    394     45     96    359    117   -369   -294   -249 
     -     -3  -9404 -10446   -894  -1115   -701  -1378      *      * 
   445  -2103  -1931  -4336   -384  -1898  -3666  -2545   3009   -139    871   1139  -3271  -3707  -2994  -3191  -2752     37    106  -2438  -2094   465
     -   -149   -500    233     43   -381    399    106   -626    210   -466   -720    275    394     45     96    359    117   -369   -294   -249 
     -     -3  -9404 -10446   -894  -1115   -701  -1378      *      * 
   446  -1933  -2809  -1964   2653  -2961   -328  -1719  -2557  -1446   -551  -1981  -1753  -3092   1309  -1888  -1958     86   1460  -3149  -2607   466
     -   -149   -500    233     43   -381    399    106   -626    210   -466   -720    275    394     45     96    359    117   -369   -294   -249 
     -     -3  -9404 -10446   -894  -1115   -701  -1378      *      * 
   447    870  -3203    280    248  -3524   -239  -1363  -3275    901   -943  -2292    432  -2797   1795    946   -249    -51  -2825   1762  -2704   467
     -   -149   -500    233     43   -381    399    106   -626    210   -466   -720    275    394     45     96    359    117   -369   -294   -249 
     -     -3  -9404 -10446   -894  -1115   -701  -1378      *      * 
   448    419  -3182  -1589   1216  -3493   -425  -1369   -120    332    -22  -2274    528  -2803   1333  -1459    571   1173  -2798  -3371  -2694   468
     -   -149   -500    233     43   -381    399    106   -626    210   -466   -720    275    394     45     96    359    117   -369   -294   -249 
     -     -3  -9404 -10446   -894  -1115   -701  -1378      *      * 
   449    586  -1876  -4411  -3783  -1852  -3632  -2518   1742  -3387    813   2549  -3277  -3676  -3016  -3195   -229     93   1633  -2380  -2036   469
     -   -149   -500    233     43   -381    399    106   -626    210   -466   -720    275    394     45     96    359    117   -369   -294   -249 
     -     -3  -9404 -10446   -894  -1115   -701  -1378      *      * 
   450    400  -1774  -4231  -3599   1266  -3481  -2350    917    -50    726   1394  -3110  -3532    286     41  -2564    -52     65   1996   1633   470
     -   -149   -500    233     43   -381    399    106   -626    210   -466   -720    275    394     45     96    359    117   -369   -294   -249 
     -     -3  -9404 -10446   -894  -1115   -701  -1378      *      * 
   451   1343  -3339  -1771   1561  -3672  -2875  -1501   1259   1708  -3339  -2435   1162  -2966  -1048    262  -1807  -1854  -2969  -3498  -2855   471
     -   -149   -500    233     43   -381    399    106   -626    210   -466   -720    275    394     45     96    359    117   -369   -294   -249 
     -     -3  -9404 -10446   -894  -1115   -701  -1378      *      * 
   452   -334  -3272    918   2758  -3591  -2743  -1419  -3344    386   -798  -2363    514  -2849    529  -1522   -101  -1735  -2893  -3455  -2768   472
     -   -149   -500    233     43   -381    399    106   -626    210   -466   -720    275    394     45     96    359    117   -369   -294   -249 
     -     -3  -9404 -10446   -894  -1115   -701  -1378      *      * 
   453   2656  -1852  -3784  -3180  -1819  -3418   1208    190  -2872   -251  -1054  -2894  -3477    515  -2846   -375  -1876    853  -2305  -1949   473
     -   -149   -500    233     43   -381    399    106   -626    210   -466   -720    275    394     45     96    359    117   -369   -294   -249 
     -     -3  -9404 -10446   -894  -1115   -701  -1378      *      * 
   454   -341  -2914     86   1342    144  -2786  -1460   1141   1005    496   1772    423  -2875  -1051     98  -1706  -1696  -2472  -3171  -2567   474
     -   -149   -500    233     43   -381    399    106   -626    210   -466   -720    275    394     45     96    359    117   -369   -294   -249 
     -     -3  -9404 -10446   -894  -1115   -701  -1378      *      * 
   455    832  -3204   1301    192    299  -2705  -1363  -3276   1413  -3220  -2293   1069     40    615   1061  -1611     27  -2826  -3387  -2705   475
     -   -149   -500    233     43   -381    399    106   -626    210   -466   -720    275    394     45     96    359    117   -369   -294   -249 
     -     -3  -9404 -10446   -894  -1115   -701  -1378      *      * 
   456  -1797  -2986  -1774     49  -3208  -2815   1120   1644    277    891   1776    424  -2903   1848    180  -1737  -1734  -2554  -3227  -2621   476
     -   -149   -500    233     43   -381    399    106   -626    210   -466   -720    275    394     45     96    359    117   -369   -294   -249 
     -     -3  -9404 -10446   -894  -1115   -701  -1378      *      * 
   457   1881   1516  -4357  -3725    358  -3567  -2444    972  -3323    755   1394  -3213  -3613  -2948  -3126  -2654    122   1301  -2306  -1964   477
     -   -149   -500    233     43   -381    399    106   -626    210   -466   -720    275    394     45     96    359    117   -369   -294   -249 
     -     -3  -9404 -10446   -894  -1115   -701  -1378      *      * 
   458   -239  -3185   1765   1823  -3497  -2711  -1370    705    947   -937    929  -1350  -2804    612    275  -1619  -1673  -2802  -3373  -2696   478
     -   -149   -500    233     43   -381    399    106   -626    210   -466   -720    275    394     45     96    359    117   -369   -294   -249 
     -     -3  -9404 -10446   -894  -1115   -701  -1378      *      * 
   459   1605  -3189  -1585   1258    226  -2708  -1367  -3250    263  -3202  -2280    355   -147    758    112  -1615   1233   -404  -3376  -2698   479
     -   -149   -500    233     43   -381    399    106   -626    210   -466   -720    275    394     45     96    359    117   -369   -294   -249 
     -   -337  -9404  -2273   -894  -1115   -701  -1378      *      * 
   460    142  -2961  -1333   1483  -3280   -281  -1125  -3030   1163    158  -2051   1948  -2559    824  -1213    143  -1432  -2582  -3146  -2464   480
     -   -150   -501    232     44   -382    399    104   -618    212   -467   -722    277    392     44     98    358    116   -367   -296   -251 
     -   -794  -3640  -1543  -2864   -213  -1501   -629      *      * 
   461  -1315  -1247  -3085   1295  -1213  -2791  -1629   1571  -2194    916   -445  -2234    592  -1921  -2194    155  -1255    645  -1696   1197   489
     -   -149   -500    233     43   -381    399    106   -626    210   -466   -720    275    394     45     96    359    117   -369   -294   -249 
     -   -149  -8605  -3392   -894  -1115  -2387   -306      *      * 
   462    251  -2695   1536   1542  -3014  -2163   -840  -2767    761  -2710  -1787   1614    440   -383    781  -1092  -1157  -2316  -2877  -2190   490
     -   -149   -500    233     43   -381    399    106   -626    210   -466   -720    275    394     45     96    359    117   -369   -294   -249 
     -   -302  -8591  -2425   -894  -1115  -3412   -142      *      * 
   463   -990  -2138   -985   -434    815    256   -695  -2014   1118    -40  -1261   -717    615   1264   -817    573    874  -1696  -2398  -1796   491
     -   -149   -500    233     43   -381    399    106   -626    210   -466   -720    275    394     45     96    359    117   -369   -294   -249 
     -   -197  -8296  -3005   -894  -1115  -2671   -247      *      * 
   464   -985  -2454   -811    884  -2777    278   -610  -2525    974  -2469  -1545   1057    626   -152    988   1408   -924  -2077  -2636  -1955   492
     -   -149   -500    233     43   -381    399    106   -626    210   -466   -720    275    394     45     96    359    117   -369   -294   -249 
     -  -1533  -8269   -619   -894  -1115  -1997   -416      *      * 
   465  -1155  -2409   2513   -196  -2598  -1838   -685  -2281   1593    867  -1548   -506  -2073   -297   -752  -1036  -1116  -1967  -2606  -1963   493
     -   -149   -500    233     43   -381    399    106   -626    210   -466   -720    275    394     45     96    359    117   -369   -294   -249 
     -   -333  -7503  -2316   -894  -1115  -4083    -88      *      * 
   466  -1303  -1360  -3017  -2662   -933  -2552  -2023   -143  -2270   2311     54  -2352  -2793  -2084  -2261  -1814   2025   -342  -1973  -1686   494
     -   -149   -500    233     43   -381    399    106   -626    210   -466   -720    275    394     45     96    359    117   -369   -294   -249 
     -    -15  -7184  -8226   -894  -1115  -1055   -947      *      * 
   467    468  -2020  -1450   -896  -2128  -2337  -1037    353    647  -1941  -1171   1013    406   -714  -1218    267   1382  -1524   2379   1233   495
     -   -149   -500    233     43   -381    399    106   -626    210   -466   -720    275    394     45     96    359    117   -369   -294   -249 
     -     -5  -8624  -9666   -894  -1115   -277  -2519      *      * 
   468   -178  -3146   1370   -998  -3463    944  -1336  -3207    332    -22  -2246   2116  -2765   -881  -1432    722     79  -2768  -3342  -2664   496
     -   -149   -500    233     43   -381    399    106   -626    210   -466   -720    275    394     45     96    359    117   -369   -294   -249 
     -     -3  -9320 -10362   -894  -1115   -363  -2167      *      * 
   469    363  -3205   1765    895  -3526  -2705  -1364  -3277   1033  -3221  -2294   1123    791    642    113   -216     17  -2827  -3388  -2706   497
     -   -149   -500    233     43   -381    399    106   -626    210   -466   -720    275    394     45     96    359    117   -369   -294   -249 
     -     -3  -9404 -10446   -894  -1115   -701  -1378      *      * 
   470   -324  -3172  -1596  -1047  -3479    413   1032  -3219    949   -976  -2266   1249   1318   -919    945    990  -1674   -195  -3364  -2691   498
     -   -149   -500    233     43   -381    399    106   -626    210   -466   -720    275    394     45     96    359    117   -369   -294   -249 
     -     -3  -9404 -10446   -894  -1115   -701  -1378      *      * 
   471   -244   1497  -4297  -3662   1840    383  -2381    909    -77    860   -988  -3151  -3557  -2885  -3064  -2593  -1899   1856  -2248  -1906   499
     -   -149   -500    233     43   -381    399    106   -626    210   -466   -720    275    394     45     96    359    117   -369   -294   -249 
     -     -3  -9404 -10446   -894  -1115   -701  -1378      *      * 
   472   -213  -1921  -4394  -3768  -1890  -3668    995   2581    -69   1601  -1110  -3292  -3710  -3019  -3193  -2757  -2043    815  -2428  -2085   500
     -   -149   -500    233     43   -381    399    106   -626    210   -466   -720    275    394     45     96    359    117   -369   -294   -249 
     -     -3  -9404 -10446   -894  -1115   -701  -1378      *      * 
   473   -465  -3101  -6148  -5733    286  -5796  -5253    481  -5574   -577  -2252  -5450  -5604  -5337  -5571  -5063  -3525   3479  -4790  -4402   501
     -   -149   -500    233     43   -381    399    106   -626    210   -466   -720    275    394     45     96    359    117   -369   -294   -249 
     -     -3  -9404 -10446   -894  -1115   -701  -1378      *      * 
   474   -272   1623  -4283  -3648  -1727  -3492  -2364  -1259  -3245   1082   1234  -3136  -3542  -2869  -3048   -217    -39   2502  -2232    898   502
     -   -149   -500    233     43   -381    399    106   -626    210   -466   -720    275    394     45     96    359    117   -369   -294   -249 
     -     -3  -9404 -10446   -894  -1115   -701  -1378      *      * 
   475   2027   1608  -4271  -3636   1368   -575  -2357    386  -3235  -1618   -972  -3128  -3537  -2860  -3040   -392     28    103   1970   1636   503
     -   -149   -500    233     43   -381    399    106   -626    210   -466   -720    275    394     45     96    359    117   -369   -294   -249 
     -     -3  -9404 -10446   -894  -1115   -701  -1378      *      * 
   476  -2582  -4167   1626    293  -4454   1765   1197  -4244   2001  -4168  -3297  -1786  -3447  -1679  -2440   1085  -2555  -3777  -4340  -3575   504
     -   -149   -500    233     43   -381    399    106   -626    210   -466   -720    275    394     45     96    359    117   -369   -294   -249 
     -     -3  -9404 -10446   -894  -1115   -701  -1378      *      * 
   477  -1783  -3255   1397   1861    311   -232   1037  -3322  -1001   -898  -2346   1144   1401    543  -1512  -1661  -1724  -2875  -3439  -2754   505
     -   -149   -500    233     43   -381    399    106   -626    210   -466   -720    275    394     45     96    359    117   -369   -294   -249 
     -     -3  -9404 -10446   -894  -1115   -701  -1378      *      * 
   478  -1744  -3200     45    859  -3514   1233  -1378    -95    320  -3213  -2292   2513  -2811    611  -1470  -1627  -1683   -221  -3388    533   506
     -   -149   -500    233     43   -381    399    106   -626    210   -466   -720    275    394     45     96    359    117   -369   -294   -249 
     -     -3  -9404 -10446   -894  -1115   -701  -1378      *      * 
   479  -2568  -2415  -4507   -146  -2066  -4077  -2909    288  -3534   -144  -1294  -3618  -4105  -3281  -3433  -3192     69  -1552   5645  -2374   507
     -   -149   -500    233     43   -381    399    106   -626    210   -466   -720    275    394     45     96    359    117   -369   -294   -249 
     -     -3  -9404 -10446   -894  -1115   -701  -1378      *      * 
   480  -3913  -5858    559  -1885  -6029  -3674   4845  -6125  -3561  -5955  -5400   1328   1126  -2849  -4535  -3537  -4032  -5540  -6089  -4969   508
     -   -149   -500    233     43   -381    399    106   -626    210   -466   -720    275    394     45     96    359    117   -369   -294   -249 
     -     -3  -9404 -10446   -894  -1115   -701  -1378      *      * 
   481   -340  -3203  -1583   1553  -3523  -2709  -1366  -3273   1510  -3219  -2293  -1344   2026    624    277   -155     17   -370  -3387  -2706   509
     -   -149   -500    233     43   -381    399    106   -626    210   -466   -720    275    394     45     96    359    117   -369   -294   -249 
     -     -3  -9404 -10446   -894  -1115   -701  -1378      *      * 
   482  -2682  -3300  -4717  -4930  -5830   3601  -4616  -5686  -4415  -5841  -4941  -3994  -4276  -4522    109    -31  -3132  -4463  -5843  -5764   510
     -   -149   -500    233     43   -381    399    106   -626    210   -466   -720    275    394     45     96    359    117   -369   -294   -249 
     -     -3  -9404 -10446   -894  -1115   -701  -1378      *      * 
   483  -3789  -3266  -6484  -6172  -3837  -6358  -6421   2085  -6155   -355  -2521  -6014  -6053  -6075  -6322  -5753  -3778   3331  -5665  -5191   511
     -   -149   -500    233     43   -381    399    106   -626    210   -466   -720    275    394     45     96    359    117   -369   -294   -249 
     -     -3  -9404 -10446   -894  -1115   -701  -1378      *      * 
   484   -165  -2079  -4656  -4049  -2115  -3897  -2837   2318  -3671   1635  -1305  -3554  -3938  -3311  -3493   -315    982    877  -2692  -2344   512
     -   -149   -500    233     43   -381    399    106   -626    210   -466   -720    275    394     45     96    359    117   -369   -294   -249 
     -     -3  -9404 -10446   -894  -1115   -701  -1378      *      * 
   485  -2551  -3166  -5040  -5407  -5833   3612  -4995  -5693  -5602  -5929  -4975  -4091    180  -5042  -5354   -105  -3027  -4378  -6002  -5965   513
     -   -149   -500    233     43   -381    399    106   -626    210   -466   -720    275    394     45     96    359    117   -369   -294   -249 
     -     -3  -9404 -10446   -894  -1115   -701  -1378      *      * 
   486  -3811  -3340  -6383  -5938  -3142  -6058  -5402   3499  -5688    912  -1933  -5713  -5742  -5327     65  -5347  -3771    458  -4689  -4475   514
     -   -149   -500    233     43   -381    399    106   -626    210   -466   -720    275    394     45     96    359    117   -369   -294   -249 
     -     -3  -9404 -10446   -894  -1115   -701  -1378      *      * 
   487   -490  -3210  -6383  -6044  -3772  -6184  -6055   1769  -5985    792  -2490  -5843  -5927  -5875  -6106  -5538  -3698   3116  -5442  -4980   515
     -   -149   -500    233     43   -381    399    106   -626    210   -466   -720    275    394     45     96    359    117   -369   -294   -249 
     -     -3  -9404 -10446   -894  -1115   -701  -1378      *      * 
   488   3575  -3095  -5563  -5915  -5776  -3368  -5081  -5624  -5722  -5883  -4922  -4166  -4181  -5172  -5368   -176  -2967  -4308  -5978  -5951   516
     -   -149   -500    233     43   -381    399    106   -626    210   -466   -720    275    394     45     96    359    117   -369   -294   -249 
     -     -3  -9404 -10446   -894  -1115   -701  -1378      *      * 
   489    663  -3056  -5008  -5111  -5629   1593  -4703  -5441  -5064  -5668  -4710   1399  -4091  -4649  -4983   2495   1107  -4203  -5819  -5688   517
     -   -149   -500    233     43   -381    399    106   -626    210   -466   -720    275    394     45     96    359    117   -369   -294   -249 
     -     -3  -9404 -10446   -894  -1115   -701  -1378      *      * 
   490  -4305   1668  -5389  -3615  -5847  -4757   1242  -5059   2226  -4653  -4008  -3418  -4649    748   3302  -4171  -3915  -4862  -4453  -4423   518
     -   -149   -500    233     43   -381    399    106   -626    210   -466   -720    275    394     45     96    359    117   -369   -294   -249 
     -     -3  -9404 -10446   -894  -1115   -701  -1378      *      * 
   491  -4386  -3821  -6954  -6513  -2858  -6799  -6041   1521  -6408   2857  -1606  -6491  -6117  -5573  -6159  -6194  -4312    986  -4702  -4766   519
     -   -149   -500    233     43   -381    399    106   -626    210   -466   -720    275    394     45     96    359    117   -369   -294   -249 
     -     -3  -9404 -10446   -894  -1115   -701  -1378      *      * 
   492   1934   2443  -2816  -2243  -2214  -3194  -1992  -1776   1220  -2078   1047  -2300  -3283  -1917    -52    589  -1860   1122  -2608  -2198   520
     -   -149   -500    233     43   -381    399    106   -626    210   -466   -720    275    394     45     96    359    117   -369   -294   -249 
     -     -3  -9404 -10446   -894  -1115   -701  -1378      *      * 
   493  -1801  -3281    818   2495  -3600   -342  -1425  -3353    236  -3296  -2372    388  -2854   1302    213    666  -1742  -2902  -3463  -2776   521
     -   -149   -500    233     43   -381    399    106   -626    210   -466   -720    275    394     45     96    359    117   -369   -294   -249 
     -     -3  -9404 -10446   -894  -1115   -701  -1378      *      * 
   494    493  -3263  -1674   1333  -3590  -2783   1960  -3328   1380  -3271  -2354  -1420  -2872   -964   1438  -1697   1608  -2889  -3433    628   522
     -   -149   -500    233     43   -381    399    106   -626    210   -466   -720    275    394     45     96    359    117   -369   -294   -249 
     -     -3  -9404 -10446   -894  -1115   -701  -1378      *      * 
   495   -382   1523  -4528  -3933   3013  -3745  -2436  -1555  -3531   -333  -1262  -3364  -3804  -3125  -3324  -2841    784  -1486  -2183   3166   523
     -   -149   -500    233     43   -381    399    106   -626    210   -466   -720    275    394     45     96    359    117   -369   -294   -249 
     -     -3  -9404 -10446   -894  -1115   -701  -1378      *      * 
   496   -335  -3204    957    193  -3525    363   1135  -3276    400  -3220  -2293   1652  -2798   1392   1409   -254  -1670  -2826  -3388    394   524
     -   -149   -500    233     43   -381    399    106   -626    210   -466   -720    275    394     45     96    359    117   -369   -294   -249 
     -     -3  -9404 -10446   -894  -1115   -701  -1378      *      * 
   497  -4305  -4819  -5494  -3670  -5691  -4773  -2540  -4881   3414   -917  -3943  -3454  -4667  -2124   2060  -4197  -3922   -224  -4436  -4403   525
     -   -149   -500    233     43   -381    399    106   -626    210   -466   -720    275    394     45     96    359    117   -369   -294   -249 
     -     -3  -9404 -10446   -894  -1115   -701  -1378      *      * 
   498  -3975  -4339  -6056  -6384  -6091  -4582  -5747  -5604  -6343  -6112  -5685  -5360   4215  -6049  -6034  -4255  -4417   -105  -5979  -6172   526
     -   -149   -500    233     43   -381    399    106   -626    210   -466   -720    275    394     45     96    359    117   -369   -294   -249 
     -     -3  -9404 -10446   -894  -1115   -701  -1378      *      * 
   499   2105   1760  -5586  -5628  -4545  -3352  -4535  -3922  -5248  -4459  -3717  -4047  -4089  -4760  -4940   -225   1381   2513  -4952  -4742   527
     -   -149   -500    233     43   -381    399    106   -626    210   -466   -720    275    394     45     96    359    117   -369   -294   -249 
     -     -3  -9404 -10446   -894  -1115   -701  -1378      *      * 
   500   1047  -2943  -5803  -5287   1253  -5267  -4380   2486  -5016   1206  -1800  -4920  -5133  -4635  -4885  -4450  -3266   1425  -3989  -3693   528
     -   -149   -500    233     43   -381    399    106   -626    210   -466   -720    275    394     45     96    359    117   -369   -294   -249 
     -     -3  -9404 -10446   -894  -1115   -701  -1378      *      * 
   501    400  -3022  -6006  -5556    471  -5585  -4910   1966  -5354    401  -2142  -5237  -5427  -5081  -5309  -4817  -3411   2843  -4510  -4144   529
     -   -149   -500    233     43   -381    399    106   -626    210   -466   -720    275    394     45     96    359    117   -369   -294   -249 
     -     -3  -9404 -10446   -894  -1115   -701  -1378      *      * 
   502   -259  -3123  -5973  -5440   2300  -5441  -4487   2184  -5164   1770  -1611  -5098  -5237  -4675  -4984  -4627  -3444    922  -3964  -3749   530
     -   -149   -500    233     43   -381    399    106   -626    210   -466   -720    275    394     45     96    359    117   -369   -294   -249 
     -     -3  -9404 -10446   -894  -1115   -701  -1378      *      * 
   503   1960   1672  -3123  -2647  -4382   -397  -2808  -4105  -2534  -4206  -3318   1133  -3574  -2445    298   1866    954  -3454  -4440  -3936   531
     -   -149   -500    233     43   -381    399    106   -626    210   -466   -720    275    394     45     96    359    117   -369   -294   -249 
     -     -3  -9404 -10446   -894  -1115   -701  -1378      *      * 
   504  -1911  -1901  -3465  -2873   1199  -3352  -2173   1977    786    743  -1097    342    -47    320  -2687  -2396     27  -1326  -2341   1603   532
     -   -149   -500    233     43   -381    399    106   -626    210   -466   -720    275    394     45     96    359    117   -369   -294   -249 
     -     -3  -9404 -10446   -894  -1115   -701  -1378      *      * 
   505   -266  -3275   2481  -1069  -3593   -342  -1426  -3345    235  -3290   1050   1578    135   1877  -1528  -1677  -1741  -2896  -3459  -2773   533
     -   -149   -500    233     43   -381    399    106   -626    210   -466   -720    275    394     45     96    359    117   -369   -294   -249 
     -   -243  -9404  -2704   -894  -1115   -701  -1378      *      * 
   506    637  -3143   1647   2047  -3461  -2591  -1279  -3215    475  -3157  -2236    699    349   -824   1036  -1533  -1602  -2764  -3324  -2635   534
     -   -149   -500    233     43   -381    399    106   -626    210   -466   -720    275    394     45     96    359    117   -369   -294   -249 
     -     -4  -9165 -10207   -894  -1115   -619  -1520      *      * 
   507    423  -3182    275   1925  -3502   1397  -1335  -3254    329  -3198  -2272    511    187   -877  -1431   -191    147  -2803  -3365  -2680   535
     -   -149   -500    233     43   -381    399    106   -626    210   -466   -720    275    394     45     96    359    117   -369   -294   -249 
     -   -391  -9329  -2083   -894  -1115   -383  -2100      *      * 
   508    -70  -2884    400   -786  -3182    690  -1109    906   2012  -2890  -1979    583  -2541    807  -1203  -1357    207   -194  -3081  -2412   536
     -   -149   -500    233     43   -381    399    106   -626    210   -466   -720    275    394     45     96    359    117   -369   -294   -249 
     -   -352  -9039  -2218   -894  -1115  -2656   -249      *      * 
   509    501  -2429  -3708  -3923  -4914   3099  -3874  -4716  -4231  -4939  -4010   1801  -3415  -3793  -4238  -2012    636  -3534  -5107  -4918   537
     -   -149   -500    233     43   -381    399    106   -626    210   -466   -720    275    394     45     96    359    117   -369   -294   -249 
     -   -787  -8692  -1259   -894  -1115  -3289   -156      *      * 
   510  -1493  -1333  -3316  -2756  -1534  -3134  -2105   2226   1192  -1055   -608  -2563  -3159  -2264  -2450  -2241   1145   2076  -2217  -1834   538
     -   -149   -500    236     43   -381    398    106   -626    210   -466   -721    275    394     45     96    359    117   -369   -294   -249 
     -  -3079  -2483   -509   -138  -3455   -631  -1498      *      * 
   511  -1869  -1670  -4063  -3525  -1803  -3511   3429   2737  -3165  -1383   -934  -3139  -3569  -2915  -3090  -2649    642   1078  -2487  -2105   540
     -   -149   -500    233     43   -381    399    106   -626    210   -466   -720    275    394     45     96    359    117   -369   -294   -249 
     -     -6  -8474  -9516   -894  -1115   -414  -2003      *      * 
   512   2276  -1840  -4234  -3641  -1772   1462  -2433    431  -3261    996  -1030  -3144  -3559  -2900  -3097  -2568  -1936  -1214  -2316    830   541
     -   -149   -500    233     43   -381    399    106   -626    210   -466   -720    275    394     45     96    359    117   -369   -294   -249 
     -     -4  -9239 -10281   -894  -1115   -253  -2636      *      * 
   513  -2723  -3356  -4287  -3791  -4995  -3584  -3337  -4379   3567  -4646  -3889  -3427  -4124  -3032  -2493    -72    -90    785  -4841  -4600   542
     -   -149   -500    233     43   -381    399    106   -626    210   -466   -720    275    394     45     96    359    117   -369   -294   -249 
     -     -3  -9404 -10446   -894  -1115   -701  -1378      *      * 
   514   -368  -3818    344  -3187  -6021   3601  -4113  -5945  -4630  -6042  -5239  -3228  -4326  -3923  -5148  -3147  -3443  -4824  -6095  -5635   543
     -   -149   -500    233     43   -381    399    106   -626    210   -466   -720    275    394     45     96    359    117   -369   -294   -249 
     -     -3  -9404 -10446   -894  -1115   -701  -1378      *      * 
   515  -3342  -3801  -5678  -6018    676  -4113  -4208  -5600  -5967  -5388  -4989  -4655  -4834  -5370  -5628   3634  -3786  -4823  -3837  -2811   544
     -   -149   -500    233     43   -381    399    106   -626    210   -466   -720    275    394     45     96    359    117   -369   -294   -249 
     -     -3  -9404 -10446   -894  -1115   -701  -1378      *      * 
   516   1629   1470     42  -3631  -2051   1658  -2585   1914  -3306    348  -1281  -3191  -3653  -2975  -3202  -2623  -2055  -1369  -2557  -2211   545
     -   -149   -500    233     43   -381    399    106   -626    210   -466   -720    275    394     45     96    359    117   -369   -294   -249 
     -     -3  -9404 -10446   -894  -1115   -701  -1378      *      * 
   517  -4625  -5056  -5705  -3962  -6096  -4953  -2810  -5373    462  -4945  -4325  -3733  -4892  -2402   4085  -4508  -4240  -5178  -4676  -4709   546
     -   -149   -500    233     43   -381    399    106   -626    210   -466   -720    275    394     45     96    359    117   -369   -294   -249 
     -     -3  -9404 -10446   -894  -1115   -701  -1378      *      * 
   518  -2460  -3072  -5040  -5295  -5316    -18  -4762  -5368  -5302  -5606  -4696  -3993  -4134  -4834  -5112   3419     73  -4194  -5620    920   547
     -   -149   -500    233     43   -381    399    106   -626    210   -466   -720    275    394     45     96    359    117   -369   -294   -249 
     -     -3  -9404 -10446   -894  -1115   -701  -1378      *      * 
   519   -187  -1839  -3903  -3298  -1804  -3444  -2304   2830  -2973  -1693  -1043    228  -3502    190  -2908   -380  -1888   1237  -2296   1694   548
     -   -149   -500    233     43   -381    399    106   -626    210   -466   -720    275    394     45     96    359    117   -369   -294   -249 
     -     -3  -9404 -10446   -894  -1115   -701  -1378      *      * 
   520   -266  -3207    950    816  -3528   1016  -1366  -3279   -947   -943  -2297   1189   -162    624    275   1282  -1673  -2829  -3391  -2708   549
     -   -149   -500    233     43   -381    399    106   -626    210   -466   -720    275    394     45     96    359    117   -369   -294   -249 
     -     -3  -9404 -10446   -894  -1115   -701  -1378      *      * 
   521    445  -3423  -1766  -1340  -3888   2330  -1708  -3635   1478  -3581  -2672   1149  -3090    492  -1760    675  -2005  -3165  -3743  -3076   550
     -   -149   -500    233     43   -381    399    106   -626    210   -466   -720    275    394     45     96    359    117   -369   -294   -249 
     -     -3  -9404 -10446   -894  -1115   -701  -1378      *      * 
   522  -2256  -2058  -4603  -3983   1777   -253  -2674   2558  -3589    846  -1148  -3473  -3860  -3195  -3388  -2928  -2197    751  -2481   1667   551
     -   -149   -500    233     43   -381    399    106   -626    210   -466   -720    275    394     45     96    359    117   -369   -294   -249 
     -     -3  -9404 -10446   -894  -1115   -701  -1378      *      * 
   523  -2001  -3473   2734  -1187    380  -2873   2098  -3533  -1236  -3485  -2579   1988      9  -1163    320   -294  -1949  -3091  -3659  -2962   552
     -   -149   -500    233     43   -381    399    106   -626    210   -466   -720    275    394     45     96    359    117   -369   -294   -249 
     -     -3  -9404 -10446   -894  -1115   -701  -1378      *      * 
   524  -2975  -2720  -5335  -4712    406  -4619  -3481   1569  -4341   2111   2610  -4272  -4524  -3832  -4103    617  -2902    104  -3112  -2886   553
     -   -149   -500    233     43   -381    399    106   -626    210   -466   -720    275    394     45     96    359    117   -369   -294   -249 
     -     -3  -9404 -10446   -894  -1115   -701  -1378      *      * 
   525  -1908  -1913  -3407  -2818   1740    328  -2157    152    852    710   1216    321  -3399  -2342    -11   -398  -1848  -1339  -2352   2091   554
     -   -149   -500    233     43   -381    399    106   -626    210   -466   -720    275    394     45     96    359    117   -369   -294   -249 
     -     -3  -9404 -10446   -894  -1115   -701  -1378      *      * 
   526   1240  -3203   1834    739  -3523   -403   1033   -124   -946  -3219  -2293    385  -2800   -906    857   -104    113  -2824  -3387  -2705   555
     -   -149   -500    233     43   -381    399    106   -626    210   -466   -720    275    394     45     96    359    117   -369   -294   -249 
     -     -3  -9404 -10446   -894  -1115   -701  -1378      *      * 
   527   1564  -1962     53    513    580  -3306  -2113    854    -66   1385  -1154  -2577  -3369  -2231  -2576  -2337  -1845     75  -2397  -2018   556
     -   -149   -500    233     43   -381    399    106   -626    210   -466   -720    275    394     45     96    359    117   -369   -294   -249 
     -     -3  -9404 -10446   -894  -1115   -701  -1378      *      * 
   528  -3448  -3105  -5867  -5294   1451  -5274  -4212   2163    -29   2139  -1412  -4929  -5077  -4436  -4754  -4435  -3380    874  -3694  -3503   557
     -   -149   -500    233     43   -381    399    106   -626    210   -466   -720    275    394     45     96    359    117   -369   -294   -249 
     -    -83  -9404  -4191   -894  -1115   -701  -1378      *      * 
   529  -1674  -3147    271    839  -3468  -2646   1184   -304   1134  -3162  -2236   1653  -2740    599    192   1702  -1613  -2769  -3330  -2647   558
     -   -149   -500    233     43   -381    399    106   -626    210   -466   -720    275    394     45     96    359    117   -369   -294   -249 
     -     -3  -9324 -10366   -894  -1115   -371  -2140      *      * 
   530    825  -3201  -1579   1623  -3521   -439  -1364   -196    862  -3216  -2290    317     40   -905    964   -181    909  -2822  -3385  -2703   559
     -   -149   -500    233     43   -381    399    106   -626    210   -466   -720    275    394     45     96    359    117   -369   -294   -249 
     -     -3  -9404 -10446   -894  -1115   -701  -1378      *      * 
   531    866  -2534     49  -1524  -2627   -547   1015    876    122    703   1130    187  -3014    504  -1831  -1877     18    547  -2872  -2364   560
     -   -149   -500    233     43   -381    399    106   -626    210   -466   -720    275    394     45     96    359    117   -369   -294   -249 
     -    -75  -9404  -4349   -894  -1115   -701  -1378      *      * 
   532    518   1413    170  -1061     72  -2692  -1359    805    248  -2975  -2096    391    109    575   1830   -142  -1629   -131  -3214  -2575   561
     -   -149   -500    233     43   -381    399    106   -626    210   -466   -720    275    394     45     96    359    117   -369   -294   -249 
     -     -3  -9333 -10375   -894  -1115  -1399   -688      *      * 
   533  -1935  -3429   1965   1907  -3739  -2805   1203  -3497  -1170   -797  -2529    581  -2950  -1092  -1695   1460     60  -3047  -3613  -2911   562
     -   -149   -500    233     43   -381    399    106   -626    210   -466   -720    275    394     45     96    359    117   -369   -294   -249 
     -  -1543  -9333   -610   -894  -1115  -1399   -688      *      * 
   534   -763  -1946   -727   -191  -2202  -1765   -456  -1881   1308    270  -1097   1569  -1870    -40   -519    896   1273  -1542  -2216  -1611   563
     -   -149   -500    233     43   -381    399    106   -626    210   -466   -720    275    394     45     96    359    117   -369   -294   -249 
     -  -1062  -7799   -953   -894  -1115  -3970    -95      *      * 
   535  -1167  -1521  -1562  -1512   -257   2342   -869  -1808  -1527  -1862  -1364  -1392  -2322  -1379  -1697  -1317  -1324  -1574   -842   3303   564
     -   -149   -500    233     43   -381    399    106   -626    210   -466   -720    275    394     45     96    359    117   -369   -294   -249 
     -   -745  -6757  -1343   -894  -1115  -1910   -446      *      * 
   536   2454  -1854  -1402  -1065  -2936  -1855  -1212  -2593   1490  -2680  -1863  -1143   1576   -853   -960  -1062  -1144  -2082  -2896  -2425   565
     -   -149   -500    233     43   -381    399    106   -626    210   -466   -720    275    394     45     96    359    117   -369   -294   -249 
     -    -11  -7637  -8679   -894  -1115  -2235   -345      *      * 
   537    612  -2502   1152   -562  -3041   2018   2305  -2776   -757  -2792  -1924   -850  -2314   -631  -1277  -1172   1171  -2323  -3015  -2349   566
     -   -149   -500    233     43   -381    399    106   -626    210   -466   -720    275    394     45     96    359    117   -369   -294   -249 
     -     -8  -8127  -9169   -894  -1115    -66  -4476      *      * 
   538  -2119  -1955  -4346  -3715    476  -3660    982    956    -62   2338   2129  -3265  -3693    195  -3149  -2743  -2057  -1336  -2387  -2055   567
     -   -149   -500    233     43   -381    399    106   -626    210   -466   -720    275    394     45     96    359    117   -369   -294   -249 
     -     -3  -9404 -10446   -894  -1115   -701  -1378      *      * 
   539  -4737  -4177  -7130  -6539   2964  -6826  -5530   1436  -6314   1852   2203  -6533  -5996  -5178  -5841  -6139  -4592      6  -4202  -4373   568
     -   -149   -500    233     43   -381    399    106   -626    210   -466   -720    275    394     45     96    359    117   -369   -294   -249 
     -     -3  -9404 -10446   -894  -1115   -701  -1378      *      * 
   540    534  -1826  -3871   1157  -1787  -3429  -2278    956  -2939   1411   1115  -2935   -160  -2637  -2881    500    -45     55  -2277  -1924   569
     -   -149   -500    233     43   -381    399    106   -626    210   -466   -720    275    394     45     96    359    117   -369   -294   -249 
     -     -3  -9404 -10446   -894  -1115   -701  -1378      *      * 
   541   -342  -3217    213    192    327    407   2426  -3288   1992  -3233  -2307   1172  -2809   -916  -1466    519  -1683  -2839  -3401  -2717   570
     -   -149   -500    233     43   -381    399    106   -626    210   -466   -720    275    394     45     96    359    117   -369   -294   -249 
     -     -3  -9404 -10446   -894  -1115   -701  -1378      *      * 
   542  -2257  -2069  -4521  -3927   2725    938  -2390    188  -3526  -1898  -1276  -3359  -3815  -3116  -3318    621  -2197    221   2028   2608   571
     -   -149   -500    233     43   -381    399    106   -626    210   -466   -720    275    394     45     96    359    117   -369   -294   -249 
     -     -3  -9404 -10446   -894  -1115   -701  -1378      *      * 
   543  -3963  -5444  -1823    222  -6210   3561  -3380  -6222  -3597  -6051  -5481  -2576  -4437    661  -4290  -3683  -4123  -5579  -6069  -5211   572
     -   -149   -500    233     43   -381    399    106   -626    210   -466   -720    275    394     45     96    359    117   -369   -294   -249 
     -     -3  -9404 -10446   -894  -1115   -701  -1378      *      * 
   544  -6585  -5878  -6888  -7271  -7511   3859  -6624  -8454  -7501  -7921  -7750  -7060  -6389  -7326  -6984  -6951  -6912  -7839  -6319  -7511   573
     -   -149   -500    233     43   -381    399    106   -626    210   -466   -720    275    394     45     96    359    117   -369   -294   -249 
     -     -3  -9404 -10446   -894  -1115   -701  -1378      *      * 
   545  -7286  -6090  -6755  -7111  -6347  -6058   5469  -8384  -7215  -7729  -7692  -7072  -6503  -7159  -6799  -7654  -7472  -8079  -5907  -6041   574
     -   -149   -500    233     43   -381    399    106   -626    210   -466   -720    275    394     45     96    359    117   -369   -294   -249 
     -     -3  -9404 -10446   -894  -1115   -701  -1378      *      * 
   546   1273  -3212    949    295  -3533   -508   1895  -3283   1355  -3227  -2301  -1344   1422   -910    189   -155  -1677  -2834  -3395  -2712   575
     -   -149   -500    233     43   -381    399    106   -626    210   -466   -720    275    394     45     96    359    117   -369   -294   -249 
     -     -3  -9404 -10446   -894  -1115   -701  -1378      *      * 
   547   -176  -2821  -1817  -1266   1692   -447  -1499  -2649    242  -2772   3544    493  -2907    556    308   -189  -1707   -381  -3100  -2520   576
     -   -149   -500    233     43   -381    399    106   -626    210   -466   -720    275    394     45     96    359    117   -369   -294   -249 
     -     -3  -9404 -10446   -894  -1115   -701  -1378      *      * 
   548   3701  -4510  -6358  -6721  -6695  -4704  -5990  -6918  -6717  -6946  -6295  -5597  -5408  -6346  -6307  -4442  -4628  -5845  -6179  -6760   577
     -   -149   -500    233     43   -381    399    106   -626    210   -466   -720    275    394     45     96    359    117   -369   -294   -249 
     -     -3  -9404 -10446   -894  -1115   -701  -1378      *      * 
   549   3346   1620  -5642  -5571  -4056  -3606  -4524  -2515  -5201  -3554   1264  -4205  -4268  -4761  -4937  -2937  -2886    -15  -4726  -4465   578
     -   -149   -500    233     43   -381    399    106   -626    210   -466   -720    275    394     45     96    359    117   -369   -294   -249 
     -     -3  -9404 -10446   -894  -1115   -701  -1378      *      * 
   550  -6585  -5878  -6888  -7271  -7511   3859  -6624  -8454  -7501  -7921  -7750  -7060  -6389  -7326  -6984  -6951  -6912  -7839  -6319  -7511   579
     -   -149   -500    233     43   -381    399    106   -626    210   -466   -720    275    394     45     96    359    117   -369   -294   -249 
     -     -3  -9404 -10446   -894  -1115   -701  -1378      *      * 
   551  -5082  -4438  -7446  -6841   2735  -7273  -5815   1548  -6648   2225   2111  -7003  -6179  -5301  -6067  -6673  -4901  -2783  -4257  -4495   580
     -   -149   -500    233     43   -381    399    106   -626    210   -466   -720    275    394     45     96    359    117   -369   -294   -249 
     -     -3  -9404 -10446   -894  -1115   -701  -1378      *      * 
   552    -49  -2984  -3206     35  -4162  -3198  -3004  -3823  -2855  -4019   1149  -2818  -3694  -2722  -3210   2293   2749  -3303  -4356  -3904   581
     -   -149   -500    233     43   -381    399    106   -626    210   -466   -720    275    394     45     96    359    117   -369   -294   -249 
     -     -3  -9404 -10446   -894  -1115   -701  -1378      *      * 
   553   -545  -3321  -6282  -5793  -2890  -5865  -5026   2530  -5576   1998   2029  -5527  -5563  -5059  -5417  -5103  -3706    910  -4337  -4169   582
     -   -149   -500    233     43   -381    399    106   -626    210   -466   -720    275    394     45     96    359    117   -369   -294   -249 
     -     -3  -9404 -10446   -894  -1115   -701  -1378      *      * 
   554  -1733  -3206     50   1238  -3527  -2706   1236  -3278   1805  -3222  -2295    354   1799    538    113   -249    -22  -2828  -3389  -2706   583
     -   -149   -500    233     43   -381    399    106   -626    210   -466   -720    275    394     45     96    359    117   -369   -294   -249 
     -     -3  -9404 -10446   -894  -1115   -701  -1378      *      * 
   555   -302  -3034  -1675   1299  -3283  -2753  -1419   -361    968    -66  -2143  -1421   -163   -987   1821   1057  -1687   -435  -3262  -2627   584
     -   -149   -500    233     43   -381    399    106   -626    210   -466   -720    275    394     45     96    359    117   -369   -294   -249 
     -     -3  -9404 -10446   -894  -1115   -701  -1378      *      * 
   556   -484  -4664   1620   2658  -4918  -3346  -2425  -4744  -2337  -4653  -3829   1839  -3716   1449  -2992   -359  -2983  -4260  -4833  -3994   585
     -   -149   -500    233     43   -381    399    106   -626    210   -466   -720    275    394     45     96    359    117   -369   -294   -249 
     -     -3  -9404 -10446   -894  -1115   -701  -1378      *      * 
   557  -1914  -3347     21  -1212  -3689  -2869  -1485  -3417   1689   -773    850   2589  -2956   1383   1521  -1795  -1843  -2982  -3497  -2853   586
     -   -149   -500    233     43   -381    399    106   -626    210   -466   -720    275    394     45     96    359    117   -369   -294   -249 
     -     -3  -9404 -10446   -894  -1115   -701  -1378      *      * 
   558  -4635  -4061  -7103  -6576   1365  -6885  -5749   2623  -6406   2287  -1357  -6583  -6075  -5347  -6002  -6243  -4519    -85  -4383  -4510   587
     -   -149   -500    233     43   -381    399    106   -626    210   -466   -720    275    394     45     96    359    117   -369   -294   -249 
     -     -3  -9404 -10446   -894  -1115   -701  -1378      *      * 
   559  -2107  -3612    128   2434  -3918   -474  -1696    778    170  -3621  -2716  -1556   2124    533  -1874  -1963  -2058  -3228  -3793  -3083   588
     -   -149   -500    233     43   -381    399    106   -626    210   -466   -720    275    394     45     96    359    117   -369   -294   -249 
     -     -3  -9404 -10446   -894  -1115   -701  -1378      *      * 
   560   -340  -3198    221   1828      8   -403  -1366  -3265    382    565  -2288  -1343    -27   1385  -1455    480  -1671  -2819  -3383  -2702   589
     -   -149   -500    233     43   -381    399    106   -626    210   -466   -720    275    394     45     96    359    117   -369   -294   -249 
     -     -3  -9404 -10446   -894  -1115   -701  -1378      *      * 
   561  -4947  -4332  -7240  -6732   3481  -7010  -5212  -1882  -6521   2059  -1302  -6612  -6122  -5281  -5996  -6376  -4797    818  -3953  -3667   590
     -   -149   -500    233     43   -381    399    106   -626    210   -466   -720    275    394     45     96    359    117   -369   -294   -249 
     -     -3  -9404 -10446   -894  -1115   -701  -1378      *      * 
   562   -339  -2397  -2257  -1698    257  -3002  -1724     51     46    264    968    437  -3082   1743   2325  -1963     22  -1873  -2760  -2286   591
     -   -149   -500    233     43   -381    399    106   -626    210   -466   -720    275    394     45     96    359    117   -369   -294   -249 
     -    -83  -9404  -4191   -894  -1115   -701  -1378      *      * 
   563    429  -3341   1066   2170  -3657  -2753   1305  -3414   1838  -3355  -2436    422  -2881    667  -1590  -1719  -1795  -2961  -3522  -2827   592
     -   -149   -500    233     43   -381    399    106   -626    210   -466   -720    275    394     45     96    359    117   -369   -294   -249 
     -     -3  -9324 -10366   -894  -1115   -371  -2140      *      * 
   564    402  -3189    153    245   1518   -523   1041  -3248   1386  -3202  -2279  -1346  -2801   -910   1441  -1615    865   -199  -3376  -2697   593
     -   -149   -500    233     43   -381    399    106   -626    210   -466   -720    275    394     45     96    359    117   -369   -294   -249 
     -     -3  -9404 -10446   -894  -1115   -701  -1378      *      * 
   565  -3777  -3428  -6130  -5511   2264  -5514  -4291    184  -5173   2229   2186  -5176  -5201  -4447  -4856  -4670  -3678    797  -3597    708   594
     -   -149   -500    233     43   -381    399    106   -626    210   -466   -720    275    394     45     96    359    117   -369   -294   -249 
     -     -3  -9404 -10446   -894  -1115   -701  -1378      *      * 
   566   -395  -3598  -1600   2404  -3911   -382  -1751    710    148  -3620  -2730   2618  -3146  -1315  -1909  -2018  -2107  -3223  -3807  -3115   595
     -   -149   -500    233     43   -381    399    106   -626    210   -466   -720    275    394     45     96    359    117   -369   -294   -249 
     -     -3  -9404 -10446   -894  -1115   -701  -1378      *      * 
   567   -335  -3204    814   1614  -3525  -2705   1964  -3276    863   -801  -2293    354  -2798   1912    221  -1612  -1670  -2826  -3388    615   596
     -   -149   -500    233     43   -381    399    106   -626    210   -466   -720    275    394     45     96    359    117   -369   -294   -249 
     -     -3  -9404 -10446   -894  -1115   -701  -1378      *      * 
   568    485  -2962  -1715    116   1017  -2771   1021   -157   1051     19  -2078    360  -2861   1279    845  -1688  -1691  -2530   1632    622   597
     -   -149   -500    233     43   -381    399    106   -626    210   -466   -720    275    394     45     96    359    117   -369   -294   -249 
     -     -3  -9404 -10446   -894  -1115   -701  -1378      *      * 
   569    957   1496   -216  -3658   2252  -3500  -2372    922  -3255    774   1137  -3145  -3550  -2879  -3056  -2585    129    839  -2238  -1896   598
     -   -149   -500    233     43   -381    399    106   -626    210   -466   -720    275    394     45     96    359    117   -369   -294   -249 
     -     -3  -9404 -10446   -894  -1115   -701  -1378      *      * 
   570    900  -3186  -1588    818     97  -2710  -1369  -3244   1448  -3199  -2277    383  -2803   -912    117    990   1281  -2804   1723  -2697   599
     -   -149   -500    233     43   -381    399    106   -626    210   -466   -720    275    394     45     96    359    117   -369   -294   -249 
     -    -83  -9404  -4191   -894  -1115   -701  -1378      *      * 
   571   -262  -3143    360   1266  -3464   -469  -1302   -305   1780  -3159  -2232    571  -2737   1397    174    -93    162  -2765  -3326  -2643   600
     -   -149   -500    233     43   -381    399    106   -626    210   -466   -720    275    394     45     96    359    117   -369   -294   -249 
     -     -3  -9324 -10366   -894  -1115  -1463   -650      *      * 
   572   -275  -2778     69     79  -2957  -2749   1079   1367    377   -810  -1906    305  -2837  -1035  -1562   1048  -1642   1176   1824  -2467   601
     -   -149   -500    233     43   -381    399    106   -626    210   -466   -720    275    394     45     96    359    117   -369   -294   -249 
     -     -3  -9324 -10366   -894  -1115   -371  -2140      *      * 
   573  -1809  -2473  -2151   1331  -2551  -2960  -1673   -125    147   1260    951    448  -3041    419  -1883    447  -1748   -235  -2823   1419   602
     -   -149   -500    233     43   -381    399    106   -626    210   -466   -720    275    394     45     96    359    117   -369   -294   -249 
     -   -457  -9404  -1888   -894  -1115   -701  -1378      *      * 
   574  -1410  -2879    472   1941   1393   -101  -1042  -2947   -625  -2894  -1969    651    269    870    553  -1290  -1349  -2499  -3063    951   603
     -   -149   -500    233     43   -381    399    106   -626    210   -466   -720    275    394     45     96    359    117   -369   -294   -249 
     -   -232  -8951  -2770   -894  -1115   -839  -1181      *      * 
   575   1540  -2922  -1344    515  -3235  -2458  -1113   -111   1600  -2932  -2016  -1099    234   -657   1147    844  -1421  -2540  -3108  -2439   604
     -   -149   -500    233     43   -381    399    106   -626    210   -466   -720    275    394     45     96    359    117   -369   -294   -249 
     -   -225  -9028  -2813   -894  -1115  -2685   -244      *      * 
   576  -1343  -2436   1837   -815  -2629  -2378  -1067  -2291   -727    395  -1571  -1092    287   1002  -1202    913   1239     47  -2715  -2125   605
     -   -149   -500    233     43   -381    399    106   -626    210   -466   -720    275    394     45     96    359    117   -369   -294   -249 
     -     -5  -8808  -9850   -894  -1115  -2031   -405      *      * 
   577    758  -2106  -1790   1943  -2185   -185  -1311    284  -1115   -283   1333  -1443  -2679    789  -1522  -1550   1173  -1592  -2457  -1965   606
     -   -149   -500    233     43   -381    399    106   -626    210   -466   -720    275    394     45     96    359    117   -369   -294   -249 
     -   -106  -8921  -3866   -894  -1115  -1158   -858      *      * 
   578    693  -2786   1058    400    281  -2481  -1147    202   -758   -578  -1893    702  -2572   -712    471   1606  -1419  -2372  -3010  -2369   607
     -   -149   -500    233     43   -381    399    106   -626    210   -466   -720    275    394     45     96    359    117   -369   -294   -249 
     -   -733  -9049  -1335   -894  -1115   -877  -1135      *      * 
   579    392  -1812  -1914   1447   2782  -2633  -1433  -1401  -1462    741   -992    745  -2749  -1319  -1784  -1678  -1399  -1268  -2161  -1681   608
     -   -149   -500    233     43   -381    399    106   -626    210   -466   -720    275    394     45     96    359    117   -369   -294   -249 
     -     -5  -8633  -9675   -894  -1115    -90  -4040      *      * 
   580  -1743   1314    832   1659     16   -518  -1410   -368    358   -859  -2159    438  -2835   1383  -1514  -1657     47   -456  -3276    456   609
     -   -149   -500    233     43   -381    399    106   -626    210   -466   -720    275    394     45     96    359    117   -369   -294   -249 
     -     -3  -9404 -10446   -894  -1115   -701  -1378      *      * 
   581  -1765  -3235    998   1897  -3553   -421  -1395  -3303   1395   -862  -2326  -1363   1694    545  -1489  -1645  -1705   -313  -3419  -2736   610
     -   -149   -500    233     43   -381    399    106   -626    210   -466   -720    275    394     45     96    359    117   -369   -294   -249 
     -     -3  -9404 -10446   -894  -1115   -701  -1378      *      * 
   582   -342   1474  -1960    709  -2774  -2881   1064   1669    157  -2579  -1796  -1653  -2966  -1232     41    523   1295    616  -2966  -2429   611
     -   -149   -500    233     43   -381    399    106   -626    210   -466   -720    275    394     45     96    359    117   -369   -294   -249 
     -     -3  -9404 -10446   -894  -1115   -701  -1378      *      * 
   583   -302  -2735    949     57  -2883   -347  -1535    784     87   1177  -1873  -1592  -2935    718  -1687  -1779    -57   1041  -3033  -2475   612
     -   -149   -500    233     43   -381    399    106   -626    210   -466   -720    275    394     45     96    359    117   -369   -294   -249 
     -     -3  -9404 -10446   -894  -1115   -701  -1378      *      * 
   584    412  -3165  -1597   1586  -3469  -2714  -1375   -270    377   -966  -2259    527   1835    538    115  -1622    -63   -382  -3359  -2687   613
     -   -149   -500    233     43   -381    399    106   -626    210   -466   -720    275    394     45     96    359    117   -369   -294   -249 
     -     -3  -9404 -10446   -894  -1115   -701  -1378      *      * 
   585  -2003  -1824  -4348  -3716   1424  -3559  -2431   2045  -3315   -329  -1023  -3204    -61  -2939  -3117   -385  -1944   2360  -2291    644   614
     -   -149   -500    233     43   -381    399    106   -626    210   -466   -720    275    394     45     96    359    117   -369   -294   -249 
     -     -3  -9404 -10446   -894  -1115   -701  -1378      *      * 
   586  -3587  -4777   3889  -2281  -5549  -3696  -3442  -5677  -3895    137  -5090  -2605  -4334  -3192  -4735   -425  -3834  -5081  -5806  -4897   615
     -   -149   -500    233     43   -381    399    106   -626    210   -466   -720    275    394     45     96    359    117   -369   -294   -249 
     -    -81  -9404  -4236   -894  -1115   -701  -1378      *      * 
   587   1715  -1722  -4203   -418    697   1021  -2308    254  -3173    465   1370  -3072  -3487  -2803  -2986  -2521  -1832   1292  -2182  -1840   616
     -   -149   -500    233     43   -381    399    106   -626    210   -466   -720    275    394     45     96    359    117   -369   -294   -249 
     -     -3  -9327 -10369   -894  -1115   -377  -2121      *      * 
   588   -324   1367     52   1939  -3180  -2772  -1444    693  -1074    519  -2075  -1456    -50   1279  -1560   -265     16  -2526  -3205  -2589   617
     -   -149   -500    233     43   -381    399    106   -626    210   -466   -720    275    394     45     96    359    117   -369   -294   -249 
     -     -3  -9404 -10446   -894  -1115   -701  -1378      *      * 
   589   -596  -3356  -6317  -5824  -2861  -5903  -5049   1745  -5607   2436   1270  -5566  -5583  -5065  -5436  -5143  -3742   1386  -4330  -4180   618
     -   -149   -500    233     43   -381    399    106   -626    210   -466   -720    275    394     45     96    359    117   -369   -294   -249 
     -     -3  -9404 -10446   -894  -1115   -701  -1378      *      * 
   590    373  -3206   1460    166  -3527  -2706  -1365  -3278   1408  -3222  -2295  -1341   1461    538    221    488    706  -2828  -3389  -2707   619
     -   -149   -500    233     43   -381    399    106   -626    210   -466   -720    275    394     45     96    359    117   -369   -294   -249 
     -     -3  -9404 -10446   -894  -1115   -701  -1378      *      * 
   591   1455  -1840  -3792   -440    452  -3417  -2260  -1342   -107    250   1236  -2895   1837  -2589  -2846  -2479  -1868   1549  -2289  -1934   620
     -   -149   -500    233     43   -381    399    106   -626    210   -466   -720    275    394     45     96    359    117   -369   -294   -249 
     -     -3  -9404 -10446   -894  -1115   -701  -1378      *      * 
   592    453  -3212    794   1309  -3533  -2710  -1370  -3284    994  -3228  -2302   1605  -2804   -910    941    979    101  -2834  -3396  -2712   621
     -   -149   -500    233     43   -381    399    106   -626    210   -466   -720    275    394     45     96    359    117   -369   -294   -249 
     -     -3  -9404 -10446   -894  -1115   -701  -1378      *      * 
   593   -343  -3209   1738   1858    305    344  -1384  -3270   -969   -783  -2301  -1357  -2816   1839    361  -1633  -1690  -2827  -3396  -2716   622
     -   -149   -500    233     43   -381    399    106   -626    210   -466   -720    275    394     45     96    359    117   -369   -294   -249 
     -     -3  -9404 -10446   -894  -1115   -701  -1378      *      * 
   594    888  -2046  -4602  -3976    519  -3831  -2716   2322  -3583   1237   2140  -3478  -3854  -3193  -3384  -2924     95    122  -2543  -2216   623
     -   -149   -500    233     43   -381    399    106   -626    210   -466   -720    275    394     45     96    359    117   -369   -294   -249 
     -     -3  -9404 -10446   -894  -1115   -701  -1378      *      * 
   595  -1845  -3321   1761  -1100  -3645    477  -1466  -3397    310  -3340  -2420   1058  -2892  -1011    356    501   2207  -2947  -3508  -2821   624
     -   -149   -500    233     43   -381    399    106   -626    210   -466   -720    275    394     45     96    359    117   -369   -294   -249 
     -     -3  -9404 -10446   -894  -1115   -701  -1378      *      * 
   596  -1771  -2779    934    139   1587  -2831  -1515   -279    320     92   1006  -1562  -2919   1326   1426  -1759    -49   -361  -3067  -2498   625
     -   -149   -500    233     43   -381    399    106   -626    210   -466   -720    275    394     45     96    359    117   -369   -294   -249 
     -     -3  -9404 -10446   -894  -1115   -701  -1378      *      * 
   597    355  -3211    904   1939  -3532   -339  -1369  -3283    194  -3227  -2300    510  -2803   -909    936    981    -51  -2833  -3394  -2711   626
     -   -149   -500    233     43   -381    399    106   -626    210   -466   -720    275    394     45     96    359    117   -369   -294   -249 
     -     -3  -9404 -10446   -894  -1115   -701  -1378      *      * 
   598  -1987  -1826   -103  -3608   1861  -3527  -2394  -1285  -3227   2196   1220     -4  -3574  -2864  -3060  -2609    -60    773  -2280  -1939   627
     -   -149   -500    233     43   -381    399    106   -626    210   -466   -720    275    394     45     96    359    117   -369   -294   -249 
     -     -3  -9404 -10446   -894  -1115   -701  -1378      *      * 
   599    374  -3699  -6488  -5880   1427  -5959  -4747   2674  -5577   1851   1270  -5635  -5506  -4741  -5224  -5154  -4005  -2284  -3866  -3869   628
     -   -149   -500    233     43   -381    399    106   -626    210   -466   -720    275    394     45     96    359    117   -369   -294   -249 
     -     -3  -9404 -10446   -894  -1115   -701  -1378      *      * 
   600  -1741  -3213   1292   1851  -3535  -2713  -1371  -3285   1034   -698  -2302  -1348  -2806    623   1775   -156    100  -2835  -3395  -2713   629
     -   -149   -500    233     43   -381    399    106   -626    210   -466   -720    275    394     45     96    359    117   -369   -294   -249 
     -     -3  -9404 -10446   -894  -1115   -701  -1378      *      * 
   601   -323  -3178   1327    791  -3487  -2712  -1372    589    190     15  -2271  -1352  -2805   2239  -1463   -156    875  -2794  -3369  -2694   630
     -   -149   -500    233     43   -381    399    106   -626    210   -466   -720    275    394     45     96    359    117   -369   -294   -249 
     -     -3  -9404 -10446   -894  -1115   -701  -1378      *      * 
   602  -4679  -4125  -7089  -6510   1314  -6788  -5536   2504  -6292   1867   2679  -6491  -5987  -5192  -5842  -6100  -4543     17  -4228  -4388   631
     -   -149   -500    233     43   -381    399    106   -626    210   -466   -720    275    394     45     96    359    117   -369   -294   -249 
     -     -3  -9404 -10446   -894  -1115   -701  -1378      *      * 
   603  -2103  -3595   1113   2214  -3917  -2946  -1673  -3670   1396  -3601  -2696   1602  -3097   1257    935  -1963  -2048  -3220  -3759  -3069   632
     -   -149   -500    233     43   -381    399    106   -626    210   -466   -720    275    394     45     96    359    117   -369   -294   -249 
     -     -3  -9404 -10446   -894  -1115   -701  -1378      *      * 
   604   -336  -2945    101  -1176  -3161   -242  -1449    654   1380     16    963  -1463  -2866  -1033   1399    990    -20  -2509  -3195  -2582   633
     -   -149   -500    233     43   -381    399    106   -626    210   -466   -720    275    394     45     96    359    117   -369   -294   -249 
     -     -3  -9404 -10446   -894  -1115   -701  -1378      *      * 
   605    446  -1955  -4462  -3836   2241   -477  -2500    355  -3436   2162  -1059  -3318  -3720  -3040  -3232  -2771  -2076  -1335  -2313    923   634
     -   -149   -500    233     43   -381    399    106   -626    210   -466   -720    275    394     45     96    359    117   -369   -294   -249 
     -     -3  -9404 -10446   -894  -1115   -701  -1378      *      * 
   606    831  -3210  -1585   2519  -3530    374  -1373  -3279    399  -3225    969    510  -2808   -914    119   -256  -1681  -2831  -3394  -2713   635
     -   -149   -500    233     43   -381    399    106   -626    210   -466   -720    275    394     45     96    359    117   -369   -294   -249 
     -  -2596  -9404   -263   -894  -1115   -701  -1378      *      * 
   607  -1109  -2381   2533      7  -2760  -1578   -551  -2574   -138  -2515  -1741   -302  -1894   -174   2468   -952  -1096  -2166  -2578  -1971   636
     -   -149   -500    233     43   -381    399    106   -626    210   -466   -720    275    394     45     96    359    117   -369   -294   -249 
     -    -19  -6827  -7869   -894  -1115    -48  -4928      *      * 
   608  -4882  -4658  -5834  -6032  -1801  -5443  -3203  -4371  -5607   -475  -3797  -4996   4057  -5083  -5315  -4976  -5047  -4615  -2534   1197   637
     -   -149   -500    233     43   -381    399    106   -626    210   -466   -720    275    394     45     96    359    117   -369   -294   -249 
     -     -3  -9404 -10446   -894  -1115   -701  -1378      *      * 
   609  -6041  -4973  -6440  -6790   3665  -6316  -2510  -4937  -6345  -4254  -4343  -4932  -6172  -5071  -5710  -5562     70  -5089   3210   3143   638
     -   -149   -500    233     43   -381    399    106   -626    210   -466   -720    275    394     45     96    359    117   -369   -294   -249 
     -     -3  -9404 -10446   -894  -1115   -701  -1378      *      * 
   610  -6585  -5878  -6888  -7271  -7511   3859  -6624  -8454  -7501  -7921  -7750  -7060  -6389  -7326  -6984  -6951  -6912  -7839  -6319  -7511   639
     -   -149   -500    233     43   -381    399    106   -626    210   -466   -720    275    394     45     96    359    117   -369   -294   -249 
     -     -3  -9404 -10446   -894  -1115   -701  -1378      *      * 
   611   -323  -3150  -1605    892  -3448  -2718   1119  -3182    995  -3156    937  -1363   1280   1831  -1472  -1627    690   -479  -3348   1596   640
     -   -149   -500    233     43   -381    399    106   -626    210   -466   -720    275    394     45     96    359    117   -369   -294   -249 
     -     -3  -9404 -10446   -894  -1115   -701  -1378      *      * 
   612  -2827  -4459    996    924  -4728   2778  -2298  -4535    960  -4453   1061    555  -3616  -1896  -2751  -2614  -2815  -4062  -4629  -3827   641
     -   -149   -500    233     43   -381    399    106   -626    210   -466   -720    275    394     45     96    359    117   -369   -294   -249 
     -     -3  -9404 -10446   -894  -1115   -701  -1378      *      * 
   613  -4735  -4418  -5108  -5263   2496  -5411   1193  -4305  -5191  -3998  -3861   3736  -5550  -4531  -4987  -4714  -4762    -44  -1939   -773   642
     -   -149   -500    233     43   -381    399    106   -626    210   -466   -720    275    394     45     96    359    117   -369   -294   -249 
     -     -3  -9404 -10446   -894  -1115   -701  -1378      *      * 
   614  -1772  -3088  -1677    282  -3353  -2765  -1430  -3061  -1026  -3079  -2196  -1428   3198    742    279   -267    -54   -438  -3307    460   643
     -   -149   -500    233     43   -381    399    106   -626    210   -466   -720    275    394     45     96    359    117   -369   -294   -249 
     -     -3  -9404 -10446   -894  -1115   -701  -1378      *      * 
   615    414  -3194  -1623   2649  -3508  -2744   1216  -3244   -996  -3212  -2300  -1392    992   -961    900   -163  -1714   -471  -3397  -2728   644
     -   -149   -500    233     43   -381    399    106   -626    210   -466   -720    275    394     45     96    359    117   -369   -294   -249 
     -     -3  -9404 -10446   -894  -1115   -701  -1378      *      * 
   616  -4099  -3949  -6322  -6159  -2952  -5422  -5264    344  -5769   -162  -1872  -5641   4017  -5246  -5522  -4881  -4224  -2312  -4479  -4283   645
     -   -149   -500    233     43   -381    399    106   -626    210   -466   -720    275    394     45     96    359    117   -369   -294   -249 
     -     -3  -9404 -10446   -894  -1115   -701  -1378      *      * 
   617  -1958   1608  -4278  -3645    436  -3506  -2377   1748    587   1151   -989    286  -3555  -2875  -3057  -2590    829   1276  -2250  -1907   646
     -   -149   -500    233     43   -381    399    106   -626    210   -466   -720    275    394     45     96    359    117   -369   -294   -249 
     -     -3  -9404 -10446   -894  -1115   -701  -1378      *      * 
   618  -4510  -3960  -6972  -6460   3838  -6712  -5534    447  -6278   1051  -1405  -6383  -6004  -5304  -5913  -6042  -4406    874  -4304  -4281   647
     -   -149   -500    233     43   -381    399    106   -626    210   -466   -720    275    394     45     96    359    117   -369   -294   -249 
     -     -3  -9404 -10446   -894  -1115   -701  -1378      *      * 
   619    536  -2009   -110   -322  -1998  -3254  -2046     30   -166   1125   2011  -2453  -3320    359  -2467  -2273  -1827   1576  -2435    681   648
     -   -149   -500    233     43   -381    399    106   -626    210   -466   -720    275    394     45     96    359    117   -369   -294   -249 
     -     -3  -9404 -10446   -894  -1115   -701  -1378      *      * 
   620    531  -1823  -4335  -3700   1766   -465  -2419    387  -3298   1813   2079  -3191  -3593  -2918  -3100  -2633    886  -1219  -2278  -1941   649
     -   -149   -500    233     43   -381    399    106   -626    210   -466   -720    275    394     45     96    359    117   -369   -294   -249 
     -    -82  -9404  -4217   -894  -1115   -701  -1378      *      * 
   621  -1716  -3191    888   1384  -3512  -2675  -1342  -3263   2064  -3206  -2281  -1309    798   -883    279   -202   1411  -2813  -3372  -2689   650
     -   -149   -500    233     43   -381    399    106   -626    210   -466   -720    275    394     45     96    359    117   -369   -294   -249 
     -     -3  -9326 -10368   -894  -1115   -375  -2129      *      * 
   622   -247  -3260   2064    109  -3579  -2739   1140  -3331   -999  -3275  -2351   2348  -2842    531   1416  -1662  -1725   -313  -3443  -2758   651
     -   -149   -500    233     43   -381    399    106   -626    210   -466   -720    275    394     45     96    359    117   -369   -294   -249 
     -     -3  -9404 -10446   -894  -1115   -701  -1378      *      * 
   623   -181  -1806  -4308  -3674    450  -3531    998    926   -173   1664   -999  -3170  -3578  -2901  -3082  -2616  -1920   2134  -2271  -1929   652
     -   -149   -500    233     43   -381    399    106   -626    210   -466   -720    275    394     45     96    359    117   -369   -294   -249 
     -     -3  -9404 -10446   -894  -1115   -701  -1378      *      * 
   624  -1734   1305    196    902     54  -2715  -1376  -3197    905   -853  -2253  -1359  -2808   1352   1376    434    -51   -215  -3354    618   653
     -   -149   -500    233     43   -381    399    106   -626    210   -466   -720    275    394     45     96    359    117   -369   -294   -249 
     -     -3  -9404 -10446   -894  -1115   -701  -1378      *      * 
   625  -3730  -3247  -6358  -5974  -3456  -6086  -5687   2032  -5860   1173  -2219  -5751   1565  -5594  -5877  -5402  -3707   2536  -5032  -4701   654
     -   -149   -500    233     43   -381    399    106   -626    210   -466   -720    275    394     45     96    359    117   -369   -294   -249 
     -     -3  -9404 -10446   -894  -1115   -701  -1378      *      * 
   626   -324  -3015  -1681   1608    239   -440  -1423   -267    922    -34  -2125  -1426  -2846    682    904   -266    -50   -178  -3248  -2616   655
     -   -149   -500    233     43   -381    399    106   -626    210   -466   -720    275    394     45     96    359    117   -369   -294   -249 
     -     -3  -9404 -10446   -894  -1115   -701  -1378      *      * 
   627  -1731  -3203    943    864  -3524    305  -1363  -3274    898   -811  -2292    354  -2798   1305    895    531  -1670   -203  -3386    529   656
     -   -149   -500    233     43   -381    399    106   -626    210   -466   -720    275    394     45     96    359    117   -369   -294   -249 
     -  -2228  -9404   -349   -894  -1115   -701  -1378      *      * 
   628  -1126  -2402      8   2072  -3051   1618   -844  -2836   -726  -2828  -2024   -401   1918   -479  -1291   -999  -1200  -2336  -3014  -2303   657
     -   -149   -500    233     43   -381    399    106   -626    210   -466   -720    275    394     45     96    359    117   -369   -294   -249 
     -   -459  -7191  -1912   -894  -1115  -4173    -82      *      * 
   629   -549  -1513   -343   -179  -2245  -1303   -520  -2052    -97  -2102  -1315   -365  -1675   2791   -431   1814   -652  -1592  -2263  -1680   658
     -   -149   -500    233     43   -376    398    105   -627    210   -466   -721    278    393     45     98    359    117   -370   -295   -250 
     -  -1916  -1559  -1338  -1509   -625  -3077   -182      *      * 
   630  -1583  -1252  -3595  -3165   2857  -3217  -1559   2396  -2856    418    394  -2706  -3084  -2333  -2685  -2415  -1531    362   -975   -199   662
     -   -149   -500    233     43   -381    399    106   -626    210   -466   -720    275    394     45     96    359    117   -369   -294   -249 
     -    -20  -6741  -7783   -894  -1115   -142  -3411      *      * 
   631   1020  -2045  -2703   -116  -2051  -3108  -1877   1788    796   -354   1109  -2196     43    474  -2231  -2107    251    681  -2456  -2044   663
     -   -149   -500    233     43   -381    399    106   -626    210   -466   -720    275    394     45     96    359    117   -369   -294   -249 
     -     -3  -9320 -10362   -894  -1115  -1490   -635      *      * 
   632  -1727  -3192    932    366  -3517  -2691   1228    -52   2262  -3204  -2282  -1326  -2785   -885   1813    592  -1665  -2817  -3367  -2693   664
     -   -149   -500    233     43   -381    399    106   -626    210   -466   -720    275    394     45     96    359    117   -369   -294   -249 
     -     -3  -9320 -10362   -894  -1115  -1490   -635      *      * 
   633    459  -1752  -3824  -3212    525  -3363   1373   1494   -259   1209   1450  -2877    -75    274     18  -2429  -1801    109  -2203  -1851   665
     -   -149   -500    233     43   -381    399    106   -626    210   -466   -720    275    394     45     96    359    117   -369   -294   -249 
     -     -3  -9320 -10362   -894  -1115  -1490   -635      *      * 
   634  -3404  -3013  -5904  -5394   1460  -5404  -4522   2545  -5139   1596  -1675  -5059  -5213  -4707  -4995  -4603    -42   1464  -4030  -3779   666
     -   -149   -500    233     43   -381    399    106   -626    210   -466   -720    275    394     45     96    359    117   -369   -294   -249 
     -     -3  -9320 -10362   -894  -1115  -1490   -635      *      * 
   635  -3417  -4825    501  -1957  -5755   3094  -3045  -5653   1870  -5547  -4861  -2302  -4094  -2727  -3852   -221  -3583  -4984  -5704  -4810   667
     -   -149   -500    233     43   -381    399    106   -626    210   -466   -720    275    394     45     96    359    117   -369   -294   -249 
     -   -848  -9320  -1176   -894  -1115  -1490   -635      *      * 
   636   1036  -2685  -1088    822  -3029  -2193   -814  -2761   2159  -2689  -1777   1017  -2283   1204    996  -1122  -1173  -2321  -2835  -2187   668
     -   -149   -500    233     43   -381    398    112   -627    210   -466   -721    278    393     45     95    359    119   -370   -295   -250 
     -   -600  -2179  -3065   -610  -1536  -3528   -131      *      * 
   637    430  -2617   2213   1028  -2932  -2024   -737  -2688   1003  -2630  -1713   -655  -2155   1316   -870    683  -1071  -2237  -2799  -2102   671
     -   -149   -500    233     43   -381    399    106   -626    210   -466   -720    275    394     45     96    359    117   -369   -294   -249 
     -     -7  -8297  -9339   -894  -1115   -397  -2056      *      * 
   638  -1603  -3071  -1449   1712  -3391   1062  -1234  -3140   1096  -3086  -2161    423  -2669   -775    413   1126     90   -267  -3255  -2574   672
     -   -149   -500    233     43   -381    399    106   -626    210   -466   -720    275    394     45     96    359    117   -369   -294   -249 
     -     -4  -9224 -10266   -894  -1115   -240  -2708      *      * 
   639   -330  -3211  -1589    227  -3532   -529  -1374  -3281   1754  -3226  -2301   2273  -2809   -914    903   1006  -1682   -304  -3394  -2714   673
     -   -149   -500    233     43   -381    399    106   -626    210   -466   -720    275    394     45     96    359    117   -369   -294   -249 
     -     -3  -9404 -10446   -894  -1115   -701  -1378      *      * 
   640  -3634  -4730  -2421  -2413  -4008   -265   4929  -4882    319  -4667  -4020    344  -4253  -2322  -2028  -3445  -3557  -4559  -4110    702   674
     -   -149   -500    233     43   -381    399    106   -626    210   -466   -720    275    394     45     96    359    117   -369   -294   -249 
     -     -3  -9404 -10446   -894  -1115   -701  -1378      *      * 
   641  -2188  -1993  -4536  -3912  -1926  -3772  -2659   1866  -3520   1802  -1126  -3415  -3803    271  -3328  -2865    187   1679  -2503    773   675
     -   -149   -500    233     43   -381    399    106   -626    210   -466   -720    275    394     45     96    359    117   -369   -294   -249 
     -     -3  -9404 -10446   -894  -1115   -701  -1378      *      * 
   642   -373  -3070  -1928  -1358    204  -2929  -1566  -2975   3045  -3040  -2201    416  -3015  -1154    890  -1866    183   -330  -3304  -2724   676
     -   -149   -500    233     43   -381    399    106   -626    210   -466   -720    275    394     45     96    359    117   -369   -294   -249 
     -     -3  -9404 -10446   -894  -1115   -701  -1378      *      * 
   643  -2488   2397  -4844  -4217   1365  -4084  -2958  -1355  -3828   1726   2610  -3733  -4073  -3399  -3615  -3182    -39   1714  -2724  -2430   677
     -   -149   -500    233     43   -381    399    106   -626    210   -466   -720    275    394     45     96    359    117   -369   -294   -249 
     -     -3  -9404 -10446   -894  -1115   -701  -1378      *      * 
   644  -1731  -3202     44    118  -3522  -2705   1157  -3272    400  -3218   1831    510  -2798    550    997    994   1242   -407  -3386    530   678
     -   -149   -500    233     43   -381    399    106   -626    210   -466   -720    275    394     45     96    359    117   -369   -294   -249 
     -     -3  -9404 -10446   -894  -1115   -701  -1378      *      * 
   645  -4791  -4217  -7184  -6593   2705  -6904  -5594   1554  -6376   2216   1245  -6615  -6032  -5208  -5889  -6232  -4642    -97  -4223  -4410   679
     -   -149   -500    233     43   -381    399    106   -626    210   -466   -720    275    394     45     96    359    117   -369   -294   -249 
     -     -3  -9404 -10446   -894  -1115   -701  -1378      *      * 
   646   -301  -3204    210    177  -3525   -523  -1364  -3276   1778  -3220  -2293   1626  -2798   1259   1033  -1611     14    348  -3387  -2705   680
     -   -149   -500    233     43   -381    399    106   -626    210   -466   -720    275    394     45     96    359    117   -369   -294   -249 
     -     -3  -9404 -10446   -894  -1115   -701  -1378      *      * 
   647   -187   1192    977    108  -3524   -529   1327  -3275    255  -3219  -2292    385    806   1256  -1451   1394  -1670   -405  -3387  -2704   681
     -   -149   -500    233     43   -381    399    106   -626    210   -466   -720    275    394     45     96    359    117   -369   -294   -249 
     -   -266  -9404  -2583   -894  -1115   -701  -1378      *      * 
   648  -1552  -3027   1026    976  -3347   1239  -1183  -3098    446  -3042  -2116    478    917   1638  -1275  -1432    212   -195  -3210  -2526   682
     -   -149   -500    233     43   -381    399    106   -626    210   -466   -720    275    394     45     96    359    117   -369   -294   -249 
     -   -440  -9142  -1938   -894  -1115  -2352   -315      *      * 
   649    175  -2723    632   1784  -3043     80   -878  -2794    722  -2738  -1812   1675  -2311   -419    612  -1127    436  -2344  -2906  -2222   683
     -   -149   -500    233     43   -381    399    106   -626    210   -466   -720    275    394     45     96    359    117   -369   -294   -249 
     -  -1638  -8707   -564   -894  -1115  -3269   -158      *      * 
   650   -836  -1678   -614   -335  -1140   1393   -455  -1620   -230  -1711   -996   -547  -1911   2201   -583   -836   -822  -1359  -1506   2467   684
     -   -149   -500    233     43   -381    399    106   -626    210   -466   -720    275    394     45     96    359    117   -369   -294   -249 
     -    -16  -7085  -8127   -894  -1115  -4198    -81      *      * 
   651   -741  -1318  -1181   -990  -1210   1637   -951  -1612  -1023  -1795  -1109  -1013   2028   -906  -1327   -889   -882  -1306  -1648   2636   685
     -   -149   -500    233     43   -381    399    106   -626    210   -466   -720    275    394     45     96    359    117   -369   -294   -249 
     -    -16  -7085  -8127   -894  -1115  -4198    -81      *      * 
   652  -1736  -1869  -2785  -2727   2686  -2510  -1442  -1745  -2612  -1593  -1383  -2308   3320  -2331  -2603  -1989  -1915  -1723  -1104   -130   686
     -   -149   -500    237     43   -381    398    105   -627    212   -466   -721    275    393     45     95    359    119   -370   -295   -250 
     -  -1113  -1892  -1898  -1891   -453  -3190   -167      *      * 
   653   -840  -1977   2163    -71  -2830   1569   -791  -2582   -710  -2633  -1820   -348  -1857   -435  -1278   -776   1795  -2052  -2864  -2176   691
     -   -149   -500    233     43   -381    399    106   -626    210   -466   -720    275    394     45     96    359    117   -369   -294   -249 
     -    -16  -7051  -8093   -894  -1115  -1555   -600      *      * 
   654  -1566  -2321  -1470  -1434  -2951   2792   2104  -2739  -1676  -2936  -2188   1268  -2793  -1555  -2045  -1650  -1717    865  -3195  -2623   692
     -   -149   -500    233     43   -381    399    106   -626    210   -466   -720    275    394     45     96    359    117   -369   -294   -249 
     -     -7  -8246  -9288   -894  -1115   -779  -1261      *      * 
   655    -45   1584   1180   -748  -3240   -226   1505  -2991   1625  -2936  -2009  -1058  -2516   1575    504     34    224  -2542  -3104  -2421   693
     -   -149   -500    233     43   -381    399    106   -626    210   -466   -720    275    394     45     96    359    117   -369   -294   -249 
     -     -4  -9022 -10064   -894  -1115   -930  -1074      *      * 
   656   -165  -3030    431   -913  -3333  -2578  -1239  -3072    456   -740  -2123   1738  -2671   1386    991  -1486    865    595  -3223    754   694
     -   -149   -500    233     43   -381    399    106   -626    210   -466   -720    275    394     45     96    359    117   -369   -294   -249 
     -     -4  -9224 -10266   -894  -1115   -240  -2708      *      * 
   657  -2147  -1960  -4489  -3860  -1830  -3712  -2572   2542   -270   1634  -1064  -3353  -3745  -3072  -3258  -2802  -2087    865   2003    809   695
     -   -149   -500    233     43   -381    399    106   -626    210   -466   -720    275    394     45     96    359    117   -369   -294   -249 
     -     -3  -9404 -10446   -894  -1115   -701  -1378      *      * 
   658   -377  -3473   1387   2593  -3786  -2851  -1579  -3545    898  -3486  -2571  -1480    891    587  -1727   -253  -1921  -3092  -3654  -2953   696
     -   -149   -500    233     43   -381    399    106   -626    210   -466   -720    275    394     45     96    359    117   -369   -294   -249 
     -     -3  -9404 -10446   -894  -1115   -701  -1378      *      * 
   659   2548   1502  -4277  -3647    613    970  -2378  -1287  -3249  -1645   1306  -3139  -3550  -2877  -3060  -2578  -1900    156  -2251    900   697
     -   -149   -500    233     43   -381    399    106   -626    210   -466   -720    275    394     45     96    359    117   -369   -294   -249 
     -     -3  -9404 -10446   -894  -1115   -701  -1378      *      * 
   660  -2626  -2371  -4982   -276  -2500  -4351  -3339   3098  -4076    237  -1615  -3979    -35  -3753  -3945  -3472    -21   1460  -3184  -2824   698
     -   -149   -500    233     43   -381    399    106   -626    210   -466   -720    275    394     45     96    359    117   -369   -294   -249 
     -     -3  -9404 -10446   -894  -1115   -701  -1378      *      * 
   661   1317   1593  -3993  -3382   1800   1340  -2326  -1343  -3041  -1694  -1043  -3003  -3510  -2721    163   -466  -1891     75  -2292   2212   699
     -   -149   -500    233     43   -381    399    106   -626    210   -466   -720    275    394     45     96    359    117   -369   -294   -249 
     -     -3  -9404 -10446   -894  -1115   -701  -1378      *      * 
   662  -6032  -4967  -6440  -6787   3834  -6315  -2512  -4907  -6343  -4228  -4317  -4933  -6170  -5070  -5709  -5562  -5883   -300   4420   1213   700
     -   -149   -500    233     43   -381    399    106   -626    210   -466   -720    275    394     45     96    359    117   -369   -294   -249 
     -     -3  -9404 -10446   -894  -1115   -701  -1378      *      * 
   663  -1742  -3214    909  -1038  -3535    480   1034  -3285    400  -3229  -2303   2348  -2807   1256   1340   -185  -1680  -2836   1725  -2714   701
     -   -149   -500    233     43   -381    399    106   -626    210   -466   -720    275    394     45     96    359    117   -369   -294   -249 
     -     -3  -9404 -10446   -894  -1115   -701  -1378      *      * 
   664   1332  -1860  -3662  -3061   1267   -356  -2226  -1370  -2775   -457   1942     22  -3447    344  -2785   1082    107    102   1855  -1946   702
     -   -149   -500    233     43   -381    399    106   -626    210   -466   -720    275    394     45     96    359    117   -369   -294   -249 
     -    -87  -9404  -4126   -894  -1115   -701  -1378      *      * 
   665    422  -2993   1525    196  -3245   1927  -1371    -16    308  -2980  -2104  -1364  -2793   -938  -1481  -1617    177    485  -3223  -2584   703
     -   -149   -500    233     43   -381    399    106   -626    210   -466   -720    275    394     45     96    359    117   -369   -294   -249 
     -     -3  -9320 -10362   -894  -1115  -1490   -635      *      * 
   666  -1684  -3159   1502   1397  -3480   -415   2525  -3231   1015  -3175  -2249    450    793   -855    252  -1563     90  -2781  -3342  -2658   704
     -   -149   -500    233     43   -381    399    106   -626    210   -466   -720    275    394     45     96    359    117   -369   -294   -249 
     -   -985  -9320  -1020   -894  -1115  -1490   -635      *      * 
   667  -1588  -2779  -1303   -993  -3497    418  -1306  -3206   2429  -3157  -2298   1406  -2636   -889  -1104  -1519   2171  -2723  -3298  -2715   705
     -   -149   -500    233     43   -381    399    106   -626    210   -466   -720    275    394     45     96    359    117   -369   -294   -249 
     -   -404  -8342  -2052   -894  -1115  -3647   -120      *      * 
   668  -1293  -1120  -3417  -2847   -982  -2866  -1737   1589  -2501   -793   -298  -2444   2546  -2185  -2400  -1972  -1249   1294  -1604   2059   706
     -   -149   -500    233     43   -381    399    106   -626    210   -466   -720    275    394     45     96    359    117   -369   -294   -249 
     -     -9  -7946  -8988   -894  -1115  -2195   -356      *      * 
   669  -1492  -1404  -3250  -2635   2241  -2974  -1763    948    695   1648   -293  -2398  -2989   1373  -2205  -2043  -1425   -724  -1773  -1424   707
     -   -149   -500    233     43   -381    399    106   -626    210   -466   -720    275    394     45     96    359    117   -369   -294   -249 
     -     -7  -8321  -9364   -894  -1115  -2521   -276      *      * 
   670  -1191  -2505    956    764  -2761   1001   -849   1383   -479  -2495  -1619   1189  -2263   -418   -981    484  -1134    210  -2733  -2084   708
     -   -149   -500    233     43   -381    399    106   -626    210   -466   -720    275    394     45     96    359    117   -369   -294   -249 
     -     -6  -8488  -9530   -894  -1115   -619  -1519      *      * 
   671    -67  -2972   1005   1019    500  -2535   1314  -3002   -791    653  -2067  -1179  -2629   2023  -1295    745  -1495  -2580  -3169  -2501   709
     -   -149   -500    233     43   -381    399    106   -626    210   -466   -720    275    394     45     96    359    117   -369   -294   -249 
     -     -4  -9150 -10193   -894  -1115  -2322   -322      *      * 
   672   1104  -2516  -1714    958    301  -2665  -1354    -18    479    842  -1656  -1418    131   -994    244    672  -1525  -2038  -2819  -2268   710
     -   -149   -500    233     43   -381    399    106   -626    210   -466   -720    275    394     45     96    359    117   -369   -294   -249 
     -     -4  -9150 -10193   -894  -1115  -2322   -322      *      * 
   673  -1699  -1841   1470  -2235  -1828  -3053  -1843    222  -2043   1777  -1024  -2231     44    668  -2249  -2071   1208  -1275   2050  -1870   711
     -   -149   -500    233     43   -381    399    106   -626    210   -466   -720    275    394     45     96    359    117   -369   -294   -249 
     -     -4  -9150 -10193   -894  -1115   -648  -1467      *      * 
   674    -41  -3127    284   2138   1058  -2644  -1304  -3188    342    -61  -2218  -1282     14    600  -1393    -91    234  -2746  -3314  -2635   712
     -   -149   -500    233     43   -381    399    106   -626    210   -466   -720    275    394     45     96    359    117   -369   -294   -249 
     -     -3  -9320 -10362   -894  -1115  -1490   -635      *      * 
   675    983   1739    -80  -2796    562  -3281  -2103    978   -189   1107  -1030  -2636      4  -2306  -2617    610    125  -1259  -2275  -1907   713
     -   -149   -500    233     43   -381    398    106   -626    210   -466   -721    275    394     45     96    361    117   -369   -294   -249 
     -   -100  -3916 -10362   -140  -3433   -363  -2167      *      * 
   676    458  -3206  -1579    853  -3526    937  -1367  -3276    952   -864  -2295   2029    -62    543  -1455    460  -1674  -2827  -3390  -2707   715
     -   -149   -500    233     43   -381    399    106   -626    210   -466   -720    275    394     45     96    359    117   -369   -294   -249 
     -    -75  -9404  -4349   -894  -1115   -701  -1378      *      * 
   677   -213  -3072    842    288  -3359    581  -1333  -3085   -927    646  -2170  -1319    851   1349    933  -1580  -1622   -232   1822  -2615   716
     -   -149   -500    233     43   -381    399    106   -626    210   -466   -720    275    394     45     96    359    117   -369   -294   -249 
     -     -3  -9333 -10375   -894  -1115   -391  -2076      *      * 
   678   -304  -2848    177     21  -3028   1604  -1500  -2686  -1164   -707  -1977   1615  -2907  -1107  -1636  -1744    847   1025  -3124    723   717
     -   -149   -500    233     43   -381    399    106   -626    210   -466   -720    275    394     45     96    359    117   -369   -294   -249 
     -     -3  -9404 -10446   -894  -1115   -701  -1378      *      * 
   679    358  -3202    210    813  -3522   -529  -1364  -3272    911   -699    967  -1341  -2798   1826   1487  -1612    752  -2823  -3385  -2703   718
     -   -149   -500    233     43   -381    399    106   -626    210   -466   -720    275    394     45     96    359    117   -369   -294   -249 
     -    -76  -9404  -4330   -894  -1115   -701  -1378      *      * 
   680  -1688  -3128  -1546    224  -3436  -2665   2070  -3177    305  -3137  -2220    405   2107   -868    173    633  -1626   1133  -3317    674   719
     -   -149   -500    233     43   -381    399    106   -626    210   -466   -720    275    394     45     96    359    117   -369   -294   -249 
     -     -3  -9332 -10374   -894  -1115   -388  -2083      *      * 
   681   -422  -2160  -4766  -4159  -2162  -4026  -2950   1878  -3783   1724  -1327  -3673  -4045  -3417  -3603  -3130      4   1969   1786  -2441   720
     -   -149   -500    233     43   -381    399    106   -626    210   -466   -720    275    394     45     96    359    117   -369   -294   -249 
     -     -3  -9404 -10446   -894  -1115   -701  -1378      *      * 
   682  -1901  -3379   2534  -1140  -3702  -2821   1062  -3452    292  -3390  -2473   1200  -2937    607    217   1672  -1842  -3003  -3552  -2870   721
     -   -149   -500    233     43   -381    399    106   -626    210   -466   -720    275    394     45     96    359    117   -369   -294   -249 
     -     -3  -9404 -10446   -894  -1115   -701  -1378      *      * 
   683    976  -2747  -5600  -5101  -3067   -440  -4225   1996  -4830    772  -2047  -4694  -4977  -4551  -4741  -4200  -3060   2512  -3989  -3604   722
     -   -149   -500    233     43   -381    399    106   -626    210   -466   -720    275    394     45     96    359    117   -369   -294   -249 
     -     -3  -9404 -10446   -894  -1115   -701  -1378      *      * 
   684   1598  -1878   -162  -3741  -1855   -383  -2507   1540  -3354    740   1389  -3255  -3668  -2990  -3176  -2711  -2000   1628  -2381  -2036   723
     -   -149   -500    233     43   -381    399    106   -626    210   -466   -720    275    394     45     96    359    117   -369   -294   -249 
     -     -3  -9404 -10446   -894  -1115   -701  -1378      *      * 
   685  -3281  -3093  -4951  -4560   2059   2811  -2493  -2677    -95  -2860  -2359  -3903  -4625  -3726  -3934  -3694  -3241    737  -2014   1840   724
     -   -149   -500    233     43   -381    399    106   -626    210   -466   -720    275    394     45     96    359    117   -369   -294   -249 
     -     -3  -9404 -10446   -894  -1115   -701  -1378      *      * 
   686  -1758  -3094  -1660    140  -3363  -2752  -1414    -92   1990  -3086  -2198  -1411  -2844   1343  -1501   1306   1310    449  -3309  -2662   725
     -   -149   -500    233     43   -381    399    106   -626    210   -466   -720    275    394     45     96    359    117   -369   -294   -249 
     -     -3  -9404 -10446   -894  -1115   -701  -1378      *      * 
   687   -235  -2827  -5666  -5152  -2921  -5092  -4237   1180  -4873   2200  -1877  -4758    192  -4536  -4756  -4269  -3136   2096  -3929  -3595   726
     -   -149   -500    233     43   -381    399    106   -626    210   -466   -720    275    394     45     96    359    117   -369   -294   -249 
     -     -3  -9404 -10446   -894  -1115   -701  -1378      *      * 
   688  -1733  -3206    892    166  -3527  -2706  -1365  -3277   1373   -811  -2295   1189  -2799   1388    221   1284    779  -2828  -3389  -2706   727
     -   -149   -500    233     43   -381    399    106   -626    210   -466   -720    275    394     45     96    359    117   -369   -294   -249 
     -     -3  -9404 -10446   -894  -1115   -701  -1378      *      * 
   689    -97  -1804  -4002   -248    430   -557  -2304   1977   -248    320   1169  -3000   -168  -2712     49  -2520  -1873    903  -2257    775   728
     -   -149   -500    233     43   -381    399    106   -626    210   -466   -720    275    394     45     96    359    117   -369   -294   -249 
     -     -3  -9404 -10446   -894  -1115   -701  -1378      *      * 
   690  -2388  -3927   1530     56  -4226  -3082  -1936  -4000  -1638  -3933   1051   3341  -3310  -1507   1032    -99  -2351  -3542  -4105  -3370   729
     -   -149   -500    233     43   -381    399    106   -626    210   -466   -720    275    394     45     96    359    117   -369   -294   -249 
     -     -3  -9404 -10446   -894  -1115   -701  -1378      *      * 
   691  -1740  -3165     40   2298    232  -2719  -1381  -3202    271   -799  -2259    313    -26   -928  -1475  -1629   1273  -2776  -3360   1483   730
     -   -149   -500    233     43   -381    399    106   -626    210   -466   -720    275    394     45     96    359    117   -369   -294   -249 
     -     -3  -9404 -10446   -894  -1115   -701  -1378      *      * 
   692  -3274   1562      9  -4720   2446  -4625  -2442  -2574  -4334  -2748   1211  -3960  -4635  -3801     27  -3734  -3206  -2521   4449   2778   731
     -   -149   -500    233     43   -381    399    106   -626    210   -466   -720    275    394     45     96    359    117   -369   -294   -249 
     -     -3  -9404 -10446   -894  -1115   -701  -1378      *      * 
   693  -1735  -3206    125  -1034  -3527    473  -1367  -3277    978  -3222    825   1885  -2802    694   1827    538  -1674  -2828  -3389    615   732
     -   -149   -500    233     43   -381    399    106   -626    210   -466   -720    275    394     45     96    359    117   -369   -294   -249 
     -    -81  -9404  -4236   -894  -1115   -701  -1378      *      * 
   694  -2255  -2907  -2648  -2262  -3282   3112  -2301  -2966  -1949  -3168  -2426    370    223  -2038    203  -2374  -2305   -125  -3506    658   733
     -   -149   -500    233     43   -381    399    106   -626    210   -466   -720    275    394     45     96    359    117   -369   -294   -249 
     -     -3  -9327 -10369   -894  -1115  -1444   -661      *      * 
   695  -1843  -3278  -1712  -1144  -3621   -338   2048  -3350   1122  -3281   1012   2007  -2887    665   2204  -1724    148  -2913  -3428  -2784   734
     -   -149   -500    233     43   -381    399    106   -626    210   -466   -720    275    394     45     96    359    117   -369   -294   -249 
     -     -3  -9327 -10369   -894  -1115   -377  -2121      *      * 
   696  -1739   1427  -1620   1322    210   -404  -1388  -3138    956  -3127  -2224   1062  -2818    533    908  -1636  -1678    978  -3330   1391   735
     -   -149   -500    233     43   -381    399    106   -626    210   -466   -720    275    394     45     96    359    117   -369   -294   -249 
     -     -3  -9404 -10446   -894  -1115   -701  -1378      *      * 
   697   -240  -3162  -1629    806  -3478   -526  -1410   -203   1975  -3187  -2277  -1391  -2835   -960  -1501    985   1980  -2786  -3378  -2712   736
     -   -149   -500    233     43   -381    399    106   -626    210   -466   -720    275    394     45     96    359    117   -369   -294   -249 
     -     -3  -9404 -10446   -894  -1115   -701  -1378      *      * 
   698  -2026  -1849  -4348  -3716  -1791  -3581  -2455    988    -74    372   1130  -3218   2654  -2946  -3129  -2667  -1966   1598  -2320    723   737
     -   -149   -500    233     43   -381    399    106   -626    210   -466   -720    275    394     45     96    359    117   -369   -294   -249 
     -     -3  -9404 -10446   -894  -1115   -701  -1378      *      * 
   699  -3117  -4214  -3248    -23  -4785  -3899  -2127  -4320   1000   -717  -3325  -2547  -3909   3718   1197  -2996  -2942  -3988  -4086    660   738
     -   -149   -500    233     43   -381    399    106   -626    210   -466   -720    275    394     45     96    359    117   -369   -294   -249 
     -     -3  -9404 -10446   -894  -1115   -701  -1378      *      * 
   700  -2734  -2518    -52  -4385   1279  -4327  -3174   1920   -132   2247   1271  -3953  -4276  -3551  -3805  -3428  -2664  -1707  -2888  -2629   739
     -   -149   -500    233     43   -381    399    106   -626    210   -466   -720    275    394     45     96    359    117   -369   -294   -249 
     -     -3  -9404 -10446   -894  -1115   -701  -1378      *      * 
   701  -1965  -1807  -4198    604    434  -3503  -2369   2307  -3189   -324   2592  -3111  -3552    173   -142  -2583  -1906   1335  -2265  -1922   740
     -   -149   -500    233     43   -381    399    106   -626    210   -466   -720    275    394     45     96    359    117   -369   -294   -249 
     -     -3  -9404 -10446   -894  -1115   -701  -1378      *      * 
   702  -2458  -2309   -140   -240  -2411  -4034  -2972   3225  -3513   -552  -1554  -3474  -4078  -3237  -3529   -403  -2410   1345  -3017  -2645   741
     -   -149   -500    233     43   -381    399    106   -626    210   -466   -720    275    394     45     96    359    117   -369   -294   -249 
     -     -3  -9404 -10446   -894  -1115   -701  -1378      *      * 
   703  -1732  -3191    948    731    100  -2707  -1366  -3254   1330   -862  -2282    430  -2800   2240  -1455   -255    -51   -476  -3378    713   742
     -   -149   -500    233     43   -381    399    106   -626    210   -466   -720    275    394     45     96    359    117   -369   -294   -249 
     -     -3  -9404 -10446   -894  -1115   -701  -1378      *      * 
   704  -2347  -3887   3238    949  -4183   -286  -1905   -124  -1614  -3894  -3005    383  -3278  -1474    116   -262  -2310  -3500  -4069  -3332   743
     -   -149   -500    233     43   -381    399    106   -626    210   -466   -720    275    394     45     96    359    117   -369   -294   -249 
     -     -3  -9404 -10446   -894  -1115   -701  -1378      *      * 
   705    397  -1811  -4329  -3695   1816  -3540  -2412   1748   -149   1449   -997  -3184  -3587  -2915  -3095  -2626  -1928    793  -2274    875   744
     -      *      *      *      *      *      *      *      *      *      *      *      *      *      *      *      *      *      *      *      * 
     -      *      *      *      *      *      *      *      *      0 
//
