# Supplementary material for: A matter of background: DNA repair pathways as a possible cause for the sparse distribution of CRISPR-Cas systems in bacteria
Source: Philos Trans R Soc Lond B Biol Sci. 2019 Mar 25;374(1772):20180088. doi: 10.1098/rstb.2018.0088 (PMC6452273; doi:10.1098/rstb.2018.0088)
Supplement: Macsy_finder_DNA_repair.zip [file rstb20180088supp3.zip › Macsy_finder_DNA_repair/DNA_repair_profiles/RecN.hmm]

HMMER3/b [3.0 | March 2010]
NAME  TIGR00634
ACC   TIGR00634
DESC  recN: DNA repair protein RecN
LENG  563
ALPH  amino
RF    no
CS    no
MAP   yes
DATE  Sun Apr 11 22:02:33 2010
NSEQ  7
EFFN  1.329590
CKSUM 3506061541
GA    407.85 407.85;
TC    407.85 407.85;
NC    207.65 207.65;
STATS LOCAL MSV      -11.8289  0.69748
STATS LOCAL VITERBI  -12.7430  0.69748
STATS LOCAL FORWARD   -5.8868  0.69748
HMM          A        C        D        E        F        G        H        I        K        L        M        N        P        Q        R        S        T        V        W        Y   
            m->m     m->i     m->d     i->m     i->i     d->m     d->d
  COMPO   2.43933  4.52768  2.92554  2.47887  3.49404  2.89865  3.75856  2.87787  2.64859  2.31362  3.69859  3.14387  3.77393  2.91202  2.86523  2.65169  2.84942  2.64217  5.17152  3.80144
          2.68618  4.42225  2.77519  2.73123  3.46354  2.40513  3.72494  3.29354  2.67741  2.69355  4.24690  2.90347  2.73739  3.18146  2.89801  2.37887  2.77519  2.98518  4.58477  3.61503
          0.01926  4.35504  5.07739  0.61958  0.77255  0.00000        *
      1   3.37107  4.71449  4.97750  4.41496  3.27475  4.60774  4.95013  2.28270  4.25738  1.44456  1.24636  4.64756  4.83201  4.39433  4.37878  3.95566  3.60165  2.00396  5.30700  4.22524      1 - -
          2.68618  4.42225  2.77519  2.73123  3.46354  2.40513  3.72494  3.29354  2.67741  2.69355  4.24690  2.90347  2.73739  3.18146  2.89801  2.37887  2.77519  2.98518  4.58477  3.61503
          0.01926  4.35504  5.07739  0.61958  0.77255  0.48576  0.95510
      2   3.63587  4.90211  5.32284  4.79266  3.26066  4.94955  5.28035  1.84141  4.61264  0.67390  3.04429  5.03209  5.07932  4.68202  4.68036  4.35024  3.86140  2.35970  5.43692  4.37366      2 - -
          2.68618  4.42225  2.77519  2.73123  3.46354  2.40513  3.72494  3.29354  2.67741  2.69355  4.24690  2.90347  2.73739  3.18146  2.89801  2.37887  2.77519  2.98518  4.58477  3.61503
          0.01926  4.35504  5.07739  0.61958  0.77255  0.48576  0.95510
      3   2.30638  4.70326  3.14160  2.27543  3.96869  2.77839  3.78222  3.34943  2.63113  2.48609  3.85039  3.11512  3.91636  2.97262  3.06697  2.73928  2.01963  3.05322  5.29673  3.99667      3 - -
          2.68618  4.42225  2.77519  2.73123  3.46354  2.40513  3.72494  3.29354  2.67741  2.69355  4.24690  2.90347  2.73739  3.18146  2.89801  2.37887  2.77519  2.98518  4.58477  3.61503
          0.01926  4.35504  5.07739  0.61958  0.77255  0.48576  0.95510
      4   2.77243  5.20452  2.89645  1.77527  4.54503  3.48278  3.68138  4.00342  2.36605  3.49409  4.26539  2.96076  3.90050  2.09006  2.36535  2.30482  3.00168  3.59734  5.62895  4.25402      4 - -
          2.68618  4.42225  2.77519  2.73123  3.46354  2.40513  3.72494  3.29354  2.67741  2.69355  4.24690  2.90347  2.73739  3.18146  2.89801  2.37887  2.77519  2.98518  4.58477  3.61503
          0.01926  4.35504  5.07739  0.61958  0.77255  0.48576  0.95510
      5   3.64555  4.91587  5.31093  4.78375  3.25164  4.94623  5.27184  1.92034  4.59684  0.64727  3.03887  5.02647  5.07811  4.67214  4.66666  4.34945  3.87157  2.38742  5.42905  4.36120      5 - -
          2.68618  4.42225  2.77519  2.73123  3.46354  2.40513  3.72494  3.29354  2.67741  2.69355  4.24690  2.90347  2.73739  3.18146  2.89801  2.37887  2.77519  2.98518  4.58477  3.61503
          0.01926  4.35504  5.07739  0.61958  0.77255  0.48576  0.95510
      6   2.69433  4.77844  3.18589  2.63138  4.02076  3.52258  3.75133  3.44204  2.51267  3.06634  3.90415  3.11801  3.93058  2.92902  1.98446  2.09085  2.48783  3.13857  5.31147  2.99176      6 - -
          2.68618  4.42225  2.77519  2.73123  3.46354  2.40513  3.72494  3.29354  2.67741  2.69355  4.24690  2.90347  2.73739  3.18146  2.89801  2.37887  2.77519  2.98518  4.58477  3.61503
          0.01926  4.35504  5.07739  0.61958  0.77255  0.48576  0.95510
      7   3.35485  4.61488  5.23779  4.77020  3.79766  4.79935  5.47410  0.80832  4.66334  2.23667  3.57249  4.94911  5.08197  4.91346  4.83166  4.22270  3.62446  1.45090  5.86314  4.66122      7 - -
          2.68618  4.42225  2.77519  2.73123  3.46354  2.40513  3.72494  3.29354  2.67741  2.69355  4.24690  2.90347  2.73739  3.18146  2.89801  2.37887  2.77519  2.98518  4.58477  3.61503
          0.01926  4.35504  5.07739  0.61958  0.77255  0.48576  0.95510
      8   2.78651  5.24263  2.94118  1.98264  4.60205  3.50086  3.66833  4.06092  2.04326  3.52786  4.29256  2.14448  3.90702  2.35209  2.32825  2.74661  3.00978  3.64387  5.64057  4.27191      8 - -
          2.68618  4.42225  2.77519  2.73123  3.46354  2.40513  3.72494  3.29354  2.67741  2.69355  4.24690  2.90347  2.73739  3.18146  2.89801  2.37887  2.77519  2.98518  4.58477  3.61503
          0.01926  4.35504  5.07739  0.61958  0.77255  0.48576  0.95510
      9   2.72201  4.83326  2.89239  2.73488  4.62208  3.30144  4.12583  4.18106  3.03175  3.77688  4.60968  1.11684  3.97313  3.32927  3.45321  1.89375  3.12981  3.67371  5.89361  4.52679      9 - -
          2.68618  4.42225  2.77519  2.73123  3.46354  2.40513  3.72494  3.29354  2.67741  2.69355  4.24690  2.90347  2.73739  3.18146  2.89801  2.37887  2.77519  2.98518  4.58477  3.61503
          0.01926  4.35504  5.07739  0.61958  0.77255  0.48576  0.95510
     10   3.34331  4.66756  5.00774  4.46402  1.38680  4.54634  4.65712  2.37708  4.31872  1.37785  3.12928  4.58416  4.78773  4.39045  4.38931  3.89088  3.57108  1.97840  4.93138  3.58652     10 - -
          2.68618  4.42225  2.77519  2.73123  3.46354  2.40513  3.72494  3.29354  2.67741  2.69355  4.24690  2.90347  2.73739  3.18146  2.89801  2.37887  2.77519  2.98518  4.58477  3.61503
          0.01926  4.35504  5.07739  0.61958  0.77255  0.48576  0.95510
     11   1.30256  4.35784  3.69685  3.25149  2.63962  2.20540  4.17636  3.21851  3.23741  2.95222  3.85413  3.50702  3.97826  3.52219  3.55809  2.75117  2.91885  2.91041  5.27656  4.01452     11 - -
          2.68618  4.42225  2.77519  2.73123  3.46354  2.40513  3.72494  3.29354  2.67741  2.69355  4.24690  2.90347  2.73739  3.18146  2.89801  2.37887  2.77519  2.98518  4.58477  3.61503
          0.01926  4.35504  5.07739  0.61958  0.77255  0.48576  0.95510
     12   2.15175  4.34346  4.62577  4.04601  2.52114  4.14661  4.47656  1.71995  3.90716  1.50197  3.18321  4.20100  4.46653  4.07191  4.02534  3.46134  3.19074  2.20806  4.98890  3.81949     12 - -
          2.68618  4.42225  2.77519  2.73123  3.46354  2.40513  3.72494  3.29354  2.67741  2.69355  4.24690  2.90347  2.73739  3.18146  2.89801  2.37887  2.77519  2.98518  4.58477  3.61503
          0.01926  4.35504  5.07739  0.61958  0.77255  0.48576  0.95510
     13   3.35492  4.61565  5.23589  4.76862  3.79582  4.79747  5.47219  0.80549  4.66105  2.23465  3.57113  4.94758  5.08083  4.91132  4.82929  4.22101  3.62472  1.45820  5.86139  4.65949     13 - -
          2.68618  4.42225  2.77519  2.73123  3.46354  2.40513  3.72494  3.29354  2.67741  2.69355  4.24690  2.90347  2.73739  3.18146  2.89801  2.37887  2.77519  2.98518  4.58477  3.61503
          0.01926  4.35504  5.07739  0.61958  0.77255  0.48576  0.95510
     14   2.72428  5.20950  2.38526  2.09817  4.54175  3.44048  3.66461  4.01948  2.41167  3.50614  4.26084  2.91012  3.86236  2.38671  2.16831  2.16272  2.95874  3.59479  5.64435  4.23794     14 - -
          2.68618  4.42225  2.77519  2.73123  3.46354  2.40513  3.72494  3.29354  2.67741  2.69355  4.24690  2.90347  2.73739  3.18146  2.89801  2.37887  2.77519  2.98518  4.58477  3.61503
          0.01926  4.35504  5.07739  0.61958  0.77255  0.48576  0.95510
     15   2.66191  3.28876  2.56895  2.21354  4.13314  3.47739  3.69160  3.55207  2.48946  3.15007  3.95917  3.00557  3.87485  2.46923  2.95601  2.35641  2.89542  2.49469  5.38761  4.04665     15 - -
          2.68618  4.42225  2.77519  2.73123  3.46354  2.40513  3.72494  3.29354  2.67741  2.69355  4.24690  2.90347  2.73739  3.18146  2.89801  2.37887  2.77519  2.98518  4.58477  3.61503
          0.01926  4.35504  5.07739  0.61958  0.77255  0.48576  0.95510
     16   2.10234  4.43924  4.45280  3.92326  3.47147  4.06639  4.57657  2.28153  3.80022  1.20807  3.34961  4.13896  4.47062  4.04342  4.00091  3.41314  3.23909  1.83354  5.23207  4.06310     16 - -
          2.68618  4.42225  2.77519  2.73123  3.46354  2.40513  3.72494  3.29354  2.67741  2.69355  4.24690  2.90347  2.73739  3.18146  2.89801  2.37887  2.77519  2.98518  4.58477  3.61503
          0.01926  4.35504  5.07739  0.61958  0.77255  0.48576  0.95510
     17   2.33362  5.18947  2.29728  1.78232  4.51890  3.42598  3.74675  3.97551  2.56965  3.51123  4.29726  2.92296  3.89996  2.87617  3.07523  2.74784  1.98644  3.57759  5.69017  4.28511     17 - -
          2.68618  4.42225  2.77519  2.73123  3.46354  2.40513  3.72494  3.29354  2.67741  2.69355  4.24690  2.90347  2.73739  3.18146  2.89801  2.37887  2.77519  2.98518  4.58477  3.61503
          0.01926  4.35504  5.07739  0.61958  0.77255  0.48576  0.95510
     18   2.15840  4.40662  4.79160  4.24285  3.60337  4.36453  4.81199  1.46565  4.13169  1.93736  3.46781  4.42364  4.68488  4.35273  4.29612  3.70378  3.31443  1.38368  5.36999  4.18115     18 - -
          2.68618  4.42225  2.77519  2.73123  3.46354  2.40513  3.72494  3.29354  2.67741  2.69355  4.24690  2.90347  2.73739  3.18146  2.89801  2.37887  2.77519  2.98518  4.58477  3.61503
          0.01926  4.35504  5.07739  0.61958  0.77255  0.48576  0.95510
     19   2.95028  5.41560  2.50699  1.19280  4.77981  3.41321  3.86080  4.27509  2.74658  3.78088  4.59115  2.25868  3.97192  3.00760  3.26665  2.31016  3.22674  3.84898  5.93608  4.49074     19 - -
          2.68618  4.42225  2.77519  2.73123  3.46354  2.40513  3.72494  3.29354  2.67741  2.69355  4.24690  2.90347  2.73739  3.18146  2.89801  2.37887  2.77519  2.98518  4.58477  3.61503
          0.01926  4.35504  5.07739  0.61958  0.77255  0.48576  0.95510
     20   3.69847  4.97746  5.04508  4.65007  0.87366  4.68583  4.23833  2.77187  4.47645  1.62592  3.40457  4.59130  4.94946  4.49168  4.51139  4.09104  3.93369  2.87852  4.38721  2.76403     20 - -
          2.68618  4.42225  2.77519  2.73123  3.46354  2.40513  3.72494  3.29354  2.67741  2.69355  4.24690  2.90347  2.73739  3.18146  2.89801  2.37887  2.77519  2.98518  4.58477  3.61503
          0.01926  4.35504  5.07739  0.61958  0.77255  0.48576  0.95510
     21   2.35107  5.42376  1.90684  1.69633  4.75936  2.10426  3.82193  4.25395  2.71582  3.75145  4.54557  2.88259  3.94540  2.95935  3.26187  2.84237  3.17967  3.82387  5.90986  4.45478     21 - -
          2.68618  4.42225  2.77519  2.73123  3.46354  2.40513  3.72494  3.29354  2.67741  2.69355  4.24690  2.90347  2.73739  3.18146  2.89801  2.37887  2.77519  2.98518  4.58477  3.61503
          0.01926  4.35504  5.07739  0.61958  0.77255  0.48576  0.95510
     22   2.40944  5.24838  3.32919  2.70560  4.65250  3.67968  3.71052  4.03920  1.85817  3.50322  4.31964  3.17575  4.05103  2.28233  1.47399  2.96054  3.17030  3.68073  5.59075  4.33696     22 - -
          2.68618  4.42225  2.77519  2.73123  3.46354  2.40513  3.72494  3.29354  2.67741  2.69355  4.24690  2.90347  2.73739  3.18146  2.89801  2.37887  2.77519  2.98518  4.58477  3.61503
          0.01926  4.35504  5.07739  0.61958  0.77255  0.48576  0.95510
     23   2.89611  4.95324  3.00304  2.84536  4.65641  0.92702  4.18224  4.19519  3.00232  3.77035  4.64564  3.29192  4.08039  2.32711  3.35998  2.96643  3.28167  3.74846  5.86983  4.58104     23 - -
          2.68618  4.42225  2.77519  2.73123  3.46354  2.40513  3.72494  3.29354  2.67741  2.69355  4.24690  2.90347  2.73739  3.18146  2.89801  2.37887  2.77519  2.98518  4.58477  3.61503
          0.01926  4.35504  5.07739  0.61958  0.77255  0.48576  0.95510
     24   3.57123  4.85117  5.29766  4.72217  1.97971  4.83116  5.00036  2.43046  4.57817  0.84751  2.27225  4.90033  4.95588  4.54683  4.59460  4.18487  3.77824  2.65253  5.15781  4.01723     24 - -
          2.68618  4.42225  2.77519  2.73123  3.46354  2.40513  3.72494  3.29354  2.67741  2.69355  4.24690  2.90347  2.73739  3.18146  2.89801  2.37887  2.77519  2.98518  4.58477  3.61503
          0.01926  4.35504  5.07739  0.61958  0.77255  0.48576  0.95510
     25   2.58938  4.66011  3.14625  2.80186  4.41902  3.29774  4.03832  3.84843  2.89918  3.47581  4.29308  1.94446  3.91305  3.22697  3.31484  2.16676  1.50741  3.40154  5.69613  4.39313     25 - -
          2.68618  4.42225  2.77519  2.73123  3.46354  2.40513  3.72494  3.29354  2.67741  2.69355  4.24690  2.90347  2.73739  3.18146  2.89801  2.37887  2.77519  2.98518  4.58477  3.61503
          0.01926  4.35504  5.07739  0.61958  0.77255  0.48576  0.95510
     26   2.20465  4.43503  4.51683  4.14254  3.95612  3.85653  4.91474  2.19010  4.05015  2.65215  3.82013  4.21674  4.45960  4.34079  4.25206  3.30004  3.25257  0.82538  5.70938  4.49440     26 - -
          2.68618  4.42225  2.77519  2.73123  3.46354  2.40513  3.72494  3.29354  2.67741  2.69355  4.24690  2.90347  2.73739  3.18146  2.89801  2.37887  2.77519  2.98518  4.58477  3.61503
          0.01926  4.35504  5.07739  0.61958  0.77255  0.48576  0.95510
     27   3.58738  4.84497  5.33746  4.80420  3.30581  4.93696  5.29508  1.52330  4.64078  0.81911  3.08457  5.02842  5.07483  4.71036  4.70859  4.33267  3.81484  2.24516  5.46669  4.40217     27 - -
          2.68618  4.42225  2.77519  2.73123  3.46354  2.40513  3.72494  3.29354  2.67741  2.69355  4.24690  2.90347  2.73739  3.18146  2.89801  2.37887  2.77519  2.98518  4.58477  3.61503
          0.01926  4.35504  5.07739  0.61958  0.77255  0.48576  0.95510
     28   2.44870  4.37137  3.73382  3.46203  4.47773  3.17219  4.48703  3.82879  3.46688  3.58144  4.43902  3.57354  3.92967  3.78125  3.74531  2.00457  0.88922  3.31962  5.84752  4.63575     28 - -
          2.68618  4.42225  2.77519  2.73123  3.46354  2.40513  3.72494  3.29354  2.67741  2.69355  4.24690  2.90347  2.73739  3.18146  2.89801  2.37887  2.77519  2.98518  4.58477  3.61503
          0.01926  4.35504  5.07739  0.61958  0.77255  0.48576  0.95510
     29   3.37618  5.07593  4.14539  4.11706  5.19810  0.26385  5.17884  4.94343  4.36175  4.52372  5.52236  4.31231  4.47853  4.64852  4.51839  3.56579  3.89328  4.37789  6.13793  5.32547     29 - -
          2.68618  4.42225  2.77519  2.73123  3.46354  2.40513  3.72494  3.29354  2.67741  2.69355  4.24690  2.90347  2.73739  3.18146  2.89801  2.37887  2.77519  2.98518  4.58477  3.61503
          0.01926  4.35504  5.07739  0.61958  0.77255  0.48576  0.95510
     30   3.47716  5.60319  2.81876  0.49451  5.02750  3.66718  4.33396  4.58878  3.28681  4.13649  5.11992  3.33620  4.30341  3.55864  3.72604  3.42538  3.79478  4.23234  6.10103  4.86501     30 - -
          2.68618  4.42225  2.77519  2.73123  3.46354  2.40513  3.72494  3.29354  2.67741  2.69355  4.24690  2.90347  2.73739  3.18146  2.89801  2.37887  2.77519  2.98518  4.58477  3.61503
          0.01926  4.35504  5.07739  0.61958  0.77255  0.48576  0.95510
     31   2.76125  4.59850  3.95721  3.76703  4.49636  3.41359  4.73425  3.69063  3.72077  3.53468  4.57281  3.86994  4.16411  4.09443  3.93534  2.97041  0.55961  3.32583  5.88375  4.72087     31 - -
          2.68618  4.42225  2.77519  2.73123  3.46354  2.40513  3.72494  3.29354  2.67741  2.69355  4.24690  2.90347  2.73739  3.18146  2.89801  2.37887  2.77519  2.98518  4.58477  3.61503
          0.01926  4.35504  5.07739  0.61958  0.77255  0.48576  0.95510
     32   3.37618  5.07593  4.14539  4.11706  5.19810  0.26385  5.17884  4.94343  4.36175  4.52372  5.52236  4.31231  4.47853  4.64852  4.51839  3.56579  3.89328  4.37789  6.13793  5.32547     32 - -
          2.68618  4.42225  2.77519  2.73123  3.46354  2.40513  3.72494  3.29354  2.67741  2.69355  4.24690  2.90347  2.73739  3.18146  2.89801  2.37887  2.77519  2.98518  4.58477  3.61503
          0.01926  4.35504  5.07739  0.61958  0.77255  0.48576  0.95510
     33   1.07622  4.32870  3.90190  3.58037  4.41862  3.18001  4.53585  3.61352  3.55527  3.46097  4.34871  3.63579  3.93642  3.84510  3.82312  2.63655  1.52329  3.16334  5.82283  4.63666     33 - -
          2.68618  4.42225  2.77519  2.73123  3.46354  2.40513  3.72494  3.29354  2.67741  2.69355  4.24690  2.90347  2.73739  3.18146  2.89801  2.37887  2.77519  2.98518  4.58477  3.61503
          0.01926  4.35504  5.07739  0.61958  0.77255  0.48576  0.95510
     34   3.37618  5.07593  4.14539  4.11706  5.19810  0.26385  5.17884  4.94343  4.36175  4.52372  5.52236  4.31231  4.47853  4.64852  4.51839  3.56579  3.89328  4.37789  6.13793  5.32547     34 - -
          2.68618  4.42225  2.77519  2.73123  3.46354  2.40513  3.72494  3.29354  2.67741  2.69355  4.24690  2.90347  2.73739  3.18146  2.89801  2.37887  2.77519  2.98518  4.58477  3.61503
          0.01926  4.35504  5.07739  0.61958  0.77255  0.48576  0.95510
     35   3.50136  5.41970  3.70599  3.26883  4.92214  3.90353  4.13760  4.39195  0.52561  3.86203  4.82245  3.66111  4.39005  3.31939  2.65985  3.52671  3.72990  4.08183  5.79276  4.69199     35 - -
          2.68618  4.42225  2.77519  2.73123  3.46354  2.40513  3.72494  3.29354  2.67741  2.69355  4.24690  2.90347  2.73739  3.18146  2.89801  2.37887  2.77519  2.98518  4.58477  3.61503
          0.01926  4.35504  5.07739  0.61958  0.77255  0.48576  0.95510
     36   2.43400  4.37952  3.69927  3.41034  4.54770  3.15449  4.46571  3.93849  3.43350  3.65470  4.48943  3.54084  3.91158  3.73837  3.73366  0.93514  1.87551  3.38599  5.89266  4.67685     36 - -
          2.68618  4.42225  2.77519  2.73123  3.46354  2.40513  3.72494  3.29354  2.67741  2.69355  4.24690  2.90347  2.73739  3.18146  2.89801  2.37887  2.77519  2.98518  4.58477  3.61503
          0.01926  4.35504  5.07739  0.61958  0.77255  0.48576  0.95510
     37   3.37567  4.68685  5.07882  4.53826  3.36441  4.66392  5.05968  1.32172  4.37134  1.77083  1.50535  4.74213  4.89557  4.52347  4.48138  4.03344  3.61405  2.14849  5.39809  4.29346     37 - -
          2.68618  4.42225  2.77519  2.73123  3.46354  2.40513  3.72494  3.29354  2.67741  2.69355  4.24690  2.90347  2.73739  3.18146  2.89801  2.37887  2.77519  2.98518  4.58477  3.61503
          0.01926  4.35504  5.07739  0.61958  0.77255  0.48576  0.95510
     38   2.37302  4.29914  4.50969  3.94418  3.48667  4.11068  4.50088  1.61505  3.82927  1.96788  3.41067  4.13723  4.46046  4.05471  4.00491  3.42657  2.47881  1.57744  5.12982  3.93615     38 - -
          2.68618  4.42225  2.77519  2.73123  3.46354  2.40513  3.72494  3.29354  2.67741  2.69355  4.24690  2.90347  2.73739  3.18146  2.89801  2.37887  2.77519  2.98518  4.58477  3.61503
          0.01926  4.35504  5.07739  0.61958  0.77255  0.48576  0.95510
     39   3.37484  4.62138  5.28604  4.75964  3.58262  4.82620  5.32135  1.22982  4.65307  1.43161  3.35721  4.93567  5.03575  4.79972  4.76440  4.21014  3.61749  1.43035  5.63300  4.50765     39 - -
          2.68618  4.42225  2.77519  2.73123  3.46354  2.40513  3.72494  3.29354  2.67741  2.69355  4.24690  2.90347  2.73739  3.18146  2.89801  2.37887  2.77519  2.98518  4.58477  3.61503
          0.01926  4.35504  5.07739  0.61958  0.77255  0.48576  0.95510
     40   2.73858  5.04279  1.66755  2.46056  4.57689  2.58311  3.85211  4.04236  2.71127  3.58887  4.37978  2.98580  3.90879  2.99566  3.21310  2.23451  2.18158  3.60395  5.77093  4.38050     40 - -
          2.68618  4.42225  2.77519  2.73123  3.46354  2.40513  3.72494  3.29354  2.67741  2.69355  4.24690  2.90347  2.73739  3.18146  2.89801  2.37887  2.77519  2.98518  4.58477  3.61503
          0.01926  4.35504  5.07739  0.61958  0.77255  0.48576  0.95510
     41   0.81837  4.36052  3.81128  3.60465  4.67659  1.87103  4.64220  4.06687  3.70329  3.79647  4.62642  3.64132  3.93034  3.95200  3.96478  2.62787  2.95932  3.45959  6.01269  4.85142     41 - -
          2.68618  4.42225  2.77519  2.73123  3.46354  2.40513  3.72494  3.29354  2.67741  2.69355  4.24690  2.90347  2.73739  3.18146  2.89801  2.37887  2.77519  2.98518  4.58477  3.61503
          0.01926  4.35504  5.07739  0.61958  0.77255  0.48576  0.95510
     42   3.54254  4.79790  5.32313  4.79442  3.35715  4.91277  5.29933  1.27087  4.63759  0.99907  3.13843  5.00820  5.06834  4.72849  4.71530  4.30827  3.77436  2.14310  5.49842  4.41676     42 - -
          2.68618  4.42225  2.77519  2.73123  3.46354  2.40513  3.72494  3.29354  2.67741  2.69355  4.24690  2.90347  2.73739  3.18146  2.89801  2.37887  2.77519  2.98518  4.58477  3.61503
          0.01926  4.35504  5.07739  0.61958  0.77255  0.48576  0.95510
     43   2.78651  5.27394  2.24493  2.02585  4.59144  2.72622  2.55123  4.07418  2.52990  3.57205  4.34145  2.89523  3.88982  2.83974  3.04203  2.03135  3.03098  3.65411  5.72452  4.30112     43 - -
          2.68618  4.42225  2.77519  2.73123  3.46354  2.40513  3.72494  3.29354  2.67741  2.69355  4.24690  2.90347  2.73739  3.18146  2.89801  2.37887  2.77519  2.98518  4.58477  3.61503
          0.01926  4.35504  5.07739  0.61958  0.77255  0.48576  0.95510
     44   3.67122  4.94242  5.24230  4.74660  1.78818  4.84166  4.74360  2.51635  4.59082  0.78196  3.07045  4.85026  5.00236  4.57401  4.61509  4.22901  3.88806  2.71705  4.87860  3.46473     44 - -
          2.68618  4.42225  2.77519  2.73123  3.46354  2.40513  3.72494  3.29354  2.67741  2.69355  4.24690  2.90347  2.73739  3.18146  2.89801  2.37887  2.77519  2.98518  4.58477  3.61503
          0.01926  4.35504  5.07739  0.61958  0.77255  0.48576  0.95510
     45   3.11590  2.78207  4.78570  4.27988  3.37023  4.16649  4.74967  2.42039  4.07168  0.81443  3.28323  4.39304  4.58974  4.28693  4.18925  3.57861  3.41129  2.39204  5.22566  4.04422     45 - -
          2.68618  4.42225  2.77519  2.73123  3.46354  2.40513  3.72494  3.29354  2.67741  2.69355  4.24690  2.90347  2.73739  3.18146  2.89801  2.37887  2.77519  2.98518  4.58477  3.61503
          0.01926  4.35504  5.07739  0.61958  0.77255  0.48576  0.95510
     46   2.66567  3.02035  4.32326  3.72893  2.62092  2.61221  4.12229  2.48107  3.57740  1.95154  2.59851  3.85752  4.16627  3.76440  3.69432  3.09906  2.89920  2.03244  4.71665  3.53242     46 - -
          2.68618  4.42225  2.77519  2.73123  3.46354  2.40513  3.72494  3.29354  2.67741  2.69355  4.24690  2.90347  2.73739  3.18146  2.89801  2.37887  2.77519  2.98518  4.58477  3.61503
          0.01926  4.35504  5.07739  0.61958  0.77255  0.48576  0.95510
     47   3.37618  5.07593  4.14539  4.11706  5.19810  0.26385  5.17884  4.94343  4.36175  4.52372  5.52236  4.31231  4.47853  4.64852  4.51839  3.56579  3.89328  4.37789  6.13793  5.32547     47 - -
          2.68618  4.42225  2.77519  2.73123  3.46354  2.40513  3.72494  3.29354  2.67741  2.69355  4.24690  2.90347  2.73739  3.18146  2.89801  2.37887  2.77519  2.98518  4.58477  3.61503
          0.01926  4.35504  5.07739  0.61958  0.77255  0.48576  0.95510
     48   2.14520  5.04952  2.95102  2.48279  4.41295  2.30901  3.72407  3.85107  2.11076  3.39287  4.18533  3.00473  3.90550  2.09849  2.87139  2.73688  2.98497  3.47063  5.57017  4.21750     48 - -
          2.68618  4.42225  2.77519  2.73123  3.46354  2.40513  3.72494  3.29354  2.67741  2.69355  4.24690  2.90347  2.73739  3.18146  2.89801  2.37887  2.77519  2.98518  4.58477  3.61503
          0.01926  4.35504  5.07739  0.61958  0.77255  0.48576  0.95510
     49   3.27894  5.45056  3.73476  2.97858  4.97666  3.88481  3.74447  4.28944  1.42822  3.66201  4.51846  3.37256  4.22058  2.24183  1.26706  3.24804  3.41821  3.95468  5.65591  4.51293     49 - -
          2.68618  4.42225  2.77519  2.73123  3.46354  2.40513  3.72494  3.29354  2.67741  2.69355  4.24690  2.90347  2.73739  3.18146  2.89801  2.37887  2.77519  2.98518  4.58477  3.61503
          0.01926  4.35504  5.07739  0.61958  0.77255  0.48576  0.95510
     50   1.47056  4.31546  3.86526  3.45178  4.08078  1.92663  4.36698  3.24828  3.42363  3.12560  4.02481  3.60011  3.96517  3.70078  3.71557  2.69889  2.91207  1.82344  5.52214  4.31855     50 - -
          2.68618  4.42225  2.77519  2.73123  3.46354  2.40513  3.72494  3.29354  2.67741  2.69355  4.24690  2.90347  2.73739  3.18146  2.89801  2.37887  2.77519  2.98518  4.58477  3.61503
          0.12175  4.35504  2.28483  0.61958  0.77255  0.48576  0.95510
     51   2.89274  5.40000  1.82802  1.90641  4.73943  2.02917  3.79762  4.23724  2.71078  3.73617  4.53758  2.83611  3.91077  2.93999  3.26332  2.26548  3.16412  3.80695  5.89755  4.43743     51 - -
          2.68618  4.42225  2.77519  2.73123  3.46354  2.40513  3.72494  3.29354  2.67741  2.69355  4.24690  2.90347  2.73739  3.18146  2.89801  2.37887  2.77519  2.98518  4.58477  3.61503
          0.02132  4.25461  4.97695  0.61958  0.77255  0.61800  0.77441
     52   1.42392  4.36472  3.52308  3.08507  4.27761  3.16096  4.15835  3.68186  3.08581  3.35096  4.17343  3.34871  2.56179  3.39200  3.45505  2.03287  2.17956  3.21377  5.61136  4.37171     52 - -
          2.68618  4.42225  2.77519  2.73123  3.46354  2.40513  3.72494  3.29354  2.67741  2.69355  4.24690  2.90347  2.73739  3.18146  2.89801  2.37887  2.77519  2.98518  4.58477  3.61503
          0.02132  4.25461  4.97695  0.61958  0.77255  0.61800  0.77441
     53   2.68038  5.11791  2.40330  2.08029  4.43921  3.40877  3.64213  3.90584  2.40556  3.41721  4.18223  2.89082  3.83160  2.75575  2.42161  2.08682  2.55464  3.49910  5.57616  4.17916     53 - -
          2.68618  4.42225  2.77519  2.73123  3.46354  2.40513  3.72494  3.29354  2.67741  2.69355  4.24690  2.90347  2.73739  3.18146  2.89801  2.37887  2.77519  2.98518  4.58477  3.61503
          0.02132  4.25461  4.97695  0.61958  0.77255  0.61800  0.77441
     54   2.72912  4.23632  4.04456  3.46301  2.60671  3.81581  4.09798  2.52727  3.34726  1.86554  2.58276  3.73354  4.16953  3.59403  2.46887  3.09713  2.95942  2.03698  4.82143  3.62944     54 - -
          2.68618  4.42225  2.77519  2.73123  3.46354  2.40513  3.72494  3.29354  2.67741  2.69355  4.24690  2.90347  2.73739  3.18146  2.89801  2.37887  2.77519  2.98518  4.58477  3.61503
          0.02132  4.25461  4.97695  0.61958  0.77255  0.61800  0.77441
     55   3.26927  4.53441  5.11140  4.58982  3.60750  4.70158  5.21207  1.55670  4.48495  1.70134  3.39526  4.78490  4.94439  4.68575  4.63697  4.08036  3.51748  1.02449  5.61065  4.44676     55 - -
          2.68618  4.42225  2.77519  2.73123  3.46354  2.40513  3.72494  3.29354  2.67741  2.69355  4.24690  2.90347  2.73739  3.18146  2.89801  2.37887  2.77519  2.98518  4.58477  3.61503
          0.02132  4.25461  4.97695  0.61958  0.77255  0.61800  0.77441
     56   3.49450  5.27143  4.02925  3.48042  4.72704  3.88522  4.17994  4.31157  2.49511  3.75774  4.76224  3.80304  4.38229  3.39394  0.52486  3.56950  3.74263  4.02222  5.66183  4.58780     56 - -
          2.68618  4.42225  2.77519  2.73123  3.46354  2.40513  3.72494  3.29354  2.67741  2.69355  4.24690  2.90347  2.73739  3.18146  2.89801  2.37887  2.77519  2.98518  4.58477  3.61503
          0.02132  4.25461  4.97695  0.61958  0.77255  0.61800  0.77441
     57   2.68027  5.04189  2.91379  2.12548  4.33624  3.44302  3.64041  3.78388  2.09759  3.31979  4.10162  2.93443  3.84674  2.34565  2.82500  2.15275  2.91035  3.40797  5.49562  3.11398     57 - -
          2.68618  4.42225  2.77519  2.73123  3.46354  2.40513  3.72494  3.29354  2.67741  2.69355  4.24690  2.90347  2.73739  3.18146  2.89801  2.37887  2.77519  2.98518  4.58477  3.61503
          0.02132  4.25461  4.97695  0.61958  0.77255  0.61800  0.77441
     58   2.97425  5.14986  1.91590  2.56177  4.85459  0.97942  4.14598  4.39739  3.19729  3.96702  4.83770  3.08727  4.03108  3.35553  3.72001  2.97961  3.35466  3.92074  6.03570  4.70033     58 - -
          2.68618  4.42225  2.77519  2.73123  3.46354  2.40513  3.72494  3.29354  2.67741  2.69355  4.24690  2.90347  2.73739  3.18146  2.89801  2.37887  2.77519  2.98518  4.58477  3.61503
          0.02132  4.25461  4.97695  0.61958  0.77255  0.61800  0.77441
     59   2.11427  3.14749  3.02673  1.95352  4.07372  3.44845  3.71427  3.47337  2.51653  3.09575  3.92209  3.02717  3.87168  2.44498  2.95921  2.69453  2.89232  3.15382  5.35158  4.02950     59 - -
          2.68618  4.42225  2.77519  2.73123  3.46354  2.40513  3.72494  3.29354  2.67741  2.69355  4.24690  2.90347  2.73739  3.18146  2.89801  2.37887  2.77519  2.98518  4.58477  3.61503
          0.02132  4.25461  4.97695  0.61958  0.77255  0.61800  0.77441
     60   2.31984  5.26170  2.25930  1.98397  4.58641  3.38115  3.71376  4.06905  2.54756  3.57187  4.34974  2.07496  3.86798  2.83932  3.06752  2.23350  3.03227  3.64967  5.73009  4.30162     60 - -
          2.68618  4.42225  2.77519  2.73123  3.46354  2.40513  3.72494  3.29354  2.67741  2.69355  4.24690  2.90347  2.73739  3.18146  2.89801  2.37887  2.77519  2.98518  4.58477  3.61503
          0.02132  4.25461  4.97695  0.61958  0.77255  0.61800  0.77441
     61   2.82386  5.17701  3.04911  2.14327  4.54310  3.53513  3.65792  3.96708  1.93732  3.44976  4.24312  3.02230  3.93157  2.77536  1.77105  2.29227  3.03762  3.58579  5.56548  4.24876     61 - -
          2.68618  4.42225  2.77519  2.73123  3.46354  2.40513  3.72494  3.29354  2.67741  2.69355  4.24690  2.90347  2.73739  3.18146  2.89801  2.37887  2.77519  2.98518  4.58477  3.61503
          0.02132  4.25461  4.97695  0.61958  0.77255  0.61800  0.77441
     62   0.85142  4.30125  3.69874  3.48191  4.55953  2.05788  4.53028  3.93388  3.57537  3.67215  4.51113  3.55036  3.86331  3.83534  3.84640  2.56787  2.89280  3.35734  5.90040  4.72891     62 - -
          2.68618  4.42225  2.77519  2.73123  3.46354  2.40513  3.72494  3.29354  2.67741  2.69355  4.24690  2.90347  2.73739  3.18146  2.89801  2.37887  2.77519  2.98518  4.58477  3.61503
          0.02132  4.25461  4.97695  0.61958  0.77255  0.61800  0.77441
     63   2.68794  4.43078  3.46275  2.12809  3.49311  3.62805  3.87753  2.85160  2.86342  2.59144  3.52478  3.35091  4.02197  3.20630  3.20830  2.89726  2.92472  1.81032  3.18998  3.67837     63 - -
          2.68618  4.42225  2.77519  2.73123  3.46354  2.40513  3.72494  3.29354  2.67741  2.69355  4.24690  2.90347  2.73739  3.18146  2.89801  2.37887  2.77519  2.98518  4.58477  3.61503
          0.02132  4.25461  4.97695  0.61958  0.77255  0.61800  0.77441
     64   3.27977  4.53379  5.16008  4.64193  3.62968  4.73595  5.26199  1.31204  4.54182  1.75373  3.41097  4.82930  4.97180  4.73882  4.68835  4.11943  3.52804  1.15094  5.64355  4.48026     64 - -
          2.68618  4.42225  2.77519  2.73123  3.46354  2.40513  3.72494  3.29354  2.67741  2.69355  4.24690  2.90347  2.73739  3.18146  2.89801  2.37887  2.77519  2.98518  4.58477  3.61503
          0.02132  4.25461  4.97695  0.61958  0.77255  0.61800  0.77441
     65   2.62445  3.05162  3.03254  1.52221  4.15653  3.37973  3.82181  3.54502  2.65238  3.19288  4.02699  3.08294  3.88243  2.99946  3.08503  2.23533  2.92156  3.19837  5.44736  4.13103     65 - -
          2.68618  4.42225  2.77519  2.73123  3.46354  2.40513  3.72494  3.29354  2.67741  2.69355  4.24690  2.90347  2.73739  3.18146  2.89801  2.37887  2.77519  2.98518  4.58477  3.61503
          0.02132  4.25461  4.97695  0.61958  0.77255  0.61800  0.77441
     66   1.43074  4.31784  3.63978  3.44471  4.60842  1.14398  4.53000  3.99965  3.57224  3.72530  4.55906  3.53290  3.86373  3.82792  3.85102  2.57080  2.90287  3.40102  5.93735  4.76329     66 - -
          2.68618  4.42225  2.77519  2.73123  3.46354  2.40513  3.72494  3.29354  2.67741  2.69355  4.24690  2.90347  2.73739  3.18146  2.89801  2.37887  2.77519  2.98518  4.58477  3.61503
          0.02132  4.25461  4.97695  0.61958  0.77255  0.61800  0.77441
     67   2.69006  4.29443  3.77035  3.19562  3.41710  3.72632  4.00416  2.16655  3.08413  2.09510  3.37419  3.54539  4.09827  3.39700  2.43324  2.99388  2.44684  2.06485  4.92976  3.71682     67 - -
          2.68618  4.42225  2.77519  2.73123  3.46354  2.40513  3.72494  3.29354  2.67741  2.69355  4.24690  2.90347  2.73739  3.18146  2.89801  2.37887  2.77519  2.98518  4.58477  3.61503
          0.02132  4.25461  4.97695  0.61958  0.77255  0.61800  0.77441
     68   3.79066  5.08399  4.76936  4.57122  0.54670  4.35779  4.10978  3.28648  4.47371  2.57388  3.96773  4.47468  4.81872  4.53886  4.49776  4.02948  4.09750  3.30282  4.27342  2.60406     68 - -
          2.68618  4.42225  2.77519  2.73123  3.46354  2.40513  3.72494  3.29354  2.67741  2.69355  4.24690  2.90347  2.73739  3.18146  2.89801  2.37887  2.77519  2.98518  4.58477  3.61503
          0.02132  4.25461  4.97695  0.61958  0.77255  0.61800  0.77441
     69   2.66279  4.79321  3.10756  2.54918  4.04192  3.48941  3.69310  3.44394  2.44787  2.57837  3.88740  3.04959  3.88512  2.44500  2.43792  2.30729  2.27240  3.13551  5.30956  4.00059     69 - -
          2.68618  4.42225  2.77519  2.73123  3.46354  2.40513  3.72494  3.29354  2.67741  2.69355  4.24690  2.90347  2.73739  3.18146  2.89801  2.37887  2.77519  2.98518  4.58477  3.61503
          0.02132  4.25461  4.97695  0.61958  0.77255  0.61800  0.77441
     70   2.65092  2.85378  4.09443  3.55594  3.45128  3.64999  4.22618  2.52399  3.42556  1.74298  3.41691  3.75594  4.13457  3.69732  3.64902  2.99455  1.78102  2.33862  5.01728  3.81770     70 - -
          2.68618  4.42225  2.77519  2.73123  3.46354  2.40513  3.72494  3.29354  2.67741  2.69355  4.24690  2.90347  2.73739  3.18146  2.89801  2.37887  2.77519  2.98518  4.58477  3.61503
          0.02132  4.25461  4.97695  0.61958  0.77255  0.61800  0.77441
     71   2.76806  5.21016  2.20558  1.76306  4.53970  3.38361  3.71779  4.01112  2.54968  3.53014  4.31377  2.87149  3.86860  2.84662  3.06270  2.23378  2.22182  3.60250  5.69909  4.28209     71 - -
          2.68618  4.42225  2.77519  2.73123  3.46354  2.40513  3.72494  3.29354  2.67741  2.69355  4.24690  2.90347  2.73739  3.18146  2.89801  2.37887  2.77519  2.98518  4.58477  3.61503
          0.02132  4.25461  4.97695  0.61958  0.77255  0.61800  0.77441
     72   2.69958  5.05749  2.14880  2.37272  4.38488  3.39743  2.83336  3.84551  2.50004  3.38975  4.17732  2.91402  3.85324  2.82689  2.98982  2.01052  2.40872  3.45807  5.57354  4.18629     72 - -
          2.68618  4.42225  2.77519  2.73123  3.46354  2.40513  3.72494  3.29354  2.67741  2.69355  4.24690  2.90347  2.73739  3.18146  2.89801  2.37887  2.77519  2.98518  4.58477  3.61503
          0.02132  4.25461  4.97695  0.61958  0.77255  0.61800  0.77441
     73   2.30299  4.84975  2.97307  2.14252  4.09860  2.80319  3.69208  3.50931  2.49056  2.38175  3.93817  2.99738  3.86935  2.43762  2.94151  2.69804  2.90028  3.18883  5.36416  4.03251     73 - -
          2.68618  4.42225  2.77519  2.73123  3.46354  2.40513  3.72494  3.29354  2.67741  2.69355  4.24690  2.90347  2.73739  3.18146  2.89801  2.37887  2.77519  2.98518  4.58477  3.61503
          0.02132  4.25461  4.97695  0.61958  0.77255  0.61800  0.77441
     74   2.67940  5.04805  2.23472  2.36907  4.32713  3.41961  2.90252  3.78683  2.43885  2.67036  4.11396  2.47968  2.96288  2.78130  2.92389  2.66458  2.91575  3.41010  5.51350  4.12980     74 - -
          2.68618  4.42225  2.77519  2.73123  3.46354  2.40513  3.72494  3.29354  2.67741  2.69355  4.24690  2.90347  2.73739  3.18146  2.89801  2.37887  2.77519  2.98518  4.58477  3.61503
          0.12802  4.25461  2.24462  0.61958  0.77255  0.61800  0.77441
     75   2.70783  5.15429  2.06471  2.29734  4.48252  3.36630  3.65042  3.95606  2.43493  3.46333  4.23822  2.32343  2.87167  2.77167  2.40928  2.66840  2.95231  3.54541  5.61877  4.21237     75 - -
          2.68606  4.42236  2.77531  2.73134  3.46365  2.40524  3.72506  3.29365  2.67752  2.69366  4.24701  2.90358  2.73751  3.18158  2.89812  2.37898  2.77506  2.98366  4.58488  3.61514
          0.57425  1.19068  2.01847  0.76794  0.62356  0.53274  0.88429
     76   1.58514  4.36352  3.46453  2.99400  3.77134  3.36024  3.99658  3.01263  2.94083  2.21486  3.71345  3.33693  2.70610  3.27981  3.28600  2.71138  2.85944  2.74904  5.22005  3.97510     79 - -
          2.68618  4.42225  2.77519  2.73123  3.46354  2.40513  3.72494  3.29354  2.67741  2.69355  4.24690  2.90347  2.73739  3.18146  2.89801  2.37887  2.77519  2.98518  4.58477  3.61503
          0.02406  4.13492  4.85727  0.61958  0.77255  0.35345  1.21154
     77   2.33238  5.01963  2.10136  2.42996  4.33822  2.45605  3.71589  3.77738  2.51470  3.34107  4.13286  2.96481  3.87812  2.49350  2.99867  2.70000  2.94856  2.74982  5.54362  4.17205     80 - -
          2.68618  4.42225  2.77519  2.73123  3.46354  2.40513  3.72494  3.29354  2.67741  2.69355  4.24690  2.90347  2.73739  3.18146  2.89801  2.37887  2.77519  2.98518  4.58477  3.61503
          0.01926  4.35504  5.07739  0.61958  0.77255  0.48576  0.95510
     78   2.86179  4.32068  4.23093  3.67651  2.78966  3.91609  2.81229  2.77950  3.54456  1.90512  3.43150  3.83046  4.27525  3.74364  3.71679  3.20837  3.09150  2.17838  2.86508  1.99126     81 - -
          2.68618  4.42225  2.77519  2.73123  3.46354  2.40513  3.72494  3.29354  2.67741  2.69355  4.24690  2.90347  2.73739  3.18146  2.89801  2.37887  2.77519  2.98518  4.58477  3.61503
          0.01926  4.35504  5.07739  0.61958  0.77255  0.48576  0.95510
     79   2.65472  3.39219  2.69858  2.52449  4.03791  3.49391  2.98712  3.44769  2.51557  2.57665  3.88674  3.03811  3.03535  2.55297  2.97238  2.70190  2.49763  3.13671  5.32303  3.99831     82 - -
          2.68618  4.42225  2.77519  2.73123  3.46354  2.40513  3.72494  3.29354  2.67741  2.69355  4.24690  2.90347  2.73739  3.18146  2.89801  2.37887  2.77519  2.98518  4.58477  3.61503
          0.01926  4.35504  5.07739  0.61958  0.77255  0.48576  0.95510
     80   1.83034  4.64157  3.18746  2.29577  3.86886  2.89227  3.81634  3.26748  2.69327  2.93226  3.79122  3.16715  3.94447  3.03630  3.10710  2.78075  2.92373  2.98884  2.68286  3.94116     83 - -
          2.68618  4.42225  2.77519  2.73123  3.46354  2.40513  3.72494  3.29354  2.67741  2.69355  4.24690  2.90347  2.73739  3.18146  2.89801  2.37887  2.77519  2.98518  4.58477  3.61503
          0.01926  4.35504  5.07739  0.61958  0.77255  0.48576  0.95510
     81   2.66089  4.36515  3.56059  2.54501  3.50841  2.86613  3.91096  2.47159  2.94722  1.99896  3.47172  3.39655  4.02799  3.25044  3.29422  2.89670  2.42809  2.31590  4.96473  3.73278     84 - -
          2.68618  4.42225  2.77519  2.73123  3.46354  2.40513  3.72494  3.29354  2.67741  2.69355  4.24690  2.90347  2.73739  3.18146  2.89801  2.37887  2.77519  2.98518  4.58477  3.61503
          0.01926  4.35504  5.07739  0.61958  0.77255  0.48576  0.95510
     82   2.29716  4.67136  3.19959  2.65898  3.92237  3.50526  3.78271  3.30441  2.62592  2.30787  3.81097  3.13862  3.92274  2.18111  3.04835  2.37150  2.45225  3.01650  5.25908  3.96783     85 - -
          2.68618  4.42225  2.77519  2.73123  3.46354  2.40513  3.72494  3.29354  2.67741  2.69355  4.24690  2.90347  2.73739  3.18146  2.89801  2.37887  2.77519  2.98518  4.58477  3.61503
          0.01926  4.35504  5.07739  0.61958  0.77255  0.48576  0.95510
     83   1.97776  5.32761  2.27537  1.76678  4.65325  2.68150  3.75946  4.14004  2.60067  3.63800  4.41587  2.46075  3.91065  2.88544  3.12558  2.77589  3.08572  3.71618  5.79332  4.35869     86 - -
          2.68618  4.42225  2.77519  2.73123  3.46354  2.40513  3.72494  3.29354  2.67741  2.69355  4.24690  2.90347  2.73739  3.18146  2.89801  2.37887  2.77519  2.98518  4.58477  3.61503
          0.01926  4.35504  5.07739  0.61958  0.77255  0.48576  0.95510
     84   2.37174  4.48593  3.38918  2.82512  3.65039  3.58978  3.83265  2.21353  2.76517  2.70954  3.58994  3.26738  3.97641  2.61736  2.63213  2.50308  2.89149  2.37505  5.05941  3.80639     87 - -
          2.68618  4.42225  2.77519  2.73123  3.46354  2.40513  3.72494  3.29354  2.67741  2.69355  4.24690  2.90347  2.73739  3.18146  2.89801  2.37887  2.77519  2.98518  4.58477  3.61503
          0.01926  4.35504  5.07739  0.61958  0.77255  0.48576  0.95510
     85   2.96440  5.49536  2.05028  1.43020  4.82343  3.40645  3.85106  4.32704  2.76898  3.81983  4.62361  2.87714  3.96522  2.99404  3.32430  1.76283  3.23530  3.89347  5.97495  4.50596     88 - -
          2.68618  4.42225  2.77519  2.73123  3.46354  2.40513  3.72494  3.29354  2.67741  2.69355  4.24690  2.90347  2.73739  3.18146  2.89801  2.37887  2.77519  2.98518  4.58477  3.61503
          0.01926  4.35504  5.07739  0.61958  0.77255  0.48576  0.95510
     86   2.67867  4.25420  3.86529  3.29814  3.38396  2.58126  4.04283  2.24732  3.21554  1.86638  3.36296  3.60822  2.95052  3.48568  3.48745  3.00109  2.92076  2.11919  4.89286  3.68549     89 - -
          2.68618  4.42225  2.77519  2.73123  3.46354  2.40513  3.72494  3.29354  2.67741  2.69355  4.24690  2.90347  2.73739  3.18146  2.89801  2.37887  2.77519  2.98518  4.58477  3.61503
          0.01926  4.35504  5.07739  0.61958  0.77255  0.48576  0.95510
     87   2.40511  4.97882  2.95597  1.93742  4.25633  3.46735  3.69055  3.68720  2.46535  2.66067  4.05641  2.98133  3.87698  2.44258  2.93106  2.14043  2.92449  3.33464  5.47048  4.11391     90 - -
          2.68618  4.42225  2.77519  2.73123  3.46354  2.40513  3.72494  3.29354  2.67741  2.69355  4.24690  2.90347  2.73739  3.18146  2.89801  2.37887  2.77519  2.98518  4.58477  3.61503
          0.01926  4.35504  5.07739  0.61958  0.77255  0.48576  0.95510
     88   2.78891  5.23377  2.01470  1.67645  4.53342  3.43326  3.72968  3.99978  2.54458  2.73467  4.30374  2.90933  2.91186  2.85506  3.05150  2.74759  3.03312  3.60036  5.69245  4.28036     91 - -
          2.68618  4.42225  2.77519  2.73123  3.46354  2.40513  3.72494  3.29354  2.67741  2.69355  4.24690  2.90347  2.73739  3.18146  2.89801  2.37887  2.77519  2.98518  4.58477  3.61503
          0.01926  4.35504  5.07739  0.61958  0.77255  0.48576  0.95510
     89   2.69187  5.12318  2.45086  1.92129  4.43657  3.44639  3.65487  3.89987  2.40466  2.78821  4.17666  2.92623  3.03634  2.76626  2.30664  2.66598  2.92465  3.49736  5.57288  4.18150     92 - -
          2.68618  4.42225  2.77519  2.73123  3.46354  2.40513  3.72494  3.29354  2.67741  2.69355  4.24690  2.90347  2.73739  3.18146  2.89801  2.37887  2.77519  2.98518  4.58477  3.61503
          0.11388  4.35504  2.35608  0.61958  0.77255  0.48576  0.95510
     90   2.87383  5.38789  1.63426  2.27030  4.69305  2.53667  2.71350  4.19904  2.65415  3.69412  4.48817  2.24219  3.90438  2.90754  3.19354  2.80138  3.13460  3.77419  5.84539  4.39100     93 - -
          2.68618  4.42225  2.77519  2.73123  3.46354  2.40513  3.72494  3.29354  2.67741  2.69355  4.24690  2.90347  2.73739  3.18146  2.89801  2.37887  2.77519  2.98518  4.58477  3.61503
          0.25728  4.26232  1.54761  0.61958  0.77255  0.60888  0.78517
     91   2.72121  5.04118  2.56090  1.74930  4.39235  3.31013  3.69499  3.82705  2.52125  3.39648  4.21532  2.26959  3.82393  2.84581  2.99174  2.70221  2.28615  3.45139  5.59295  4.20893     94 - -
          2.68618  4.42225  2.77519  2.73123  3.46354  2.40513  3.72494  3.29354  2.67741  2.69355  4.24690  2.90347  2.73739  3.18146  2.89801  2.37887  2.77519  2.98518  4.58477  3.61503
          0.02671  4.03175  4.75410  0.61958  0.77255  0.82842  0.57401
     92   2.63395  4.73641  2.11148  2.46530  3.99026  3.38280  3.72096  2.50951  2.58520  3.00221  3.87857  2.97617  2.81094  2.90377  3.04108  2.69284  2.89303  3.00492  5.32425  3.99312     95 - -
          2.68618  4.42225  2.77519  2.73123  3.46354  2.40513  3.72494  3.29354  2.67741  2.69355  4.24690  2.90347  2.73739  3.18146  2.89801  2.37887  2.77519  2.98518  4.58477  3.61503
          0.02671  4.03175  4.75410  0.61958  0.77255  0.31903  1.29776
     93   2.30283  4.83336  3.05924  2.21717  4.07385  2.60872  2.96227  3.48614  2.51113  3.09746  3.07976  3.03107  3.88419  2.86178  2.96869  2.70142  2.50453  3.16857  5.34907  4.02029     96 - -
          2.68618  4.42225  2.77519  2.73123  3.46354  2.40513  3.72494  3.29354  2.67741  2.69355  4.24690  2.90347  2.73739  3.18146  2.89801  2.37887  2.77519  2.98518  4.58477  3.61503
          0.01926  4.35504  5.07739  0.61958  0.77255  0.48576  0.95510
     94   2.65929  3.21654  3.18112  2.05126  3.90236  3.52449  3.75035  2.74612  2.58886  2.94189  3.78794  3.11574  3.91804  2.94350  2.56573  2.22092  2.89397  3.00532  5.23512  3.93979     97 - -
          2.68618  4.42225  2.77519  2.73123  3.46354  2.40513  3.72494  3.29354  2.67741  2.69355  4.24690  2.90347  2.73739  3.18146  2.89801  2.37887  2.77519  2.98518  4.58477  3.61503
          0.01926  4.35504  5.07739  0.61958  0.77255  0.48576  0.95510
     95   2.67826  3.05258  3.78333  2.58565  3.52527  3.67793  4.06984  2.62851  3.16687  2.55267  3.48898  3.56926  4.10312  3.46024  3.46916  2.97140  2.39293  1.54811  5.01908  3.80114     98 - -
          2.68618  4.42225  2.77519  2.73123  3.46354  2.40513  3.72494  3.29354  2.67741  2.69355  4.24690  2.90347  2.73739  3.18146  2.89801  2.37887  2.77519  2.98518  4.58477  3.61503
          0.01926  4.35504  5.07739  0.61958  0.77255  0.48576  0.95510
     96   2.89513  4.35374  4.31212  3.72352  3.30141  4.02068  4.31216  1.48482  3.53862  1.79293  2.56527  3.96969  4.35319  3.80897  2.71170  3.31715  3.12454  2.32737  4.97636  3.81000     99 - -
          2.68618  4.42225  2.77519  2.73123  3.46354  2.40513  3.72494  3.29354  2.67741  2.69355  4.24690  2.90347  2.73739  3.18146  2.89801  2.37887  2.77519  2.98518  4.58477  3.61503
          0.01926  4.35504  5.07739  0.61958  0.77255  0.48576  0.95510
     97   2.38034  4.40997  3.50604  2.45940  3.55244  3.63727  3.88596  2.43025  2.87891  2.02231  3.50571  3.35591  4.01662  3.19938  2.69467  2.88156  2.89946  2.35028  4.99766  3.75967    100 - -
          2.68618  4.42225  2.77519  2.73123  3.46354  2.40513  3.72494  3.29354  2.67741  2.69355  4.24690  2.90347  2.73739  3.18146  2.89801  2.37887  2.77519  2.98518  4.58477  3.61503
          0.01926  4.35504  5.07739  0.61958  0.77255  0.48576  0.95510
     98   2.92774  4.53676  3.94924  3.36754  2.48738  3.91792  4.06712  2.77930  3.10052  1.54848  3.38357  3.70532  4.26992  3.50254  1.88435  3.20343  3.15480  2.69248  4.87539  3.53861    101 - -
          2.68618  4.42225  2.77519  2.73123  3.46354  2.40513  3.72494  3.29354  2.67741  2.69355  4.24690  2.90347  2.73739  3.18146  2.89801  2.37887  2.77519  2.98518  4.58477  3.61503
          0.11388  4.35504  2.35608  0.61958  0.77255  0.48576  0.95510
     99   2.86720  4.91592  3.43634  2.91997  4.49118  3.53587  3.86652  3.93223  2.30998  3.47180  4.33491  3.30456  4.04427  3.03332  1.12993  2.18811  3.16130  3.55663  5.56976  4.33495    102 - -
          2.68618  4.42225  2.77519  2.73123  3.46354  2.40513  3.72494  3.29354  2.67741  2.69355  4.24690  2.90347  2.73739  3.18146  2.89801  2.37887  2.77519  2.98518  4.58477  3.61503
          0.02115  4.26232  4.98466  0.61958  0.77255  0.41582  1.07822
    100   2.66180  4.91034  2.60599  2.47340  4.16618  3.47823  3.67880  2.93107  2.16412  3.17611  3.97906  2.99771  3.87025  2.81848  2.50999  2.20425  2.89311  2.73083  5.40278  4.05780    103 - -
          2.68618  4.42225  2.77519  2.73123  3.46354  2.40513  3.72494  3.29354  2.67741  2.69355  4.24690  2.90347  2.73739  3.18146  2.89801  2.37887  2.77519  2.98518  4.58477  3.61503
          0.01926  4.35504  5.07739  0.61958  0.77255  0.48576  0.95510
    101   2.68765  4.39739  3.56767  2.51068  3.53817  3.67145  3.92314  1.93292  2.43874  2.56713  2.79950  3.40637  4.04823  3.25000  3.26972  2.92125  2.91920  2.29049  4.99922  3.76668    104 - -
          2.68618  4.42225  2.77519  2.73123  3.46354  2.40513  3.72494  3.29354  2.67741  2.69355  4.24690  2.90347  2.73739  3.18146  2.89801  2.37887  2.77519  2.98518  4.58477  3.61503
          0.01926  4.35504  5.07739  0.61958  0.77255  0.48576  0.95510
    102   2.64693  4.83236  3.07919  2.55220  4.18757  2.71615  3.74702  3.60842  2.53323  3.20596  4.01533  2.56010  3.88414  2.89814  2.50441  1.91948  2.90833  2.65171  5.43692  4.10688    105 - -
          2.68618  4.42225  2.77519  2.73123  3.46354  2.40513  3.72494  3.29354  2.67741  2.69355  4.24690  2.90347  2.73739  3.18146  2.89801  2.37887  2.77519  2.98518  4.58477  3.61503
          0.01926  4.35504  5.07739  0.61958  0.77255  0.48576  0.95510
    103   2.34509  4.99301  3.08631  2.52591  4.33510  3.49827  3.69769  3.76021  2.08205  3.31090  4.10692  3.03602  3.90421  2.82732  1.95692  2.30990  2.50604  3.39640  5.49406  4.16171    106 - -
          2.68618  4.42225  2.77519  2.73123  3.46354  2.40513  3.72494  3.29354  2.67741  2.69355  4.24690  2.90347  2.73739  3.18146  2.89801  2.37887  2.77519  2.98518  4.58477  3.61503
          0.01926  4.35504  5.07739  0.61958  0.77255  0.48576  0.95510
    104   2.75220  5.16987  1.90649  2.38043  4.52020  3.42673  3.72510  3.98658  2.16116  3.50592  4.28175  2.92807  3.88696  2.84790  3.01216  2.00425  2.48850  3.57731  5.67110  4.26988    107 - -
          2.68618  4.42225  2.77519  2.73123  3.46354  2.40513  3.72494  3.29354  2.67741  2.69355  4.24690  2.90347  2.73739  3.18146  2.89801  2.37887  2.77519  2.98518  4.58477  3.61503
          0.01926  4.35504  5.07739  0.61958  0.77255  0.48576  0.95510
    105   2.81586  4.64443  3.70463  3.42889  4.11698  0.87730  4.43237  3.50517  3.40667  2.14441  4.24507  3.69593  4.16273  3.77697  3.68549  3.00777  3.23326  3.21635  5.56332  4.29649    108 - -
          2.68618  4.42225  2.77519  2.73123  3.46354  2.40513  3.72494  3.29354  2.67741  2.69355  4.24690  2.90347  2.73739  3.18146  2.89801  2.37887  2.77519  2.98518  4.58477  3.61503
          0.01926  4.35504  5.07739  0.61958  0.77255  0.48576  0.95510
    106   2.86913  5.20643  3.13279  2.57706  4.58514  3.58460  3.69724  4.00559  1.95706  3.48607  4.28184  2.46176  2.58956  2.81502  1.69606  2.84804  3.08207  3.62573  5.59705  4.28995    109 - -
          2.68618  4.42225  2.77519  2.73123  3.46354  2.40513  3.72494  3.29354  2.67741  2.69355  4.24690  2.90347  2.73739  3.18146  2.89801  2.37887  2.77519  2.98518  4.58477  3.61503
          0.01926  4.35504  5.07739  0.61958  0.77255  0.48576  0.95510
    107   2.46352  4.42363  3.57981  3.40056  4.73781  2.19408  4.55127  4.23759  3.56891  3.89656  4.70371  3.54215  3.92631  3.82863  3.87299  0.77959  2.98051  3.57578  6.04416  4.83636    110 - -
          2.68618  4.42225  2.77519  2.73123  3.46354  2.40513  3.72494  3.29354  2.67741  2.69355  4.24690  2.90347  2.73739  3.18146  2.89801  2.37887  2.77519  2.98518  4.58477  3.61503
          0.01926  4.35504  5.07739  0.61958  0.77255  0.48576  0.95510
    108   2.83563  4.95885  3.31149  2.70518  4.26660  3.61868  3.74064  3.63001  2.00809  3.22124  4.06161  3.17516  4.00390  2.89272  1.58763  2.87713  2.49622  2.66033  5.42674  4.15902    111 - -
          2.68618  4.42225  2.77519  2.73123  3.46354  2.40513  3.72494  3.29354  2.67741  2.69355  4.24690  2.90347  2.73739  3.18146  2.89801  2.37887  2.77519  2.98518  4.58477  3.61503
          0.01926  4.35504  5.07739  0.61958  0.77255  0.48576  0.95510
    109   1.70706  2.99436  3.71207  3.17629  3.60584  3.48928  4.03939  2.97527  3.11566  2.70266  3.59611  3.48068  3.99416  3.40575  3.43184  2.01791  2.88138  2.71792  5.06099  2.79411    112 - -
          2.68618  4.42225  2.77519  2.73123  3.46354  2.40513  3.72494  3.29354  2.67741  2.69355  4.24690  2.90347  2.73739  3.18146  2.89801  2.37887  2.77519  2.98518  4.58477  3.61503
          0.01926  4.35504  5.07739  0.61958  0.77255  0.48576  0.95510
    110   3.28261  4.72962  4.34907  3.85510  1.94412  4.19791  3.73698  3.25166  3.70034  2.80470  3.85753  3.94491  4.53796  3.88693  2.03344  3.49850  3.50586  3.08007  2.64503  1.45308    113 - -
          2.68618  4.42225  2.77519  2.73123  3.46354  2.40513  3.72494  3.29354  2.67741  2.69355  4.24690  2.90347  2.73739  3.18146  2.89801  2.37887  2.77519  2.98518  4.58477  3.61503
          0.01926  4.35504  5.07739  0.61958  0.77255  0.48576  0.95510
    111   3.37253  4.62466  5.27010  4.73801  3.54524  4.80600  5.28181  1.43001  4.62744  1.29864  3.32284  4.91354  5.01486  4.76347  4.73244  4.18547  3.61324  1.37362  5.59103  4.47400    114 - -
          2.68618  4.42225  2.77519  2.73123  3.46354  2.40513  3.72494  3.29354  2.67741  2.69355  4.24690  2.90347  2.73739  3.18146  2.89801  2.37887  2.77519  2.98518  4.58477  3.61503
          0.01926  4.35504  5.07739  0.61958  0.77255  0.48576  0.95510
    112   2.87848  5.21482  2.66334  2.44379  4.65682  2.26482  3.86959  4.14418  2.69043  3.67193  4.48564  1.45536  3.96907  2.36955  3.15174  2.85404  3.16761  3.72578  5.82621  4.42996    115 - -
          2.68618  4.42225  2.77519  2.73123  3.46354  2.40513  3.72494  3.29354  2.67741  2.69355  4.24690  2.90347  2.73739  3.18146  2.89801  2.37887  2.77519  2.98518  4.58477  3.61503
          0.01926  4.35504  5.07739  0.61958  0.77255  0.48576  0.95510
    113   2.59616  4.65845  3.04231  2.86528  4.68827  1.17041  4.21782  4.17342  3.16339  3.77938  4.58936  2.33868  3.93067  3.42593  3.58153  2.09564  3.03957  3.61219  5.95753  4.65080    116 - -
          2.68618  4.42225  2.77519  2.73123  3.46354  2.40513  3.72494  3.29354  2.67741  2.69355  4.24690  2.90347  2.73739  3.18146  2.89801  2.37887  2.77519  2.98518  4.58477  3.61503
          0.01926  4.35504  5.07739  0.61958  0.77255  0.48576  0.95510
    114   2.78254  4.86750  3.27760  2.68609  4.13631  3.59490  3.74612  3.49332  1.84274  3.12030  3.96571  3.16196  3.98118  2.91128  2.13480  2.84133  2.50504  2.20332  5.36231  4.08639    117 - -
          2.68618  4.42225  2.77519  2.73123  3.46354  2.40513  3.72494  3.29354  2.67741  2.69355  4.24690  2.90347  2.73739  3.18146  2.89801  2.37887  2.77519  2.98518  4.58477  3.61503
          0.01926  4.35504  5.07739  0.61958  0.77255  0.48576  0.95510
    115   2.58660  4.50650  3.37115  2.89868  3.93975  2.24608  3.97327  3.32328  2.89229  2.02403  3.86940  3.29235  2.32083  3.22063  3.27769  2.33511  2.91140  3.01003  5.31894  4.05732    118 - -
          2.68618  4.42225  2.77519  2.73123  3.46354  2.40513  3.72494  3.29354  2.67741  2.69355  4.24690  2.90347  2.73739  3.18146  2.89801  2.37887  2.77519  2.98518  4.58477  3.61503
          0.01926  4.35504  5.07739  0.61958  0.77255  0.48576  0.95510
    116   2.18487  4.43297  4.51184  4.13646  3.95524  3.85063  4.90841  2.19492  4.04438  2.65428  3.82012  4.21074  4.45444  4.33440  4.24675  3.29359  3.24875  0.83163  5.70533  4.49076    119 - -
          2.68618  4.42225  2.77519  2.73123  3.46354  2.40513  3.72494  3.29354  2.67741  2.69355  4.24690  2.90347  2.73739  3.18146  2.89801  2.37887  2.77519  2.98518  4.58477  3.61503
          0.01926  4.35504  5.07739  0.61958  0.77255  0.48576  0.95510
    117   2.58502  4.71904  3.12113  2.69584  4.39967  3.32163  3.92681  3.83907  2.75670  3.43399  4.23280  2.40964  2.43682  3.08921  3.19928  1.62630  2.36685  3.39954  5.64486  4.32369    120 - -
          2.68618  4.42225  2.77519  2.73123  3.46354  2.40513  3.72494  3.29354  2.67741  2.69355  4.24690  2.90347  2.73739  3.18146  2.89801  2.37887  2.77519  2.98518  4.58477  3.61503
          0.01926  4.35504  5.07739  0.61958  0.77255  0.48576  0.95510
    118   1.92783  4.82187  3.25333  2.67232  4.07360  3.57750  3.74880  2.76832  2.11127  3.07214  3.91957  3.15174  3.96641  2.92094  2.04948  2.81856  2.97797  3.14763  5.33065  4.04946    121 - -
          2.68618  4.42225  2.77519  2.73123  3.46354  2.40513  3.72494  3.29354  2.67741  2.69355  4.24690  2.90347  2.73739  3.18146  2.89801  2.37887  2.77519  2.98518  4.58477  3.61503
          0.01926  4.35504  5.07739  0.61958  0.77255  0.48576  0.95510
    119   2.05784  5.02377  2.99202  2.48734  4.37799  3.47121  3.70880  3.81429  1.97582  3.35925  4.14996  3.00713  3.89608  2.37044  2.85189  2.04716  2.96137  3.43743  5.53933  4.18945    122 - -
          2.68618  4.42225  2.77519  2.73123  3.46354  2.40513  3.72494  3.29354  2.67741  2.69355  4.24690  2.90347  2.73739  3.18146  2.89801  2.37887  2.77519  2.98518  4.58477  3.61503
          0.01926  4.35504  5.07739  0.61958  0.77255  0.48576  0.95510
    120   2.67028  4.90800  2.55106  2.47667  4.17493  3.46922  3.69997  2.84071  2.49608  3.18879  3.99568  3.00072  3.87713  2.46110  2.96404  1.97452  2.48244  3.25692  5.42054  4.07469    123 - -
          2.68618  4.42225  2.77519  2.73123  3.46354  2.40513  3.72494  3.29354  2.67741  2.69355  4.24690  2.90347  2.73739  3.18146  2.89801  2.37887  2.77519  2.98518  4.58477  3.61503
          0.01926  4.35504  5.07739  0.61958  0.77255  0.48576  0.95510
    121   3.47771  4.80664  5.10798  4.60242  3.32219  4.70695  5.14300  2.24142  4.42229  0.73022  3.12848  4.81827  4.94978  4.56852  4.53017  4.10881  3.72939  1.86062  5.42639  4.32034    124 - -
          2.68618  4.42225  2.77519  2.73123  3.46354  2.40513  3.72494  3.29354  2.67741  2.69355  4.24690  2.90347  2.73739  3.18146  2.89801  2.37887  2.77519  2.98518  4.58477  3.61503
          0.01926  4.35504  5.07739  0.61958  0.77255  0.48576  0.95510
    122   2.31765  5.01286  2.98286  2.16795  4.30147  2.94530  3.65861  3.74313  2.15456  2.73753  4.07405  2.96467  3.85977  2.78097  2.49914  2.40617  2.90303  3.37376  5.48203  4.11743    125 - -
          2.68618  4.42225  2.77519  2.73123  3.46354  2.40513  3.72494  3.29354  2.67741  2.69355  4.24690  2.90347  2.73739  3.18146  2.89801  2.37887  2.77519  2.98518  4.58477  3.61503
          0.01926  4.35504  5.07739  0.61958  0.77255  0.48576  0.95510
    123   2.71515  4.92122  2.91330  1.53253  3.03872  2.86210  3.75988  3.63176  2.59143  3.23392  4.05484  3.01677  3.90818  2.92004  3.05974  2.39993  2.96764  3.29577  5.46005  4.10643    126 - -
          2.68618  4.42225  2.77519  2.73123  3.46354  2.40513  3.72494  3.29354  2.67741  2.69355  4.24690  2.90347  2.73739  3.18146  2.89801  2.37887  2.77519  2.98518  4.58477  3.61503
          0.01926  4.35504  5.07739  0.61958  0.77255  0.48576  0.95510
    124   3.43641  4.72065  5.22380  4.65986  1.75202  4.71088  4.90266  1.63321  4.51383  1.19260  3.04288  4.79203  4.89157  4.52916  4.54226  4.06292  3.65490  2.40300  5.11885  3.90774    127 - -
          2.68618  4.42225  2.77519  2.73123  3.46354  2.40513  3.72494  3.29354  2.67741  2.69355  4.24690  2.90347  2.73739  3.18146  2.89801  2.37887  2.77519  2.98518  4.58477  3.61503
          0.01926  4.35504  5.07739  0.61958  0.77255  0.48576  0.95510
    125   2.28389  4.61442  3.27512  2.72576  3.88835  2.80750  3.81556  3.26489  2.66555  2.45491  3.78817  3.18527  3.93340  3.02804  2.51010  2.75586  1.99196  2.97977  5.23820  3.96045    128 - -
          2.68618  4.42225  2.77519  2.73123  3.46354  2.40513  3.72494  3.29354  2.67741  2.69355  4.24690  2.90347  2.73739  3.18146  2.89801  2.37887  2.77519  2.98518  4.58477  3.61503
          0.01926  4.35504  5.07739  0.61958  0.77255  0.48576  0.95510
    126   2.69380  5.13098  2.91027  2.11826  4.45566  3.45166  3.65045  3.91985  2.38204  3.42505  4.18561  2.59101  3.85538  2.40655  2.47491  2.05932  2.57994  3.51245  5.57655  4.18792    129 - -
          2.68618  4.42225  2.77519  2.73123  3.46354  2.40513  3.72494  3.29354  2.67741  2.69355  4.24690  2.90347  2.73739  3.18146  2.89801  2.37887  2.77519  2.98518  4.58477  3.61503
          0.01926  4.35504  5.07739  0.61958  0.77255  0.48576  0.95510
    127   2.66013  4.66468  3.18976  2.16011  3.01001  2.85228  3.75249  3.24309  2.61978  2.50564  3.75024  3.12653  3.92401  2.49676  3.05113  2.75585  2.89166  2.96921  5.18474  3.04889    130 - -
          2.68618  4.42225  2.77519  2.73123  3.46354  2.40513  3.72494  3.29354  2.67741  2.69355  4.24690  2.90347  2.73739  3.18146  2.89801  2.37887  2.77519  2.98518  4.58477  3.61503
          0.01926  4.35504  5.07739  0.61958  0.77255  0.48576  0.95510
    128   2.94972  4.48020  4.10980  3.55110  2.51411  3.99170  4.18868  2.63731  2.56093  1.16329  3.27623  3.85039  4.33471  3.67420  3.57887  3.28910  3.17888  2.57559  4.88788  3.59700    131 - -
          2.68618  4.42225  2.77519  2.73123  3.46354  2.40513  3.72494  3.29354  2.67741  2.69355  4.24690  2.90347  2.73739  3.18146  2.89801  2.37887  2.77519  2.98518  4.58477  3.61503
          0.01926  4.35504  5.07739  0.61958  0.77255  0.48576  0.95510
    129   3.36860  4.61966  5.27073  4.74016  3.55880  4.80663  5.28842  1.41130  4.63081  1.33490  3.33646  4.91477  5.01749  4.77139  4.73809  4.18689  3.61002  1.34950  5.60184  4.48085    132 - -
          2.68618  4.42225  2.77519  2.73123  3.46354  2.40513  3.72494  3.29354  2.67741  2.69355  4.24690  2.90347  2.73739  3.18146  2.89801  2.37887  2.77519  2.98518  4.58477  3.61503
          0.01926  4.35504  5.07739  0.61958  0.77255  0.48576  0.95510
    130   2.41040  5.17359  2.13468  2.06212  4.49206  3.43286  2.91863  3.96449  2.45040  3.47075  4.23291  2.90934  3.86073  2.78740  2.94842  2.31271  2.58691  3.55221  5.62703  4.22145    133 - -
          2.68618  4.42225  2.77519  2.73123  3.46354  2.40513  3.72494  3.29354  2.67741  2.69355  4.24690  2.90347  2.73739  3.18146  2.89801  2.37887  2.77519  2.98518  4.58477  3.61503
          0.01926  4.35504  5.07739  0.61958  0.77255  0.48576  0.95510
    131   3.54499  4.80041  5.32438  4.79528  3.35396  4.91421  5.29908  1.28402  4.63820  0.98761  3.13498  5.00952  5.06864  4.72751  4.71514  4.30963  3.77652  2.14883  5.49639  4.41598    134 - -
          2.68618  4.42225  2.77519  2.73123  3.46354  2.40513  3.72494  3.29354  2.67741  2.69355  4.24690  2.90347  2.73739  3.18146  2.89801  2.37887  2.77519  2.98518  4.58477  3.61503
          0.01926  4.35504  5.07739  0.61958  0.77255  0.48576  0.95510
    132   2.77453  5.08473  2.91621  2.47302  4.37060  3.49012  1.95067  3.83136  2.44392  3.37664  4.17836  2.50005  3.92147  2.38734  2.86940  2.76757  2.45283  3.46757  5.54637  4.18651    135 - -
          2.68618  4.42225  2.77519  2.73123  3.46354  2.40513  3.72494  3.29354  2.67741  2.69355  4.24690  2.90347  2.73739  3.18146  2.89801  2.37887  2.77519  2.98518  4.58477  3.61503
          0.01926  4.35504  5.07739  0.61958  0.77255  0.48576  0.95510
    133   1.80524  4.40603  3.72067  3.58034  4.76882  0.80687  4.68127  4.17537  3.74985  3.90216  4.73805  3.64349  3.95466  3.99340  4.00814  2.66461  3.00830  3.54103  6.08535  4.92951    136 - -
          2.68618  4.42225  2.77519  2.73123  3.46354  2.40513  3.72494  3.29354  2.67741  2.69355  4.24690  2.90347  2.73739  3.18146  2.89801  2.37887  2.77519  2.98518  4.58477  3.61503
          0.01926  4.35504  5.07739  0.61958  0.77255  0.48576  0.95510
    134   3.38784  5.32492  3.34251  3.13499  4.55906  3.77007  4.28632  4.29891  2.92733  3.74713  4.78988  3.58832  4.34814  0.57158  3.18889  3.42843  3.69801  4.00525  5.75071  4.49479    137 - -
          2.68618  4.42225  2.77519  2.73123  3.46354  2.40513  3.72494  3.29354  2.67741  2.69355  4.24690  2.90347  2.73739  3.18146  2.89801  2.37887  2.77519  2.98518  4.58477  3.61503
          0.01926  4.35504  5.07739  0.61958  0.77255  0.48576  0.95510
    135   2.84841  5.14110  2.74824  2.47647  4.43880  2.53923  1.92428  4.00956  2.65116  3.55237  4.37165  1.82756  3.96452  2.99980  3.10090  2.83776  3.12590  3.61863  5.66748  4.26169    138 - -
          2.68618  4.42225  2.77519  2.73123  3.46354  2.40513  3.72494  3.29354  2.67741  2.69355  4.24690  2.90347  2.73739  3.18146  2.89801  2.37887  2.77519  2.98518  4.58477  3.61503
          0.01926  4.35504  5.07739  0.61958  0.77255  0.48576  0.95510
    136   2.36365  5.44703  1.69961  1.70319  4.75860  3.41548  3.79043  4.25794  2.65721  3.74049  4.52443  2.87394  3.93449  2.31808  3.19511  2.82477  3.15672  3.82435  5.88718  4.43091    139 - -
          2.68618  4.42225  2.77519  2.73123  3.46354  2.40513  3.72494  3.29354  2.67741  2.69355  4.24690  2.90347  2.73739  3.18146  2.89801  2.37887  2.77519  2.98518  4.58477  3.61503
          0.01926  4.35504  5.07739  0.61958  0.77255  0.48576  0.95510
    137   2.66420  4.88584  3.03170  2.48723  3.12381  3.48155  2.95966  3.55560  2.48069  3.15046  3.95965  2.58825  3.87665  2.28978  2.94261  2.36574  2.46589  3.22542  5.38064  4.03777    140 - -
          2.68618  4.42225  2.77519  2.73123  3.46354  2.40513  3.72494  3.29354  2.67741  2.69355  4.24690  2.90347  2.73739  3.18146  2.89801  2.37887  2.77519  2.98518  4.58477  3.61503
          0.01926  4.35504  5.07739  0.61958  0.77255  0.48576  0.95510
    138   2.91996  4.65163  3.69887  3.14725  3.54203  3.86797  4.08791  2.27044  2.96164  1.80312  3.44985  3.56915  4.22990  1.66150  3.28120  3.14183  3.15007  2.67034  5.17331  3.93660    141 - -
          2.68618  4.42225  2.77519  2.73123  3.46354  2.40513  3.72494  3.29354  2.67741  2.69355  4.24690  2.90347  2.73739  3.18146  2.89801  2.37887  2.77519  2.98518  4.58477  3.61503
          0.01926  4.35504  5.07739  0.61958  0.77255  0.48576  0.95510
    139   2.72033  4.95745  3.07652  2.52272  4.22939  3.51542  3.69338  3.64950  2.39992  2.33690  4.03199  2.54512  3.90813  2.39310  2.23721  2.36422  2.94726  3.31274  5.43102  4.10251    142 - -
          2.68618  4.42225  2.77519  2.73123  3.46354  2.40513  3.72494  3.29354  2.67741  2.69355  4.24690  2.90347  2.73739  3.18146  2.89801  2.37887  2.77519  2.98518  4.58477  3.61503
          0.01926  4.35504  5.07739  0.61958  0.77255  0.48576  0.95510
    140   3.74886  5.08272  4.96613  4.63384  3.39894  4.59209  5.14412  2.65075  4.40078  0.44847  3.31516  4.86604  4.96054  4.64717  4.48703  4.26283  4.02932  2.80838  5.42399  4.25060    143 - -
          2.68618  4.42225  2.77519  2.73123  3.46354  2.40513  3.72494  3.29354  2.67741  2.69355  4.24690  2.90347  2.73739  3.18146  2.89801  2.37887  2.77519  2.98518  4.58477  3.61503
          0.01926  4.35504  5.07739  0.61958  0.77255  0.48576  0.95510
    141   3.30872  4.62843  5.08149  4.49303  1.96742  4.54640  4.82134  2.38210  4.34373  1.20205  2.01495  4.63829  4.75839  4.38287  4.38255  3.88079  3.52635  2.11086  5.11297  4.01140    144 - -
          2.68618  4.42225  2.77519  2.73123  3.46354  2.40513  3.72494  3.29354  2.67741  2.69355  4.24690  2.90347  2.73739  3.18146  2.89801  2.37887  2.77519  2.98518  4.58477  3.61503
          0.01926  4.35504  5.07739  0.61958  0.77255  0.48576  0.95510
    142   2.81384  5.27441  2.35639  2.10883  4.62433  3.48952  3.69364  4.08647  2.06696  3.55902  4.33003  2.95859  3.91751  2.80596  1.69594  2.76895  3.04197  3.67115  5.67863  4.30037    145 - -
          2.68618  4.42225  2.77519  2.73123  3.46354  2.40513  3.72494  3.29354  2.67741  2.69355  4.24690  2.90347  2.73739  3.18146  2.89801  2.37887  2.77519  2.98518  4.58477  3.61503
          0.01926  4.35504  5.07739  0.61958  0.77255  0.48576  0.95510
    143   2.74909  5.16638  2.36642  2.06618  4.46960  3.43605  3.70893  3.93089  2.50978  3.45947  4.23849  2.46577  2.23934  2.83260  3.00941  2.71872  2.99085  2.79720  5.63487  4.23492    146 - -
          2.68618  4.42225  2.77519  2.73123  3.46354  2.40513  3.72494  3.29354  2.67741  2.69355  4.24690  2.90347  2.73739  3.18146  2.89801  2.37887  2.77519  2.98518  4.58477  3.61503
          0.01926  4.35504  5.07739  0.61958  0.77255  0.48576  0.95510
    144   2.34188  5.47727  1.57836  1.73101  4.80616  2.50847  3.83724  4.30704  2.74830  3.79871  4.59679  2.87484  3.95573  2.97706  3.30411  2.86445  3.21284  3.87270  5.95479  4.48829    147 - -
          2.68618  4.42225  2.77519  2.73123  3.46354  2.40513  3.72494  3.29354  2.67741  2.69355  4.24690  2.90347  2.73739  3.18146  2.89801  2.37887  2.77519  2.98518  4.58477  3.61503
          0.01926  4.35504  5.07739  0.61958  0.77255  0.48576  0.95510
    145   2.68548  4.94022  2.98889  1.85415  3.10102  3.48153  3.68660  3.62097  2.48161  3.20160  4.00864  2.56788  3.88221  2.41332  2.94782  2.70107  2.91774  3.28272  5.38611  3.09845    148 - -
          2.68618  4.42225  2.77519  2.73123  3.46354  2.40513  3.72494  3.29354  2.67741  2.69355  4.24690  2.90347  2.73739  3.18146  2.89801  2.37887  2.77519  2.98518  4.58477  3.61503
          0.01926  4.35504  5.07739  0.61958  0.77255  0.48576  0.95510
    146   3.03904  5.25786  3.03196  2.66777  4.22203  3.62968  2.17790  4.04448  2.41455  3.52713  4.39805  3.16187  4.08935  1.31444  2.72790  3.02234  3.26893  3.70540  5.45984  4.04343    149 - -
          2.68618  4.42225  2.77519  2.73123  3.46354  2.40513  3.72494  3.29354  2.67741  2.69355  4.24690  2.90347  2.73739  3.18146  2.89801  2.37887  2.77519  2.98518  4.58477  3.61503
          0.01926  4.35504  5.07739  0.61958  0.77255  0.48576  0.95510
    147   3.14314  4.98076  3.86458  3.20585  3.99964  3.88781  3.96025  3.38020  2.38979  1.86439  3.95870  3.56854  4.27450  3.17491  1.16072  3.26684  3.35427  3.22930  5.35605  4.11600    150 - -
          2.68618  4.42225  2.77519  2.73123  3.46354  2.40513  3.72494  3.29354  2.67741  2.69355  4.24690  2.90347  2.73739  3.18146  2.89801  2.37887  2.77519  2.98518  4.58477  3.61503
          0.01926  4.35504  5.07739  0.61958  0.77255  0.48576  0.95510
    148   2.43637  5.14668  3.04801  2.49565  4.49449  2.91622  3.67375  3.93166  2.01601  3.43169  4.21312  3.01504  3.91855  1.85121  2.30628  2.75745  2.99866  3.54457  5.56852  4.22720    151 - -
          2.68618  4.42225  2.77519  2.73123  3.46354  2.40513  3.72494  3.29354  2.67741  2.69355  4.24690  2.90347  2.73739  3.18146  2.89801  2.37887  2.77519  2.98518  4.58477  3.61503
          0.01926  4.35504  5.07739  0.61958  0.77255  0.48576  0.95510
    149   2.13363  4.45833  4.47607  3.92718  2.47536  4.11591  4.43737  2.46147  3.80484  1.12878  3.18365  4.13466  4.46258  3.99466  3.97192  3.43980  3.25595  2.42904  4.97166  3.73926    152 - -
          2.68618  4.42225  2.77519  2.73123  3.46354  2.40513  3.72494  3.29354  2.67741  2.69355  4.24690  2.90347  2.73739  3.18146  2.89801  2.37887  2.77519  2.98518  4.58477  3.61503
          0.01926  4.35504  5.07739  0.61958  0.77255  0.48576  0.95510
    150   3.48372  4.81361  5.10884  4.60446  3.31759  4.70921  5.14446  2.24867  4.42240  0.71904  3.12418  4.82118  4.95168  4.56838  4.52969  4.11237  3.73563  1.88993  5.42477  4.31905    153 - -
          2.68618  4.42225  2.77519  2.73123  3.46354  2.40513  3.72494  3.29354  2.67741  2.69355  4.24690  2.90347  2.73739  3.18146  2.89801  2.37887  2.77519  2.98518  4.58477  3.61503
          0.01926  4.35504  5.07739  0.61958  0.77255  0.48576  0.95510
    151   3.59577  5.71418  0.41785  2.77520  5.17661  3.65738  4.46508  4.89398  3.65503  4.42130  5.43595  3.34694  4.34426  3.72234  4.21756  3.52050  3.95253  4.48858  6.23800  5.00301    154 - -
          2.68618  4.42225  2.77519  2.73123  3.46354  2.40513  3.72494  3.29354  2.67741  2.69355  4.24690  2.90347  2.73739  3.18146  2.89801  2.37887  2.77519  2.98518  4.58477  3.61503
          0.01926  4.35504  5.07739  0.61958  0.77255  0.48576  0.95510
    152   2.73896  4.96739  3.11852  2.54767  4.24698  3.53434  3.69430  3.65885  2.09967  2.61967  4.04104  2.57297  3.92174  2.83353  2.19838  2.75813  2.18136  3.32438  5.43304  4.11462    155 - -
          2.68618  4.42225  2.77519  2.73123  3.46354  2.40513  3.72494  3.29354  2.67741  2.69355  4.24690  2.90347  2.73739  3.18146  2.89801  2.37887  2.77519  2.98518  4.58477  3.61503
          0.01926  4.35504  5.07739  0.61958  0.77255  0.48576  0.95510
    153   4.16073  5.25221  5.10909  4.91418  0.76954  4.79682  3.65386  3.76291  4.72625  3.00341  4.32738  4.42100  5.07969  4.53899  4.64039  4.19240  4.37257  3.71270  3.75179  1.34971    156 - -
          2.68618  4.42225  2.77519  2.73123  3.46354  2.40513  3.72494  3.29354  2.67741  2.69355  4.24690  2.90347  2.73739  3.18146  2.89801  2.37887  2.77519  2.98518  4.58477  3.61503
          0.01926  4.35504  5.07739  0.61958  0.77255  0.48576  0.95510
    154   0.90558  4.36178  3.80057  3.59262  4.68160  1.66184  4.63626  4.07610  3.69485  3.80147  4.62912  3.63482  3.92828  3.94303  3.95997  2.62557  2.95773  3.46484  6.01563  4.85273    157 - -
          2.68618  4.42225  2.77519  2.73123  3.46354  2.40513  3.72494  3.29354  2.67741  2.69355  4.24690  2.90347  2.73739  3.18146  2.89801  2.37887  2.77519  2.98518  4.58477  3.61503
          0.01926  4.35504  5.07739  0.61958  0.77255  0.48576  0.95510
    155   1.50408  4.56263  3.22580  2.96287  4.56752  1.55519  4.21628  4.00886  3.14592  3.64431  4.45526  2.35876  3.91096  3.42822  3.54701  2.66087  2.97358  3.48087  5.85611  4.57927    158 - -
          2.68618  4.42225  2.77519  2.73123  3.46354  2.40513  3.72494  3.29354  2.67741  2.69355  4.24690  2.90347  2.73739  3.18146  2.89801  2.37887  2.77519  2.98518  4.58477  3.61503
          0.01926  4.35504  5.07739  0.61958  0.77255  0.48576  0.95510
    156   1.93120  4.66253  3.23951  2.70343  3.83248  3.56181  2.95101  3.23600  2.61884  2.13925  3.75937  3.17726  3.96008  2.48575  3.01038  2.80698  2.93302  2.97209  5.19223  3.90362    159 - -
          2.68618  4.42225  2.77519  2.73123  3.46354  2.40513  3.72494  3.29354  2.67741  2.69355  4.24690  2.90347  2.73739  3.18146  2.89801  2.37887  2.77519  2.98518  4.58477  3.61503
          0.01926  4.35504  5.07739  0.61958  0.77255  0.48576  0.95510
    157   2.78380  5.25449  2.70988  2.05764  4.58013  2.45359  3.71931  4.05745  2.51247  3.55746  4.32873  2.06289  2.93274  2.38301  3.01108  2.73830  3.02777  3.64069  5.71006  4.29543    160 - -
          2.68626  4.42233  2.77528  2.73102  3.46362  2.40521  3.72503  3.29362  2.67749  2.69298  4.24698  2.90355  2.73748  3.18154  2.89809  2.37895  2.77528  2.98488  4.58485  3.61511
          0.23529  1.59249  5.07739  0.67358  0.71311  0.48576  0.95510
    158   2.80281  5.32241  2.24022  1.62357  4.64527  3.42189  3.72438  4.13609  2.53622  3.62007  4.38519  2.88536  3.03286  2.37599  3.05291  2.32774  3.04783  3.70429  5.76253  4.32897    163 - -
          2.68618  4.42225  2.77519  2.73123  3.46354  2.40513  3.72494  3.29354  2.67741  2.69355  4.24690  2.90347  2.73739  3.18146  2.89801  2.37887  2.77519  2.98518  4.58477  3.61503
          0.01926  4.35504  5.07739  0.61958  0.77255  0.48576  0.95510
    159   2.14393  4.96693  3.00391  2.18398  4.24613  3.48158  3.68741  3.67035  1.91010  2.70983  4.04385  2.99835  3.88327  2.82240  2.88610  2.41085  2.92483  3.32203  5.45448  4.10724    164 - -
          2.68618  4.42225  2.77519  2.73123  3.46354  2.40513  3.72494  3.29354  2.67741  2.69355  4.24690  2.90347  2.73739  3.18146  2.89801  2.37887  2.77519  2.98518  4.58477  3.61503
          0.01926  4.35504  5.07739  0.61958  0.77255  0.48576  0.95510
    160   2.73004  3.15789  4.16022  3.57715  3.32666  3.82899  4.15942  2.45928  3.41542  1.79923  3.30684  3.80403  4.20436  3.68488  2.72961  3.12575  2.97013  1.61225  4.87490  3.68094    165 - -
          2.68618  4.42225  2.77519  2.73123  3.46354  2.40513  3.72494  3.29354  2.67741  2.69355  4.24690  2.90347  2.73739  3.18146  2.89801  2.37887  2.77519  2.98518  4.58477  3.61503
          0.01926  4.35504  5.07739  0.61958  0.77255  0.48576  0.95510
    161   2.70969  5.17129  2.45521  2.15259  4.49599  3.44530  3.65802  3.96621  1.91355  3.46402  4.22224  2.91879  3.85873  2.14752  2.88035  2.67556  2.94262  2.87558  5.61050  4.21214    166 - -
          2.68618  4.42225  2.77519  2.73123  3.46354  2.40513  3.72494  3.29354  2.67741  2.69355  4.24690  2.90347  2.73739  3.18146  2.89801  2.37887  2.77519  2.98518  4.58477  3.61503
          0.01926  4.35504  5.07739  0.61958  0.77255  0.48576  0.95510
    162   2.06454  5.07488  3.00443  2.15775  4.39099  3.48959  3.66718  3.83075  2.09842  3.35924  4.14053  2.98550  3.88590  2.78604  2.23030  2.70830  2.52198  3.45264  5.52605  4.17009    167 - -
          2.68618  4.42225  2.77519  2.73123  3.46354  2.40513  3.72494  3.29354  2.67741  2.69355  4.24690  2.90347  2.73739  3.18146  2.89801  2.37887  2.77519  2.98518  4.58477  3.61503
          0.01926  4.35504  5.07739  0.61958  0.77255  0.48576  0.95510
    163   2.86024  4.25438  4.54995  3.96493  2.44801  4.00601  4.22355  2.49903  3.80560  1.77311  2.52929  4.06125  4.34082  3.95045  3.89250  3.31314  3.08917  2.01593  4.68784  2.02859    168 - -
          2.68618  4.42225  2.77519  2.73123  3.46354  2.40513  3.72494  3.29354  2.67741  2.69355  4.24690  2.90347  2.73739  3.18146  2.89801  2.37887  2.77519  2.98518  4.58477  3.61503
          0.01926  4.35504  5.07739  0.61958  0.77255  0.48576  0.95510
    164   2.79477  5.18288  2.99895  1.87792  4.52833  3.52107  3.68074  3.96896  2.30973  3.46294  4.24432  3.00493  3.92363  2.38489  1.89867  2.76884  2.51044  3.57807  5.59564  4.24816    169 - -
          2.68618  4.42225  2.77519  2.73123  3.46354  2.40513  3.72494  3.29354  2.67741  2.69355  4.24690  2.90347  2.73739  3.18146  2.89801  2.37887  2.77519  2.98518  4.58477  3.61503
          0.01926  4.35504  5.07739  0.61958  0.77255  0.48576  0.95510
    165   2.34695  4.97830  2.99785  1.80948  4.25410  3.49327  3.70016  2.83663  1.96445  3.24420  4.05324  3.00852  3.89808  2.83727  2.88523  2.72544  2.94529  3.30674  5.46534  4.12093    170 - -
          2.68618  4.42225  2.77519  2.73123  3.46354  2.40513  3.72494  3.29354  2.67741  2.69355  4.24690  2.90347  2.73739  3.18146  2.89801  2.37887  2.77519  2.98518  4.58477  3.61503
          0.01926  4.35504  5.07739  0.61958  0.77255  0.48576  0.95510
    166   2.64175  3.15576  2.83515  2.96378  3.54253  2.88205  3.89849  2.87497  2.92135  2.11005  3.50444  3.36597  4.00442  3.22458  3.27795  2.86160  2.41713  2.28181  4.98675  3.75098    171 - -
          2.68618  4.42225  2.77519  2.73123  3.46354  2.40513  3.72494  3.29354  2.67741  2.69355  4.24690  2.90347  2.73739  3.18146  2.89801  2.37887  2.77519  2.98518  4.58477  3.61503
          0.01926  4.35504  5.07739  0.61958  0.77255  0.48576  0.95510
    167   3.24120  4.97099  3.86284  3.34477  2.96013  3.96941  3.82261  3.58623  2.79395  3.10021  4.12738  3.65227  4.37132  3.41451  1.98867  3.34646  3.46791  3.37707  4.52877  1.09247    172 - -
          2.68618  4.42225  2.77519  2.73123  3.46354  2.40513  3.72494  3.29354  2.67741  2.69355  4.24690  2.90347  2.73739  3.18146  2.89801  2.37887  2.77519  2.98518  4.58477  3.61503
          0.01926  4.35504  5.07739  0.61958  0.77255  0.48576  0.95510
    168   2.35252  5.24520  2.17962  2.34687  4.57405  3.43350  3.68619  4.05558  2.11712  3.54275  4.30142  2.43776  3.87316  2.10844  2.95107  2.70492  2.98920  3.62938  5.68347  4.26835    173 - -
          2.68618  4.42225  2.77519  2.73123  3.46354  2.40513  3.72494  3.29354  2.67741  2.69355  4.24690  2.90347  2.73739  3.18146  2.89801  2.37887  2.77519  2.98518  4.58477  3.61503
          0.01926  4.35504  5.07739  0.61958  0.77255  0.48576  0.95510
    169   1.93094  4.93928  3.00422  2.15427  4.26628  3.45431  3.70475  3.69744  2.47131  3.26895  4.06419  3.00186  3.87456  2.83971  2.50630  2.31744  2.49352  3.33534  5.47721  4.12694    174 - -
          2.68618  4.42225  2.77519  2.73123  3.46354  2.40513  3.72494  3.29354  2.67741  2.69355  4.24690  2.90347  2.73739  3.18146  2.89801  2.37887  2.77519  2.98518  4.58477  3.61503
          0.01926  4.35504  5.07739  0.61958  0.77255  0.48576  0.95510
    170   3.50171  4.77311  4.90542  4.49965  1.78346  4.44268  3.77296  3.19773  4.31738  1.65493  3.80006  4.26694  4.75072  4.28915  4.31129  3.78141  3.72146  3.09641  1.77595  1.82582    175 - -
          2.68618  4.42225  2.77519  2.73123  3.46354  2.40513  3.72494  3.29354  2.67741  2.69355  4.24690  2.90347  2.73739  3.18146  2.89801  2.37887  2.77519  2.98518  4.58477  3.61503
          0.01926  4.35504  5.07739  0.61958  0.77255  0.48576  0.95510
    171   2.32230  4.57540  3.31298  2.74587  3.75537  3.57298  3.79683  3.11543  2.32838  2.24124  3.67261  3.20869  3.95898  3.03166  2.56658  2.80410  2.44400  2.46691  5.13227  3.86578    176 - -
          2.68618  4.42225  2.77519  2.73123  3.46354  2.40513  3.72494  3.29354  2.67741  2.69355  4.24690  2.90347  2.73739  3.18146  2.89801  2.37887  2.77519  2.98518  4.58477  3.61503
          0.01926  4.35504  5.07739  0.61958  0.77255  0.48576  0.95510
    172   2.70225  5.12095  2.94551  2.14065  4.44154  3.46637  3.65051  3.89860  1.90011  2.89316  4.17306  2.53259  3.86415  2.36521  2.81779  2.67862  2.58873  3.49930  5.56038  4.18208    177 - -
          2.68618  4.42225  2.77519  2.73123  3.46354  2.40513  3.72494  3.29354  2.67741  2.69355  4.24690  2.90347  2.73739  3.18146  2.89801  2.37887  2.77519  2.98518  4.58477  3.61503
          0.01926  4.35504  5.07739  0.61958  0.77255  0.48576  0.95510
    173   1.89021  4.75033  3.30731  2.72875  3.97754  3.59486  3.77420  3.34280  2.13986  2.17958  3.84987  3.19468  3.98409  2.96680  2.38643  2.84378  2.97912  3.06967  5.27193  4.00444    178 - -
          2.68618  4.42225  2.77519  2.73123  3.46354  2.40513  3.72494  3.29354  2.67741  2.69355  4.24690  2.90347  2.73739  3.18146  2.89801  2.37887  2.77519  2.98518  4.58477  3.61503
          0.01926  4.35504  5.07739  0.61958  0.77255  0.48576  0.95510
    174   2.85613  5.19950  3.17361  2.19552  4.56435  3.59321  3.67905  3.98234  1.91370  2.74783  4.25475  3.07801  3.97038  2.36165  1.79210  2.83509  3.06322  3.60527  5.57388  4.26807    179 - -
          2.68618  4.42225  2.77519  2.73123  3.46354  2.40513  3.72494  3.29354  2.67741  2.69355  4.24690  2.90347  2.73739  3.18146  2.89801  2.37887  2.77519  2.98518  4.58477  3.61503
          0.01926  4.35504  5.07739  0.61958  0.77255  0.48576  0.95510
    175   2.35815  5.13523  2.96613  2.42237  4.46899  3.47518  3.65142  3.92553  2.09301  3.42604  4.19076  2.53183  3.87169  2.08766  2.47637  2.40017  2.94151  3.52238  5.56997  4.19631    180 - -
          2.68618  4.42225  2.77519  2.73123  3.46354  2.40513  3.72494  3.29354  2.67741  2.69355  4.24690  2.90347  2.73739  3.18146  2.89801  2.37887  2.77519  2.98518  4.58477  3.61503
          0.01926  4.35504  5.07739  0.61958  0.77255  0.48576  0.95510
    176   2.31801  5.26688  2.15801  2.04466  4.59451  3.43111  3.69179  4.07904  2.16005  3.56287  4.32135  2.89641  3.87632  2.09205  2.96784  2.71185  3.00050  3.64982  5.70184  4.28186    181 - -
          2.68618  4.42225  2.77519  2.73123  3.46354  2.40513  3.72494  3.29354  2.67741  2.69355  4.24690  2.90347  2.73739  3.18146  2.89801  2.37887  2.77519  2.98518  4.58477  3.61503
          0.01926  4.35504  5.07739  0.61958  0.77255  0.48576  0.95510
    177   3.48372  4.81361  5.10884  4.60446  3.31759  4.70921  5.14446  2.24867  4.42240  0.71904  3.12418  4.82118  4.95168  4.56838  4.52969  4.11237  3.73563  1.88993  5.42477  4.31905    182 - -
          2.68618  4.42225  2.77519  2.73123  3.46354  2.40513  3.72494  3.29354  2.67741  2.69355  4.24690  2.90347  2.73739  3.18146  2.89801  2.37887  2.77519  2.98518  4.58477  3.61503
          0.01926  4.35504  5.07739  0.61958  0.77255  0.48576  0.95510
    178   2.65854  4.49922  3.36846  2.80395  2.89434  3.58967  3.82376  2.63041  2.13310  2.70949  3.59240  3.25318  3.97228  2.60418  3.14598  2.82236  2.44127  2.46634  5.06427  3.80716    183 - -
          2.68618  4.42225  2.77519  2.73123  3.46354  2.40513  3.72494  3.29354  2.67741  2.69355  4.24690  2.90347  2.73739  3.18146  2.89801  2.37887  2.77519  2.98518  4.58477  3.61503
          0.01926  4.35504  5.07739  0.61958  0.77255  0.48576  0.95510
    179   2.32056  5.15857  2.29897  2.09965  4.48503  3.43714  3.64753  3.95912  2.39768  3.45544  4.20847  2.91069  3.84610  2.40827  2.48789  2.65549  2.52085  3.53997  5.60158  4.19893    184 - -
          2.68618  4.42225  2.77519  2.73123  3.46354  2.40513  3.72494  3.29354  2.67741  2.69355  4.24690  2.90347  2.73739  3.18146  2.89801  2.37887  2.77519  2.98518  4.58477  3.61503
          0.01926  4.35504  5.07739  0.61958  0.77255  0.48576  0.95510
    180   2.92985  4.51839  3.98581  3.40807  2.09478  3.92570  4.05038  2.78271  3.15057  1.69007  3.39234  3.72682  4.27852  3.53562  1.95107  3.21331  3.15754  2.68721  4.79681  3.42176    185 - -
          2.68618  4.42225  2.77519  2.73123  3.46354  2.40513  3.72494  3.29354  2.67741  2.69355  4.24690  2.90347  2.73739  3.18146  2.89801  2.37887  2.77519  2.98518  4.58477  3.61503
          0.01926  4.35504  5.07739  0.61958  0.77255  0.48576  0.95510
    181   2.34248  4.91152  3.09571  2.53612  4.18390  3.51005  3.70123  3.59757  2.42549  2.63671  3.99773  3.04620  3.90500  2.13231  2.25821  2.37422  2.93379  3.26725  5.40646  4.08237    186 - -
          2.68618  4.42225  2.77519  2.73123  3.46354  2.40513  3.72494  3.29354  2.67741  2.69355  4.24690  2.90347  2.73739  3.18146  2.89801  2.37887  2.77519  2.98518  4.58477  3.61503
          0.01926  4.35504  5.07739  0.61958  0.77255  0.48576  0.95510
    182   2.73972  5.19563  2.87980  2.12085  4.53250  3.46376  3.66625  3.99911  2.37561  3.48801  4.24989  2.29699  3.87787  2.08235  2.40627  2.33415  2.97040  3.58450  5.62425  4.23621    187 - -
          2.68618  4.42225  2.77519  2.73123  3.46354  2.40513  3.72494  3.29354  2.67741  2.69355  4.24690  2.90347  2.73739  3.18146  2.89801  2.37887  2.77519  2.98518  4.58477  3.61503
          0.01926  4.35504  5.07739  0.61958  0.77255  0.48576  0.95510
    183   2.73942  3.22884  3.19210  2.61339  4.23347  3.53528  3.72725  3.63818  1.85203  3.21941  4.03891  3.10302  3.93871  2.87497  2.16430  2.04804  2.97458  3.30581  5.42774  4.12656    188 - -
          2.68618  4.42225  2.77519  2.73123  3.46354  2.40513  3.72494  3.29354  2.67741  2.69355  4.24690  2.90347  2.73739  3.18146  2.89801  2.37887  2.77519  2.98518  4.58477  3.61503
          0.01926  4.35504  5.07739  0.61958  0.77255  0.48576  0.95510
    184   2.40203  4.82226  3.08877  1.80761  4.05865  3.51114  3.72402  2.88586  2.21403  3.06917  3.90356  3.05810  3.90581  2.88545  2.96699  2.72979  2.91176  2.62824  5.34601  4.02453    189 - -
          2.68618  4.42225  2.77519  2.73123  3.46354  2.40513  3.72494  3.29354  2.67741  2.69355  4.24690  2.90347  2.73739  3.18146  2.89801  2.37887  2.77519  2.98518  4.58477  3.61503
          0.01926  4.35504  5.07739  0.61958  0.77255  0.48576  0.95510
    185   2.37268  5.15361  2.97748  2.13914  4.48724  3.49118  2.89651  3.93981  2.32807  3.43721  4.20664  2.97112  3.88771  2.09048  2.20252  2.71358  2.96448  3.54063  5.57648  4.21065    190 - -
          2.68618  4.42225  2.77519  2.73123  3.46354  2.40513  3.72494  3.29354  2.67741  2.69355  4.24690  2.90347  2.73739  3.18146  2.89801  2.37887  2.77519  2.98518  4.58477  3.61503
          0.01926  4.35504  5.07739  0.61958  0.77255  0.48576  0.95510
    186   3.09427  5.59882  2.41961  1.10114  4.92278  3.42936  3.93586  4.45028  2.86427  3.94784  4.79176  1.81187  4.03138  3.09790  3.39016  2.99852  3.37979  4.02372  6.07638  4.60634    191 - -
          2.68618  4.42225  2.77519  2.73123  3.46354  2.40513  3.72494  3.29354  2.67741  2.69355  4.24690  2.90347  2.73739  3.18146  2.89801  2.37887  2.77519  2.98518  4.58477  3.61503
          0.01926  4.35504  5.07739  0.61958  0.77255  0.48576  0.95510
    187   2.72848  4.57402  3.43340  2.85458  3.71613  3.63549  3.83508  3.07814  2.65158  1.91110  2.87475  2.69024  4.01579  3.08764  2.14682  2.88455  2.95537  2.84879  5.11273  3.86107    192 - -
          2.68618  4.42225  2.77519  2.73123  3.46354  2.40513  3.72494  3.29354  2.67741  2.69355  4.24690  2.90347  2.73739  3.18146  2.89801  2.37887  2.77519  2.98518  4.58477  3.61503
          0.01926  4.35504  5.07739  0.61958  0.77255  0.48576  0.95510
    188   2.12147  4.49037  3.38289  2.43738  3.64697  3.59951  3.83944  2.51157  2.78366  2.30734  3.58324  3.26923  3.98252  2.61275  3.17317  2.83432  2.89522  2.43003  5.06510  3.81024    193 - -
          2.68618  4.42225  2.77519  2.73123  3.46354  2.40513  3.72494  3.29354  2.67741  2.69355  4.24690  2.90347  2.73739  3.18146  2.89801  2.37887  2.77519  2.98518  4.58477  3.61503
          0.01926  4.35504  5.07739  0.61958  0.77255  0.48576  0.95510
    189   2.36515  5.17342  2.84252  2.10485  4.48197  3.47352  2.88084  3.93942  2.43567  3.45783  4.24327  2.95883  3.90743  1.70689  2.88167  2.75251  3.01448  3.55215  5.61694  4.23957    194 - -
          2.68618  4.42225  2.77519  2.73123  3.46354  2.40513  3.72494  3.29354  2.67741  2.69355  4.24690  2.90347  2.73739  3.18146  2.89801  2.37887  2.77519  2.98518  4.58477  3.61503
          0.01926  4.35504  5.07739  0.61958  0.77255  0.48576  0.95510
    190   2.80633  3.28091  3.15291  2.05344  4.40852  3.56832  3.69132  3.82067  1.99403  3.35061  4.15479  3.07417  3.95266  2.81836  1.75841  2.80615  3.02217  3.46755  5.50884  4.19949    195 - -
          2.68618  4.42225  2.77519  2.73123  3.46354  2.40513  3.72494  3.29354  2.67741  2.69355  4.24690  2.90347  2.73739  3.18146  2.89801  2.37887  2.77519  2.98518  4.58477  3.61503
          0.01926  4.35504  5.07739  0.61958  0.77255  0.48576  0.95510
    191   2.12264  4.63736  3.43183  2.89094  3.83368  3.63378  3.89078  3.10044  1.94854  1.76551  3.74136  3.32291  4.04777  3.12710  2.97800  2.91835  3.01333  2.87419  5.22708  3.97853    196 - -
          2.68618  4.42225  2.77519  2.73123  3.46354  2.40513  3.72494  3.29354  2.67741  2.69355  4.24690  2.90347  2.73739  3.18146  2.89801  2.37887  2.77519  2.98518  4.58477  3.61503
          0.01926  4.35504  5.07739  0.61958  0.77255  0.48576  0.95510
    192   3.12694  5.76676  1.08273  1.86113  5.04649  3.40409  3.92797  4.58314  2.92995  4.04736  4.88413  2.85064  4.01927  2.34972  3.52869  2.99894  3.40946  4.13476  6.19399  4.66895    197 - -
          2.68618  4.42225  2.77519  2.73123  3.46354  2.40513  3.72494  3.29354  2.67741  2.69355  4.24690  2.90347  2.73739  3.18146  2.89801  2.37887  2.77519  2.98518  4.58477  3.61503
          0.01926  4.35504  5.07739  0.61958  0.77255  0.48576  0.95510
    193   2.88143  4.38847  4.10714  3.54737  1.96309  3.91285  3.93903  2.80059  3.39922  1.78792  3.43075  3.77347  4.26930  3.65439  2.40341  3.19820  3.11000  2.64081  4.47982  2.39443    198 - -
          2.68618  4.42225  2.77519  2.73123  3.46354  2.40513  3.72494  3.29354  2.67741  2.69355  4.24690  2.90347  2.73739  3.18146  2.89801  2.37887  2.77519  2.98518  4.58477  3.61503
          0.01926  4.35504  5.07739  0.61958  0.77255  0.48576  0.95510
    194   3.63780  4.90473  5.32091  4.79121  3.25889  4.94921  5.27896  1.85635  4.61001  0.66862  3.04310  5.03130  5.07920  4.68028  4.67806  4.35033  3.86338  2.36493  5.43549  4.37155    199 - -
          2.68618  4.42225  2.77519  2.73123  3.46354  2.40513  3.72494  3.29354  2.67741  2.69355  4.24690  2.90347  2.73739  3.18146  2.89801  2.37887  2.77519  2.98518  4.58477  3.61503
          0.01926  4.35504  5.07739  0.61958  0.77255  0.48576  0.95510
    195   2.72271  5.15388  2.91141  2.11704  4.48333  3.46528  3.66173  3.94358  1.97086  3.44512  4.21046  2.94493  3.87296  2.13087  2.82667  2.33639  2.47242  3.53848  5.59174  4.20997    200 - -
          2.68618  4.42225  2.77519  2.73123  3.46354  2.40513  3.72494  3.29354  2.67741  2.69355  4.24690  2.90347  2.73739  3.18146  2.89801  2.37887  2.77519  2.98518  4.58477  3.61503
          0.01926  4.35504  5.07739  0.61958  0.77255  0.48576  0.95510
    196   4.17345  5.25874  5.11678  4.92613  0.80921  4.80352  3.64991  3.77782  4.73727  3.01615  4.34066  4.42311  5.08509  4.54363  4.64735  4.19907  4.38442  3.72640  3.74675  1.27463    201 - -
          2.68618  4.42225  2.77519  2.73123  3.46354  2.40513  3.72494  3.29354  2.67741  2.69355  4.24690  2.90347  2.73739  3.18146  2.89801  2.37887  2.77519  2.98518  4.58477  3.61503
          0.01926  4.35504  5.07739  0.61958  0.77255  0.48576  0.95510
    197   1.86750  5.01743  3.14025  2.61835  4.39259  3.53965  3.75081  3.80453  2.36172  3.35358  4.17372  3.10789  3.96668  1.79731  2.26367  2.82068  3.04248  3.45141  5.53004  4.22622    202 - -
          2.68618  4.42225  2.77519  2.73123  3.46354  2.40513  3.72494  3.29354  2.67741  2.69355  4.24690  2.90347  2.73739  3.18146  2.89801  2.37887  2.77519  2.98518  4.58477  3.61503
          0.01926  4.35504  5.07739  0.61958  0.77255  0.48576  0.95510
    198   3.40674  4.72679  5.08972  4.57740  3.38804  4.67319  5.12646  2.15374  4.41403  0.90000  3.19640  4.78099  4.92785  4.57407  4.53105  4.06514  3.65841  1.51519  5.45150  4.33073    203 - -
          2.68618  4.42225  2.77519  2.73123  3.46354  2.40513  3.72494  3.29354  2.67741  2.69355  4.24690  2.90347  2.73739  3.18146  2.89801  2.37887  2.77519  2.98518  4.58477  3.61503
          0.01926  4.35504  5.07739  0.61958  0.77255  0.48576  0.95510
    199   2.72518  5.23353  2.40527  1.87076  4.56787  3.43095  3.66562  4.05323  2.42625  3.53278  4.28268  2.54603  3.85827  2.35100  2.47178  2.38248  2.96125  3.61953  5.66687  4.25012    204 - -
          2.68618  4.42225  2.77519  2.73123  3.46354  2.40513  3.72494  3.29354  2.67741  2.69355  4.24690  2.90347  2.73739  3.18146  2.89801  2.37887  2.77519  2.98518  4.58477  3.61503
          0.01926  4.35504  5.07739  0.61958  0.77255  0.48576  0.95510
    200   3.47716  5.60319  2.81876  0.49451  5.02750  3.66718  4.33396  4.58878  3.28681  4.13649  5.11992  3.33620  4.30341  3.55864  3.72604  3.42538  3.79478  4.23234  6.10103  4.86501    205 - -
          2.68618  4.42225  2.77519  2.73123  3.46354  2.40513  3.72494  3.29354  2.67741  2.69355  4.24690  2.90347  2.73739  3.18146  2.89801  2.37887  2.77519  2.98518  4.58477  3.61503
          0.01926  4.35504  5.07739  0.61958  0.77255  0.48576  0.95510
    201   3.41368  4.66615  5.29192  4.75509  3.48435  4.83445  5.28628  1.33832  4.63958  1.18079  3.25698  4.93978  5.02557  4.75112  4.73354  4.21403  3.65093  1.63165  5.56096  4.46613    206 - -
          2.68618  4.42225  2.77519  2.73123  3.46354  2.40513  3.72494  3.29354  2.67741  2.69355  4.24690  2.90347  2.73739  3.18146  2.89801  2.37887  2.77519  2.98518  4.58477  3.61503
          0.01926  4.35504  5.07739  0.61958  0.77255  0.48576  0.95510
    202   2.98196  5.52846  1.59625  1.44392  4.84191  3.40869  3.85505  4.33845  2.77996  3.83505  4.64237  2.87220  3.97048  2.99872  3.34015  2.89365  2.42337  3.90809  5.99287  4.51856    207 - -
          2.68618  4.42225  2.77519  2.73123  3.46354  2.40513  3.72494  3.29354  2.67741  2.69355  4.24690  2.90347  2.73739  3.18146  2.89801  2.37887  2.77519  2.98518  4.58477  3.61503
          0.01926  4.35504  5.07739  0.61958  0.77255  0.48576  0.95510
    203   2.74130  5.11416  2.82503  1.66042  4.43090  3.44624  2.87426  3.88830  2.49156  3.42445  4.20954  2.94891  3.88923  2.84121  2.96770  2.10124  2.58070  3.50173  5.60158  4.21773    208 - -
          2.68618  4.42225  2.77519  2.73123  3.46354  2.40513  3.72494  3.29354  2.67741  2.69355  4.24690  2.90347  2.73739  3.18146  2.89801  2.37887  2.77519  2.98518  4.58477  3.61503
          0.01926  4.35504  5.07739  0.61958  0.77255  0.48576  0.95510
    204   1.73849  4.28007  4.43087  3.86288  2.64305  4.02276  4.39972  1.91106  3.74622  2.26343  3.34072  4.05280  4.38399  3.96109  3.91788  3.33569  3.10124  1.67374  5.02500  3.82933    209 - -
          2.68618  4.42225  2.77519  2.73123  3.46354  2.40513  3.72494  3.29354  2.67741  2.69355  4.24690  2.90347  2.73739  3.18146  2.89801  2.37887  2.77519  2.98518  4.58477  3.61503
          0.01926  4.35504  5.07739  0.61958  0.77255  0.48576  0.95510
    205   2.35155  5.29267  2.11794  2.00896  4.61825  2.70605  3.70576  4.10745  2.17630  3.59083  4.35081  2.43289  3.88108  2.81949  3.01612  2.72271  3.01889  3.67518  5.73154  4.30270    210 - -
          2.68618  4.42225  2.77519  2.73123  3.46354  2.40513  3.72494  3.29354  2.67741  2.69355  4.24690  2.90347  2.73739  3.18146  2.89801  2.37887  2.77519  2.98518  4.58477  3.61503
          0.01926  4.35504  5.07739  0.61958  0.77255  0.48576  0.95510
    206   3.00550  4.48703  4.33325  3.78525  3.33443  4.10274  4.45102  2.01787  3.64953  1.16252  3.22297  4.05930  2.53141  3.90260  3.86259  3.41985  3.24985  2.37417  5.10722  3.94009    211 - -
          2.68618  4.42225  2.77519  2.73123  3.46354  2.40513  3.72494  3.29354  2.67741  2.69355  4.24690  2.90347  2.73739  3.18146  2.89801  2.37887  2.77519  2.98518  4.58477  3.61503
          0.01926  4.35504  5.07739  0.61958  0.77255  0.48576  0.95510
    207   2.68860  5.16420  2.47593  2.11652  4.49365  3.43716  3.64527  3.96932  2.39203  3.46197  4.21310  2.90964  3.84517  2.23309  2.49342  2.31629  2.47667  3.54725  5.60491  4.20133    212 - -
          2.68618  4.42225  2.77519  2.73123  3.46354  2.40513  3.72494  3.29354  2.67741  2.69355  4.24690  2.90347  2.73739  3.18146  2.89801  2.37887  2.77519  2.98518  4.58477  3.61503
          0.01926  4.35504  5.07739  0.61958  0.77255  0.48576  0.95510
    208   2.65851  4.74146  2.56245  2.58908  3.98983  3.49211  3.75873  3.37138  2.60089  2.56666  3.86382  3.08758  2.35229  2.93928  3.04781  2.34740  2.90429  2.58240  5.30833  3.99771    213 - -
          2.68618  4.42225  2.77519  2.73123  3.46354  2.40513  3.72494  3.29354  2.67741  2.69355  4.24690  2.90347  2.73739  3.18146  2.89801  2.37887  2.77519  2.98518  4.58477  3.61503
          0.01926  4.35504  5.07739  0.61958  0.77255  0.48576  0.95510
    209   2.85507  5.30287  2.63269  2.00652  4.61279  2.00121  2.79406  4.09396  2.59546  3.60570  4.39758  2.05512  3.92987  2.90616  3.09331  2.80477  3.10646  3.68916  5.76554  4.34787    214 - -
          2.68620  4.42227  2.77486  2.73125  3.46356  2.40515  3.72497  3.29356  2.67743  2.69357  4.24692  2.90349  2.73742  3.18148  2.89803  2.37889  2.77522  2.98520  4.58479  3.61505
          0.12908  2.16401  5.07739  0.30309  1.34146  0.48576  0.95510
    210   3.47716  5.60319  2.81876  0.49451  5.02750  3.66718  4.33396  4.58878  3.28681  4.13649  5.11992  3.33620  4.30341  3.55864  3.72604  3.42538  3.79478  4.23234  6.10103  4.86501    216 - -
          2.68618  4.42225  2.77519  2.73123  3.46354  2.40513  3.72494  3.29354  2.67741  2.69355  4.24690  2.90347  2.73739  3.18146  2.89801  2.37887  2.77519  2.98518  4.58477  3.61503
          0.01926  4.35504  5.07739  0.61958  0.77255  0.48576  0.95510
    211   2.73354  4.90853  2.04784  2.19882  3.86847  3.51519  3.71791  3.55637  2.58010  3.15096  3.98753  3.04425  3.92799  2.91461  3.04151  2.76322  2.96806  3.24316  3.22759  2.46970    217 - -
          2.68618  4.42225  2.77519  2.73123  3.46354  2.40513  3.72494  3.29354  2.67741  2.69355  4.24690  2.90347  2.73739  3.18146  2.89801  2.37887  2.77519  2.98518  4.58477  3.61503
          0.01926  4.35504  5.07739  0.61958  0.77255  0.48576  0.95510
    212   2.69192  4.95985  3.01651  1.76787  4.22639  3.48816  3.68412  3.64655  2.43347  2.70447  4.02821  2.62915  3.88444  2.82016  2.47591  2.70474  2.92206  2.83591  5.44000  4.09443    218 - -
          2.68618  4.42225  2.77519  2.73123  3.46354  2.40513  3.72494  3.29354  2.67741  2.69355  4.24690  2.90347  2.73739  3.18146  2.89801  2.37887  2.77519  2.98518  4.58477  3.61503
          0.01926  4.35504  5.07739  0.61958  0.77255  0.48576  0.95510
    213   1.93556  4.93236  2.98046  1.94575  4.18892  3.48924  3.72221  3.59523  2.50198  2.59798  4.01565  3.01948  3.90477  2.45836  2.94931  2.73653  2.94929  3.26906  5.43661  4.09794    219 - -
          2.68618  4.42225  2.77519  2.73123  3.46354  2.40513  3.72494  3.29354  2.67741  2.69355  4.24690  2.90347  2.73739  3.18146  2.89801  2.37887  2.77519  2.98518  4.58477  3.61503
          0.01926  4.35504  5.07739  0.61958  0.77255  0.48576  0.95510
    214   3.74886  5.08272  4.96613  4.63384  3.39894  4.59209  5.14412  2.65075  4.40078  0.44847  3.31516  4.86604  4.96054  4.64717  4.48703  4.26283  4.02932  2.80838  5.42399  4.25060    220 - -
          2.68618  4.42225  2.77519  2.73123  3.46354  2.40513  3.72494  3.29354  2.67741  2.69355  4.24690  2.90347  2.73739  3.18146  2.89801  2.37887  2.77519  2.98518  4.58477  3.61503
          0.01926  4.35504  5.07739  0.61958  0.77255  0.48576  0.95510
    215   2.68410  4.84687  3.08457  2.00938  4.08164  3.51000  3.70951  2.78200  2.18943  3.09468  3.92081  3.04856  3.90154  2.48134  2.92445  2.72684  2.91377  2.44670  5.35115  4.02938    221 - -
          2.68618  4.42225  2.77519  2.73123  3.46354  2.40513  3.72494  3.29354  2.67741  2.69355  4.24690  2.90347  2.73739  3.18146  2.89801  2.37887  2.77519  2.98518  4.58477  3.61503
          0.01926  4.35504  5.07739  0.61958  0.77255  0.48576  0.95510
    216   2.16660  5.27632  2.31148  2.05047  4.59956  2.72873  3.70481  4.08572  2.50317  3.57432  4.33602  2.41362  3.88004  2.34454  3.01453  2.72022  3.01351  3.65779  5.71903  4.29346    222 - -
          2.68618  4.42225  2.77519  2.73123  3.46354  2.40513  3.72494  3.29354  2.67741  2.69355  4.24690  2.90347  2.73739  3.18146  2.89801  2.37887  2.77519  2.98518  4.58477  3.61503
          0.01926  4.35504  5.07739  0.61958  0.77255  0.48576  0.95510
    217   3.00592  5.59249  1.83252  1.25574  4.89741  3.41625  3.84935  4.40967  2.19987  3.87919  4.68263  2.86799  3.97645  2.98984  3.29954  2.90685  3.27036  3.96840  6.01882  4.53958    223 - -
          2.68618  4.42225  2.77519  2.73123  3.46354  2.40513  3.72494  3.29354  2.67741  2.69355  4.24690  2.90347  2.73739  3.18146  2.89801  2.37887  2.77519  2.98518  4.58477  3.61503
          0.01926  4.35504  5.07739  0.61958  0.77255  0.48576  0.95510
    218   2.33567  4.91763  3.05733  2.21155  4.17437  3.50191  3.69266  2.62700  2.43971  3.17703  3.98866  3.02536  3.89447  2.14510  2.48297  2.71831  2.92279  3.25722  5.40432  4.07218    224 - -
          2.68618  4.42225  2.77519  2.73123  3.46354  2.40513  3.72494  3.29354  2.67741  2.69355  4.24690  2.90347  2.73739  3.18146  2.89801  2.37887  2.77519  2.98518  4.58477  3.61503
          0.01926  4.35504  5.07739  0.61958  0.77255  0.48576  0.95510
    219   2.41418  5.08500  2.94583  2.12046  4.39510  3.45909  3.65074  3.84942  2.38372  3.37170  4.14043  2.51810  3.85669  2.15406  2.47539  2.66681  2.91522  2.93357  5.53739  4.15916    225 - -
          2.68618  4.42225  2.77519  2.73123  3.46354  2.40513  3.72494  3.29354  2.67741  2.69355  4.24690  2.90347  2.73739  3.18146  2.89801  2.37887  2.77519  2.98518  4.58477  3.61503
          0.01926  4.35504  5.07739  0.61958  0.77255  0.48576  0.95510
    220   3.04716  5.26307  3.47793  2.79575  4.66619  3.74553  3.71841  4.03355  1.55842  2.62040  4.32595  3.24222  4.09889  2.32772  1.60221  3.03651  3.22502  3.69518  5.57374  4.35253    226 - -
          2.68618  4.42225  2.77519  2.73123  3.46354  2.40513  3.72494  3.29354  2.67741  2.69355  4.24690  2.90347  2.73739  3.18146  2.89801  2.37887  2.77519  2.98518  4.58477  3.61503
          0.01926  4.35504  5.07739  0.61958  0.77255  0.48576  0.95510
    221   3.58789  4.84553  5.33751  4.80423  3.30530  4.93719  5.29502  1.52632  4.64071  0.81738  3.08405  5.02859  5.07491  4.71014  4.70845  4.33293  3.81531  2.24630  5.46638  4.40198    227 - -
          2.68618  4.42225  2.77519  2.73123  3.46354  2.40513  3.72494  3.29354  2.67741  2.69355  4.24690  2.90347  2.73739  3.18146  2.89801  2.37887  2.77519  2.98518  4.58477  3.61503
          0.01926  4.35504  5.07739  0.61958  0.77255  0.48576  0.95510
    222   2.46627  2.72504  3.61296  3.19281  4.26289  3.23146  4.23577  3.68034  3.17565  3.36410  4.20037  2.43638  3.90747  3.49182  3.52309  1.14336  2.89977  3.23361  5.62014  4.37649    228 - -
          2.68618  4.42225  2.77519  2.73123  3.46354  2.40513  3.72494  3.29354  2.67741  2.69355  4.24690  2.90347  2.73739  3.18146  2.89801  2.37887  2.77519  2.98518  4.58477  3.61503
          0.01926  4.35504  5.07739  0.61958  0.77255  0.48576  0.95510
    223   2.75798  5.23457  2.76866  1.93253  4.55678  3.44076  2.81427  4.03415  2.45444  3.52758  4.29167  2.14076  3.87986  2.38427  2.94085  2.33354  2.99536  3.61607  5.67198  4.26343    229 - -
          2.68618  4.42225  2.77519  2.73123  3.46354  2.40513  3.72494  3.29354  2.67741  2.69355  4.24690  2.90347  2.73739  3.18146  2.89801  2.37887  2.77519  2.98518  4.58477  3.61503
          0.01926  4.35504  5.07739  0.61958  0.77255  0.48576  0.95510
    224   2.67486  4.21165  3.93256  3.35853  2.66619  3.73612  2.99577  2.65005  3.26069  1.73442  3.31032  3.63605  4.10936  3.51421  3.50162  2.52561  2.90814  2.11328  4.75964  3.51277    230 - -
          2.68618  4.42225  2.77519  2.73123  3.46354  2.40513  3.72494  3.29354  2.67741  2.69355  4.24690  2.90347  2.73739  3.18146  2.89801  2.37887  2.77519  2.98518  4.58477  3.61503
          0.01926  4.35504  5.07739  0.61958  0.77255  0.48576  0.95510
    225   2.87968  5.31953  1.97473  1.37075  4.61611  3.43041  3.80302  4.04000  2.67157  3.60768  4.41756  2.90949  3.94241  2.94246  3.19541  2.82799  3.13630  2.66010  5.80024  4.37282    231 - -
          2.68618  4.42225  2.77519  2.73123  3.46354  2.40513  3.72494  3.29354  2.67741  2.69355  4.24690  2.90347  2.73739  3.18146  2.89801  2.37887  2.77519  2.98518  4.58477  3.61503
          0.01926  4.35504  5.07739  0.61958  0.77255  0.48576  0.95510
    226   2.71633  5.07840  3.00372  2.14052  4.38724  3.49023  3.66150  3.82773  1.71335  3.35501  3.24806  2.98109  3.88286  2.41072  2.78551  2.70416  2.58928  3.45006  5.52219  4.16453    232 - -
          2.68618  4.42225  2.77519  2.73123  3.46354  2.40513  3.72494  3.29354  2.67741  2.69355  4.24690  2.90347  2.73739  3.18146  2.89801  2.37887  2.77519  2.98518  4.58477  3.61503
          0.01926  4.35504  5.07739  0.61958  0.77255  0.48576  0.95510
    227   3.46647  4.73198  5.27411  4.72655  3.37910  4.84082  5.24211  1.76714  4.60007  0.88660  3.15025  4.93227  5.01265  4.68211  4.68450  4.21511  3.69766  1.74372  5.48591  4.42095    233 - -
          2.68618  4.42225  2.77519  2.73123  3.46354  2.40513  3.72494  3.29354  2.67741  2.69355  4.24690  2.90347  2.73739  3.18146  2.89801  2.37887  2.77519  2.98518  4.58477  3.61503
          0.01926  4.35504  5.07739  0.61958  0.77255  0.48576  0.95510
    228   2.68900  3.32163  3.13595  2.56708  4.05581  3.52441  3.71081  3.45962  2.17440  3.07363  3.90096  3.07114  3.91040  2.43511  2.29984  2.73926  2.50813  3.15355  5.32512  3.10049    234 - -
          2.68618  4.42225  2.77519  2.73123  3.46354  2.40513  3.72494  3.29354  2.67741  2.69355  4.24690  2.90347  2.73739  3.18146  2.89801  2.37887  2.77519  2.98518  4.58477  3.61503
          0.01926  4.35504  5.07739  0.61958  0.77255  0.48576  0.95510
    229   2.84621  5.38080  2.21643  1.65456  4.70753  3.43117  3.74136  4.20043  2.14692  3.67281  4.44249  2.88994  3.91320  2.01379  3.04270  2.78009  3.09108  3.76477  5.80535  4.37076    235 - -
          2.68618  4.42225  2.77519  2.73123  3.46354  2.40513  3.72494  3.29354  2.67741  2.69355  4.24690  2.90347  2.73739  3.18146  2.89801  2.37887  2.77519  2.98518  4.58477  3.61503
          0.01926  4.35504  5.07739  0.61958  0.77255  0.48576  0.95510
    230   1.98568  4.26901  3.94929  3.40542  3.48869  3.67359  4.15050  2.59993  3.31849  1.83300  3.45895  3.67265  4.12631  3.59026  3.58130  2.45234  2.94862  1.84382  5.00878  3.80253    236 - -
          2.68618  4.42225  2.77519  2.73123  3.46354  2.40513  3.72494  3.29354  2.67741  2.69355  4.24690  2.90347  2.73739  3.18146  2.89801  2.37887  2.77519  2.98518  4.58477  3.61503
          0.01926  4.35504  5.07739  0.61958  0.77255  0.48576  0.95510
    231   2.11102  4.27324  3.80063  3.23440  3.42015  3.68649  4.02003  2.66792  3.15974  2.14745  2.71973  3.56049  4.08480  3.43722  3.44996  2.12887  2.91115  2.13263  4.91678  3.70517    237 - -
          2.68618  4.42225  2.77519  2.73123  3.46354  2.40513  3.72494  3.29354  2.67741  2.69355  4.24690  2.90347  2.73739  3.18146  2.89801  2.37887  2.77519  2.98518  4.58477  3.61503
          0.01926  4.35504  5.07739  0.61958  0.77255  0.48576  0.95510
    232   2.66302  4.68553  3.18032  2.63620  3.89006  2.82613  3.76084  3.28751  2.60682  2.94071  3.78998  3.12422  3.92341  1.99524  3.03299  2.75341  2.55756  2.62374  5.23034  2.96897    238 - -
          2.68618  4.42225  2.77519  2.73123  3.46354  2.40513  3.72494  3.29354  2.67741  2.69355  4.24690  2.90347  2.73739  3.18146  2.89801  2.37887  2.77519  2.98518  4.58477  3.61503
          0.01926  4.35504  5.07739  0.61958  0.77255  0.48576  0.95510
    233   2.69716  5.14703  2.90162  2.11340  4.47540  3.45062  3.64926  3.94263  2.37861  3.44169  4.19951  2.27938  3.85519  2.36301  2.45896  2.33969  2.58773  3.53025  5.58807  4.19641    239 - -
          2.68618  4.42225  2.77519  2.73123  3.46354  2.40513  3.72494  3.29354  2.67741  2.69355  4.24690  2.90347  2.73739  3.18146  2.89801  2.37887  2.77519  2.98518  4.58477  3.61503
          0.01926  4.35504  5.07739  0.61958  0.77255  0.48576  0.95510
    234   1.06107  4.31172  3.89552  3.48564  4.16435  3.24176  4.40175  3.36642  3.44415  3.21757  4.10716  3.60418  3.94636  3.72604  3.73237  2.05754  2.90344  2.24033  5.59326  4.39098    240 - -
          2.68618  4.42225  2.77519  2.73123  3.46354  2.40513  3.72494  3.29354  2.67741  2.69355  4.24690  2.90347  2.73739  3.18146  2.89801  2.37887  2.77519  2.98518  4.58477  3.61503
          0.01926  4.35504  5.07739  0.61958  0.77255  0.48576  0.95510
    235   2.66626  4.71985  2.65517  2.60290  3.91213  3.52558  3.73883  3.31410  2.57344  2.23044  3.80268  3.09995  3.91548  2.92762  2.37139  2.74466  2.45627  3.02982  5.24145  3.07733    241 - -
          2.68618  4.42225  2.77519  2.73123  3.46354  2.40513  3.72494  3.29354  2.67741  2.69355  4.24690  2.90347  2.73739  3.18146  2.89801  2.37887  2.77519  2.98518  4.58477  3.61503
          0.01926  4.35504  5.07739  0.61958  0.77255  0.48576  0.95510
    236   1.92959  4.88528  3.01964  2.52430  4.10954  3.49113  3.72694  3.56209  2.51912  3.16390  3.98607  2.56528  3.90689  2.13301  2.96204  2.73602  2.94060  3.23840  5.38249  3.01732    242 - -
          2.68618  4.42225  2.77519  2.73123  3.46354  2.40513  3.72494  3.29354  2.67741  2.69355  4.24690  2.90347  2.73739  3.18146  2.89801  2.37887  2.77519  2.98518  4.58477  3.61503
          0.01926  4.35504  5.07739  0.61958  0.77255  0.48576  0.95510
    237   1.87474  4.42318  3.51990  2.95650  3.58534  3.63899  3.90653  2.42887  2.43399  2.23944  3.53340  3.36985  4.02757  3.21460  3.23820  2.89062  2.54735  2.61959  5.03126  3.79282    243 - -
          2.68618  4.42225  2.77519  2.73123  3.46354  2.40513  3.72494  3.29354  2.67741  2.69355  4.24690  2.90347  2.73739  3.18146  2.89801  2.37887  2.77519  2.98518  4.58477  3.61503
          0.01926  4.35504  5.07739  0.61958  0.77255  0.48576  0.95510
    238   3.63587  4.90211  5.32284  4.79266  3.26066  4.94955  5.28035  1.84141  4.61264  0.67390  3.04429  5.03209  5.07932  4.68202  4.68036  4.35024  3.86140  2.35970  5.43692  4.37366    244 - -
          2.68618  4.42225  2.77519  2.73123  3.46354  2.40513  3.72494  3.29354  2.67741  2.69355  4.24690  2.90347  2.73739  3.18146  2.89801  2.37887  2.77519  2.98518  4.58477  3.61503
          0.01926  4.35504  5.07739  0.61958  0.77255  0.48576  0.95510
    239   2.65883  3.33672  3.51105  2.94170  3.53470  3.62080  3.87125  2.91344  2.85935  2.26798  3.51304  3.35069  4.00599  3.19179  2.31599  2.21188  2.89306  2.68463  4.97295  2.86489    245 - -
          2.68618  4.42225  2.77519  2.73123  3.46354  2.40513  3.72494  3.29354  2.67741  2.69355  4.24690  2.90347  2.73739  3.18146  2.89801  2.37887  2.77519  2.98518  4.58477  3.61503
          0.01926  4.35504  5.07739  0.61958  0.77255  0.48576  0.95510
    240   2.81805  5.24366  2.68116  1.78528  4.59032  2.05267  3.76447  4.06109  2.57409  3.57622  4.36321  2.92583  3.91741  2.33939  3.06621  2.32480  3.07284  3.65232  5.74022  4.33246    246 - -
          2.68604  4.42235  2.77504  2.73133  3.46364  2.40523  3.72504  3.29364  2.67751  2.69341  4.24700  2.90357  2.73725  3.18156  2.89811  2.37873  2.77504  2.98528  4.58487  3.61513
          0.78452  1.34251  1.26418  0.63164  0.75868  0.48576  0.95510
    241   2.93158  5.53330  1.57601  1.67788  4.81808  3.24182  3.75439  4.34341  2.74767  3.82423  4.65628  2.08145  3.84759  2.91153  3.34096  2.81533  3.21247  3.90495  5.97822  4.46748    250 - -
          2.68618  4.42225  2.77519  2.73123  3.46354  2.40513  3.72494  3.29354  2.67741  2.69355  4.24690  2.90347  2.73739  3.18146  2.89801  2.37887  2.77519  2.98518  4.58477  3.61503
          0.02671  4.03175  4.75410  0.61958  0.77255  0.62831  0.76248
    242   2.33232  4.65384  2.60913  2.55393  3.86503  3.46620  3.69258  3.22961  2.53106  2.89473  3.04928  3.04953  3.86023  2.88056  2.47434  2.68756  2.84019  2.50104  5.19698  3.89658    251 - -
          2.68618  4.42225  2.77519  2.73123  3.46354  2.40513  3.72494  3.29354  2.67741  2.69355  4.24690  2.90347  2.73739  3.18146  2.89801  2.37887  2.77519  2.98518  4.58477  3.61503
          0.02366  4.15157  4.87391  0.61958  0.77255  0.72666  0.66072
    243   2.84001  5.12747  1.18821  2.34669  4.61197  3.28806  3.89647  4.01073  2.86994  3.65019  4.51959  2.89199  3.90596  3.07485  3.39902  2.82080  2.30636  3.61500  5.86068  4.44129    252 - -
          2.68618  4.42225  2.77519  2.73123  3.46354  2.40513  3.72494  3.29354  2.67741  2.69355  4.24690  2.90347  2.73739  3.18146  2.89801  2.37887  2.77519  2.98518  4.58477  3.61503
          0.02366  4.15157  4.87391  0.61958  0.77255  0.53360  0.88307
    244   2.34473  4.41298  3.45933  2.46011  3.59363  3.60679  3.89179  2.77620  2.86911  2.25104  3.53352  3.33331  4.00256  3.18908  3.23811  2.86205  2.39535  2.00224  5.04295  3.79874    253 - -
          2.68618  4.42225  2.77519  2.73123  3.46354  2.40513  3.72494  3.29354  2.67741  2.69355  4.24690  2.90347  2.73739  3.18146  2.89801  2.37887  2.77519  2.98518  4.58477  3.61503
          0.02132  4.25461  4.97695  0.61958  0.77255  0.41115  1.08733
    245   2.66542  4.94737  2.98163  2.45526  3.31994  2.81318  3.68570  3.66670  2.46821  3.23990  4.03489  2.55838  2.96757  2.17512  2.94002  2.39843  2.90347  3.31228  5.45216  4.09562    254 - -
          2.68618  4.42225  2.77519  2.73123  3.46354  2.40513  3.72494  3.29354  2.67741  2.69355  4.24690  2.90347  2.73739  3.18146  2.89801  2.37887  2.77519  2.98518  4.58477  3.61503
          0.01926  4.35504  5.07739  0.61958  0.77255  0.48576  0.95510
    246   2.30534  5.03869  2.52050  1.89618  4.32617  2.47161  3.70277  2.95093  2.50081  3.32747  4.11985  2.95512  3.87782  2.83467  2.98692  2.70285  2.94825  3.39674  5.53177  4.15831    255 - -
          2.68618  4.42225  2.77519  2.73123  3.46354  2.40513  3.72494  3.29354  2.67741  2.69355  4.24690  2.90347  2.73739  3.18146  2.89801  2.37887  2.77519  2.98518  4.58477  3.61503
          0.01926  4.35504  5.07739  0.61958  0.77255  0.48576  0.95510
    247   2.67367  5.01354  2.53201  2.42137  4.30540  2.46229  3.67146  2.92267  2.44417  3.30243  4.08563  2.52166  3.85939  2.79632  2.58734  2.39489  2.90920  3.37862  5.49729  4.12698    256 - -
          2.68618  4.42225  2.77519  2.73123  3.46354  2.40513  3.72494  3.29354  2.67741  2.69355  4.24690  2.90347  2.73739  3.18146  2.89801  2.37887  2.77519  2.98518  4.58477  3.61503
          0.01926  4.35504  5.07739  0.61958  0.77255  0.48576  0.95510
    248   1.88950  4.63618  3.22012  2.72174  4.07976  2.78376  3.87217  3.48225  2.73082  2.54154  3.96004  2.64280  3.90244  3.06476  3.15976  1.96276  2.90005  3.14043  5.39957  4.10576    257 - -
          2.68618  4.42225  2.77519  2.73123  3.46354  2.40513  3.72494  3.29354  2.67741  2.69355  4.24690  2.90347  2.73739  3.18146  2.89801  2.37887  2.77519  2.98518  4.58477  3.61503
          0.01926  4.35504  5.07739  0.61958  0.77255  0.48576  0.95510
    249   2.13613  4.59069  2.27093  2.79413  3.79552  3.59165  3.88953  2.95800  2.80315  2.07640  3.70399  3.25818  4.00584  3.12594  3.21598  2.85105  2.94953  2.31500  5.21955  3.94607    258 - -
          2.68618  4.42225  2.77519  2.73123  3.46354  2.40513  3.72494  3.29354  2.67741  2.69355  4.24690  2.90347  2.73739  3.18146  2.89801  2.37887  2.77519  2.98518  4.58477  3.61503
          0.01926  4.35504  5.07739  0.61958  0.77255  0.48576  0.95510
    250   2.84345  4.24799  4.47445  3.89960  2.93621  3.96343  4.10258  2.57678  3.73257  1.46127  3.24549  3.98923  4.31007  3.89492  3.83195  3.26884  3.07333  1.90790  3.04066  2.50187    259 - -
          2.68618  4.42225  2.77519  2.73123  3.46354  2.40513  3.72494  3.29354  2.67741  2.69355  4.24690  2.90347  2.73739  3.18146  2.89801  2.37887  2.77519  2.98518  4.58477  3.61503
          0.01926  4.35504  5.07739  0.61958  0.77255  0.48576  0.95510
    251   2.38672  4.73283  2.73316  2.26311  3.93935  3.51203  3.72895  3.33594  2.56900  2.51604  3.81463  3.07885  3.90242  2.91038  3.01576  2.38176  2.88722  2.61064  5.25987  3.09173    260 - -
          2.68618  4.42225  2.77519  2.73123  3.46354  2.40513  3.72494  3.29354  2.67741  2.69355  4.24690  2.90347  2.73739  3.18146  2.89801  2.37887  2.77519  2.98518  4.58477  3.61503
          0.01926  4.35504  5.07739  0.61958  0.77255  0.48576  0.95510
    252   2.61813  3.27983  3.44565  2.89082  3.69594  2.34083  3.88814  2.52155  2.83705  2.76180  3.63853  3.30328  3.96526  3.16584  2.63521  2.13040  2.88463  2.80355  5.10572  3.85738    261 - -
          2.68618  4.42225  2.77519  2.73123  3.46354  2.40513  3.72494  3.29354  2.67741  2.69355  4.24690  2.90347  2.73739  3.18146  2.89801  2.37887  2.77519  2.98518  4.58477  3.61503
          0.01926  4.35504  5.07739  0.61958  0.77255  0.48576  0.95510
    253   2.32836  4.44010  2.74060  3.00306  3.53950  3.67907  3.95715  2.80340  2.97084  1.75266  2.43693  3.41640  4.06643  3.27537  3.32761  2.93937  2.95161  2.61650  5.03789  3.80602    262 - -
          2.68618  4.42225  2.77519  2.73123  3.46354  2.40513  3.72494  3.29354  2.67741  2.69355  4.24690  2.90347  2.73739  3.18146  2.89801  2.37887  2.77519  2.98518  4.58477  3.61503
          0.01926  4.35504  5.07739  0.61958  0.77255  0.48576  0.95510
    254   1.85425  4.70147  3.18064  2.71640  4.27619  1.97060  3.89877  3.68565  2.23718  3.30605  4.12299  3.16134  3.90184  3.07089  3.12405  2.68901  2.38383  3.29576  5.54278  4.23980    263 - -
          2.68618  4.42225  2.77519  2.73123  3.46354  2.40513  3.72494  3.29354  2.67741  2.69355  4.24690  2.90347  2.73739  3.18146  2.89801  2.37887  2.77519  2.98518  4.58477  3.61503
          0.01926  4.35504  5.07739  0.61958  0.77255  0.48576  0.95510
    255   2.76139  5.20767  2.95585  1.87710  4.55919  3.49381  3.66039  4.01738  2.04646  3.49428  4.25809  2.96699  3.89485  2.14653  2.42059  2.35678  2.98552  3.60432  5.61599  4.24607    264 - -
          2.68618  4.42225  2.77519  2.73123  3.46354  2.40513  3.72494  3.29354  2.67741  2.69355  4.24690  2.90347  2.73739  3.18146  2.89801  2.37887  2.77519  2.98518  4.58477  3.61503
          0.01926  4.35504  5.07739  0.61958  0.77255  0.48576  0.95510
    256   1.66733  4.33669  3.62844  3.08660  3.50381  2.75121  3.96284  2.37953  3.03119  2.59158  3.49940  3.44750  4.03073  3.32953  3.35730  2.88769  2.90100  2.61705  4.96978  2.87916    265 - -
          2.68618  4.42225  2.77519  2.73123  3.46354  2.40513  3.72494  3.29354  2.67741  2.69355  4.24690  2.90347  2.73739  3.18146  2.89801  2.37887  2.77519  2.98518  4.58477  3.61503
          0.01926  4.35504  5.07739  0.61958  0.77255  0.48576  0.95510
    257   2.78391  4.91911  3.23940  2.64210  4.17529  3.59108  3.71914  2.82410  2.11072  2.59435  3.98973  3.12902  3.96780  2.09928  2.07445  2.82536  2.99963  3.26055  5.37966  4.09373    266 - -
          2.68618  4.42225  2.77519  2.73123  3.46354  2.40513  3.72494  3.29354  2.67741  2.69355  4.24690  2.90347  2.73739  3.18146  2.89801  2.37887  2.77519  2.98518  4.58477  3.61503
          0.01926  4.35504  5.07739  0.61958  0.77255  0.48576  0.95510
    258   2.17107  4.89751  2.54801  2.48854  4.15803  2.81893  3.71232  3.57379  2.20054  2.29077  3.98776  3.01083  3.88709  2.86203  2.97677  2.70890  2.91957  3.24315  5.41342  4.07282    267 - -
          2.68618  4.42225  2.77519  2.73123  3.46354  2.40513  3.72494  3.29354  2.67741  2.69355  4.24690  2.90347  2.73739  3.18146  2.89801  2.37887  2.77519  2.98518  4.58477  3.61503
          0.01926  4.35504  5.07739  0.61958  0.77255  0.48576  0.95510
    259   1.89380  5.21807  2.73065  1.83470  4.53898  3.44084  3.73126  4.00424  2.51997  3.52125  4.30351  2.41539  3.90330  2.34773  3.00570  2.75336  3.03533  3.60318  5.68593  4.28473    268 - -
          2.68618  4.42225  2.77519  2.73123  3.46354  2.40513  3.72494  3.29354  2.67741  2.69355  4.24690  2.90347  2.73739  3.18146  2.89801  2.37887  2.77519  2.98518  4.58477  3.61503
          0.01926  4.35504  5.07739  0.61958  0.77255  0.48576  0.95510
    260   2.75988  4.59281  2.61028  2.87887  3.74636  3.60920  3.98113  2.97162  2.94107  1.42741  3.68455  3.32702  4.06131  3.25267  3.32782  2.93048  2.40663  2.76698  5.22555  3.95980    269 - -
          2.68618  4.42225  2.77519  2.73123  3.46354  2.40513  3.72494  3.29354  2.67741  2.69355  4.24690  2.90347  2.73739  3.18146  2.89801  2.37887  2.77519  2.98518  4.58477  3.61503
          0.01926  4.35504  5.07739  0.61958  0.77255  0.48576  0.95510
    261   2.07478  4.66896  3.19368  2.10857  3.85936  3.53923  3.76145  2.71146  2.61736  2.89188  2.91299  3.13164  3.92866  2.61036  3.04522  2.76172  2.89702  2.95754  5.21078  3.92053    270 - -
          2.68618  4.42225  2.77519  2.73123  3.46354  2.40513  3.72494  3.29354  2.67741  2.69355  4.24690  2.90347  2.73739  3.18146  2.89801  2.37887  2.77519  2.98518  4.58477  3.61503
          0.01926  4.35504  5.07739  0.61958  0.77255  0.48576  0.95510
    262   2.28847  5.06341  2.87984  2.13289  4.41503  3.45025  3.73037  3.85708  2.14397  3.40414  4.19555  2.98000  3.89806  2.86151  2.94559  1.70108  2.98584  3.47489  5.58871  4.22207    271 - -
          2.68618  4.42225  2.77519  2.73123  3.46354  2.40513  3.72494  3.29354  2.67741  2.69355  4.24690  2.90347  2.73739  3.18146  2.89801  2.37887  2.77519  2.98518  4.58477  3.61503
          0.11506  4.35504  2.34505  0.61958  0.77255  0.48576  0.95510
    263   2.30318  4.93575  2.50246  2.11002  4.22434  3.42712  3.66639  3.65274  2.45756  3.23056  4.02627  2.94932  3.84202  2.80122  2.93485  2.37482  2.53694  2.70066  5.44523  4.08549    272 - -
          2.68626  4.42067  2.77527  2.73099  3.46362  2.40499  3.72502  3.29362  2.67749  2.69363  4.24698  2.90355  2.73748  3.18154  2.89809  2.37872  2.77527  2.98526  4.58485  3.61511
          0.25762  1.51296  4.98351  0.67336  0.71334  0.41511  1.07959
    264   2.72018  4.27486  2.62014  3.33114  2.56443  3.76980  3.99595  2.00859  3.25218  2.07878  3.34479  3.63125  4.13750  3.50573  3.51471  3.04169  2.95169  2.48679  4.74980  2.71828    275 - -
          2.68618  4.42225  2.77519  2.73123  3.46354  2.40513  3.72494  3.29354  2.67741  2.69355  4.24690  2.90347  2.73739  3.18146  2.89801  2.37887  2.77519  2.98518  4.58477  3.61503
          0.01926  4.35504  5.07739  0.61958  0.77255  0.48576  0.95510
    265   3.04590  5.55891  1.10458  2.30483  4.95215  3.38480  3.94558  4.48461  2.94973  3.97996  4.81213  2.25360  4.00478  3.10803  3.53925  2.25401  3.34955  4.02952  6.13282  4.63369    276 - -
          2.68618  4.42225  2.77519  2.73123  3.46354  2.40513  3.72494  3.29354  2.67741  2.69355  4.24690  2.90347  2.73739  3.18146  2.89801  2.37887  2.77519  2.98518  4.58477  3.61503
          0.01926  4.35504  5.07739  0.61958  0.77255  0.48576  0.95510
    266   2.06551  4.89841  2.95247  2.16687  4.38117  2.24261  3.79606  3.82557  2.60798  3.39469  4.18645  3.02638  2.89674  2.93785  3.08094  2.22863  2.94472  3.42141  5.59693  4.24111    277 - -
          2.68618  4.42225  2.77519  2.73123  3.46354  2.40513  3.72494  3.29354  2.67741  2.69355  4.24690  2.90347  2.73739  3.18146  2.89801  2.37887  2.77519  2.98518  4.58477  3.61503
          0.01926  4.35504  5.07739  0.61958  0.77255  0.48576  0.95510
    267   2.39488  5.00499  2.97569  2.44013  4.32858  3.45147  3.67484  3.77313  2.14501  3.31992  4.10018  2.96969  3.04077  2.43026  2.89455  2.05551  2.56499  3.39416  5.50693  4.14087    278 - -
          2.68618  4.42225  2.77519  2.73123  3.46354  2.40513  3.72494  3.29354  2.67741  2.69355  4.24690  2.90347  2.73739  3.18146  2.89801  2.37887  2.77519  2.98518  4.58477  3.61503
          0.01926  4.35504  5.07739  0.61958  0.77255  0.48576  0.95510
    268   3.39601  4.71922  4.86696  4.37684  2.04576  4.45690  4.12461  2.77002  4.21552  0.96687  3.34115  4.36527  4.72920  4.26269  4.27166  3.79019  3.61574  2.81248  4.34276  2.16252    279 - -
          2.68618  4.42225  2.77519  2.73123  3.46354  2.40513  3.72494  3.29354  2.67741  2.69355  4.24690  2.90347  2.73739  3.18146  2.89801  2.37887  2.77519  2.98518  4.58477  3.61503
          0.01926  4.35504  5.07739  0.61958  0.77255  0.48576  0.95510
    269   2.36345  5.14399  2.92840  2.13137  4.47555  3.45993  3.64822  3.93922  2.11172  3.43731  4.19678  2.47997  3.86042  2.75576  2.26589  2.32456  2.93195  3.52917  5.58139  4.19629    280 - -
          2.68618  4.42225  2.77519  2.73123  3.46354  2.40513  3.72494  3.29354  2.67741  2.69355  4.24690  2.90347  2.73739  3.18146  2.89801  2.37887  2.77519  2.98518  4.58477  3.61503
          0.01926  4.35504  5.07739  0.61958  0.77255  0.48576  0.95510
    270   2.40543  5.13485  2.83162  1.87266  4.46634  2.87532  3.69743  3.92632  2.16311  3.44794  4.22255  2.93754  2.45124  2.81733  2.94294  2.70508  2.97125  3.52682  5.61476  4.22541    281 - -
          2.68618  4.42225  2.77519  2.73123  3.46354  2.40513  3.72494  3.29354  2.67741  2.69355  4.24690  2.90347  2.73739  3.18146  2.89801  2.37887  2.77519  2.98518  4.58477  3.61503
          0.01926  4.35504  5.07739  0.61958  0.77255  0.48576  0.95510
    271   2.37570  4.32299  4.60288  4.01402  2.62962  4.10558  4.42661  2.37651  3.87036  1.33733  2.49936  4.16338  4.42324  4.02317  3.97778  3.41542  3.16036  1.98418  4.93526  3.78857    282 - -
          2.68618  4.42225  2.77519  2.73123  3.46354  2.40513  3.72494  3.29354  2.67741  2.69355  4.24690  2.90347  2.73739  3.18146  2.89801  2.37887  2.77519  2.98518  4.58477  3.61503
          0.01926  4.35504  5.07739  0.61958  0.77255  0.48576  0.95510
    272   2.16591  4.59250  3.27540  2.71244  3.77300  3.55878  3.78371  2.62854  2.65852  2.40030  3.68676  3.18317  3.94563  2.56806  2.59158  2.42153  2.89336  2.88856  5.14448  3.87117    283 - -
          2.68618  4.42225  2.77519  2.73123  3.46354  2.40513  3.72494  3.29354  2.67741  2.69355  4.24690  2.90347  2.73739  3.18146  2.89801  2.37887  2.77519  2.98518  4.58477  3.61503
          0.01926  4.35504  5.07739  0.61958  0.77255  0.48576  0.95510
    273   2.34854  5.49192  2.13081  1.31883  4.80506  3.40997  3.82499  4.30750  2.72497  3.79386  4.58876  2.31969  3.95287  2.96216  3.27673  2.86047  3.20672  3.87358  5.94557  4.47856    284 - -
          2.68618  4.42225  2.77519  2.73123  3.46354  2.40513  3.72494  3.29354  2.67741  2.69355  4.24690  2.90347  2.73739  3.18146  2.89801  2.37887  2.77519  2.98518  4.58477  3.61503
          0.01926  4.35504  5.07739  0.61958  0.77255  0.48576  0.95510
    274   2.70267  4.89524  3.11200  2.54087  4.14653  3.52111  3.69567  3.55693  2.13596  2.59981  3.06785  3.05061  3.90662  2.27092  2.44206  2.38434  2.92835  3.23535  5.37863  4.05902    285 - -
          2.68618  4.42225  2.77519  2.73123  3.46354  2.40513  3.72494  3.29354  2.67741  2.69355  4.24690  2.90347  2.73739  3.18146  2.89801  2.37887  2.77519  2.98518  4.58477  3.61503
          0.01926  4.35504  5.07739  0.61958  0.77255  0.48576  0.95510
    275   3.34439  4.59941  5.23195  4.70692  3.61263  4.78550  5.28637  1.61207  4.59993  1.49528  3.39489  4.88652  5.01183  4.76956  4.72641  4.16643  3.58943  1.06939  5.63630  4.49343    286 - -
          2.68618  4.42225  2.77519  2.73123  3.46354  2.40513  3.72494  3.29354  2.67741  2.69355  4.24690  2.90347  2.73739  3.18146  2.89801  2.37887  2.77519  2.98518  4.58477  3.61503
          0.01926  4.35504  5.07739  0.61958  0.77255  0.48576  0.95510
    276   2.32958  5.15231  2.81224  2.09176  4.48165  2.51981  3.68790  3.94946  2.46449  3.46322  4.23084  2.48442  3.86762  2.36281  2.95699  2.33311  2.96146  3.54157  5.62506  4.22572    287 - -
          2.68618  4.42225  2.77519  2.73123  3.46354  2.40513  3.72494  3.29354  2.67741  2.69355  4.24690  2.90347  2.73739  3.18146  2.89801  2.37887  2.77519  2.98518  4.58477  3.61503
          0.01926  4.35504  5.07739  0.61958  0.77255  0.48576  0.95510
    277   2.80165  5.30204  2.25996  1.87813  4.62632  3.42090  3.73135  4.11280  2.54964  3.60574  4.37512  2.07720  3.89518  2.85131  3.06707  2.31292  2.45280  3.68676  5.75527  4.32536    288 - -
          2.68618  4.42225  2.77519  2.73123  3.46354  2.40513  3.72494  3.29354  2.67741  2.69355  4.24690  2.90347  2.73739  3.18146  2.89801  2.37887  2.77519  2.98518  4.58477  3.61503
          0.01926  4.35504  5.07739  0.61958  0.77255  0.48576  0.95510
    278   1.47175  4.33710  3.76173  3.23906  3.67806  3.52166  4.11813  2.85394  3.17395  2.21794  3.63612  3.53693  4.03901  3.47232  3.48817  2.34035  2.92488  2.24803  5.15560  3.93429    289 - -
          2.68618  4.42225  2.77519  2.73123  3.46354  2.40513  3.72494  3.29354  2.67741  2.69355  4.24690  2.90347  2.73739  3.18146  2.89801  2.37887  2.77519  2.98518  4.58477  3.61503
          0.01926  4.35504  5.07739  0.61958  0.77255  0.48576  0.95510
    279   2.82087  4.48824  3.62602  2.50164  3.26813  3.76726  3.94205  2.87915  3.04077  1.52528  3.51310  3.50992  4.15177  3.37721  3.34855  3.05596  3.05289  2.70634  4.81732  2.25757    290 - -
          2.68618  4.42225  2.77519  2.73123  3.46354  2.40513  3.72494  3.29354  2.67741  2.69355  4.24690  2.90347  2.73739  3.18146  2.89801  2.37887  2.77519  2.98518  4.58477  3.61503
          0.01926  4.35504  5.07739  0.61958  0.77255  0.48576  0.95510
    280   2.67562  4.46499  3.41671  2.43523  3.59244  3.61349  3.86218  2.50373  2.83075  2.66919  3.56622  3.30750  4.00272  3.15783  3.20282  2.86305  1.99920  2.71535  5.02666  2.50002    291 - -
          2.68618  4.42225  2.77519  2.73123  3.46354  2.40513  3.72494  3.29354  2.67741  2.69355  4.24690  2.90347  2.73739  3.18146  2.89801  2.37887  2.77519  2.98518  4.58477  3.61503
          0.01926  4.35504  5.07739  0.61958  0.77255  0.48576  0.95510
    281   2.70762  4.83122  3.09214  1.99116  4.04445  3.52832  3.74167  3.39889  2.53041  2.57433  3.89788  3.07793  3.92677  2.15616  2.96030  2.76121  2.93923  2.39394  5.34535  4.02991    292 - -
          2.68618  4.42225  2.77519  2.73123  3.46354  2.40513  3.72494  3.29354  2.67741  2.69355  4.24690  2.90347  2.73739  3.18146  2.89801  2.37887  2.77519  2.98518  4.58477  3.61503
          0.01926  4.35504  5.07739  0.61958  0.77255  0.48576  0.95510
    282   3.33742  4.58695  5.23215  4.72060  3.71463  4.80684  5.35571  1.57562  4.62104  1.82783  3.49376  4.90643  5.04496  4.82882  4.77223  4.19644  3.58825  0.89585  5.73672  4.56338    293 - -
          2.68618  4.42225  2.77519  2.73123  3.46354  2.40513  3.72494  3.29354  2.67741  2.69355  4.24690  2.90347  2.73739  3.18146  2.89801  2.37887  2.77519  2.98518  4.58477  3.61503
          0.01926  4.35504  5.07739  0.61958  0.77255  0.48576  0.95510
    283   2.66443  4.54383  3.31455  2.12766  3.69979  3.57871  3.80927  2.54593  2.72380  2.75469  3.63398  3.22113  3.96381  2.59517  3.12469  2.81051  2.89589  2.25232  5.09876  2.97151    294 - -
          2.68618  4.42225  2.77519  2.73123  3.46354  2.40513  3.72494  3.29354  2.67741  2.69355  4.24690  2.90347  2.73739  3.18146  2.89801  2.37887  2.77519  2.98518  4.58477  3.61503
          0.01926  4.35504  5.07739  0.61958  0.77255  0.48576  0.95510
    284   3.21405  5.87282  1.36078  1.12960  5.15392  3.40633  3.99264  4.70857  3.06503  4.17488  5.04096  2.85871  4.05485  3.16333  3.70346  3.06901  3.51194  4.25355  6.31185  4.76479    295 - -
          2.68618  4.42225  2.77519  2.73123  3.46354  2.40513  3.72494  3.29354  2.67741  2.69355  4.24690  2.90347  2.73739  3.18146  2.89801  2.37887  2.77519  2.98518  4.58477  3.61503
          0.01926  4.35504  5.07739  0.61958  0.77255  0.48576  0.95510
    285   1.48851  4.39081  4.23604  3.71762  3.62446  3.88400  4.47243  2.30871  3.61818  2.00402  3.53064  3.95604  4.34841  3.89762  3.86816  3.23380  3.13938  1.62878  5.28072  4.07653    296 - -
          2.68618  4.42225  2.77519  2.73123  3.46354  2.40513  3.72494  3.29354  2.67741  2.69355  4.24690  2.90347  2.73739  3.18146  2.89801  2.37887  2.77519  2.98518  4.58477  3.61503
          0.01926  4.35504  5.07739  0.61958  0.77255  0.48576  0.95510
    286   2.24057  4.40351  3.50237  2.95852  3.64301  2.38028  3.92452  2.99504  2.91981  2.71457  3.60025  3.35098  3.98064  3.22967  3.28361  2.81368  2.12062  2.40472  5.07275  2.88091    297 - -
          2.68618  4.42225  2.77519  2.73123  3.46354  2.40513  3.72494  3.29354  2.67741  2.69355  4.24690  2.90347  2.73739  3.18146  2.89801  2.37887  2.77519  2.98518  4.58477  3.61503
          0.01926  4.35504  5.07739  0.61958  0.77255  0.48576  0.95510
    287   2.39977  4.86994  3.05645  2.50381  3.16110  3.48857  2.95826  3.53534  2.47846  3.13416  3.94671  2.56730  3.88192  2.84287  2.25460  2.36877  2.89805  3.20954  5.36775  4.03094    298 - -
          2.68618  4.42225  2.77519  2.73123  3.46354  2.40513  3.72494  3.29354  2.67741  2.69355  4.24690  2.90347  2.73739  3.18146  2.89801  2.37887  2.77519  2.98518  4.58477  3.61503
          0.01926  4.35504  5.07739  0.61958  0.77255  0.48576  0.95510
    288   2.72080  5.05927  2.89266  1.79686  4.35898  3.46075  3.70005  3.79723  2.46454  3.35095  4.14212  2.96580  3.88547  2.10451  2.92982  2.32430  2.95907  2.76717  5.54314  4.17359    299 - -
          2.68618  4.42225  2.77519  2.73123  3.46354  2.40513  3.72494  3.29354  2.67741  2.69355  4.24690  2.90347  2.73739  3.18146  2.89801  2.37887  2.77519  2.98518  4.58477  3.61503
          0.01926  4.35504  5.07739  0.61958  0.77255  0.48576  0.95510
    289   3.38214  4.68693  5.11830  4.55114  3.29279  4.67643  5.02846  2.21386  4.41059  1.01199  2.37788  4.75047  4.87779  4.50002  4.49605  4.02760  3.60866  1.57361  5.33228  4.26633    300 - -
          2.68618  4.42225  2.77519  2.73123  3.46354  2.40513  3.72494  3.29354  2.67741  2.69355  4.24690  2.90347  2.73739  3.18146  2.89801  2.37887  2.77519  2.98518  4.58477  3.61503
          0.01926  4.35504  5.07739  0.61958  0.77255  0.48576  0.95510
    290   2.90611  5.24438  3.18435  2.60721  4.63558  2.46767  3.69549  4.04820  1.90004  3.51229  4.31032  3.10197  3.99892  1.99583  1.87799  2.88085  3.11111  3.66858  5.60694  4.31399    301 - -
          2.68618  4.42225  2.77519  2.73123  3.46354  2.40513  3.72494  3.29354  2.67741  2.69355  4.24690  2.90347  2.73739  3.18146  2.89801  2.37887  2.77519  2.98518  4.58477  3.61503
          0.01926  4.35504  5.07739  0.61958  0.77255  0.48576  0.95510
    291   2.41342  5.11147  2.89914  1.94097  4.43599  3.45259  3.67024  3.89302  2.41144  3.41209  4.18209  2.22052  3.86668  2.78543  2.42891  2.68406  2.50464  3.49553  5.57490  4.19222    302 - -
          2.68618  4.42225  2.77519  2.73123  3.46354  2.40513  3.72494  3.29354  2.67741  2.69355  4.24690  2.90347  2.73739  3.18146  2.89801  2.37887  2.77519  2.98518  4.58477  3.61503
          0.01926  4.35504  5.07739  0.61958  0.77255  0.48576  0.95510
    292   2.73288  4.39131  3.67205  2.54610  3.33308  3.72272  3.93482  2.81157  3.02756  2.15001  2.75540  3.48913  4.09666  3.34081  3.34243  2.98504  2.96364  2.62400  4.85118  1.89480    303 - -
          2.68618  4.42225  2.77519  2.73123  3.46354  2.40513  3.72494  3.29354  2.67741  2.69355  4.24690  2.90347  2.73739  3.18146  2.89801  2.37887  2.77519  2.98518  4.58477  3.61503
          0.01926  4.35504  5.07739  0.61958  0.77255  0.48576  0.95510
    293   2.63597  4.30735  3.66258  3.10408  3.47367  2.78117  3.95634  2.81215  3.03797  1.83440  2.73806  3.45965  4.03071  3.33257  3.35532  2.45074  2.43622  2.59174  4.93957  3.71873    304 - -
          2.68618  4.42225  2.77519  2.73123  3.46354  2.40513  3.72494  3.29354  2.67741  2.69355  4.24690  2.90347  2.73739  3.18146  2.89801  2.37887  2.77519  2.98518  4.58477  3.61503
          0.01926  4.35504  5.07739  0.61958  0.77255  0.48576  0.95510
    294   2.94613  5.47685  1.37713  2.00119  4.80173  3.40682  3.83698  4.30335  2.74662  3.79509  4.59400  2.87562  2.74469  2.97718  3.30058  2.31008  3.21375  3.87073  5.95135  4.48596    305 - -
          2.68618  4.42225  2.77519  2.73123  3.46354  2.40513  3.72494  3.29354  2.67741  2.69355  4.24690  2.90347  2.73739  3.18146  2.89801  2.37887  2.77519  2.98518  4.58477  3.61503
          0.01926  4.35504  5.07739  0.61958  0.77255  0.48576  0.95510
    295   2.98442  5.48100  2.46413  1.32885  4.83967  2.53098  3.87679  4.34228  2.78719  3.83875  4.65194  1.88354  3.98157  3.02531  3.32386  2.90642  3.26284  3.90930  5.99109  4.53196    306 - -
          2.68618  4.42225  2.77519  2.73123  3.46354  2.40513  3.72494  3.29354  2.67741  2.69355  4.24690  2.90347  2.73739  3.18146  2.89801  2.37887  2.77519  2.98518  4.58477  3.61503
          0.01926  4.35504  5.07739  0.61958  0.77255  0.48576  0.95510
    296   3.54620  4.80164  5.32497  4.79568  3.35241  4.91491  5.29896  1.29049  4.63848  0.98207  3.13332  5.01016  5.06879  4.72703  4.71506  4.31030  3.77759  2.15163  5.49541  4.41559    307 - -
          2.68618  4.42225  2.77519  2.73123  3.46354  2.40513  3.72494  3.29354  2.67741  2.69355  4.24690  2.90347  2.73739  3.18146  2.89801  2.37887  2.77519  2.98518  4.58477  3.61503
          0.01926  4.35504  5.07739  0.61958  0.77255  0.48576  0.95510
    297   2.78477  5.22042  2.73672  1.62294  4.55197  3.43821  3.72783  4.02128  2.51181  3.53193  4.31040  2.92468  2.59488  2.38556  2.99717  2.30601  3.03041  3.61383  5.69111  4.28813    308 - -
          2.68618  4.42225  2.77519  2.73123  3.46354  2.40513  3.72494  3.29354  2.67741  2.69355  4.24690  2.90347  2.73739  3.18146  2.89801  2.37887  2.77519  2.98518  4.58477  3.61503
          0.12175  4.35504  2.28483  0.61958  0.77255  0.48576  0.95510
    298   2.00228  4.32198  3.62401  3.07466  2.30821  3.63004  3.93471  2.75552  3.00906  2.47212  3.42252  3.44207  4.03131  2.66585  3.33091  2.90329  2.89484  2.25293  4.90989  3.66136    309 - -
          2.68618  4.42225  2.77519  2.73123  3.46354  2.40513  3.72494  3.29354  2.67741  2.69355  4.24690  2.90347  2.73739  3.18146  2.89801  2.37887  2.77519  2.98518  4.58477  3.61503
          0.02132  4.25461  4.97695  0.61958  0.77255  0.61800  0.77441
    299   2.80545  2.62206  1.05128  2.76567  4.35340  3.41186  4.08911  3.70393  3.03625  3.44657  4.34385  3.23466  4.01063  3.30850  3.47887  2.88797  3.15589  3.35756  5.65458  4.35489    310 - -
          2.68618  4.42225  2.77519  2.73123  3.46354  2.40513  3.72494  3.29354  2.67741  2.69355  4.24690  2.90347  2.73739  3.18146  2.89801  2.37887  2.77519  2.98518  4.58477  3.61503
          0.02132  4.25461  4.97695  0.61958  0.77255  0.41115  1.08733
    300   2.00978  4.90470  2.87419  2.11377  4.42118  3.39375  3.91638  3.82510  2.76545  3.44298  4.27512  3.08139  1.62837  3.08794  3.21328  2.78552  3.05740  3.44212  5.67584  4.33743    311 - -
          2.68618  4.42225  2.77519  2.73123  3.46354  2.40513  3.72494  3.29354  2.67741  2.69355  4.24690  2.90347  2.73739  3.18146  2.89801  2.37887  2.77519  2.98518  4.58477  3.61503
          0.01926  4.35504  5.07739  0.61958  0.77255  0.48576  0.95510
    301   2.88208  5.42158  2.14210  1.50810  4.73676  3.41717  3.77755  4.23514  2.63114  3.71709  4.49695  2.87701  3.92685  2.37662  3.16294  2.09990  3.13537  3.80153  5.86191  4.41095    312 - -
          2.68618  4.42225  2.77519  2.73123  3.46354  2.40513  3.72494  3.29354  2.67741  2.69355  4.24690  2.90347  2.73739  3.18146  2.89801  2.37887  2.77519  2.98518  4.58477  3.61503
          0.01926  4.35504  5.07739  0.61958  0.77255  0.48576  0.95510
    302   2.17377  4.92475  3.12587  2.22253  4.19534  3.53934  3.72054  3.58711  2.41055  2.63423  4.01121  3.07935  3.93601  2.87054  1.85438  2.77775  2.97289  3.26883  5.41320  4.10266    313 - -
          2.68618  4.42225  2.77519  2.73123  3.46354  2.40513  3.72494  3.29354  2.67741  2.69355  4.24690  2.90347  2.73739  3.18146  2.89801  2.37887  2.77519  2.98518  4.58477  3.61503
          0.01926  4.35504  5.07739  0.61958  0.77255  0.48576  0.95510
    303   3.47771  4.80664  5.10798  4.60242  3.32219  4.70695  5.14300  2.24142  4.42229  0.73022  3.12848  4.81827  4.94978  4.56852  4.53017  4.10881  3.72939  1.86062  5.42639  4.32034    314 - -
          2.68618  4.42225  2.77519  2.73123  3.46354  2.40513  3.72494  3.29354  2.67741  2.69355  4.24690  2.90347  2.73739  3.18146  2.89801  2.37887  2.77519  2.98518  4.58477  3.61503
          0.01926  4.35504  5.07739  0.61958  0.77255  0.48576  0.95510
    304   2.86823  5.41484  2.23260  2.03599  4.73195  2.58732  3.76574  4.23158  2.61114  3.70919  4.48391  2.01779  3.91948  2.03161  3.14180  2.79623  3.11948  3.79450  5.85039  4.39975    315 - -
          2.68618  4.42225  2.77519  2.73123  3.46354  2.40513  3.72494  3.29354  2.67741  2.69355  4.24690  2.90347  2.73739  3.18146  2.89801  2.37887  2.77519  2.98518  4.58477  3.61503
          0.01926  4.35504  5.07739  0.61958  0.77255  0.48576  0.95510
    305   2.40842  4.99107  2.93853  1.73999  4.24491  3.46713  2.92947  3.69695  2.47056  3.26517  4.06196  2.97491  3.87699  2.82408  2.94119  2.40576  2.92772  3.34363  5.46538  3.12625    316 - -
          2.68618  4.42225  2.77519  2.73123  3.46354  2.40513  3.72494  3.29354  2.67741  2.69355  4.24690  2.90347  2.73739  3.18146  2.89801  2.37887  2.77519  2.98518  4.58477  3.61503
          0.01926  4.35504  5.07739  0.61958  0.77255  0.48576  0.95510
    306   2.91846  4.41995  4.15013  3.58967  3.61151  4.03562  4.36382  1.48913  2.34020  2.44043  3.51679  3.90722  4.39575  3.76185  3.65080  3.33909  3.16026  1.55334  5.22829  4.01498    317 - -
          2.68618  4.42225  2.77519  2.73123  3.46354  2.40513  3.72494  3.29354  2.67741  2.69355  4.24690  2.90347  2.73739  3.18146  2.89801  2.37887  2.77519  2.98518  4.58477  3.61503
          0.01926  4.35504  5.07739  0.61958  0.77255  0.48576  0.95510
    307   2.76766  5.12750  2.83644  1.67490  4.41070  3.47004  3.71286  3.85934  2.47146  2.46838  4.19535  2.46099  3.90478  2.40156  2.92991  2.74853  3.00317  3.48874  5.58316  4.20816    318 - -
          2.68618  4.42225  2.77519  2.73123  3.46354  2.40513  3.72494  3.29354  2.67741  2.69355  4.24690  2.90347  2.73739  3.18146  2.89801  2.37887  2.77519  2.98518  4.58477  3.61503
          0.01926  4.35504  5.07739  0.61958  0.77255  0.48576  0.95510
    308   2.10091  4.91575  3.00078  1.95805  4.19148  3.47098  3.70118  3.60405  2.48731  3.20031  4.00706  3.00377  3.87954  2.45746  2.95013  2.69586  2.50754  2.79925  5.43048  4.08516    319 - -
          2.68618  4.42225  2.77519  2.73123  3.46354  2.40513  3.72494  3.29354  2.67741  2.69355  4.24690  2.90347  2.73739  3.18146  2.89801  2.37887  2.77519  2.98518  4.58477  3.61503
          0.01926  4.35504  5.07739  0.61958  0.77255  0.48576  0.95510
    309   3.41318  5.45304  3.93447  3.15293  4.99880  3.95941  3.80547  4.30571  1.63810  3.68584  4.57975  3.49670  4.30682  2.93869  0.87205  3.40082  3.54401  3.99922  5.66372  4.56503    320 - -
          2.68618  4.42225  2.77519  2.73123  3.46354  2.40513  3.72494  3.29354  2.67741  2.69355  4.24690  2.90347  2.73739  3.18146  2.89801  2.37887  2.77519  2.98518  4.58477  3.61503
          0.01926  4.35504  5.07739  0.61958  0.77255  0.48576  0.95510
    310   3.03627  4.58369  4.12417  3.56660  3.34428  4.08504  4.33389  2.13650  3.36966  1.15831  3.22664  3.91332  4.40986  2.39681  3.62069  3.38162  3.26394  2.54730  5.11331  3.93747    321 - -
          2.68618  4.42225  2.77519  2.73123  3.46354  2.40513  3.72494  3.29354  2.67741  2.69355  4.24690  2.90347  2.73739  3.18146  2.89801  2.37887  2.77519  2.98518  4.58477  3.61503
          0.01926  4.35504  5.07739  0.61958  0.77255  0.48576  0.95510
    311   1.92563  4.74114  3.11535  2.58991  3.01703  3.49154  3.75309  3.39216  2.59042  3.02800  3.86403  2.60743  3.90606  2.45899  3.03348  2.36682  2.90235  3.09035  5.29885  3.98651    322 - -
          2.68618  4.42225  2.77519  2.73123  3.46354  2.40513  3.72494  3.29354  2.67741  2.69355  4.24690  2.90347  2.73739  3.18146  2.89801  2.37887  2.77519  2.98518  4.58477  3.61503
          0.01926  4.35504  5.07739  0.61958  0.77255  0.48576  0.95510
    312   2.69908  4.94337  3.05908  2.02910  4.20490  3.50389  3.68609  3.62042  2.41811  2.67539  4.00901  3.02108  3.89404  2.21932  2.44095  2.71757  2.92650  2.68059  5.42051  4.08562    323 - -
          2.68618  4.42225  2.77519  2.73123  3.46354  2.40513  3.72494  3.29354  2.67741  2.69355  4.24690  2.90347  2.73739  3.18146  2.89801  2.37887  2.77519  2.98518  4.58477  3.61503
          0.01926  4.35504  5.07739  0.61958  0.77255  0.48576  0.95510
    313   3.13095  4.49268  4.77430  4.22384  3.44771  4.37446  4.78395  1.36348  4.08079  1.36900  3.29463  4.42352  4.68041  4.29021  4.23416  3.71495  2.55120  2.02088  5.29774  4.14660    324 - -
          2.68618  4.42225  2.77519  2.73123  3.46354  2.40513  3.72494  3.29354  2.67741  2.69355  4.24690  2.90347  2.73739  3.18146  2.89801  2.37887  2.77519  2.98518  4.58477  3.61503
          0.01926  4.35504  5.07739  0.61958  0.77255  0.48576  0.95510
    314   2.69342  3.44755  3.21119  2.63802  3.94020  3.55145  3.73973  3.33361  1.96649  2.53724  3.81770  3.12618  3.93468  2.48503  2.56837  2.77336  2.92001  3.05070  5.24941  3.04134    325 - -
          2.68618  4.42225  2.77519  2.73123  3.46354  2.40513  3.72494  3.29354  2.67741  2.69355  4.24690  2.90347  2.73739  3.18146  2.89801  2.37887  2.77519  2.98518  4.58477  3.61503
          0.01926  4.35504  5.07739  0.61958  0.77255  0.48576  0.95510
    315   2.90781  5.13027  3.27202  2.68961  4.51283  3.62834  3.73395  3.90884  2.22453  3.41901  4.24415  3.16296  4.02410  2.03308  1.60648  2.91292  2.25543  3.56090  5.55240  4.28240    326 - -
          2.68618  4.42225  2.77519  2.73123  3.46354  2.40513  3.72494  3.29354  2.67741  2.69355  4.24690  2.90347  2.73739  3.18146  2.89801  2.37887  2.77519  2.98518  4.58477  3.61503
          0.01926  4.35504  5.07739  0.61958  0.77255  0.48576  0.95510
    316   3.63048  4.89504  5.32732  4.79606  3.26552  4.94988  5.28362  1.80137  4.61897  0.68866  3.04781  5.03366  5.07941  4.68644  4.68596  4.34956  3.85596  2.34565  5.44066  4.37880    327 - -
          2.68618  4.42225  2.77519  2.73123  3.46354  2.40513  3.72494  3.29354  2.67741  2.69355  4.24690  2.90347  2.73739  3.18146  2.89801  2.37887  2.77519  2.98518  4.58477  3.61503
          0.01926  4.35504  5.07739  0.61958  0.77255  0.48576  0.95510
    317   2.33066  3.23416  3.08807  2.22401  4.09465  3.48740  3.71870  3.49840  1.98731  3.11401  3.93405  3.04945  3.89214  2.87591  2.95081  2.70955  2.30415  3.17800  5.36355  4.04016    328 - -
          2.68618  4.42225  2.77519  2.73123  3.46354  2.40513  3.72494  3.29354  2.67741  2.69355  4.24690  2.90347  2.73739  3.18146  2.89801  2.37887  2.77519  2.98518  4.58477  3.61503
          0.01926  4.35504  5.07739  0.61958  0.77255  0.48576  0.95510
    318   3.15216  5.39155  3.41510  2.24072  4.85463  3.77153  3.74357  4.20920  1.76547  3.62391  4.46325  3.25883  4.14397  2.86599  1.18027  3.12036  3.32289  3.85894  5.65953  4.45631    329 - -
          2.68618  4.42225  2.77519  2.73123  3.46354  2.40513  3.72494  3.29354  2.67741  2.69355  4.24690  2.90347  2.73739  3.18146  2.89801  2.37887  2.77519  2.98518  4.58477  3.61503
          0.01926  4.35504  5.07739  0.61958  0.77255  0.48576  0.95510
    319   3.50136  5.41970  3.70599  3.26883  4.92214  3.90353  4.13760  4.39195  0.52561  3.86203  4.82245  3.66111  4.39005  3.31939  2.65985  3.52671  3.72990  4.08183  5.79276  4.69199    330 - -
          2.68618  4.42225  2.77519  2.73123  3.46354  2.40513  3.72494  3.29354  2.67741  2.69355  4.24690  2.90347  2.73739  3.18146  2.89801  2.37887  2.77519  2.98518  4.58477  3.61503
          0.01926  4.35504  5.07739  0.61958  0.77255  0.48576  0.95510
    320   3.83546  5.22679  4.33665  4.04229  2.22480  4.44767  2.40639  3.88877  3.83942  3.20394  4.42030  4.06432  4.81290  4.07378  3.99877  3.85159  4.06327  3.74975  3.88696  0.70373    331 - -
          2.68618  4.42225  2.77519  2.73123  3.46354  2.40513  3.72494  3.29354  2.67741  2.69355  4.24690  2.90347  2.73739  3.18146  2.89801  2.37887  2.77519  2.98518  4.58477  3.61503
          0.01926  4.35504  5.07739  0.61958  0.77255  0.48576  0.95510
    321   2.12499  5.01102  2.95766  2.51103  4.39136  1.98434  3.75216  3.82318  2.12305  3.37911  4.18075  3.02612  3.91649  2.41662  2.90243  2.75101  2.99686  3.44897  5.56791  4.22427    332 - -
          2.68618  4.42225  2.77519  2.73123  3.46354  2.40513  3.72494  3.29354  2.67741  2.69355  4.24690  2.90347  2.73739  3.18146  2.89801  2.37887  2.77519  2.98518  4.58477  3.61503
          0.01926  4.35504  5.07739  0.61958  0.77255  0.48576  0.95510
    322   1.87002  4.70661  3.17120  2.64181  4.05341  2.75138  3.79631  3.44952  2.24539  3.08828  3.91974  3.11917  2.88624  2.97534  3.05692  2.70809  2.89952  2.58869  5.35810  4.05439    333 - -
          2.68618  4.42225  2.77519  2.73123  3.46354  2.40513  3.72494  3.29354  2.67741  2.69355  4.24690  2.90347  2.73739  3.18146  2.89801  2.37887  2.77519  2.98518  4.58477  3.61503
          0.01926  4.35504  5.07739  0.61958  0.77255  0.48576  0.95510
    323   2.72499  5.11110  2.20252  2.40041  4.46001  3.43039  3.71532  3.91848  2.17868  3.44937  4.22732  2.94210  3.87933  2.83899  2.98730  1.99860  2.17239  3.51855  5.62320  4.23347    334 - -
          2.68618  4.42225  2.77519  2.73123  3.46354  2.40513  3.72494  3.29354  2.67741  2.69355  4.24690  2.90347  2.73739  3.18146  2.89801  2.37887  2.77519  2.98518  4.58477  3.61503
          0.01926  4.35504  5.07739  0.61958  0.77255  0.48576  0.95510
    324   2.83631  4.23377  4.51635  3.93002  2.56338  4.01274  4.34352  1.84481  3.78574  1.82241  3.21257  4.06994  3.01512  3.96347  3.90272  3.32052  3.06960  1.68231  4.89618  3.71977    335 - -
          2.68618  4.42225  2.77519  2.73123  3.46354  2.40513  3.72494  3.29354  2.67741  2.69355  4.24690  2.90347  2.73739  3.18146  2.89801  2.37887  2.77519  2.98518  4.58477  3.61503
          0.01926  4.35504  5.07739  0.61958  0.77255  0.48576  0.95510
    325   2.34196  5.19477  2.16968  1.85657  4.52263  3.42705  3.70335  3.99432  2.49800  3.50512  4.27376  2.91018  2.92333  2.82125  3.00139  2.70760  2.45763  3.58187  5.66554  4.25618    336 - -
          2.68618  4.42225  2.77519  2.73123  3.46354  2.40513  3.72494  3.29354  2.67741  2.69355  4.24690  2.90347  2.73739  3.18146  2.89801  2.37887  2.77519  2.98518  4.58477  3.61503
          0.01926  4.35504  5.07739  0.61958  0.77255  0.48576  0.95510
    326   2.96051  5.53967  1.77333  1.63601  4.84675  2.28431  3.82682  4.35855  2.72979  3.83167  4.62472  2.86314  3.95615  2.35410  3.28599  2.86921  3.22275  3.91643  5.97551  4.49889    337 - -
          2.68618  4.42225  2.77519  2.73123  3.46354  2.40513  3.72494  3.29354  2.67741  2.69355  4.24690  2.90347  2.73739  3.18146  2.89801  2.37887  2.77519  2.98518  4.58477  3.61503
          0.01926  4.35504  5.07739  0.61958  0.77255  0.48576  0.95510
    327   2.36787  4.42903  4.88362  4.34080  3.64333  4.44204  4.90990  1.44701  4.23095  1.94498  3.49305  4.51380  4.75167  4.45117  4.38964  3.78942  3.35801  1.25301  5.44238  4.25255    338 - -
          2.68618  4.42225  2.77519  2.73123  3.46354  2.40513  3.72494  3.29354  2.67741  2.69355  4.24690  2.90347  2.73739  3.18146  2.89801  2.37887  2.77519  2.98518  4.58477  3.61503
          0.01926  4.35504  5.07739  0.61958  0.77255  0.48576  0.95510
    328   3.46669  4.73029  5.28141  4.73410  3.38251  4.84504  5.24821  1.72170  4.60840  0.89813  3.15303  4.93823  5.01591  4.68919  4.69149  4.21987  3.69789  1.75755  5.48983  4.42505    339 - -
          2.68618  4.42225  2.77519  2.73123  3.46354  2.40513  3.72494  3.29354  2.67741  2.69355  4.24690  2.90347  2.73739  3.18146  2.89801  2.37887  2.77519  2.98518  4.58477  3.61503
          0.01926  4.35504  5.07739  0.61958  0.77255  0.48576  0.95510
    329   2.33215  5.18895  2.95484  1.73404  4.53265  3.49202  3.66286  3.98800  2.04709  3.47430  4.24141  2.96802  3.89382  2.44317  2.43196  2.72461  2.98138  3.58124  5.60429  4.23559    340 - -
          2.68618  4.42225  2.77519  2.73123  3.46354  2.40513  3.72494  3.29354  2.67741  2.69355  4.24690  2.90347  2.73739  3.18146  2.89801  2.37887  2.77519  2.98518  4.58477  3.61503
          0.01926  4.35504  5.07739  0.61958  0.77255  0.48576  0.95510
    330   2.79206  4.67779  3.36233  2.35821  3.35143  3.66129  3.77042  3.23834  2.74517  2.87616  3.77467  3.27858  4.04768  2.55289  3.11936  2.91118  3.02050  2.99031  2.76914  1.96425    341 - -
          2.68618  4.42225  2.77519  2.73123  3.46354  2.40513  3.72494  3.29354  2.67741  2.69355  4.24690  2.90347  2.73739  3.18146  2.89801  2.37887  2.77519  2.98518  4.58477  3.61503
          0.01926  4.35504  5.07739  0.61958  0.77255  0.48576  0.95510
    331   1.96389  4.85424  3.10923  2.55056  4.09888  3.51433  2.95322  3.50819  2.46327  3.11374  3.93626  3.05809  3.90620  2.42516  2.47355  2.73321  2.92117  2.65157  5.35560  4.03755    342 - -
          2.68618  4.42225  2.77519  2.73123  3.46354  2.40513  3.72494  3.29354  2.67741  2.69355  4.24690  2.90347  2.73739  3.18146  2.89801  2.37887  2.77519  2.98518  4.58477  3.61503
          0.01926  4.35504  5.07739  0.61958  0.77255  0.48576  0.95510
    332   2.35187  5.17468  2.53661  1.87276  4.50556  3.43708  3.64856  3.98228  2.13704  3.47283  4.22396  2.90873  3.84788  2.75373  2.54929  2.33709  2.92843  3.55864  5.61414  4.20926    343 - -
          2.68618  4.42225  2.77519  2.73123  3.46354  2.40513  3.72494  3.29354  2.67741  2.69355  4.24690  2.90347  2.73739  3.18146  2.89801  2.37887  2.77519  2.98518  4.58477  3.61503
          0.01926  4.35504  5.07739  0.61958  0.77255  0.48576  0.95510
    333   2.98188  5.33457  3.14701  1.73578  4.74590  3.63856  3.71589  4.15298  1.45659  3.59211  4.39737  3.11631  4.03462  2.83225  2.09408  2.94359  3.18165  3.76957  5.66304  4.37999    344 - -
          2.68618  4.42225  2.77519  2.73123  3.46354  2.40513  3.72494  3.29354  2.67741  2.69355  4.24690  2.90347  2.73739  3.18146  2.89801  2.37887  2.77519  2.98518  4.58477  3.61503
          0.01926  4.35504  5.07739  0.61958  0.77255  0.48576  0.95510
    334   2.03509  4.26739  4.07053  3.51867  3.44349  3.79413  4.20730  1.60448  3.41708  2.07860  3.40875  3.77556  4.20721  3.68189  3.65578  2.59794  2.99345  2.25796  4.99455  3.79123    345 - -
          2.68618  4.42225  2.77519  2.73123  3.46354  2.40513  3.72494  3.29354  2.67741  2.69355  4.24690  2.90347  2.73739  3.18146  2.89801  2.37887  2.77519  2.98518  4.58477  3.61503
          0.01926  4.35504  5.07739  0.61958  0.77255  0.48576  0.95510
    335   2.95974  5.31931  3.22655  2.22407  4.73942  3.64831  3.69416  4.14512  1.64202  3.57563  4.37332  3.12358  4.02520  1.96318  1.91455  2.92354  3.15506  3.75721  5.63973  4.36104    346 - -
          2.68618  4.42225  2.77519  2.73123  3.46354  2.40513  3.72494  3.29354  2.67741  2.69355  4.24690  2.90347  2.73739  3.18146  2.89801  2.37887  2.77519  2.98518  4.58477  3.61503
          0.01926  4.35504  5.07739  0.61958  0.77255  0.48576  0.95510
    336   1.79043  5.18203  2.73550  1.63837  4.51732  3.44913  3.77543  3.96212  2.56619  3.50525  4.30969  2.95978  3.93224  2.38848  3.03254  2.79623  3.07522  3.57934  5.68951  4.30478    347 - -
          2.68618  4.42225  2.77519  2.73123  3.46354  2.40513  3.72494  3.29354  2.67741  2.69355  4.24690  2.90347  2.73739  3.18146  2.89801  2.37887  2.77519  2.98518  4.58477  3.61503
          0.01926  4.35504  5.07739  0.61958  0.77255  0.48576  0.95510
    337   3.02447  5.35025  2.89984  1.16354  4.71952  3.57982  3.82322  4.16529  2.41623  3.65052  4.48366  3.09072  4.05351  2.96174  1.98572  2.98523  3.25657  3.79057  5.74949  4.43184    348 - -
          2.68618  4.42225  2.77519  2.73123  3.46354  2.40513  3.72494  3.29354  2.67741  2.69355  4.24690  2.90347  2.73739  3.18146  2.89801  2.37887  2.77519  2.98518  4.58477  3.61503
          0.01926  4.35504  5.07739  0.61958  0.77255  0.48576  0.95510
    338   3.07678  4.44848  4.75619  4.16726  3.14347  4.26048  4.53358  2.03906  4.01259  1.12070  2.40701  4.31630  4.54196  4.13457  4.10033  3.57606  3.30056  2.43897  4.96008  2.65858    349 - -
          2.68618  4.42225  2.77519  2.73123  3.46354  2.40513  3.72494  3.29354  2.67741  2.69355  4.24690  2.90347  2.73739  3.18146  2.89801  2.37887  2.77519  2.98518  4.58477  3.61503
          0.01926  4.35504  5.07739  0.61958  0.77255  0.48576  0.95510
    339   2.41783  5.19263  2.08794  2.12693  4.51504  3.43065  3.68013  3.99019  2.45892  3.49233  4.25372  2.90588  3.86394  2.39328  2.95900  2.31047  2.51522  3.57383  5.64554  4.23619    350 - -
          2.68618  4.42225  2.77519  2.73123  3.46354  2.40513  3.72494  3.29354  2.67741  2.69355  4.24690  2.90347  2.73739  3.18146  2.89801  2.37887  2.77519  2.98518  4.58477  3.61503
          0.01926  4.35504  5.07739  0.61958  0.77255  0.48576  0.95510
    340   2.35371  5.29627  2.22779  2.34435  4.62553  3.42508  3.75531  4.10679  2.57656  3.61006  4.39040  2.37635  3.91199  1.65894  3.08472  2.77426  3.07667  3.68914  5.76565  4.34214    351 - -
          2.68618  4.42225  2.77519  2.73123  3.46354  2.40513  3.72494  3.29354  2.67741  2.69355  4.24690  2.90347  2.73739  3.18146  2.89801  2.37887  2.77519  2.98518  4.58477  3.61503
          0.01926  4.35504  5.07739  0.61958  0.77255  0.48576  0.95510
    341   3.63780  4.90473  5.32091  4.79121  3.25889  4.94921  5.27896  1.85635  4.61001  0.66862  3.04310  5.03130  5.07920  4.68028  4.67806  4.35033  3.86338  2.36493  5.43549  4.37155    352 - -
          2.68618  4.42225  2.77519  2.73123  3.46354  2.40513  3.72494  3.29354  2.67741  2.69355  4.24690  2.90347  2.73739  3.18146  2.89801  2.37887  2.77519  2.98518  4.58477  3.61503
          0.01926  4.35504  5.07739  0.61958  0.77255  0.48576  0.95510
    342   2.70188  5.12161  2.26797  2.11693  4.42752  3.43980  3.67135  3.88940  2.44596  2.80058  4.18171  2.48351  3.85937  2.78755  2.93843  2.32920  2.46935  3.49244  5.58225  4.18828    353 - -
          2.68618  4.42225  2.77519  2.73123  3.46354  2.40513  3.72494  3.29354  2.67741  2.69355  4.24690  2.90347  2.73739  3.18146  2.89801  2.37887  2.77519  2.98518  4.58477  3.61503
          0.01926  4.35504  5.07739  0.61958  0.77255  0.48576  0.95510
    343   2.71906  5.10519  2.10311  2.38950  4.40737  3.44144  3.69535  3.86242  2.48426  3.40048  4.18076  2.49838  3.87365  2.40928  2.97514  2.31670  2.95911  2.53924  5.58259  4.19441    354 - -
          2.68618  4.42225  2.77519  2.73123  3.46354  2.40513  3.72494  3.29354  2.67741  2.69355  4.24690  2.90347  2.73739  3.18146  2.89801  2.37887  2.77519  2.98518  4.58477  3.61503
          0.01926  4.35504  5.07739  0.61958  0.77255  0.48576  0.95510
    344   2.28726  4.48263  3.37918  2.82168  2.91479  2.78642  3.84332  3.05045  2.78717  2.74410  3.61873  3.25988  3.96076  3.11014  2.65524  2.22402  2.88178  2.38826  5.08543  3.82892    355 - -
          2.68618  4.42225  2.77519  2.73123  3.46354  2.40513  3.72494  3.29354  2.67741  2.69355  4.24690  2.90347  2.73739  3.18146  2.89801  2.37887  2.77519  2.98518  4.58477  3.61503
          0.01926  4.35504  5.07739  0.61958  0.77255  0.48576  0.95510
    345   2.69679  5.04467  2.18203  1.93863  4.32147  3.45263  3.68313  3.76834  2.46990  3.32329  4.10991  2.94858  3.86857  2.81066  2.95521  2.34638  2.93232  2.78249  5.51841  3.24963    356 - -
          2.68618  4.42225  2.77519  2.73123  3.46354  2.40513  3.72494  3.29354  2.67741  2.69355  4.24690  2.90347  2.73739  3.18146  2.89801  2.37887  2.77519  2.98518  4.58477  3.61503
          0.01926  4.35504  5.07739  0.61958  0.77255  0.48576  0.95510
    346   2.69168  4.99873  2.92286  1.82782  3.13338  2.81387  3.69021  3.71303  2.47590  3.27919  4.07353  2.96861  3.87403  2.39689  2.95151  2.35323  2.92791  3.35551  5.48485  4.12001    357 - -
          2.68618  4.42225  2.77519  2.73123  3.46354  2.40513  3.72494  3.29354  2.67741  2.69355  4.24690  2.90347  2.73739  3.18146  2.89801  2.37887  2.77519  2.98518  4.58477  3.61503
          0.01926  4.35504  5.07739  0.61958  0.77255  0.48576  0.95510
    347   2.68652  5.14690  2.49367  2.37302  4.47459  2.93279  2.95297  3.94582  2.11785  3.44337  4.19753  2.91824  3.84709  2.75052  2.54162  2.06642  2.91876  3.52942  5.58942  4.19205    358 - -
          2.68618  4.42225  2.77519  2.73123  3.46354  2.40513  3.72494  3.29354  2.67741  2.69355  4.24690  2.90347  2.73739  3.18146  2.89801  2.37887  2.77519  2.98518  4.58477  3.61503
          0.01926  4.35504  5.07739  0.61958  0.77255  0.48576  0.95510
    348   2.83287  4.91968  3.09040  1.94275  4.12649  3.58588  3.79229  3.48294  2.13322  1.73569  3.98453  3.13700  4.00356  2.96823  2.85489  2.88418  3.06001  3.21089  5.40470  4.11110    359 - -
          2.68618  4.42225  2.77519  2.73123  3.46354  2.40513  3.72494  3.29354  2.67741  2.69355  4.24690  2.90347  2.73739  3.18146  2.89801  2.37887  2.77519  2.98518  4.58477  3.61503
          0.01926  4.35504  5.07739  0.61958  0.77255  0.48576  0.95510
    349   1.82779  5.19038  2.72824  1.59526  4.52588  3.44842  3.77660  3.97178  2.56870  3.51332  4.31751  2.95758  3.93304  2.40327  3.03623  2.79823  3.07897  3.58771  5.69636  4.30988    360 - -
          2.68618  4.42225  2.77519  2.73123  3.46354  2.40513  3.72494  3.29354  2.67741  2.69355  4.24690  2.90347  2.73739  3.18146  2.89801  2.37887  2.77519  2.98518  4.58477  3.61503
          0.01926  4.35504  5.07739  0.61958  0.77255  0.48576  0.95510
    350   2.13707  4.92338  3.00145  2.18020  4.19163  2.93896  3.68524  3.61896  2.46994  3.20163  3.10942  2.99182  3.86965  2.41487  2.93790  2.35961  2.89942  3.27516  5.42447  4.07529    361 - -
          2.68618  4.42225  2.77519  2.73123  3.46354  2.40513  3.72494  3.29354  2.67741  2.69355  4.24690  2.90347  2.73739  3.18146  2.89801  2.37887  2.77519  2.98518  4.58477  3.61503
          0.01926  4.35504  5.07739  0.61958  0.77255  0.48576  0.95510
    351   3.50040  4.83325  5.11026  4.60988  3.30531  4.71460  5.14809  2.26912  4.42177  0.68962  3.11334  4.82876  4.95681  4.56803  4.52752  4.12184  3.75322  1.97259  5.42026  4.31441    362 - -
          2.68618  4.42225  2.77519  2.73123  3.46354  2.40513  3.72494  3.29354  2.67741  2.69355  4.24690  2.90347  2.73739  3.18146  2.89801  2.37887  2.77519  2.98518  4.58477  3.61503
          0.01926  4.35504  5.07739  0.61958  0.77255  0.48576  0.95510
    352   2.74444  5.12592  3.02533  1.82434  4.45322  3.50712  3.66024  3.01459  2.06173  3.40275  4.17987  2.99206  3.89697  2.35271  2.34118  2.72537  2.96674  3.50850  5.54960  4.19693    363 - -
          2.68618  4.42225  2.77519  2.73123  3.46354  2.40513  3.72494  3.29354  2.67741  2.69355  4.24690  2.90347  2.73739  3.18146  2.89801  2.37887  2.77519  2.98518  4.58477  3.61503
          0.01926  4.35504  5.07739  0.61958  0.77255  0.48576  0.95510
    353   2.77083  5.21561  2.94298  1.69088  4.56639  3.49482  3.66628  4.02404  2.05663  3.50139  4.26725  2.96792  3.89979  2.37106  2.41971  2.41005  2.99536  3.61209  5.62351  4.25382    364 - -
          2.68618  4.42225  2.77519  2.73123  3.46354  2.40513  3.72494  3.29354  2.67741  2.69355  4.24690  2.90347  2.73739  3.18146  2.89801  2.37887  2.77519  2.98518  4.58477  3.61503
          0.01926  4.35504  5.07739  0.61958  0.77255  0.48576  0.95510
    354   2.72981  5.22483  2.40242  1.86688  4.55776  3.43699  3.66816  4.03863  2.42149  3.52220  4.27583  2.90481  3.86325  2.39392  2.28504  2.29172  2.96518  3.61043  5.65864  4.24774    365 - -
          2.68618  4.42225  2.77519  2.73123  3.46354  2.40513  3.72494  3.29354  2.67741  2.69355  4.24690  2.90347  2.73739  3.18146  2.89801  2.37887  2.77519  2.98518  4.58477  3.61503
          0.01926  4.35504  5.07739  0.61958  0.77255  0.48576  0.95510
    355   2.75579  4.36875  3.77614  2.62072  3.51711  3.78306  4.08954  2.53401  3.15893  1.86208  3.46158  3.59703  4.16599  3.46577  3.46759  3.06140  2.56526  1.64495  5.04348  3.82438    366 - -
          2.68618  4.42225  2.77519  2.73123  3.46354  2.40513  3.72494  3.29354  2.67741  2.69355  4.24690  2.90347  2.73739  3.18146  2.89801  2.37887  2.77519  2.98518  4.58477  3.61503
          0.01926  4.35504  5.07739  0.61958  0.77255  0.48576  0.95510
    356   2.73262  5.23404  2.15685  2.06039  4.56309  2.88184  3.67394  4.04681  2.15339  3.53189  4.28562  2.89659  3.86251  2.38594  2.94397  2.68733  2.46918  3.61733  5.67120  4.25406    367 - -
          2.68618  4.42225  2.77519  2.73123  3.46354  2.40513  3.72494  3.29354  2.67741  2.69355  4.24690  2.90347  2.73739  3.18146  2.89801  2.37887  2.77519  2.98518  4.58477  3.61503
          0.01926  4.35504  5.07739  0.61958  0.77255  0.48576  0.95510
    357   2.84350  5.23645  3.06690  2.00911  4.61044  3.55882  3.68111  4.04419  1.72227  3.51214  4.29448  3.03799  3.95265  2.79278  1.95900  2.37808  3.05763  3.64811  5.61730  4.28867    368 - -
          2.68618  4.42225  2.77519  2.73123  3.46354  2.40513  3.72494  3.29354  2.67741  2.69355  4.24690  2.90347  2.73739  3.18146  2.89801  2.37887  2.77519  2.98518  4.58477  3.61503
          0.01926  4.35504  5.07739  0.61958  0.77255  0.48576  0.95510
    358   1.93151  4.42228  4.38273  3.85349  3.48471  4.01023  4.52738  2.31017  3.73563  1.29737  3.37201  4.07675  4.42726  3.98661  3.94790  3.35491  3.20515  1.87161  5.21751  4.04195    369 - -
          2.68618  4.42225  2.77519  2.73123  3.46354  2.40513  3.72494  3.29354  2.67741  2.69355  4.24690  2.90347  2.73739  3.18146  2.89801  2.37887  2.77519  2.98518  4.58477  3.61503
          0.01926  4.35504  5.07739  0.61958  0.77255  0.48576  0.95510
    359   2.39187  4.72581  3.14168  2.06333  3.08084  2.88709  3.73120  3.32877  2.56739  2.96973  3.01121  3.08633  3.90535  2.91433  2.55861  2.73024  2.88814  3.03962  5.25402  3.94897    370 - -
          2.68618  4.42225  2.77519  2.73123  3.46354  2.40513  3.72494  3.29354  2.67741  2.69355  4.24690  2.90347  2.73739  3.18146  2.89801  2.37887  2.77519  2.98518  4.58477  3.61503
          0.01926  4.35504  5.07739  0.61958  0.77255  0.48576  0.95510
    360   2.36270  5.17078  2.96016  1.92121  4.51319  3.47695  3.02840  3.97534  2.07858  3.46030  4.21870  2.95123  3.87179  2.35052  2.45439  2.68986  2.94727  3.56148  5.59080  4.21291    371 - -
          2.68618  4.42225  2.77519  2.73123  3.46354  2.40513  3.72494  3.29354  2.67741  2.69355  4.24690  2.90347  2.73739  3.18146  2.89801  2.37887  2.77519  2.98518  4.58477  3.61503
          0.01926  4.35504  5.07739  0.61958  0.77255  0.48576  0.95510
    361   2.98320  5.55848  2.04931  1.46570  4.86241  3.41653  3.83683  4.37361  2.73175  3.84609  4.64565  2.86990  3.96786  1.74866  3.27590  2.88951  3.24554  3.93497  5.98717  4.51348    372 - -
          2.68618  4.42225  2.77519  2.73123  3.46354  2.40513  3.72494  3.29354  2.67741  2.69355  4.24690  2.90347  2.73739  3.18146  2.89801  2.37887  2.77519  2.98518  4.58477  3.61503
          0.01926  4.35504  5.07739  0.61958  0.77255  0.48576  0.95510
    362   2.93102  4.32563  4.58545  3.99791  3.18151  4.09904  4.39334  2.39845  3.84613  1.38059  2.49778  4.14670  4.41734  4.00672  3.95612  3.40799  3.15992  1.74422  4.89675  2.72589    373 - -
          2.68618  4.42225  2.77519  2.73123  3.46354  2.40513  3.72494  3.29354  2.67741  2.69355  4.24690  2.90347  2.73739  3.18146  2.89801  2.37887  2.77519  2.98518  4.58477  3.61503
          0.01926  4.35504  5.07739  0.61958  0.77255  0.48576  0.95510
    363   2.34351  4.80595  2.60293  2.52803  4.03485  2.96654  3.70920  2.78481  2.52605  2.60879  3.88615  3.04105  3.88729  2.49239  2.98312  2.42590  2.88989  3.13228  5.32348  3.99976    374 - -
          2.68618  4.42225  2.77519  2.73123  3.46354  2.40513  3.72494  3.29354  2.67741  2.69355  4.24690  2.90347  2.73739  3.18146  2.89801  2.37887  2.77519  2.98518  4.58477  3.61503
          0.01926  4.35504  5.07739  0.61958  0.77255  0.48576  0.95510
    364   2.36237  5.00866  3.04119  2.48535  4.29578  3.50074  2.91976  3.72504  1.87118  3.27954  4.07482  3.00705  3.89249  2.24447  2.80425  2.71660  2.93933  2.78233  5.47003  4.12690    375 - -
          2.68618  4.42225  2.77519  2.73123  3.46354  2.40513  3.72494  3.29354  2.67741  2.69355  4.24690  2.90347  2.73739  3.18146  2.89801  2.37887  2.77519  2.98518  4.58477  3.61503
          0.01926  4.35504  5.07739  0.61958  0.77255  0.48576  0.95510
    365   1.94906  4.76108  3.10971  2.27071  3.98231  3.50953  2.89794  3.37886  2.56035  2.54680  3.85307  3.07896  3.90914  2.91498  2.99942  2.73650  2.49832  3.08328  5.29227  3.98259    376 - -
          2.68618  4.42225  2.77519  2.73123  3.46354  2.40513  3.72494  3.29354  2.67741  2.69355  4.24690  2.90347  2.73739  3.18146  2.89801  2.37887  2.77519  2.98518  4.58477  3.61503
          0.01926  4.35504  5.07739  0.61958  0.77255  0.48576  0.95510
    366   0.95160  2.45970  4.19324  3.83390  4.34437  2.22812  4.62014  3.68800  3.75977  3.45005  4.29982  3.72235  3.90753  3.99411  3.97072  2.58840  2.87305  3.19221  5.75587  4.60056    377 - -
          2.68618  4.42225  2.77519  2.73123  3.46354  2.40513  3.72494  3.29354  2.67741  2.69355  4.24690  2.90347  2.73739  3.18146  2.89801  2.37887  2.77519  2.98518  4.58477  3.61503
          0.01926  4.35504  5.07739  0.61958  0.77255  0.48576  0.95510
    367   2.33385  4.80365  3.08899  2.23023  4.05624  2.79057  3.71992  3.46070  2.52715  3.08164  3.90485  3.05125  3.89050  2.88211  2.54107  2.70760  2.49689  2.43941  5.33963  4.01806    378 - -
          2.68618  4.42225  2.77519  2.73123  3.46354  2.40513  3.72494  3.29354  2.67741  2.69355  4.24690  2.90347  2.73739  3.18146  2.89801  2.37887  2.77519  2.98518  4.58477  3.61503
          0.01926  4.35504  5.07739  0.61958  0.77255  0.48576  0.95510
    368   2.04282  5.33472  2.05455  2.00250  4.65316  3.42153  3.73445  4.14353  2.55517  3.63017  4.39907  2.40892  3.89942  2.33497  3.07475  2.75685  3.06277  3.71414  5.77557  4.34024    379 - -
          2.68618  4.42225  2.77519  2.73123  3.46354  2.40513  3.72494  3.29354  2.67741  2.69355  4.24690  2.90347  2.73739  3.18146  2.89801  2.37887  2.77519  2.98518  4.58477  3.61503
          0.01926  4.35504  5.07739  0.61958  0.77255  0.48576  0.95510
    369   3.40740  4.72752  5.08993  4.57763  3.38729  4.67354  5.12656  2.15461  4.41414  0.89796  3.19559  4.78134  4.92803  4.57396  4.53104  4.06553  3.65905  1.51850  5.45117  4.33062    380 - -
          2.68618  4.42225  2.77519  2.73123  3.46354  2.40513  3.72494  3.29354  2.67741  2.69355  4.24690  2.90347  2.73739  3.18146  2.89801  2.37887  2.77519  2.98518  4.58477  3.61503
          0.01926  4.35504  5.07739  0.61958  0.77255  0.48576  0.95510
    370   2.43502  4.38047  3.69643  3.39589  4.52894  3.15878  4.44963  3.91752  3.41472  3.63269  4.46747  3.53430  3.91079  3.72031  3.71894  1.02545  1.69817  3.37357  5.87439  4.65755    381 - -
          2.68618  4.42225  2.77519  2.73123  3.46354  2.40513  3.72494  3.29354  2.67741  2.69355  4.24690  2.90347  2.73739  3.18146  2.89801  2.37887  2.77519  2.98518  4.58477  3.61503
          0.01926  4.35504  5.07739  0.61958  0.77255  0.48576  0.95510
    371   2.35577  4.85122  3.14626  2.57619  4.09260  3.53424  3.71199  3.49373  2.20587  2.24429  3.92850  3.07820  3.92034  2.47147  2.42936  2.75425  2.57825  3.18533  5.34544  4.03793    382 - -
          2.68618  4.42225  2.77519  2.73123  3.46354  2.40513  3.72494  3.29354  2.67741  2.69355  4.24690  2.90347  2.73739  3.18146  2.89801  2.37887  2.77519  2.98518  4.58477  3.61503
          0.01926  4.35504  5.07739  0.61958  0.77255  0.48576  0.95510
    372   2.67140  4.65404  2.65184  2.65878  3.84436  3.54447  3.77536  2.10235  2.30542  2.54161  3.74562  3.14482  3.93808  2.98503  3.06583  2.40774  2.90461  2.93061  5.20275  3.91505    383 - -
          2.68618  4.42225  2.77519  2.73123  3.46354  2.40513  3.72494  3.29354  2.67741  2.69355  4.24690  2.90347  2.73739  3.18146  2.89801  2.37887  2.77519  2.98518  4.58477  3.61503
          0.01926  4.35504  5.07739  0.61958  0.77255  0.48576  0.95510
    373   3.64593  5.39518  4.19365  3.63438  4.87964  4.00316  4.30171  4.48135  2.59845  3.90854  4.91791  3.94513  4.50234  3.51759  0.44074  3.72128  3.89158  4.18909  5.77674  4.72812    384 - -
          2.68618  4.42225  2.77519  2.73123  3.46354  2.40513  3.72494  3.29354  2.67741  2.69355  4.24690  2.90347  2.73739  3.18146  2.89801  2.37887  2.77519  2.98518  4.58477  3.61503
          0.01926  4.35504  5.07739  0.61958  0.77255  0.48576  0.95510
    374   3.05095  5.33617  3.41322  2.75451  4.77392  3.72996  2.72799  4.15315  1.80272  3.57583  4.39419  3.21211  4.08838  1.93595  1.58793  3.02195  3.22936  3.78860  5.62277  4.39042    385 - -
          2.68618  4.42225  2.77519  2.73123  3.46354  2.40513  3.72494  3.29354  2.67741  2.69355  4.24690  2.90347  2.73739  3.18146  2.89801  2.37887  2.77519  2.98518  4.58477  3.61503
          0.01926  4.35504  5.07739  0.61958  0.77255  0.48576  0.95510
    375   2.34993  5.13834  2.54023  2.38882  4.46355  3.44949  3.66265  3.92657  1.74807  3.43531  4.19930  2.93175  3.86198  2.40606  2.87589  2.67834  2.52156  3.52080  5.58995  4.20019    386 - -
          2.68618  4.42225  2.77519  2.73123  3.46354  2.40513  3.72494  3.29354  2.67741  2.69355  4.24690  2.90347  2.73739  3.18146  2.89801  2.37887  2.77519  2.98518  4.58477  3.61503
          0.01926  4.35504  5.07739  0.61958  0.77255  0.48576  0.95510
    376   2.14686  4.47916  3.38294  2.82097  3.65072  3.57560  3.83335  3.01926  2.38402  2.71484  3.59196  3.26235  3.96826  3.10481  3.16452  2.43006  2.43103  2.39370  3.37733  3.80556    387 - -
          2.68618  4.42225  2.77519  2.73123  3.46354  2.40513  3.72494  3.29354  2.67741  2.69355  4.24690  2.90347  2.73739  3.18146  2.89801  2.37887  2.77519  2.98518  4.58477  3.61503
          0.01926  4.35504  5.07739  0.61958  0.77255  0.48576  0.95510
    377   0.49568  4.51297  4.03415  3.88105  4.61409  3.31925  4.83316  3.81973  3.91239  3.67564  4.67269  3.88264  4.10584  4.21013  4.10765  2.86916  3.18134  3.38287  5.98683  4.85519    388 - -
          2.68618  4.42225  2.77519  2.73123  3.46354  2.40513  3.72494  3.29354  2.67741  2.69355  4.24690  2.90347  2.73739  3.18146  2.89801  2.37887  2.77519  2.98518  4.58477  3.61503
          0.01926  4.35504  5.07739  0.61958  0.77255  0.48576  0.95510
    378   2.74700  5.21245  2.85993  1.87362  4.54958  3.46171  3.66957  4.01830  1.92893  3.50394  4.26511  2.55607  3.87972  2.34614  2.83863  2.70836  2.52058  3.60085  5.63810  4.24656    389 - -
          2.68618  4.42225  2.77519  2.73123  3.46354  2.40513  3.72494  3.29354  2.67741  2.69355  4.24690  2.90347  2.73739  3.18146  2.89801  2.37887  2.77519  2.98518  4.58477  3.61503
          0.01926  4.35504  5.07739  0.61958  0.77255  0.48576  0.95510
    379   2.36206  5.17428  2.47580  2.44078  4.51954  3.49036  3.67098  3.97182  1.83254  3.46594  4.23687  2.97298  3.89679  2.78268  1.95195  2.72869  2.98453  3.56915  5.60159  4.23500    390 - -
          2.68618  4.42225  2.77519  2.73123  3.46354  2.40513  3.72494  3.29354  2.67741  2.69355  4.24690  2.90347  2.73739  3.18146  2.89801  2.37887  2.77519  2.98518  4.58477  3.61503
          0.01926  4.35504  5.07739  0.61958  0.77255  0.48576  0.95510
    380   3.69654  4.96825  5.26709  4.76536  2.24514  4.88710  4.88018  2.48022  4.61155  0.64518  3.03584  4.91512  5.03140  4.60118  4.64376  4.28320  3.91363  2.69490  5.00772  3.66065    391 - -
          2.68618  4.42225  2.77519  2.73123  3.46354  2.40513  3.72494  3.29354  2.67741  2.69355  4.24690  2.90347  2.73739  3.18146  2.89801  2.37887  2.77519  2.98518  4.58477  3.61503
          0.01926  4.35504  5.07739  0.61958  0.77255  0.48576  0.95510
    381   1.68129  5.04554  2.94049  1.85336  4.39884  3.48098  3.75191  3.81900  2.47089  3.38138  4.18963  3.02564  3.92935  2.89041  2.39980  2.77412  3.01857  3.45446  5.57244  4.22874    392 - -
          2.68618  4.42225  2.77519  2.73123  3.46354  2.40513  3.72494  3.29354  2.67741  2.69355  4.24690  2.90347  2.73739  3.18146  2.89801  2.37887  2.77519  2.98518  4.58477  3.61503
          0.01926  4.35504  5.07739  0.61958  0.77255  0.48576  0.95510
    382   2.73846  5.22997  2.40991  2.07120  4.56266  3.44084  3.67212  4.04164  1.77027  3.52554  4.28135  2.90866  3.86856  2.39247  2.90459  2.69485  2.50908  3.61535  5.66184  4.25320    393 - -
          2.68618  4.42225  2.77519  2.73123  3.46354  2.40513  3.72494  3.29354  2.67741  2.69355  4.24690  2.90347  2.73739  3.18146  2.89801  2.37887  2.77519  2.98518  4.58477  3.61503
          0.01926  4.35504  5.07739  0.61958  0.77255  0.48576  0.95510
    383   2.90577  5.30415  2.88616  1.71063  4.66630  3.53499  3.73730  4.11220  2.35161  3.58798  4.38461  2.45033  3.97764  2.86024  1.68082  2.86374  3.13178  3.71706  5.69939  4.35292    394 - -
          2.68618  4.42225  2.77519  2.73123  3.46354  2.40513  3.72494  3.29354  2.67741  2.69355  4.24690  2.90347  2.73739  3.18146  2.89801  2.37887  2.77519  2.98518  4.58477  3.61503
          0.01926  4.35504  5.07739  0.61958  0.77255  0.48576  0.95510
    384   3.34495  4.58577  5.27579  4.76375  3.71140  4.83049  5.38142  1.36171  4.66806  1.77775  3.48572  4.93957  5.05934  4.86253  4.80749  4.22161  3.59414  1.03983  5.74010  4.57472    395 - -
          2.68618  4.42225  2.77519  2.73123  3.46354  2.40513  3.72494  3.29354  2.67741  2.69355  4.24690  2.90347  2.73739  3.18146  2.89801  2.37887  2.77519  2.98518  4.58477  3.61503
          0.01926  4.35504  5.07739  0.61958  0.77255  0.48576  0.95510
    385   2.67238  4.88317  3.01824  1.96974  4.14031  3.47855  2.96599  3.55774  2.50014  3.15821  3.97056  3.01540  3.88375  2.85430  2.95979  2.41887  2.26093  2.65044  5.39615  4.05797    396 - -
          2.68618  4.42225  2.77519  2.73123  3.46354  2.40513  3.72494  3.29354  2.67741  2.69355  4.24690  2.90347  2.73739  3.18146  2.89801  2.37887  2.77519  2.98518  4.58477  3.61503
          0.01926  4.35504  5.07739  0.61958  0.77255  0.48576  0.95510
    386   2.18620  5.11779  2.91765  2.12325  4.44126  2.80771  3.66781  3.89662  2.39267  3.41234  4.18329  2.95050  3.87211  2.10225  2.45659  2.69183  2.94622  3.50074  5.57155  4.19375    397 - -
          2.68618  4.42225  2.77519  2.73123  3.46354  2.40513  3.72494  3.29354  2.67741  2.69355  4.24690  2.90347  2.73739  3.18146  2.89801  2.37887  2.77519  2.98518  4.58477  3.61503
          0.01926  4.35504  5.07739  0.61958  0.77255  0.48576  0.95510
    387   2.69062  4.68748  3.18554  1.71129  3.91209  3.54776  3.81054  2.59821  2.66752  2.92277  3.80029  3.15840  3.95705  3.01121  3.09579  2.39845  2.93284  2.45272  5.27459  3.97972    398 - -
          2.68618  4.42225  2.77519  2.73123  3.46354  2.40513  3.72494  3.29354  2.67741  2.69355  4.24690  2.90347  2.73739  3.18146  2.89801  2.37887  2.77519  2.98518  4.58477  3.61503
          0.01926  4.35504  5.07739  0.61958  0.77255  0.48576  0.95510
    388   3.63723  4.90395  5.32150  4.79165  3.25941  4.94932  5.27939  1.85192  4.61081  0.67017  3.04345  5.03155  5.07924  4.68080  4.67875  4.35031  3.86280  2.36338  5.43591  4.37219    399 - -
          2.68618  4.42225  2.77519  2.73123  3.46354  2.40513  3.72494  3.29354  2.67741  2.69355  4.24690  2.90347  2.73739  3.18146  2.89801  2.37887  2.77519  2.98518  4.58477  3.61503
          0.01926  4.35504  5.07739  0.61958  0.77255  0.48576  0.95510
    389   2.87283  5.16322  3.08901  2.58832  4.50498  3.57066  2.79344  3.95970  1.37697  3.46417  4.27337  3.08837  3.98727  2.86015  2.63464  2.15225  3.09701  3.59090  5.57901  4.26076    400 - -
          2.68618  4.42225  2.77519  2.73123  3.46354  2.40513  3.72494  3.29354  2.67741  2.69355  4.24690  2.90347  2.73739  3.18146  2.89801  2.37887  2.77519  2.98518  4.58477  3.61503
          0.01926  4.35504  5.07739  0.61958  0.77255  0.48576  0.95510
    390   2.19378  5.08829  2.93189  2.13054  4.40489  3.45158  3.65197  3.86270  2.39253  3.38257  4.14878  2.93933  2.97243  2.41550  2.47663  2.34493  2.91320  3.46611  5.54684  4.16434    401 - -
          2.68618  4.42225  2.77519  2.73123  3.46354  2.40513  3.72494  3.29354  2.67741  2.69355  4.24690  2.90347  2.73739  3.18146  2.89801  2.37887  2.77519  2.98518  4.58477  3.61503
          0.01926  4.35504  5.07739  0.61958  0.77255  0.48576  0.95510
    391   3.74886  5.08272  4.96613  4.63384  3.39894  4.59209  5.14412  2.65075  4.40078  0.44847  3.31516  4.86604  4.96054  4.64717  4.48703  4.26283  4.02932  2.80838  5.42399  4.25060    402 - -
          2.68618  4.42225  2.77519  2.73123  3.46354  2.40513  3.72494  3.29354  2.67741  2.69355  4.24690  2.90347  2.73739  3.18146  2.89801  2.37887  2.77519  2.98518  4.58477  3.61503
          0.01926  4.35504  5.07739  0.61958  0.77255  0.48576  0.95510
    392   1.60438  4.66902  3.15014  2.69195  3.99243  2.69862  3.85279  3.42023  2.72824  3.07103  3.91741  2.53405  3.92721  3.05966  3.15490  2.74389  2.93104  3.10577  5.33616  2.95874    403 - -
          2.68618  4.42225  2.77519  2.73123  3.46354  2.40513  3.72494  3.29354  2.67741  2.69355  4.24690  2.90347  2.73739  3.18146  2.89801  2.37887  2.77519  2.98518  4.58477  3.61503
          0.01926  4.35504  5.07739  0.61958  0.77255  0.48576  0.95510
    393   3.50362  4.86308  4.97802  4.44768  3.22361  4.66722  4.97925  2.40199  4.20892  1.36150  1.06717  4.70082  4.89130  4.40211  4.33184  4.05123  3.73897  2.54529  5.30286  4.18344    404 - -
          2.68618  4.42225  2.77519  2.73123  3.46354  2.40513  3.72494  3.29354  2.67741  2.69355  4.24690  2.90347  2.73739  3.18146  2.89801  2.37887  2.77519  2.98518  4.58477  3.61503
          0.01926  4.35504  5.07739  0.61958  0.77255  0.48576  0.95510
    394   2.02948  4.86100  2.98614  1.48952  4.23095  3.46410  3.84843  3.46985  2.67494  3.21544  4.07804  3.09236  3.94683  3.01522  3.12281  2.77966  3.00175  2.63017  5.52818  4.19648    405 - -
          2.68618  4.42225  2.77519  2.73123  3.46354  2.40513  3.72494  3.29354  2.67741  2.69355  4.24690  2.90347  2.73739  3.18146  2.89801  2.37887  2.77519  2.98518  4.58477  3.61503
          0.01926  4.35504  5.07739  0.61958  0.77255  0.48576  0.95510
    395   2.72217  5.20314  2.26090  2.37001  4.54114  3.44641  3.66003  4.01695  1.88546  3.50123  4.25538  2.49569  3.86313  2.76643  2.44006  2.32764  2.95529  3.59214  5.63603  4.23459    406 - -
          2.68618  4.42225  2.77519  2.73123  3.46354  2.40513  3.72494  3.29354  2.67741  2.69355  4.24690  2.90347  2.73739  3.18146  2.89801  2.37887  2.77519  2.98518  4.58477  3.61503
          0.01926  4.35504  5.07739  0.61958  0.77255  0.48576  0.95510
    396   1.32931  4.32722  3.79517  3.32132  4.02007  3.29562  4.25347  3.28540  3.27655  3.08217  3.96017  3.52790  3.94377  3.56571  3.59588  2.15029  2.24495  2.22116  5.44110  4.22817    407 - -
          2.68618  4.42225  2.77519  2.73123  3.46354  2.40513  3.72494  3.29354  2.67741  2.69355  4.24690  2.90347  2.73739  3.18146  2.89801  2.37887  2.77519  2.98518  4.58477  3.61503
          0.01926  4.35504  5.07739  0.61958  0.77255  0.48576  0.95510
    397   2.70632  5.01054  3.03050  1.85554  4.29733  3.49579  3.67235  2.89344  2.10812  3.28007  4.07359  2.99931  3.88709  2.79983  2.42910  2.70884  2.52148  3.36722  5.47243  4.12598    408 - -
          2.68618  4.42225  2.77519  2.73123  3.46354  2.40513  3.72494  3.29354  2.67741  2.69355  4.24690  2.90347  2.73739  3.18146  2.89801  2.37887  2.77519  2.98518  4.58477  3.61503
          0.01926  4.35504  5.07739  0.61958  0.77255  0.48576  0.95510
    398   3.69408  4.97309  5.05035  4.65073  0.88838  4.68935  4.25184  2.75982  4.47774  1.59682  3.38978  4.59749  4.94937  4.49234  4.51268  4.09281  3.92831  2.86937  4.40111  2.78254    409 - -
          2.68618  4.42225  2.77519  2.73123  3.46354  2.40513  3.72494  3.29354  2.67741  2.69355  4.24690  2.90347  2.73739  3.18146  2.89801  2.37887  2.77519  2.98518  4.58477  3.61503
          0.01926  4.35504  5.07739  0.61958  0.77255  0.48576  0.95510
    399   2.66069  4.87957  2.61066  2.48656  4.12070  3.48245  2.96555  3.54311  2.19619  3.14024  3.94974  3.00839  3.87487  2.83366  2.94291  2.68917  2.32772  2.66657  5.37595  3.13662    410 - -
          2.68618  4.42225  2.77519  2.73123  3.46354  2.40513  3.72494  3.29354  2.67741  2.69355  4.24690  2.90347  2.73739  3.18146  2.89801  2.37887  2.77519  2.98518  4.58477  3.61503
          0.01926  4.35504  5.07739  0.61958  0.77255  0.48576  0.95510
    400   2.93290  2.82187  4.72472  4.17021  3.55071  4.17144  4.64921  1.61811  4.03849  2.39104  3.46639  4.29084  4.53888  4.24877  4.17178  3.51220  2.51271  1.26485  5.21762  4.02229    411 - -
          2.68618  4.42225  2.77519  2.73123  3.46354  2.40513  3.72494  3.29354  2.67741  2.69355  4.24690  2.90347  2.73739  3.18146  2.89801  2.37887  2.77519  2.98518  4.58477  3.61503
          0.01926  4.35504  5.07739  0.61958  0.77255  0.48576  0.95510
    401   2.82031  5.27529  2.68002  1.59742  4.61323  2.79945  3.75003  4.08874  2.54769  3.59187  4.37289  2.91718  3.91372  2.01665  3.03841  2.38953  3.06996  3.67412  5.74593  4.33332    412 - -
          2.68618  4.42225  2.77519  2.73123  3.46354  2.40513  3.72494  3.29354  2.67741  2.69355  4.24690  2.90347  2.73739  3.18146  2.89801  2.37887  2.77519  2.98518  4.58477  3.61503
          0.01926  4.35504  5.07739  0.61958  0.77255  0.48576  0.95510
    402   3.26215  4.55280  5.14033  4.57218  2.51694  4.58305  4.94682  1.53779  4.43341  1.35075  3.16473  4.69801  4.81649  4.51881  4.48843  3.93162  3.49214  1.61605  5.27314  4.15263    413 - -
          2.68618  4.42225  2.77519  2.73123  3.46354  2.40513  3.72494  3.29354  2.67741  2.69355  4.24690  2.90347  2.73739  3.18146  2.89801  2.37887  2.77519  2.98518  4.58477  3.61503
          0.01926  4.35504  5.07739  0.61958  0.77255  0.48576  0.95510
    403   2.68120  3.36494  2.99516  2.15138  4.26904  3.47197  3.67756  3.70137  1.94189  3.26516  4.05729  2.55767  3.87258  2.80748  2.88569  2.68719  2.32055  3.34338  5.46722  4.11277    414 - -
          2.68618  4.42225  2.77519  2.73123  3.46354  2.40513  3.72494  3.29354  2.67741  2.69355  4.24690  2.90347  2.73739  3.18146  2.89801  2.37887  2.77519  2.98518  4.58477  3.61503
          0.01926  4.35504  5.07739  0.61958  0.77255  0.48576  0.95510
    404   2.64786  4.67835  3.16613  2.26651  4.01035  3.46506  3.83412  3.36240  2.68812  3.04604  3.89499  3.14965  3.92601  3.02993  3.11530  2.28566  1.74932  2.53354  5.34293  4.04771    415 - -
          2.68618  4.42225  2.77519  2.73123  3.46354  2.40513  3.72494  3.29354  2.67741  2.69355  4.24690  2.90347  2.73739  3.18146  2.89801  2.37887  2.77519  2.98518  4.58477  3.61503
          0.01926  4.35504  5.07739  0.61958  0.77255  0.48576  0.95510
    405   2.76763  5.24083  2.10482  2.11831  4.56898  3.43684  3.70261  4.04563  2.47636  3.54138  4.30806  2.91067  3.88505  2.81841  2.16019  1.99954  3.00817  3.62710  5.68845  4.27807    416 - -
          2.68618  4.42225  2.77519  2.73123  3.46354  2.40513  3.72494  3.29354  2.67741  2.69355  4.24690  2.90347  2.73739  3.18146  2.89801  2.37887  2.77519  2.98518  4.58477  3.61503
          0.01926  4.35504  5.07739  0.61958  0.77255  0.48576  0.95510
    406   2.30054  4.86319  2.53258  2.19106  4.10332  3.48503  3.72934  3.49781  2.55283  2.13216  3.95017  3.02648  3.89915  2.88976  3.01636  2.72736  2.50615  3.18391  5.38494  4.05211    417 - -
          2.68618  4.42225  2.77519  2.73123  3.46354  2.40513  3.72494  3.29354  2.67741  2.69355  4.24690  2.90347  2.73739  3.18146  2.89801  2.37887  2.77519  2.98518  4.58477  3.61503
          0.01926  4.35504  5.07739  0.61958  0.77255  0.48576  0.95510
    407   2.13657  4.98839  2.50052  2.15218  4.26605  3.45799  3.69697  3.03641  2.49150  3.27094  4.06826  2.97055  2.49583  2.83209  2.97087  2.69541  2.92861  3.33899  5.48592  4.12295    418 - -
          2.68531  4.42282  2.77500  2.73121  3.46411  2.40552  3.72486  3.29411  2.67774  2.69290  4.24746  2.90368  2.73693  3.18203  2.89794  2.37906  2.77525  2.98474  4.58534  3.61500
          0.77902  1.39544  1.22615  2.19831  0.11765  0.48576  0.95510
    408   2.66662  4.91489  2.68757  2.37806  4.32363  3.30109  3.70060  3.79011  2.47936  3.35137  4.16976  2.29646  3.81597  2.25737  2.90850  1.93938  2.94824  3.40517  5.52816  4.16677    433 - -
          2.68618  4.42225  2.77519  2.73123  3.46354  2.40513  3.72494  3.29354  2.67741  2.69355  4.24690  2.90347  2.73739  3.18146  2.89801  2.37887  2.77519  2.98518  4.58477  3.61503
          0.02713  4.01651  4.73886  0.61958  0.77255  0.83986  0.56523
    409   2.29507  2.20334  3.87247  3.55516  4.14248  1.23799  4.39845  3.48768  3.48623  3.27094  4.16085  3.54983  3.77186  3.77402  3.70504  2.51319  2.78951  3.03645  5.51076  4.36448    434 - -
          2.68618  4.42225  2.77519  2.73123  3.46354  2.40513  3.72494  3.29354  2.67741  2.69355  4.24690  2.90347  2.73739  3.18146  2.89801  2.37887  2.77519  2.98518  4.58477  3.61503
          0.02713  4.01651  4.73886  0.61958  0.77255  0.83986  0.56523
    410   2.19869  4.96145  2.66610  2.03912  4.29713  2.66893  3.66094  3.73304  2.46198  3.29904  4.11015  2.86301  3.80762  2.29896  2.92287  2.66429  2.92656  3.36625  5.50309  4.13714    435 - -
          2.68618  4.42225  2.77519  2.73123  3.46354  2.40513  3.72494  3.29354  2.67741  2.69355  4.24690  2.90347  2.73739  3.18146  2.89801  2.37887  2.77519  2.98518  4.58477  3.61503
          0.02713  4.01651  4.73886  0.61958  0.77255  0.83986  0.56523
    411   2.60987  4.51189  3.24410  2.69471  3.70390  3.49174  3.73843  2.99221  2.18049  2.35571  3.61564  3.14848  2.90342  2.96887  2.92956  2.74715  2.84960  2.37872  5.09020  3.82492    436 - -
          2.68618  4.42225  2.77519  2.73123  3.46354  2.40513  3.72494  3.29354  2.67741  2.69355  4.24690  2.90347  2.73739  3.18146  2.89801  2.37887  2.77519  2.98518  4.58477  3.61503
          0.02713  4.01651  4.73886  0.61958  0.77255  0.83986  0.56523
    412   1.90796  4.45536  3.23984  2.76385  3.78833  3.38393  3.83547  3.01555  2.69298  2.77918  3.70412  3.18245  3.87448  2.40141  3.06002  2.70195  2.84689  2.24302  5.19182  3.92660    437 - -
          2.68618  4.42225  2.77519  2.73123  3.46354  2.40513  3.72494  3.29354  2.67741  2.69355  4.24690  2.90347  2.73739  3.18146  2.89801  2.37887  2.77519  2.98518  4.58477  3.61503
          0.02713  4.01651  4.73886  0.61958  0.77255  0.64471  0.74405
    413   3.09261  5.27389  3.48758  2.80124  4.74224  3.72278  3.64165  4.08255  1.63092  3.49669  4.34745  3.21831  4.07523  2.19294  1.38983  3.07103  3.25083  3.74859  5.52766  4.35215    438 - -
          2.68618  4.42225  2.77519  2.73123  3.46354  2.40513  3.72494  3.29354  2.67741  2.69355  4.24690  2.90347  2.73739  3.18146  2.89801  2.37887  2.77519  2.98518  4.58477  3.61503
          0.02406  4.13492  4.85727  0.61958  0.77255  0.74220  0.64639
    414   1.96718  4.27037  3.83141  3.29377  3.52695  3.62933  4.13018  2.43475  3.21511  2.05820  3.45922  3.59810  4.08886  3.51025  3.51223  2.94792  2.33666  1.90918  5.07441  3.86063    439 - -
          2.68618  4.42225  2.77519  2.73123  3.46354  2.40513  3.72494  3.29354  2.67741  2.69355  4.24690  2.90347  2.73739  3.18146  2.89801  2.37887  2.77519  2.98518  4.58477  3.61503
          0.02406  4.13492  4.85727  0.61958  0.77255  0.35345  1.21154
    415   2.42041  4.39186  3.62154  3.28618  4.56047  1.62041  4.38104  3.99503  3.34132  3.65432  4.45797  3.47131  3.88588  3.62557  3.68440  1.61127  1.74574  3.41914  5.87672  4.65610    440 - -
          2.68618  4.42225  2.77519  2.73123  3.46354  2.40513  3.72494  3.29354  2.67741  2.69355  4.24690  2.90347  2.73739  3.18146  2.89801  2.37887  2.77519  2.98518  4.58477  3.61503
          0.01926  4.35504  5.07739  0.61958  0.77255  0.48576  0.95510
    416   1.94371  5.04077  2.91651  2.14985  4.36721  3.44749  3.69117  3.81433  2.15013  3.35827  4.14014  2.96241  2.98906  2.81560  2.92563  2.29513  2.93553  3.43210  5.54327  4.17144    441 - -
          2.68618  4.42225  2.77519  2.73123  3.46354  2.40513  3.72494  3.29354  2.67741  2.69355  4.24690  2.90347  2.73739  3.18146  2.89801  2.37887  2.77519  2.98518  4.58477  3.61503
          0.01926  4.35504  5.07739  0.61958  0.77255  0.48576  0.95510
    417   2.70147  4.90127  2.35041  2.50648  2.96965  3.50051  3.70126  3.55918  2.53714  3.15198  3.97618  2.56802  3.90414  2.47513  3.00207  2.72888  2.93478  3.23774  5.27997  2.52778    442 - -
          2.68618  4.42225  2.77519  2.73123  3.46354  2.40513  3.72494  3.29354  2.67741  2.69355  4.24690  2.90347  2.73739  3.18146  2.89801  2.37887  2.77519  2.98518  4.58477  3.61503
          0.01926  4.35504  5.07739  0.61958  0.77255  0.48576  0.95510
    418   3.37618  5.07593  4.14539  4.11706  5.19810  0.26385  5.17884  4.94343  4.36175  4.52372  5.52236  4.31231  4.47853  4.64852  4.51839  3.56579  3.89328  4.37789  6.13793  5.32547    443 - -
          2.68618  4.42225  2.77519  2.73123  3.46354  2.40513  3.72494  3.29354  2.67741  2.69355  4.24690  2.90347  2.73739  3.18146  2.89801  2.37887  2.77519  2.98518  4.58477  3.61503
          0.01926  4.35504  5.07739  0.61958  0.77255  0.48576  0.95510
    419   2.00818  4.23831  3.90712  3.33339  2.70901  3.75401  4.04954  2.22733  2.63047  2.39818  3.34374  3.63620  4.12713  3.51021  3.50531  3.02864  2.92347  1.93643  4.87099  3.66363    444 - -
          2.68618  4.42225  2.77519  2.73123  3.46354  2.40513  3.72494  3.29354  2.67741  2.69355  4.24690  2.90347  2.73739  3.18146  2.89801  2.37887  2.77519  2.98518  4.58477  3.61503
          0.01926  4.35504  5.07739  0.61958  0.77255  0.48576  0.95510
    420   3.27591  5.93462  0.83697  1.77943  5.21339  3.40972  4.03711  4.77823  3.15660  4.25077  5.14376  2.86684  4.08045  3.21843  3.81757  3.12024  3.58517  4.32468  6.38389  4.82548    445 - -
          2.68618  4.42225  2.77519  2.73123  3.46354  2.40513  3.72494  3.29354  2.67741  2.69355  4.24690  2.90347  2.73739  3.18146  2.89801  2.37887  2.77519  2.98518  4.58477  3.61503
          0.01926  4.35504  5.07739  0.61958  0.77255  0.48576  0.95510
    421   2.41395  5.12327  2.49267  2.37992  4.43867  3.44508  3.65082  3.90344  2.12838  2.82884  4.17565  2.52316  3.85060  2.16039  2.88152  2.66072  2.91961  3.49856  5.57206  4.17964    446 - -
          2.68618  4.42225  2.77519  2.73123  3.46354  2.40513  3.72494  3.29354  2.67741  2.69355  4.24690  2.90347  2.73739  3.18146  2.89801  2.37887  2.77519  2.98518  4.58477  3.61503
          0.01926  4.35504  5.07739  0.61958  0.77255  0.48576  0.95510
    422   3.31935  4.58610  5.19814  4.72962  3.85450  4.75949  5.45076  1.53071  4.62883  2.32776  3.63358  4.90697  5.05960  4.89743  4.81053  4.17895  3.59166  0.75348  5.88632  4.66485    447 - -
          2.68618  4.42225  2.77519  2.73123  3.46354  2.40513  3.72494  3.29354  2.67741  2.69355  4.24690  2.90347  2.73739  3.18146  2.89801  2.37887  2.77519  2.98518  4.58477  3.61503
          0.01926  4.35504  5.07739  0.61958  0.77255  0.48576  0.95510
    423   2.70933  4.81826  3.11392  1.70214  4.04881  3.53832  3.75124  2.74027  2.23145  3.04208  3.89814  3.09107  3.93479  2.91877  2.96564  2.76928  2.94099  2.52278  5.35031  4.03703    448 - -
          2.68618  4.42225  2.77519  2.73123  3.46354  2.40513  3.72494  3.29354  2.67741  2.69355  4.24690  2.90347  2.73739  3.18146  2.89801  2.37887  2.77519  2.98518  4.58477  3.61503
          0.01926  4.35504  5.07739  0.61958  0.77255  0.48576  0.95510
    424   3.94688  5.21179  4.91270  4.74109  0.46430  4.47131  4.19225  3.44270  4.64457  2.70922  4.11216  4.60382  4.93562  4.68324  4.64316  4.17377  4.25657  3.46497  4.34130  2.66575    449 - -
          2.68618  4.42225  2.77519  2.73123  3.46354  2.40513  3.72494  3.29354  2.67741  2.69355  4.24690  2.90347  2.73739  3.18146  2.89801  2.37887  2.77519  2.98518  4.58477  3.61503
          0.01926  4.35504  5.07739  0.61958  0.77255  0.48576  0.95510
    425   2.66738  4.31020  3.69971  3.15452  3.40512  2.55497  3.96681  2.78728  3.07639  1.71864  3.43481  3.49919  4.06193  3.37441  3.37689  2.93856  2.45281  2.57722  4.89204  2.77508    450 - -
          2.68618  4.42225  2.77519  2.73123  3.46354  2.40513  3.72494  3.29354  2.67741  2.69355  4.24690  2.90347  2.73739  3.18146  2.89801  2.37887  2.77519  2.98518  4.58477  3.61503
          0.01926  4.35504  5.07739  0.61958  0.77255  0.48576  0.95510
    426   3.40231  4.69539  5.14444  4.59488  1.45865  4.65413  4.77821  1.62775  4.44761  1.47166  3.10511  4.70935  4.86075  4.48931  4.49305  4.00420  3.62478  2.37021  5.01441  3.70745    451 - -
          2.68618  4.42225  2.77519  2.73123  3.46354  2.40513  3.72494  3.29354  2.67741  2.69355  4.24690  2.90347  2.73739  3.18146  2.89801  2.37887  2.77519  2.98518  4.58477  3.61503
          0.01926  4.35504  5.07739  0.61958  0.77255  0.48576  0.95510
    427   2.24782  4.59160  3.34400  2.82075  4.06742  3.40895  3.91506  3.43808  2.74371  3.10887  3.95500  3.23767  3.92337  3.11949  2.51320  1.49437  2.91120  2.58820  5.39418  4.11923    452 - -
          2.68618  4.42225  2.77519  2.73123  3.46354  2.40513  3.72494  3.29354  2.67741  2.69355  4.24690  2.90347  2.73739  3.18146  2.89801  2.37887  2.77519  2.98518  4.58477  3.61503
          0.01926  4.35504  5.07739  0.61958  0.77255  0.48576  0.95510
    428   1.50378  4.42969  3.56984  3.12338  4.36979  3.20990  4.20652  3.78431  3.12365  3.44221  4.25688  3.39248  2.54233  3.43075  3.49996  1.71754  2.23970  3.30002  5.69151  4.44740    453 - -
          2.68618  4.42225  2.77519  2.73123  3.46354  2.40513  3.72494  3.29354  2.67741  2.69355  4.24690  2.90347  2.73739  3.18146  2.89801  2.37887  2.77519  2.98518  4.58477  3.61503
          0.12175  4.35504  2.28483  0.61958  0.77255  0.48576  0.95510
    429   2.94387  5.17620  2.73844  2.51893  4.09489  3.47004  2.25895  4.03198  2.64263  3.55391  4.42379  1.35290  4.00708  3.04825  3.03845  2.92718  3.22043  3.66643  5.43470  3.94861    454 - -
          2.68618  4.42225  2.77519  2.73123  3.46354  2.40513  3.72494  3.29354  2.67741  2.69355  4.24690  2.90347  2.73739  3.18146  2.89801  2.37887  2.77519  2.98518  4.58477  3.61503
          0.02132  4.25461  4.97695  0.61958  0.77255  0.41115  1.08733
    430   2.31422  4.50618  3.38427  2.81867  3.66591  3.58990  3.82736  3.03559  2.73951  2.36615  3.60927  3.26231  3.97743  3.09301  2.39841  2.82914  2.15704  2.79271  5.07024  2.94710    455 - -
          2.68618  4.42225  2.77519  2.73123  3.46354  2.40513  3.72494  3.29354  2.67741  2.69355  4.24690  2.90347  2.73739  3.18146  2.89801  2.37887  2.77519  2.98518  4.58477  3.61503
          0.01926  4.35504  5.07739  0.61958  0.77255  0.48576  0.95510
    431   3.37618  5.07593  4.14539  4.11706  5.19810  0.26385  5.17884  4.94343  4.36175  4.52372  5.52236  4.31231  4.47853  4.64852  4.51839  3.56579  3.89328  4.37789  6.13793  5.32547    456 - -
          2.68618  4.42225  2.77519  2.73123  3.46354  2.40513  3.72494  3.29354  2.67741  2.69355  4.24690  2.90347  2.73739  3.18146  2.89801  2.37887  2.77519  2.98518  4.58477  3.61503
          0.01926  4.35504  5.07739  0.61958  0.77255  0.48576  0.95510
    432   2.74389  5.08463  2.97854  1.72812  4.38383  3.49823  3.68150  3.81897  2.08634  3.35291  2.75321  2.99166  3.90073  2.41013  2.80053  2.73342  2.97061  3.45142  5.52961  4.17699    457 - -
          2.68618  4.42225  2.77519  2.73123  3.46354  2.40513  3.72494  3.29354  2.67741  2.69355  4.24690  2.90347  2.73739  3.18146  2.89801  2.37887  2.77519  2.98518  4.58477  3.61503
          0.01926  4.35504  5.07739  0.61958  0.77255  0.48576  0.95510
    433   2.70789  5.14829  2.43721  2.37715  4.46941  3.44304  3.66635  3.93592  2.11427  3.44453  4.20800  2.92310  2.55763  2.40660  2.90351  2.67827  2.31862  3.52851  5.60067  4.20526    458 - -
          2.68618  4.42225  2.77519  2.73123  3.46354  2.40513  3.72494  3.29354  2.67741  2.69355  4.24690  2.90347  2.73739  3.18146  2.89801  2.37887  2.77519  2.98518  4.58477  3.61503
          0.01926  4.35504  5.07739  0.61958  0.77255  0.48576  0.95510
    434   2.30632  4.15720  4.27690  3.69056  2.60976  3.84983  4.17118  2.07373  3.56002  1.98436  3.23749  3.86730  3.04954  3.76547  3.71427  3.14576  2.94969  1.84248  4.80298  3.61648    459 - -
          2.68618  4.42225  2.77519  2.73123  3.46354  2.40513  3.72494  3.29354  2.67741  2.69355  4.24690  2.90347  2.73739  3.18146  2.89801  2.37887  2.77519  2.98518  4.58477  3.61503
          0.01926  4.35504  5.07739  0.61958  0.77255  0.48576  0.95510
    435   2.94531  5.17326  3.34679  2.70912  4.52721  3.67617  3.71003  3.91435  1.65931  2.37833  4.23644  3.17865  4.04143  1.99002  2.08538  2.94339  3.13951  3.57666  5.53375  4.27721    460 - -
          2.68618  4.42225  2.77519  2.73123  3.46354  2.40513  3.72494  3.29354  2.67741  2.69355  4.24690  2.90347  2.73739  3.18146  2.89801  2.37887  2.77519  2.98518  4.58477  3.61503
          0.01926  4.35504  5.07739  0.61958  0.77255  0.48576  0.95510
    436   2.54920  4.50327  3.48420  3.30441  4.60945  3.21371  4.46774  4.10890  3.42966  3.77523  4.62645  3.51616  0.90783  3.74532  3.73361  2.03205  3.04282  3.54217  5.93104  4.69079    461 - -
          2.68618  4.42225  2.77519  2.73123  3.46354  2.40513  3.72494  3.29354  2.67741  2.69355  4.24690  2.90347  2.73739  3.18146  2.89801  2.37887  2.77519  2.98518  4.58477  3.61503
          0.01926  4.35504  5.07739  0.61958  0.77255  0.48576  0.95510
    437   3.74886  5.08272  4.96613  4.63384  3.39894  4.59209  5.14412  2.65075  4.40078  0.44847  3.31516  4.86604  4.96054  4.64717  4.48703  4.26283  4.02932  2.80838  5.42399  4.25060    462 - -
          2.68618  4.42225  2.77519  2.73123  3.46354  2.40513  3.72494  3.29354  2.67741  2.69355  4.24690  2.90347  2.73739  3.18146  2.89801  2.37887  2.77519  2.98518  4.58477  3.61503
          0.01926  4.35504  5.07739  0.61958  0.77255  0.48576  0.95510
    438   1.27700  4.78004  2.97429  2.15462  4.38341  3.35443  3.96448  3.78665  2.83278  3.42089  4.25020  3.13343  3.93229  3.14722  3.27177  2.23084  3.01471  3.38858  5.66111  4.34015    463 - -
          2.68618  4.42225  2.77519  2.73123  3.46354  2.40513  3.72494  3.29354  2.67741  2.69355  4.24690  2.90347  2.73739  3.18146  2.89801  2.37887  2.77519  2.98518  4.58477  3.61503
          0.01926  4.35504  5.07739  0.61958  0.77255  0.48576  0.95510
    439   2.31996  5.21911  2.93383  2.12025  4.59001  3.53414  3.74729  4.00660  1.32431  3.52012  4.32668  3.03881  3.97682  2.87567  2.73426  2.85610  3.11209  3.62883  5.65951  4.32611    464 - -
          2.68618  4.42225  2.77519  2.73123  3.46354  2.40513  3.72494  3.29354  2.67741  2.69355  4.24690  2.90347  2.73739  3.18146  2.89801  2.37887  2.77519  2.98518  4.58477  3.61503
          0.01926  4.35504  5.07739  0.61958  0.77255  0.48576  0.95510
    440   2.72594  4.26814  4.08007  3.52861  3.48965  3.78449  4.23169  1.81283  3.43657  2.47204  3.45035  3.78242  4.21027  3.69909  3.68193  2.25910  2.39242  1.69626  5.03439  3.82949    465 - -
          2.68618  4.42225  2.77519  2.73123  3.46354  2.40513  3.72494  3.29354  2.67741  2.69355  4.24690  2.90347  2.73739  3.18146  2.89801  2.37887  2.77519  2.98518  4.58477  3.61503
          0.01926  4.35504  5.07739  0.61958  0.77255  0.48576  0.95510
    441   0.49568  4.51297  4.03415  3.88105  4.61409  3.31925  4.83316  3.81973  3.91239  3.67564  4.67269  3.88264  4.10584  4.21013  4.10765  2.86916  3.18134  3.38287  5.98683  4.85519    466 - -
          2.68618  4.42225  2.77519  2.73123  3.46354  2.40513  3.72494  3.29354  2.67741  2.69355  4.24690  2.90347  2.73739  3.18146  2.89801  2.37887  2.77519  2.98518  4.58477  3.61503
          0.01926  4.35504  5.07739  0.61958  0.77255  0.48576  0.95510
    442   2.62980  4.54248  3.71670  3.58452  4.61293  3.26780  4.66343  4.21763  3.69432  3.90765  4.80751  3.70518  4.05129  4.00616  3.94286  0.54551  3.15060  3.63809  5.94808  4.70866    467 - -
          2.68618  4.42225  2.77519  2.73123  3.46354  2.40513  3.72494  3.29354  2.67741  2.69355  4.24690  2.90347  2.73739  3.18146  2.89801  2.37887  2.77519  2.98518  4.58477  3.61503
          0.01926  4.35504  5.07739  0.61958  0.77255  0.48576  0.95510
    443   3.37618  5.07593  4.14539  4.11706  5.19810  0.26385  5.17884  4.94343  4.36175  4.52372  5.52236  4.31231  4.47853  4.64852  4.51839  3.56579  3.89328  4.37789  6.13793  5.32547    468 - -
          2.68618  4.42225  2.77519  2.73123  3.46354  2.40513  3.72494  3.29354  2.67741  2.69355  4.24690  2.90347  2.73739  3.18146  2.89801  2.37887  2.77519  2.98518  4.58477  3.61503
          0.01926  4.35504  5.07739  0.61958  0.77255  0.48576  0.95510
    444   3.37618  5.07593  4.14539  4.11706  5.19810  0.26385  5.17884  4.94343  4.36175  4.52372  5.52236  4.31231  4.47853  4.64852  4.51839  3.56579  3.89328  4.37789  6.13793  5.32547    469 - -
          2.68618  4.42225  2.77519  2.73123  3.46354  2.40513  3.72494  3.29354  2.67741  2.69355  4.24690  2.90347  2.73739  3.18146  2.89801  2.37887  2.77519  2.98518  4.58477  3.61503
          0.01926  4.35504  5.07739  0.61958  0.77255  0.48576  0.95510
    445   3.47716  5.60319  2.81876  0.49451  5.02750  3.66718  4.33396  4.58878  3.28681  4.13649  5.11992  3.33620  4.30341  3.55864  3.72604  3.42538  3.79478  4.23234  6.10103  4.86501    470 - -
          2.68618  4.42225  2.77519  2.73123  3.46354  2.40513  3.72494  3.29354  2.67741  2.69355  4.24690  2.90347  2.73739  3.18146  2.89801  2.37887  2.77519  2.98518  4.58477  3.61503
          0.01926  4.35504  5.07739  0.61958  0.77255  0.48576  0.95510
    446   3.68305  4.96815  5.29299  4.74104  3.17939  4.94162  5.21762  2.38754  4.53954  0.63841  2.19393  5.00146  5.05041  4.59637  4.60152  4.32945  3.89762  2.61163  5.36730  4.34116    471 - -
          2.68618  4.42225  2.77519  2.73123  3.46354  2.40513  3.72494  3.29354  2.67741  2.69355  4.24690  2.90347  2.73739  3.18146  2.89801  2.37887  2.77519  2.98518  4.58477  3.61503
          0.01926  4.35504  5.07739  0.61958  0.77255  0.48576  0.95510
    447   2.62980  4.54248  3.71670  3.58452  4.61293  3.26780  4.66343  4.21763  3.69432  3.90765  4.80751  3.70518  4.05129  4.00616  3.94286  0.54551  3.15060  3.63809  5.94808  4.70866    472 - -
          2.68618  4.42225  2.77519  2.73123  3.46354  2.40513  3.72494  3.29354  2.67741  2.69355  4.24690  2.90347  2.73739  3.18146  2.89801  2.37887  2.77519  2.98518  4.58477  3.61503
          0.01926  4.35504  5.07739  0.61958  0.77255  0.48576  0.95510
    448   3.64593  5.39518  4.19365  3.63438  4.87964  4.00316  4.30171  4.48135  2.59845  3.90854  4.91791  3.94513  4.50234  3.51759  0.44074  3.72128  3.89158  4.18909  5.77674  4.72812    473 - -
          2.68618  4.42225  2.77519  2.73123  3.46354  2.40513  3.72494  3.29354  2.67741  2.69355  4.24690  2.90347  2.73739  3.18146  2.89801  2.37887  2.77519  2.98518  4.58477  3.61503
          0.01926  4.35504  5.07739  0.61958  0.77255  0.48576  0.95510
    449   3.20503  4.50222  5.06550  4.50494  2.47284  4.52976  4.90729  1.76140  4.37173  1.66292  3.25308  4.63313  4.78785  4.49625  4.45191  3.87682  3.44001  1.20094  5.28394  4.12429    474 - -
          2.68618  4.42225  2.77519  2.73123  3.46354  2.40513  3.72494  3.29354  2.67741  2.69355  4.24690  2.90347  2.73739  3.18146  2.89801  2.37887  2.77519  2.98518  4.58477  3.61503
          0.01926  4.35504  5.07739  0.61958  0.77255  0.48576  0.95510
    450   2.80774  4.27178  4.26345  3.68621  2.53241  3.91277  4.19685  2.53456  3.55934  1.80739  1.76658  3.89608  4.26607  3.76947  3.73451  2.57666  3.04175  2.42503  4.81144  3.58939    475 - -
          2.68618  4.42225  2.77519  2.73123  3.46354  2.40513  3.72494  3.29354  2.67741  2.69355  4.24690  2.90347  2.73739  3.18146  2.89801  2.37887  2.77519  2.98518  4.58477  3.61503
          0.01926  4.35504  5.07739  0.61958  0.77255  0.48576  0.95510
    451   3.74886  5.08272  4.96613  4.63384  3.39894  4.59209  5.14412  2.65075  4.40078  0.44847  3.31516  4.86604  4.96054  4.64717  4.48703  4.26283  4.02932  2.80838  5.42399  4.25060    476 - -
          2.68618  4.42225  2.77519  2.73123  3.46354  2.40513  3.72494  3.29354  2.67741  2.69355  4.24690  2.90347  2.73739  3.18146  2.89801  2.37887  2.77519  2.98518  4.58477  3.61503
          0.01926  4.35504  5.07739  0.61958  0.77255  0.48576  0.95510
    452   0.72196  4.31984  3.86634  3.64267  4.59786  3.11825  4.63209  3.95597  3.68685  3.71771  4.55975  3.64260  3.91299  3.95081  3.93310  2.06282  2.92468  3.37736  5.96980  4.78700    477 - -
          2.68618  4.42225  2.77519  2.73123  3.46354  2.40513  3.72494  3.29354  2.67741  2.69355  4.24690  2.90347  2.73739  3.18146  2.89801  2.37887  2.77519  2.98518  4.58477  3.61503
          0.01926  4.35504  5.07739  0.61958  0.77255  0.48576  0.95510
    453   3.59079  4.84869  5.33773  4.80436  3.30240  4.93852  5.29465  1.54363  4.64022  0.80761  3.08116  5.02952  5.07534  4.70886  4.70762  4.33439  3.81799  2.25281  5.46462  4.40090    478 - -
          2.68618  4.42225  2.77519  2.73123  3.46354  2.40513  3.72494  3.29354  2.67741  2.69355  4.24690  2.90347  2.73739  3.18146  2.89801  2.37887  2.77519  2.98518  4.58477  3.61503
          0.01926  4.35504  5.07739  0.61958  0.77255  0.48576  0.95510
    454   2.81373  5.25271  2.88269  1.95866  4.60237  3.49709  3.69462  4.05857  1.62002  3.53773  4.31287  2.97094  3.92175  2.37519  2.77022  2.32982  3.04112  3.65044  5.66143  4.29151    479 - -
          2.68618  4.42225  2.77519  2.73123  3.46354  2.40513  3.72494  3.29354  2.67741  2.69355  4.24690  2.90347  2.73739  3.18146  2.89801  2.37887  2.77519  2.98518  4.58477  3.61503
          0.01926  4.35504  5.07739  0.61958  0.77255  0.48576  0.95510
    455   2.20036  4.27121  3.85392  3.30313  3.49896  3.63648  4.08757  2.66875  3.22770  2.15560  3.47214  3.59694  4.08478  3.50439  3.51161  2.44058  2.41095  1.72851  4.99334  3.78273    480 - -
          2.68618  4.42225  2.77519  2.73123  3.46354  2.40513  3.72494  3.29354  2.67741  2.69355  4.24690  2.90347  2.73739  3.18146  2.89801  2.37887  2.77519  2.98518  4.58477  3.61503
          0.01926  4.35504  5.07739  0.61958  0.77255  0.48576  0.95510
    456   3.09436  2.79648  5.00455  4.45575  3.59761  4.44403  4.90809  1.44801  4.32501  1.93555  3.46272  4.56529  4.74893  4.51523  4.43113  3.79547  3.34065  1.25394  5.38009  4.19402    481 - -
          2.68618  4.42225  2.77519  2.73123  3.46354  2.40513  3.72494  3.29354  2.67741  2.69355  4.24690  2.90347  2.73739  3.18146  2.89801  2.37887  2.77519  2.98518  4.58477  3.61503
          0.01926  4.35504  5.07739  0.61958  0.77255  0.48576  0.95510
    457   3.06553  4.48346  4.58358  4.02931  1.99942  4.19182  4.44849  2.46633  3.89004  1.15721  3.15348  4.21163  4.51368  4.05900  4.02981  3.51525  2.52742  2.45705  4.91562  3.65012    482 - -
          2.68618  4.42225  2.77519  2.73123  3.46354  2.40513  3.72494  3.29354  2.67741  2.69355  4.24690  2.90347  2.73739  3.18146  2.89801  2.37887  2.77519  2.98518  4.58477  3.61503
          0.01926  4.35504  5.07739  0.61958  0.77255  0.48576  0.95510
    458   1.71120  4.40648  3.60049  3.24162  4.52479  3.16315  4.33846  3.95146  3.28213  3.61217  4.41997  3.45061  2.51347  3.57572  3.63408  1.17000  2.90102  3.39750  5.84049  4.61120    483 - -
          2.68618  4.42225  2.77519  2.73123  3.46354  2.40513  3.72494  3.29354  2.67741  2.69355  4.24690  2.90347  2.73739  3.18146  2.89801  2.37887  2.77519  2.98518  4.58477  3.61503
          0.01926  4.35504  5.07739  0.61958  0.77255  0.48576  0.95510
    459   2.31682  5.10551  2.40647  2.07115  4.44457  3.42800  3.70794  3.90362  2.50109  3.43599  4.21249  2.93557  3.87275  2.83087  2.99543  2.04986  2.28989  3.50518  5.61277  4.22087    484 - -
          2.68618  4.42225  2.77519  2.73123  3.46354  2.40513  3.72494  3.29354  2.67741  2.69355  4.24690  2.90347  2.73739  3.18146  2.89801  2.37887  2.77519  2.98518  4.58477  3.61503
          0.01926  4.35504  5.07739  0.61958  0.77255  0.48576  0.95510
    460   2.67492  4.61699  3.28158  2.73945  3.82001  3.54956  3.81919  3.17135  2.67932  2.38559  3.73626  3.20371  3.96038  2.22978  3.07835  1.95065  2.92071  2.46206  5.19784  3.91878    485 - -
          2.68592  4.42232  2.77526  2.73130  3.46361  2.40519  3.72501  3.29361  2.67725  2.69362  4.24696  2.90353  2.73746  3.18115  2.89779  2.37894  2.77526  2.98525  4.58484  3.61510
          0.34104  1.67568  2.28483  0.60864  0.78546  0.48576  0.95510
    461   2.11974  5.05125  2.37902  2.37064  4.39726  3.39536  3.67627  3.85530  2.46543  3.39003  4.16768  2.91081  2.86142  2.38841  2.95522  2.29006  2.92471  3.45827  5.56858  4.18132    489 - -
          2.68618  4.42225  2.77519  2.73123  3.46354  2.40513  3.72494  3.29354  2.67741  2.69355  4.24690  2.90347  2.73739  3.18146  2.89801  2.37887  2.77519  2.98518  4.58477  3.61503
          0.02132  4.25461  4.97695  0.61958  0.77255  0.61800  0.77441
    462   1.83120  5.16565  2.22711  2.00198  4.49771  3.38433  3.72791  3.95940  2.56591  3.49441  4.28549  2.88480  2.76813  2.86175  3.07538  2.72832  3.01808  3.56168  5.67587  4.26871    490 - -
          2.68618  4.42225  2.77519  2.73123  3.46354  2.40513  3.72494  3.29354  2.67741  2.69355  4.24690  2.90347  2.73739  3.18146  2.89801  2.37887  2.77519  2.98518  4.58477  3.61503
          0.02132  4.25461  4.97695  0.61958  0.77255  0.61800  0.77441
    463   2.58378  4.27083  3.72482  3.19633  3.54957  2.39265  4.04503  2.27360  3.13502  2.59532  3.51836  3.50360  4.01441  3.42434  3.44060  2.29143  2.87919  1.84251  5.02910  3.81010    491 - -
          2.68618  4.42225  2.77519  2.73123  3.46354  2.40513  3.72494  3.29354  2.67741  2.69355  4.24690  2.90347  2.73739  3.18146  2.89801  2.37887  2.77519  2.98518  4.58477  3.61503
          0.02132  4.25461  4.97695  0.61958  0.77255  0.41115  1.08733
    464   2.70711  5.06926  2.87613  2.11476  4.38873  2.78120  3.69557  3.83930  2.46857  3.37991  4.16157  2.95202  2.99529  2.37630  2.94610  2.69516  2.04757  3.45519  5.56337  4.18540    492 - -
          2.68618  4.42225  2.77519  2.73123  3.46354  2.40513  3.72494  3.29354  2.67741  2.69355  4.24690  2.90347  2.73739  3.18146  2.89801  2.37887  2.77519  2.98518  4.58477  3.61503
          0.01926  4.35504  5.07739  0.61958  0.77255  0.48576  0.95510
    465   2.44937  4.37148  3.73472  3.46461  4.47763  3.17255  4.48905  3.82726  3.46911  3.58145  4.43992  3.57506  3.93047  3.78401  3.74653  2.02288  0.88239  3.31878  5.84809  4.63633    493 - -
          2.68618  4.42225  2.77519  2.73123  3.46354  2.40513  3.72494  3.29354  2.67741  2.69355  4.24690  2.90347  2.73739  3.18146  2.89801  2.37887  2.77519  2.98518  4.58477  3.61503
          0.01926  4.35504  5.07739  0.61958  0.77255  0.48576  0.95510
    466   3.06351  4.43586  4.75062  4.16058  3.14529  4.24672  4.52492  2.04199  4.00505  1.19752  2.16322  4.30619  4.53081  4.12712  4.09089  3.56192  3.28752  2.43616  4.95534  2.70737    494 - -
          2.68618  4.42225  2.77519  2.73123  3.46354  2.40513  3.72494  3.29354  2.67741  2.69355  4.24690  2.90347  2.73739  3.18146  2.89801  2.37887  2.77519  2.98518  4.58477  3.61503
          0.01926  4.35504  5.07739  0.61958  0.77255  0.48576  0.95510
    467   3.35016  4.59172  5.28832  4.81529  3.85878  4.84725  5.52948  0.99716  4.72661  2.30896  3.62230  4.99033  5.11314  4.97852  4.89811  4.26739  3.61543  1.12374  5.91818  4.70923    495 - -
          2.68618  4.42225  2.77519  2.73123  3.46354  2.40513  3.72494  3.29354  2.67741  2.69355  4.24690  2.90347  2.73739  3.18146  2.89801  2.37887  2.77519  2.98518  4.58477  3.61503
          0.01926  4.35504  5.07739  0.61958  0.77255  0.48576  0.95510
    468   3.94688  5.21179  4.91270  4.74109  0.46430  4.47131  4.19225  3.44270  4.64457  2.70922  4.11216  4.60382  4.93562  4.68324  4.64316  4.17377  4.25657  3.46497  4.34130  2.66575    496 - -
          2.68618  4.42225  2.77519  2.73123  3.46354  2.40513  3.72494  3.29354  2.67741  2.69355  4.24690  2.90347  2.73739  3.18146  2.89801  2.37887  2.77519  2.98518  4.58477  3.61503
          0.01926  4.35504  5.07739  0.61958  0.77255  0.48576  0.95510
    469   3.59577  5.71418  0.41785  2.77520  5.17661  3.65738  4.46508  4.89398  3.65503  4.42130  5.43595  3.34694  4.34426  3.72234  4.21756  3.52050  3.95253  4.48858  6.23800  5.00301    497 - -
          2.68618  4.42225  2.77519  2.73123  3.46354  2.40513  3.72494  3.29354  2.67741  2.69355  4.24690  2.90347  2.73739  3.18146  2.89801  2.37887  2.77519  2.98518  4.58477  3.61503
          0.01926  4.35504  5.07739  0.61958  0.77255  0.48576  0.95510
    470   3.47716  5.60319  2.81876  0.49451  5.02750  3.66718  4.33396  4.58878  3.28681  4.13649  5.11992  3.33620  4.30341  3.55864  3.72604  3.42538  3.79478  4.23234  6.10103  4.86501    498 - -
          2.68618  4.42225  2.77519  2.73123  3.46354  2.40513  3.72494  3.29354  2.67741  2.69355  4.24690  2.90347  2.73739  3.18146  2.89801  2.37887  2.77519  2.98518  4.58477  3.61503
          0.01926  4.35504  5.07739  0.61958  0.77255  0.48576  0.95510
    471   3.34490  4.58636  5.28521  4.81204  3.87111  4.84422  5.52925  1.16263  4.72494  2.32751  3.63480  4.98655  5.11189  4.98033  4.89867  4.26376  3.61035  0.95905  5.92495  4.71207    499 - -
          2.68618  4.42225  2.77519  2.73123  3.46354  2.40513  3.72494  3.29354  2.67741  2.69355  4.24690  2.90347  2.73739  3.18146  2.89801  2.37887  2.77519  2.98518  4.58477  3.61503
          0.01926  4.35504  5.07739  0.61958  0.77255  0.48576  0.95510
    472   3.59577  5.71418  0.41785  2.77520  5.17661  3.65738  4.46508  4.89398  3.65503  4.42130  5.43595  3.34694  4.34426  3.72234  4.21756  3.52050  3.95253  4.48858  6.23800  5.00301    500 - -
          2.68618  4.42225  2.77519  2.73123  3.46354  2.40513  3.72494  3.29354  2.67741  2.69355  4.24690  2.90347  2.73739  3.18146  2.89801  2.37887  2.77519  2.98518  4.58477  3.61503
          0.01926  4.35504  5.07739  0.61958  0.77255  0.48576  0.95510
    473   1.83619  4.32560  4.19098  3.73118  3.85162  3.59127  4.51321  2.50446  3.64950  2.74734  3.76779  3.86743  4.19311  3.92319  3.89387  2.99087  2.35258  1.22744  5.42707  4.22684    501 - -
          2.68618  4.42225  2.77519  2.73123  3.46354  2.40513  3.72494  3.29354  2.67741  2.69355  4.24690  2.90347  2.73739  3.18146  2.89801  2.37887  2.77519  2.98518  4.58477  3.61503
          0.01926  4.35504  5.07739  0.61958  0.77255  0.48576  0.95510
    474   3.37618  5.07593  4.14539  4.11706  5.19810  0.26385  5.17884  4.94343  4.36175  4.52372  5.52236  4.31231  4.47853  4.64852  4.51839  3.56579  3.89328  4.37789  6.13793  5.32547    502 - -
          2.68618  4.42225  2.77519  2.73123  3.46354  2.40513  3.72494  3.29354  2.67741  2.69355  4.24690  2.90347  2.73739  3.18146  2.89801  2.37887  2.77519  2.98518  4.58477  3.61503
          0.01926  4.35504  5.07739  0.61958  0.77255  0.48576  0.95510
    475   3.34560  4.58672  5.28673  4.81354  3.87064  4.84563  5.53053  1.14415  4.72653  2.32639  3.63410  4.98800  5.11275  4.98153  4.90000  4.26525  3.61095  0.97434  5.92518  4.71265    503 - -
          2.68618  4.42225  2.77519  2.73123  3.46354  2.40513  3.72494  3.29354  2.67741  2.69355  4.24690  2.90347  2.73739  3.18146  2.89801  2.37887  2.77519  2.98518  4.58477  3.61503
          0.01926  4.35504  5.07739  0.61958  0.77255  0.48576  0.95510
    476   2.45675  4.42170  3.56603  3.37927  4.74334  1.52202  4.53727  4.23875  3.55337  3.89320  4.69593  3.52851  3.91952  3.80856  3.86574  1.05607  2.97200  3.57383  6.04703  4.83795    504 - -
          2.68618  4.42225  2.77519  2.73123  3.46354  2.40513  3.72494  3.29354  2.67741  2.69355  4.24690  2.90347  2.73739  3.18146  2.89801  2.37887  2.77519  2.98518  4.58477  3.61503
          0.01926  4.35504  5.07739  0.61958  0.77255  0.48576  0.95510
    477   3.37618  5.07593  4.14539  4.11706  5.19810  0.26385  5.17884  4.94343  4.36175  4.52372  5.52236  4.31231  4.47853  4.64852  4.51839  3.56579  3.89328  4.37789  6.13793  5.32547    505 - -
          2.68618  4.42225  2.77519  2.73123  3.46354  2.40513  3.72494  3.29354  2.67741  2.69355  4.24690  2.90347  2.73739  3.18146  2.89801  2.37887  2.77519  2.98518  4.58477  3.61503
          0.01926  4.35504  5.07739  0.61958  0.77255  0.48576  0.95510
    478   2.83313  5.15736  3.15978  1.93528  4.49753  3.58116  3.68036  3.92169  1.73702  3.41967  4.21544  3.07150  3.96016  2.79939  2.00741  2.81884  3.04344  3.55285  3.50678  4.23472    506 - -
          2.68618  4.42225  2.77519  2.73123  3.46354  2.40513  3.72494  3.29354  2.67741  2.69355  4.24690  2.90347  2.73739  3.18146  2.89801  2.37887  2.77519  2.98518  4.58477  3.61503
          0.01926  4.35504  5.07739  0.61958  0.77255  0.48576  0.95510
    479   1.88031  4.32431  4.00511  3.53407  3.87845  3.47484  4.37942  2.74669  3.46412  2.83432  3.80808  3.71267  4.08803  3.74864  3.74188  2.86574  1.61939  1.69739  5.39600  4.19087    507 - -
          2.68618  4.42225  2.77519  2.73123  3.46354  2.40513  3.72494  3.29354  2.67741  2.69355  4.24690  2.90347  2.73739  3.18146  2.89801  2.37887  2.77519  2.98518  4.58477  3.61503
          0.01926  4.35504  5.07739  0.61958  0.77255  0.48576  0.95510
    480   0.76205  4.31955  3.86092  3.62550  4.59712  3.11682  4.61814  3.96507  3.66842  3.71625  4.55308  3.63361  3.90889  3.93177  3.92132  1.93845  2.91962  3.38221  5.96482  4.78165    508 - -
          2.68618  4.42225  2.77519  2.73123  3.46354  2.40513  3.72494  3.29354  2.67741  2.69355  4.24690  2.90347  2.73739  3.18146  2.89801  2.37887  2.77519  2.98518  4.58477  3.61503
          0.01926  4.35504  5.07739  0.61958  0.77255  0.48576  0.95510
    481   2.66531  4.59721  3.27613  2.71539  2.94400  3.55998  3.78499  3.15516  2.65852  2.82659  3.69252  3.18542  3.94828  2.22464  2.58636  2.41674  2.89788  2.29706  5.14252  3.86413    509 - -
          2.68618  4.42225  2.77519  2.73123  3.46354  2.40513  3.72494  3.29354  2.67741  2.69355  4.24690  2.90347  2.73739  3.18146  2.89801  2.37887  2.77519  2.98518  4.58477  3.61503
          0.01926  4.35504  5.07739  0.61958  0.77255  0.48576  0.95510
    482   1.82510  4.84134  3.12246  2.58630  4.11585  3.51389  3.74100  3.49934  2.16408  3.12363  3.95600  3.08530  3.92343  2.26638  2.89810  2.75487  2.94356  2.64266  5.37711  4.06693    510 - -
          2.68618  4.42225  2.77519  2.73123  3.46354  2.40513  3.72494  3.29354  2.67741  2.69355  4.24690  2.90347  2.73739  3.18146  2.89801  2.37887  2.77519  2.98518  4.58477  3.61503
          0.01926  4.35504  5.07739  0.61958  0.77255  0.48576  0.95510
    483   3.34872  4.58940  5.29012  4.81695  3.86490  4.84883  5.53239  1.04899  4.72944  2.31720  3.62797  4.99157  5.11445  4.98245  4.90162  4.26879  3.61388  1.06458  5.92271  4.71229    511 - -
          2.68618  4.42225  2.77519  2.73123  3.46354  2.40513  3.72494  3.29354  2.67741  2.69355  4.24690  2.90347  2.73739  3.18146  2.89801  2.37887  2.77519  2.98518  4.58477  3.61503
          0.01926  4.35504  5.07739  0.61958  0.77255  0.48576  0.95510
    484   0.98679  4.36346  3.79290  3.58632  4.68724  1.50823  4.63469  4.08415  3.69228  3.80742  4.63397  3.63168  3.92776  3.93999  3.95907  2.62515  2.95809  3.46983  6.01969  4.85615    512 - -
          2.68618  4.42225  2.77519  2.73123  3.46354  2.40513  3.72494  3.29354  2.67741  2.69355  4.24690  2.90347  2.73739  3.18146  2.89801  2.37887  2.77519  2.98518  4.58477  3.61503
          0.01926  4.35504  5.07739  0.61958  0.77255  0.48576  0.95510
    485   2.77451  5.26094  2.36221  1.86822  4.60685  3.46470  3.67930  4.08014  1.85824  3.55242  4.31266  2.93146  3.89110  2.78789  2.21503  2.72851  3.00576  3.65441  5.67538  4.28011    513 - -
          2.68618  4.42225  2.77519  2.73123  3.46354  2.40513  3.72494  3.29354  2.67741  2.69355  4.24690  2.90347  2.73739  3.18146  2.89801  2.37887  2.77519  2.98518  4.58477  3.61503
          0.01926  4.35504  5.07739  0.61958  0.77255  0.48576  0.95510
    486   2.73560  4.82757  3.21473  2.63320  3.00612  3.56817  2.91236  3.45168  1.89952  2.57521  3.90480  3.12252  3.94903  2.90024  2.22785  2.79444  2.95785  3.15740  5.28906  3.97810    514 - -
          2.68618  4.42225  2.77519  2.73123  3.46354  2.40513  3.72494  3.29354  2.67741  2.69355  4.24690  2.90347  2.73739  3.18146  2.89801  2.37887  2.77519  2.98518  4.58477  3.61503
          0.01926  4.35504  5.07739  0.61958  0.77255  0.48576  0.95510
    487   3.63780  4.90473  5.32091  4.79121  3.25889  4.94921  5.27896  1.85635  4.61001  0.66862  3.04310  5.03130  5.07920  4.68028  4.67806  4.35033  3.86338  2.36493  5.43549  4.37155    515 - -
          2.68618  4.42225  2.77519  2.73123  3.46354  2.40513  3.72494  3.29354  2.67741  2.69355  4.24690  2.90347  2.73739  3.18146  2.89801  2.37887  2.77519  2.98518  4.58477  3.61503
          0.01926  4.35504  5.07739  0.61958  0.77255  0.48576  0.95510
    488   1.92445  5.12106  3.08273  2.51216  4.45092  3.53667  2.89531  3.88197  2.01305  3.39299  4.18045  3.02791  3.92311  2.38076  2.30860  2.76336  2.99535  3.50737  5.53856  4.20535    516 - -
          2.68618  4.42225  2.77519  2.73123  3.46354  2.40513  3.72494  3.29354  2.67741  2.69355  4.24690  2.90347  2.73739  3.18146  2.89801  2.37887  2.77519  2.98518  4.58477  3.61503
          0.01926  4.35504  5.07739  0.61958  0.77255  0.48576  0.95510
    489   2.37487  5.19773  3.02905  2.15077  4.55387  3.52322  3.66279  3.99922  2.02053  3.47771  4.24966  3.00045  3.91475  2.05995  2.12876  2.75348  3.00249  3.59737  5.59671  4.24718    517 - -
          2.68618  4.42225  2.77519  2.73123  3.46354  2.40513  3.72494  3.29354  2.67741  2.69355  4.24690  2.90347  2.73739  3.18146  2.89801  2.37887  2.77519  2.98518  4.58477  3.61503
          0.01926  4.35504  5.07739  0.61958  0.77255  0.48576  0.95510
    490   3.48480  4.81487  5.10898  4.60482  3.31677  4.70961  5.14472  2.24998  4.42241  0.71706  3.12342  4.82170  4.95202  4.56836  4.52959  4.11300  3.73676  1.89522  5.42448  4.31880    518 - -
          2.68618  4.42225  2.77519  2.73123  3.46354  2.40513  3.72494  3.29354  2.67741  2.69355  4.24690  2.90347  2.73739  3.18146  2.89801  2.37887  2.77519  2.98518  4.58477  3.61503
          0.01926  4.35504  5.07739  0.61958  0.77255  0.48576  0.95510
    491   1.63509  4.34346  3.78085  3.52870  4.63174  3.11843  4.56638  4.03108  3.58434  3.75170  4.57538  3.58877  3.90220  3.85532  3.86466  0.89412  2.91975  3.42672  5.97862  4.78287    519 - -
          2.68618  4.42225  2.77519  2.73123  3.46354  2.40513  3.72494  3.29354  2.67741  2.69355  4.24690  2.90347  2.73739  3.18146  2.89801  2.37887  2.77519  2.98518  4.58477  3.61503
          0.01926  4.35504  5.07739  0.61958  0.77255  0.48576  0.95510
    492   2.75822  5.13587  3.04936  1.94555  4.46910  3.51922  3.66140  3.01629  2.02574  3.41109  4.18966  3.00397  3.90633  2.34706  2.15930  2.73884  2.97834  3.52204  5.55227  4.20610    520 - -
          2.68618  4.42225  2.77519  2.73123  3.46354  2.40513  3.72494  3.29354  2.67741  2.69355  4.24690  2.90347  2.73739  3.18146  2.89801  2.37887  2.77519  2.98518  4.58477  3.61503
          0.01926  4.35504  5.07739  0.61958  0.77255  0.48576  0.95510
    493   2.75794  5.09029  3.07269  2.50575  4.41507  2.83367  2.88426  3.84629  2.03492  3.36810  4.15664  3.02260  3.91419  2.79423  2.03722  2.74918  2.30991  3.47485  5.52457  4.18838    521 - -
          2.68618  4.42225  2.77519  2.73123  3.46354  2.40513  3.72494  3.29354  2.67741  2.69355  4.24690  2.90347  2.73739  3.18146  2.89801  2.37887  2.77519  2.98518  4.58477  3.61503
          0.01926  4.35504  5.07739  0.61958  0.77255  0.48576  0.95510
    494   2.66630  3.34752  3.14031  2.57883  3.97238  3.51831  2.69453  3.37231  2.23662  3.00430  2.99839  3.08051  3.90631  2.46100  2.96527  2.39303  2.89666  3.07744  5.27701  3.96991    522 - -
          2.68618  4.42225  2.77519  2.73123  3.46354  2.40513  3.72494  3.29354  2.67741  2.69355  4.24690  2.90347  2.73739  3.18146  2.89801  2.37887  2.77519  2.98518  4.58477  3.61503
          0.01926  4.35504  5.07739  0.61958  0.77255  0.48576  0.95510
    495   3.38784  5.32492  3.34251  3.13499  4.55906  3.77007  4.28632  4.29891  2.92733  3.74713  4.78988  3.58832  4.34814  0.57158  3.18889  3.42843  3.69801  4.00525  5.75071  4.49479    523 - -
          2.68618  4.42225  2.77519  2.73123  3.46354  2.40513  3.72494  3.29354  2.67741  2.69355  4.24690  2.90347  2.73739  3.18146  2.89801  2.37887  2.77519  2.98518  4.58477  3.61503
          0.01926  4.35504  5.07739  0.61958  0.77255  0.48576  0.95510
    496   3.29045  4.61057  5.01435  4.53700  3.65642  4.59592  5.18112  1.95145  4.38504  1.76506  3.49158  4.72384  4.92366  4.64795  4.55282  4.00476  3.56365  0.82246  5.63707  4.42126    524 - -
          2.68618  4.42225  2.77519  2.73123  3.46354  2.40513  3.72494  3.29354  2.67741  2.69355  4.24690  2.90347  2.73739  3.18146  2.89801  2.37887  2.77519  2.98518  4.58477  3.61503
          0.01926  4.35504  5.07739  0.61958  0.77255  0.48576  0.95510
    497   3.41482  4.66701  5.29310  4.75653  3.48504  4.83625  5.28858  1.32360  4.64104  1.18691  3.25745  4.94156  5.02703  4.75276  4.73519  4.21611  3.65212  1.64057  5.56265  4.46778    525 - -
          2.68618  4.42225  2.77519  2.73123  3.46354  2.40513  3.72494  3.29354  2.67741  2.69355  4.24690  2.90347  2.73739  3.18146  2.89801  2.37887  2.77519  2.98518  4.58477  3.61503
          0.01926  4.35504  5.07739  0.61958  0.77255  0.48576  0.95510
    498   2.82584  1.46590  4.72332  4.28815  3.80004  3.81509  4.84342  2.26988  4.12411  2.58439  3.72634  4.25164  4.41336  4.37149  4.26051  3.25486  3.20562  1.32421  5.50494  4.29471    526 - -
          2.68618  4.42225  2.77519  2.73123  3.46354  2.40513  3.72494  3.29354  2.67741  2.69355  4.24690  2.90347  2.73739  3.18146  2.89801  2.37887  2.77519  2.98518  4.58477  3.61503
          0.01926  4.35504  5.07739  0.61958  0.77255  0.48576  0.95510
    499   3.34553  4.58668  5.28660  4.81341  3.87069  4.84550  5.53041  1.14592  4.72639  2.32651  3.63417  4.98787  5.11267  4.98143  4.89988  4.26511  3.61090  0.97284  5.92516  4.71260    527 - -
          2.68618  4.42225  2.77519  2.73123  3.46354  2.40513  3.72494  3.29354  2.67741  2.69355  4.24690  2.90347  2.73739  3.18146  2.89801  2.37887  2.77519  2.98518  4.58477  3.61503
          0.01926  4.35504  5.07739  0.61958  0.77255  0.48576  0.95510
    500   2.76125  4.59850  3.95721  3.76703  4.49636  3.41359  4.73425  3.69063  3.72077  3.53468  4.57281  3.86994  4.16411  4.09443  3.93534  2.97041  0.55961  3.32583  5.88375  4.72087    528 - -
          2.68618  4.42225  2.77519  2.73123  3.46354  2.40513  3.72494  3.29354  2.67741  2.69355  4.24690  2.90347  2.73739  3.18146  2.89801  2.37887  2.77519  2.98518  4.58477  3.61503
          0.01926  4.35504  5.07739  0.61958  0.77255  0.48576  0.95510
    501   3.68359  5.36256  3.75198  3.58509  3.75613  3.96490  0.44024  4.46826  3.42222  3.88556  4.98794  3.96413  4.55487  3.96548  3.64471  3.75846  4.01465  4.19400  5.20468  3.69880    529 - -
          2.68618  4.42225  2.77519  2.73123  3.46354  2.40513  3.72494  3.29354  2.67741  2.69355  4.24690  2.90347  2.73739  3.18146  2.89801  2.37887  2.77519  2.98518  4.58477  3.61503
          0.01926  4.35504  5.07739  0.61958  0.77255  0.48576  0.95510
    502   2.76064  4.56613  3.43083  2.95599  3.68682  3.62582  3.94102  3.06815  2.80894  1.43839  3.66525  3.36950  4.06293  2.51123  3.13114  2.38766  3.01738  2.85819  5.14039  3.87608    530 - -
          2.68618  4.42225  2.77519  2.73123  3.46354  2.40513  3.72494  3.29354  2.67741  2.69355  4.24690  2.90347  2.73739  3.18146  2.89801  2.37887  2.77519  2.98518  4.58477  3.61503
          0.01926  4.35504  5.07739  0.61958  0.77255  0.48576  0.95510
    503   1.52776  4.43888  3.67243  3.42949  4.55400  3.21044  4.50925  3.90089  3.49089  3.63269  4.50959  3.58216  1.11601  3.79461  3.78352  2.69260  3.00374  3.39315  5.90077  4.70447    531 - -
          2.68618  4.42225  2.77519  2.73123  3.46354  2.40513  3.72494  3.29354  2.67741  2.69355  4.24690  2.90347  2.73739  3.18146  2.89801  2.37887  2.77519  2.98518  4.58477  3.61503
          0.01926  4.35504  5.07739  0.61958  0.77255  0.48576  0.95510
    504   2.71422  4.67056  3.28637  2.73132  3.80416  3.59149  3.81041  3.17413  2.64164  2.33291  2.89660  3.20575  2.98859  1.85684  3.03521  2.82750  2.94647  2.94531  5.20279  3.92756    532 - -
          2.68618  4.42225  2.77519  2.73123  3.46354  2.40513  3.72494  3.29354  2.67741  2.69355  4.24690  2.90347  2.73739  3.18146  2.89801  2.37887  2.77519  2.98518  4.58477  3.61503
          0.01926  4.35504  5.07739  0.61958  0.77255  0.48576  0.95510
    505   3.33746  4.58740  5.23188  4.71908  3.70604  4.80465  5.34908  1.57917  4.61901  1.79859  3.48556  4.90425  5.04178  4.82349  4.76804  4.19336  3.58775  0.90780  5.72763  4.55691    533 - -
          2.68618  4.42225  2.77519  2.73123  3.46354  2.40513  3.72494  3.29354  2.67741  2.69355  4.24690  2.90347  2.73739  3.18146  2.89801  2.37887  2.77519  2.98518  4.58477  3.61503
          0.01926  4.35504  5.07739  0.61958  0.77255  0.48576  0.95510
    506   0.76758  2.48540  4.34666  4.02163  4.31492  3.18953  4.73131  3.44150  3.90324  3.36140  4.28650  3.83346  3.97093  4.14382  4.06894  2.66162  2.93291  3.03176  5.77584  4.62172    534 - -
          2.68618  4.42225  2.77519  2.73123  3.46354  2.40513  3.72494  3.29354  2.67741  2.69355  4.24690  2.90347  2.73739  3.18146  2.89801  2.37887  2.77519  2.98518  4.58477  3.61503
          0.01926  4.35504  5.07739  0.61958  0.77255  0.48576  0.95510
    507   0.75751  2.53780  4.34500  4.02047  4.31922  3.18889  4.73224  3.44533  3.90244  3.36547  4.29058  3.83288  3.97069  4.14354  4.06878  2.66116  2.93325  3.03455  5.77958  4.62548    535 - -
          2.68618  4.42225  2.77519  2.73123  3.46354  2.40513  3.72494  3.29354  2.67741  2.69355  4.24690  2.90347  2.73739  3.18146  2.89801  2.37887  2.77519  2.98518  4.58477  3.61503
          0.01926  4.35504  5.07739  0.61958  0.77255  0.48576  0.95510
    508   2.29466  4.31100  3.70077  3.13168  3.33697  3.68833  2.51697  2.78014  3.05189  2.14292  2.76770  3.48669  4.06388  3.34502  3.35804  2.94804  2.90922  2.57323  4.82845  2.55542    536 - -
          2.68618  4.42225  2.77519  2.73123  3.46354  2.40513  3.72494  3.29354  2.67741  2.69355  4.24690  2.90347  2.73739  3.18146  2.89801  2.37887  2.77519  2.98518  4.58477  3.61503
          0.01926  4.35504  5.07739  0.61958  0.77255  0.48576  0.95510
    509   0.88879  4.36149  3.80239  3.59442  4.68054  1.69802  4.63699  4.07439  3.69593  3.80038  4.62836  3.63576  3.92853  3.94421  3.96054  2.62583  2.95784  3.46382  6.01493  4.85226    537 - -
          2.68618  4.42225  2.77519  2.73123  3.46354  2.40513  3.72494  3.29354  2.67741  2.69355  4.24690  2.90347  2.73739  3.18146  2.89801  2.37887  2.77519  2.98518  4.58477  3.61503
          0.01926  4.35504  5.07739  0.61958  0.77255  0.48576  0.95510
    510   3.16827  5.65114  0.89019  2.35708  4.72290  3.44858  2.61296  4.50493  3.00880  3.99289  4.86763  2.93711  4.07014  3.17711  3.57581  3.06377  3.46157  4.08941  5.98833  4.46916    538 - -
          2.68618  4.42225  2.77519  2.73123  3.46354  2.40513  3.72494  3.29354  2.67741  2.69355  4.24690  2.90347  2.73739  3.18146  2.89801  2.37887  2.77519  2.98518  4.58477  3.61503
          0.01926  4.35504  5.07739  0.61958  0.77255  0.48576  0.95510
    511   2.03560  4.66577  3.21191  2.65978  3.88139  3.53063  2.97233  3.26072  2.26753  2.92308  3.77485  3.14179  3.92988  2.97146  3.02517  2.76184  2.49229  2.33764  5.22274  3.93530    539 - -
          2.68618  4.42225  2.77519  2.73123  3.46354  2.40513  3.72494  3.29354  2.67741  2.69355  4.24690  2.90347  2.73739  3.18146  2.89801  2.37887  2.77519  2.98518  4.58477  3.61503
          0.01926  4.35504  5.07739  0.61958  0.77255  0.48576  0.95510
    512   2.94822  5.25584  2.82917  2.51443  4.39202  3.53702  1.52691  4.02698  2.47420  3.53921  4.37178  2.39508  4.01264  2.37501  2.84976  2.91900  3.18645  3.66491  5.58821  4.18674    540 - -
          2.68618  4.42225  2.77519  2.73123  3.46354  2.40513  3.72494  3.29354  2.67741  2.69355  4.24690  2.90347  2.73739  3.18146  2.89801  2.37887  2.77519  2.98518  4.58477  3.61503
          0.01926  4.35504  5.07739  0.61958  0.77255  0.48576  0.95510
    513   3.36438  4.68059  5.06462  4.51006  1.60965  4.58733  4.74686  2.36455  4.36518  1.16926  3.08106  4.64237  4.81021  4.42097  4.42457  3.93236  3.58878  1.98632  5.01239  3.73245    541 - -
          2.68618  4.42225  2.77519  2.73123  3.46354  2.40513  3.72494  3.29354  2.67741  2.69355  4.24690  2.90347  2.73739  3.18146  2.89801  2.37887  2.77519  2.98518  4.58477  3.61503
          0.01926  4.35504  5.07739  0.61958  0.77255  0.48576  0.95510
    514   2.65016  3.22345  3.39957  2.83447  3.60938  3.59346  2.93831  2.98065  2.40177  2.67818  2.98254  2.72824  3.97536  3.11454  3.17617  2.82813  2.88161  2.44045  5.02689  2.99354    542 - -
          2.68618  4.42225  2.77519  2.73123  3.46354  2.40513  3.72494  3.29354  2.67741  2.69355  4.24690  2.90347  2.73739  3.18146  2.89801  2.37887  2.77519  2.98518  4.58477  3.61503
          0.01926  4.35504  5.07739  0.61958  0.77255  0.48576  0.95510
    515   3.10082  4.45684  4.81155  4.29733  3.76905  4.38634  4.97224  1.64623  4.19124  2.41835  3.60469  4.48658  4.75105  4.45554  4.38937  3.75458  2.50193  0.94319  5.58120  4.37234    543 - -
          2.68618  4.42225  2.77519  2.73123  3.46354  2.40513  3.72494  3.29354  2.67741  2.69355  4.24690  2.90347  2.73739  3.18146  2.89801  2.37887  2.77519  2.98518  4.58477  3.61503
          0.01926  4.35504  5.07739  0.61958  0.77255  0.48576  0.95510
    516   2.36489  5.21926  2.37622  1.86924  4.55140  3.43250  3.01435  4.03436  2.13702  3.51738  4.26807  2.89949  3.85622  2.45762  2.91514  2.67544  2.95413  3.60389  5.65394  4.24013    544 - -
          2.68618  4.42225  2.77519  2.73123  3.46354  2.40513  3.72494  3.29354  2.67741  2.69355  4.24690  2.90347  2.73739  3.18146  2.89801  2.37887  2.77519  2.98518  4.58477  3.61503
          0.01926  4.35504  5.07739  0.61958  0.77255  0.48576  0.95510
    517   3.06353  5.27379  3.42097  2.80728  4.73680  3.72339  3.75014  4.10919  1.07430  3.56053  4.39555  3.24999  4.10985  2.87696  2.05065  2.49984  3.25719  3.75544  5.62397  4.40470    545 - -
          2.68618  4.42225  2.77519  2.73123  3.46354  2.40513  3.72494  3.29354  2.67741  2.69355  4.24690  2.90347  2.73739  3.18146  2.89801  2.37887  2.77519  2.98518  4.58477  3.61503
          0.01926  4.35504  5.07739  0.61958  0.77255  0.48576  0.95510
    518   2.38555  4.70847  3.15413  2.05772  3.06734  3.52126  3.74082  3.29493  2.26554  2.95039  3.79440  3.09865  3.91170  2.92915  3.02340  2.73854  2.56402  2.53229  5.24332  3.94211    546 - -
          2.68618  4.42225  2.77519  2.73123  3.46354  2.40513  3.72494  3.29354  2.67741  2.69355  4.24690  2.90347  2.73739  3.18146  2.89801  2.37887  2.77519  2.98518  4.58477  3.61503
          0.01926  4.35504  5.07739  0.61958  0.77255  0.48576  0.95510
    519   2.63788  4.24767  3.76953  3.20190  2.71779  2.58833  3.97773  2.72329  3.13049  2.16595  3.37861  3.52717  4.05428  3.40349  3.41893  2.47291  2.45005  2.15804  4.86878  3.65521    547 - -
          2.68618  4.42225  2.77519  2.73123  3.46354  2.40513  3.72494  3.29354  2.67741  2.69355  4.24690  2.90347  2.73739  3.18146  2.89801  2.37887  2.77519  2.98518  4.58477  3.61503
          0.01926  4.35504  5.07739  0.61958  0.77255  0.48576  0.95510
    520   2.66375  4.38671  3.53900  2.96693  3.52716  3.63807  3.88383  2.41278  2.46910  2.04582  3.48857  3.37131  4.01689  3.21022  2.76200  2.46160  2.89472  2.30473  4.96909  3.73622    548 - -
          2.68616  4.42256  2.77479  2.73086  3.46385  2.40544  3.72525  3.29325  2.67772  2.69353  4.24720  2.90257  2.73702  3.18124  2.89831  2.37918  2.77515  2.98549  4.58508  3.61534
          0.12908  2.16401  5.07739  2.19621  0.11791  0.48576  0.95510
    521   3.15185  5.50608  0.95715  2.45211  5.07630  1.80693  4.13408  4.64265  3.22034  4.15974  5.03389  3.01840  4.09534  3.32678  3.81490  3.08610  3.50187  4.16349  6.23724  4.81038    563 - -
          2.68618  4.42225  2.77519  2.73123  3.46354  2.40513  3.72494  3.29354  2.67741  2.69355  4.24690  2.90347  2.73739  3.18146  2.89801  2.37887  2.77519  2.98518  4.58477  3.61503
          0.01926  4.35504  5.07739  0.61958  0.77255  0.48576  0.95510
    522   2.78589  5.21886  2.27736  2.04873  4.51723  2.12862  3.73098  3.98442  2.54973  2.69415  4.29167  2.43634  3.89732  2.85808  3.05698  2.74723  3.03042  3.58781  5.68254  4.27368    564 - -
          2.68618  4.42225  2.77519  2.73123  3.46354  2.40513  3.72494  3.29354  2.67741  2.69355  4.24690  2.90347  2.73739  3.18146  2.89801  2.37887  2.77519  2.98518  4.58477  3.61503
          0.18081  4.35504  1.88018  0.61958  0.77255  0.48576  0.95510
    523   2.80884  4.93933  3.26646  2.64959  4.21331  3.58702  2.76759  2.72133  1.92273  3.17541  4.01446  3.12015  3.95842  2.82033  1.84371  2.84286  3.01463  3.30172  5.35944  4.09097    565 - -
          2.68618  4.42225  2.77519  2.73123  3.46354  2.40513  3.72494  3.29354  2.67741  2.69355  4.24690  2.90347  2.73739  3.18146  2.89801  2.37887  2.77519  2.98518  4.58477  3.61503
          0.02260  4.19684  4.91918  0.61958  0.77255  0.68173  0.70469
    524   2.45690  4.38357  3.47759  3.15672  4.26150  3.18076  4.23366  3.58078  3.15210  3.31507  4.20690  3.40213  2.41571  3.49891  3.47015  2.62932  1.13303  3.16291  5.62213  4.39607    566 - -
          2.68618  4.42225  2.77519  2.73123  3.46354  2.40513  3.72494  3.29354  2.67741  2.69355  4.24690  2.90347  2.73739  3.18146  2.89801  2.37887  2.77519  2.98518  4.58477  3.61503
          0.02260  4.19684  4.91918  0.61958  0.77255  0.38023  1.15107
    525   2.17163  4.69710  3.15323  2.29719  3.90150  3.51904  3.74658  3.29136  2.59848  2.94360  3.78808  2.62432  3.91298  2.93893  3.03738  2.74070  2.50047  2.52660  5.23643  3.03416    567 - -
          2.68618  4.42225  2.77519  2.73123  3.46354  2.40513  3.72494  3.29354  2.67741  2.69355  4.24690  2.90347  2.73739  3.18146  2.89801  2.37887  2.77519  2.98518  4.58477  3.61503
          0.01926  4.35504  5.07739  0.61958  0.77255  0.48576  0.95510
    526   2.61808  4.34386  3.77248  3.27096  3.70232  3.52843  4.15016  1.90780  3.20168  2.72144  3.66073  3.56054  4.05571  3.50776  3.50762  2.09927  1.74523  2.58635  5.18462  3.96289    568 - -
          2.68618  4.42225  2.77519  2.73123  3.46354  2.40513  3.72494  3.29354  2.67741  2.69355  4.24690  2.90347  2.73739  3.18146  2.89801  2.37887  2.77519  2.98518  4.58477  3.61503
          0.01926  4.35504  5.07739  0.61958  0.77255  0.48576  0.95510
    527   2.67332  5.05757  2.60698  2.40950  4.36448  2.94592  3.65291  3.81664  2.14731  3.34784  4.11913  2.94660  3.85279  2.76855  2.19065  2.33692  2.90563  2.81214  5.52198  4.14507    569 - -
          2.68618  4.42225  2.77519  2.73123  3.46354  2.40513  3.72494  3.29354  2.67741  2.69355  4.24690  2.90347  2.73739  3.18146  2.89801  2.37887  2.77519  2.98518  4.58477  3.61503
          0.01926  4.35504  5.07739  0.61958  0.77255  0.48576  0.95510
    528   2.39595  4.37501  4.73476  4.17880  3.55025  4.29339  4.72097  1.70720  4.06089  2.27843  2.60959  4.35253  4.62095  4.27597  4.21796  3.62626  3.26797  1.17561  5.28486  4.09945    570 - -
          2.68618  4.42225  2.77519  2.73123  3.46354  2.40513  3.72494  3.29354  2.67741  2.69355  4.24690  2.90347  2.73739  3.18146  2.89801  2.37887  2.77519  2.98518  4.58477  3.61503
          0.01926  4.35504  5.07739  0.61958  0.77255  0.48576  0.95510
    529   2.34717  4.99529  3.19475  2.61922  4.34575  3.55521  3.72438  3.74583  2.03934  3.30391  4.11936  3.10806  3.95807  2.86255  1.84617  2.80752  2.12348  3.40165  5.48527  4.18792    571 - -
          2.68618  4.42225  2.77519  2.73123  3.46354  2.40513  3.72494  3.29354  2.67741  2.69355  4.24690  2.90347  2.73739  3.18146  2.89801  2.37887  2.77519  2.98518  4.58477  3.61503
          0.01926  4.35504  5.07739  0.61958  0.77255  0.48576  0.95510
    530   2.36056  5.08040  2.96025  2.14272  4.39050  3.47369  2.91728  3.83804  2.38398  3.36610  4.14385  2.96617  2.52931  2.78430  2.26160  2.69447  2.93860  3.45545  5.53491  4.16788    572 - -
          2.68618  4.42225  2.77519  2.73123  3.46354  2.40513  3.72494  3.29354  2.67741  2.69355  4.24690  2.90347  2.73739  3.18146  2.89801  2.37887  2.77519  2.98518  4.58477  3.61503
          0.01926  4.35504  5.07739  0.61958  0.77255  0.48576  0.95510
    531   3.48115  4.81063  5.10849  4.60359  3.31954  4.70826  5.14385  2.24557  4.42238  0.72377  3.12599  4.81995  4.95087  4.56844  4.52991  4.11086  3.73296  1.87739  5.42546  4.31962    573 - -
          2.68618  4.42225  2.77519  2.73123  3.46354  2.40513  3.72494  3.29354  2.67741  2.69355  4.24690  2.90347  2.73739  3.18146  2.89801  2.37887  2.77519  2.98518  4.58477  3.61503
          0.01926  4.35504  5.07739  0.61958  0.77255  0.48576  0.95510
    532   2.30100  4.64519  3.22932  2.70018  4.00950  3.44408  3.83265  3.39231  2.68137  3.05042  3.89110  3.16017  3.90941  2.45901  3.10695  1.79755  2.50709  2.53075  5.33654  4.04467    574 - -
          2.68618  4.42225  2.77519  2.73123  3.46354  2.40513  3.72494  3.29354  2.67741  2.69355  4.24690  2.90347  2.73739  3.18146  2.89801  2.37887  2.77519  2.98518  4.58477  3.61503
          0.01926  4.35504  5.07739  0.61958  0.77255  0.48576  0.95510
    533   2.74487  5.18622  2.82433  2.08470  4.51336  2.43506  3.68611  3.97935  2.14071  3.48318  4.25175  2.92983  3.88032  2.39834  2.90418  2.07874  2.98117  3.57145  5.63471  4.24085    575 - -
          2.68618  4.42225  2.77519  2.73123  3.46354  2.40513  3.72494  3.29354  2.67741  2.69355  4.24690  2.90347  2.73739  3.18146  2.89801  2.37887  2.77519  2.98518  4.58477  3.61503
          0.01926  4.35504  5.07739  0.61958  0.77255  0.48576  0.95510
    534   2.36351  5.44059  1.85698  1.54706  4.75274  3.41588  3.78754  4.25142  2.65154  3.73433  4.51747  2.87469  3.93275  2.38018  3.18815  2.82125  3.15171  3.81815  5.88096  4.42603    576 - -
          2.68620  4.42227  2.77522  2.73125  3.46356  2.40490  3.72497  3.29356  2.67743  2.69357  4.24692  2.90349  2.73742  3.18148  2.89803  2.37889  2.77522  2.98520  4.58479  3.61505
          0.12908  2.16401  5.07739  0.30309  1.34146  0.48576  0.95510
    535   2.92934  5.47302  1.64906  1.50261  4.78749  3.42556  3.80214  4.28724  2.65342  3.76506  4.55455  2.88422  3.94955  2.93396  2.48409  2.84976  3.18455  3.85452  5.90429  4.45258    578 - -
          2.68618  4.42225  2.77519  2.73123  3.46354  2.40513  3.72494  3.29354  2.67741  2.69355  4.24690  2.90347  2.73739  3.18146  2.89801  2.37887  2.77519  2.98518  4.58477  3.61503
          0.01926  4.35504  5.07739  0.61958  0.77255  0.48576  0.95510
    536   3.40594  5.47165  3.93752  3.13267  5.02897  3.96076  3.78791  4.32481  1.40168  3.69231  4.57891  3.48090  4.29801  2.91674  1.01291  3.38621  3.53102  4.01336  5.66564  4.56689    579 - -
          2.68618  4.42225  2.77519  2.73123  3.46354  2.40513  3.72494  3.29354  2.67741  2.69355  4.24690  2.90347  2.73739  3.18146  2.89801  2.37887  2.77519  2.98518  4.58477  3.61503
          0.01926  4.35504  5.07739  0.61958  0.77255  0.48576  0.95510
    537   2.89553  4.56109  3.76131  3.35003  3.72970  3.79167  4.26141  2.62500  3.15548  2.60510  3.70153  3.69367  4.27218  2.53780  3.42344  3.17663  3.18706  1.06228  5.30417  4.04482    580 - -
          2.68618  4.42225  2.77519  2.73123  3.46354  2.40513  3.72494  3.29354  2.67741  2.69355  4.24690  2.90347  2.73739  3.18146  2.89801  2.37887  2.77519  2.98518  4.58477  3.61503
          0.01926  4.35504  5.07739  0.61958  0.77255  0.48576  0.95510
    538   1.92152  5.08996  2.85265  2.10471  4.41556  3.44976  3.71518  3.86304  2.48484  3.40470  4.19246  2.95995  2.96557  2.07464  2.95354  2.72186  2.97940  3.48065  5.58819  4.21243    581 - -
          2.68618  4.42225  2.77519  2.73123  3.46354  2.40513  3.72494  3.29354  2.67741  2.69355  4.24690  2.90347  2.73739  3.18146  2.89801  2.37887  2.77519  2.98518  4.58477  3.61503
          0.01926  4.35504  5.07739  0.61958  0.77255  0.48576  0.95510
    539   2.28122  5.23688  2.62460  0.97749  4.71037  3.42849  3.97435  4.08460  2.86020  3.71013  4.57845  3.02199  4.02151  3.14396  3.33628  2.93540  3.26543  3.70110  5.92385  4.53116    582 - -
          2.68618  4.42225  2.77519  2.73123  3.46354  2.40513  3.72494  3.29354  2.67741  2.69355  4.24690  2.90347  2.73739  3.18146  2.89801  2.37887  2.77519  2.98518  4.58477  3.61503
          0.01926  4.35504  5.07739  0.61958  0.77255  0.48576  0.95510
    540   3.39446  4.65818  5.24212  4.70144  3.46656  4.79187  5.23089  1.71125  4.58257  1.08982  3.24550  4.88925  4.99267  4.69992  4.68158  4.16571  3.63146  1.42281  5.52617  4.42859    583 - -
          2.68618  4.42225  2.77519  2.73123  3.46354  2.40513  3.72494  3.29354  2.67741  2.69355  4.24690  2.90347  2.73739  3.18146  2.89801  2.37887  2.77519  2.98518  4.58477  3.61503
          0.01926  4.35504  5.07739  0.61958  0.77255  0.48576  0.95510
    541   1.00814  4.82037  2.96453  2.16703  4.44222  3.39088  4.08688  3.74881  2.97148  3.46698  4.35058  3.21058  4.00851  3.29428  3.37931  2.85438  3.13186  3.38279  5.74596  4.44150    584 - -
          2.68618  4.42225  2.77519  2.73123  3.46354  2.40513  3.72494  3.29354  2.67741  2.69355  4.24690  2.90347  2.73739  3.18146  2.89801  2.37887  2.77519  2.98518  4.58477  3.61503
          0.01926  4.35504  5.07739  0.61958  0.77255  0.48576  0.95510
    542   3.29617  5.37963  3.69021  3.03390  4.82729  3.87038  3.80945  4.21786  2.05289  3.62459  4.51568  3.41813  4.24794  2.21052  0.93377  3.28964  3.45955  3.90398  5.63831  4.47849    585 - -
          2.68618  4.42225  2.77519  2.73123  3.46354  2.40513  3.72494  3.29354  2.67741  2.69355  4.24690  2.90347  2.73739  3.18146  2.89801  2.37887  2.77519  2.98518  4.58477  3.61503
          0.01926  4.35504  5.07739  0.61958  0.77255  0.48576  0.95510
    543   2.86289  4.37449  4.19624  3.64003  3.29994  3.92741  4.27672  2.54732  3.49220  1.38719  1.95478  3.89574  4.30204  3.75654  3.70245  2.56062  3.11066  2.46367  4.97277  3.78703    586 - -
          2.68618  4.42225  2.77519  2.73123  3.46354  2.40513  3.72494  3.29354  2.67741  2.69355  4.24690  2.90347  2.73739  3.18146  2.89801  2.37887  2.77519  2.98518  4.58477  3.61503
          0.01926  4.35504  5.07739  0.61958  0.77255  0.48576  0.95510
    544   3.07556  4.45993  4.68280  4.10274  3.26944  4.27102  4.59961  1.96373  3.96609  1.16751  2.42623  4.30019  4.56157  4.12874  4.09883  3.58704  2.47401  2.28228  5.09445  3.97203    587 - -
          2.68618  4.42225  2.77519  2.73123  3.46354  2.40513  3.72494  3.29354  2.67741  2.69355  4.24690  2.90347  2.73739  3.18146  2.89801  2.37887  2.77519  2.98518  4.58477  3.61503
          0.01926  4.35504  5.07739  0.61958  0.77255  0.48576  0.95510
    545   1.09509  4.36613  3.78442  3.58217  4.69579  1.34563  4.63621  4.09477  3.69380  3.81674  4.64268  3.63003  3.92831  3.94077  3.96127  2.62612  2.96023  3.47679  6.02643  4.86285    588 - -
          2.68618  4.42225  2.77519  2.73123  3.46354  2.40513  3.72494  3.29354  2.67741  2.69355  4.24690  2.90347  2.73739  3.18146  2.89801  2.37887  2.77519  2.98518  4.58477  3.61503
          0.01926  4.35504  5.07739  0.61958  0.77255  0.48576  0.95510
    546   2.69047  4.53326  3.68488  3.34173  4.05374  0.99032  4.33177  3.38662  3.28819  3.07657  2.53312  3.60456  4.08062  3.65031  3.58103  2.88629  3.09658  3.09568  5.50853  4.26244    589 - -
          2.68618  4.42225  2.77519  2.73123  3.46354  2.40513  3.72494  3.29354  2.67741  2.69355  4.24690  2.90347  2.73739  3.18146  2.89801  2.37887  2.77519  2.98518  4.58477  3.61503
          0.24418  4.35504  1.59055  0.61958  0.77255  0.48576  0.95510
    547   2.61163  4.52112  2.58466  2.68817  3.72408  3.48594  3.78643  3.00368  2.69851  2.13835  3.64992  3.15251  3.90706  3.02397  3.11036  2.33115  2.86160  2.33900  5.12676  3.84743    590 - -
          2.68618  4.42225  2.77519  2.73123  3.46354  2.40513  3.72494  3.29354  2.67741  2.69355  4.24690  2.90347  2.73739  3.18146  2.89801  2.37887  2.77519  2.98518  4.58477  3.61503
          0.02406  4.13492  4.85727  0.61958  0.77255  0.52279  0.89861
    548   2.72194  5.06801  2.77438  1.83800  4.37915  2.43289  2.76419  3.83040  2.48685  3.37798  4.17221  2.92292  3.86626  2.83180  2.96082  2.70755  2.45411  3.45360  5.56580  4.18734    591 - -
          2.68618  4.42225  2.77519  2.73123  3.46354  2.40513  3.72494  3.29354  2.67741  2.69355  4.24690  2.90347  2.73739  3.18146  2.89801  2.37887  2.77519  2.98518  4.58477  3.61503
          0.02132  4.25461  4.97695  0.61958  0.77255  0.41115  1.08733
    549   2.66072  4.98909  2.63860  2.21482  4.26605  3.46025  2.96142  2.99867  2.16129  3.26452  4.04911  2.96089  3.85429  2.78433  2.90440  2.31626  2.89220  2.80787  5.46446  4.09895    592 - -
          2.68618  4.42225  2.77519  2.73123  3.46354  2.40513  3.72494  3.29354  2.67741  2.69355  4.24690  2.90347  2.73739  3.18146  2.89801  2.37887  2.77519  2.98518  4.58477  3.61503
          0.01926  4.35504  5.07739  0.61958  0.77255  0.48576  0.95510
    550   1.85897  4.35405  3.75059  3.37259  4.47288  3.15413  4.40031  3.85741  3.37262  3.55940  4.37958  3.51722  3.88963  3.66180  3.69711  1.23582  1.76841  3.32546  5.81534  4.60703    593 - -
          2.68618  4.42225  2.77519  2.73123  3.46354  2.40513  3.72494  3.29354  2.67741  2.69355  4.24690  2.90347  2.73739  3.18146  2.89801  2.37887  2.77519  2.98518  4.58477  3.61503
          0.01926  4.35504  5.07739  0.61958  0.77255  0.48576  0.95510
    551   2.35240  5.39321  1.75463  1.74074  4.71051  3.42113  3.76407  4.20318  2.15148  3.68773  4.46486  2.88213  3.92009  2.88902  3.12476  2.79539  3.11393  3.77233  5.83257  4.38904    594 - -
          2.68618  4.42225  2.77519  2.73123  3.46354  2.40513  3.72494  3.29354  2.67741  2.69355  4.24690  2.90347  2.73739  3.18146  2.89801  2.37887  2.77519  2.98518  4.58477  3.61503
          0.01926  4.35504  5.07739  0.61958  0.77255  0.48576  0.95510
    552   2.68468  4.87205  3.05053  2.19007  4.12038  3.49631  3.70820  3.52949  2.18503  2.32098  3.95367  3.03381  3.89579  2.86150  2.92982  2.20009  2.49680  3.20884  5.37823  4.04995    595 - -
          2.68618  4.42225  2.77519  2.73123  3.46354  2.40513  3.72494  3.29354  2.67741  2.69355  4.24690  2.90347  2.73739  3.18146  2.89801  2.37887  2.77519  2.98518  4.58477  3.61503
          0.01926  4.35504  5.07739  0.61958  0.77255  0.48576  0.95510
    553   1.56365  4.37041  3.69810  3.29087  4.45617  2.01263  4.33990  3.87896  3.29990  3.54375  4.35303  3.47464  3.87962  3.58630  3.64763  2.01620  1.76582  3.34303  5.78642  4.56714    596 - -
          2.68618  4.42225  2.77519  2.73123  3.46354  2.40513  3.72494  3.29354  2.67741  2.69355  4.24690  2.90347  2.73739  3.18146  2.89801  2.37887  2.77519  2.98518  4.58477  3.61503
          0.01926  4.35504  5.07739  0.61958  0.77255  0.48576  0.95510
    554   2.99664  4.89325  3.65554  2.99203  4.09614  3.78669  3.82263  3.43826  1.95087  1.51970  3.95063  3.39061  4.14832  3.01693  1.91785  3.10063  3.19113  3.20838  5.32532  4.11912    597 - -
          2.68618  4.42225  2.77519  2.73123  3.46354  2.40513  3.72494  3.29354  2.67741  2.69355  4.24690  2.90347  2.73739  3.18146  2.89801  2.37887  2.77519  2.98518  4.58477  3.61503
          0.01926  4.35504  5.07739  0.61958  0.77255  0.48576  0.95510
    555   1.44750  4.96125  3.01205  2.17012  4.32980  3.49080  3.78987  3.73112  2.50259  3.32180  4.14785  3.08011  3.95093  2.94325  2.39895  2.79958  3.02884  3.38457  5.53465  4.21536    598 - -
          2.68618  4.42225  2.77519  2.73123  3.46354  2.40513  3.72494  3.29354  2.67741  2.69355  4.24690  2.90347  2.73739  3.18146  2.89801  2.37887  2.77519  2.98518  4.58477  3.61503
          0.01926  4.35504  5.07739  0.61958  0.77255  0.48576  0.95510
    556   2.73906  4.77630  3.12481  2.65553  2.77747  2.75327  1.94939  3.41478  2.67375  3.04001  3.90295  2.57857  3.96977  3.01701  3.10014  2.81226  2.98420  3.12689  5.10610  3.67881    599 - -
          2.68618  4.42225  2.77519  2.73123  3.46354  2.40513  3.72494  3.29354  2.67741  2.69355  4.24690  2.90347  2.73739  3.18146  2.89801  2.37887  2.77519  2.98518  4.58477  3.61503
          0.01926  4.35504  5.07739  0.61958  0.77255  0.48576  0.95510
    557   0.49568  4.51297  4.03415  3.88105  4.61409  3.31925  4.83316  3.81973  3.91239  3.67564  4.67269  3.88264  4.10584  4.21013  4.10765  2.86916  3.18134  3.38287  5.98683  4.85519    600 - -
          2.68618  4.42225  2.77519  2.73123  3.46354  2.40513  3.72494  3.29354  2.67741  2.69355  4.24690  2.90347  2.73739  3.18146  2.89801  2.37887  2.77519  2.98518  4.58477  3.61503
          0.01926  4.35504  5.07739  0.61958  0.77255  0.48576  0.95510
    558   3.16660  5.39898  3.54834  2.86116  4.88207  3.80456  3.73043  4.22914  1.50824  3.62620  4.46435  3.29015  4.15599  1.63393  1.73549  3.13575  3.32780  3.87830  5.64634  4.45833    601 - -
          2.68618  4.42225  2.77519  2.73123  3.46354  2.40513  3.72494  3.29354  2.67741  2.69355  4.24690  2.90347  2.73739  3.18146  2.89801  2.37887  2.77519  2.98518  4.58477  3.61503
          0.01926  4.35504  5.07739  0.61958  0.77255  0.48576  0.95510
    559   2.97048  5.31795  2.55366  0.99342  4.77072  3.41262  3.95047  4.25465  2.84695  3.80440  4.64679  2.97721  4.01021  3.11679  3.33768  2.21161  3.27900  3.83396  5.96114  4.53909    602 - -
          2.68618  4.42225  2.77519  2.73123  3.46354  2.40513  3.72494  3.29354  2.67741  2.69355  4.24690  2.90347  2.73739  3.18146  2.89801  2.37887  2.77519  2.98518  4.58477  3.61503
          0.01926  4.35504  5.07739  0.61958  0.77255  0.48576  0.95510
    560   3.68602  4.97143  5.29171  4.74141  3.18056  4.94319  5.21972  2.38700  4.53741  0.62450  2.26122  5.00272  5.05273  4.59762  4.60059  4.33258  3.90110  2.61033  5.36945  4.34102    603 - -
          2.68618  4.42225  2.77519  2.73123  3.46354  2.40513  3.72494  3.29354  2.67741  2.69355  4.24690  2.90347  2.73739  3.18146  2.89801  2.37887  2.77519  2.98518  4.58477  3.61503
          0.01926  4.35504  5.07739  0.61958  0.77255  0.48576  0.95510
    561   3.47771  4.80664  5.10798  4.60242  3.32219  4.70695  5.14300  2.24142  4.42229  0.73022  3.12848  4.81827  4.94978  4.56852  4.53017  4.10881  3.72939  1.86062  5.42639  4.32034    604 - -
          2.68618  4.42225  2.77519  2.73123  3.46354  2.40513  3.72494  3.29354  2.67741  2.69355  4.24690  2.90347  2.73739  3.18146  2.89801  2.37887  2.77519  2.98518  4.58477  3.61503
          0.01926  4.35504  5.07739  0.61958  0.77255  0.48576  0.95510
    562   2.80276  5.31290  2.06802  1.63513  4.64686  3.44284  3.70908  4.13063  2.14291  3.60574  4.36961  2.90589  3.89779  2.82289  2.45028  2.74754  3.04148  3.70020  5.73622  4.31939    605 - -
          2.68618  4.42225  2.77519  2.73123  3.46354  2.40513  3.72494  3.29354  2.67741  2.69355  4.24690  2.90347  2.73739  3.18146  2.89801  2.37887  2.77519  2.98518  4.58477  3.61503
          0.01926  4.35504  5.07739  0.61958  0.77255  0.48576  0.95510
    563   1.89435  4.81045  3.13001  2.57911  4.05415  3.51797  3.72844  3.44795  2.16848  2.59560  3.90401  3.08031  3.91515  2.48630  2.91708  2.74447  2.56927  3.14358  5.33239  4.02347    606 - -
          2.68618  4.42225  2.77519  2.73123  3.46354  2.40513  3.72494  3.29354  2.67741  2.69355  4.24690  2.90347  2.73739  3.18146  2.89801  2.37887  2.77519  2.98518  4.58477  3.61503
          0.01301  4.34879        *  0.61958  0.77255  0.00000        *
//
