# Supplementary material for: A matter of background: DNA repair pathways as a possible cause for the sparse distribution of CRISPR-Cas systems in bacteria
Source: Philos Trans R Soc Lond B Biol Sci. 2019 Mar 25;374(1772):20180088. doi: 10.1098/rstb.2018.0088 (PMC6452273; doi:10.1098/rstb.2018.0088)
Supplement: Macsy_finder_DNA_repair.zip [file rstb20180088supp3.zip › Macsy_finder_DNA_repair/DNA_repair_profiles/RecO.hmm]

HMMER2.0  [2.2g]
NAME  reco
ACC   TIGR00613
DESC  reco: DNA repair protein RecO
LENG  250
ALPH  Amino
RF    no
CS    no
MAP   yes
COM   /usr/local/packages/LDhmmer/hmmbuild ogc_results//1497/23254/23254_1_1.HMM ogc_results//1497/23254/23254_1.msf
COM   /usr/local/packages/LDhmmer/hmmcalibrate --cpu 1 --num 5000 --histfile ogc_results//1497/23254/23254_1_1.hist ogc_results//1497/23254/23254_1_1.HMM
NSEQ  15
DATE  Wed Aug 25 22:04:00 2004
CKSUM 976
GA    -30.00 -30.00
TC    -30.00 -30.00
NC    -75.00 -75.00
XT      -8455     -4  -1000  -1000  -8455     -4  -8455     -4 
NULT      -4  -8455
NULE     595  -1558     85    338   -294    453  -1158    197    249    902  -1085   -142    -21   -313     45    531    201    384  -1998   -644 
EVD   -154.885132   0.138554
HMM        A      C      D      E      F      G      H      I      K      L      M      N      P      Q      R      S      T      V      W      Y    
         m->m   m->i   m->d   i->m   i->i   d->m   d->d   b->m   m->e
          -87      *  -4088
     1  -1723  -1643  -3550    721    642  -3206  -2047   1660    944    537   1411  -2671  -3262  -2362  -2626   -242    924  -1063   2093  -1735     1
     -   -149   -500    233     43   -381    399    106   -626    210   -466   -720    275    394     45     96    359    117   -369   -294   -249 
     -     -4  -9154 -10196   -894  -1115   -701  -1378    -87      * 
     2  -2173   1784  -2149  -1502  -3838  -3088  -1567  -3491   2501   -598  -2549    434  -3147    716   2188  -2066    219  -3113  -3510  -2988     2
     -   -149   -500    233     43   -381    399    106   -626    210   -466   -720    275    394     45     96    359    117   -369   -294   -249 
     -     -4  -9154 -10196   -894  -1115   -701  -1378      *      * 
     3  -1719   2557    993  -2858    538   -161  -2025   1108  -2573   -152   -858  -2620  -3246   1434  -2583   -143    973    395  -2106  -1746     3
     -   -149   -500    233     43   -381    399    106   -626    210   -466   -720    275    394     45     96    359    117   -369   -294   -249 
     -     -4  -9154 -10196   -894  -1115   -701  -1378      *      * 
     4  -1552  -3020    222   1768  -3340  -2524  -1183    -94   1592  -3035  -2110    479  -2618   -724   1681  -1432    318  -2642  -3203    598     4
     -   -149   -500    233     43   -381    399    106   -626    210   -466   -720    275    394     45     96    359    117   -369   -294   -249 
     -     -4  -9154 -10196   -894  -1115   -701  -1378      *      * 
     5    856  -3197  -5276  -5637  -5798   3591  -5026  -5710  -5662  -5922  -5012  -4203  -4236  -5142  -5346  -2877  -3099  -4428  -5805  -5935     5
     -   -149   -500    233     43   -381    399    106   -626    210   -466   -720    275    394     45     96    359    117   -369   -294   -249 
     -     -4  -9154 -10196   -894  -1115   -701  -1378      *      * 
     6  -3597  -3089  -6243  -5879    628  -6042  -5715   3097  -5802   -282  -1995  -5697  -5712  -5523  -5837  -5391  -3573   2379  -4930  -4601     6
     -   -149   -500    233     43   -381    399    106   -626    210   -466   -720    275    394     45     96    359    117   -369   -294   -249 
     -     -4  -9154 -10196   -894  -1115   -701  -1378      *      * 
     7  -3554  -3032  -6247  -5933  -3610  -6117  -6166   2522  -5914   -386  -2296  -5772  -5816  -5835  -6079  -5508  -3543   3121  -5426  -4949     7
     -   -149   -500    233     43   -381    399    106   -626    210   -466   -720    275    394     45     96    359    117   -369   -294   -249 
     -     -4  -9154 -10196   -894  -1115   -701  -1378      *      * 
     8  -4708  -4086  -7106  -6573  -2289  -6919  -5676   2145  -6394   2899  -1059  -6689  -5957  -5162  -5887  -6371  -4566  -2166  -4139  -4338     8
     -   -149   -500    233     43   -381    399    106   -626    210   -466   -720    275    394     45     96    359    117   -369   -294   -249 
     -     -4  -9154 -10196   -894  -1115   -701  -1378      *      * 
     9   1162  -3009  -1401    421    202   -219   1358  -3072   1854  -3023  -2100    588  -2617   -724   1148  -1431  -1488  -2629  -3194    598     9
     -   -149   -500    233     43   -381    399    106   -626    210   -466   -720    275    394     45     96    359    117   -369   -294   -249 
     -     -4  -9154 -10196   -894  -1115   -701  -1378      *      * 
    10    -88  -3108  -1611  -1055  -3498  -2671  -1334  -3228   1177  -3172  -2263    466  -2777   -882   1164   1927   1817  -2786  -3329  -2686    10
     -   -149   -500    233     43   -381    399    106   -626    210   -466   -720    275    394     45     96    359    117   -369   -294   -249 
     -     -4  -9154 -10196   -894  -1115   -701  -1378      *      * 
    11  -1881  -3072  -1874  -1277    435  -2860  -1437  -3011   1977  -3031   1213   1259  -2934    795   2385  -1808  -1801   -135  -3245  -2682    11
     -   -149   -500    233     43   -381    399    106   -626    210   -466   -720    275    394     45     96    359    117   -369   -294   -249 
     -     -4  -9154 -10196   -894  -1115   -701  -1378      *      * 
    12  -2025  -3432   2993  -1153  -3745  -2817  -1629  -3483  -1290   -674  -2588    494   1765  -1203    372  -1896    274  -3063  -3665  -2979    12
     -   -149   -500    233     43   -381    399    106   -626    210   -466   -720    275    394     45     96    359    117   -369   -294   -249 
     -     -4  -9154 -10196   -894  -1115   -701  -1378      *      * 
    13  -4432  -3882  -5819  -5747   1040  -5444   1541   2147  -5328    568  -2893  -4438  -5356  -4416  -4889  -4621  -4338  -3482  -1627   3725    13
     -   -149   -500    233     43   -381    399    106   -626    210   -466   -720    275    394     45     96    359    117   -369   -294   -249 
     -     -4  -9154 -10196   -894  -1115   -701  -1378      *      * 
    14  -1670  -3130  -1483    411  -3463   1838  -1266  -3204    470  -3139  -2222    563  -2717   1612   1605    732  -1605  -2759  -3294  -2629    14
     -   -149   -500    233     43   -381    399    106   -626    210   -466   -720    275    394     45     96    359    117   -369   -294   -249 
     -     -4  -9154 -10196   -894  -1115   -701  -1378      *      * 
    15  -3714  -5763    666   3636  -5892  -3447  -2882  -5882    281  -5700  -5142  -2030  -4034  -2574  -4165  -3315  -3810  -5324  -5880  -4773    15
     -   -149   -500    233     43   -381    399    106   -626    210   -466   -720    275    394     45     96    359    117   -369   -294   -249 
     -     -4  -9154 -10196   -894  -1115   -701  -1378      *      * 
    16      6  -3014    248   -846  -3333   -155  -1179  -3082    434  -3029  -2104   1865  -2613   -720    316    722   1787  -2635  -3199    740    16
     -   -149   -500    233     43   -381    399    106   -626    210   -466   -720    275    394     45     96    359    117   -369   -294   -249 
     -     -4  -9154 -10196   -894  -1115   -701  -1378      *      * 
    17  -3161  -4855   3364  -1537  -5221  -3279   2425  -5103  -2702  -5003  -4263    507  -3770  -2231  -3462    830    179  -4571  -5193  -4264    17
     -   -149   -500    233     43   -381    399    106   -626    210   -466   -720    275    394     45     96    359    117   -369   -294   -249 
     -     -4  -9154 -10196   -894  -1115   -701  -1378      *      * 
    18    726  -2134  -2347  -1770    524  -2941  -1658  -1746   2561   -348   1217  -1904  -3013  -1479   1174  -1925    332  -1598  -2512  -2075    18
     -   -149   -500    233     43   -381    399    106   -626    210   -466   -720    275    394     45     96    359    117   -369   -294   -249 
     -     -4  -9154 -10196   -894  -1115   -701  -1378      *      * 
    19  -4423  -3869  -6724  -6234  -2110  -6429  -4710   3076  -5984   2085  -1148  -5999  -5740  -4950  -5560  -5737  -4301  -2061  -3622   1054    19
     -   -149   -500    233     43   -381    399    106   -626    210   -466   -720    275    394     45     96    359    117   -369   -294   -249 
     -     -4  -9154 -10196   -894  -1115   -701  -1378      *      * 
    20   -265  -2911  -6046  -5712  -3620  -5674  -5614   2971  -5626  -2480  -2358  -5427  -5551  -5539  -5734  -5009    251   2541  -5165  -4662    20
     -   -149   -500    233     43   -381    399    106   -626    210   -466   -720    275    394     45     96    359    117   -369   -294   -249 
     -     -4  -9154 -10196   -894  -1115   -701  -1378      *      * 
    21  -1786  -3217    357    336  -3552  -2713  -1353  -3281   1049  -3217  -2313  -1350  -2815   -901    506  -1664   2987  -2849   2007  -2722    21
     -   -149   -500    233     43   -381    399    106   -626    210   -466   -720    275    394     45     96    359    117   -369   -294   -249 
     -     -4  -9154 -10196   -894  -1115   -701  -1378      *      * 
    22  -4060  -3531  -6588  -6110    569  -6334  -5436   2696  -5953   2076  -1317  -6013  -5737  -5147  -5689  -5663  -3982   1140  -4279  -4295    22
     -   -149   -500    233     43   -381    399    106   -626    210   -466   -720    275    394     45     96    359    117   -369   -294   -249 
     -     -4  -9154 -10196   -894  -1115   -701  -1378      *      * 
    23  -4945  -4255  -6500  -6356   3766  -6267  -3159  -2420  -6018   1506   1521  -5293  -5788  -4830  -5470  -5528  -4795  -3153  -2326   1221    23
     -   -149   -500    233     43   -381    399    106   -626    210   -466   -720    275    394     45     96    359    117   -369   -294   -249 
     -     -4  -9154 -10196   -894  -1115   -701  -1378      *      * 
    24  -2110  -2749  -3661  -3436  -4297  -3034  -3390  -3974  -3384  -4205   1493    508    454  -3202  -3612    840   3379  -3329  -4538  -4177    24
     -   -149   -500    233     43   -381    399    106   -626    210   -466   -720    275    394     45     96    359    117   -369   -294   -249 
     -     -4  -9154 -10196   -894  -1115   -701  -1378      *      * 
    25   -140   1534  -1419   2332  -3320  -2537  -1194  -3062    463   -688  -2100   1278    266   -738   1074  -1447  -1500  -2625  -3194  -2521    25
     -   -149   -500    233     43   -381    399    106   -626    210   -466   -720    275    394     45     96    359    117   -369   -294   -249 
     -   -109  -9154  -3822   -894  -1115   -701  -1378      *      * 
    26     74   1586   1196   1479  -3256   -144   1395  -3005   1130   -581  -2027    645  -2536   -643  -1191  -1350    216  -2558  -3122  -2440    26
     -   -149   -500    233     43   -381    399    106   -626    210   -466   -720    275    394     45     96    359    117   -369   -294   -249 
     -     -4  -9049 -10091   -894  -1115   -357  -2190      *      * 
    27  -1659  -2180  -2128    915  -2213    676   3139     61  -1459  -2075   1300  -1759  -2931  -1362  -1830    -43  -1600  -1652  -2539   2657    27
     -   -149   -500    233     43   -381    399    106   -626    210   -466   -720    275    394     45     96    359    117   -369   -294   -249 
     -     -4  -9154 -10196   -894  -1115   -701  -1378      *      * 
    28     46  -2816  -5169  -5523  -5527   3559  -4789  -5358  -5432  -5614  -4643  -3860  -3899  -4862  -5099    137  -2682  -4031  -5741  -5707    28
     -   -149   -500    233     43   -381    399    106   -626    210   -466   -720    275    394     45     96    359    117   -369   -294   -249 
     -     -4  -9154 -10196   -894  -1115   -701  -1378      *      * 
    29  -3904  -4394  -5001  -3357  -5041  -4462  -2297  -4277   3335    464  -3479  -3170  -4372  -1891   1512  -3843  -3564     16  -4112  -4036    29
     -   -149   -500    233     43   -381    399    106   -626    210   -466   -720    275    394     45     96    359    117   -369   -294   -249 
     -     -4  -9154 -10196   -894  -1115   -701  -1378      *      * 
    30  -1731  -1611  -3753    -59   1482  -3240   1317   1598   -118    520   -812  -2776  -3294  -2483     68  -2310  -1671   1508  -2063    916    30
     -   -149   -500    233     43   -381    399    106   -626    210   -466   -720    275    394     45     96    359    117   -369   -294   -249 
     -     -4  -9154 -10196   -894  -1115   -701  -1378      *      * 
    31  -1559  -2973  -1429   -882  -3279   -352  -1204  -3014   -791  -2987   2557   1300    137    784    389   1599   1056  -2589  -3176  -2509    31
     -   -149   -500    233     43   -381    399    106   -626    210   -466   -720    275    394     45     96    359    117   -369   -294   -249 
     -     -4  -9154 -10196   -894  -1115   -701  -1378      *      * 
    32    634  -1645  -4120  -3500   2419   1232  -2254  -1102  -3108    545   -864  -2990  -3396  -2739  -2925  -2415    326   1475  -2135  -1792    32
     -   -149   -500    233     43   -381    399    106   -626    210   -466   -720    275    394     45     96    359    117   -369   -294   -249 
     -     -4  -9154 -10196   -894  -1115   -701  -1378      *      * 
    33  -2551  -2312  -4914  -4294   2070  -4186  -3063   1249  -3918    635   2849  -3835  -4133  -3457    267  -3294  -2484   1933  -2763  -2499    33
     -   -149   -500    233     43   -381    399    106   -626    210   -466   -720    275    394     45     96    359    117   -369   -294   -249 
     -     -4  -9154 -10196   -894  -1115   -701  -1378      *      * 
    34   2600   1848  -5866  -5510  -3470  -5208  -5090   1915  -5354  -2459  -2282  -5088  -5243  -5180  -5371  -4506  -3212   1731  -4774  -4326    34
     -   -149   -500    233     43   -381    399    106   -626    210   -466   -720    275    394     45     96    359    117   -369   -294   -249 
     -     -4  -9154 -10196   -894  -1115   -701  -1378      *      * 
    35  -4170  -4683  -5410  -3489  -5658  -4586  -2320  -4865   2907   -525  -3819  -3257  -4473  -1901   3075  -4039  -3761  -4685  -4244  -4233    35
     -   -149   -500    233     43   -381    399    106   -626    210   -466   -720    275    394     45     96    359    117   -369   -294   -249 
     -     -4  -9154 -10196   -894  -1115   -701  -1378      *      * 
    36  -3156  -4452  -2048    230  -4956   3199   1360  -4579  -1375  -4372  -3620  -2201  -3812    886    524  -2958  -3054  -4203  -4377  -3898    36
     -   -149   -500    233     43   -381    399    106   -626    210   -466   -720    275    394     45     96    359    117   -369   -294   -249 
     -     -4  -9154 -10196   -894  -1115   -701  -1378      *      * 
    37   2678  -2032  -4584  -4037    642    804  -2879   1332  -3675  -1893  -1355  -3475  -3824  -3319  -3509  -2816  -2167    460  -2765  -2412    37
     -   -149   -500    233     43   -381    399    106   -626    210   -466   -720    275    394     45     96    359    117   -369   -294   -249 
     -     -4  -9154 -10196   -894  -1115   -701  -1378      *      * 
    38  -3358  -4297  -3636  -2641  -5022  -4020  -2085  -4445   2071  -4150  -3418    540  -3998    909   3063    706  -3119  -4154  -4049  -3829    38
     -   -149   -500    233     43   -381    399    106   -626    210   -466   -720    275    394     45     96    359    117   -369   -294   -249 
     -     -4  -9154 -10196   -894  -1115   -701  -1378      *      * 
    39   -137  -3723  -2941  -2190  -4489  -3495  -1979  -4063   3287  -3901  -3095  -2308  -3607  -1549   1325    -88    298  -3662  -3914  -3539    39
     -   -149   -500    233     43   -381    399    106   -626    210   -466   -720    275    394     45     96    359    117   -369   -294   -249 
     -     -4  -9154 -10196   -894  -1115   -701  -1378      *      * 
    40  -1607  -2590  -1701  -1145  -2748  -2670  -1349     62   1083   -450  -1726    516    908   -975   1097   1863  -1545    -73  -2879  -2318    40
     -   -149   -500    233     43   -381    399    106   -626    210   -466   -720    275    394     45     96    359    117   -369   -294   -249 
     -   -303  -9154  -2415   -894  -1115   -701  -1378      *      * 
    41  -2229  -3474  -2233  -1530  -3957    -41  -1467  -3571   2833  -3412   1511    640  -3129   1155   1628  -2109  -2101  -3193  -3449  -2993    41
     -   -149   -500    233     43   -381    399    106   -626    210   -466   -720    275    394     45     96    359    117   -369   -294   -249 
     -     -5  -8856  -9898   -894  -1115  -2296   -329      *      * 
    42  -1507   1992  -1848  -1283    583  -2604  -1364  -2049    619  -2247  -1484  -1483  -2722  -1051    581   2328   1288  -1822  -2646  -2148    42
     -   -149   -500    233     43   -381    399    106   -626    210   -466   -720    275    394     45     96    359    117   -369   -294   -249 
     -     -5  -8856  -9898   -894  -1115   -637  -1486      *      * 
    43  -2341  -3687    535  -1490  -4141    -92  -1702  -3816   2075  -3684  -2836  -1750  -3242  -1266   3005     31  -2257  -3400  -3761  -3210    43
     -   -149   -500    233     43   -381    399    106   -626    210   -466   -720    275    394     45     96    359    117   -369   -294   -249 
     -     -4  -9058 -10100   -894  -1115   -372  -2138      *      * 
    44  -1740  -1664    141  -2944   1958  -3219  -2045  -1172  -2647    446   2714    374    250  -2366  -2634   -141  -1681  -1085   2116   1850    44
     -   -149   -500    233     43   -381    399    106   -626    210   -466   -720    275    394     45     96    359    117   -369   -294   -249 
     -     -4  -9154 -10196   -894  -1115   -701  -1378      *      * 
    45    549  -2907  -1450   -900  -3180   -235  -1210      3   1933   -655  -2009    468  -2638   1538    484    -85  -1492   -199  -3119  -2467    45
     -   -149   -500    233     43   -381    399    106   -626    210   -466   -720    275    394     45     96    359    117   -369   -294   -249 
     -     -4  -9154 -10196   -894  -1115   -701  -1378      *      * 
    46   1953  -2811  -1510    410    357   -235  -1251  -2743   -874  -2795  -1929    511   1052   -825  -1363     27    298  -2390  -3054    761    46
     -   -149   -500    233     43   -381    399    106   -626    210   -466   -720    275    394     45     96    359    117   -369   -294   -249 
     -     -4  -9154 -10196   -894  -1115   -701  -1378      *      * 
    47   1200  -1830  -2801   -101  -1822   -213  -1831   1083  -2031   -250  -1020  -2221  -3109    575  -2239    -46    342   1696  -2254  -1860    47
     -   -149   -500    233     43   -381    399    106   -626    210   -466   -720    275    394     45     96    359    117   -369   -294   -249 
     -     -4  -9154 -10196   -894  -1115   -701  -1378      *      * 
    48  -1831  -1651  -4168  -3538  -1609  -3392  -2272    497  -3141   1856   -842  -3034  -3437  -2768  -2949   -301   1514   1561  -2135    922    48
     -   -149   -500    233     43   -381    399    106   -626    210   -466   -720    275    394     45     96    359    117   -369   -294   -249 
     -     -4  -9154 -10196   -894  -1115   -701  -1378      *      * 
    49  -1556  -2969    400   1047  -3265  -2537  -1199    -85   -790   -768  -2065    585  -2631   3072    364  -1448  -1495    -69  -3167  -2500    49
     -   -149   -500    233     43   -381    399    106   -626    210   -466   -720    275    394     45     96    359    117   -369   -294   -249 
     -     -4  -9154 -10196   -894  -1115   -701  -1378      *      * 
    50  -1860  -2085  -2534     57  -2005  -3110  -1898    352  -2023   -322  -1270    428   3352  -1877  -2273  -2168  -1805  -1517  -2437    917    50
     -   -149   -500    233     43   -381    399    106   -626    210   -466   -720    275    394     45     96    359    117   -369   -294   -249 
     -     -4  -9154 -10196   -894  -1115   -701  -1378      *      * 
    51  -3695  -3341  -5957  -5438   3484   1395  -3834    522  -5104   1242  -1138  -4976  -5094  -4356  -4781  -4543  -3618  -2085  -3113  -2588    51
     -   -149   -500    233     43   -381    399    106   -626    210   -466   -720    275    394     45     96    359    117   -369   -294   -249 
     -     -4  -9154 -10196   -894  -1115   -701  -1378      *      * 
    52    -55   1726  -3831  -3215  -1587  -3257  -2132   1075  -2868   -246   -828   1254  -3317  -2541  -2762   1668   1497    329  -2083  -1734    52
     -   -149   -500    233     43   -381    399    106   -626    210   -466   -720    275    394     45     96    359    117   -369   -294   -249 
     -     -4  -9154 -10196   -894  -1115   -701  -1378      *      * 
    53  -1738  -1573  -4032  -3400    666  -3280   1316   1119  -3006   1084   1351    175    194  -2639    154  -2363  -1679    327  -2029   2292    53
     -   -149   -500    233     43   -381    399    106   -626    210   -466   -720    275    394     45     96    359    117   -369   -294   -249 
     -     -4  -9154 -10196   -894  -1115   -701  -1378      *      * 
    54   1125  -1671  -3927  -3323  -1672   1916  -2222    425  -2971    531   -912  -2892  -3358  -2637  -2853    748    329    334  -2170  -1824    54
     -   -149   -500    233     43   -381    399    106   -626    210   -466   -720    275    394     45     96    359    117   -369   -294   -249 
     -     -4  -9154 -10196   -894  -1115   -701  -1378      *      * 
    55  -1568  -3041   2016    302  -3362  -2534   1237  -3112    534    173  -2131   1826  -2631   -738    289    670  -1508  -2663  -3224  -2541    55
     -   -149   -500    233     43   -381    399    106   -626    210   -466   -720    275    394     45     96    359    117   -369   -294   -249 
     -     -4  -9154 -10196   -894  -1115   -701  -1378      *      * 
    56  -4847  -4167  -6059  -6096   3601  -5780  -2451  -3225  -5690   -311  -2852  -4668  -5620  -4644  -5190  -4992  -4739   1556  -1713   2665    56
     -   -149   -500    233     43   -381    399    106   -626    210   -466   -720    275    394     45     96    359    117   -369   -294   -249 
     -     -4  -9154 -10196   -894  -1115   -701  -1378      *      * 
    57  -1618  -2261    285    933    326  -2776  -1491    897  -1303    265  -1422  -1629  -2857    776    331    -41    331   1280  -2615  -2126    57
     -   -149   -500    233     43   -381    399    106   -626    210   -466   -720    275    394     45     96    359    117   -369   -294   -249 
     -     -4  -9154 -10196   -894  -1115   -701  -1378      *      * 
    58  -1784  -1609  -4128  -3493   1551   -357  -2195   1165  -3088   1010   1326  -2977  -3379  -2707  -2887  -2418  -1724    252   3649   1833    58
     -   -149   -500    233     43   -381    399    106   -626    210   -466   -720    275    394     45     96    359    117   -369   -294   -249 
     -     -4  -9154 -10196   -894  -1115   -701  -1378      *      * 
    59  -1571  -2703    204  -1024   1848  -2606   1443  -2570    327  -2665  -1827    518  -2695   1470  -1407  -1527    248   -110   1970   2220    59
     -   -149   -500    233     43   -381    399    106   -626    210   -466   -720    275    394     45     96    359    117   -369   -294   -249 
     -     -4  -9154 -10196   -894  -1115   -701  -1378      *      * 
    60    665  -2921  -1445    328  -3199   -204   1407    688   1894   -756  -2021  -1198  -2637    797    485  -1455  -1493   -175  -3130  -2474    60
     -   -149   -500    233     43   -381    399    106   -626    210   -466   -720    275    394     45     96    359    117   -369   -294   -249 
     -     -4  -9154 -10196   -894  -1115   -701  -1378      *      * 
    61  -1686  -3106  -1559   -997  -3444   1118  -1278  -3173   1185  -3116  -2208   1348  -2738   -824   2029    788    102  -2741   1961  -2629    61
     -   -149   -500    233     43   -381    399    106   -626    210   -466   -720    275    394     45     96    359    117   -369   -294   -249 
     -  -1434  -9154   -671   -894  -1115   -701  -1378      *      * 
    62  -1773  -3350   2468   -339  -3726   1257  -1202  -3549   2377  -3455  -2672   -697  -2467   -828  -1653  -1542  -1797  -3061  -3606  -2806    62
     -   -149   -500    233     43   -381    399    106   -626    210   -466   -720    275    394     45     96    359    117   -369   -294   -249 
     -  -1024  -7730   -989   -894  -1115  -3662   -119      *      * 
    63  -1551  -2139   -842  -1085  -2717  -1837  -1605  -3165  -1609  -3225  -2683   4033  -2386  -1487  -1887  -1588  -1788  -2671  -2730  -2276    63
     -   -149   -500    233     43   -381    399    106   -626    210   -466   -720    275    394     45     96    359    117   -369   -294   -249 
     -   -686  -6726  -1438   -894  -1115  -2293   -329      *      * 
    64  -1578  -1889  -2125  -1511  -1491  -2519  -1035   -968   2038   2211   -536  -1521  -2585   -771   -235  -1779  -1482  -1113  -2009  -1664    64
     -   -149   -500    233     43   -381    399    106   -626    210   -466   -720    275    394     45     96    359    117   -369   -294   -249 
     -    -15  -7132  -8174   -894  -1115    -62  -4573      *      * 
    65  -1546  -3019    339    366    347  -2519   1341  -3091   1145  -3035  -2109   1320  -2613   1483    387   1532  -1485  -2642  -3203  -2520    65
     -   -149   -500    233     43   -381    399    106   -626    210   -466   -720    275    394     45     96    359    117   -369   -294   -249 
     -     -4  -9154 -10196   -894  -1115   -701  -1378      *      * 
    66  -1835  -3338    484   1548  -3651   2080  -1435  -3412  -1071  -3352  -2441   1375  -2841   -988    473     -2    231  -2958  -3522  -2815    66
     -   -149   -500    233     43   -381    399    106   -626    210   -466   -720    275    394     45     96    359    117   -369   -294   -249 
     -     -4  -9154 -10196   -894  -1115   -701  -1378      *      * 
    67  -1782  -1641  -3914  -3296  -1549  -3301   2258  -1130  -2925   2196   2277  -2876  -3354  -2592  -2798    -80    313  -1056  -2060    887    67
     -   -149   -500    233     43   -381    399    106   -626    210   -466   -720    275    394     45     96    359    117   -369   -294   -249 
     -     -4  -9154 -10196   -894  -1115   -701  -1378      *      * 
    68  -1712  -1694  -3292  -2699    625    570   1392    388     59   -129   1417  -2526    286  -2198  -2503   1808  -1652  -1118  -2135    854    68
     -   -149   -500    233     43   -381    399    106   -626    210   -466   -720    275    394     45     96    359    117   -369   -294   -249 
     -     -4  -9154 -10196   -894  -1115   -701  -1378      *      * 
    69  -1599  -2674  -1634  -1088  -2871    641  -1329     90   1142  -2644  -1817    592  -2733   -936  -1452    724   1802  -2232  -2960   2127    69
     -   -149   -500    233     43   -381    399    106   -626    210   -466   -720    275    394     45     96    359    117   -369   -294   -249 
     -     -4  -9154 -10196   -894  -1115   -701  -1378      *      * 
    70  -3549  -3130  -6030  -5505  -2487  -5562  -4610   2405  -5255   2243   1510  -5226  -5251  -4668  -5046  -4778    130    480  -3910  -3780    70
     -   -149   -500    233     43   -381    399    106   -626    210   -466   -720    275    394     45     96    359    117   -369   -294   -249 
     -     -4  -9154 -10196   -894  -1115   -701  -1378      *      * 
    71    -54  -3016   1028   -843    320  -2518  -1177  -3086   1157  -3031  -2105   1782  -2612   1421    393     90   1052  -2637  -3199  -2517    71
     -   -149   -500    233     43   -381    399    106   -626    210   -466   -720    275    394     45     96    359    117   -369   -294   -249 
     -     -4  -9154 -10196   -894  -1115   -701  -1378      *      * 
    72  -1545  -3018    249   1056  -3339   -234   1445  -3090   1124  -3034  -2107    635  -2611   1926    425    680    230  -2640  -3201  -2518    72
     -   -149   -500    233     43   -381    399    106   -626    210   -466   -720    275    394     45     96    359    117   -369   -294   -249 
     -     -4  -9154 -10196   -894  -1115   -701  -1378      *      * 
    73    -28   1735  -4076  -3441    745   1569  -2157   1203  -3038  -1416   -770  -2929  -3336  -2662  -2841   -135  -1680   1459   2055    816    73
     -   -149   -500    233     43   -381    399    106   -626    210   -466   -720    275    394     45     96    359    117   -369   -294   -249 
     -     -4  -9154 -10196   -894  -1115   -701  -1378      *      * 
    74  -3310  -5173   1941   2930  -5369  -3319  -2611  -5268    975  -5139  -4428  -1909  -3821  -2265  -3550    899  -3360  -4749  -5325  -4350    74
     -   -149   -500    233     43   -381    399    106   -626    210   -466   -720    275    394     45     96    359    117   -369   -294   -249 
     -     -4  -9154 -10196   -894  -1115   -701  -1378      *      * 
    75  -1748  -1591  -3980   -266  -1547  -3285  -2151   1679  -2973   1360   1317  -2893   1121  -2618  -2814   -258    325    971  -2050  -1706    75
     -   -149   -500    233     43   -381    399    106   -626    210   -466   -720    275    394     45     96    359    117   -369   -294   -249 
     -     -4  -9154 -10196   -894  -1115   -701  -1378      *      * 
    76   -209  -2963  -6110  -5753  -3468  -5876  -5637   2751  -5670   1032  -2207  -5534  -5632  -5526  -5759  -5208  -3439   2336  -5062  -4625    76
     -   -149   -500    233     43   -381    399    106   -626    210   -466   -720    275    394     45     96    359    117   -369   -294   -249 
     -     -4  -9154 -10196   -894  -1115   -701  -1378      *      * 
    77    -42  -3017   1034   -849  -3335  -2523  -1183  -3084   1576     39  -2107   1899  -2617    740  -1272    730    217  -2637  -3202  -2521    77
     -   -149   -500    233     43   -381    399    106   -626    210   -466   -720    275    394     45     96    359    117   -369   -294   -249 
     -     -4  -9154 -10196   -894  -1115   -701  -1378      *      * 
    78    675  -2605    352  -1092    394  -2635  -1318     41   -993  -2553  -1738    487  -2723    752    421   1806  -1518    -79  -2890    641    78
     -   -149   -500    233     43   -381    399    106   -626    210   -466   -720    275    394     45     96    359    117   -369   -294   -249 
     -     -4  -9154 -10196   -894  -1115   -701  -1378      *      * 
    79    -61  -1704  -4135  -3519   3198  -3404   1318  -1196  -3126   -230   1316  -3009  -3451  -2747  -2942  -2489    261  -1122  -1983   2406    79
     -   -149   -500    233     43   -381    399    106   -626    210   -466   -720    275    394     45     96    359    117   -369   -294   -249 
     -     -4  -9154 -10196   -894  -1115   -701  -1378      *      * 
    80    -54  -3004    394   1462  -3319  -2520  -1179    -12   -762   -661  -2094    588    141   1501   1021  -1427    230  -2622  -3190    690    80
     -   -149   -500    233     43   -381    399    106   -626    210   -466   -720    275    394     45     96    359    117   -369   -294   -249 
     -     -4  -9154 -10196   -894  -1115   -701  -1378      *      * 
    81    714  -3016  -1398    979  -3335   1137   2166   -242    449  -3030  -2105    532    175   -722   1186  -1430  -1488  -2637  -3200  -2519    81
     -   -149   -500    233     43   -381    399    106   -626    210   -466   -720    275    394     45     96    359    117   -369   -294   -249 
     -     -4  -9154 -10196   -894  -1115   -701  -1378      *      * 
    82     12  -1587  -4073  -3440    668  -3303  -2171   2892  -3041    548   -781  -2939  -3352  -2669    170  -2387    160   -989  -2042    925    82
     -   -149   -500    233     43   -381    399    106   -626    210   -466   -720    275    394     45     96    359    117   -369   -294   -249 
     -     -4  -9154 -10196   -894  -1115   -701  -1378      *      * 
    83  -1571  -3027  -1426    338    327  -2544  -1197  -3091   1650    175  -2118    476  -2636   1554   1558    702  -1509  -2649  -3208  -2534    83
     -   -149   -500    233     43   -381    399    106   -626    210   -466   -720    275    394     45     96    359    117   -369   -294   -249 
     -     -4  -9154 -10196   -894  -1115   -701  -1378      *      * 
    84  -1565  -2912  -1462    893  -3184  -2557  -1220    833    415  -2906   1145  -1214  -2650   2400  -1309   1582    251  -2508  -3124  -2475    84
     -   -149   -500    233     43   -381    399    106   -626    210   -466   -720    275    394     45     96    359    117   -369   -294   -249 
     -   -101  -9154  -3925   -894  -1115   -701  -1378      *      * 
    85  -3533  -5484   3598    447  -5746    128  -2788  -5731  -3201  -5574  -4995  -1927  -3912  -2481  -4196  -3163   1274  -5147  -5778  -4660    85
     -   -149   -500    233     43   -381    399    106   -626    210   -466   -720    275    394     45     96    359    117   -369   -294   -249 
     -     -4  -9057 -10099   -894  -1115  -1469   -647      *      * 
    86  -1815  -1636  -4121  -3499   1623  -3356  -2154   1684  -3100   1660   -790    417  -3398  -2712  -2902  -2443    321  -1025  -1971   2007    86
     -   -149   -500    233     43   -381    399    106   -626    210   -466   -720    275    394     45     96    359    117   -369   -294   -249 
     -     -4  -9057 -10099   -894  -1115   -369  -2146      *      * 
    87   1159  -2405   1106  -1273   2172  -2716  -1417    111   1026   -427  -1555    521    163  -1093  -1598  -1659  -1545  -1909  -2732  -2210    87
     -   -149   -500    233     43   -381    399    106   -626    210   -466   -720    275    394     45     96    359    117   -369   -294   -249 
     -     -4  -9154 -10196   -894  -1115   -701  -1378      *      * 
    88   1221  -1878  -3073  -2503  -1924   -140  -2013  -1447   1813   1283  -1126  -2422  -3221  -2088  -2410  -2159    250    966  -2367  -1986    88
     -   -149   -500    233     43   -381    399    106   -626    210   -466   -720    275    394     45     96    359    117   -369   -294   -249 
     -     -4  -9154 -10196   -894  -1115   -701  -1378      *      * 
    89    -42  -1626  -3650  -3040    611  -3223  -2070   1181      3   1339   -826    226  -3277  -2423  -2670   -166   1489  -1044  -2076    937    89
     -   -149   -500    233     43   -381    399    106   -626    210   -466   -720    275    394     45     96    359    117   -369   -294   -249 
     -     -4  -9154 -10196   -894  -1115   -701  -1378      *      * 
    90   1417  -2246  -2002    267  -2318   -245  -1503  -1915  -1324    842  -1410    546  -2866  -1238  -1723    652    237    120  -2604    821    90
     -   -149   -500    233     43   -381    399    106   -626    210   -466   -720    275    394     45     96    359    117   -369   -294   -249 
     -     -4  -9154 -10196   -894  -1115   -701  -1378      *      * 
    91     35  -1690  -3971  -3362  -1508  -3346   1319    484  -2991    548   -893  -2922  -3402  -2648  -2856   -137  -1777  -1108  -2029   3827    91
     -   -149   -500    233     43   -381    399    106   -626    210   -466   -720    275    394     45     96    359    117   -369   -294   -249 
     -     -4  -9154 -10196   -894  -1115   -701  -1378      *      * 
    92   2726   1929  -5457  -5656  -5024   1512  -4626  -4714  -5286  -5039  -4168  -3862  -3867  -4761  -4945    172  -2618    952  -5325  -5212    92
     -   -149   -500    233     43   -381    399    106   -626    210   -466   -720    275    394     45     96    359    117   -369   -294   -249 
     -     -4  -9154 -10196   -894  -1115   -701  -1378      *      * 
    93   -132  -2057  -3112  -2582   2081    797  -2206    276  -2396  -2147  -1459    463  -3273  -2215  -2596   2171    170  -1671  -2686  -2299    93
     -   -149   -500    233     43   -381    399    106   -626    210   -466   -720    275    394     45     96    359    117   -369   -294   -249 
     -  -2441  -9154   -297   -894  -1115   -701  -1378      *      * 
    94  -1003  -2157   -322   -103  -2627  -1608   -314  -2334   2383  -2240  -1467   2436  -1831     83    248   -881   -944  -1959  -2283  -1778    94
     -   -149   -500    233     43   -381    399    106   -626    210   -466   -720    275    394     45     96    359    117   -369   -294   -249 
     -    -20  -6733  -7775   -894  -1115    -58  -4671      *      * 
    95  -1896  -1742  -4052  -3434  -1555  -3421  -2233    449  -3049   -127   1558  -2998  -3462    527  -2908   -162  -1835  -1131  -2107   4000    95
     -   -149   -500    233     43   -381    399    106   -626    210   -466   -720    275    394     45     96    359    117   -369   -294   -249 
     -     -4  -9154 -10196   -894  -1115   -701  -1378      *      * 
    96    674  -2808  -5760  -5289  -2913  -5310  -4564   2513  -5068   1095   1288  -4963  -5145  -4743  -4989  -4530  -3181   2005  -4138  -3815    96
     -   -149   -500    233     43   -381    399    106   -626    210   -466   -720    275    394     45     96    359    117   -369   -294   -249 
     -     -4  -9154 -10196   -894  -1115   -701  -1378      *      * 
    97   1496   1723  -3854  -3233    736  -3255  -2114    436  -2876  -1446   1344    350  -3307    627  -2755   -193   1013   1059  -2050  -1702    97
     -   -149   -500    233     43   -381    399    106   -626    210   -466   -720    275    394     45     96    359    117   -369   -294   -249 
     -     -4  -9154 -10196   -894  -1115   -701  -1378      *      * 
    98    830  -4088  -1565   2919  -5103  -3202  -2695  -4949  -2745  -4906  -4109    513  -3719  -2348  -3400   1777  -2979  -4291  -5088  -4288    98
     -   -149   -500    233     43   -381    399    106   -626    210   -466   -720    275    394     45     96    359    117   -369   -294   -249 
     -     -4  -9154 -10196   -894  -1115   -701  -1378      *      * 
    99   -191  -2898  -5585  -5065  -2320  -4735  -3993    577  -4731   2819  -1236  -4592  -4727  -4193  -4504  -3940   1044  -1453  -3518  -3350    99
     -   -149   -500    233     43   -381    399    106   -626    210   -466   -720    275    394     45     96    359    117   -369   -294   -249 
     -     -4  -9154 -10196   -894  -1115   -701  -1378      *      * 
   100    698  -1628  -4146  -3515  -1588  -3365   1320   2006  -3116   1074   1350  -3008  -3411  -2742  -2922  -2452    124   1482  -2107  -1765   100
     -   -149   -500    233     43   -381    399    106   -626    210   -466   -720    275    394     45     96    359    117   -369   -294   -249 
     -   -102  -9154  -3916   -894  -1115   -701  -1378      *      * 
   101     96  -2971   2492    432  -3289  -2464  -1131  -3039    529   -606  -2062    708  -2563   -673  -1226    825    314  -2592  -3156  -2472   101
     -   -149   -500    233     43   -381    399    106   -626    210   -466   -720    275    394     45     96    359    117   -369   -294   -249 
     -     -4  -9056 -10098   -894  -1115   -368  -2150      *      * 
   102  -1615  -2813  -1587    317  -3040  -2630  -1287    -26    330   -584  -1930  -1314  -2718    859   2536    817  -1552    612  -3050  -2443   102
     -   -149   -500    233     43   -381    399    106   -626    210   -466   -720    275    394     45     96    359    117   -369   -294   -249 
     -     -4  -9154 -10196   -894  -1115   -701  -1378      *      * 
   103    610  -1584  -3960  -3333    731   -392  -2138    504  -2955   1308   -786  -2878  -3324    622  -2799   1202  -1679   1028  -2040  -1695   103
     -   -149   -500    233     43   -381    399    106   -626    210   -466   -720    275    394     45     96    359    117   -369   -294   -249 
     -     -4  -9154 -10196   -894  -1115   -701  -1378      *      * 
   104  -2798  -2548  -5143  -4513   1533  -4420  -3251   1175  -4135   2020   2386  -4072  -4313  -3600  -3884  -3532   1030  -1694   2322  -2637   104
     -   -149   -500    233     43   -381    399    106   -626    210   -466   -720    275    394     45     96    359    117   -369   -294   -249 
     -     -4  -9154 -10196   -894  -1115   -701  -1378      *      * 
   105    -62  -3046   1564   1429  -3364  -2538   1346  -3114    530  -3061  -2137  -1173   1984   -748  -1301    -56  -1516   -106  -3231  -2547   105
     -   -149   -500    233     43   -381    399    106   -626    210   -466   -720    275    394     45     96    359    117   -369   -294   -249 
     -     -4  -9154 -10196   -894  -1115   -701  -1378      *      * 
   106   -334  -5432   2266   3152  -5714  -3385  -2818  -5674  -3166  -5528  -4906  -1995  -3957  -2501  -4104    -68  -3633  -5102  -5729  -4652   106
     -   -149   -500    233     43   -381    399    106   -626    210   -466   -720    275    394     45     96    359    117   -369   -294   -249 
     -     -4  -9154 -10196   -894  -1115   -701  -1378      *      * 
   107  -2197  -3560  -1983    275  -3972   1678  -1591  -3651   1974  -3529  -2660   1870  -3149    833   1311  -2068  -2103  -3238  -3615  -3059   107
     -   -149   -500    233     43   -381    399    106   -626    210   -466   -720    275    394     45     96    359    117   -369   -294   -249 
     -   -109  -9154  -3822   -894  -1115   -701  -1378      *      * 
   108    764  -2928   1168   1506  -3242    -69  -1106      9    443  -2941  -2019  -1084  -2539   1557  -1195  -1354    320   -213  -3115  -2436   108
     -   -149   -500    233     43   -381    399    106   -626    210   -466   -720    275    394     45     96    359    117   -369   -294   -249 
     -     -4  -9049 -10091   -894  -1115   -357  -2190      *      * 
   109   -139  -3017  -1403   1057  -3336  -2528  -1186   -116   1110  -3031  -2108    452   2275   -728    471    730  -1494  -2638  -3201  -2523   109
     -   -149   -500    233     43   -381    399    106   -626    210   -466   -720    275    394     45     96    359    117   -369   -294   -249 
     -     -4  -9154 -10196   -894  -1115   -701  -1378      *      * 
   110   -111  -3386   1107  -1215  -3744  -2830   2903  -3478  -1423  -3486  -2621   2859  -3053  -1297  -1955     78  -2026    723  -3711  -3028   110
     -   -149   -500    233     43   -381    399    106   -626    210   -466   -720    275    394     45     96    359    117   -369   -294   -249 
     -     -4  -9154 -10196   -894  -1115   -701  -1378      *      * 
   111   -136  -2845  -1546   -999  -3130   -315   1452  -2828   -897  -2868  -1996  -1287   2536   -857   1688     16    197  -2459  -3114    768   111
     -   -149   -500    233     43   -381    399    106   -626    210   -466   -720    275    394     45     96    359    117   -369   -294   -249 
     -     -4  -9154 -10196   -894  -1115   -701  -1378      *      * 
   112    -41  -3013    334   -848    165    663  -1180  -3080   1942  -3028  -2103    589  -2615    741   1100  -1429  -1486  -2634  -3198   1544   112
     -   -149   -500    233     43   -381    399    106   -626    210   -466   -720    275    394     45     96    359    117   -369   -294   -249 
     -     -4  -9154 -10196   -894  -1115   -701  -1378      *      * 
   113  -2019  -1849  -4210    -56    704  -3553  -2338    490  -3224   2556   -890    325  -3581  -2845  -3059  -2638  -1957  -1221   2021  -1732   113
     -   -149   -500    233     43   -381    399    106   -626    210   -466   -720    275    394     45     96    359    117   -369   -294   -249 
     -     -4  -9154 -10196   -894  -1115   -701  -1378      *      * 
   114  -5841  -4757  -6207  -6567   3664  -6080  -2287  -4727  -6128  -4028  -4127  -4710  -5944  -4851  -5490  -5348  -5694  -4888  -1533   3813   114
     -   -149   -500    233     43   -381    399    106   -626    210   -466   -720    275    394     45     96    359    117   -369   -294   -249 
     -     -4  -9154 -10196   -894  -1115   -701  -1378      *      * 
   115  -1590  -3035  -1449   1772    283  -2563  -1211   -198   1133  -3044  -2127  -1201  -2654   2005   1199    791  -1527  -2656  -3214  -2546   115
     -   -149   -500    233     43   -381    399    106   -626    210   -466   -720    275    394     45     96    359    117   -369   -294   -249 
     -     -4  -9154 -10196   -894  -1115   -701  -1378      *      * 
   116  -1714  -1748  -3115    -54   2304  -3127   1340  -1271  -2295   1345   -938  -2426  -3189   1312  -2413  -2163   1058    337  -2179  -1802   116
     -   -149   -500    233     43   -381    399    106   -626    210   -466   -720    275    394     45     96    359    117   -369   -294   -249 
     -     -4  -9154 -10196   -894  -1115   -701  -1378      *      * 
   117  -3224  -2923  -5494  -4917   2161  -4840  -3345    287  -4549   2575  -1054  -4425  -4670  -3923  -4264  -3971    102  -1968  -2788   1016   117
     -   -149   -500    233     43   -381    399    106   -626    210   -466   -720    275    394     45     96    359    117   -369   -294   -249 
     -     -4  -9154 -10196   -894  -1115   -701  -1378      *      * 
   118  -1674  -1897  -2618    107    634  -2992  -1763    295   1427    911  -1082  -2097  -3061    596    250  -1994    155    926  -2310    716   118
     -   -149   -500    233     43   -381    399    106   -626    210   -466   -720    275    394     45     96    359    117   -369   -294   -249 
     -     -4  -9154 -10196   -894  -1115   -701  -1378      *      * 
   119  -1547  -3005  -1398    280    298   -155   1297  -3066   1562    186  -2096   1385  -2616    715  -1270   1171  -1486  -2624  -3192  -2513   119
     -   -149   -500    233     43   -381    399    106   -626    210   -466   -720    275    394     45     96    359    117   -369   -294   -249 
     -     -4  -9154 -10196   -894  -1115   -701  -1378      *      * 
   120    700   1753  -4051  -3418    770  -3284  -2156    449  -3021  -1423   -777  -2919  -3335  -2651  -2834   1147   1898    344  -2032   1793   120
     -   -149   -500    233     43   -381    399    106   -626    210   -466   -720    275    394     45     96    359    117   -369   -294   -249 
     -     -4  -9154 -10196   -894  -1115   -701  -1378      *      * 
   121  -4850  -4201  -7207  -6624    741  -7050  -5522   1268  -6435   3015   -974  -6758  -5962  -5091  -5859  -6460  -4674  -2491  -3995  -4127   121
     -   -149   -500    233     43   -381    399    106   -626    210   -466   -720    275    394     45     96    359    117   -369   -294   -249 
     -     -4  -9154 -10196   -894  -1115   -701  -1378      *      * 
   122  -1547  -3018   1143   2303  -3337  -2520   1445  -3087    369   -815  -2107  -1156  -2614    741  -1268     48    244  -2639  -3201    708   122
     -   -149   -500    233     43   -381    399    106   -626    210   -466   -720    275    394     45     96    359    117   -369   -294   -249 
     -     -4  -9154 -10196   -894  -1115   -701  -1378      *      * 
   123    -88  -2923  -1439    407  -3203   -204   2202    -46    434    634  -2023    561  -2633    704    485  -1451  -1490  -2523   1787    804   123
     -   -149   -500    233     43   -381    399    106   -626    210   -466   -720    275    394     45     96    359    117   -369   -294   -249 
     -     -4  -9154 -10196   -894  -1115   -701  -1378      *      * 
   124  -4318  -3786  -6745  -6179    723  -6420  -5229   2880  -5959   1921   1433  -6115  -5700  -4938  -5550  -5717  -4197    175  -3999  -4123   124
     -   -149   -500    233     43   -381    399    106   -626    210   -466   -720    275    394     45     96    359    117   -369   -294   -249 
     -     -4  -9154 -10196   -894  -1115   -701  -1378      *      * 
   125    -75  -3386   1657   1856  -3695  -2707  -1468  -3459    387  -3397  -2488   2232    325  -1023  -1647     -1  -1825  -3003  -3567  -2856   125
     -   -149   -500    233     43   -381    399    106   -626    210   -466   -720    275    394     45     96    359    117   -369   -294   -249 
     -     -4  -9154 -10196   -894  -1115   -701  -1378      *      * 
   126  -1660  -3145   1087   1511  -3463  -2586  -1279  -3217    438  -3160  -2238   1816  -2703   1506  -1396    717   1052  -2766  -3327  -2636   126
     -   -149   -500    233     43   -381    399    106   -626    210   -466   -720    275    394     45     96    359    117   -369   -294   -249 
     -     -4  -9154 -10196   -894  -1115   -701  -1378      *      * 
   127  -1561  -3035    254    389  -3356   1467  -1192  -3107   1125   -722  -2125   1369    160    715  -1283    827  -1501  -2657  -3219  -2535   127
     -   -149   -500    233     43   -381    399    106   -626    210   -466   -720    275    394     45     96    359    117   -369   -294   -249 
     -  -2052  -9154   -401   -894  -1115   -701  -1378      *      * 
   128   -463  -1113  -1118   -827  -1858  -1427   -951  -1355   -820  -1714   -975   2085  -1841   -708  -1164   1632   -622   1649  -2137  -1661   128
     -   -149   -500    233     43   -381    399    106   -626    210   -466   -720    275    394     45     96    359    117   -369   -294   -249 
     -    -16  -7117  -8159   -894  -1115   -318  -2337      *      * 
   129  -1624  -2020   1196  -1899  -2193   1450  -1795  -1751  -1804    521  -1347  -1972  -2988  -1663  -2116    208   1700   1008  -2563  -2135   129
     -   -149   -500    233     43   -381    399    106   -626    210   -466   -720    275    394     45     96    359    117   -369   -294   -249 
     -     -4  -8949  -9991   -894  -1115   -248  -2661      *      * 
   130   1118  -3004   1544    947   1319  -2609  -1306     24   -929  -2999  -2114   1923  -2723   -870  -1434     -6  -1599  -2598  -3222  -2566   130
     -   -149   -500    233     43   -381    399    106   -626    210   -466   -720    275    394     45     96    359    117   -369   -294   -249 
     -     -4  -9154 -10196   -894  -1115   -701  -1378      *      * 
   131    695   1692    183  -2349  -1781   -212  -1876   1103  -2140  -1659   -987  -2304   1606  -1951  -2313    720    213    147  -2224    770   131
     -   -149   -500    233     43   -381    399    106   -626    210   -466   -720    275    394     45     96    359    117   -369   -294   -249 
     -     -4  -9154 -10196   -894  -1115   -701  -1378      *      * 
   132   -137  -2927    960   2110    335   -220  -1204     -2   -801   -633  -2027  -1192    141    798  -1301    -10  -1491  -2527  -3134  -2476   132
     -   -149   -500    233     43   -381    399    106   -626    210   -466   -720    275    394     45     96    359    117   -369   -294   -249 
     -     -4  -9154 -10196   -894  -1115   -701  -1378      *      * 
   133  -1679  -1864  -2702     19    680  -3016  -1795   1469    153    902  -1051  -2154    188  -1785   1143   -114    245    112  -2282  -1881   133
     -   -149   -500    233     43   -381    399    106   -626    210   -466   -720    275    394     45     96    359    117   -369   -294   -249 
     -     -4  -9154 -10196   -894  -1115   -701  -1378      *      * 
   134  -1739  -1588    975  -3309   1535  -3270  -2134   1135     58    963   1428  -2867     21  -2588  -2790  -2349    272   1002  -2044  -1699   134
     -   -149   -500    233     43   -381    399    106   -626    210   -466   -720    275    394     45     96    359    117   -369   -294   -249 
     -     -4  -9154 -10196   -894  -1115   -701  -1378      *      * 
   135    713   1738  -3363  -2767  -1650  -3171  -2001  -1195  -2497   1332   -878    436  -3229  -2245    183    671    922    203  -2124    902   135
     -   -149   -500    233     43   -381    399    106   -626    210   -466   -720    275    394     45     96    359    117   -369   -294   -249 
     -     -4  -9154 -10196   -894  -1115   -701  -1378      *      * 
   136     46  -1586  -3931  -3305   1404  -3267  -2130   1100  -2933   -132   -787   1125    249  -2584   1628  -2345  -1676   1039  -2041    999   136
     -   -149   -500    233     43   -381    399    106   -626    210   -466   -720    275    394     45     96    359    117   -369   -294   -249 
     -     -4  -9154 -10196   -894  -1115   -701  -1378      *      * 
   137    -46  -1571  -4049  -3416   1532  -3283  -2153   1605  -3019   1042   1321    325  -3334  -2648    169   -199  -1680    985  -2029  -1686   137
     -   -149   -500    233     43   -381    399    106   -626    210   -466   -720    275    394     45     96    359    117   -369   -294   -249 
     -     -4  -9154 -10196   -894  -1115   -701  -1378      *      * 
   138  -4808  -4141  -6064  -6081   3817  -5779  -2484  -3128  -5679   -232  -2745  -4686  -5609  -4641  -5184  -4990  -4700   1431  -1745   2067   138
     -   -149   -500    233     43   -381    399    106   -626    210   -466   -720    275    394     45     96    359    117   -369   -294   -249 
     -     -4  -9154 -10196   -894  -1115   -701  -1378      *      * 
   139  -1610  -2547  -1730   2655  -2692  -2685  -1370    130    416  -2480   2133  -1434  -2771    639  -1503  -1619    198     59  -2848  -2297   139
     -   -149   -500    233     43   -381    399    106   -626    210   -466   -720    275    394     45     96    359    117   -369   -294   -249 
     -     -4  -9154 -10196   -894  -1115   -701  -1378      *      * 
   140   -225  -2838  -5517  -4906   1621  -4858  -3719    393  -4557   2432   1403  -4516  -4673  -3973  -4299  -3994  -3063    997  -3213  -3051   140
     -   -149   -500    233     43   -381    399    106   -626    210   -466   -720    275    394     45     96    359    117   -369   -294   -249 
     -     -4  -9154 -10196   -894  -1115   -701  -1378      *      * 
   141    -60  -2937  -1505   -950    433  -2590  -1241  -2924   2382  -2928   1175    543  -2679   1974    468  -1505  -1536  -2535  -3141    759   141
     -   -149   -500    233     43   -381    399    106   -626    210   -466   -720    275    394     45     96    359    117   -369   -294   -249 
     -     -4  -9154 -10196   -894  -1115   -701  -1378      *      * 
   142  -4600   1799  -6947  -6345   1702  -6624  -5184  -1682  -6104   2772   2394  -6322  -5767  -4914  -5594  -5934  -4442  -2512  -3869  -3955   142
     -   -149   -500    233     43   -381    399    106   -626    210   -466   -720    275    394     45     96    359    117   -369   -294   -249 
     -     -4  -9154 -10196   -894  -1115   -701  -1378      *      * 
   143  -4673  -4082  -7023  -6422  -2152  -6752  -5297    389  -6193   3032   1576  -6450  -5825  -4965  -5667  -6086  -4508  -2500  -3916    770   143
     -   -149   -500    233     43   -381    399    106   -626    210   -466   -720    275    394     45     96    359    117   -369   -294   -249 
     -     -4  -9154 -10196   -894  -1115   -701  -1378      *      * 
   144    -54  -3018  -1393    982  -3339   -353  -1178  -3089   1522  -3034  -2107   1364  -2612   2044    402     -3  -1485   -121  -3201  -2519   144
     -   -149   -500    233     43   -381    399    106   -626    210   -466   -720    275    394     45     96    359    117   -369   -294   -249 
     -     -4  -9154 -10196   -894  -1115   -701  -1378      *      * 
   145  -1611  -2320  -1912    939  -2408  -2749  -1457   1482    196   -493  -1477  -1576     50  -1162   1064     21    306    -86  -2662   1753   145
     -   -149   -500    233     43   -381    399    106   -626    210   -466   -720    275    394     45     96    359    117   -369   -294   -249 
     -     -4  -9154 -10196   -894  -1115   -701  -1378      *      * 
   146   -158  -1585  -3980    -39   1941   -173  -2144    463  -2970   1635   1319  -2888  -3329  -2613  -2808  -2358   1053   -996  -2040  -1696   146
     -   -149   -500    233     43   -381    399    106   -626    210   -466   -720    275    394     45     96    359    117   -369   -294   -249 
     -     -4  -9154 -10196   -894  -1115   -701  -1378      *      * 
   147  -3807  -4151  -5645  -5976  -5800   3719  -5462    315  -6058  -5844  -5436  -5103  -5076  -5758  -5784  -4085  -4241  -4796  -5696  -5854   147
     -   -149   -500    233     43   -381    399    106   -626    210   -466   -720    275    394     45     96    359    117   -369   -294   -249 
     -     -4  -9154 -10196   -894  -1115   -701  -1378      *      * 
   148  -1802  -1635  -4074  -3448   2403  -3340  -2169    525     56   -236   -832    359  -3389  -2688  -2878  -2423  -1742    943  -2028   3048   148
     -   -149   -500    233     43   -381    399    106   -626    210   -466   -720    275    394     45     96    359    117   -369   -294   -249 
     -     -4  -9154 -10196   -894  -1115   -701  -1378      *      * 
   149   1020  -2980  -1409    424  -3285    636  -1186  -3024    459    268   1108    562  -2619    841    390  -1434    212  -2593  -3173    565   149
     -   -149   -500    233     43   -381    399    106   -626    210   -466   -720    275    394     45     96    359    117   -369   -294   -249 
     -     -4  -9154 -10196   -894  -1115   -701  -1378      *      * 
   150    -65  -1976    260    139  -1992  -2948  -1711    287  -1742   1518  -1158  -1989   1920  -1609  -2039    -25  -1611    190  -2381  -1958   150
     -   -149   -500    233     43   -381    399    106   -626    210   -466   -720    275    394     45     96    359    117   -369   -294   -249 
     -     -4  -9154 -10196   -894  -1115   -701  -1378      *      * 
   151  -1584  -3048   1993    924  -3363   -138  -1214  -3111    501   -573  -2140   1285  -2645   -758  -1313    725  -1524    586  -3234  -2552   151
     -   -149   -500    233     43   -381    399    106   -626    210   -466   -720    275    394     45     96    359    117   -369   -294   -249 
     -     -4  -9154 -10196   -894  -1115   -701  -1378      *      * 
   152  -2752  -2513  -5021    -32   2084  -4370  -3211    520  -4048   2499   -922  -3998  -4281  -3554  -3833  -3482    278  -1574  -2857  -2612   152
     -   -149   -500    233     43   -381    399    106   -626    210   -466   -720    275    394     45     96    359    117   -369   -294   -249 
     -     -4  -9154 -10196   -894  -1115   -701  -1378      *      * 
   153  -1547  -3014   1578   -847  -3333  -2521   2074  -3082    464    217  -2104   1254    264   -721    317    787    230  -2635  -3199  -2517   153
     -   -149   -500    233     43   -381    399    106   -626    210   -466   -720    275    394     45     96    359    117   -369   -294   -249 
     -     -4  -9154 -10196   -894  -1115   -701  -1378      *      * 
   154    707  -2996    246    374  -3308  -2522   2144    -21   1126   -601  -2088  -1161  -2615    714    386     -5  -1484  -2613   1820    709   154
     -   -149   -500    233     43   -381    399    106   -626    210   -466   -720    275    394     45     96    359    117   -369   -294   -249 
     -     -4  -9154 -10196   -894  -1115   -701  -1378      *      * 
   155  -5122   5747  -5489    186  -6683  -5111  -5755  -7129  -6237  -7027  -6654  -5653  -5693  -6063  -6059  -5363  -5495  -6448  -5927  -6566   155
     -   -149   -500    233     43   -381    399    106   -626    210   -466   -720    275    394     45     96    359    117   -369   -294   -249 
     -     -4  -9154 -10196   -894  -1115   -701  -1378      *      * 
   156   1849  -2776    380  -1275  -3190    713   1441  -2870  -1204  -2960  -2113  -1526  -2857  -1141  -1678   1254    151    646  -3247  -2653   156
     -   -149   -500    233     43   -381    399    106   -626    210   -466   -720    275    394     45     96    359    117   -369   -294   -249 
     -     -4  -9154 -10196   -894  -1115   -701  -1378      *      * 
   157    675  -2314  -1919  -1363   1310   -212   1188  -2006    299   -364  -1471    556  -2834  -1168    199     20  -1552   1651  -2658  -2157   157
     -   -149   -500    233     43   -381    399    106   -626    210   -466   -720    275    394     45     96    359    117   -369   -294   -249 
     -   -106  -9154  -3853   -894  -1115   -701  -1378      *      * 
   158  -2088   5271  -5410  -5735  -5354  -2982  -4721  -5151  -5363  -5438  -4484  -3812  -3797  -4824  -4983   1577    420  -3879  -5586  -5549   158
     -   -149   -500    233     43   -381    399    106   -626    210   -466   -720    275    394     45     96    359    117   -369   -294   -249 
     -     -4  -9052 -10094   -894  -1115  -1499   -630      *      * 
   159  -3276  -4467  -2001  -2031  -5135   2861   2478  -4814   1809  -4585  -3880    701  -3895  -1985  -1675  -3087  -3229  -4403  -4542  -4072   159
     -   -149   -500    233     43   -381    399    106   -626    210   -466   -720    275    394     45     96    359    117   -369   -294   -249 
     -     -4  -9052 -10094   -894  -1115   -361  -2177      *      * 
   160    746  -3024  -1421    381  -3343  -2542  -1198  -3087   1099  -3037  -2116   1255  -2635   -740   1585   1206  -1508    674  -3208  -2533   160
     -   -149   -500    233     43   -381    399    106   -626    210   -466   -720    275    394     45     96    359    117   -369   -294   -249 
     -  -1178  -9154   -846   -894  -1115   -701  -1378      *      * 
   161   -939  -2418   1171   1872  -2734  -1837   -553  -2488   -165  -2434  -1520   -471  -1969   -102   1184    895   1020  -2040  -2606  -1913   161
     -   -149   -500    233     43   -381    399    106   -626    210   -466   -720    275    394     45     96    359    117   -369   -294   -249 
     -   -865  -7984  -1162   -894  -1115  -2406   -302      *      * 
   162   -743   -873  -1874  -1295   1759  -2088   -849   -324   1314    995     28  -1274  -2150   -881  -1147  -1120   1373   -259  -1239   -819   162
     -   -149   -500    233     43   -381    399    106   -626    210   -466   -720    275    394     45     96    359    117   -369   -294   -249 
     -    -12  -7474  -8516   -894  -1115   -709  -1366      *      * 
   163  -1344  -2324  -1440   -882  -2499  -2397  -1069   1247   1893  -2272  -1469  -1138    485   2262  -1120    222  -1282    175  -2613  -2059   163
     -   -149   -500    233     43   -381    399    106   -626    210   -466   -720    275    394     45     96    359    117   -369   -294   -249 
     -     -5  -8705  -9747   -894  -1115  -2662   -248      *      * 
   164   1118  -4544   2221   2016  -4772    229  -2105  -4649  -2201  -4537  -3787   1932  -3331  -1747  -2961  -2457  -2787  -4139  -4725  -3791   164
     -   -149   -500    233     43   -381    399    106   -626    210   -466   -720    275    394     45     96    359    117   -369   -294   -249 
     -     -5  -8705  -9747   -894  -1115   -952  -1050      *      * 
   165  -1432  -2642   1747   -841  -2875    644  -1127  -2561   -761    263   1419    666   1241   -708  -1248    163    389  -2219  -2898  -2280   165
     -   -149   -500    235     43   -381    398    105   -626    210   -466   -721    275    394     45     96    359    120   -370   -295   -250 
     -   -380  -2689  -3710    -83  -4158   -864  -1151      *      * 
   166    869  -1543  -4015  -3387    903  -3259  -2142    637  -2996   2039   -658  -2899   1170  -2618  -2811  -2348    280   -897  -2001  -1668   167
     -   -149   -500    233     43   -381    399    106   -626    210   -466   -720    275    394     45     96    359    117   -369   -294   -249 
     -     -4  -8947  -9990   -894  -1115   -890  -1120      *      * 
   167     18  -1535  -4032  -3402   1456  -3262  -2140   2103  -3006   -128   -739  -2901    375  -2635  -2817   1219  -1651   1179  -2011  -1668   168
     -   -149   -500    233     43   -381    399    106   -626    210   -466   -720    275    394     45     96    359    117   -369   -294   -249 
     -     -4  -9052 -10094   -894  -1115   -361  -2177      *      * 
   168    -36  -3017   1533   -850  -3335   -240   1203  -3083    368  -3031  -2107    634  -2618   -726    392  -1433    286  -2637  -3202   2923   169
     -   -149   -500    233     43   -381    399    106   -626    210   -466   -720    275    394     45     96    359    117   -369   -294   -249 
     -   -106  -9154  -3853   -894  -1115   -701  -1378      *      * 
   169    121  -1519  -4030  -3396   2709  -3243  -2112   1267  -2994      8   -711  -2885  -3291  -2618    234  -2329  -1634   1130  -1974   1815   170
     -   -149   -500    233     43   -381    399    106   -626    210   -466   -720    275    394     45     96    359    117   -369   -294   -249 
     -     -4  -9052 -10094   -894  -1115  -1499   -630      *      * 
   170    149   2151  -4912  -5018  -5161  -2974  -4399  -4940  -4748  -5193  -4269  -3648  -3760    849  -4595   3319  -2536  -3793  -5381  -5257   171
     -   -149   -500    233     43   -381    399    106   -626    210   -466   -720    275    394     45     96    359    117   -369   -294   -249 
     -     -4  -9052 -10094   -894  -1115   -361  -2177      *      * 
   171  -1721  -1651  -3507   -214   1486   -259   1201    298  -2611  -1505   2323  -2647   1105  -2335  -2606   -181    315    217  -2098   1843   172
     -   -149   -500    233     43   -381    399    106   -626    210   -466   -720    275    394     45     96    359    117   -369   -294   -249 
     -     -4  -9154 -10196   -894  -1115   -701  -1378      *      * 
   172    -86  -3126  -1550    399  -3470  -2648  -1279  -3203   1906  -3138  -2226  -1290  -2739   -823   1640    672   1914  -2764  -3291  -2640   173
     -   -149   -500    233     43   -381    399    106   -626    210   -466   -720    275    394     45     96    359    117   -369   -294   -249 
     -     -4  -9154 -10196   -894  -1115   -701  -1378      *      * 
   173    -66   1494    204    990    323  -2561  -1230  -2837   -840  -2862  -1980    576    228   -794  -1336    737  -1502  -2460  -3096   2897   174
     -   -149   -500    233     43   -381    399    106   -626    210   -466   -720    275    394     45     96    359    117   -369   -294   -249 
     -   -106  -9154  -3853   -894  -1115   -701  -1378      *      * 
   174     20  -2911    391   -789  -3215   1854  -1117  -2955   -704   -532  -2004    523  -2549    979    490     19  -1416  -2524  -3104   1723   175
     -   -149   -500    233     43   -381    399    106   -626    210   -466   -720    275    394     45     96    359    117   -369   -294   -249 
     -   -109  -9052  -3823   -894  -1115  -1499   -630      *      * 
   175  -1996   2010  -2468    400  -3941   2879  -2212  -3612  -1693  -3684  -2852  -2159  -3264  -1846   1467  -2060    422  -3095  -3901  -3423   176
     -   -149   -500    233     43   -381    399    106   -626    210   -466   -720    275    394     45     96    359    117   -369   -294   -249 
     -     -4  -8947  -9990   -894  -1115  -1989   -419      *      * 
   176   1721  -1426  -3763  -3137    695    -88   1591   -922  -2767   1113   1477  -2699  -3157  -2420  -2623     30  -1516    501  -1882  -1536   177
     -   -149   -500    233     43   -381    399    106   -626    210   -466   -720    275    394     45     96    359    117   -369   -294   -249 
     -     -4  -8947  -9990   -894  -1115   -851  -1167      *      * 
   177  -2169  -1950  -4484  -3885  -1957  -3816  -2748   2167    178   1943  -1103  -3439  -3832  -3172  -3349    -98  -2117   1220  -2603  -2260   178
     -   -149   -500    233     43   -381    399    106   -626    210   -466   -720    275    394     45     96    359    117   -369   -294   -249 
     -     -4  -9057 -10099   -894  -1115  -1469   -647      *      * 
   178  -2142   5201  -4416  -4243  -3679  -3108  -3561  -3359  -3609   -255  -2958  -3425  -3748    842  -3564    969  -2473  -2953  -4105  -3742   179
     -   -149   -500    233     43   -381    399    106   -626    210   -466   -720    275    394     45     96    359    117   -369   -294   -249 
     -     -4  -9057 -10099   -894  -1115  -1469   -647      *      * 
   179  -1487   1728  -1379   -829  -3127    733   1272  -2847   1171  -2846  -1950  -1131    117   1501   1217  -1389    289    -13  -3058    794   180
     -   -149   -500    233     43   -381    399    106   -626    210   -466   -720    275    394     45     96    359    117   -369   -294   -249 
     -     -4  -9057 -10099   -894  -1115   -369  -2146      *      * 
   180  -1544  -3015   1079   1028    347   -234  -1177  -3085    537  -3030  -2104   1315  -2611   1945    291  -1425  -1483   -110  -3199    731   181
     -   -149   -500    233     43   -381    399    106   -626    210   -466   -720    275    394     45     96    359    117   -369   -294   -249 
     -     -4  -9154 -10196   -894  -1115   -701  -1378      *      * 
   181    -80   4319  -1855    239  -2995  -2806   2137  -2634    504  -2742  -1932  -1530  -2887  -1047    450  -1755  -1706    816  -3045  -2500   182
     -   -149   -500    233     43   -381    399    106   -626    210   -466   -720    275    394     45     96    359    117   -369   -294   -249 
     -     -4  -9154 -10196   -894  -1115   -701  -1378      *      * 
   182    603  -2408  -1820    998    290   1169   1440  -2136  -1156   -429  -1557    460  -2796  -1085  -1591    -28  -1541  -1913   1871   1642   183
     -   -149   -500    233     43   -381    399    106   -626    210   -466   -720    275    394     45     96    359    117   -369   -294   -249 
     -   -202  -9154  -2954   -894  -1115   -701  -1378      *      * 
   183  -1407  -2863  -1260   1565    492  -2382   1376  -2923    602  -2876  -1954  -1020  -2475   1050    535    154    437  -2482  -3049   2269   184
     -   -149   -500    233     43   -381    399    106   -626    210   -466   -720    275    394     45     96    359    117   -369   -294   -249 
     -     -4  -8956  -9998   -894  -1115  -1956   -430      *      * 
   184  -1403  -2859    499    513    308    -13   1587  -2919   1984   -639  -1950  -1017  -2472   1028  -1128  -1286    336  -2478  -3047    840   185
     -   -149   -500    233     43   -381    399    106   -626    210   -466   -720    275    394     45     96    359    117   -369   -294   -249 
     -     -4  -8956  -9998   -894  -1115  -1956   -430      *      * 
   185  -2191   1835   3006  -1330  -4014   1494  -1716  -3728    648  -3652  -2800  -1615  -3132  -1294    687  -2065  -2160  -3287  -3785  -3169   186
     -   -149   -500    233     43   -381    399    106   -626    210   -466   -720    275    394     45     96    359    117   -369   -294   -249 
     -   -689  -8956  -1404   -894  -1115  -1956   -430      *      * 
   186  -1015  -2234   -952    847    990  -2020   -688  -2148    994  -2207  -1350   -701   2068   1483   -767   -947   -953    461  -2470  -1854   187
     -   -149   -500    233     43   -381    399    106   -626    210   -466   -720    275    394     45     96    359    117   -369   -294   -249 
     -     -7  -8274  -9316   -894  -1115  -3272   -158      *      * 
   187    619  -2319    881    849  -2588  -1964   2735    547   -234  -2313  -1422   -621  -2058   -190    896   -879   -913  -1914  -2533   1168   188
     -   -149   -500    233     43   -381    399    106   -626    210   -466   -720    275    394     45     96    359    117   -369   -294   -249 
     -     -7  -8274  -9316   -894  -1115  -1110   -898      *      * 
   188   1859   2032  -1965  -1382  -2283    135  -1363    581    718  -2094  -1353  -1543  -2727  -1087   1918  -1612  -1449  -1668  -2518  -2057   189
     -   -149   -500    233     43   -381    399    106   -626    210   -466   -720    275    394     45     96    359    117   -369   -294   -249 
     -     -5  -8721  -9763   -894  -1115   -502  -1767      *      * 
   189    783  -1586  -3385  -2785  -1553  -3116  -1953   1619    954   -169   1501    316  -3173  -2232  -2510    827  -1586   1119  -2034  -1674   190
     -   -149   -500    233     43   -381    399    106   -626    210   -466   -720    275    394     45     96    359    117   -369   -294   -249 
     -     -4  -9053 -10095   -894  -1115   -362  -2171      *      * 
   190  -1672  -1938  -2534    124    514  -2970   2653   1096  -1793    445  -1121  -2040   2004  -1658    324    -93  -1612  -1385  -2345  -1929   191
     -   -149   -500    233     43   -381    399    106   -626    210   -466   -720    275    394     45     96    359    117   -369   -294   -249 
     -     -4  -9154 -10196   -894  -1115   -701  -1378      *      * 
   191   -131  -1578  -4011    -42  -1532  -3280  -2147   1963  -2992   1300   -780    399  -3330  -2629  -2818  -2361  -1681   1048   2104    923   192
     -   -149   -500    233     43   -381    399    106   -626    210   -466   -720    275    394     45     96    359    117   -369   -294   -249 
     -     -4  -9154 -10196   -894  -1115   -701  -1378      *      * 
   192    -74  -3231   2059   -984  -3579  -2650  -1391  -3335   1935  -3280  -2365    545  -2795   -941  -1528   1539    217  -2878  -3450  -2756   193
     -   -149   -500    233     43   -381    399    106   -626    210   -466   -720    275    394     45     96    359    117   -369   -294   -249 
     -     -4  -9154 -10196   -894  -1115   -701  -1378      *      * 
   193    -91  -3256   1702   1506  -3568  -2647  -1372  -3325    381   -595  -2354   1374   1948   -922  -1516  -1630  -1710  -2874  -3439  -2740   194
     -   -149   -500    233     43   -381    399    106   -626    210   -466   -720    275    394     45     96    359    117   -369   -294   -249 
     -     -4  -9154 -10196   -894  -1115   -701  -1378      *      * 
   194    621  -3218  -1403   1087  -3540   -126  -1339  -3292   2174  -3231  -2315   1868  -2766   1518  -1427  -1607  -1679  -2842  -3394  -2707   195
     -   -149   -500    233     43   -381    399    106   -626    210   -466   -720    275    394     45     96    359    117   -369   -294   -249 
     -     -4  -9154 -10196   -894  -1115   -701  -1378      *      * 
   195    661   1807  -4004    -38  -1556  -3296  -2167  -1063  -2995   1609   1348  -2911  -3347  -2637  -2831  -2378   1505   1062  -2061  -1717   196
     -   -149   -500    233     43   -381    399    106   -626    210   -466   -720    275    394     45     96    359    117   -369   -294   -249 
     -     -4  -9154 -10196   -894  -1115   -701  -1378      *      * 
   196   -158  -1653  -3497  -2895  -1618  -3197  -2035    323     97   1572   -851  -2642  -3253    646  -2601    625    270   1039  -2100    902   197
     -   -149   -500    233     43   -381    399    106   -626    210   -466   -720    275    394     45     96    359    117   -369   -294   -249 
     -     -4  -9154 -10196   -894  -1115   -701  -1378      *      * 
   197  -1603  -2481  -1768  -1213   1282  -2693  -1384    170    318  -2411   1239    530  -2779    806   1966    721  -1542  -1996  -2791   1610   198
     -   -149   -500    233     43   -381    399    106   -626    210   -466   -720    275    394     45     96    359    117   -369   -294   -249 
     -     -4  -9154 -10196   -894  -1115   -701  -1378      *      * 
   198  -2769  -2517  -4888  -4397   1682  -4210  -2308    394  -3992   2307  -1598  -3671  -4216  -3468  -3733   -180  -2702  -1952   2343   1980   199
     -   -149   -500    233     43   -381    399    106   -626    210   -466   -720    275    394     45     96    359    117   -369   -294   -249 
     -     -4  -9154 -10196   -894  -1115   -701  -1378      *      * 
   199  -2093  -2001  -3967  -3451  -1860   -188  -2501   1673  -3066   2252  -1024  -3114   1171    670  -2992  -2661  -2058  -1335  -2475  -2149   200
     -   -149   -500    233     43   -381    399    106   -626    210   -466   -720    275    394     45     96    359    117   -369   -294   -249 
     -     -4  -9154 -10196   -894  -1115   -701  -1378      *      * 
   200     27  -3007    319   -849  -3324  -2522   1326  -3071   -763   -720  -2098   1799  -2615   1623   1957     29  -1486  -2627  -3194    563   201
     -   -149   -500    233     43   -381    399    106   -626    210   -466   -720    275    394     45     96    359    117   -369   -294   -249 
     -     -4  -9154 -10196   -894  -1115   -701  -1378      *      * 
   201  -1712  -1694     88  -2697   1475  -3156  -1980    473  -2438    375   -891  -2525  -3215    442   1020   -109    313    283  -2136   2335   202
     -   -149   -500    233     43   -381    399    106   -626    210   -466   -720    275    394     45     96    359    117   -369   -294   -249 
     -    -98  -9154  -3963   -894  -1115   -701  -1378      *      * 
   202  -4264  -3717  -6700  -6151   2881  -6410  -5204   1438  -5946   2205   -997  -6099  -5664  -4912  -5538  -5726  -4145    317  -3942  -4025   203
     -   -149   -500    233     43   -381    399    106   -626    210   -466   -720    275    394     45     96    359    117   -369   -294   -249 
     -     -4  -9060 -10102   -894  -1115  -1453   -656      *      * 
   203  -1843  -2126  -2617  -2066   1631  -3103   1558  -1720  -1900   1376  -1312    512  -3171   1511  -2184   1223  -1782  -1592  -2119    906   204
     -   -149   -500    233     43   -381    399    106   -626    210   -466   -720    275    394     45     96    359    117   -369   -294   -249 
     -     -4  -9060 -10102   -894  -1115   -374  -2130      *      * 
   204    724   1522    323    991  -3152  -2550  -1215  -2864   1889  -2878   1240  -1210  -2642   -776  -1317    687  -1493   -255  -3104    575   205
     -   -149   -500    233     43   -381    399    106   -626    210   -466   -720    275    394     45     96    359    117   -369   -294   -249 
     -     -4  -9154 -10196   -894  -1115   -701  -1378      *      * 
   205    -80  -1734   1047  -2542   1403  -3123  -1936    283    166   1575   -928    394  -3184  -2090  -2420  -2159    253    176  -2170  -1796   206
     -   -149   -500    233     43   -381    399    106   -626    210   -466   -720    275    394     45     96    359    117   -369   -294   -249 
     -     -4  -9154 -10196   -894  -1115   -701  -1378      *      * 
   206    -56  -3037   1878    389  -3357   -231  -1192  -3109    431  -3052  -2126   1375   1036   1558    460  -1441  -1501  -2659  -3220  -2536   207
     -   -149   -500    233     43   -381    399    106   -626    210   -466   -720    275    394     45     96    359    117   -369   -294   -249 
     -     -4  -9154 -10196   -894  -1115   -701  -1378      *      * 
   207    -29  -1579  -4079  -3445   2443  -3296  -2166   1159  -3044   1568   -777  -2937  -3346  -2669  -2849   -158    243   -988  -2033    882   208
     -   -149   -500    233     43   -381    399    106   -626    210   -466   -720    275    394     45     96    359    117   -369   -294   -249 
     -     -4  -9154 -10196   -894  -1115   -701  -1378      *      * 
   208   -137  -3011   1039   1460  -3328   -234  -1179    -69   1093   -663  -2100  -1156  -2613   -720   1192    728  -1484  -2631  -3196  -2515   209
     -   -149   -500    233     43   -381    399    106   -626    210   -466   -720    275    394     45     96    359    117   -369   -294   -249 
     -     -4  -9154 -10196   -894  -1115   -701  -1378      *      * 
   209    -54  -2994   1594    445  -3304  -2527  -1186    -89   1861  -3005  -2086  -1167  -2620   -730   1550  -1435    250   -104  -3184  -2509   210
     -   -149   -500    233     43   -381    399    106   -626    210   -466   -720    275    394     45     96    359    117   -369   -294   -249 
     -     -4  -9154 -10196   -894  -1115   -701  -1378      *      * 
   210  -1750  -1577  -4084  -3449   1507  -3297  -2169    344  -3047   1608   1433    351  -3347  -2672  -2851   -159    256   1498  -2037  -1695   211
     -   -149   -500    233     43   -381    399    106   -626    210   -466   -720    275    394     45     96    359    117   -369   -294   -249 
     -     -4  -9154 -10196   -894  -1115   -701  -1378      *      * 
   211  -1560   1548  -1507    304  -3038   1053   1230     41    474    780  -1917    530  -2664    713  -1354     27  -1500  -2379  -3043    728   212
     -   -149   -500    233     43   -381    399    106   -626    210   -466   -720    275    394     45     96    359    117   -369   -294   -249 
     -     -4  -9154 -10196   -894  -1115   -701  -1378      *      * 
   212    707  -3024    356   1059  -3344  -2524  -1185  -3094   -768  -3040  -2114   1764  -2619   -726   1136   1180    140  -2645  -3208    715   213
     -   -149   -500    233     43   -381    399    106   -626    210   -466   -720    275    394     45     96    359    117   -369   -294   -249 
     -  -2409  -9154   -304   -894  -1115   -701  -1378      *      * 
   213   -986  -1470   2350   -486  -1552  -1809   -968   2331   -978  -1079   -701   -736  -2112   -743  -1422  -1164  -1010    -83  -2118  -1546   214
     -   -149   -500    233     43   -381    399    106   -626    210   -466   -720    275    394     45     96    359    117   -369   -294   -249 
     -    -20  -6765  -7807   -894  -1115   -291  -2453      *      * 
   214    181  -2199    386    423  -2294  -2595  -1302   2208  -1073   -335  -1355  -1412  -2679    892    536  -1543  -1405    890  -2539  -2031   215
     -   -149   -500    233     43   -381    399    106   -626    210   -466   -720    275    394     45     96    359    117   -369   -294   -249 
     -     -4  -8954  -9997   -894  -1115   -873  -1139      *      * 
   215  -1506  -2981    418   1945  -3301  -2468  -1134  -3052   1177  -2996  -2071   1396  -2567   -676    359   1191  -1446   -128  -3163  -2479   216
     -   -149   -500    233     43   -381    399    106   -626    210   -466   -720    275    394     45     96    359    117   -369   -294   -249 
     -     -4  -9057 -10099   -894  -1115  -1469   -647      *      * 
   216  -1800  -1618  -4145  -3511   1645  -3358  -2229   1770     47   1067   1410  -3003  -3395  -2722  -2908  -2446  -1739   1508  -2072   1082   217
     -   -149   -500    233     43   -381    399    106   -626    210   -466   -720    275    394     45     96    359    117   -369   -294   -249 
     -     -4  -9057 -10099   -894  -1115  -1469   -647      *      * 
   217  -1550  -3020    419   -829  -3345  -2504   1402  -3092   2184  -3033  -2111    638   1704   -708    486    859  -1489  -2644  -3195  -2518   218
     -   -149   -500    233     43   -381    399    106   -626    210   -466   -720    275    394     45     96    359    117   -369   -294   -249 
     -     -4  -9057 -10099   -894  -1115   -369  -2146      *      * 
   218  -1545  -3007   1108    280  -3323   -262  -1179    913    369  -3021  -2097  -1157   1506   1543    405  -1427    251   -118  -3193  -2513   219
     -   -149   -500    233     43   -381    399    106   -626    210   -466   -720    275    394     45     96    359    117   -369   -294   -249 
     -     -4  -9154 -10196   -894  -1115   -701  -1378      *      * 
   219   1601  -3241  -1525   2337  -3604  -2756  -1519  -3326  -1114  -3311  -2427   1937  -2916  -1085    301  -1773  -1840   -177  -3506  -2847   220
     -   -149   -500    233     43   -381    399    106   -626    210   -466   -720    275    394     45     96    359    117   -369   -294   -249 
     -     -4  -9154 -10196   -894  -1115   -701  -1378      *      * 
   220  -1742  -1571  -4067  -3432    672  -3287  -2158   2019  -3032   -123   1352   1789    159  -2659  -2839  -2371    929    373  -2028   1002   221
     -   -149   -500    233     43   -381    399    106   -626    210   -466   -720    275    394     45     96    359    117   -369   -294   -249 
     -     -4  -9154 -10196   -894  -1115   -701  -1378      *      * 
   221   1206  -1730  -3339  -2740  -1707  -3197  -2017   1666   1759    506   -927  -2565  -3255  -2226    228  -2246    250    202  -2180  -1814   222
     -   -149   -500    233     43   -381    399    106   -626    210   -466   -720    275    394     45     96    359    117   -369   -294   -249 
     -     -4  -9154 -10196   -894  -1115   -701  -1378      *      * 
   222    547  -3009    320   1056  -3325   -234  -1181  -3072   -764    691   1152   1342  -2615   1497    469  -1429  -1486  -2628  -3195  -2515   223
     -   -149   -500    233     43   -381    399    106   -626    210   -466   -720    275    394     45     96    359    117   -369   -294   -249 
     -     -4  -9154 -10196   -894  -1115   -701  -1378      *      * 
   223    -42  -2970    392   2267  -3264  -2541  -1206    -52   1589   -797  -2067  -1187  -2636   -756  -1301  -1455    995  -2577  -3170  -2503   224
     -   -149   -500    233     43   -381    399    106   -626    210   -466   -720    275    394     45     96    359    117   -369   -294   -249 
     -     -4  -9154 -10196   -894  -1115   -701  -1378      *      * 
   224   1595  -1635  -4010  -3390  -1590   -238  -2203   1610  -3014   1317   2280    334  -3373  -2660  -2859  -2400  -1731  -1017  -2104  -1761   225
     -   -149   -500    233     43   -381    399    106   -626    210   -466   -720    275    394     45     96    359    117   -369   -294   -249 
     -     -4  -9154 -10196   -894  -1115   -701  -1378      *      * 
   225  -1562  -2797   1105   -963   1345   -237  -1246     44   1043  -2774  -1911  -1255  -2667   -823   1524     -4    253  -2370  -3037   1651   226
     -   -149   -500    233     43   -381    399    106   -626    210   -466   -720    275    394     45     96    359    117   -369   -294   -249 
     -     -4  -9154 -10196   -894  -1115   -701  -1378      *      * 
   226  -1550  -3005    318    370   1264  -2525  -1184  -3064   1037   -602  -2096  -1164    141   1436   2021  -1433  -1488  -2623  -3191    827   227
     -   -149   -500    233     43   -381    399    106   -626    210   -466   -720    275    394     45     96    359    117   -369   -294   -249 
     -     -4  -9154 -10196   -894  -1115   -701  -1378      *      * 
   227  -3932  -3422  -6467  -5998   2541  -6183  -5313   2684  -5833   1233  -1385  -5853  -5667  -5118  -5611  -5493  -3864   1136  -4271  -4209   228
     -   -149   -500    233     43   -381    399    106   -626    210   -466   -720    275    394     45     96    359    117   -369   -294   -249 
     -     -4  -9154 -10196   -894  -1115   -701  -1378      *      * 
   228  -1823   1814  -4164  -3529    774  -3376  -2247   1974  -3128   1828   1462    329  -3418  -2745  -2928  -2462    263  -1017  -2102  -1765   229
     -   -149   -500    233     43   -381    399    106   -626    210   -466   -720    275    394     45     96    359    117   -369   -294   -249 
     -     -4  -9154 -10196   -894  -1115   -701  -1378      *      * 
   229  -1625  -3058   2232    422  -3358  -2577  -1256  -3098   -851    194  -2155    629  -2683   -805   2038  -1509    189  -2670  -3250    581   230
     -   -149   -500    233     43   -381    399    106   -626    210   -466   -720    275    394     45     96    359    117   -369   -294   -249 
     -     -4  -9154 -10196   -894  -1115   -701  -1378      *      * 
   230  -1563  -2778  -1523   1366  -3002    619   1338    -12   -881   -742   2024   1375  -2671    851  -1367     94  -1502  -2347  -3023    736   231
     -   -149   -500    233     43   -381    399    106   -626    210   -466   -720    275    394     45     96    359    117   -369   -294   -249 
     -     -4  -9154 -10196   -894  -1115   -701  -1378      *      * 
   231    713  -1752  -4285  -3651    675  -3500  -2369   1087  -3252   1078   1536  -3146  -3530  -2857  -3047  -2589  -1877    344  -2200   3022   232
     -   -149   -500    233     43   -381    399    106   -626    210   -466   -720    275    394     45     96    359    117   -369   -294   -249 
     -     -4  -9154 -10196   -894  -1115   -701  -1378      *      * 
   232  -2007  -1818  -4312  -3701    731  -3541  -2257   1687  -3298    603   -950  -3155  -3577    643  -3088  -2630  -1945    273   2155   3260   233
     -   -149   -500    233     43   -381    399    106   -626    210   -466   -720    275    394     45     96    359    117   -369   -294   -249 
     -     -4  -9154 -10196   -894  -1115   -701  -1378      *      * 
   233  -1555  -3029    984   1830  -3350   -232   1343  -3101    475  -3045  -2118    635  -2619   1517   1128     25  -1494  -2651  -3212  -2528   234
     -   -149   -500    233     43   -381    399    106   -626    210   -466   -720    275    394     45     96    359    117   -369   -294   -249 
     -     -4  -9154 -10196   -894  -1115   -701  -1378      *      * 
   234    -72  -3064    373   1788    418  -2548  -1221  -3132   -811  -3079  -2156   1289   1640   1491  -1321  -1471    190  -2685  -3249  -2564   235
     -   -149   -500    233     43   -381    399    106   -626    210   -466   -720    275    394     45     96    359    117   -369   -294   -249 
     -     -4  -9154 -10196   -894  -1115   -701  -1378      *      * 
   235  -1821  -2951  -1833  -1252  -3170  -2820   2820    957    532  -2905  -2073   1345  -2899  -1014    462   -117  -1746  -2532  -3146   2897   236
     -   -149   -500    233     43   -381    399    106   -626    210   -466   -720    275    394     45     96    359    117   -369   -294   -249 
     -     -4  -9154 -10196   -894  -1115   -701  -1378      *      * 
   236    694  -1798  -2923  -2342  -1785   -383  -1872  -1338    197   1602   -990  -2300  -3141  -1942    229   -238  -1639   1381  -2226    875   237
     -   -149   -500    233     43   -381    399    106   -626    210   -466   -720    275    394     45     96    359    117   -369   -294   -249 
     -     -4  -9154 -10196   -894  -1115   -701  -1378      *      * 
   237    665  -3191    450    342  -3509   2285  -1321  -3264   -930  -3207  -2289  -1247  -2740   1570    449     99  -1650  -2813  -3376  -2682   238
     -   -149   -500    233     43   -381    399    106   -626    210   -466   -720    275    394     45     96    359    117   -369   -294   -249 
     -  -2480  -9154   -288   -894  -1115   -701  -1378      *      * 
   238   -763  -1877   2506    135  -2550  -1264   -621  -2214   -575  -2372  -1626   -158  -1712   -286  -1141   -686   2211  -1781  -2632  -1948   239
     -   -149   -500    233     43   -381    399    106   -626    210   -466   -720    275    394     45     96    359    117   -369   -294   -249 
     -    -21  -6694  -7737   -894  -1115   -167  -3192      *      * 
   239  -1607  -1784  -2647    187    516  -2947  -1728    296   1569   -295   2269  -2093    244  -1725    299  -1956   1163    214  -2203  -1804   240
     -   -149   -500    233     43   -381    399    106   -626    210   -466   -720    275    394     45     96    359    117   -369   -294   -249 
     -     -4  -9058 -10100   -894  -1115   -372  -2138      *      * 
   240  -1591  -2490    225  -1187    395  -2678   1225     59    405  -2423  -1633    580   1614  -1018   1140  -1613  -1531    -26   1824   1616   241
     -   -149   -500    233     43   -381    399    106   -626    210   -466   -720    275    394     45     96    359    117   -369   -294   -249 
     -     -4  -9154 -10196   -894  -1115   -701  -1378      *      * 
   241  -1682  -1918    140     43   1395  -2989  -1762   1035  -1861   1746  -1102    515    166  -1711  -2125  -1993    269  -1360  -2329  -1919   242
     -   -149   -500    233     43   -381    399    106   -626    210   -466   -720    275    394     45     96    359    117   -369   -294   -249 
     -     -4  -9154 -10196   -894  -1115   -701  -1378      *      * 
   242    -37  -3102  -2089  -1646  -4001  -2858  -1927  -3736   3039  -3711  -2810   1450  -3139  -1500  -1874    872    272  -3184  -3869  -3270   243
     -   -149   -500    233     43   -381    399    106   -626    210   -466   -720    275    394     45     96    359    117   -369   -294   -249 
     -     -4  -9154 -10196   -894  -1115   -701  -1378      *      * 
   243    118  -2904  -4831  -4858  -5424  -3150  -4260  -5214  -3948  -5389  -4478  -3707  -3916  -4143   1313   3361  -2726  -4031  -5476  -5374   244
     -   -149   -500    233     43   -381    399    106   -626    210   -466   -720    275    394     45     96    359    117   -369   -294   -249 
     -     -4  -9154 -10196   -894  -1115   -701  -1378      *      * 
   244     -6  -3017  -1435    439  -3331  -2549  -1201  -3071   1811    169   1185  -1189  -2641   2060   1110     24  -1512  -2636  -3201  -2531   245
     -   -149   -500    233     43   -381    399    106   -626    210   -466   -720    275    394     45     96    359    117   -369   -294   -249 
     -     -4  -9154 -10196   -894  -1115   -701  -1378      *      * 
   245    -66  -3019   1622    388  -3339   -219  -1179  -3090   1860  -3034  -2108  -1155    226   -719   1038  -1427    230  -2640  -3202    740   246
     -   -149   -500    233     43   -381    399    106   -626    210   -466   -720    275    394     45     96    359    117   -369   -294   -249 
     -     -4  -9154 -10196   -894  -1115   -701  -1378      *      * 
   246  -2255  -2043  -4608  -3985   3181  -3856  -2737    554  -3600   1444   -929  -3503    331  -3182  -3394  -2955    271    245  -2515  -2211   247
     -   -149   -500    233     43   -381    399    106   -626    210   -466   -720    275    394     45     96    359    117   -369   -294   -249 
     -     -4  -9154 -10196   -894  -1115   -701  -1378      *      * 
   247   -234  -2659  -5247  -4644    751  -4553  -3254   2042  -4271   2392   -989  -4176  -4435  -3720  -4016  -3672  -2851  -1698  -2804   1076   248
     -   -149   -500    233     43   -381    399    106   -626    210   -466   -720    275    394     45     96    359    117   -369   -294   -249 
     -     -4  -9154 -10196   -894  -1115   -701  -1378      *      * 
   248  -1545  -3001   1834    374  -3315  -2521   1445  -3061   -764  -3014   1105   1819  -2614   -723    391     48    244  -2619   2037    786   249
     -   -149   -500    233     43   -381    399    106   -626    210   -466   -720    275    394     45     96    359    117   -369   -294   -249 
     -     -4  -9154 -10196   -894  -1115   -701  -1378      *      * 
   249    -54  -3010    248   1103  -3326   -145  -1181    -99    433  -3024  -2100  -1158  -2615   2852  -1271  -1429    250  -2629  -3196    714   250
     -   -149   -500    233     43   -381    399    106   -626    210   -466   -720    275    394     45     96    359    117   -369   -294   -249 
     -     -4  -9154 -10196   -894  -1115   -701  -1378      *      * 
   250    787  -1637  -4138  -3507  -1595  -3371  -2249   1239  -3112   1818   2164    347  -3417  -2741  -2924  -2458    249    382  -2117  -1775   251
     -      *      *      *      *      *      *      *      *      *      *      *      *      *      *      *      *      *      *      *      * 
     -      *      *      *      *      *      *      *      *      0 
//
