# Supplementary material for: A matter of background: DNA repair pathways as a possible cause for the sparse distribution of CRISPR-Cas systems in bacteria
Source: Philos Trans R Soc Lond B Biol Sci. 2019 Mar 25;374(1772):20180088. doi: 10.1098/rstb.2018.0088 (PMC6452273; doi:10.1098/rstb.2018.0088)
Supplement: Macsy_finder_DNA_repair.zip [file rstb20180088supp3.zip › Macsy_finder_DNA_repair/DNA_repair_profiles/RecQ.hmm]

HMMER2.0
NAME  recQ_fam
ACC   TIGR00614
DESC  recQ_fam: ATP-dependent DNA helicase, RecQ family
LENG  497
ALPH  Amino
RF    no
CS    no
MAP   yes
COM   hmmbuild recq_2p.HMM recq.SEED
COM   hmmcalibrate --num 5000 --histfile recq_2p.hist recq_2p.HMM
COM   hmmcalibrate --num 5000 --histfile recq_2p.hist recq_2p.HMM
NSEQ  8
DATE  Wed Jul  7 17:30:27 1999
CKSUM 1485
GA    50.00 50.00
TC    50.00 50.00
NC    0.00 0.00
XT      -8455     -4  -1000  -1000  -8455     -4  -8455     -4 
NULT      -4  -8455
NULE     595  -1558     85    338   -294    453  -1158    197    249    902  -1085   -142    -21   -313     45    531    201    384  -1998   -644 
EVD   -368.800720   0.114652
HMM        A      C      D      E      F      G      H      I      K      L      M      N      P      Q      R      S      T      V      W      Y    
         m->m   m->i   m->d   i->m   i->i   d->m   d->d   b->m   m->e
         -263      *  -2585
     1   -574  -2045   1104    161  -2362  -1517   -198  -2112   1311  -2059  -1139    819  -1626   1390   -299   1133    465  -1665  -2229  -1544     1
     -   -149   -500    233     43   -381    399    106   -626    210   -466   -720    275    394     45     96    359    117   -369   -294   -249 
     -    -12  -7442  -8484   -894  -1115   -701  -1378   -263      * 
     2  -1798   3544  -4371  -3955  -1869  -3926  -3435   2561  -3770   -892   -718  -3627  -3835  -3574  -3777  -3182  -1789   2217  -3105  -2679     2
     -   -149   -500    233     43   -381    399    106   -626    210   -466   -720    275    394     45     96    359    117   -369   -294   -249 
     -    -12  -7442  -8484   -894  -1115   -701  -1378      *      * 
     3  -3062  -2526  -5086  -4660   2002  -4782  -2773   -349  -4366   2832    311  -4288  -4195  -3341  -3934  -4104  -2935  -1082  -1792  -1194     3
     -   -149   -500    233     43   -381    399    106   -626    210   -466   -720    275    394     45     96    359    117   -369   -294   -249 
     -    -12  -7442  -8484   -894  -1115   -701  -1378      *      * 
     4  -1630  -2716  -1522   -856  -3238  -2342   2538  -2823   2566  -2612  -1843   -993  -2388   2483    351  -1502  -1460  -2496  -2574  -2214     4
     -   -149   -500    233     43   -381    399    106   -626    210   -466   -720    275    394     45     96    359    117   -369   -294   -249 
     -    -12  -7442  -8484   -894  -1115   -701  -1378      *      * 
     5   -538  -1947   -395    992  -2245  -1515   -178  -1977   1302  -1953   1071   1286  -1610    272   -265    600   1137  -1557  -2146  -1480     5
     -   -149   -500    233     43   -381    399    106   -626    210   -466   -720    275    394     45     96    359    117   -369   -294   -249 
     -    -12  -7442  -8484   -894  -1115   -701  -1378      *      * 
     6   -674   -909  -1595  -1026   -896  -1959   -720   -421   1097   -783   -112  -1066  -2041   -662   -918   -984    847   1627  -1304   2349     6
     -   -149   -500    233     43   -381    399    106   -626    210   -466   -720    275    394     45     96    359    117   -369   -294   -249 
     -    -12  -7442  -8484   -894  -1115   -701  -1378      *      * 
     7  -3904  -3244  -4483  -4744   4436  -3934  -1848  -2962  -4575  -2394  -2507  -3766  -4186  -3845  -4126  -4011  -3988  -3213  -1146    -58     7
     -   -149   -500    233     43   -381    399    106   -626    210   -466   -720    275    394     45     96    359    117   -369   -294   -249 
     -    -12  -7442  -8484   -894  -1115   -701  -1378      *      * 
     8  -1901  -2570  -1672  -1702  -3888   3250  -1895  -3730   1507  -3678  -2984  -1773  -2864  -1609  -1350  -1954  -2092  -3149  -3485  -3286     8
     -   -149   -500    233     43   -381    399    106   -626    210   -466   -720    275    394     45     96    359    117   -369   -294   -249 
     -    -12  -7442  -8484   -894  -1115   -701  -1378      *      * 
     9  -2529  -2208  -3543  -3278    558  -3548   3387  -1784  -2795   1657  -1332  -2528  -3522  -2375  -2670  -2699  -2446  -1831   -147   3041     9
     -   -149   -500    233     43   -381    399    106   -626    210   -466   -720    275    394     45     96    359    117   -369   -294   -249 
     -    -12  -7442  -8484   -894  -1115   -701  -1378      *      * 
    10   -778  -2227   -272   1234  -2532  -1612   2265  -2280     40  -2234  -1342   -249  -1772   2113   -449   1405   -726  -1849  -2407  -1724    10
     -   -149   -500    233     43   -381    399    106   -626    210   -466   -720    275    394     45     96    359    117   -369   -294   -249 
     -    -12  -7442  -8484   -894  -1115   -701  -1378      *      * 
    11   -797  -2199   -443    -20  -2555  -1665   -348  -2279   1327  -2219  -1331   1488  -1800   1438   -260   1832   -737  -1852  -2372  -1732    11
     -   -149   -500    233     43   -381    399    106   -626    210   -466   -720    275    394     45     96    359    117   -369   -294   -249 
     -    -12  -7442  -8484   -894  -1115   -701  -1378      *      * 
    12  -3904  -3244  -4483  -4744   4436  -3934  -1848  -2962  -4575  -2394  -2507  -3766  -4186  -3845  -4126  -4011  -3988  -3213  -1146    -58    12
     -   -149   -500    233     43   -381    399    106   -626    210   -466   -720    275    394     45     96    359    117   -369   -294   -249 
     -    -12  -7442  -8484   -894  -1115   -701  -1378      *      * 
    13  -2494  -3110  -3245  -1811  -4013  -2968   -839  -3311   2341  -2940  -2287  -1666  -2905   -422   3337  -2372  -2155  -3095  -2754  -2690    13
     -   -149   -500    233     43   -381    399    106   -626    210   -466   -720    275    394     45     96    359    117   -369   -294   -249 
     -    -12  -7442  -8484   -894  -1115   -701  -1378      *      * 
    14   -991  -1849  -1200   -878  -2761  -1818   -994  -2388   1171  -2471  -1684   -985   3032   -634   -606  -1037   1361  -1950  -2683  -2226    14
     -   -149   -500    233     43   -381    399    106   -626    210   -466   -720    275    394     45     96    359    117   -369   -294   -249 
     -    -12  -7442  -8484   -894  -1115   -701  -1378      *      * 
    15   -676   -896  -1723  -1262  -1022   1240   -961   -400  -1103    602   -209   1379  -2110   -951  -1318  -1021   -680   1703  -1467  -1062    15
     -   -149   -500    233     43   -381    399    106   -626    210   -466   -720    275    394     45     96    359    117   -369   -294   -249 
     -    -12  -7442  -8484   -894  -1115   -701  -1378      *      * 
    16  -3220  -3396  -2530  -2667  -3851  -3171  -2735  -4442  -2277  -4159  -3816  -2784  -3622   4474  -2342  -3267  -3359  -4138  -3573  -3441    16
     -   -149   -500    233     43   -381    399    106   -626    210   -466   -720    275    394     45     96    359    117   -369   -294   -249 
     -    -12  -7442  -8484   -894  -1115   -701  -1378      *      * 
    17  -1221  -1417  -1828   1549   -678  -2407  -1014   -715  -1136   1546   -274  -1465  -2483  -1096  -1330  -1512  -1160   -762   3870   -646    17
     -   -149   -500    233     43   -381    399    106   -626    210   -466   -720    275    394     45     96    359    117   -369   -294   -249 
     -    -12  -7442  -8484   -894  -1115   -701  -1378      *      * 
    18  -1727  -3064   -457   2901  -3508  -2097   -928  -3212   2085  -3062  -2310   -751  -2396   -538   -542  -1526  -1670  -2815  -3095  -2543    18
     -   -149   -500    233     43   -381    399    106   -626    210   -466   -720    275    394     45     96    359    117   -369   -294   -249 
     -    -12  -7442  -8484   -894  -1115   -701  -1378      *      * 
    19    919  -1041  -3468  -2950  -1324  -2939  -2145   1583  -2679   -779   -375  -2596  -3011  -2419  -2652  -2096   1129   2493  -2086  -1708    19
     -   -149   -500    233     43   -381    399    106   -626    210   -466   -720    275    394     45     96    359    117   -369   -294   -249 
     -    -12  -7442  -8484   -894  -1115   -701  -1378      *      * 
    20  -2044  -1586  -4630  -4291  -1975  -4332  -4108   3495  -4165   -780   -747  -4049  -4159  -4007  -4233  -3675  -2042   1637  -3551  -3120    20
     -   -149   -500    233     43   -381    399    106   -626    210   -466   -720    275    394     45     96    359    117   -369   -294   -249 
     -    -12  -7442  -8484   -894  -1115   -701  -1378      *      * 
    21  -1681  -3369   1521    -67  -3472  -1831   3264  -3476  -1099  -3384  -2642   3027  -2289   -700  -1797  -1409  -1716  -2996  -3491  -2583    21
     -   -149   -500    233     43   -381    399    106   -626    210   -466   -720    275    394     45     96    359    117   -369   -294   -249 
     -    -12  -7442  -8484   -894  -1115   -701  -1378      *      * 
    22   1862  -1064  -2401  -2013  -2105  -1582  -1712  -1589  -1834  -1980  -1248  -1604  -2134  -1635  -2009   1783   1139   1165  -2465  -2111    22
     -   -149   -500    233     43   -381    399    106   -626    210   -466   -720    275    394     45     96    359    117   -369   -294   -249 
     -    -12  -7442  -8484   -894  -1115   -701  -1378      *      * 
    23   1813  -1063  -3095  -2778  -1896  -1943  -2156   -382  -2529  -1518   -993  -2124  -2465  -2270  -2533  -1216   1339   2448  -2483  -2145    23
     -   -149   -500    233     43   -381    399    106   -626    210   -466   -720    275    394     45     96    359    117   -369   -294   -249 
     -    -12  -7442  -8484   -894  -1115   -701  -1378      *      * 
    24  -3048  -2523  -5279  -4716   -711  -4995  -3689   -178  -4392   2874   2692  -4692  -4249  -3392  -3981  -4324  -2912   -939  -2444  -2547    24
     -   -149   -500    233     43   -381    399    106   -626    210   -466   -720    275    394     45     96    359    117   -369   -294   -249 
     -    -12  -7442  -8484   -894  -1115   -701  -1378      *      * 
    25    696  -1878   -428   1198  -2149  -1530   -199  -1862    201    137   -986   1083  -1626    240    795    596   -482  -1474  -2096  -1448    25
     -   -149   -500    233     43   -381    399    106   -626    210   -466   -720    275    394     45     96    359    117   -369   -294   -249 
     -    -12  -7442  -8484   -894  -1115   -701  -1378      *      * 
    26  -2049  -3121   -497   2157  -4073   2953  -1774  -4032  -1900  -3982  -3322  -1121  -2731  -1493  -2487  -1909  -2219  -3444  -3888  -3341    26
     -   -149   -500    233     43   -381    399    106   -626    210   -466   -720    275    394     45     96    359    117   -369   -294   -249 
     -    -12  -7442  -8484   -894  -1115   -701  -1378      *      * 
    27  -1419  -2599  -1390   1235  -3136  -2211   -528  -2708   1623  -2514  -1708   -854  -2249   1547   2637  -1293  -1268  -2350  -2514  -2116    27
     -   -149   -500    233     43   -381    399    106   -626    210   -466   -720    275    394     45     96    359    117   -369   -294   -249 
     -  -1213  -7442   -829   -894  -1115   -701  -1378      *      * 
    28  -1494  -1871  -1771  -1220  -2384  -1876   -694  -2296    352  -2180  -1648  -1190  -2121   -407   3621  -1538  -1455  -2063  -1984  -1819    28
     -   -149   -500    233     43   -381    399    106   -626    210   -466   -720    275    394     45     96    359    117   -369   -294   -249 
     -    -28  -6258  -7300   -894  -1115   -209  -2889      *      * 
    29  -2148  -4070   3571   1549  -4251  -1937  -1370  -4240  -1733  -4092  -3504   -540  -2510  -1061  -2671  -1776  -2242  -3698  -4236  -3199    29
     -   -149   -500    233     43   -381    399    106   -626    210   -466   -720    275    394     45     96    359    117   -369   -294   -249 
     -    -12  -7442  -8484   -894  -1115   -701  -1378      *      * 
    30    858   3673  -2387  -1964  -1586  -1732  -1527   -895  -1756  -1428   -759   2199  -2178  -1553  -1887   -944   -798   1208  -2021  -1658    30
     -   -149   -500    233     43   -381    399    106   -626    210   -466   -720    275    394     45     96    359    117   -369   -294   -249 
     -    -12  -7442  -8484   -894  -1115   -701  -1378      *      * 
    31  -2260  -1880  -4541  -3986   2695  -4041  -2674     11  -3677   2041    327  -3648  -3714  -2966  -3394  -3224  -2172   1410  -1944  -1598    31
     -   -149   -500    233     43   -381    399    106   -626    210   -466   -720    275    394     45     96    359    117   -369   -294   -249 
     -    -12  -7442  -8484   -894  -1115   -701  -1378      *      * 
    32    108  -1310  -4164  -3685  -1582  -3718  -2961   1945  -3453    814   -493  -3353  -3615  -3187  -3406  -2919  -1656   2689  -2668  -2294    32
     -   -149   -500    233     43   -381    399    106   -626    210   -466   -720    275    394     45     96    359    117   -369   -294   -249 
     -    -12  -7442  -8484   -894  -1115   -701  -1378      *      * 
    33  -2066  -1665  -4497  -4105  -1501  -4096  -3516    686  -3861   1088   -362  -3827  -3946  -3540  -3805  -3399  -2056   3191  -2939  -2620    33
     -   -149   -500    233     43   -381    399    106   -626    210   -466   -720    275    394     45     96    359    117   -369   -294   -249 
     -    -12  -7442  -8484   -894  -1115   -701  -1378      *      * 
    34  -2974  -2816  -4159  -4200  -2091  -3504  -3380  -1690  -3763  -1179   5175  -3864  -3864  -3670  -3585  -3468  -3151  -2065  -3012  -2758    34
     -   -149   -500    233     43   -381    399    106   -626    210   -466   -720    275    394     45     96    359    117   -369   -294   -249 
     -    -12  -7442  -8484   -894  -1115   -701  -1378      *      * 
    35   2423  -1403  -2780  -2916  -3534  -1649  -2717  -3230  -2950  -3523  -2722  -2099   3086  -2671  -2940  -1041  -1232  -2323  -3716  -3539    35
     -   -149   -500    233     43   -381    399    106   -626    210   -466   -720    275    394     45     96    359    117   -369   -294   -249 
     -    -12  -7442  -8484   -894  -1115   -701  -1378      *      * 
    36  -1680  -2119  -3327  -3541  -3740  -2348  -3223  -3396  -3447  -3750  -3249  -2849  -3039  -3332  -3347  -1934   3920  -2813  -3757  -3736    36
     -   -149   -500    233     43   -381    399    106   -626    210   -466   -720    275    394     45     96    359    117   -369   -294   -249 
     -    -12  -7442  -8484   -894  -1115   -701  -1378      *      * 
    37  -3196  -3194  -3915  -4259  -4867   3789  -4005  -5414  -4591  -5241  -4823  -3935  -3840  -4374  -4341  -3455  -3585  -4634  -4094  -4784    37
     -   -149   -500    233     43   -381    399    106   -626    210   -466   -720    275    394     45     96    359    117   -369   -294   -249 
     -    -12  -7442  -8484   -894  -1115   -701  -1378      *      * 
    38  -1297  -2018   -917   -951  -1243   2398  -1106  -2369  -1309  -2433  -1795   1356  -2409  -1128  -1683  -1334  -1426  -2034  -1760   2829    38
     -   -149   -500    233     43   -381    399    106   -626    210   -466   -720    275    394     45     96    359    117   -369   -294   -249 
     -    -12  -7442  -8484   -894  -1115   -701  -1378      *      * 
    39  -3196  -3194  -3915  -4259  -4867   3789  -4005  -5414  -4591  -5241  -4823  -3935  -3840  -4374  -4341  -3455  -3585  -4634  -4094  -4784    39
     -   -149   -500    233     43   -381    399    106   -626    210   -466   -720    275    394     45     96    359    117   -369   -294   -249 
     -    -12  -7442  -8484   -894  -1115   -701  -1378      *      * 
    40  -3217  -3413  -3082  -2664  -4291  -3257  -2104  -4231   3883  -3955  -3433  -2635  -3520  -1813   -964  -3215  -3130  -3953  -3447  -3538    40
     -   -149   -500    233     43   -381    399    106   -626    210   -466   -720    275    394     45     96    359    117   -369   -294   -249 
     -    -12  -7442  -8484   -894  -1115   -701  -1378      *      * 
    41  -1298  -1844  -2875  -3136  -3678  -2026  -2995  -3857  -3302  -4033  -3306  -2458  -2758  -3055  -3253   3563  -1733  -2892  -3744  -3541    41
     -   -149   -500    233     43   -381    399    106   -626    210   -466   -720    275    394     45     96    359    117   -369   -294   -249 
     -    -12  -7442  -8484   -894  -1115   -701  -1378      *      * 
    42  -3371  -2888  -4716  -4628  -1407  -4203  -3653   -947  -4306   3212   -381  -4472  -4191  -3767  -3993  -4264  -3364  -1600  -2791  -2682    42
     -   -149   -500    233     43   -381    399    106   -626    210   -466   -720    275    394     45     96    359    117   -369   -294   -249 
     -    -12  -7442  -8484   -894  -1115   -701  -1378      *      * 
    43  -3103   5788  -4600  -4903  -4349  -3260  -4076  -4354  -4777  -4581  -4306  -4212  -3850  -4623  -4384  -3421  -3494  -3938  -3934  -4340    43
     -   -149   -500    233     43   -381    399    106   -626    210   -466   -720    275    394     45     96    359    117   -369   -294   -249 
     -    -12  -7442  -8484   -894  -1115   -701  -1378      *      * 
    44  -4039  -3062  -4521  -4817   2426  -4394   -686  -2938  -4387  -2298  -2369  -3069  -4272  -3190  -3801  -3654  -3910  -3097     61   4393    44
     -   -149   -500    233     43   -381    399    106   -626    210   -466   -720    275    394     45     96    359    117   -369   -294   -249 
     -    -12  -7442  -8484   -894  -1115   -701  -1378      *      * 
    45  -3220  -3396  -2530  -2667  -3851  -3171  -2735  -4442  -2277  -4159  -3816  -2784  -3622   4474  -2342  -3267  -3359  -4138  -3573  -3441    45
     -   -149   -500    233     43   -381    399    106   -626    210   -466   -720    275    394     45     96    359    117   -369   -294   -249 
     -    -12  -7442  -8484   -894  -1115   -701  -1378      *      * 
    46  -1688  -1407  -3879  -3330   1395  -3257  -1638   1952  -2961   1813    200  -2789  -3148  -2393  -2709  -2379  -1611   -478  -1127   2141    46
     -   -149   -500    233     43   -381    399    106   -626    210   -466   -720    275    394     45     96    359    117   -369   -294   -249 
     -    -12  -7442  -8484   -894  -1115   -701  -1378      *      * 
    47    853  -1520  -2716  -2920  -3634  -1743  -2794  -3351  -3022  -3638  -2873  -2170   3825  -2762  -3003  -1165  -1363  -2451  -3778  -3625    47
     -   -149   -500    233     43   -381    399    106   -626    210   -466   -720    275    394     45     96    359    117   -369   -294   -249 
     -    -12  -7442  -8484   -894  -1115   -701  -1378      *      * 
    48   2901  -1384  -2802  -2926  -3516  -1635  -2709  -3209  -2945  -3503  -2697  -2092   2386  -2662  -2934  -1023  -1213  -2302  -3704  -3525    48
     -   -149   -500    233     43   -381    399    106   -626    210   -466   -720    275    394     45     96    359    117   -369   -294   -249 
     -    -12  -7442  -8484   -894  -1115   -701  -1378      *      * 
    49  -1559   2858  -3966  -3438  -1113  -3317  -2461    520  -3123   1929    -88  -3029  -3286  -2738  -2984  -2493  -1534   2090  -2140  -1845    49
     -   -149   -500    233     43   -381    399    106   -626    210   -466   -720    275    394     45     96    359    117   -369   -294   -249 
     -    -12  -7442  -8484   -894  -1115   -701  -1378      *      * 
    50   -878   3361  -3098  -2499   -458  -2433  -1246    145  -2125    661    183  -2034  -2471  -1762  -1971  -1529   -825   1413  -1065   2505    50
     -   -149   -500    233     43   -381    399    106   -626    210   -466   -720    275    394     45     96    359    117   -369   -294   -249 
     -    -12  -7442  -8484   -894  -1115   -701  -1378      *      * 
    51   -625   -579  -2370  -1780   1210  -2080   -961    -39  -1497    554    224  -1537  -2156  -1232  -1512   1520   1282    787  -1045   -680    51
     -   -149   -500    233     43   -381    399    106   -626    210   -466   -720    275    394     45     96    359    117   -369   -294   -249 
     -    -12  -7442  -8484   -894  -1115   -701  -1378      *      * 
    52  -1075  -2551   2112     -8  -2970    920   -681  -2754   -476  -2704  -1842   1341   1296   -272  -1060    537  -1080  -2274  -2891  -2138    52
     -   -149   -500    233     43   -381    399    106   -626    210   -466   -720    275    394     45     96    359    117   -369   -294   -249 
     -    -12  -7442  -8484   -894  -1115   -701  -1378      *      * 
    53  -1898  -2574  -1667  -1683  -3877   3216  -1863  -3711   1614  -3654  -2958  -1756  -2856  -1572  -1299  -1947  -2081  -3137  -3466  -3263    53
     -   -149   -500    233     43   -381    399    106   -626    210   -466   -720    275    394     45     96    359    117   -369   -294   -249 
     -    -12  -7442  -8484   -894  -1115   -701  -1378      *      * 
    54  -1914  -1549  -4335  -3782   1674  -3796  -2761   2225  -3491   1574    134  -3444  -3576  -2954  -3286  -2971  -1849   1593  -2210  -2008    54
     -   -149   -500    233     43   -381    399    106   -626    210   -466   -720    275    394     45     96    359    117   -369   -294   -249 
     -    -12  -7442  -8484   -894  -1115   -701  -1378      *      * 
    55   -813  -1417  -2705  -2866  -3597   1986  -2718  -3335  -2956  -3615  -2782  -2083  -2398  -2667  -2952  -1047   3251  -2378  -3752  -3586    55
     -   -149   -500    233     43   -381    399    106   -626    210   -466   -720    275    394     45     96    359    117   -369   -294   -249 
     -    -12  -7442  -8484   -894  -1115   -701  -1378      *      * 
    56  -2132  -1676  -4664  -4211  -1407  -4324  -3604   2342  -4026   1887   -215  -3977  -4021  -3579  -3925  -3590  -2089   1951  -2909  -2703    56
     -   -149   -500    233     43   -381    399    106   -626    210   -466   -720    275    394     45     96    359    117   -369   -294   -249 
     -    -12  -7442  -8484   -894  -1115   -701  -1378      *      * 
    57  -2174  -1982  -4186  -4170  -2484  -3406  -3713     42  -3993  -1584  -1517  -3697  -3771  -3891  -3924  -3057  -2329   3646  -3507  -3148    57
     -   -149   -500    233     43   -381    399    106   -626    210   -466   -720    275    394     45     96    359    117   -369   -294   -249 
     -    -12  -7442  -8484   -894  -1115   -701  -1378      *      * 
    58  -2042  -1580  -4636  -4296  -1995  -4348  -4130   3463  -4176   -801   -762  -4058  -4168  -4026  -4251  -3691  -2039   1742  -3575  -3139    58
     -   -149   -500    233     43   -381    399    106   -626    210   -466   -720    275    394     45     96    359    117   -369   -294   -249 
     -    -12  -7442  -8484   -894  -1115   -701  -1378      *      * 
    59   -661   3833  -3468  -3579  -3365  -1552  -2876  -3110  -3290  -3454  -2628  -2223  -2324  -2944  -3113   2978  -1107  -2182  -3640  -3428    59
     -   -149   -500    233     43   -381    399    106   -626    210   -466   -720    275    394     45     96    359    117   -369   -294   -249 
     -    -12  -7442  -8484   -894  -1115   -701  -1378      *      * 
    60  -3569  -3390  -4042  -4362  -4763  -3426  -4034  -5349  -4542  -5126  -4838  -4133   4267  -4442  -4297  -3840  -3922  -4781  -4041  -4662    60
     -   -149   -500    233     43   -381    399    106   -626    210   -466   -720    275    394     45     96    359    117   -369   -294   -249 
     -    -12  -7442  -8484   -894  -1115   -701  -1378      *      * 
    61  -3371  -2888  -4716  -4628  -1407  -4203  -3653   -947  -4306   3212   -381  -4472  -4191  -3767  -3993  -4264  -3364  -1600  -2791  -2682    61
     -   -149   -500    233     43   -381    399    106   -626    210   -466   -720    275    394     45     96    359    117   -369   -294   -249 
     -    -12  -7442  -8484   -894  -1115   -701  -1378      *      * 
    62  -1787  -1773  -3198  -2547  -1748  -2986  -1808   3304  -1085  -1068   -849  -2360  -3105  -1680   1581  -2314  -1764   -256  -2389  -2009    62
     -   -149   -500    233     43   -381    399    106   -626    210   -466   -720    275    394     45     96    359    117   -369   -294   -249 
     -    -12  -7442  -8484   -894  -1115   -701  -1378      *      * 
    63  -1298  -1844  -2875  -3136  -3678  -2026  -2995  -3857  -3302  -4033  -3306  -2458  -2758  -3055  -3253   3563  -1733  -2892  -3744  -3541    63
     -   -149   -500    233     43   -381    399    106   -626    210   -466   -720    275    394     45     96    359    117   -369   -294   -249 
     -    -12  -7442  -8484   -894  -1115   -701  -1378      *      * 
    64  -3371  -2888  -4716  -4628  -1407  -4203  -3653   -947  -4306   3212   -381  -4472  -4191  -3767  -3993  -4264  -3364  -1600  -2791  -2682    64
     -   -149   -500    233     43   -381    399    106   -626    210   -466   -720    275    394     45     96    359    117   -369   -294   -249 
     -    -12  -7442  -8484   -894  -1115   -701  -1378      *      * 
    65  -2341  -1963  -4586  -4109   -972  -4177  -3232   1753  -3746    305   4492  -3878  -3895  -3208  -3556  -3452  -2293    -69  -2472  -2329    65
     -   -149   -500    233     43   -381    399    106   -626    210   -466   -720    275    394     45     96    359    117   -369   -294   -249 
     -    -12  -7442  -8484   -894  -1115   -701  -1378      *      * 
    66   -953  -2185   -559   2258  -2498  -1790   -476  -2067   1787  -2155  -1337   -465  -1938    -59   -286   -856   -889    849  -2381  -1794    66
     -   -149   -500    233     43   -381    399    106   -626    210   -466   -720    275    394     45     96    359    117   -369   -294   -249 
     -    -12  -7442  -8484   -894  -1115   -701  -1378      *      * 
    67  -3359  -3855   4091  -1760  -4660  -2944  -2744  -5137  -3226  -4926  -4562  -2110  -3493  -2619  -3804  -3177  -3522  -4662  -4114  -4101    67
     -   -149   -500    233     43   -381    399    106   -626    210   -466   -720    275    394     45     96    359    117   -369   -294   -249 
     -    -12  -7442  -8484   -894  -1115   -701  -1378      *      * 
    68  -3220  -3396  -2530  -2667  -3851  -3171  -2735  -4442  -2277  -4159  -3816  -2784  -3622   4474  -2342  -3267  -3359  -4138  -3573  -3441    68
     -   -149   -500    233     43   -381    399    106   -626    210   -466   -720    275    394     45     96    359    117   -369   -294   -249 
     -    -12  -7442  -8484   -894  -1115   -701  -1378      *      * 
    69  -2058  -1658  -4491  -4104  -1525  -4090  -3527    698  -3861    996   -387  -3824  -3948  -3553  -3811  -3396  -2050   3220  -2961  -2631    69
     -   -149   -500    233     43   -381    399    106   -626    210   -466   -720    275    394     45     96    359    117   -369   -294   -249 
     -    -12  -7442  -8484   -894  -1115   -701  -1378      *      * 
    70   -726  -1480   1586   -356  -1439  -1797   -529  -1034   -290   1007   2053   -595  -1898   1614   -708   -790   -668   -916  -1786  -1282    70
     -   -149   -500    233     43   -381    399    106   -626    210   -466   -720    275    394     45     96    359    117   -369   -294   -249 
     -    -12  -7442  -8484   -894  -1115   -701  -1378      *      * 
    71  -1233  -2216  -1225   -642  -2570  -2094   -577  -2094   1591  -2143  -1392   -821  -2182   3176     95  -1181  -1131    832  -2340  -1897    71
     -   -149   -500    233     43   -381    399    106   -626    210   -466   -720    275    394     45     96    359    117   -369   -294   -249 
     -    -12  -7442  -8484   -894  -1115   -701  -1378      *      * 
    72  -3371  -2888  -4716  -4628  -1407  -4203  -3653   -947  -4306   3212   -381  -4472  -4191  -3767  -3993  -4264  -3364  -1600  -2791  -2682    72
     -   -149   -500    233     43   -381    399    106   -626    210   -466   -720    275    394     45     96    359    117   -369   -294   -249 
     -    -12  -7442  -8484   -894  -1115   -701  -1378      *      * 
    73   -753  -2171   -471   1344  -2513  -1651   -295  -2235   1698  -2168  -1274   -290  -1764   2096   -188   -628   1099  -1808  -2317  -1679    73
     -   -149   -500    233     43   -381    399    106   -626    210   -466   -720    275    394     45     96    359    117   -369   -294   -249 
     -    -12  -7442  -8484   -894  -1115   -701  -1378      *      * 
    74   1204  -1059  -1125   -570  -1125  -1768   -535   -702   -421    -52   2270   -725  -1862   1441   -775    819   -520   -541  -1460  -1005    74
     -   -149   -500    233     43   -381    399    106   -626    210   -466   -720    275    394     45     96    359    117   -369   -294   -249 
     -    -12  -7442  -8484   -894  -1115   -701  -1378      *      * 
    75   -686   -988  -1484   -981    783  -1917   -726   -601   -834    979   -209   1811  -2042   -697  -1111   1382   -655   -474  -1266   -720    75
     -   -149   -500    233     43   -381    399    106   -626    210   -466   -720    275    394     45     96    359    117   -369   -294   -249 
     -    -12  -7442  -8484   -894  -1115   -701  -1378      *      * 
    76  -1780  -3403   1866   -136  -3887   2295  -1237  -3795  -1442  -3704  -3002   2444  -2371   -906  -2241  -1514  -1881  -3235  -3887  -2945    76
     -   -149   -500    233     43   -381    399    106   -626    210   -466   -720    275    394     45     96    359    117   -369   -294   -249 
     -    -12  -7442  -8484   -894  -1115   -701  -1378      *      * 
    77  -2038  -1566  -4651  -4311  -2049  -4387  -4190   3319  -4206   -857   -804  -4081  -4193  -4076  -4297  -3730  -2033   2111  -3641  -3188    77
     -   -149   -500    233     43   -381    399    106   -626    210   -466   -720    275    394     45     96    359    117   -369   -294   -249 
     -    -12  -7442  -8484   -894  -1115   -701  -1378      *      * 
    78    702  -1841   -578   1024  -2599  -1579   -730  -2320   -443  -2369  -1506   -548   2196   -333   -930   1516   -812  -1834  -2605  -1983    78
     -   -149   -500    233     43   -381    399    106   -626    210   -466   -720    275    394     45     96    359    117   -369   -294   -249 
     -    -12  -7442  -8484   -894  -1115   -701  -1378      *      * 
    79   3236  -1219  -2996  -3147  -3536  -1487  -2773  -3262  -3110  -3566  -2690  -2057  -2261  -2751  -3025    881  -1052  -2229  -3777  -3588    79
     -   -149   -500    233     43   -381    399    106   -626    210   -466   -720    275    394     45     96    359    117   -369   -294   -249 
     -    -12  -7442  -8484   -894  -1115   -701  -1378      *      * 
    80    871   3569    991  -1246  -2180  -1573  -1293  -1755  -1200  -2036  -1265  -1179  -2035  -1057  -1535   -767   2202  -1355  -2446  -2010    80
     -   -149   -500    233     43   -381    399    106   -626    210   -466   -720    275    394     45     96    359    117   -369   -294   -249 
     -    -12  -7442  -8484   -894  -1115   -701  -1378      *      * 
    81   -943   2316  -3174  -2579   2457  -2467  -1096   -120  -2189    472   2356  -2047  -2489  -1770  -1991  -1559   -880   -120   -813   2018    81
     -   -149   -500    233     43   -381    399    106   -626    210   -466   -720    275    394     45     96    359    117   -369   -294   -249 
     -    -12  -7442  -8484   -894  -1115   -701  -1378      *      * 
    82  -3371  -2888  -4716  -4628  -1407  -4203  -3653   -947  -4306   3212   -381  -4472  -4191  -3767  -3993  -4264  -3364  -1600  -2791  -2682    82
     -   -149   -500    233     43   -381    399    106   -626    210   -466   -720    275    394     45     96    359    117   -369   -294   -249 
     -    -12  -7442  -8484   -894  -1115   -701  -1378      *      * 
    83   -814  -1612  -1149  -1184  -3233   1821  -1639  -2988  -1566  -3122  -2279   2921  -2182  -1350  -1947   -929   1503  -2235  -3338  -2842    83
     -   -149   -500    233     43   -381    399    106   -626    210   -466   -720    275    394     45     96    359    117   -369   -294   -249 
     -    -12  -7442  -8484   -894  -1115   -701  -1378      *      * 
    84   1309  -1212  -2810  -2833  -3546   1347  -2596  -3315  -2828  -3546  -2633  -1936  -2214  -2495  -2860   2788  -1006  -2241  -3747  -3536    84
     -   -149   -500    233     43   -381    399    106   -626    210   -466   -720    275    394     45     96    359    117   -369   -294   -249 
     -    -12  -7442  -8484   -894  -1115   -701  -1378      *      * 
    85   1567  -1693   1407   -461  -2618  -1544   -826  -2335   -549  -2403  -1533   -650  -1897   -436  -1025   1639    979  -1810  -2641  -2046    85
     -   -149   -500    233     43   -381    399    106   -626    210   -466   -720    275    394     45     96    359    117   -369   -294   -249 
     -    -12  -7442  -8484   -894  -1115   -701  -1378      *      * 
    86  -1190  -2412   -873   -435  -2901  -1967   -556  -2558   1571  -2453  -1629   -664  -2107   3179     -6    868  -1112  -2168  -2535  -2029    86
     -   -149   -500    233     43   -381    399    106   -626    210   -466   -720    275    394     45     96    359    117   -369   -294   -249 
     -    -12  -7442  -8484   -894  -1115   -701  -1378      *      * 
    87   -623  -1248  -2702  -2739  -3382  -1504  -2522  -3101  -2684  -3384  -2531  -1926  -2246  -2431  -2719   2523   2776  -2167  -3613  -3355    87
     -   -149   -500    233     43   -381    399    106   -626    210   -466   -720    275    394     45     96    359    117   -369   -294   -249 
     -    -12  -7442  -8484   -894  -1115   -701  -1378      *      * 
    88   -639  -2071   1189    767  -2396  -1580   -227  -2128   1989   -193  -1167   -218  -1680    225   1014   -520   -574  -1697  -2236  -1581    88
     -   -149   -500    233     43   -381    399    106   -626    210   -466   -720    275    394     45     96    359    117   -369   -294   -249 
     -    -12  -7442  -8484   -894  -1115   -701  -1378      *      * 
    89  -1350  -2877     43   2435  -3269  -1750   -873  -3080   -759  -3020  -2205   2311  -2134   -490  -1369   1065  -1374  -2595  -3203  -2405    89
     -   -149   -500    233     43   -381    399    106   -626    210   -466   -720    275    394     45     96    359    117   -369   -294   -249 
     -   -465  -7442  -1889   -894  -1115   -701  -1378      *      * 
    90   -823  -2251      2   1636  -2521  -1500   2561  -2295    151  -2231  -1384   -132  -1717   2488   -270   -667   -772  -1882  -2368  -1696    90
     -   -149   -500    233     43   -381    399    106   -626    210   -466   -720    275    394     45     96    359    117   -369   -294   -249 
     -    -17  -6994  -8036   -894  -1115  -1614   -571      *      * 
    91   1245  -1029  -1038   -585  -1380  -1534   -615   -688   -394  -1130   -464   -691  -1777   2397   -720   -626   -499   1290  -1703  -1240    91
     -   -149   -500    233     43   -381    399    106   -626    210   -466   -720    275    394     45     96    359    117   -369   -294   -249 
     -    -17  -6994  -8036   -894  -1115  -1614   -571      *      * 
    92    462  -1481   -434    121  -1686  -1430    -91  -1337   1427    139   -617   -145  -1520   1553   -107   -369    684  -1040  -1744  -1171    92
     -   -149   -500    233     43   -381    399    106   -626    210   -466   -720    275    394     45     96    359    117   -369   -294   -249 
     -    -17  -6994  -8036   -894  -1115  -1614   -571      *      * 
    93   -531  -1866   -147   1247  -2094  -1411   -124  -1849    284  -1850   -984   1697  -1552   1635   -178   -422   -473  -1467   2964  -1383    93
     -   -149   -500    233     43   -381    399    106   -626    210   -466   -720    275    394     45     96    359    117   -369   -294   -249 
     -    -17  -6994  -8036   -894  -1115   -330  -2291      *      * 
    94  -2029  -1554  -4652  -4312  -2095  -4397  -4221   2374  -4216   -909   -842  -4084  -4201  -4104  -4319  -3740  -2023   3099  -3687  -3216    94
     -   -149   -500    233     43   -381    399    106   -626    210   -466   -720    275    394     45     96    359    117   -369   -294   -249 
     -    -12  -7442  -8484   -894  -1115   -701  -1378      *      * 
    95   -712   -814  -1886  -1310   -531  -2068   2117   -335  -1041   1168   1950  -1261  -2126   1140  -1208  -1096   -649   -246  -1027   1841    95
     -   -149   -500    233     43   -381    399    106   -626    210   -466   -720    275    394     45     96    359    117   -369   -294   -249 
     -    -12  -7442  -8484   -894  -1115   -701  -1378      *      * 
    96    729  -1566   -617    -81  -1769   -126   -311  -1420     13    266   -736   1058  -1699   1186   -449   -536   1278  -1133  -1886  -1314    96
     -   -149   -500    233     43   -381    399    106   -626    210   -466   -720    275    394     45     96    359    117   -369   -294   -249 
     -    -12  -7442  -8484   -894  -1115   -701  -1378      *      * 
    97   -898  -2435   1946   1300  -2734    435   -455  -2506   1062  -2440  -1548   -242  -1835   1758   -693   -736   -857  -2048  -2611  -1880    97
     -   -149   -500    233     43   -381    399    106   -626    210   -466   -720    275    394     45     96    359    117   -369   -294   -249 
     -    -12  -7442  -8484   -894  -1115   -701  -1378      *      * 
    98  -1307   2369  -3682  -3089   -810  -3013  -1947   1178  -2740   1569   2415  -2654  -2961  -2324  -2557  -2134  -1249   1645  -1671  -1382    98
     -   -149   -500    233     43   -381    399    106   -626    210   -466   -720    275    394     45     96    359    117   -369   -294   -249 
     -  -1053  -7442   -965   -894  -1115   -701  -1378      *      * 
    99    -48   -475  -1559  -1277  -1257  -1085  -1042   -246  -1108  -1014   -440   -975  -1592   -976  -1278   1894   -277   1979  -1733  -1310    99
     -   -149   -500    233     43   -381    399    106   -626    210   -466   -720    275    394     45     96    359    117   -369   -294   -249 
     -    -25  -6415  -7457   -894  -1115  -2125   -376      *      * 
   100   -741  -1900   -105    128  -2328  -1387   -108  -2034   2194  -1974  -1193   2194  -1605    289    377   -628   -687  -1667  -2051  -1525   100
     -   -149   -500    233     43   -381    399    106   -626    210   -466   -720    275    394     45     96    359    117   -369   -294   -249 
     -    -25  -6415  -7457   -894  -1115   -223  -2802      *      * 
   101  -1898  -2665  -2352  -1319  -3214  -2620   -708    769   3108  -2497  -1807  -1322  -2600   -300   1637  -1830  -1674  -2391  -2526  -2295   101
     -   -149   -500    233     43   -381    399    106   -626    210   -466   -720    275    394     45     96    359    117   -369   -294   -249 
     -    -12  -7442  -8484   -894  -1115   -701  -1378      *      * 
   102   -649  -1915   1752     38  -2190  -1573   -329  -1892     15    227  -1074   1354  -1718     91   -487    621    800  -1523  -2188  -1546   102
     -   -149   -500    233     43   -381    399    106   -626    210   -466   -720    275    394     45     96    359    117   -369   -294   -249 
     -    -12  -7442  -8484   -894  -1115   -701  -1378      *      * 
   103   -655  -1315  -2256  -2357  -3555   2807  -2423  -3348  -2592  -3549  -2654  -1783   1689  -2276  -2725   1278  -1072  -2307  -3728  -3456   103
     -   -149   -500    233     43   -381    399    106   -626    210   -466   -720    275    394     45     96    359    117   -369   -294   -249 
     -    -12  -7442  -8484   -894  -1115   -701  -1378      *      * 
   104   -784  -2102   -607   1153  -2421  -1708   -314    829   1844  -2076  -1209   -360  -1804   2103   -114   -679   -708  -1722  -2249  -1652   104
     -   -149   -500    233     43   -381    399    106   -626    210   -466   -720    275    394     45     96    359    117   -369   -294   -249 
     -    -12  -7442  -8484   -894  -1115   -701  -1378      *      * 
   105  -1604  -1338  -3889  -3277   -582  -3256  -2058   2159  -2920   1721   2103  -2878  -3120  -2387  -2692  -2376  -1527   -277  -1629   1982   105
     -   -149   -500    233     43   -381    399    106   -626    210   -466   -720    275    394     45     96    359    117   -369   -294   -249 
     -    -12  -7442  -8484   -894  -1115   -701  -1378      *      * 
   106  -2477  -3105  -3217  -1791  -4004  -2958   -830  -3302   2876  -2932  -2276  -1651  -2894   -412   2897  -2353  -2139  -3083  -2748  -2680   106
     -   -149   -500    233     43   -381    399    106   -626    210   -466   -720    275    394     45     96    359    117   -369   -294   -249 
     -    -12  -7442  -8484   -894  -1115   -701  -1378      *      * 
   107  -2303  -1850  -4768  -4270  -1119  -4406  -3504   1301  -4051   2491     68  -4064  -4017  -3434  -3857  -3661  -2240   1738  -2673  -2579   107
     -   -149   -500    233     43   -381    399    106   -626    210   -466   -720    275    394     45     96    359    117   -369   -294   -249 
     -    -12  -7442  -8484   -894  -1115   -701  -1378      *      * 
   108  -2267  -1805  -4765  -4288  -1222  -4422  -3596   2548  -4087   2110    -27  -4080  -4049  -3520  -3924  -3689  -2211   1194  -2781  -2659   108
     -   -149   -500    233     43   -381    399    106   -626    210   -466   -720    275    394     45     96    359    117   -369   -294   -249 
     -    -12  -7442  -8484   -894  -1115   -701  -1378      *      * 
   109  -4022  -3300  -4202  -4471   -162  -3952  -1522  -3554  -4217  -3007  -3045  -3501  -4179  -3602  -3853  -3928  -4069  -3631   -835   4786   109
     -   -149   -500    233     43   -381    399    106   -626    210   -466   -720    275    394     45     96    359    117   -369   -294   -249 
     -    -12  -7442  -8484   -894  -1115   -701  -1378      *      * 
   110  -1942  -1499  -4500  -4077  -1744  -4165  -3596   2150  -3908   -630   1928  -3811  -3968  -3653  -3902  -3429  -1916   2940  -3123  -2764   110
     -   -149   -500    233     43   -381    399    106   -626    210   -466   -720    275    394     45     96    359    117   -369   -294   -249 
     -    -12  -7442  -8484   -894  -1115   -701  -1378      *      * 
   111   1067  -1179  -2882  -2801  -3257  -1472  -2475  -2936  -2669  -3220  -2361  -1922  -2204  -2388  -2710   1040   3250  -2052  -3504  -3264   111
     -   -149   -500    233     43   -381    399    106   -626    210   -466   -720    275    394     45     96    359    117   -369   -294   -249 
     -    -12  -7442  -8484   -894  -1115   -701  -1378      *      * 
   112  -3569  -3390  -4042  -4362  -4763  -3426  -4034  -5349  -4542  -5126  -4838  -4133   4267  -4442  -4297  -3840  -3922  -4781  -4041  -4662   112
     -   -149   -500    233     43   -381    399    106   -626    210   -466   -720    275    394     45     96    359    117   -369   -294   -249 
     -    -12  -7442  -8484   -894  -1115   -701  -1378      *      * 
   113  -3264  -3765  -1447   3822  -4535  -2948  -2636  -4814  -2810  -4653  -4248  -2115  -3463  -2478  -3225  -3107  -3392  -4410  -4009  -3981   113
     -   -149   -500    233     43   -381    399    106   -626    210   -466   -720    275    394     45     96    359    117   -369   -294   -249 
     -    -12  -7442  -8484   -894  -1115   -701  -1378      *      * 
   114  -1195  -1923  -1475   -811   1724  -2183   -526  -1717   2514  -1773  -1078   -944  -2228   -319   1258  -1209  -1090  -1513  -1504   1162   114
     -   -149   -500    233     43   -381    399    106   -626    210   -466   -720    275    394     45     96    359    117   -369   -294   -249 
     -    -12  -7442  -8484   -894  -1115   -701  -1378      *      * 
   115  -1650   3509  -4144  -3653  -1496  -3648  -2848   2214  -3402    632   -428  -3294  -3550  -3110  -3326  -2840  -1616   2001  -2547  -2185   115
     -   -149   -500    233     43   -381    399    106   -626    210   -466   -720    275    394     45     96    359    117   -369   -294   -249 
     -    -12  -7442  -8484   -894  -1115   -701  -1378      *      * 
   116   1083   2924  -2584  -2139  -1416  -1708  -1514   -943  -1884  -1297   3007  -1675  -2153  -1637  -1939   1672   -748   -717  -1856  -1511   116
     -   -149   -500    233     43   -381    399    106   -626    210   -466   -720    275    394     45     96    359    117   -369   -294   -249 
     -    -12  -7442  -8484   -894  -1115   -701  -1378      *      * 
   117    790  -1698   -586    -30  -1918    576   -267  -1584   1214    -95   -835   -304  -1688    139    806   -527    777  -1269  -1962  -1373   117
     -   -149   -500    233     43   -381    399    106   -626    210   -466   -720    275    394     45     96    359    117   -369   -294   -249 
     -    -12  -7442  -8484   -894  -1115   -701  -1378      *      * 
   118  -1242  -2691   1384    -85  -3218    443   -872  -3023   -766  -2974  -2142   2385  -2096   -486  -1385   1845  -1287  -2510  -3165  -2381   118
     -   -149   -500    233     43   -381    399    106   -626    210   -466   -720    275    394     45     96    359    117   -369   -294   -249 
     -   -416  -7442  -2029   -894  -1115   -701  -1378      *      * 
   119   -424   -856  -1023   -456   -882  -1648   -373    842   1223    187   1606   1487  -1720   -185   -572   -629   -362   -271  -1240   -797   119
     -   -149   -500    233     43   -381    399    106   -626    210   -466   -720    275    394     45     96    359    117   -369   -294   -249 
     -    -16  -7042  -8084   -894  -1115   -347  -2226      *      * 
   120   -547  -1940    575    134  -2235   -133   -195  -1964    209  -1949   1802   1095  -1620    253   1214   1122   -489  -1550  -2149  -1485   120
     -   -149   -500    233     43   -381    399    106   -626    210   -466   -720    275    394     45     96    359    117   -369   -294   -249 
     -    -12  -7442  -8484   -894  -1115   -701  -1378      *      * 
   121  -3042  -2510  -4947  -4589   3111  -4636  -2369   -457  -4275   2341    184  -4043  -4146  -3284  -3852  -3942  -2923  -1150  -1478   -701   121
     -   -149   -500    233     43   -381    399    106   -626    210   -466   -720    275    394     45     96    359    117   -369   -294   -249 
     -    -12  -7442  -8484   -894  -1115   -701  -1378      *      * 
   122  -2585  -2148  -4925  -4315   1530  -4446  -3185   1647  -4023   2250   2657  -4114  -3924  -3129  -3650  -3654  -2465   -748  -2228  -2250   122
     -   -149   -500    233     43   -381    399    106   -626    210   -466   -720    275    394     45     96    359    117   -369   -294   -249 
     -    -12  -7442  -8484   -894  -1115   -701  -1378      *      * 
   123  -1096  -2520   -164   1134  -2893  -1722   -644  -2652   -315  -2605  -1757   -390  -1995   2826   -801   1752  -1079  -2210  -2779  -2078   123
     -   -149   -500    233     43   -381    399    106   -626    210   -466   -720    275    394     45     96    359    117   -369   -294   -249 
     -    -12  -7442  -8484   -894  -1115   -701  -1378      *      * 
   124   -544  -1972    714    144  -2281  -1520   1757  -2016    877   -231  -1066   -162  -1612   1113   1143   -432   1036  -1588  -2159  -1493   124
     -   -149   -500    233     43   -381    399    106   -626    210   -466   -720    275    394     45     96    359    117   -369   -294   -249 
     -    -12  -7442  -8484   -894  -1115   -701  -1378      *      * 
   125  -2861  -2349  -5173  -4649   -817  -4880  -3705   1414  -4369   2888    374  -4576  -4228  -3454  -4013  -4206  -2752   -498  -2526  -2572   125
     -   -149   -500    233     43   -381    399    106   -626    210   -466   -720    275    394     45     96    359    117   -369   -294   -249 
     -   -416  -7442  -2029   -894  -1115   -701  -1378      *      * 
   126  -1641  -3470   2311   2920  -3672  -1579   -926  -3596  -1151  -3480  -2811   -183  -2106   -596  -1981  -1310  -1706  -3083  -3643  -2673   126
     -   -149   -500    233     43   -381    399    106   -626    210   -466   -720    275    394     45     96    359    117   -369   -294   -249 
     -   -652  -7042  -1489   -894  -1115  -1549   -603      *      * 
   127   -738  -1899    -82    138  -2323  -1379   -113  -2034   2104  -1978  -1196   2303  -1602    282    353   -624   -687  -1666  -2058  -1525   127
     -   -149   -500    233     43   -381    399    106   -626    210   -466   -720    275    394     45     96    359    117   -369   -294   -249 
     -    -25  -6415  -7457   -894  -1115  -2125   -376      *      * 
   128   1620   -661  -1874  -1496   -627  -1656  -1100    274  -1223   1645    281  -1308  -1955  -1095  -1345   -871   -565    244  -1409  -1036   128
     -   -149   -500    233     43   -381    399    106   -626    210   -466   -720    275    394     45     96    359    117   -369   -294   -249 
     -    -25  -6415  -7457   -894  -1115  -2125   -376      *      * 
   129  -2297  -1949  -2598  -2658    930  -2680   -352  -1823  -2349  -1514  -1430  -2028  -2889  -2010  -2218  -2325  -2330  -1867    247   4428   129
     -   -149   -500    233     43   -381    399    106   -626    210   -466   -720    275    394     45     96    359    117   -369   -294   -249 
     -    -25  -6415  -7457   -894  -1115   -223  -2802      *      * 
   130   1108  -2190   -249   1984  -2631  -1602   -507  -2381   -199  -2361  -1479   1089  -1835    -84   -728   1186   -813  -1925  -2558  -1866   130
     -   -149   -500    233     43   -381    399    106   -626    210   -466   -720    275    394     45     96    359    117   -369   -294   -249 
     -    -12  -7442  -8484   -894  -1115   -701  -1378      *      * 
   131    695  -1889    555    115  -2159  -1528   1757  -1879    206  -1885   -994   -185  -1624    245   1692    339   -482  -1486  -2101   1086   131
     -   -149   -500    233     43   -381    399    106   -626    210   -466   -720    275    394     45     96    359    117   -369   -294   -249 
     -    -12  -7442  -8484   -894  -1115   -701  -1378      *      * 
   132   -610  -1136  -1102   -527  -1179  -1793   -489   1032   1165  -1030   -305   -694  -1867   -260   1102    525   -545   -613   2397   1077   132
     -   -149   -500    233     43   -381    399    106   -626    210   -466   -720    275    394     45     96    359    117   -369   -294   -249 
     -    -12  -7442  -8484   -894  -1115   -701  -1378      *      * 
   133   -796  -2026   -735   -159  -2335   1257   -326  -2003   1205    268  -1146   1125  -1830    104   1343   -711   -716  -1648  -2186  -1620   133
     -   -149   -500    233     43   -381    399    106   -626    210   -466   -720    275    394     45     96    359    117   -369   -294   -249 
     -    -12  -7442  -8484   -894  -1115   -701  -1378      *      * 
   134  -1063   -846  -3362  -2752   1565  -2687  -1578   2037  -2389   1035    245  -2310    754  -1993  -2216  -1788  -1003   1220  -1371  -1057   134
     -   -149   -500    233     43   -381    399    106   -626    210   -466   -720    275    394     45     96    359    117   -369   -294   -249 
     -    -12  -7442  -8484   -894  -1115   -701  -1378      *      * 
   135   1197   2558  -2985  -2593  -1573  -1778  -1816   -727  -2306  -1388   -754  -1927  -2273  -2010  -2274  -1027   2591   1062  -2063  -1733   135
     -   -149   -500    233     43   -381    399    106   -626    210   -466   -720    275    394     45     96    359    117   -369   -294   -249 
     -    -12  -7442  -8484   -894  -1115   -701  -1378      *      * 
   136  -1718  -1604  -3243  -2620   1511  -3118  -1547   -426  -1831   2003     97  -2406  -3043  -1844   2231  -2241  -1636   -737  -1365   -747   136
     -   -149   -500    233     43   -381    399    106   -626    210   -466   -720    275    394     45     96    359    117   -369   -294   -249 
     -    -12  -7442  -8484   -894  -1115   -701  -1378      *      * 
   137  -2350  -1925  -4694  -4163   1869  -4256  -2952   3039  -3885   1185    244  -3867  -3874  -3168  -3612  -3468  -2265   -144  -2156  -1841   137
     -   -149   -500    233     43   -381    399    106   -626    210   -466   -720    275    394     45     96    359    117   -369   -294   -249 
     -    -12  -7442  -8484   -894  -1115   -701  -1378      *      * 
   138   2996  -1237  -3309  -3237  -2506  -1866  -2677   -803  -3005  -1998  -1576  -2306  -2525  -2736  -2944  -1205  -1187   1496  -3156  -2843   138
     -   -149   -500    233     43   -381    399    106   -626    210   -466   -720    275    394     45     96    359    117   -369   -294   -249 
     -    -12  -7442  -8484   -894  -1115   -701  -1378      *      * 
   139  -2033  -1555  -4661  -4321  -2098  -4413  -4240   2804  -4228   -909   -843  -4096  -4210  -4117  -4333  -3757  -2027   2805  -3699  -3228   139
     -   -149   -500    233     43   -381    399    106   -626    210   -466   -720    275    394     45     96    359    117   -369   -294   -249 
     -    -12  -7442  -8484   -894  -1115   -701  -1378      *      * 
   140  -3359  -3855   4091  -1760  -4660  -2944  -2744  -5137  -3226  -4926  -4562  -2110  -3493  -2619  -3804  -3177  -3522  -4662  -4114  -4101   140
     -   -149   -500    233     43   -381    399    106   -626    210   -466   -720    275    394     45     96    359    117   -369   -294   -249 
     -    -12  -7442  -8484   -894  -1115   -701  -1378      *      * 
   141  -3264  -3765  -1447   3822  -4535  -2948  -2636  -4814  -2810  -4653  -4248  -2115  -3463  -2478  -3225  -3107  -3392  -4410  -4009  -3981   141
     -   -149   -500    233     43   -381    399    106   -626    210   -466   -720    275    394     45     96    359    117   -369   -294   -249 
     -    -12  -7442  -8484   -894  -1115   -701  -1378      *      * 
   142   3031  -1237  -3300  -3235  -2535  -1845  -2678   -869  -3004  -2038  -1609  -2294  -2511  -2734  -2941  -1186  -1181   1387  -3173  -2863   142
     -   -149   -500    233     43   -381    399    106   -626    210   -466   -720    275    394     45     96    359    117   -369   -294   -249 
     -    -12  -7442  -8484   -894  -1115   -701  -1378      *      * 
   143  -3877  -3574  -3390  -3607  -2722  -3539   5365  -4887  -3381  -4487  -4288  -3580  -3986  -3571  -3330  -3992  -4050  -4628  -2940  -2300   143
     -   -149   -500    233     43   -381    399    106   -626    210   -466   -720    275    394     45     96    359    117   -369   -294   -249 
     -    -12  -7442  -8484   -894  -1115   -701  -1378      *      * 
   144  -3103   5788  -4600  -4903  -4349  -3260  -4076  -4354  -4777  -4581  -4306  -4212  -3850  -4623  -4384  -3421  -3494  -3938  -3934  -4340   144
     -   -149   -500    233     43   -381    399    106   -626    210   -466   -720    275    394     45     96    359    117   -369   -294   -249 
     -    -12  -7442  -8484   -894  -1115   -701  -1378      *      * 
   145  -1821   2766  -4402  -3992  -1894  -3972  -3507   3057  -3816   -893   -731  -3673  -3872  -3627  -3831  -3235  -1813   1937  -3161  -2733   145
     -   -149   -500    233     43   -381    399    106   -626    210   -466   -720    275    394     45     96    359    117   -369   -294   -249 
     -    -12  -7442  -8484   -894  -1115   -701  -1378      *      * 
   146  -1298  -1844  -2875  -3136  -3678  -2026  -2995  -3857  -3302  -4033  -3306  -2458  -2758  -3055  -3253   3563  -1733  -2892  -3744  -3541   146
     -   -149   -500    233     43   -381    399    106   -626    210   -466   -720    275    394     45     96    359    117   -369   -294   -249 
     -    -12  -7442  -8484   -894  -1115   -701  -1378      *      * 
   147  -1762  -3230   -140   2044  -3550  -1989  -1068  -3388   -759  -3269  -2544   -641  -2391   3526  -1179  -1528  -1765  -2957  -3353  -2648   147
     -   -149   -500    233     43   -381    399    106   -626    210   -466   -720    275    394     45     96    359    117   -369   -294   -249 
     -    -12  -7442  -8484   -894  -1115   -701  -1378      *      * 
   148  -4741  -3759  -4708  -4998  -2384  -3919  -3279  -4878  -4788  -4326  -4345  -4625  -4321  -4645  -4395  -5004  -4887  -4878   6238  -1990   148
     -   -149   -500    233     43   -381    399    106   -626    210   -466   -720    275    394     45     96    359    117   -369   -294   -249 
     -    -12  -7442  -8484   -894  -1115   -701  -1378      *      * 
   149  -3196  -3194  -3915  -4259  -4867   3789  -4005  -5414  -4591  -5241  -4823  -3935  -3840  -4374  -4341  -3455  -3585  -4634  -4094  -4784   149
     -   -149   -500    233     43   -381    399    106   -626    210   -466   -720    275    394     45     96    359    117   -369   -294   -249 
     -    -12  -7442  -8484   -894  -1115   -701  -1378      *      * 
   150  -3877  -3574  -3390  -3607  -2722  -3539   5365  -4887  -3381  -4487  -4288  -3580  -3986  -3571  -3330  -3992  -4050  -4628  -2940  -2300   150
     -   -149   -500    233     43   -381    399    106   -626    210   -466   -720    275    394     45     96    359    117   -369   -294   -249 
     -    -12  -7442  -8484   -894  -1115   -701  -1378      *      * 
   151  -3359  -3855   4091  -1760  -4660  -2944  -2744  -5137  -3226  -4926  -4562  -2110  -3493  -2619  -3804  -3177  -3522  -4662  -4114  -4101   151
     -   -149   -500    233     43   -381    399    106   -626    210   -466   -720    275    394     45     96    359    117   -369   -294   -249 
     -    -12  -7442  -8484   -894  -1115   -701  -1378      *      * 
   152  -3904  -3244  -4483  -4744   4436  -3934  -1848  -2962  -4575  -2394  -2507  -3766  -4186  -3845  -4126  -4011  -3988  -3213  -1146    -58   152
     -   -149   -500    233     43   -381    399    106   -626    210   -466   -720    275    394     45     96    359    117   -369   -294   -249 
     -    -12  -7442  -8484   -894  -1115   -701  -1378      *      * 
   153  -3572  -3491  -3930  -3374  -4367  -3463  -2544  -4583  -1435  -4243  -3795  -3226  -3764  -2331   4134  -3660  -3534  -4308  -3567  -3769   153
     -   -149   -500    233     43   -381    399    106   -626    210   -466   -720    275    394     45     96    359    117   -369   -294   -249 
     -    -12  -7442  -8484   -894  -1115   -701  -1378      *      * 
   154   -982  -2410    918     -6  -2797  -1653   -599  -2561   -338  -2529  -1665   -333   2396   1792   -886   1109   -973  -2108  -2724  -2004   154
     -   -149   -500    233     43   -381    399    106   -626    210   -466   -720    275    394     45     96    359    117   -369   -294   -249 
     -    -12  -7442  -8484   -894  -1115   -701  -1378      *      * 
   155    420  -2751   2328   1836  -3067  -1700   -713  -2860   -545  -2799  -1951   -331  -2022   -310  -1151   1020  -1183  -2392  -2987  -2205   155
     -   -149   -500    233     43   -381    399    106   -626    210   -466   -720    275    394     45     96    359    117   -369   -294   -249 
     -    -12  -7442  -8484   -894  -1115   -701  -1378      *      * 
   156  -4039  -3062  -4521  -4817   2426  -4394   -686  -2938  -4387  -2298  -2369  -3069  -4272  -3190  -3801  -3654  -3910  -3097     61   4393   156
     -   -149   -500    233     43   -381    399    106   -626    210   -466   -720    275    394     45     96    359    117   -369   -294   -249 
     -    -12  -7442  -8484   -894  -1115   -701  -1378      *      * 
   157    534  -2232  -1105   -449  -2685  -1958   -447  -2311   2178  -2238  -1407   -657  -2033    -16   2082   -973    836  -1949  -2347  -1865   157
     -   -149   -500    233     43   -381    399    106   -626    210   -466   -720    275    394     45     96    359    117   -369   -294   -249 
     -    -12  -7442  -8484   -894  -1115   -701  -1378      *      * 
   158   1255  -1902   -501     58  -2181  -1573   -216  -1885    879  -1891   1116   -234  -1661   1379   1259    467   -520  -1503  -2105  -1475   158
     -   -149   -500    233     43   -381    399    106   -626    210   -466   -720    275    394     45     96    359    117   -369   -294   -249 
     -    -12  -7442  -8484   -894  -1115   -701  -1378      *      * 
   159  -3045  -2520  -5276  -4713   -711  -4991  -3685   -177  -4389   2850   2795  -4687  -4247  -3390  -3979  -4319  -2909   -938  -2442  -2545   159
     -   -149   -500    233     43   -381    399    106   -626    210   -466   -720    275    394     45     96    359    117   -369   -294   -249 
     -    -12  -7442  -8484   -894  -1115   -701  -1378      *      * 
   160  -1415  -2140  -1229  -1530  -3834   3226  -2222  -3887  -2387  -3963  -3212   1922  -2627  -2033  -2738  -1518  -1767  -3001  -3825  -3431   160
     -   -149   -500    233     43   -381    399    106   -626    210   -466   -720    275    394     45     96    359    117   -369   -294   -249 
     -    -12  -7442  -8484   -894  -1115   -701  -1378      *      * 
   161   -572   -999  -1201   -651  -1059    258   -570   1004   -498   -906   2165   -784  -1885   1203   -832   1309   -523   -474  -1411   -968   161
     -   -149   -500    233     43   -381    399    106   -626    210   -466   -720    275    394     45     96    359    117   -369   -294   -249 
     -    -12  -7442  -8484   -894  -1115   -701  -1378      *      * 
   162  -3371  -2888  -4716  -4628  -1407  -4203  -3653   -947  -4306   3212   -381  -4472  -4191  -3767  -3993  -4264  -3364  -1600  -2791  -2682   162
     -   -149   -500    233     43   -381    399    106   -626    210   -466   -720    275    394     45     96    359    117   -369   -294   -249 
     -    -12  -7442  -8484   -894  -1115   -701  -1378      *      * 
   163  -2467  -3101  -3188  -1781  -3996  -2952   -830  -3298   3117  -2930  -2274  -1645  -2890   -412   2560  -2344  -2132  -3078  -2748  -2677   163
     -   -149   -500    233     43   -381    399    106   -626    210   -466   -720    275    394     45     96    359    117   -369   -294   -249 
     -    -12  -7442  -8484   -894  -1115   -701  -1378      *      * 
   164    554  -1966   -775   -209  -2364  -1724   -380  -2033    208  -2035  -1184   -458  -1840   2313   1857   -707   1133  -1660  -2229  -1666   164
     -   -149   -500    233     43   -381    399    106   -626    210   -466   -720    275    394     45     96    359    117   -369   -294   -249 
     -    -12  -7442  -8484   -894  -1115   -701  -1378      *      * 
   165    770  -1938   -481     78  -2231  -1564   -205  -1945   1331  -1932   1343   -217  -1653   1570    985    595   -517  -1546  -2131  -1492   165
     -   -149   -500    233     43   -381    399    106   -626    210   -466   -720    275    394     45     96    359    117   -369   -294   -249 
     -    -12  -7442  -8484   -894  -1115   -701  -1378      *      * 
   166  -3055  -2521  -4816  -4537   3607  -4510  -2035   -597  -4203   1810     14  -3834  -4116  -3245  -3789  -3816  -2948  -1241  -1202   -302   166
     -   -149   -500    233     43   -381    399    106   -626    210   -466   -720    275    394     45     96    359    117   -369   -294   -249 
     -    -12  -7442  -8484   -894  -1115   -701  -1378      *      * 
   167  -3569  -3390  -4042  -4362  -4763  -3426  -4034  -5349  -4542  -5126  -4838  -4133   4267  -4442  -4297  -3840  -3922  -4781  -4041  -4662   167
     -   -149   -500    233     43   -381    399    106   -626    210   -466   -720    275    394     45     96    359    117   -369   -294   -249 
     -    -12  -7442  -8484   -894  -1115   -701  -1378      *      * 
   168   -542  -1705    830     27  -1920  -1560   -247  -1594    110   -457   1144   1795  -1657    163   -372    844    771  -1270  -1969  -1362   168
     -   -149   -500    233     43   -381    399    106   -626    210   -466   -720    275    394     45     96    359    117   -369   -294   -249 
     -    -12  -7442  -8484   -894  -1115   -701  -1378      *      * 
   169   1539  -1176  -3600  -3125  -1373  -2994  -2356    575  -2844    623   -379  -2742  -3111  -2580  -2811  -2187  -1378   2621  -2258  -1902   169
     -   -149   -500    233     43   -381    399    106   -626    210   -466   -720    275    394     45     96    359    117   -369   -294   -249 
     -    -12  -7442  -8484   -894  -1115   -701  -1378      *      * 
   170   -858  -1484  -2348  -2550  -3577  -1664  -2592  -3485  -2766  -3689  -2857  -1965   3693  -2510  -2826   1280  -1282  -2481  -3732  -3466   170
     -   -149   -500    233     43   -381    399    106   -626    210   -466   -720    275    394     45     96    359    117   -369   -294   -249 
     -    -12  -7442  -8484   -894  -1115   -701  -1378      *      * 
   171  -1839  -1466  -4293  -3766   1364  -3780  -2827   2404  -3494   1077    -45  -3425  -3595  -3038  -3335  -2964  -1786   2047  -2341  -2087   171
     -   -149   -500    233     43   -381    399    106   -626    210   -466   -720    275    394     45     96    359    117   -369   -294   -249 
     -    -12  -7442  -8484   -894  -1115   -701  -1378      *      * 
   172  -1934  -1524  -4421  -3948  -1424  -4016  -3251   2210  -3724   -299   3738  -3662  -3815  -3354  -3641  -3244  -1896   1880  -2749  -2476   172
     -   -149   -500    233     43   -381    399    106   -626    210   -466   -720    275    394     45     96    359    117   -369   -294   -249 
     -    -12  -7442  -8484   -894  -1115   -701  -1378      *      * 
   173   3164  -1338  -2949  -3148  -3681   1267  -2861  -3433  -3229  -3717  -2846  -2140  -2358  -2848  -3145   -976  -1181  -2378  -3853  -3729   173
     -   -149   -500    233     43   -381    399    106   -626    210   -466   -720    275    394     45     96    359    117   -369   -294   -249 
     -    -12  -7442  -8484   -894  -1115   -701  -1378      *      * 
   174  -3371  -2888  -4716  -4628  -1407  -4203  -3653   -947  -4306   3212   -381  -4472  -4191  -3767  -3993  -4264  -3364  -1600  -2791  -2682   174
     -   -149   -500    233     43   -381    399    106   -626    210   -466   -720    275    394     45     96    359    117   -369   -294   -249 
     -    -12  -7442  -8484   -894  -1115   -701  -1378      *      * 
   175   -651  -1263  -2736  -2851  -3388  -1525  -2603  -3086  -2799  -3404  -2574  -1980  -2277  -2548  -2786    654   3607  -2171  -3636  -3384   175
     -   -149   -500    233     43   -381    399    106   -626    210   -466   -720    275    394     45     96    359    117   -369   -294   -249 
     -    -12  -7442  -8484   -894  -1115   -701  -1378      *      * 
   176   3526  -1873  -3387  -3638  -3818  -2115  -3250  -3479  -3635  -3847  -3229  -2715  -2848  -3363  -3482  -1631  -1814  -2726  -3850  -3860   176
     -   -149   -500    233     43   -381    399    106   -626    210   -466   -720    275    394     45     96    359    117   -369   -294   -249 
     -    -12  -7442  -8484   -894  -1115   -701  -1378      *      * 
   177  -1680  -2119  -3327  -3541  -3740  -2348  -3223  -3396  -3447  -3750  -3249  -2849  -3039  -3332  -3347  -1934   3920  -2813  -3757  -3736   177
     -   -149   -500    233     43   -381    399    106   -626    210   -466   -720    275    394     45     96    359    117   -369   -294   -249 
     -    -12  -7442  -8484   -894  -1115   -701  -1378      *      * 
   178   3526  -1873  -3387  -3638  -3818  -2115  -3250  -3479  -3635  -3847  -3229  -2715  -2848  -3363  -3482  -1631  -1814  -2726  -3850  -3860   178
     -   -149   -500    233     43   -381    399    106   -626    210   -466   -720    275    394     45     96    359    117   -369   -294   -249 
     -    -12  -7442  -8484   -894  -1115   -701  -1378      *      * 
   179   -966  -2361   1926    -36  -2829  -1640   -637  -2596   -395  -2567  -1700   1636  -1928   -225   -953   1540   1128  -2123  -2764  -2043   179
     -   -149   -500    233     43   -381    399    106   -626    210   -466   -720    275    394     45     96    359    117   -369   -294   -249 
     -    -12  -7442  -8484   -894  -1115   -701  -1378      *      * 
   180   -740  -2123   1050     72  -2401  -1587   -370  -2149    -38  -2145  -1267   1407   1691     58   -560    914   -697  -1741  -2352   1237   180
     -   -149   -500    233     43   -381    399    106   -626    210   -466   -720    275    394     45     96    359    117   -369   -294   -249 
     -    -12  -7442  -8484   -894  -1115   -701  -1378      *      * 
   181    559  -1765   -584    -41  -2103  -1569   2069  -1792    105  -1843   -982   -312  -1694    118   1260   1349    802  -1425  -2094  -1486   181
     -   -149   -500    233     43   -381    399    106   -626    210   -466   -720    275    394     45     96    359    117   -369   -294   -249 
     -    -12  -7442  -8484   -894  -1115   -701  -1378      *      * 
   182  -1705  -1343  -4160  -3722  -1790  -3730  -3157   2374  -3513   -883   -672  -3405  -3680  -3314  -3525  -2960   1723   2433  -2922  -2508   182
     -   -149   -500    233     43   -381    399    106   -626    210   -466   -720    275    394     45     96    359    117   -369   -294   -249 
     -    -12  -7442  -8484   -894  -1115   -701  -1378      *      * 
   183  -1688  -2490  -1992  -1134  -2802  -2475   -687  -2373    438    447  -1576  -1195  -2487   2551   2723  -1639  -1508  -2182  -2411  -2092   183
     -   -149   -500    233     43   -381    399    106   -626    210   -466   -720    275    394     45     96    359    117   -369   -294   -249 
     -    -12  -7442  -8484   -894  -1115   -701  -1378      *      * 
   184   -744  -2172   -434   1694  -2508  -1637   -296  -2235   1389  -2171  -1275   -275  -1755   2094   -225   -618   1008  -1806  -2324  -1677   184
     -   -149   -500    233     43   -381    399    106   -626    210   -466   -720    275    394     45     96    359    117   -369   -294   -249 
     -    -12  -7442  -8484   -894  -1115   -701  -1378      *      * 
   185  -3359  -3855   4091  -1760  -4660  -2944  -2744  -5137  -3226  -4926  -4562  -2110  -3493  -2619  -3804  -3177  -3522  -4662  -4114  -4101   185
     -   -149   -500    233     43   -381    399    106   -626    210   -466   -720    275    394     45     96    359    117   -369   -294   -249 
     -    -12  -7442  -8484   -894  -1115   -701  -1378      *      * 
   186    918  -1415  -3783  -3547  -1896  -2980  -3032   3382  -3308   -985   -826  -3033  -3304  -3120  -3295  -2299  -1634    544  -2988  -2600   186
     -   -149   -500    233     43   -381    399    106   -626    210   -466   -720    275    394     45     96    359    117   -369   -294   -249 
     -    -12  -7442  -8484   -894  -1115   -701  -1378      *      * 
   187   -812   -699  -2679  -2082   -632  -2341  -1205    970  -1776   1369    197  -1813  -2376   1341  -1756  -1413    693   1566  -1215   -869   187
     -   -149   -500    233     43   -381    399    106   -626    210   -466   -720    275    394     45     96    359    117   -369   -294   -249 
     -    -12  -7442  -8484   -894  -1115   -701  -1378      *      * 
   188  -1125  -2305  -1159   -491  -2779  -2003   -462  -2400   1979  -2300  -1471   -692  -2072    -27   2325    255   1183  -2033  -2385  -1916   188
     -   -149   -500    233     43   -381    399    106   -626    210   -466   -720    275    394     45     96    359    117   -369   -294   -249 
     -    -12  -7442  -8484   -894  -1115   -701  -1378      *      * 
   189   -576   2498  -1705  -1129   -704  -1933   1767   1142   -919    423     96  -1118  -2000   1449  -1119    319   -516   -148  -1137   -744   189
     -   -149   -500    233     43   -381    399    106   -626    210   -466   -720    275    394     45     96    359    117   -369   -294   -249 
     -    -12  -7442  -8484   -894  -1115   -701  -1378      *      * 
   190  -3371  -2888  -4716  -4628  -1407  -4203  -3653   -947  -4306   3212   -381  -4472  -4191  -3767  -3993  -4264  -3364  -1600  -2791  -2682   190
     -   -149   -500    233     43   -381    399    106   -626    210   -466   -720    275    394     45     96    359    117   -369   -294   -249 
     -    -12  -7442  -8484   -894  -1115   -701  -1378      *      * 
   191   -734   2517   -782   -354  -2380    479   -603  -2061   1375  -2124  -1283   2556  -1885   -206   -547   -719   -761  -1655  -2364  -1798   191
     -   -149   -500    233     43   -381    399    106   -626    210   -466   -720    275    394     45     96    359    117   -369   -294   -249 
     -    -12  -7442  -8484   -894  -1115   -701  -1378      *      * 
   192  -2683  -2187  -5055  -4549   -915  -4748  -3680   2438  -4291   2483    276  -4432  -4182  -3475  -3991  -4058  -2593   -191  -2591  -2593   192
     -   -149   -500    233     43   -381    399    106   -626    210   -466   -720    275    394     45     96    359    117   -369   -294   -249 
     -    -12  -7442  -8484   -894  -1115   -701  -1378      *      * 
   193   -628  -2041   -492   1147  -2368  -1588   1620  -2093   1529    148  -1136   1106  -1677    239    747   -514   -560  -1668  -2203  -1559   193
     -   -149   -500    233     43   -381    399    106   -626    210   -466   -720    275    394     45     96    359    117   -369   -294   -249 
     -    -12  -7442  -8484   -894  -1115   -701  -1378      *      * 
   194   -876  -2335   1567     -1  -2673  -1681   -393  -2409   1325  -2331  -1444   2209  -1839     47   1383   -734   -816  -1972  -2475  -1814   194
     -   -149   -500    233     43   -381    399    106   -626    210   -466   -720    275    394     45     96    359    117   -369   -294   -249 
     -    -12  -7442  -8484   -894  -1115   -701  -1378      *      * 
   195   -933   2921  -3035  -2691  -1566  -2025  -1961   -929  -2300    561   -788  -2119   3195  -2121  -2283  -1310  -1140   -824  -2173  -1802   195
     -   -149   -500    233     43   -381    399    106   -626    210   -466   -720    275    394     45     96    359    117   -369   -294   -249 
     -    -12  -7442  -8484   -894  -1115   -701  -1378      *      * 
   196  -1168  -1487  -1745  -1224   1703  -2330   2046  -1052   -937    383   -579  -1264  -2386   2908  -1192  -1348  -1101   -975   -822     78   196
     -   -149   -500    233     43   -381    399    106   -626    210   -466   -720    275    394     45     96    359    117   -369   -294   -249 
     -    -12  -7442  -8484   -894  -1115   -701  -1378      *      * 
   197  -1038   -925  -2750  -2184  -1066  -2615  -1543   2161    620   -672   -177  -2013  -2653  -1704  -1936  -1702   1096   1996  -1688  -1309   197
     -   -149   -500    233     43   -381    399    106   -626    210   -466   -720    275    394     45     96    359    117   -369   -294   -249 
     -    -12  -7442  -8484   -894  -1115   -701  -1378      *      * 
   198  -1115  -1207  -2130  -1621   2593  -2385   -718   -783  -1390   -987   -404  -1508  -2447   1260  -1553  -1430   1809   -692   -652   1860   198
     -   -149   -500    233     43   -381    399    106   -626    210   -466   -720    275    394     45     96    359    117   -369   -294   -249 
     -    -12  -7442  -8484   -894  -1115   -701  -1378      *      * 
   199   -642   3477  -2751  -2260  -1075  -1910  -1431   1852  -1961   -913   -280  -1788  -2241  -1682  -1939   1006   1243   -222  -1570  -1223   199
     -   -149   -500    233     43   -381    399    106   -626    210   -466   -720    275    394     45     96    359    117   -369   -294   -249 
     -    -12  -7442  -8484   -894  -1115   -701  -1378      *      * 
   200   1021  -1092  -1670  -1180  -1705    595  -1092  -1303  -1039  -1569   2403  -1131  -1991   -908  -1348    778   1902  -1011  -2025  -1603   200
     -   -149   -500    233     43   -381    399    106   -626    210   -466   -720    275    394     45     96    359    117   -369   -294   -249 
     -    -12  -7442  -8484   -894  -1115   -701  -1378      *      * 
   201   -742  -1375  -2508  -2718  -3698   1362  -2693  -3562  -2982  -3776  -2886  -1981  -2336  -2621  -3005   3169  -1183  -2447  -3856  -3651   201
     -   -149   -500    233     43   -381    399    106   -626    210   -466   -720    275    394     45     96    359    117   -369   -294   -249 
     -    -12  -7442  -8484   -894  -1115   -701  -1378      *      * 
   202  -3904  -3244  -4483  -4744   4436  -3934  -1848  -2962  -4575  -2394  -2507  -3766  -4186  -3845  -4126  -4011  -3988  -3213  -1146    -58   202
     -   -149   -500    233     43   -381    399    106   -626    210   -466   -720    275    394     45     96    359    117   -369   -294   -249 
     -    -12  -7442  -8484   -894  -1115   -701  -1378      *      * 
   203  -2062  -3827   3201   -175  -4107  -1927  -1371  -4143  -1703  -4016  -3404   2715  -2497  -1064  -2593  -1730  -2169  -3587  -4120  -3120   203
     -   -149   -500    233     43   -381    399    106   -626    210   -466   -720    275    394     45     96    359    117   -369   -294   -249 
     -    -12  -7442  -8484   -894  -1115   -701  -1378      *      * 
   204  -3572  -3491  -3930  -3374  -4367  -3463  -2544  -4583  -1435  -4243  -3795  -3226  -3764  -2331   4134  -3660  -3534  -4308  -3567  -3769   204
     -   -149   -500    233     43   -381    399    106   -626    210   -466   -720    275    394     45     96    359    117   -369   -294   -249 
     -    -12  -7442  -8484   -894  -1115   -701  -1378      *      * 
   205  -2223  -2724  -1933  -2058  -2721  -2617   2927  -3755  -2014  -3674  -3120  -2124   3753  -2148  -2171  -2297  -2434  -3291  -2925  -2282   205
     -   -149   -500    233     43   -381    399    106   -626    210   -466   -720    275    394     45     96    359    117   -369   -294   -249 
     -    -12  -7442  -8484   -894  -1115   -701  -1378      *      * 
   206  -2749  -3127  -2054  -2376  -3897  -2856  -2871  -4637  -3059  -4563  -4104   4298  -3433  -2867  -3263  -2819  -3038  -4043  -3716  -3493   206
     -   -149   -500    233     43   -381    399    106   -626    210   -466   -720    275    394     45     96    359    117   -369   -294   -249 
     -    -12  -7442  -8484   -894  -1115   -701  -1378      *      * 
   207  -2745  -2243  -5100  -4585   -876  -4797  -3688   2126  -4322   2651    316  -4484  -4198  -3465  -4000  -4110  -2648   -298  -2566  -2587   207
     -   -149   -500    233     43   -381    399    106   -626    210   -466   -720    275    394     45     96    359    117   -369   -294   -249 
     -    -12  -7442  -8484   -894  -1115   -701  -1378      *      * 
   208  -1982  -2727  -2394  -1378  -2730  -2671   -713  -2756   1800  -2563  -1878  -1367  -2650   -343   2277  -1901  -1749  -2528  -2340   3315   208
     -   -149   -500    233     43   -381    399    106   -626    210   -466   -720    275    394     45     96    359    117   -369   -294   -249 
     -    -12  -7442  -8484   -894  -1115   -701  -1378      *      * 
   209  -3057  -2546  -4170  -4088    407  -4005  -1067  -1526  -3596   1573  -1034  -3061  -3918  -2924  -3293  -3283  -2983  -1864   -368   4068   209
     -   -149   -500    233     43   -381    399    106   -626    210   -466   -720    275    394     45     96    359    117   -369   -294   -249 
     -    -12  -7442  -8484   -894  -1115   -701  -1378      *      * 
   210   -581  -1783    730   1786  -1993  -1568   -265  -1681     88  -1753   1591   -252  -1676    148   -401   -516    776  -1347  -2029   1527   210
     -   -149   -500    233     43   -381    399    106   -626    210   -466   -720    275    394     45     96    359    117   -369   -294   -249 
     -    -12  -7442  -8484   -894  -1115   -701  -1378      *      * 
   211  -2108  -1705  -4529  -4116  -1387  -4124  -3468    622  -3866   1495   -244  -3846  -3939  -3483  -3778  -3417  -2089   3030  -2842  -2572   211
     -   -149   -500    233     43   -381    399    106   -626    210   -466   -720    275    394     45     96    359    117   -369   -294   -249 
     -    -12  -7442  -8484   -894  -1115   -701  -1378      *      * 
   212    410  -1426   -723    856  -1556   -151   -335  -1181    -39    318   1652   -416  -1731     10   1540   -585   -495   -943  -1739  -1204   212
     -   -149   -500    233     43   -381    399    106   -626    210   -466   -720    275    394     45     96    359    117   -369   -294   -249 
     -    -12  -7442  -8484   -894  -1115   -701  -1378      *      * 
   213   -876  -2262   -574   1618  -2628  -1744   -356  -2332    246  -2248  -1370   -383   1109   1663   1932   -750   -799  -1915  -2376  -1772   213
     -   -149   -500    233     43   -381    399    106   -626    210   -466   -720    275    394     45     96    359    117   -369   -294   -249 
     -    -12  -7442  -8484   -894  -1115   -701  -1378      *      * 
   214  -3217  -3413  -3082  -2664  -4291  -3257  -2104  -4231   3883  -3955  -3433  -2635  -3520  -1813   -964  -3215  -3130  -3953  -3447  -3538   214
     -   -149   -500    233     43   -381    399    106   -626    210   -466   -720    275    394     45     96    359    117   -369   -294   -249 
     -    -12  -7442  -8484   -894  -1115   -701  -1378      *      * 
   215   -597  -1132  -1066   -511    981  -1778   -487   -782   1139  -1029   -307   -683    878   -276   -713   -750   1607   -613  -1432   1292   215
     -   -149   -500    233     43   -381    399    106   -626    210   -466   -720    275    394     45     96    359    117   -369   -294   -249 
     -   -778  -7442  -1282   -894  -1115   -701  -1378      *      * 
   216     -2   -683  -1447  -1253  -2414   1839  -1294  -2115  -1246  -2324  -1475   -922  -1539  -1066  -1501   1817   1597  -1367  -2602  -2229   216
     -   -149   -500    233     43   -381    399    106   -626    210   -466   -720    275    394     45     96    359    117   -369   -294   -249 
     -   -905  -6685  -1132   -894  -1115  -1933   -438      *      * 
   217   -406  -1133    184     70  -1516   -889   -381  -1644   -227  -1814  -1208   3163  -1368   -180   -540   -431   -572  -1263  -1670  -1078   217
     -   -149   -500    233     43   -381    399    106   -626    210   -466   -720    275    394     45     96    359    117   -369   -294   -249 
     -    -38  -5819  -6861   -894  -1115  -1473   -644      *      * 
   218    -24   -655  -1096   -932  -1921   -907   -985  -1469   -856  -1773  -1058   -741   2389   -780  -1091   -214   2210   -984  -2159  -1767   218
     -   -149   -500    233     43   -381    399    106   -626    210   -466   -720    275    394     45     96    359    117   -369   -294   -249 
     -    -25  -6415  -7457   -894  -1115  -2125   -376      *      * 
   219   -741  -2037     96   1905  -2415  -1349    -80  -2092   2146  -2017  -1219     -7  -1567    328    269   -590   -674  -1716  -2126  -1561   219
     -   -149   -500    233     43   -381    399    106   -626    210   -466   -720    275    394     45     96    359    117   -369   -294   -249 
     -    -25  -6415  -7457   -894  -1115   -223  -2802      *      * 
   220  -1366  -2953   1589    -46  -3251  -1782   -793  -3047   2454  -2956  -2135   2287  -2124   -398  -1096  -1151  -1354  -2585  -3112  -2342   220
     -   -149   -500    233     43   -381    399    106   -626    210   -466   -720    275    394     45     96    359    117   -369   -294   -249 
     -    -12  -7442  -8484   -894  -1115   -701  -1378      *      * 
   221  -1109   -891  -3347  -2769   1547  -2763  -1699   2108  -2436   -359     26  -2366   1705  -2095  -2317  -1875  -1062   1582  -1538  -1168   221
     -   -149   -500    233     43   -381    399    106   -626    210   -466   -720    275    394     45     96    359    117   -369   -294   -249 
     -    -12  -7442  -8484   -894  -1115   -701  -1378      *      * 
   222    886   -566  -2758  -2147   -491  -2223  -1096   1348  -1807   1353   2039  -1777  -2270  -1481  -1711    258   -642    135  -1039   -698   222
     -   -149   -500    233     43   -381    399    106   -626    210   -466   -720    275    394     45     96    359    117   -369   -294   -249 
     -    -12  -7442  -8484   -894  -1115   -701  -1378      *      * 
   223   -598  -1849    898   1653   1152  -1565   -266    213     92  -1820   -964   -238  -1678   1638   -403   -519   -540  -1418  -2081  -1446   223
     -   -149   -500    233     43   -381    399    106   -626    210   -466   -720    275    394     45     96    359    117   -369   -294   -249 
     -    -12  -7442  -8484   -894  -1115   -701  -1378      *      * 
   224  -2002  -3699   3355   -203  -3928  -1951  -1306  -3927  -1482  -3803  -3155   -587  -2479   2459  -2230  -1691  -2076  -3421  -3895  -2984   224
     -   -149   -500    233     43   -381    399    106   -626    210   -466   -720    275    394     45     96    359    117   -369   -294   -249 
     -    -12  -7442  -8484   -894  -1115   -701  -1378      *      * 
   225  -1903   2889  -4277  -3722   -911  -3704  -2700   1655  -3405   2350    181  -3379  -3521  -2875  -3204  -2883  -1846    112  -2164  -1979   225
     -   -149   -500    233     43   -381    399    106   -626    210   -466   -720    275    394     45     96    359    117   -369   -294   -249 
     -    -12  -7442  -8484   -894  -1115   -701  -1378      *      * 
   226   -576  -1017  -1170   -603  -1057  -1798   -525   -633    535    513   1788   -748  -1872    865    666   -775    814    914  -1397   -952   226
     -   -149   -500    233     43   -381    399    106   -626    210   -466   -720    275    394     45     96    359    117   -369   -294   -249 
     -    -12  -7442  -8484   -894  -1115   -701  -1378      *      * 
   227   -853  -2230   -716   1229  -2616  -1765   -312  -2309   1417  -2210  -1327   -404   1076   1311   1839   -731   -766  -1892  -2319  -1738   227
     -   -149   -500    233     43   -381    399    106   -626    210   -466   -720    275    394     45     96    359    117   -369   -294   -249 
     -    -12  -7442  -8484   -894  -1115   -701  -1378      *      * 
   228  -3441  -2707  -4406  -4513   3328  -4163   -701  -2404  -4088    752  -1890  -2972  -4053  -3029  -3579  -3368  -3329  -2525   3663   2489   228
     -   -149   -500    233     43   -381    399    106   -626    210   -466   -720    275    394     45     96    359    117   -369   -294   -249 
     -    -12  -7442  -8484   -894  -1115   -701  -1378      *      * 
   229  -2084  -1625  -4640  -4206  -1543  -4317  -3680   2536  -4038   1536   -345  -3968  -4040  -3661  -3978  -3591  -2048   2143  -3034  -2778   229
     -   -149   -500    233     43   -381    399    106   -626    210   -466   -720    275    394     45     96    359    117   -369   -294   -249 
     -    -12  -7442  -8484   -894  -1115   -701  -1378      *      * 
   230   -584  -1056  -1136   -570  -1101  -1794   -516    609   -380    231   -225   1194  -1869   1213   1154   -768   -522    983  -1433   -982   230
     -   -149   -500    233     43   -381    399    106   -626    210   -466   -720    275    394     45     96    359    117   -369   -294   -249 
     -  -1520  -7442   -631   -894  -1115   -701  -1378      *      * 
   231   -852  -1739   -997   -211  -2275  -1569    192  -1798   2279  -1650   -924   -285  -1605    602   2192   -769   -675  -1525  -1653  -1359   231
     -   -149   -500    233     43   -381    399    106   -626    211   -466   -720    275    394     45     96    359    117   -369   -294   -249 
     -   -533  -1731  -6999   -270  -2552  -1814   -483      *      * 
   232   -817  -1880   -536    -41  -2329  -1523     45  -1939   2380  -1814  -1057   -213  -1628   2094    872   -708   -689  -1625  -1859  -1452   233
     -   -149   -500    233     43   -381    399    106   -626    210   -466   -720    275    394     45     96    359    117   -369   -294   -249 
     -    -28  -6258  -7300   -894  -1115  -2212   -351      *      * 
   233    992   -944   -311     97  -1481  -1040   -106  -1079    232  -1260   -480    -80  -1305   1846   -152   -131   1192   -750  -1617  -1092   234
     -   -149   -500    233     43   -381    399    106   -626    210   -466   -720    275    394     45     96    359    117   -369   -294   -249 
     -    -28  -6258  -7300   -894  -1115  -2212   -351      *      * 
   234    198   -484   -880   -860  -2198   1633  -1036  -1959  -1019  -2166  -1339   -602  -1294   -828  -1269   2262   -149  -1195  -2375  -1982   235
     -   -149   -500    233     43   -381    399    106   -626    210   -466   -720    275    394     45     96    359    117   -369   -294   -249 
     -    -28  -6258  -7300   -894  -1115  -2212   -351      *      * 
   235    -46   -653  -1093  -1152  -2007   -826  -1215  -1922  -1218  -2182  -1494   -852  -1479  -1108  -1376   2983   -401  -1281  -2231  -1794   236
     -   -149   -500    233     43   -381    399    106   -626    210   -466   -720    275    394     45     96    359    117   -369   -294   -249 
     -    -28  -6258  -7300   -894  -1115  -2212   -351      *      * 
   236   1095   -892   -264     26  -1507   1082   2276  -1217     35  -1382   -596   -125  -1317     94   -353   -138   -168   -845  -1680  -1137   237
     -   -149   -500    233     43   -381    399    106   -626    210   -466   -720    275    394     45     96    359    117   -369   -294   -249 
     -    -28  -6258  -7300   -894  -1115   -775  -1266      *      * 
   237   -942  -1689  -1104   -604  -1738   1091   -517  -1662   1776  -1757  -1027   -748  -1998   -215    -73   -976   -899  -1410   4177  -1290   238
     -   -149   -500    233     43   -381    399    106   -626    210   -466   -720    275    394     45     96    359    117   -369   -294   -249 
     -    -16  -7042  -8084   -894  -1115   -347  -2226      *      * 
   238    528  -2128   -473   2085  -2453  -1652   2240  -2171    192  -2128  -1244   -301  -1770    130   1270   -636   -686  -1760  -2294  -1661   239
     -   -149   -500    233     43   -381    399    106   -626    210   -466   -720    275    394     45     96    359    117   -369   -294   -249 
     -    -12  -7442  -8484   -894  -1115   -701  -1378      *      * 
   239  -2761  -2540  -3251  -2958   2822  -3602   2783  -2341  -2671  -2050  -1819  -2386  -3575   2400  -2689  -2711  -2670  -2336    -63   2615   240
     -   -149   -500    233     43   -381    399    106   -626    210   -466   -720    275    394     45     96    359    117   -369   -294   -249 
     -    -12  -7442  -8484   -894  -1115   -701  -1378      *      * 
   240   -980  -2322   -786   1719  -2728  -1851   -380  -2402   1971  -2292  -1427   -491   1144     65   1260   -856   -886  -1998  -2387  -1834   241
     -   -149   -500    233     43   -381    399    106   -626    210   -466   -720    275    394     45     96    359    117   -369   -294   -249 
     -    -12  -7442  -8484   -894  -1115   -701  -1378      *      * 
   241  -2124  -2435  -2613  -2769  -1245   3280  -1979  -3282  -2924  -3203  -2795  -2503  -3217  -2710  -2980  -2281  -2398  -2926  -1811   2512   242
     -   -149   -500    233     43   -381    399    106   -626    210   -466   -720    275    394     45     96    359    117   -369   -294   -249 
     -    -12  -7442  -8484   -894  -1115   -701  -1378      *      * 
   242    392  -2094   1233    134  -2410  -1544   -243  -2158   1647  -2107  -1195   -180    980   1594   -343   -505   -574  -1715  -2280  -1596   243
     -   -149   -500    233     43   -381    399    106   -626    210   -466   -720    275    394     45     96    359    117   -369   -294   -249 
     -    -12  -7442  -8484   -894  -1115   -701  -1378      *      * 
   243   -624  -1250  -2705  -2750  -3406  -1503  -2535  -3131  -2701  -3412  -2555  -1930  -2248  -2445  -2733   2909   2219  -2182  -3633  -3379   244
     -   -149   -500    233     43   -381    399    106   -626    210   -466   -720    275    394     45     96    359    117   -369   -294   -249 
     -   -465  -7442  -1889   -894  -1115   -701  -1378      *      * 
   244  -2389  -2517  -3090  -3398  -4136   3727  -3268  -4527  -3723  -4467  -3993  -3105  -3183  -3525  -3577  -2629  -2773  -3783  -3518  -4022   245
     -   -149   -500    233     43   -381    399    106   -626    210   -466   -720    275    394     45     96    359    117   -369   -294   -249 
     -    -17  -6994  -8036   -894  -1115   -330  -2291      *      * 
   245  -2506  -2132  -4383  -4301  -2107  -3870  -3753   3806  -4080  -1081  -1125  -4012  -4038  -3936  -3993  -3643  -2570     78  -3292  -2940   246
     -   -149   -500    233     43   -381    399    106   -626    210   -466   -720    275    394     45     96    359    117   -369   -294   -249 
     -    -12  -7442  -8484   -894  -1115   -701  -1378      *      * 
   246  -2044  -1586  -4630  -4291  -1975  -4332  -4108   3495  -4165   -780   -747  -4049  -4159  -4007  -4233  -3675  -2042   1637  -3551  -3120   247
     -   -149   -500    233     43   -381    399    106   -626    210   -466   -720    275    394     45     96    359    117   -369   -294   -249 
     -    -12  -7442  -8484   -894  -1115   -701  -1378      *      * 
   247  -4022  -3300  -4202  -4471   -162  -3952  -1522  -3554  -4217  -3007  -3045  -3501  -4179  -3602  -3853  -3928  -4069  -3631   -835   4786   248
     -   -149   -500    233     43   -381    399    106   -626    210   -466   -720    275    394     45     96    359    117   -369   -294   -249 
     -    -12  -7442  -8484   -894  -1115   -701  -1378      *      * 
   248  -3103   5788  -4600  -4903  -4349  -3260  -4076  -4354  -4777  -4581  -4306  -4212  -3850  -4623  -4384  -3421  -3494  -3938  -3934  -4340   249
     -   -149   -500    233     43   -381    399    106   -626    210   -466   -720    275    394     45     96    359    117   -369   -294   -249 
     -    -12  -7442  -8484   -894  -1115   -701  -1378      *      * 
   249   -805  -1024  -1670  -1187   1508  -2059   -794   -561  -1026    713   -181   1844   1775   -873  -1261  -1111   -767   -473  -1146   -531   250
     -   -149   -500    233     43   -381    399    106   -626    210   -466   -720    275    394     45     96    359    117   -369   -294   -249 
     -    -12  -7442  -8484   -894  -1115   -701  -1378      *      * 
   250   -635  -1260  -2721  -2819  -3472  -1507  -2602  -3213  -2795  -3496  -2637  -1960  -2262  -2527  -2801   3267   1057  -2227  -3698  -3453   251
     -   -149   -500    233     43   -381    399    106   -626    210   -466   -720    275    394     45     96    359    117   -369   -294   -249 
     -    -12  -7442  -8484   -894  -1115   -701  -1378      *      * 
   251  -2337  -3017  -2637  -1653  -3753  -2831   -900  -3249    445  -2928  -2274  -1587  -2849   1897   3563  -2233  -2079  -3007  -2765  -2615   252
     -   -149   -500    233     43   -381    399    106   -626    210   -466   -720    275    394     45     96    359    117   -369   -294   -249 
     -    -12  -7442  -8484   -894  -1115   -701  -1378      *      * 
   252    523  -2359  -1055   -423  -2815  -1980   -438  -2449   2487  -2330  -1490   1180  -2048      2   1626  -1002  -1006  -2069  -2403  -1915   253
     -   -149   -500    233     43   -381    399    106   -626    210   -466   -720    275    394     45     96    359    117   -369   -294   -249 
     -    -12  -7442  -8484   -894  -1115   -701  -1378      *      * 
   253   -580  -2011   1101   1235  -2312  -1528   -209  -2049   1626  -2017   1927   -169  -1636    241   -307   -464    624  -1622  -2203  -1530   254
     -   -149   -500    233     43   -381    399    106   -626    210   -466   -720    275    394     45     96    359    117   -369   -294   -249 
     -    -12  -7442  -8484   -894  -1115   -701  -1378      *      * 
   254   -599   2963  -2823  -2412  -1517  -1731  -1692   -864  -2139  -1375   -712  -1820  -2213  -1861  -2139   1638   1436   1761  -1978  -1643   255
     -   -149   -500    233     43   -381    399    106   -626    210   -466   -720    275    394     45     96    359    117   -369   -294   -249 
     -    -12  -7442  -8484   -894  -1115   -701  -1378      *      * 
   255  -1770  -3590   1850   3014  -3789  -1832  -1093  -3673  -1207  -3557  -2828   -424  -2315   1132  -1969  -1465  -1811  -3168  -3744  -2798   256
     -   -149   -500    233     43   -381    399    106   -626    210   -466   -720    275    394     45     96    359    117   -369   -294   -249 
     -    -12  -7442  -8484   -894  -1115   -701  -1378      *      * 
   256   -722  -2138    976     51  -2463  -1609   -307  -2194    138  -2150  -1256   -254  -1741   2712   1021   -600   1101  -1769  -2322  -1662   257
     -   -149   -500    233     43   -381    399    106   -626    210   -466   -720    275    394     45     96    359    117   -369   -294   -249 
     -    -12  -7442  -8484   -894  -1115   -701  -1378      *      * 
   257  -1420  -1116  -3786  -3253  -1281  -3264  -2348   1628  -2964   -597   2474  -2883  -3224  -2666  -2880  -2415    849   2593  -2150  -1791   258
     -   -149   -500    233     43   -381    399    106   -626    210   -466   -720    275    394     45     96    359    117   -369   -294   -249 
     -    -12  -7442  -8484   -894  -1115   -701  -1378      *      * 
   258   2462  -1208  -3027  -3060  -3284  -1518  -2646  -2766  -2906  -3203  -2414  -2043  -2267  -2614  -2861   -869   2815  -1980  -3573  -3360   259
     -   -149   -500    233     43   -381    399    106   -626    210   -466   -720    275    394     45     96    359    117   -369   -294   -249 
     -    -12  -7442  -8484   -894  -1115   -701  -1378      *      * 
   259   1476  -2013   1317   1038  -2298    -29   -381  -2001    -57  -2041  -1179   -272  -1758     38   -571   -620   -676    654  -2288  -1631   260
     -   -149   -500    233     43   -381    399    106   -626    210   -466   -720    275    394     45     96    359    117   -369   -294   -249 
     -    -12  -7442  -8484   -894  -1115   -701  -1378      *      * 
   260   -645  -2000   -441   1669  -2354  -1577   -290  -2076    144  -2057  -1165   -258  -1706    151    998   1385   1094  -1658  -2249  -1601   261
     -   -149   -500    233     43   -381    399    106   -626    210   -466   -720    275    394     45     96    359    117   -369   -294   -249 
     -    -12  -7442  -8484   -894  -1115   -701  -1378      *      * 
   261  -3371  -2888  -4716  -4628  -1407  -4203  -3653   -947  -4306   3212   -381  -4472  -4191  -3767  -3993  -4264  -3364  -1600  -2791  -2682   262
     -   -149   -500    233     43   -381    399    106   -626    210   -466   -720    275    394     45     96    359    117   -369   -294   -249 
     -    -12  -7442  -8484   -894  -1115   -701  -1378      *      * 
   262   -921  -1955   -972   -381  -2247    -45   -440    378    231  -1919  -1120   -601  -1961   2861   1701   -879   -840  -1574  -2151  -1647   263
     -   -149   -500    233     43   -381    399    106   -626    210   -466   -720    275    394     45     96    359    117   -369   -294   -249 
     -    -12  -7442  -8484   -894  -1115   -701  -1378      *      * 
   263  -1026  -2323   -903   -314  -2756  -1900   -404  -2416   1979  -2303  -1448   2082  -1979     39   1573    605   -928  -2020  -2389  -1864   264
     -   -149   -500    233     43   -381    399    106   -626    210   -466   -720    275    394     45     96    359    117   -369   -294   -249 
     -    -12  -7442  -8484   -894  -1115   -701  -1378      *      * 
   264   -852  -2175    765    797  -2425  -1667   -431  -2128   1709   1466  -1296   -319  -1840    -15   -521   -737   -799  -1759  -2376  -1727   265
     -   -149   -500    233     43   -381    399    106   -626    210   -466   -720    275    394     45     96    359    117   -369   -294   -249 
     -    -12  -7442  -8484   -894  -1115   -701  -1378      *      * 
   265  -1415  -2139  -1230  -1531  -3834   3228  -2223  -3887  -2388  -3964  -3212   1916  -2627  -2034  -2739  -1518  -1767  -3001  -3825  -3432   266
     -   -149   -500    233     43   -381    399    106   -626    210   -466   -720    275    394     45     96    359    117   -369   -294   -249 
     -    -12  -7442  -8484   -894  -1115   -701  -1378      *      * 
   266  -2173  -1714  -4699  -4242  -1364  -4364  -3625   2685  -4056   1832   -169  -4019  -4040  -3579  -3942  -3633  -2128   1527  -2890  -2708   267
     -   -149   -500    233     43   -381    399    106   -626    210   -466   -720    275    394     45     96    359    117   -369   -294   -249 
     -    -12  -7442  -8484   -894  -1115   -701  -1378      *      * 
   267   2052  -1416  -1445  -1171  -2569  -1566   2466  -2326  -1137  -2492  -1675  -1140  -2065  -1048  -1478   1993   -891  -1775  -2745  -2246   268
     -   -149   -500    233     43   -381    399    106   -626    210   -466   -720    275    394     45     96    359    117   -369   -294   -249 
     -    -12  -7442  -8484   -894  -1115   -701  -1378      *      * 
   268   2902   3904  -3648  -3763  -3277  -1592  -2938  -2663  -3430  -3203  -2465  -2296  -2358  -3044  -3202   -961  -1126  -1945  -3600  -3439   269
     -   -149   -500    233     43   -381    399    106   -626    210   -466   -720    275    394     45     96    359    117   -369   -294   -249 
     -    -12  -7442  -8484   -894  -1115   -701  -1378      *      * 
   269   1389  -1194  -1399   -891  -1556   1737   -832  -1133   -608    567   -664   -957  -1986   -610    610   -826   -696   -906  -1848  -1409   270
     -   -149   -500    233     43   -381    399    106   -626    210   -466   -720    275    394     45     96    359    117   -369   -294   -249 
     -    -12  -7442  -8484   -894  -1115   -701  -1378      *      * 
   270   2874  -1208  -3048  -3090  -3304  -1516  -2665  -2789  -2935  -3226  -2433  -2052  -2267  -2638  -2882   -868   2224  -1992  -3592  -3383   271
     -   -149   -500    233     43   -381    399    106   -626    210   -466   -720    275    394     45     96    359    117   -369   -294   -249 
     -    -12  -7442  -8484   -894  -1115   -701  -1378      *      * 
   271  -4022  -3300  -4202  -4471   -162  -3952  -1522  -3554  -4217  -3007  -3045  -3501  -4179  -3602  -3853  -3928  -4069  -3631   -835   4786   272
     -   -149   -500    233     43   -381    399    106   -626    210   -466   -720    275    394     45     96    359    117   -369   -294   -249 
     -    -12  -7442  -8484   -894  -1115   -701  -1378      *      * 
   272  -3877  -3574  -3390  -3607  -2722  -3539   5365  -4887  -3381  -4487  -4288  -3580  -3986  -3571  -3330  -3992  -4050  -4628  -2940  -2300   273
     -   -149   -500    233     43   -381    399    106   -626    210   -466   -720    275    394     45     96    359    117   -369   -294   -249 
     -    -12  -7442  -8484   -894  -1115   -701  -1378      *      * 
   273   3526  -1873  -3387  -3638  -3818  -2115  -3250  -3479  -3635  -3847  -3229  -2715  -2848  -3363  -3482  -1631  -1814  -2726  -3850  -3860   274
     -   -149   -500    233     43   -381    399    106   -626    210   -466   -720    275    394     45     96    359    117   -369   -294   -249 
     -    -12  -7442  -8484   -894  -1115   -701  -1378      *      * 
   274  -1414  -2135  -1248  -1550  -3837   3258  -2237  -3892  -2404  -3970  -3219   1805  -2631  -2051  -2750  -1520  -1769  -3002  -3827  -3440   275
     -   -149   -500    233     43   -381    399    106   -626    210   -466   -720    275    394     45     96    359    117   -369   -294   -249 
     -    -12  -7442  -8484   -894  -1115   -701  -1378      *      * 
   275  -2984  -2480  -5199  -4640   -713  -4896  -3609   -173  -4300   2410   3840  -4587  -4205  -3352  -3913  -4212  -2855   -913  -2420  -2498   276
     -   -149   -500    233     43   -381    399    106   -626    210   -466   -720    275    394     45     96    359    117   -369   -294   -249 
     -    -12  -7442  -8484   -894  -1115   -701  -1378      *      * 
   276   -874  -2322   -206   2218  -2675    250   -466  -2428    793  -2381  -1498   -290  -1843    -36   -625   1383   -840  -1982  -2559  -1861   277
     -   -149   -500    233     43   -381    399    106   -626    210   -466   -720    275    394     45     96    359    117   -369   -294   -249 
     -    -12  -7442  -8484   -894  -1115   -701  -1378      *      * 
   277   -557  -1348   1081   -223    432  -1660   -374   1030   -130  -1273   -505   1019    844    -54   -563   -613    792   -850  -1682  -1160   278
     -   -149   -500    233     43   -381    399    106   -626    210   -466   -720    275    394     45     96    359    117   -369   -294   -249 
     -    -12  -7442  -8484   -894  -1115   -701  -1378      *      * 
   278    529  -2077   -319   1191  -2398  -1544   -254  -2143    968  -2100  -1191   1142  -1672    194   -362   1577   -577  -1704  -2279  -1597   279
     -   -149   -500    233     43   -381    399    106   -626    210   -466   -720    275    394     45     96    359    117   -369   -294   -249 
     -    -12  -7442  -8484   -894  -1115   -701  -1378      *      * 
   279    778  -1696   1024    706  -1903  -1560   -237    402    121  -1662   -817   -254  -1651   1206   -361   -483    475    361  -1954  -1348   280
     -   -149   -500    233     43   -381    399    106   -626    210   -466   -720    275    394     45     96    359    117   -369   -294   -249 
     -    -12  -7442  -8484   -894  -1115   -701  -1378      *      * 
   280  -2510  -3112  -3242  -1832  -4014  -2974   -858  -3322   1816  -2954  -2305  -1683  -2918   -443   3576  -2392  -2174  -3107  -2765  -2702   281
     -   -149   -500    233     43   -381    399    106   -626    210   -466   -720    275    394     45     96    359    117   -369   -294   -249 
     -    -12  -7442  -8484   -894  -1115   -701  -1378      *      * 
   281    513  -2010   1155   1006  -2327  -1509   -174  -2075   1306  -2023  -1102   -145  -1608    283    807   -427    954  -1630  -2194  -1514   282
     -   -149   -500    233     43   -381    399    106   -626    210   -466   -720    275    394     45     96    359    117   -369   -294   -249 
     -    -12  -7442  -8484   -894  -1115   -701  -1378      *      * 
   282   -848  -2347   1983   1793  -2650  -1614   -419  -2410    -84  -2356  -1464   -242  -1809     16    988   -698   1049  -1964  -2532  -1819   283
     -   -149   -500    233     43   -381    399    106   -626    210   -466   -720    275    394     45     96    359    117   -369   -294   -249 
     -    -12  -7442  -8484   -894  -1115   -701  -1378      *      * 
   283  -2012  -1559  -4601  -4266  -2044  -4294  -4103   1590  -4142   -876   -815  -4015  -4144  -4017  -4226  -3635  -2014   3380  -3598  -3134   284
     -   -149   -500    233     43   -381    399    106   -626    210   -466   -720    275    394     45     96    359    117   -369   -294   -249 
     -    -12  -7442  -8484   -894  -1115   -701  -1378      *      * 
   284  -1971  -2892  -1094   -998  -2265  -2400   3977  -3121   -356  -2934  -2307  -1191  -2667   3147   -507  -1846  -1917  -2817  -2397  -1639   285
     -   -149   -500    233     43   -381    399    106   -626    210   -466   -720    275    394     45     96    359    117   -369   -294   -249 
     -    -12  -7442  -8484   -894  -1115   -701  -1378      *      * 
   285  -1068  -2384   -813    972  -2788  -1905   3336  -2457    325  -2343  -1492   -545  -1999   2017   1487   -941   -969  -2063  -2428  -1892   286
     -   -149   -500    233     43   -381    399    106   -626    210   -466   -720    275    394     45     96    359    117   -369   -294   -249 
     -    -12  -7442  -8484   -894  -1115   -701  -1378      *      * 
   286  -1381  -2618   1002   -545  -3110  -2113   -567  -2723   2624  -2556  -1746   -758  -2213   -135   2185  -1244  -1259  -2351  -2583  -2130   287
     -   -149   -500    233     43   -381    399    106   -626    210   -466   -720    275    394     45     96    359    117   -369   -294   -249 
     -    -12  -7442  -8484   -894  -1115   -701  -1378      *      * 
   287  -3902  -3010  -4519  -4762   3695  -4314   -779  -2762  -4324  -2134  -2196  -3117  -4227  -3209  -3773  -3640  -3794  -2958   4587   1143   288
     -   -149   -500    233     43   -381    399    106   -626    210   -466   -720    275    394     45     96    359    117   -369   -294   -249 
     -    -12  -7442  -8484   -894  -1115   -701  -1378      *      * 
   288   -628   -610  -2191  -1600   -568  -2077   -902   1336  -1341    304   1802  -1438  -2132   1886  -1411    666   -569    767  -1061   -697   289
     -   -149   -500    233     43   -381    399    106   -626    210   -466   -720    275    394     45     96    359    117   -369   -294   -249 
     -  -1598  -7442   -591   -894  -1115   -701  -1378      *      * 
   289   -466  -1191    136     15  -1585   -938   -443  -1729   -297  -1893  -1288   3250  -1422   -245   -610   -491   -636  -1342  -1731  -1144   290
     -   -149   -500    233     43   -381    399    106   -626    210   -466   -720    275    394     45     96    359    117   -369   -294   -249 
     -    -37  -5881  -6923   -894  -1115   -186  -3049      *      * 
   290    815  -2398  -1520   -856  -3005  -2202   -656  -2577    350  -2467  -1695   -982  -2307   1883   2993  -1343  -1310  -2239  -2523  -2150   291
     -   -149   -500    233     43   -381    399    106   -626    210   -466   -720    275    394     45     96    359    117   -369   -294   -249 
     -    -12  -7442  -8484   -894  -1115   -701  -1378      *      * 
   291  -2089  -3855   3571   -185  -4137  -1936  -1393  -4187  -1745  -4057  -3459   1807  -2512  -1090  -2650  -1753  -2201  -3626  -4153  -3148   292
     -   -149   -500    233     43   -381    399    106   -626    210   -466   -720    275    394     45     96    359    117   -369   -294   -249 
     -    -12  -7442  -8484   -894  -1115   -701  -1378      *      * 
   292  -1670  -3453   1534   2591  -3672    273  -1030  -3540  -1104  -3433  -2675   2064  -2265   -669  -1849  -1384  -1702  -3038  -3622  -2701   293
     -   -149   -500    233     43   -381    399    106   -626    210   -466   -720    275    394     45     96    359    117   -369   -294   -249 
     -    -12  -7442  -8484   -894  -1115   -701  -1378      *      * 
   293  -1686   2860  -4187  -3701  -1516  -3704  -2921   2788  -3457    642   -435  -3351  -3596  -3165  -3386  -2902  -1653   1643  -2602  -2242   294
     -   -149   -500    233     43   -381    399    106   -626    210   -466   -720    275    394     45     96    359    117   -369   -294   -249 
     -    -12  -7442  -8484   -894  -1115   -701  -1378      *      * 
   294  -1994  -2914  -1095  -1009  -2366  -2406   2073  -3164   -365  -2972  -2346  -1203  -2680   3943   -513  -1867  -1942  -2856  -2465  -1728   295
     -   -149   -500    233     43   -381    399    106   -626    210   -466   -720    275    394     45     96    359    117   -369   -294   -249 
     -    -12  -7442  -8484   -894  -1115   -701  -1378      *      * 
   295  -1776   3544  -4343  -3926  -1857  -3871  -3387   1774  -3734   -893   -714  -3586  -3800  -3535  -3737  -3125  -1771   2765  -3072  -2648   296
     -   -149   -500    233     43   -381    399    106   -626    210   -466   -720    275    394     45     96    359    117   -369   -294   -249 
     -    -12  -7442  -8484   -894  -1115   -701  -1378      *      * 
   296  -2024  -1555  -4638  -4298  -2080  -4369  -4185   2040  -4194   -899   -834  -4064  -4185  -4079  -4292  -3710  -2020   3246  -3660  -3192   297
     -   -149   -500    233     43   -381    399    106   -626    210   -466   -720    275    394     45     96    359    117   -369   -294   -249 
     -    -12  -7442  -8484   -894  -1115   -701  -1378      *      * 
   297  -1786   2890  -4357  -3946  -1880  -3885  -3430   1559  -3759   -905   -730  -3607  -3817  -3566  -3767  -3144  -1783   3061  -3112  -2684   298
     -   -149   -500    233     43   -381    399    106   -626    210   -466   -720    275    394     45     96    359    117   -369   -294   -249 
     -    -12  -7442  -8484   -894  -1115   -701  -1378      *      * 
   298   3526  -1873  -3387  -3638  -3818  -2115  -3250  -3479  -3635  -3847  -3229  -2715  -2848  -3363  -3482  -1631  -1814  -2726  -3850  -3860   299
     -   -149   -500    233     43   -381    399    106   -626    210   -466   -720    275    394     45     96    359    117   -369   -294   -249 
     -    -12  -7442  -8484   -894  -1115   -701  -1378      *      * 
   299  -1680  -2119  -3327  -3541  -3740  -2348  -3223  -3396  -3447  -3750  -3249  -2849  -3039  -3332  -3347  -1934   3920  -2813  -3757  -3736   300
     -   -149   -500    233     43   -381    399    106   -626    210   -466   -720    275    394     45     96    359    117   -369   -294   -249 
     -    -12  -7442  -8484   -894  -1115   -701  -1378      *      * 
   300  -2033  -1555  -4660  -4320  -2099  -4412  -4239   2753  -4227   -910   -844  -4096  -4210  -4117  -4333  -3756  -2026   2849  -3699  -3228   301
     -   -149   -500    233     43   -381    399    106   -626    210   -466   -720    275    394     45     96    359    117   -369   -294   -249 
     -    -12  -7442  -8484   -894  -1115   -701  -1378      *      * 
   301   3526  -1873  -3387  -3638  -3818  -2115  -3250  -3479  -3635  -3847  -3229  -2715  -2848  -3363  -3482  -1631  -1814  -2726  -3850  -3860   302
     -   -149   -500    233     43   -381    399    106   -626    210   -466   -720    275    394     45     96    359    117   -369   -294   -249 
     -    -12  -7442  -8484   -894  -1115   -701  -1378      *      * 
   302  -3904  -3244  -4483  -4744   4436  -3934  -1848  -2962  -4575  -2394  -2507  -3766  -4186  -3845  -4126  -4011  -3988  -3213  -1146    -58   303
     -   -149   -500    233     43   -381    399    106   -626    210   -466   -720    275    394     45     96    359    117   -369   -294   -249 
     -    -12  -7442  -8484   -894  -1115   -701  -1378      *      * 
   303  -3196  -3194  -3915  -4259  -4867   3789  -4005  -5414  -4591  -5241  -4823  -3935  -3840  -4374  -4341  -3455  -3585  -4634  -4094  -4784   304
     -   -149   -500    233     43   -381    399    106   -626    210   -466   -720    275    394     45     96    359    117   -369   -294   -249 
     -    -12  -7442  -8484   -894  -1115   -701  -1378      *      * 
   304  -2974  -2816  -4159  -4200  -2091  -3504  -3380  -1690  -3763  -1179   5175  -3864  -3864  -3670  -3585  -3468  -3151  -2065  -3012  -2758   305
     -   -149   -500    233     43   -381    399    106   -626    210   -466   -720    275    394     45     96    359    117   -369   -294   -249 
     -    -12  -7442  -8484   -894  -1115   -701  -1378      *      * 
   305  -3196  -3194  -3915  -4259  -4867   3789  -4005  -5414  -4591  -5241  -4823  -3935  -3840  -4374  -4341  -3455  -3585  -4634  -4094  -4784   306
     -   -149   -500    233     43   -381    399    106   -626    210   -466   -720    275    394     45     96    359    117   -369   -294   -249 
     -    -12  -7442  -8484   -894  -1115   -701  -1378      *      * 
   306  -2506  -2132  -4383  -4301  -2107  -3870  -3753   3806  -4080  -1081  -1125  -4012  -4038  -3936  -3993  -3643  -2570     78  -3292  -2940   307
     -   -149   -500    233     43   -381    399    106   -626    210   -466   -720    275    394     45     96    359    117   -369   -294   -249 
     -    -12  -7442  -8484   -894  -1115   -701  -1378      *      * 
   307  -2047  -3781   2622   -187  -4077  -1930  -1371  -4114  -1688  -3991  -3373   3337  -2496  -1063  -2562  -1723  -2154  -3559  -4088  -3103   308
     -   -149   -500    233     43   -381    399    106   -626    210   -466   -720    275    394     45     96    359    117   -369   -294   -249 
     -    -12  -7442  -8484   -894  -1115   -701  -1378      *      * 
   308  -3217  -3413  -3082  -2664  -4291  -3257  -2104  -4231   3883  -3955  -3433  -2635  -3520  -1813   -964  -3215  -3130  -3953  -3447  -3538   309
     -   -149   -500    233     43   -381    399    106   -626    210   -466   -720    275    394     45     96    359    117   -369   -294   -249 
     -    -12  -7442  -8484   -894  -1115   -701  -1378      *      * 
   309   1385  -1227  -2645  -2652  -3414  -1477  -2479  -3153  -2654  -3395  -2514  -1877   3320  -2365  -2722   1041  -1010  -2177  -3627  -3381   310
     -   -149   -500    233     43   -381    399    106   -626    210   -466   -720    275    394     45     96    359    117   -369   -294   -249 
     -    -12  -7442  -8484   -894  -1115   -701  -1378      *      * 
   310  -2072  -3841   3380   -177  -4120  -1929  -1377  -4159  -1717  -4031  -3424   2370  -2501  -1072  -2614  -1738  -2181  -3602  -4134  -3130   311
     -   -149   -500    233     43   -381    399    106   -626    210   -466   -720    275    394     45     96    359    117   -369   -294   -249 
     -    -12  -7442  -8484   -894  -1115   -701  -1378      *      * 
   311  -2029  -1554  -4654  -4314  -2096  -4401  -4225   2438  -4218   -911   -843  -4087  -4204  -4108  -4322  -3744  -2024   3064  -3691  -3219   312
     -   -149   -500    233     43   -381    399    106   -626    210   -466   -720    275    394     45     96    359    117   -369   -294   -249 
     -    -12  -7442  -8484   -894  -1115   -701  -1378      *      * 
   312  -3572  -3491  -3930  -3374  -4367  -3463  -2544  -4583  -1435  -4243  -3795  -3226  -3764  -2331   4134  -3660  -3534  -4308  -3567  -3769   313
     -   -149   -500    233     43   -381    399    106   -626    210   -466   -720    275    394     45     96    359    117   -369   -294   -249 
     -    -12  -7442  -8484   -894  -1115   -701  -1378      *      * 
   313  -1414  -2011  -1493  -1024   3316  -2314   -703  -1750   1043  -1764  -1171  -1131  -2415   1811   -351  -1454  -1325  -1600  -1504   -699   314
     -   -149   -500    233     43   -381    399    106   -626    210   -466   -720    275    394     45     96    359    117   -369   -294   -249 
     -    -12  -7442  -8484   -894  -1115   -701  -1378      *      * 
   314  -2174  -1982  -4186  -4170  -2484  -3406  -3713     42  -3993  -1584  -1517  -3697  -3771  -3891  -3924  -3057  -2329   3646  -3507  -3148   315
     -   -149   -500    233     43   -381    399    106   -626    210   -466   -720    275    394     45     96    359    117   -369   -294   -249 
     -    -12  -7442  -8484   -894  -1115   -701  -1378      *      * 
   315    535  -1397  -4265  -3861  -1883  -3798  -3381   3206  -3676   -903   -730  -3532  -3769  -3488  -3700  -3058  -1768   1714  -3111  -2691   316
     -   -149   -500    233     43   -381    399    106   -626    210   -466   -720    275    394     45     96    359    117   -369   -294   -249 
     -    -12  -7442  -8484   -894  -1115   -701  -1378      *      * 
   316  -3877  -3574  -3390  -3607  -2722  -3539   5365  -4887  -3381  -4487  -4288  -3580  -3986  -3571  -3330  -3992  -4050  -4628  -2940  -2300   317
     -   -149   -500    233     43   -381    399    106   -626    210   -466   -720    275    394     45     96    359    117   -369   -294   -249 
     -    -12  -7442  -8484   -894  -1115   -701  -1378      *      * 
   317    991  -2016  -3374  -3053   2652  -3357   2608  -1685  -2766  -1647  -1273  -2385  -3355  -2250  -2678  -2472  -2194  -1653   -126   3127   318
     -   -149   -500    233     43   -381    399    106   -626    210   -466   -720    275    394     45     96    359    117   -369   -294   -249 
     -    -12  -7442  -8484   -894  -1115   -701  -1378      *      * 
   318  -1282  -2442   2169   -398  -3546   1765  -1287  -3381  -1354  -3379  -2583   -683  -2248   -952  -1992   1973  -1465  -2720  -3571  -2816   319
     -   -149   -500    233     43   -381    399    106   -626    210   -466   -720    275    394     45     96    359    117   -369   -294   -249 
     -    -12  -7442  -8484   -894  -1115   -701  -1378      *      * 
   319   1455  -1183  -3619  -3018   -684  -3058  -1944   1336  -2681   1680   2473  -2657  -2980  -2238  -2521  -2171  -1351    -22  -1643  -1402   320
     -   -149   -500    233     43   -381    399    106   -626    210   -466   -720    275    394     45     96    359    117   -369   -294   -249 
     -    -12  -7442  -8484   -894  -1115   -701  -1378      *      * 
   320   -858  -1484  -2348  -2550  -3577  -1664  -2592  -3485  -2766  -3689  -2857  -1965   3693  -2510  -2826   1280  -1282  -2481  -3732  -3466   321
     -   -149   -500    233     43   -381    399    106   -626    210   -466   -720    275    394     45     96    359    117   -369   -294   -249 
     -    -12  -7442  -8484   -894  -1115   -701  -1378      *      * 
   321  -2463  -3099  -3171  -1777  -3991  -2948   -832  -3297   3213  -2931  -2274  -1644  -2888   -414   2380  -2341  -2130  -3076  -2749  -2676   322
     -   -149   -500    233     43   -381    399    106   -626    210   -466   -720    275    394     45     96    359    117   -369   -294   -249 
     -    -12  -7442  -8484   -894  -1115   -701  -1378      *      * 
   322  -1359  -3002   1119   1612  -3272  -1741   -818  -3090   -721  -3011  -2187   1410  -2108   -427  -1366   2238  -1360  -2613  -3196  -2370   323
     -   -149   -500    233     43   -381    399    106   -626    210   -466   -720    275    394     45     96    359    117   -369   -294   -249 
     -    -12  -7442  -8484   -894  -1115   -701  -1378      *      * 
   323  -2008  -1605  -4453  -3962  -1267  -4041  -3206   2207  -3719    -90   4039  -3688  -3810  -3280  -3601  -3264  -1963   1253  -2636  -2419   324
     -   -149   -500    233     43   -381    399    106   -626    210   -466   -720    275    394     45     96    359    117   -369   -294   -249 
     -    -12  -7442  -8484   -894  -1115   -701  -1378      *      * 
   324  -3264  -3765  -1447   3822  -4535  -2948  -2636  -4814  -2810  -4653  -4248  -2115  -3463  -2478  -3225  -3107  -3392  -4410  -4009  -3981   325
     -   -149   -500    233     43   -381    399    106   -626    210   -466   -720    275    394     45     96    359    117   -369   -294   -249 
     -    -12  -7442  -8484   -894  -1115   -701  -1378      *      * 
   325   -796  -1588  -1205  -1278  -3389   1243  -1756  -3189  -1738  -3305  -2439   1688  -2191  -1475  -2121   2683  -1120  -2331  -3489  -2999   326
     -   -149   -500    233     43   -381    399    106   -626    210   -466   -720    275    394     45     96    359    117   -369   -294   -249 
     -    -12  -7442  -8484   -894  -1115   -701  -1378      *      * 
   326  -4022  -3300  -4202  -4471   -162  -3952  -1522  -3554  -4217  -3007  -3045  -3501  -4179  -3602  -3853  -3928  -4069  -3631   -835   4786   327
     -   -149   -500    233     43   -381    399    106   -626    210   -466   -720    275    394     45     96    359    117   -369   -294   -249 
     -    -12  -7442  -8484   -894  -1115   -701  -1378      *      * 
   327  -4022  -3300  -4202  -4471   -162  -3952  -1522  -3554  -4217  -3007  -3045  -3501  -4179  -3602  -3853  -3928  -4069  -3631   -835   4786   328
     -   -149   -500    233     43   -381    399    106   -626    210   -466   -720    275    394     45     96    359    117   -369   -294   -249 
     -    -12  -7442  -8484   -894  -1115   -701  -1378      *      * 
   328  -3220  -3396  -2530  -2667  -3851  -3171  -2735  -4442  -2277  -4159  -3816  -2784  -3622   4474  -2342  -3267  -3359  -4138  -3573  -3441   329
     -   -149   -500    233     43   -381    399    106   -626    210   -466   -720    275    394     45     96    359    117   -369   -294   -249 
     -    -12  -7442  -8484   -894  -1115   -701  -1378      *      * 
   329  -3264  -3765  -1447   3822  -4535  -2948  -2636  -4814  -2810  -4653  -4248  -2115  -3463  -2478  -3225  -3107  -3392  -4410  -4009  -3981   330
     -   -149   -500    233     43   -381    399    106   -626    210   -466   -720    275    394     45     96    359    117   -369   -294   -249 
     -    -12  -7442  -8484   -894  -1115   -701  -1378      *      * 
   330   -688  -1005  -2391  -1996  -1596  -1815  -1580   1996  -1783  -1372   -756  -1669  -2249  -1602  -1912   1878   1849   -525  -2068  -1698   331
     -   -149   -500    233     43   -381    399    106   -626    210   -466   -720    275    394     45     96    359    117   -369   -294   -249 
     -    -12  -7442  -8484   -894  -1115   -701  -1378      *      * 
   331  -3196  -3194  -3915  -4259  -4867   3789  -4005  -5414  -4591  -5241  -4823  -3935  -3840  -4374  -4341  -3455  -3585  -4634  -4094  -4784   332
     -   -149   -500    233     43   -381    399    106   -626    210   -466   -720    275    394     45     96    359    117   -369   -294   -249 
     -    -12  -7442  -8484   -894  -1115   -701  -1378      *      * 
   332  -3572  -3491  -3930  -3374  -4367  -3463  -2544  -4583  -1435  -4243  -3795  -3226  -3764  -2331   4134  -3660  -3534  -4308  -3567  -3769   333
     -   -149   -500    233     43   -381    399    106   -626    210   -466   -720    275    394     45     96    359    117   -369   -294   -249 
     -    -12  -7442  -8484   -894  -1115   -701  -1378      *      * 
   333   3526  -1873  -3387  -3638  -3818  -2115  -3250  -3479  -3635  -3847  -3229  -2715  -2848  -3363  -3482  -1631  -1814  -2726  -3850  -3860   334
     -   -149   -500    233     43   -381    399    106   -626    210   -466   -720    275    394     45     96    359    117   -369   -294   -249 
     -    -12  -7442  -8484   -894  -1115   -701  -1378      *      * 
   334  -3196  -3194  -3915  -4259  -4867   3789  -4005  -5414  -4591  -5241  -4823  -3935  -3840  -4374  -4341  -3455  -3585  -4634  -4094  -4784   335
     -   -149   -500    233     43   -381    399    106   -626    210   -466   -720    275    394     45     96    359    117   -369   -294   -249 
     -    -12  -7442  -8484   -894  -1115   -701  -1378      *      * 
   335  -3572  -3491  -3930  -3374  -4367  -3463  -2544  -4583  -1435  -4243  -3795  -3226  -3764  -2331   4134  -3660  -3534  -4308  -3567  -3769   336
     -   -149   -500    233     43   -381    399    106   -626    210   -466   -720    275    394     45     96    359    117   -369   -294   -249 
     -    -12  -7442  -8484   -894  -1115   -701  -1378      *      * 
   336  -3359  -3855   4091  -1760  -4660  -2944  -2744  -5137  -3226  -4926  -4562  -2110  -3493  -2619  -3804  -3177  -3522  -4662  -4114  -4101   337
     -   -149   -500    233     43   -381    399    106   -626    210   -466   -720    275    394     45     96    359    117   -369   -294   -249 
     -    -12  -7442  -8484   -894  -1115   -701  -1378      *      * 
   337  -2152  -3238   2475   -805  -4272   2966  -1898  -4336  -2248  -4257  -3639  -1138  -2783  -1639  -2992  -1994  -2357  -3674  -4093  -3521   338
     -   -149   -500    233     43   -381    399    106   -626    210   -466   -720    275    394     45     96    359    117   -369   -294   -249 
     -    -12  -7442  -8484   -894  -1115   -701  -1378      *      * 
   338  -1649  -1610  -2756   1019   -775  -3072  -1859   -219  -2029   2322   2506  -2299  -2997  -1812  -2127  -2179  -1574   -576  -1868  -1646   339
     -   -149   -500    233     43   -381    399    106   -626    210   -466   -720    275    394     45     96    359    117   -369   -294   -249 
     -    -12  -7442  -8484   -894  -1115   -701  -1378      *      * 
   339   -853  -1862   -873   -317  -2101  -1825   -421    946   1353  -1800  -1010   -550   2060   1712   -132   -821   -775  -1434  -2079  -1562   340
     -   -149   -500    233     43   -381    399    106   -626    210   -466   -720    275    394     45     96    359    117   -369   -294   -249 
     -    -12  -7442  -8484   -894  -1115   -701  -1378      *      * 
   340   2431  -1217  -2942  -3035  -3525  -1479  -2703  -3264  -2991  -3546  -2661  -2016  -2245  -2652  -2951   2586  -1036  -2227  -3754  -3553   341
     -   -149   -500    233     43   -381    399    106   -626    210   -466   -720    275    394     45     96    359    117   -369   -294   -249 
     -    -12  -7442  -8484   -894  -1115   -701  -1378      *      * 
   341   -648   1703   1173   1592  -2369  -1549   2188  -2109     99  -2084  -1185   -194  -1685    168   -417    883   -595  -1686  -2278  -1597   342
     -   -149   -500    233     43   -381    399    106   -626    210   -466   -720    275    394     45     96    359    117   -369   -294   -249 
     -    -12  -7442  -8484   -894  -1115   -701  -1378      *      * 
   342   1844   5021  -3682  -3825  -3307  -1621  -2985  -2655  -3482  -3225  -2508  -2337  -2388  -3100  -3239   -997  -1164  -1954  -3629  -3474   343
     -   -149   -500    233     43   -381    399    106   -626    210   -466   -720    275    394     45     96    359    117   -369   -294   -249 
     -    -12  -7442  -8484   -894  -1115   -701  -1378      *      * 
   343   -875   -699  -3046  -2433   -564  -2449   2897   1438  -2077    499   2085  -2031  -2467  -1725  -1946  -1536   -815   1585  -1196   -866   344
     -   -149   -500    233     43   -381    399    106   -626    210   -466   -720    275    394     45     96    359    117   -369   -294   -249 
     -    -12  -7442  -8484   -894  -1115   -701  -1378      *      * 
   344    377  -1449  -3831  -3340   -994  -3194  -2460    195  -3022   2586     68  -2966  -3233  -2616  -2906  -2394  -1633    959  -2133  -1913   345
     -   -149   -500    233     43   -381    399    106   -626    210   -466   -720    275    394     45     96    359    117   -369   -294   -249 
     -    -12  -7442  -8484   -894  -1115   -701  -1378      *      * 
   345  -3177  -2551  -4396  -4371   3337  -4125   -878  -1742  -3966   1536  -1189  -3045  -3977  -2989  -3512  -3324  -3070  -2049   -151   2597   346
     -   -149   -500    233     43   -381    399    106   -626    210   -466   -720    275    394     45     96    359    117   -369   -294   -249 
     -    -12  -7442  -8484   -894  -1115   -701  -1378      *      * 
   346  -4026  -3072  -4491  -4757    741  -4351   -720  -3010  -4269  -2382  -2437  -3079  -4255  -3185  -3733  -3656  -3903  -3148   4350   4187   347
     -   -149   -500    233     43   -381    399    106   -626    210   -466   -720    275    394     45     96    359    117   -369   -294   -249 
     -    -12  -7442  -8484   -894  -1115   -701  -1378      *      * 
   347   1348  -2178   1080   1075  -2522    641   -402  -2267    -73  -2244  -1356   -252  -1773     30   -603   -640   1139  -1832  -2442  -1749   348
     -   -149   -500    233     43   -381    399    106   -626    210   -466   -720    275    394     45     96    359    117   -369   -294   -249 
     -    -12  -7442  -8484   -894  -1115   -701  -1378      *      * 
   348  -1578  -1707  -2246  -1811   1950  -2702   -667  -1357  -1599  -1420   -919  -1677   2623   1151  -1786  -1762  -1518  -1273   -436   2403   349
     -   -149   -500    233     43   -381    399    106   -626    210   -466   -720    275    394     45     96    359    117   -369   -294   -249 
     -    -12  -7442  -8484   -894  -1115   -701  -1378      *      * 
   349   2582  -1460  -1479  -1351  -2730   1072   2648  -2504  -1421  -2684  -1879  -1275  -2159  -1305  -1730   -894  -1013  -1914  -2923  -2447   350
     -   -149   -500    233     43   -381    399    106   -626    210   -466   -720    275    394     45     96    359    117   -369   -294   -249 
     -    -12  -7442  -8484   -894  -1115   -701  -1378      *      * 
   350  -3359  -3855   4091  -1760  -4660  -2944  -2744  -5137  -3226  -4926  -4562  -2110  -3493  -2619  -3804  -3177  -3522  -4662  -4114  -4101   351
     -   -149   -500    233     43   -381    399    106   -626    210   -466   -720    275    394     45     96    359    117   -369   -294   -249 
     -    -12  -7442  -8484   -894  -1115   -701  -1378      *      * 
   351   -894   -694  -3210  -2591    942  -2478  -1330   1833  -2207   -133   2781  -2108  -2492  -1811  -2016  -1572   -833   1400  -1135   1507   352
     -   -149   -500    233     43   -381    399    106   -626    210   -466   -720    275    394     45     96    359    117   -369   -294   -249 
     -    -12  -7442  -8484   -894  -1115   -701  -1378      *      * 
   352   1395  -1127  -1351   -884   1407  -1695   -853  -1065   -781  -1340   -617   2049  -1961   -663  -1119   -786   1269   -838  -1785  -1315   353
     -   -149   -500    233     43   -381    399    106   -626    210   -466   -720    275    394     45     96    359    117   -369   -294   -249 
     -    -12  -7442  -8484   -894  -1115   -701  -1378      *      * 
   353   -741   -753  -2178  -1584   1101  -2141   -835   -256  -1224    258     87  -1436  -2195  -1074   1959  -1189    524   -177   3518   -440   354
     -   -149   -500    233     43   -381    399    106   -626    210   -466   -720    275    394     45     96    359    117   -369   -294   -249 
     -    -12  -7442  -8484   -894  -1115   -701  -1378      *      * 
   354   -697   -751  -2038  -1511   -728  -2076   -964   1265  -1274   1666     69   1425  -2172  -1087  -1396    139   -658    -70  -1228   -845   355
     -   -149   -500    233     43   -381    399    106   -626    210   -466   -720    275    394     45     96    359    117   -369   -294   -249 
     -    -12  -7442  -8484   -894  -1115   -701  -1378      *      * 
   355  -1420  -2568  -1475   -722  -3106  -2227   -528  -2671   1702  -2487  -1685   -879  -2257   1547   2641    840  -1267  -2322  -2491  -2105   356
     -   -149   -500    233     43   -381    399    106   -626    210   -466   -720    275    394     45     96    359    117   -369   -294   -249 
     -    -12  -7442  -8484   -894  -1115   -701  -1378      *      * 
   356   -867  -2214   -756   -165  -2596  -1783   2412  -2282   1262  -2192  -1316    804  -1860    126   2030    806   -778  -1876  -2307  -1736   357
     -   -149   -500    233     43   -381    399    106   -626    210   -466   -720    275    394     45     96    359    117   -369   -294   -249 
     -    -12  -7442  -8484   -894  -1115   -701  -1378      *      * 
   357  -1723   2425  -4057  -3452   -699  -3433  -2307   1360  -3109   1913   3142  -3077  -3266  -2558  -2877  -2567  -1648   -152  -1836  -1658   358
     -   -149   -500    233     43   -381    399    106   -626    210   -466   -720    275    394     45     96    359    117   -369   -294   -249 
     -    -12  -7442  -8484   -894  -1115   -701  -1378      *      * 
   358  -2259  -1804  -4746  -4260  -1187  -4388  -3532   1851  -4050   2362      3  -4045  -4019  -3472  -3877  -3646  -2201   1605  -2729  -2612   359
     -   -149   -500    233     43   -381    399    106   -626    210   -466   -720    275    394     45     96    359    117   -369   -294   -249 
     -    -12  -7442  -8484   -894  -1115   -701  -1378      *      * 
   359   -597   -560  -2239    419   -532     44   -887    803  -1376    530   2301  -1449  -2113  -1126  -1421  -1106    539   1186  -1012   -648   360
     -   -149   -500    233     43   -381    399    106   -626    210   -466   -720    275    394     45     96    359    117   -369   -294   -249 
     -    -12  -7442  -8484   -894  -1115   -701  -1378      *      * 
   360  -1558  -2357   -775   2776  -2284  -2177  -1242  -1813   -985  -1767   3441  -1043  -2491   -950  -1345  -1555  -1572  -1753  -2674  -2136   361
     -   -149   -500    233     43   -381    399    106   -626    210   -466   -720    275    394     45     96    359    117   -369   -294   -249 
     -    -12  -7442  -8484   -894  -1115   -701  -1378      *      * 
   361   -994  -2078   -709   1929  -2336  -1867   -516   1617   1797  -1984  -1219   -561  -1997   -117   -251   -933   -921  -1525  -2289  -1745   362
     -   -149   -500    233     43   -381    399    106   -626    210   -466   -720    275    394     45     96    359    117   -369   -294   -249 
     -    -12  -7442  -8484   -894  -1115   -701  -1378      *      * 
   362   -894  -2234   -758   -182  -2616  -1799   1508  -2298   1499  -2209  -1338   1379   2057    106    938   -778   -805  -1896  -2323  -1757   363
     -   -149   -500    233     43   -381    399    106   -626    210   -466   -720    275    394     45     96    359    117   -369   -294   -249 
     -    -12  -7442  -8484   -894  -1115   -701  -1378      *      * 
   363   -842  -2345   1831   1108  -2636  -1606   -418  -2398   -103  -2348  -1457   1657  -1803   1439   -647   -692   -799    653  -2531  -1813   364
     -   -149   -500    233     43   -381    399    106   -626    210   -466   -720    275    394     45     96    359    117   -369   -294   -249 
     -    -12  -7442  -8484   -894  -1115   -701  -1378      *      * 
   364   -883  -2248   -300   1329  -2618   2031   -483  -2345    961  -2321  -1454   -343  -1867    -60   -558   -761    843  -1923  -2512  -1848   365
     -   -149   -500    233     43   -381    399    106   -626    210   -466   -720    275    394     45     96    359    117   -369   -294   -249 
     -   -252  -7442  -2694   -894  -1115   -701  -1378      *      * 
   365   -559  -1993   -267    194  -2321    238   -153  -2057   1463  -2006  -1103   1557    752   1527   -171   -437   -500  -1624  -2173  -1510   366
     -   -149   -500    233     43   -381    399    106   -626    210   -466   -720    275    394     45     96    359    117   -369   -294   -249 
     -  -1361  -7205   -728   -894  -1115  -1287   -761      *      * 
   366   -995  -1195  -1162   -852   1305  -1874   2908   -968   -520   -850   -455   -729  -1960   -454   -691  -1018   -935   -888    643   2947   367
     -   -149   -500    233     43   -381    399    106   -626    210   -466   -720    275    394     45     96    359    117   -369   -294   -249 
     -    -37  -5881  -6923   -894  -1115  -2372   -310      *      * 
   367   -953  -1357   -595   -538   -356  -1378   4360  -1614   -215  -1549  -1096   -633  -1720   -420   -373   -990  -1009  -1415   -761     71   368
     -   -149   -500    233     43   -381    399    106   -626    210   -466   -720    275    394     45     96    359    117   -369   -294   -249 
     -    -37  -5881  -6923   -894  -1115  -2372   -310      *      * 
   368     69   -438   -991   -909  -1390   -763   -855   -658   -743  -1156   -672   -677  -1330   -737   -893   -161   2869   -374  -1734  -1355   369
     -   -149   -500    233     43   -381    399    106   -626    210   -466   -720    275    394     45     96    359    117   -369   -294   -249 
     -    -37  -5881  -6923   -894  -1115   -186  -3049      *      * 
   369   -803  -1565  -1076   -463   1964  -1870   -452  -1299    857    106   -704   -658  -1936   2210    802   -852   -721  -1091  -1799  -1308   370
     -   -149   -500    233     43   -381    399    106   -626    210   -466   -720    275    394     45     96    359    117   -369   -294   -249 
     -    -12  -7442  -8484   -894  -1115   -701  -1378      *      * 
   370  -1443  -2651  -1086   1279  -3150  -2157   -588  -2750    350  -2577  -1778   -801  -2254   2448   2631  -1305  -1312  -2390  -2597  -2163   371
     -   -149   -500    233     43   -381    399    106   -626    210   -466   -720    275    394     45     96    359    117   -369   -294   -249 
     -   -252  -7442  -2694   -894  -1115   -701  -1378      *      * 
   371   -510  -1876   1051   1016  -2146  -1440   -148  -1867    227    284   -984    -91  -1563   1499   -278   -404   1184  -1471  -2088  -1426   372
     -   -149   -500    233     43   -381    399    106   -626    210   -466   -720    275    394     45     96    359    117   -369   -294   -249 
     -    -15  -7205  -8247   -894  -1115  -1287   -761      *      * 
   372  -1683  -1510  -2925  -2533    555  -2893   2827   2057  -2130  -1129   -703  -2026  -2911  -1811  -2085  -2005  -1615   -987   -121   3194   373
     -   -149   -500    233     43   -381    399    106   -626    210   -466   -720    275    394     45     96    359    117   -369   -294   -249 
     -    -15  -7205  -8247   -894  -1115  -1287   -761      *      * 
   373   -512  -1585   -494   1622    477  -1529   -201  -1391   1828  -1519   -712   -241  -1625    190   -252   -478   -450    199  -1836  -1250   374
     -   -149   -500    233     43   -381    399    106   -626    210   -466   -720    275    394     45     96    359    117   -369   -294   -249 
     -    -15  -7205  -8247   -894  -1115  -1287   -761      *      * 
   374   -775  -1820   -782   -207  -2061  -1731   -287  -1703    358   1051   -951   1592  -1811   1559   1328   -729   -689  -1415  -1989  -1473   375
     -   -149   -500    233     43   -381    399    106   -626    210   -466   -720    275    394     45     96    359    117   -369   -294   -249 
     -    -15  -7205  -8247   -894  -1115   -427  -1964      *      * 
   375  -1437  -2645   -954   -558  -3034  -2121   2997  -2746   2581  -2592  -1800   1619  -2251   -203     76  -1299  -1324  -2384  -2595  -2110   376
     -   -149   -500    233     43   -381    399    106   -626    210   -466   -720    275    394     45     96    359    117   -369   -294   -249 
     -    -12  -7442  -8484   -894  -1115   -701  -1378      *      * 
   376  -1509  -1551  -2708  -2041   -924  -2849  -1477   -385   1688   1732   3133  -2004  -2802  -1367  -1214  -1949  -1420   -648  -1807  -1547   377
     -   -149   -500    233     43   -381    399    106   -626    210   -466   -720    275    394     45     96    359    117   -369   -294   -249 
     -    -12  -7442  -8484   -894  -1115   -701  -1378      *      * 
   377  -2067  -1758  -4099  -3563   -308  -3646  -1953   -297  -3183   1995   2680  -3125  -3438  -2593  -2952  -2788  -1978   -742  -1358   2998   378
     -   -149   -500    233     43   -381    399    106   -626    210   -466   -720    275    394     45     96    359    117   -369   -294   -249 
     -    -12  -7442  -8484   -894  -1115   -701  -1378      *      * 
   378    269  -1852   -441   1638  -2151  -1529   -232  -1861    153  -1883   -999   1094  -1640    203   -343    864    635    -55  -2113  -1469   379
     -   -149   -500    233     43   -381    399    106   -626    210   -466   -720    275    394     45     96    359    117   -369   -294   -249 
     -    -12  -7442  -8484   -894  -1115   -701  -1378      *      * 
   379   1338  -1493  -1344   -789  -1756  -1908   -718  -1260   1864  -1467   3153   -911  -2072   -424   -441   -980   -847  -1068  -1958  -1520   380
     -   -149   -500    233     43   -381    399    106   -626    210   -466   -720    275    394     45     96    359    117   -369   -294   -249 
     -    -12  -7442  -8484   -894  -1115   -701  -1378      *      * 
   380  -1912  -1505  -4397  -3926  -1448  -3992  -3235   1683  -3702   -340   3665  -3636  -3802  -3348  -3626  -3219  -1876   2372  -2755  -2469   381
     -   -149   -500    233     43   -381    399    106   -626    210   -466   -720    275    394     45     96    359    117   -369   -294   -249 
     -    -12  -7442  -8484   -894  -1115   -701  -1378      *      * 
   381   -927  -2347   -164   1832  -2697   1297   2370  -2456   -241  -2428  -1559   -314  -1884   -117   -772    886   -906  -2017  -2622  -1915   382
     -   -149   -500    233     43   -381    399    106   -626    210   -466   -720    275    394     45     96    359    117   -369   -294   -249 
     -    -12  -7442  -8484   -894  -1115   -701  -1378      *      * 
   382    533  -1966   -526    978  -2200  -1666   -335  -1912   1792  -1943  -1095   -342  -1782     82   -287   -651   -670  -1562  -2160   2480   383
     -   -149   -500    233     43   -381    399    106   -626    210   -466   -720    275    394     45     96    359    117   -369   -294   -249 
     -    -12  -7442  -8484   -894  -1115   -701  -1378      *      * 
   383  -2934   4026  -4197  -4154   2746  -3851   -731  -2066  -3743  -1842  -1653  -2842  -3814  -2859  -3337  -3043  -2864  -2110    -33   3225   384
     -   -149   -500    233     43   -381    399    106   -626    210   -466   -720    275    394     45     96    359    117   -369   -294   -249 
     -    -12  -7442  -8484   -894  -1115   -701  -1378      *      * 
   384   1193  -1687   -566   1189  -1861  -1653   -376  -1498    -35    849   -828   -384  -1774   1559   -479   -639   -608  -1226  -1977  -1406   385
     -   -149   -500    233     43   -381    399    106   -626    210   -466   -720    275    394     45     96    359    117   -369   -294   -249 
     -    -12  -7442  -8484   -894  -1115   -701  -1378      *      * 
   385  -1469  -3062     58   1896  -3264  -1805   2552  -3140   -718  -3058  -2265   2893  -2182   -497  -1285  -1240  -1468  -2685  -3193  -2386   386
     -   -149   -500    233     43   -381    399    106   -626    210   -466   -720    275    394     45     96    359    117   -369   -294   -249 
     -    -12  -7442  -8484   -894  -1115   -701  -1378      *      * 
   386    882  -1039  -2600  -2271  -1818  -1775  -1817   2260  -2071  -1578   -970  -1806  -2286  -1856  -2161   2198   -915   -627  -2301  -1945   387
     -   -149   -500    233     43   -381    399    106   -626    210   -466   -720    275    394     45     96    359    117   -369   -294   -249 
     -    -12  -7442  -8484   -894  -1115   -701  -1378      *      * 
   387   -720  -1652   -991   -668  -2627  -1600   -941  -2331   -585  -2418  -1576   -805  -1978   2271   -970   2199   1350  -1819  -2657  -2112   388
     -   -149   -500    233     43   -381    399    106   -626    210   -466   -720    275    394     45     96    359    117   -369   -294   -249 
     -    -12  -7442  -8484   -894  -1115   -701  -1378      *      * 
   388   -737  -2134   -590   1225  -2487  -1672   -264  -2198   1357  -2125  -1230   -312  -1758   1137    832   -619   1897  -1777  -2263  -1648   389
     -   -149   -500    233     43   -381    399    106   -626    210   -466   -720    275    394     45     96    359    117   -369   -294   -249 
     -    -12  -7442  -8484   -894  -1115   -701  -1378      *      * 
   389  -3103   5788  -4600  -4903  -4349  -3260  -4076  -4354  -4777  -4581  -4306  -4212  -3850  -4623  -4384  -3421  -3494  -3938  -3934  -4340   390
     -   -149   -500    233     43   -381    399    106   -626    210   -466   -720    275    394     45     96    359    117   -369   -294   -249 
     -    -12  -7442  -8484   -894  -1115   -701  -1378      *      * 
   390  -3572  -3491  -3930  -3374  -4367  -3463  -2544  -4583  -1435  -4243  -3795  -3226  -3764  -2331   4134  -3660  -3534  -4308  -3567  -3769   391
     -   -149   -500    233     43   -381    399    106   -626    210   -466   -720    275    394     45     96    359    117   -369   -294   -249 
     -    -12  -7442  -8484   -894  -1115   -701  -1378      *      * 
   391  -3572  -3491  -3930  -3374  -4367  -3463  -2544  -4583  -1435  -4243  -3795  -3226  -3764  -2331   4134  -3660  -3534  -4308  -3567  -3769   392
     -   -149   -500    233     43   -381    399    106   -626    210   -466   -720    275    394     45     96    359    117   -369   -294   -249 
     -    -12  -7442  -8484   -894  -1115   -701  -1378      *      * 
   392   -631   -812  -1664  -1071   -811  -1957   -706   1213    588   1001     10  -1088  -2019    772    450   -974   -566   1055  -1224   -830   393
     -   -149   -500    233     43   -381    399    106   -626    210   -466   -720    275    394     45     96    359    117   -369   -294   -249 
     -    -12  -7442  -8484   -894  -1115   -701  -1378      *      * 
   393  -1327  -1090  -3444  -2874   -972  -3032  -1978   2160  -2556    932     -6  -2571  -2992   1550  -2492  -2148  -1274   1938  -1822  -1504   394
     -   -149   -500    233     43   -381    399    106   -626    210   -466   -720    275    394     45     96    359    117   -369   -294   -249 
     -    -12  -7442  -8484   -894  -1115   -701  -1378      *      * 
   394  -2721  -2236  -5086  -4506   -769  -4713  -3508   2198  -4246   2293   2653  -4384  -4100  -3321  -3879  -3966  -2604   -530  -2424  -2499   395
     -   -149   -500    233     43   -381    399    106   -626    210   -466   -720    275    394     45     96    359    117   -369   -294   -249 
     -    -12  -7442  -8484   -894  -1115   -701  -1378      *      * 
   395    947  -1708  -3590  -3339  -1183  -2845  -2622   -419  -3001   2750   -144  -2878  -3146  -2681  -2905  -2166  -1787   -699  -2384  -2167   396
     -   -149   -500    233     43   -381    399    106   -626    210   -466   -720    275    394     45     96    359    117   -369   -294   -249 
     -    -12  -7442  -8484   -894  -1115   -701  -1378      *      * 
   396    918  -1921   -490   -118  -2483  -1568   -497  -2213   -138  -2221  -1339   1943  -1793   1643   -623   1476   -699  -1755  -2430  -1786   397
     -   -149   -500    233     43   -381    399    106   -626    210   -466   -720    275    394     45     96    359    117   -369   -294   -249 
     -    -12  -7442  -8484   -894  -1115   -701  -1378      *      * 
   397  -3642  -3007  -3735  -3837    641  -4037   4125  -2978  -3356  -2414  -2404  -2823  -4036  -2829  -3135  -3371  -3557  -3062    -70   3772   398
     -   -149   -500    233     43   -381    399    106   -626    210   -466   -720    275    394     45     96    359    117   -369   -294   -249 
     -    -12  -7442  -8484   -894  -1115   -701  -1378      *      * 
   398  -3904  -3244  -4483  -4744   4436  -3934  -1848  -2962  -4575  -2394  -2507  -3766  -4186  -3845  -4126  -4011  -3988  -3213  -1146    -58   399
     -   -149   -500    233     43   -381    399    106   -626    210   -466   -720    275    394     45     96    359    117   -369   -294   -249 
     -    -12  -7442  -8484   -894  -1115   -701  -1378      *      * 
   399  -1880  -3705   1794   2114  -3943   2334  -1195  -3853  -1407  -3735  -3046   -461  -2378   -859  -2235  -1560  -1946  -3329  -3924  -2941   400
     -   -149   -500    233     43   -381    399    106   -626    210   -466   -720    275    394     45     96    359    117   -369   -294   -249 
     -    -12  -7442  -8484   -894  -1115   -701  -1378      *      * 
   400  -2080  -3982   2422   3049  -4167  -1919  -1321  -4134  -1637  -3992  -3373   -520  -2477  -1004  -2537  -1720  -2163  -3599  -4146  -3127   401
     -   -149   -500    233     43   -381    399    106   -626    210   -466   -720    275    394     45     96    359    117   -369   -294   -249 
     -   -416  -7442  -2029   -894  -1115   -701  -1378      *      * 
   401   -761  -1734   -717   -233  -2060  -1670   -327  -1579   2453  -1746   -974   1035  -1805     58     53   -736   -702   1052  -2009  -1503   402
     -   -149   -500    233     43   -381    399    106   -626    210   -466   -720    275    394     45     96    359    117   -369   -294   -249 
     -    -16  -7042  -8084   -894  -1115  -1549   -603      *      * 
   402   -437   1910  -1106   -573   -981    956   -469   -663   -339   -920   -209   -675  -1749   1946   -644   -630   -424   -483   3076   -837   403
     -   -149   -500    233     43   -381    399    106   -626    210   -466   -720    275    394     45     96    359    117   -369   -294   -249 
     -    -16  -7042  -8084   -894  -1115  -1549   -603      *      * 
   403   -660   -583  -2352  -1780   1879  -2131   -896    171  -1499   1225    394   1421  -2170  -1220  -1511  -1201   -603   1011   -874   -398   404
     -   -149   -500    233     43   -381    399    106   -626    210   -466   -720    275    394     45     96    359    117   -369   -294   -249 
     -   -343  -7042  -2294   -894  -1115  -1549   -603      *      * 
   404   -734  -1978   -435     34  -2375  -1541    -91  -2045    670  -1954  -1126   1960  -1656   2217   1569   -619   -642  -1672  -2049  -1527   405
     -   -149   -500    233     43   -381    399    106   -626    210   -466   -720    275    394     45     96    359    117   -369   -294   -249 
     -    -20  -6720  -7762   -894  -1115  -1904   -449      *      * 
   405  -1024  -1944   -824   -459  -2588  -1703   -470  -2249   2665  -2202  -1458   -617   2016    -88    213   -980   -999  -1890  -2249  -1858   406
     -   -149   -500    233     43   -381    399    106   -626    210   -466   -720    275    394     45     96    359    117   -369   -294   -249 
     -    -20  -6720  -7762   -894  -1115  -1904   -449      *      * 
   406   2219  -1725   2226      6  -2608  -1240   -738  -2268   -725  -2443  -1690   -254  -1726   -415  -1280   -664   -855  -1785  -2703  -2048   407
     -   -149   -500    233     43   -381    399    106   -626    210   -466   -720    275    394     45     96    359    117   -369   -294   -249 
     -    -20  -6720  -7762   -894  -1115  -1904   -449      *      * 
   407   -604   -947  -1832  -1588   2505  -1598   -754  -1004  -1464  -1136   -657  -1278  -2020  -1241  -1600   2279   -783   -822   -712    219   408
     -   -149   -500    233     43   -381    399    106   -626    210   -466   -720    275    394     45     96    359    117   -369   -294   -249 
     -    -20  -6720  -7762   -894  -1115  -1043   -958      *      * 
   408   -399   3174  -2314  -1867  -1010  -1568  -1224   -456  -1571   1057   -236  -1455  -1966  -1362  -1624   1845   -546   -297  -1511  -1132   409
     -   -149   -500    233     43   -381    399    106   -626    210   -466   -720    275    394     45     96    359    117   -369   -294   -249 
     -   -343  -7042  -2294   -894  -1115  -1549   -603      *      * 
   409   -703  -2138   1392    370  -2495   1490   -250  -2255   1813  -2217  -1375     39  -1585    154   -484   -544   -690  -1816  -2399  -1687   410
     -   -149   -500    233     43   -381    399    106   -626    210   -466   -720    275    394     45     96    359    117   -369   -294   -249 
     -   -491  -6720  -1843   -894  -1115  -1904   -449      *      * 
   410  -1204   -958  -2910  -2663   -774  -2682  -2130   3208  -2343    173    178  -2451  -2797  -2236  -2353  -2129  -1242   1092  -1912  -1484   411
     -   -149   -500    233     43   -381    399    106   -626    210   -466   -720    275    394     45     96    359    117   -369   -294   -249 
     -    -28  -6258  -7300   -894  -1115   -775  -1266      *      * 
   411   -717  -1820   -517   1367  -2068  -1616   -238  -1691   1662  -1733   3029   -311  -1730    163     39   -653   -640  -1398  -2002  -1463   412
     -   -149   -500    233     43   -381    399    106   -626    210   -466   -720    275    394     45     96    359    117   -369   -294   -249 
     -    -16  -7042  -8084   -894  -1115   -347  -2226      *      * 
   412    864  -1433  -1000   -603  -1381   1904   2623  -1372   -532  -1564   -827   -766  -1974   -460   -912   -831   -756  -1124  -1721   1039   413
     -   -149   -500    233     43   -381    399    106   -626    210   -466   -720    275    394     45     96    359    117   -369   -294   -249 
     -    -12  -7442  -8484   -894  -1115   -701  -1378      *      * 
   413   -651   2667  -1545  -1011  -1919  -1682   -956  -1517   -624  -1741   -984  -1031   1316   -689   1871   -805   1881  -1205  -2135  -1700   414
     -   -149   -500    233     43   -381    399    106   -626    210   -466   -720    275    394     45     96    359    117   -369   -294   -249 
     -    -12  -7442  -8484   -894  -1115   -701  -1378      *      * 
   414  -1398  -3078   1726   2000  -3329  -1750   -834  -3154   -747  -3065  -2244   1656  -2124   2319  -1399  -1161  -1398  -2673  -3244  -2406   415
     -   -149   -500    233     43   -381    399    106   -626    210   -466   -720    275    394     45     96    359    117   -369   -294   -249 
     -    -12  -7442  -8484   -894  -1115   -701  -1378      *      * 
   415   -695  -1881   -597    953  -2150  -1664   -325  -1772   2249  -1861  -1022   -357  -1769     92   -260   -629    795    752  -2119  -1529   416
     -   -149   -500    233     43   -381    399    106   -626    210   -466   -720    275    394     45     96    359    117   -369   -294   -249 
     -    -12  -7442  -8484   -894  -1115   -701  -1378      *      * 
   416   -576   3551  -2383  -1930  -1444  -1702  -1428   -997  -1688  -1324   2383  -1572   1896  -1485  -1799   1117   -744   -765  -1869  -1509   417
     -   -149   -500    233     43   -381    399    106   -626    210   -466   -720    275    394     45     96    359    117   -369   -294   -249 
     -    -12  -7442  -8484   -894  -1115   -701  -1378      *      * 
   417  -3103   5788  -4600  -4903  -4349  -3260  -4076  -4354  -4777  -4581  -4306  -4212  -3850  -4623  -4384  -3421  -3494  -3938  -3934  -4340   418
     -   -149   -500    233     43   -381    399    106   -626    210   -466   -720    275    394     45     96    359    117   -369   -294   -249 
     -    -12  -7442  -8484   -894  -1115   -701  -1378      *      * 
   418  -1899  -3632   3343   -117  -4026    779  -1275  -3962  -1549  -3849  -3185   1528  -2410   -953  -2408  -1595  -2001  -3399  -4034  -3037   419
     -   -149   -500    233     43   -381    399    106   -626    210   -466   -720    275    394     45     96    359    117   -369   -294   -249 
     -    -12  -7442  -8484   -894  -1115   -701  -1378      *      * 
   419  -2749  -3127  -2054  -2376  -3897  -2856  -2871  -4637  -3059  -4563  -4104   4298  -3433  -2867  -3263  -2819  -3038  -4043  -3716  -3493   420
     -   -149   -500    233     43   -381    399    106   -626    210   -466   -720    275    394     45     96    359    117   -369   -294   -249 
     -    -12  -7442  -8484   -894  -1115   -701  -1378      *      * 
   420  -3103   5788  -4600  -4903  -4349  -3260  -4076  -4354  -4777  -4581  -4306  -4212  -3850  -4623  -4384  -3421  -3494  -3938  -3934  -4340   421
     -   -149   -500    233     43   -381    399    106   -626    210   -466   -720    275    394     45     96    359    117   -369   -294   -249 
     -    -12  -7442  -8484   -894  -1115   -701  -1378      *      * 
   421   -807   3393   1658   -126  -2401  -1720   -362  -2084   1059  -2074  -1218   -398  -1834     66   1402   -714   -741  -1711  -2261  -1672   422
     -   -149   -500    233     43   -381    399    106   -626    210   -466   -720    275    394     45     96    359    117   -369   -294   -249 
     -    -12  -7442  -8484   -894  -1115   -701  -1378      *      * 
   422   -590  -1428   -809   -261  -1610  -1668   -405   1365   1870  -1407   -630   -490    193    -66   -497    294    665   -973  -1792  -1269   423
     -   -149   -500    233     43   -381    399    106   -626    210   -466   -720    275    394     45     96    359    117   -369   -294   -249 
     -    -12  -7442  -8484   -894  -1115   -701  -1378      *      * 
   423   -633   3023   1122   -223  -2037  -1619   -458  -1688    -83  -1804   -981   -463  -1790    -71   1823   -623   1159  -1355  -2105  -1537   424
     -   -149   -500    233     43   -381    399    106   -626    210   -466   -720    275    394     45     96    359    117   -369   -294   -249 
     -    -12  -7442  -8484   -894  -1115   -701  -1378      *      * 
   424   -975  -1487  -1465   -953  -1629  -2019   -795  -1191   1386   1953   -727  -1043  -2177   -546   -455    846   -947  -1043  -1890  -1465   425
     -   -149   -500    233     43   -381    399    106   -626    210   -466   -720    275    394     45     96    359    117   -369   -294   -249 
     -    -12  -7442  -8484   -894  -1115   -701  -1378      *      * 
   425    822  -2090   2713   -109  -2397  -1677   -632    429   -416  -2166  -1364    909  -1935   -254   -943   -848   -918  -1679  -2479  -1832   426
     -   -149   -500    233     43   -381    399    106   -626    210   -466   -720    275    394     45     96    359    117   -369   -294   -249 
     -   -416  -7442  -2029   -894  -1115   -701  -1378      *      * 
   426  -1930   2667  -3283  -2974   2482  -3073   3029  -1260  -2636  -1253   -869  -2162  -3060  -2050  -2455  -2196  -1855  -1231    198   2940   427
     -   -149   -500    233     43   -381    399    106   -626    210   -466   -720    275    394     45     96    359    117   -369   -294   -249 
     -    -16  -7042  -8084   -894  -1115  -1549   -603      *      * 
   427   -519   2610   -260   1368  -2142  -1434   -121  -1846   1553  -1843   -971   1189  -1558    311   -103   -418   -459  -1459  -2046  -1416   428
     -   -149   -500    233     43   -381    399    106   -626    210   -466   -720    275    394     45     96    359    117   -369   -294   -249 
     -   -813  -7042  -1241   -894  -1115  -1549   -603      *      * 
   428   -681   -517  -2472  -1914    210  -2213   -830   1806  -1588   1286    779  -1631  -2181  -1265  -1550  -1307   -617    567   -596   1911   429
     -   -149   -500    233     43   -381    399    106   -626    210   -466   -720    275    394     45     96    359    117   -369   -294   -249 
     -    -28  -6258  -7300   -894  -1115  -2212   -351      *      * 
   429    227   -426  -1070   -888  -1893   -675   -914  -1499   -825  -1795  -1014   -613  -1283   -706  -1062   2296   1647   -908  -2130  -1727   430
     -   -149   -500    233     43   -381    399    106   -626    210   -466   -720    275    394     45     96    359    117   -369   -294   -249 
     -    -28  -6258  -7300   -894  -1115   -775  -1266      *      * 
   430    496   -623  -1380   -807   -637  -1722   -510    981   -590   -481   1696   -846  -1798   -466   1218   -733   1332    -23  -1056   -652   431
     -   -149   -500    233     43   -381    399    106   -626    210   -466   -720    275    394     45     96    359    117   -369   -294   -249 
     -    -16  -7042  -8084   -894  -1115  -1549   -603      *      * 
   431   -604  -2042    885    209  -2382  -1460   -136  -2111   1913  -2039  -1147   1804  -1593    308    978   -471   -539  -1679  -2185  -1536   432
     -   -149   -500    233     43   -381    399    106   -626    210   -466   -720    275    394     45     96    359    117   -369   -294   -249 
     -    -16  -7042  -8084   -894  -1115  -1549   -603      *      * 
   432  -1620  -3328   3033    164  -3606  -1580   -969  -3592  -1213  -3493  -2834   2623  -2120   -650  -2034  -1315  -1709  -3064  -3617  -2659   433
     -   -149   -500    233     43   -381    399    106   -626    210   -466   -720    275    394     45     96    359    117   -369   -294   -249 
     -    -16  -7042  -8084   -894  -1115  -1549   -603      *      * 
   433   -595   -575  -2336  -1788   -716  -2043  -1114   1698  -1533   -442    123  -1561  -2176  -1303  -1596   1067    955   1702  -1269   -898   434
     -   -149   -500    233     43   -381    399    106   -626    210   -466   -720    275    394     45     96    359    117   -369   -294   -249 
     -    -16  -7042  -8084   -894  -1115   -347  -2226      *      * 
   434   -996  -2153   -362   1890  -2772  -1690   -821  -2478   -572  -2535  -1712   -549   1844   -440  -1063   -929   2087  -2035  -2777  -2131   435
     -   -149   -500    233     43   -381    399    106   -626    210   -466   -720    275    394     45     96    359    117   -369   -294   -249 
     -    -12  -7442  -8484   -894  -1115   -701  -1378      *      * 
   435  -1860  -3686   2939   1518  -3902  -1853  -1173  -3805  -1363  -3690  -2993   -453   2036   -834  -2176  -1542  -1919  -3290  -3880  -2907   436
     -   -149   -500    233     43   -381    399    106   -626    210   -466   -720    275    394     45     96    359    117   -369   -294   -249 
     -    -12  -7442  -8484   -894  -1115   -701  -1378      *      * 
   436    254  -1972   1163    145  -2269  -1518   -193  -2004   1616  -1978  -1071    960  -1621    256   -293   -444    467  -1582  -2170   1363   437
     -   -149   -500    233     43   -381    399    106   -626    210   -466   -720    275    394     45     96    359    117   -369   -294   -249 
     -    -12  -7442  -8484   -894  -1115   -701  -1378      *      * 
   437   -568   2317  -1169   -605  -1051  -1791   -531   -623    817    116   -186   -750  -1870   1199   -774    795   -509   1000  -1395   -949   438
     -   -149   -500    233     43   -381    399    106   -626    210   -466   -720    275    394     45     96    359    117   -369   -294   -249 
     -    -12  -7442  -8484   -894  -1115   -701  -1378      *      * 
   438  -1079  -2163  -1158   -481  -2353  -2002   -434  -2116   1565  -2088  -1285   -683  -2052   1897   1519  -1006   -967  -1807   2061   2277   439
     -   -149   -500    233     43   -381    399    106   -626    210   -466   -720    275    394     45     96    359    117   -369   -294   -249 
     -    -12  -7442  -8484   -894  -1115   -701  -1378      *      * 
   439  -1814  -3478   3484   -118  -3920  -1836  -1243  -3843  -1475  -3748  -3061   1128  -2378   -916  -2297    346  -1916  -3283  -3936  -2964   440
     -   -149   -500    233     43   -381    399    106   -626    210   -466   -720    275    394     45     96    359    117   -369   -294   -249 
     -    -12  -7442  -8484   -894  -1115   -701  -1378      *      * 
   440  -1036   -859  -3171  -2576   2262   1246  -1405   1511  -2226    978    266  -2167  -2597  -1844  -2087  -1686   -978      5  -1204   -797   441
     -   -149   -500    233     43   -381    399    106   -626    210   -466   -720    275    394     45     96    359    117   -369   -294   -249 
     -    -12  -7442  -8484   -894  -1115   -701  -1378      *      * 
   441   -685   -613  -2538  -1953   -627   1283  -1090   1758  -1659    553    163  -1671  -2247  -1384  -1648    456   -644    883  -1142   -784   442
     -   -149   -500    233     43   -381    399    106   -626    210   -466   -720    275    394     45     96    359    117   -369   -294   -249 
     -    -12  -7442  -8484   -894  -1115   -701  -1378      *      * 
   442   -713  -1810   -757   -175  -2068  -1712   -334  -1713   1307  -1784   -958   -427   1639     72   1361   -668    798    428  -2045  -1492   443
     -   -149   -500    233     43   -381    399    106   -626    210   -466   -720    275    394     45     96    359    117   -369   -294   -249 
     -    -12  -7442  -8484   -894  -1115   -701  -1378      *      * 
   443   -708  -1407   1589   -377   1371  -1785   -508    936   -342  -1204   -527   -602  -1895   2134   -760   -788   -653   -840  -1628  -1044   444
     -   -149   -500    233     43   -381    399    106   -626    210   -466   -720    275    394     45     96    359    117   -369   -294   -249 
     -    -12  -7442  -8484   -894  -1115   -701  -1378      *      * 
   444   2357  -1122  -3304  -2826  -1230  -2672  -2067    315  -2537    856   -274  -2445  -2861  -2268  -2519  -1860  -1240   1601  -2047  -1709   445
     -   -149   -500    233     43   -381    399    106   -626    210   -466   -720    275    394     45     96    359    117   -369   -294   -249 
     -    -12  -7442  -8484   -894  -1115   -701  -1378      *      * 
   445  -1024  -1790  -1182   -631   1606  -2049   -457  -1565   1252  -1631   -946   -809  -2121   2791   -572  -1034   -949  -1359  -1201   1447   446
     -   -149   -500    233     43   -381    399    106   -626    210   -466   -720    275    394     45     96    359    117   -369   -294   -249 
     -    -12  -7442  -8484   -894  -1115   -701  -1378      *      * 
   446   -782  -2122   -598   1232  -2451  -1703   -307    432   1977  -2101  -1227   -351  -1798   2068   -107   -672   -706  -1749  -2263  -1661   447
     -   -149   -500    233     43   -381    399    106   -626    210   -466   -720    275    394     45     96    359    117   -369   -294   -249 
     -    -12  -7442  -8484   -894  -1115   -701  -1378      *      * 
   447   1387   -551  -2499  -1898   1065  -2127   2190     -8  -1589    815    279  -1605  -2181  -1299  -1557  -1193   -582   1042   -970   -589   448
     -   -149   -500    233     43   -381    399    106   -626    210   -466   -720    275    394     45     96    359    117   -369   -294   -249 
     -    -12  -7442  -8484   -894  -1115   -701  -1378      *      * 
   448   -641   -721  -1893    752   -670  -2031   -833    879  -1102   1243   1945  -1268  -2089   -911  -1265    773   -581    -93  -1154   -776   449
     -   -149   -500    233     43   -381    399    106   -626    210   -466   -720    275    394     45     96    359    117   -369   -294   -249 
     -    -12  -7442  -8484   -894  -1115   -701  -1378      *      * 
   449  -1367  -2429   -366   1397  -3443  -1813  -1366  -3283  -1314  -3321  -2563   -826  -2339  -1047  -1822   3005  -1548  -2689  -3461  -2785   450
     -   -149   -500    233     43   -381    399    106   -626    210   -466   -720    275    394     45     96    359    117   -369   -294   -249 
     -    -12  -7442  -8484   -894  -1115   -701  -1378      *      * 
   450   1634  -1003  -1946  -1476  -1571  -1669  -1238  -1113  -1304    573   -728  -1320  -2061  -1148  -1540   1099   1810   -860  -1948  -1557   451
     -   -149   -500    233     43   -381    399    106   -626    210   -466   -720    275    394     45     96    359    117   -369   -294   -249 
     -    -12  -7442  -8484   -894  -1115   -701  -1378      *      * 
   451   -616   -883  -1445   -902   -914  -1902   -689   1582   -728   -756    -79   1181    186    800  -1002   -913   -561   1581  -1319   -902   452
     -   -149   -500    233     43   -381    399    106   -626    210   -466   -720    275    394     45     96    359    117   -369   -294   -249 
     -    -12  -7442  -8484   -894  -1115   -701  -1378      *      * 
   452  -1331  -2911   2190   1417  -3130   1684   -801  -2952   -699  -2903  -2087   -358  -2099   -416  -1332  -1118  -1327  -2506  -3094   1503   453
     -   -149   -500    233     43   -381    399    106   -626    210   -466   -720    275    394     45     96    359    117   -369   -294   -249 
     -    -12  -7442  -8484   -894  -1115   -701  -1378      *      * 
   453   -610   -909  -1419   -840   -931  -1888   -628   1153    990   -776   1466   -926  -1956   -518   1575   -885    517    684  -1313   -896   454
     -   -149   -500    233     43   -381    399    106   -626    210   -466   -720    275    394     45     96    359    117   -369   -294   -249 
     -    -12  -7442  -8484   -894  -1115   -701  -1378      *      * 
   454  -1338  -1221  -3114  -2474   -876  -2837  -1654     46  -1718   1971     79  -2256  -2828  -1758   1297  -1959  -1280   1784  -1702  -1400   455
     -   -149   -500    233     43   -381    399    106   -626    210   -466   -720    275    394     45     96    359    117   -369   -294   -249 
     -   -402  -7442  -2073   -894  -1115   -701  -1378      *      * 
   455   -965  -2207     36     -2  -2814   2085   -664  -2601   -417  -2591  -1785   2244  -1883   1382   -893   -851  -1024  -2123  -2767  -2078   456
     -   -149   -500    233     43   -381    399    106   -625    211   -466   -720    275    394     45     96    359    117   -369   -294   -249 
     -  -2220  -3107   -579   -971  -1029   -997  -1003      *      * 
   456   -368  -1392    330    436  -1081  -1035   2584  -1447    420  -1483   -753   1835  -1313    375     66   -296   -365  -1128  -1322   -544   459
     -   -149   -500    233     43   -381    399    106   -626    210   -466   -720    275    394     45     96    359    117   -369   -294   -249 
     -    -37  -5881  -6923   -894  -1115  -2372   -310      *      * 
   457   -809   -529  -2831  -2375   -608  -2651  -1902   2340  -2129    370    474  -2195  -2617  -1943  -2201  -1855   -799   2276  -1766  -1382   460
     -   -149   -500    233     43   -381    399    106   -626    210   -466   -720    275    394     45     96    359    117   -369   -294   -249 
     -    -37  -5881  -6923   -894  -1115  -2372   -310      *      * 
   458   -513   -885  -1035  -1184  -2180   3185  -1279  -2171  -1395  -2339  -1767  -1045  -1552  -1278  -1493   -706   -836  -1622  -1972  -1990   461
     -   -149   -500    233     43   -381    399    106   -626    210   -466   -720    275    394     45     96    359    117   -369   -294   -249 
     -    -37  -5881  -6923   -894  -1115  -1512   -623      *      * 
   459    -24   -655  -1096   -932  -1921   -907   -985  -1469   -856  -1773  -1058   -741   2389   -780  -1091   -214   2210   -984  -2159  -1767   462
     -   -149   -500    233     43   -381    399    106   -626    210   -466   -720    275    394     45     96    359    117   -369   -294   -249 
     -    -25  -6415  -7457   -894  -1115  -2125   -376      *      * 
   460   1378   -542  -1089   -844  -2023   -767   -917  -1688   -817  -1908  -1087   -632   2194   -671  -1108   1345   -151  -1060  -2223  -1814   463
     -   -149   -500    233     43   -381    399    106   -626    210   -466   -720    275    394     45     96    359    117   -369   -294   -249 
     -    -25  -6415  -7457   -894  -1115   -223  -2802      *      * 
   461   -779  -2060   -358   1277  -2316    722   -396  -2017    -14    180  -1198   -314  -1802   2511   -481   -682   -729  -1655  -2288  -1650   464
     -   -149   -500    233     43   -381    399    106   -626    210   -466   -720    275    394     45     96    359    117   -369   -294   -249 
     -    -12  -7442  -8484   -894  -1115   -701  -1378      *      * 
   462  -1938   2445  -2464  -1385  -3405  -2631   -736  -2839   2740  -2639  -1930  -1367  -2628   -323   2469  -1864  -1723  -2579  -2592  -2387   465
     -   -149   -500    233     43   -381    399    106   -626    210   -466   -720    275    394     45     96    359    117   -369   -294   -249 
     -    -12  -7442  -8484   -894  -1115   -701  -1378      *      * 
   463  -3105  -2561  -4687  -4504   3895  -4391  -1723   -797  -4148   1222   -226  -3636  -4098  -3217  -3739  -3708  -3012  -1381   -932     64   466
     -   -149   -500    233     43   -381    399    106   -626    210   -466   -720    275    394     45     96    359    117   -369   -294   -249 
     -   -252  -7442  -2694   -894  -1115   -701  -1378      *      * 
   464   -601  -1212  -2332  -2480  -3332   3070  -2410  -3056  -2602  -3339  -2516  -1800  -2172  -2335  -2639   -830   1853  -2135  -3492  -3293   467
     -   -149   -500    233     43   -381    399    106   -626    210   -466   -720    275    394     45     96    359    117   -369   -294   -249 
     -    -15  -7205  -8247   -894  -1115  -1287   -761      *      * 
   465    718   -533  -2733  -2129   -459  -2231  -1114   1628  -1799    563   2767  -1776  -2265  -1477  -1714  -1313    830    362  -1050   -711   468
     -   -149   -500    233     43   -381    399    106   -626    210   -466   -720    275    394     45     96    359    117   -369   -294   -249 
     -    -15  -7205  -8247   -894  -1115  -1287   -761      *      * 
   466  -1074  -2215   -151   -205  -2674   2342   2345  -2662   -635  -2675  -1891   1919  -2026   -500  -1100   -989  -1157  -2194  -2748  -2030   469
     -   -149   -500    233     43   -381    399    106   -626    210   -466   -720    275    394     45     96    359    117   -369   -294   -249 
     -    -15  -7205  -8247   -894  -1115  -1287   -761      *      * 
   467   -905   -700  -3167  -2552   -414  -2502  -1364   1146  -2185    776   2631  -2115  -2490  -1780  -2010  -1599   -842   1165  -1151   2521   470
     -   -149   -500    233     43   -381    399    106   -626    210   -466   -720    275    394     45     96    359    117   -369   -294   -249 
     -    -15  -7205  -8247   -894  -1115  -1287   -761      *      * 
   468  -1083   -995  -2932  -2435   -875  -2575  -1715    377  -2126   1160     63  -2171   2093  -1888  -2136  -1729  -1085   2033  -1702  -1363   471
     -   -149   -500    233     43   -381    399    106   -626    210   -466   -720    275    394     45     96    359    117   -369   -294   -249 
     -    -15  -7205  -8247   -894  -1115   -427  -1964      *      * 
   469  -2034  -1556  -4661  -4321  -2094  -4413  -4238   2929  -4228   -904   -840  -4097  -4210  -4116  -4332  -3757  -2028   2686  -3695  -3226   472
     -   -149   -500    233     43   -381    399    106   -626    210   -466   -720    275    394     45     96    359    117   -369   -294   -249 
     -    -12  -7442  -8484   -894  -1115   -701  -1378      *      * 
   470    572  -2220   2173   1100  -2436  -1677   -565  -2115   -332    961  -1377   -343  -1912   -174   -870   -837   -917  -1775  -2484  -1816   473
     -   -149   -500    233     43   -381    399    106   -626    210   -466   -720    275    394     45     96    359    117   -369   -294   -249 
     -    -12  -7442  -8484   -894  -1115   -701  -1378      *      * 
   471   -910   -723  -3130  -2539   2194  -2506  -1425   1597  -2193   -414     94  -2114  -2546  -1855  -2067    675   -862   1834  -1301   -921   474
     -   -149   -500    233     43   -381    399    106   -626    210   -466   -720    275    394     45     96    359    117   -369   -294   -249 
     -    -12  -7442  -8484   -894  -1115   -701  -1378      *      * 
   472  -1921  -1610  -4144  -3577   1906  -3537  -1980   1262  -3218   2105    328  -3097  -3345  -2577  -2937  -2672  -1834   -625   3202   -839   475
     -   -149   -500    233     43   -381    399    106   -626    210   -466   -720    275    394     45     96    359    117   -369   -294   -249 
     -    -12  -7442  -8484   -894  -1115   -701  -1378      *      * 
   473  -1630  -1720  -2809  -2025  -1101  -2874  -1378   -594   -749   1092   2445  -1967  -2829  -1201   2903  -2009  -1524   -858  -1906  -1633   476
     -   -149   -500    233     43   -381    399    106   -626    210   -466   -720    275    394     45     96    359    117   -369   -294   -249 
     -    -12  -7442  -8484   -894  -1115   -701  -1378      *      * 
   474  -3196  -3194  -3915  -4259  -4867   3789  -4005  -5414  -4591  -5241  -4823  -3935  -3840  -4374  -4341  -3455  -3585  -4634  -4094  -4784   477
     -   -149   -500    233     43   -381    399    106   -626    210   -466   -720    275    394     45     96    359    117   -369   -294   -249 
     -    -12  -7442  -8484   -894  -1115   -701  -1378      *      * 
   475    615  -1501   -861   -331  -1837  -1643   -493  -1464   1204  -1623   1753   -543  -1809   -136   -541   1971   -601  -1174  -1975  -1444   478
     -   -149   -500    233     43   -381    399    106   -626    210   -466   -720    275    394     45     96    359    117   -369   -294   -249 
     -    -12  -7442  -8484   -894  -1115   -701  -1378      *      * 
   476   -651  -2046   -411     68  -2369    534   1826  -2097   1343  -2064  -1168   2009  -1696    182   -287   -539    635  -1677  -2246  -1591   479
     -   -149   -500    233     43   -381    399    106   -626    210   -466   -720    275    394     45     96    359    117   -369   -294   -249 
     -    -12  -7442  -8484   -894  -1115   -701  -1378      *      * 
   477   1185  -1437  -1529  -1433  -3176  -1521  -1712  -2926  -1617  -3073  -2203   2259  -2131  -1427  -1959   2455   -991  -2128  -3293  -2843   480
     -   -149   -500    233     43   -381    399    106   -626    210   -466   -720    275    394     45     96    359    117   -369   -294   -249 
     -    -12  -7442  -8484   -894  -1115   -701  -1378      *      * 
   478   1970  -1825  -1286  -1208  -2988  -1805  -1466  -2706  -1058  -2821  -2096  -1245  -2312   3430  -1305  -1144  -1272  -2177  -3047  -2573   481
     -   -149   -500    233     43   -381    399    106   -626    210   -466   -720    275    394     45     96    359    117   -369   -294   -249 
     -    -12  -7442  -8484   -894  -1115   -701  -1378      *      * 
   479  -2477  -3105  -3217  -1791  -4004  -2958   -830  -3302   2876  -2932  -2276  -1651  -2894   -412   2897  -2353  -2139  -3083  -2748  -2680   482
     -   -149   -500    233     43   -381    399    106   -626    210   -466   -720    275    394     45     96    359    117   -369   -294   -249 
     -    -12  -7442  -8484   -894  -1115   -701  -1378      *      * 
   480  -2123  -1665  -4663  -4215  -1444  -4329  -3634   2545  -4036   1752   -249  -3982  -4032  -3608  -3947  -3599  -2082   1881  -2948  -2730   483
     -   -149   -500    233     43   -381    399    106   -626    210   -466   -720    275    394     45     96    359    117   -369   -294   -249 
     -    -12  -7442  -8484   -894  -1115   -701  -1378      *      * 
   481    237  -1886   -626    -52  -2152  -1651   -268    420    907  -1857  -1002   -327   1119   1102   1822   -587   -591  -1480  -2086  -1495   484
     -   -149   -500    233     43   -381    399    106   -626    210   -466   -720    275    394     45     96    359    117   -369   -294   -249 
     -    -12  -7442  -8484   -894  -1115   -701  -1378      *      * 
   482  -1017  -2436   2463   1142  -2720  -1669   -598  -2450   -371  -2462  -1617   -320  -1934   -193   -935    987   -995    760  -2690  -1971   485
     -   -149   -500    233     43   -381    399    106   -626    210   -466   -720    275    394     45     96    359    117   -369   -294   -249 
     -    -12  -7442  -8484   -894  -1115   -701  -1378      *      * 
   483    702  -1946   -528     33  -2237    594   -229  -1941    901  -1934  -1052   -256  -1686   1109   1576   -525   -552  -1554  -2134   1132   486
     -   -149   -500    233     43   -381    399    106   -626    210   -466   -720    275    394     45     96    359    117   -369   -294   -249 
     -   -465  -7442  -1889   -894  -1115   -701  -1378      *      * 
   484   -561  -1119   -881   -524  -1338   1747   -581   1470   -342  -1132   -469   -659  -1816   1618   -645   -714   -575   -632  -1654  -1182   487
     -   -149   -500    233     43   -381    399    106   -626    210   -466   -720    275    394     45     96    359    117   -369   -294   -249 
     -    -17  -6994  -8036   -894  -1115   -330  -2291      *      * 
   485  -2482  -2086  -3832  -3603   2803  -3570   3254  -1727  -3238  -1660  -1332  -2619  -3536  -2550  -2974  -2711  -2401   1154    -72   2664   488
     -   -149   -500    233     43   -381    399    106   -626    210   -466   -720    275    394     45     96    359    117   -369   -294   -249 
     -    -12  -7442  -8484   -894  -1115   -701  -1378      *      * 
   486   -600  -1895    888     60  -2158    604   1795  -1863    148  -1889  -1016   -236  -1675    178   1730   -512   -542    574  -2121  -1485   489
     -   -149   -500    233     43   -381    399    106   -626    210   -466   -720    275    394     45     96    359    117   -369   -294   -249 
     -    -12  -7442  -8484   -894  -1115   -701  -1378      *      * 
   487    722  -2085   -579    -33  -2450    -84   -280  -2160   2254  -2105  -1214    978  -1754    167    806   -609   -651  -1742  -2258  -1641   490
     -   -149   -500    233     43   -381    399    106   -626    210   -466   -720    275    394     45     96    359    117   -369   -294   -249 
     -    -12  -7442  -8484   -894  -1115   -701  -1378      *      * 
   488   -722  -1277  -1099   -681  -1382    784   2937  -1067   -534    956   -586   -825   1052   -493   -864   -871   -716   -873  -1704  -1198   491
     -   -149   -500    233     43   -381    399    106   -626    210   -466   -720    275    394     45     96    359    117   -369   -294   -249 
     -   -252  -7442  -2694   -894  -1115   -701  -1378      *      * 
   489   -696  -1900   -685   -112  -2317  -1631   -262  -1986   1346  -1967  -1114   -356  -1742    167   1012   1984    615  -1606  -2138  -1584   492
     -   -149   -500    233     43   -381    399    106   -626    210   -466   -720    275    394     45     96    359    117   -369   -294   -249 
     -    -15  -7205  -8247   -894  -1115   -427  -1964      *      * 
   490    281   -813  -2978  -2421   -886  -2442  -1521    290  -2114   1316    -30  -2067  -2549  -1826  -2069  -1564   1627   1845  -1507  -1158   493
     -   -149   -500    233     43   -381    399    106   -626    210   -466   -720    275    394     45     96    359    117   -369   -294   -249 
     -    -12  -7442  -8484   -894  -1115   -701  -1378      *      * 
   491  -3478  -2740  -4436  -4531   2881  -4221   -765  -2196  -4114    803  -1655  -3030  -4087  -3056  -3613  -3434  -3363  -2430    -30   3741   494
     -   -149   -500    233     43   -381    399    106   -626    210   -466   -720    275    394     45     96    359    117   -369   -294   -249 
     -    -12  -7442  -8484   -894  -1115   -701  -1378      *      * 
   492   -644  -1310  -2251  -2311  -3524   2496  -2371  -3312  -2508  -3509  -2612  -1758   1561  -2209  -2659   1945  -1055  -2286  -3692  -3409   495
     -   -149   -500    233     43   -381    399    106   -626    210   -466   -720    275    394     45     96    359    117   -369   -294   -249 
     -    -12  -7442  -8484   -894  -1115   -701  -1378      *      * 
   493    301   -910  -1330   -764   -945  -1831   -602    836   -588   -801   1830   -866  -1913   -477   1883    362    520   -365  -1322   -895   496
     -   -149   -500    233     43   -381    399    106   -626    210   -466   -720    275    394     45     96    359    117   -369   -294   -249 
     -    -12  -7442  -8484   -894  -1115   -701  -1378      *      * 
   494  -1516  -2925    -53   1422  -3249   2555   2604  -3122   -858  -3082  -2315   -540  -2261   -646  -1394  -1324  -1548  -2678  -3217  -2457   497
     -   -149   -500    233     43   -381    399    106   -626    210   -466   -720    275    394     45     96    359    117   -369   -294   -249 
     -    -12  -7442  -8484   -894  -1115   -701  -1378      *      * 
   495   -868  -2305   1230    -34  -2656  -1701   -371  -2381   2256  -2297  -1411   1510  -1839     73   1111   -730   -800  -1949  -2432  -1792   498
     -   -149   -500    233     43   -381    399    106   -626    210   -466   -720    275    394     45     96    359    117   -369   -294   -249 
     -    -12  -7442  -8484   -894  -1115   -701  -1378      *      * 
   496    893  -2299   2550    843  -2533  -1680   -588  -2222   -363    268  -1465   -342  -1929   -195   -910   -862   -958  -1865  -2562  -1877   499
     -   -149   -500    233     43   -381    399    106   -626    210   -466   -720    275    394     45     96    359    117   -369   -294   -249 
     -    -12  -7442  -8484   -894  -1115   -701  -1378      *      * 
   497  -1196  -2576   -550   2015  -2976  -1899   -541  -2662   1884  -2538  -1698   -529  -2065   2365   -162  -1042  -1114  -2253  -2626  -2051   500
     -      *      *      *      *      *      *      *      *      *      *      *      *      *      *      *      *      *      *      *      * 
     -      *      *      *      *      *      *      *      *      0 
//
