# Supplementary material for: A matter of background: DNA repair pathways as a possible cause for the sparse distribution of CRISPR-Cas systems in bacteria
Source: Philos Trans R Soc Lond B Biol Sci. 2019 Mar 25;374(1772):20180088. doi: 10.1098/rstb.2018.0088 (PMC6452273; doi:10.1098/rstb.2018.0088)
Supplement: Macsy_finder_DNA_repair.zip [file rstb20180088supp3.zip › Macsy_finder_DNA_repair/DNA_repair_profiles/RecR.hmm]

HMMER2.0
NAME  recR
ACC   TIGR00615
DESC  recR: recombination protein RecR
LENG  205
ALPH  Amino
RF    no
CS    no
MAP   yes
COM   hmmbuild recr_2p.HMM recr.SEED
COM   hmmcalibrate --num 5000 --histfile recr_2p.hist recr_2p.HMM
NSEQ  9
DATE  Wed Jul  7 15:47:50 1999
CKSUM 604
GA    150.00 150.00
TC    150.00 150.00
NC    10.00 10.00
XT      -8455     -4  -1000  -1000  -8455     -4  -8455     -4 
NULT      -4  -8455
NULE     595  -1558     85    338   -294    453  -1158    197    249    902  -1085   -142    -21   -313     45    531    201    384  -1998   -644 
EVD   -187.862244   0.158736
HMM        A      C      D      E      F      G      H      I      K      L      M      N      P      Q      R      S      T      V      W      Y    
         m->m   m->i   m->d   i->m   i->i   d->m   d->d   b->m   m->e
         -186      *  -3045
     1   -890  -1673   1036   -555  -1773  -1989   -694  -1372   1152    314   3154   -788  -2079   -374   -842   -947    800  -1164  -2001  -1486     1
     -   -149   -500    233     43   -381    399    106   -626    210   -466   -720    275    394     45     96    359    117   -369   -294   -249 
     -     -8  -7995  -9037   -894  -1115   -701  -1378   -186      * 
     2   -979  -1278  -1785  -1216  -1291  -2263  -1018    750    878     95   1842   1170  -2333   1904  -1330  -1255   -919    873  -1682  -1262     2
     -   -149   -500    233     43   -381    399    106   -626    210   -466   -720    275    394     45     96    359    117   -369   -294   -249 
     -     -8  -8158  -9200   -894  -1115   -701  -1378      *      * 
     3  -1462  -1324  -3446  -2879   2152  -2924  -1503   -841  -2534  -1141   1955  -2428  -2982  -2174  -2422    562    767   -766  -1273   3215     3
     -   -149   -500    233     43   -381    399    106   -626    210   -466   -720    275    394     45     96    359    117   -369   -294   -249 
     -     -7  -8312  -9354   -894  -1115   -701  -1378      *      * 
     4  -1078  -1487  -1711    529  -1535  -2306  -1078    700  -1028    288   -679  -1298   2439   -915  -1362    420    624   -946  -1895  -1454     4
     -   -149   -500    233     43   -381    399    106   -626    210   -466   -720    275    394     45     96    359    117   -369   -294   -249 
     -     -7  -8312  -9354   -894  -1115   -701  -1378      *      * 
     5  -1170  -2665   1003    705  -2978    212   -776  -2736   1008  -2678  -1763   1230   2049   -327   -923  -1035    481  -2284  -2847  -2147     5
     -   -149   -500    233     43   -381    399    106   -626    210   -466   -720    275    394     45     96    359    117   -369   -294   -249 
     -     -7  -8312  -9354   -894  -1115   -701  -1378      *      * 
     6    439  -1458  -1818  -1268  -1458  -2339   1999  -1080  -1113    160   -662  -1374   2304   -995  -1424    529  -1048   -935  -1840   1467     6
     -   -149   -500    233     43   -381    399    106   -626    210   -466   -720    275    394     45     96    359    117   -369   -294   -249 
     -     -7  -8312  -9354   -894  -1115   -701  -1378      *      * 
     7  -3069  -2611  -5541  -5017   1481  -5132  -4120   2681  -4785   1836   -512  -4799  -4700  -4072  -4528  -4376  -2991    934  -3237  -3166     7
     -   -149   -500    233     43   -381    399    106   -626    210   -466   -720    275    394     45     96    359    117   -369   -294   -249 
     -     -7  -8312  -9354   -894  -1115   -701  -1378      *      * 
     8    928  -2410   -853    830  -2710  -1969   -630  -2446   1017    -56  -1505   -613  -2062   1222   -719   1136    685  -2021  -2606  -1937     8
     -   -149   -500    233     43   -381    399    106   -626    210   -466   -720    275    394     45     96    359    117   -369   -294   -249 
     -     -7  -8312  -9354   -894  -1115   -701  -1378      *      * 
     9  -1099  -2575    775   1556  -2899  -2027   -705  -2648   1926  -2587  -1668   1203  -2139   1296    779   -972  -1039  -2200  -2749  -2067     9
     -   -149   -500    233     43   -381    399    106   -626    210   -466   -720    275    394     45     96    359    117   -369   -294   -249 
     -     -7  -8312  -9354   -894  -1115   -701  -1378      *      * 
    10    530  -2347  -5031  -4579  -1751  -4196  -3643   -475  -4274   2791   -626  -4123  -4206  -3734  -4069  -3447  -2598    954  -3090  -2945    10
     -   -149   -500    233     43   -381    399    106   -626    210   -466   -720    275    394     45     96    359    117   -369   -294   -249 
     -     -7  -8312  -9354   -894  -1115   -701  -1378      *      * 
    11  -2856  -2379  -5436  -5005  -2184  -5128  -4497   2980  -4852    637   2056  -4787  -4800  -4419  -4770  -4418  -2816   1944  -3747  -3540    11
     -   -149   -500    233     43   -381    399    106   -626    210   -466   -720    275    394     45     96    359    117   -369   -294   -249 
     -     -7  -8312  -9354   -894  -1115   -701  -1378      *      * 
    12  -2786  -4749   2834   2668  -4935  -2620  -2032  -4897  -2372  -4747  -4128  -1212  -3186  -1713  -3307    683  -2875  -4343  -4945  -3865    12
     -   -149   -500    233     43   -381    399    106   -626    210   -466   -720    275    394     45     96    359    117   -369   -294   -249 
     -     -7  -8312  -9354   -894  -1115   -701  -1378      *      * 
    13    414   2176   -952    754    930    341   1758  -2133   -312  -2194  -1334   -694  -2103   1159   -799    940   -936  -1789  -2462  -1842    13
     -   -149   -500    233     43   -381    399    106   -626    210   -466   -720    275    394     45     96    359    117   -369   -294   -249 
     -     -7  -8312  -9354   -894  -1115   -701  -1378      *      * 
    14  -3887  -3297  -6228  -5654   1963  -5968  -4451   1188  -5431   2776   -235  -5639  -5072  -4225  -4921  -5305  -3731  -1640  -3119  -3118    14
     -   -149   -500    233     43   -381    399    106   -626    210   -466   -720    275    394     45     96    359    117   -369   -294   -249 
     -     -7  -8312  -9354   -894  -1115   -701  -1378      *      * 
    15  -1014  -2474   -866    970  -2798    152   -634  -2542   1690  -2486   1305   -621  -2077   1191    878   1063   -951  -2098  -2652  -1978    15
     -   -149   -500    233     43   -381    399    106   -626    210   -466   -720    275    394     45     96    359    117   -369   -294   -249 
     -     -7  -8312  -9354   -894  -1115   -701  -1378      *      * 
    16  -2440   2332  -2648    827  -4081  -3157  -1304  -3555   2953  -3311  -2559  -1817  -3155   -874   1979  -2320  -2234  -3250  -3253  -2980    16
     -   -149   -500    233     43   -381    399    106   -626    210   -466   -720    275    394     45     96    359    117   -369   -294   -249 
     -     -7  -8312  -9354   -894  -1115   -701  -1378      *      * 
    17  -3784  -3202  -6184  -5662  -1553  -5951  -4767   2059  -5452   2847   -334  -5692  -5117  -4350  -5011  -5349  -3660  -1251  -3360  -3498    17
     -   -149   -500    233     43   -381    399    106   -626    210   -466   -720    275    394     45     96    359    117   -369   -294   -249 
     -     -7  -8312  -9354   -894  -1115   -701  -1378      *      * 
    18  -5161  -4627  -5479  -5844  -6102  -4639  -5314  -6971  -6053  -6538  -6341  -5638   4316  -5917  -5641  -5486  -5496  -6390  -5102  -6043    18
     -   -149   -500    233     43   -381    399    106   -626    210   -466   -720    275    394     45     96    359    117   -369   -294   -249 
     -     -7  -8312  -9354   -894  -1115   -701  -1378      *      * 
    19  -1449  -2135  -2793  -2913  -4405   3020  -3119  -4201  -3281  -4381  -3474   1403  -3011  -2938  -3478    595   1090  -3132  -4562  -4254    19
     -   -149   -500    233     43   -381    399    106   -626    210   -466   -720    275    394     45     96    359    117   -369   -294   -249 
     -     -7  -8312  -9354   -894  -1115   -701  -1378      *      * 
    20  -2559  -2124  -5109  -4704  -2344  -4741  -3981   3010  -4519  -1524  -1381  -4370  -4591  -4294  -4510  -3999  -2538   2377  -3536   1621    20
     -   -149   -500    233     43   -381    399    106   -626    210   -466   -720    275    394     45     96    359    117   -369   -294   -249 
     -     -7  -8312  -9354   -894  -1115   -701  -1378      *      * 
    21  -4740  -4445  -5364  -5738  -6131   3840  -5265  -6903  -6030  -6539  -6235  -5426  -5034  -5814  -5624  -5041  -5115  -6153  -5123  -6096    21
     -   -149   -500    233     43   -381    399    106   -626    210   -466   -720    275    394     45     96    359    117   -369   -294   -249 
     -     -7  -8312  -9354   -894  -1115   -701  -1378      *      * 
    22    231  -1924  -1186    830   1012  -2123   -825  -1683    970  -1861  -1076   -895   2321   -478   -978  -1068   -984    429  -2242  -1702    22
     -   -149   -500    233     43   -381    399    106   -626    210   -466   -720    275    394     45     96    359    117   -369   -294   -249 
     -     -7  -8312  -9354   -894  -1115   -701  -1378      *      * 
    23  -3423  -3941  -4392  -2739  -4931  -3820  -1639  -4184   3668  -3772  -3140  -2535  -3744  -1224   1516  -3297  -3044  -3985  -3547  -3535    23
     -   -149   -500    233     43   -381    399    106   -626    210   -466   -720    275    394     45     96    359    117   -369   -294   -249 
     -     -7  -8312  -9354   -894  -1115   -701  -1378      *      * 
    24  -1328  -1898  -3344  -3117  -3405    777  -2832  -3045  -2972    111  -2541  -2513  -2930  -2746  -3094   2527   2123  -2449  -3714  -3398    24
     -   -149   -500    233     43   -381    399    106   -626    210   -466   -720    275    394     45     96    359    117   -369   -294   -249 
     -     -7  -8312  -9354   -894  -1115   -701  -1378      *      * 
    25   3647  -2999  -4758  -5092  -5144  -3219  -4514  -5091  -5094  -5303  -4637  -3980  -3954  -4741  -4797  -2812  -3007  -4128  -4931  -5200    25
     -   -149   -500    233     43   -381    399    106   -626    210   -466   -720    275    394     45     96    359    117   -369   -294   -249 
     -     -7  -8312  -9354   -894  -1115   -701  -1378      *      * 
    26  -1020  -2023  -1088    861   1032  -2076   -768  -1835   -449  -1975  -1165   -812  -2168   2397   -912    566   1323    169  -2318  -1749    26
     -   -149   -500    233     43   -381    399    106   -626    210   -466   -720    275    394     45     96    359    117   -369   -294   -249 
     -     -7  -8312  -9354   -894  -1115   -701  -1378      *      * 
    27  -3428  -3941  -4477  -2745  -4938  -3826  -1622  -4173   2137  -3758  -3126  -2531  -3740  -1206   3636  -3300  -3040  -3978  -3534  -3525    27
     -   -149   -500    233     43   -381    399    106   -626    210   -466   -720    275    394     45     96    359    117   -369   -294   -249 
     -     -7  -8312  -9354   -894  -1115   -701  -1378      *      * 
    28  -3731  -3188  -6096  -5490   1486  -5752  -4411   1903  -5244   2117   3176  -5451  -4954  -4119  -4769  -5041  -3582  -1632  -3138  -3283    28
     -   -149   -500    233     43   -381    399    106   -626    210   -466   -720    275    394     45     96    359    117   -369   -294   -249 
     -     -7  -8312  -9354   -894  -1115   -701  -1378      *      * 
    29   3357  -2169  -4269  -4366  -3483  -2584  -3660  -2785  -4027  -2926   2248  -3179  -3308  -3753  -3857  -1963  -2080  -2465  -4122  -3873    29
     -   -149   -500    233     43   -381    399    106   -626    210   -466   -720    275    394     45     96    359    117   -369   -294   -249 
     -     -7  -8312  -9354   -894  -1115   -701  -1378      *      * 
    30  -4830  -3844  -5383  -5675   3587  -5240  -1505  -3525  -5237     95  -2927  -3899  -5085  -4001  -4627  -4484  -4689  -3772   -753   3484    30
     -   -149   -500    233     43   -381    399    106   -626    210   -466   -720    275    394     45     96    359    117   -369   -294   -249 
     -     -7  -8312  -9354   -894  -1115   -701  -1378      *      * 
    31  -1133  -2184  -1102    878    637  -2153   3631  -2021   -524  -2123  -1319   1123  -2252   -462   -991  -1100    706  -1736  -2230   1009    31
     -   -149   -500    233     43   -381    399    106   -626    210   -466   -720    275    394     45     96    359    117   -369   -294   -249 
     -     -7  -8312  -9354   -894  -1115   -701  -1378      *      * 
    32  -2784  -2503  -5200  -4725  -1672  -4477  -3785   -529  -4402   2904   -526  -4345  -4368  -3809  -4173  -3729    446    717  -3107  -3013    32
     -   -149   -500    233     43   -381    399    106   -626    210   -466   -720    275    394     45     96    359    117   -369   -294   -249 
     -     -7  -8312  -9354   -894  -1115   -701  -1378      *      * 
    33  -2754  -2516  -4966  -4528  -1571    622  -3541    868  -4191   2848   -469  -4159  -4250  -3627  -3967  -3577  -2748  -1100  -2931  -2797    33
     -   -149   -500    233     43   -381    399    106   -626    210   -466   -720    275    394     45     96    359    117   -369   -294   -249 
     -     -7  -8312  -9354   -894  -1115   -701  -1378      *      * 
    34  -1038  -2483   -865    938  -2800    -11   -659  -2541   2018    -47  -1577   -639  -2098   1289   -713   1039   -976  -2104  -2665  -1995    34
     -   -149   -500    233     43   -381    399    106   -626    210   -466   -720    275    394     45     96    359    117   -369   -294   -249 
     -     -7  -8312  -9354   -894  -1115   -701  -1378      *      * 
    35  -1148  -1188  -2533    621  -1147  -2554  -1348   -692  -1631    411   2460  -1838  -2611  -1473   2061  -1591  -1086    725   2706  -1242    35
     -   -149   -500    233     43   -381    399    106   -626    210   -466   -720    275    394     45     96    359    117   -369   -294   -249 
     -     -7  -8312  -9354   -894  -1115   -701  -1378      *      * 
    36  -1488  -3036   2314   1643  -3333  -2194  -1043  -3110    673  -3042  -2151   1307    621   -611  -1310    290  -1450  -2649  -3214  -2475    36
     -   -149   -500    233     43   -381    399    106   -626    210   -466   -720    275    394     45     96    359    117   -369   -294   -249 
     -     -7  -8312  -9354   -894  -1115   -701  -1378      *      * 
    37  -1502  -3001   1559    699  -3325  -2245  -1019  -3076   1029  -2997  -2113   -868   2700   -584    933  -1346  -1451  -2629  -3147  -2457    37
     -   -149   -500    233     43   -381    399    106   -626    210   -466   -720    275    394     45     96    359    117   -369   -294   -249 
     -     -7  -8312  -9354   -894  -1115   -701  -1378      *      * 
    38   1114  -2750    735   1521  -3048  -2125   -917  -2799   -586  -2770  -1882   -769  -2304   -483  -1118   1778  -1264  -2369  -2965   1473    38
     -   -149   -500    233     43   -381    399    106   -626    210   -466   -720    275    394     45     96    359    117   -369   -294   -249 
     -     -7  -8312  -9354   -894  -1115   -701  -1378      *      * 
    39  -1006  -2461   1388   1421  -2773    226   -639  -2519   1019    -58  -1554   -609  -2070   1391   -733   -888   -946      9  -2649  -1970    39
     -   -149   -500    233     43   -381    399    106   -626    210   -466   -720    275    394     45     96    359    117   -369   -294   -249 
     -     -7  -8312  -9354   -894  -1115   -701  -1378      *      * 
    40   1328  -1220  -3095  -2517  -1282    295  -1698   1742  -2197  -1106   -487  -2239  -2824  -1960    850  -1805  -1237   1835  -1790  -1430    40
     -   -149   -500    233     43   -381    399    106   -626    210   -466   -720    275    394     45     96    359    117   -369   -294   -249 
     -     -7  -8312  -9354   -894  -1115   -701  -1378      *      * 
    41  -1001  -2458    736   1489  -2772  -1969   -633  -2518   1020    580   1580    818  -2066   1272   -723   -883   -940  -2076  -2645  -1966    41
     -   -149   -500    233     43   -381    399    106   -626    210   -466   -720    275    394     45     96    359    117   -369   -294   -249 
     -     -7  -8312  -9354   -894  -1115   -701  -1378      *      * 
    42    510  -2466   1292    936  -2785  -1965   -627  -2535   1062  -2481  -1556    922  -2061   -169   1561   -877   -936    235  -2650  -1968    42
     -   -149   -500    233     43   -381    399    106   -626    210   -466   -720    275    394     45     96    359    117   -369   -294   -249 
     -     -7  -8312  -9354   -894  -1115   -701  -1378      *      * 
    43  -3727  -3185  -6092  -5487   1954  -5747  -4405   2029  -5241   2219   2348  -5445  -4952  -4119  -4766  -5036  -3579  -1627  -3136  -3276    43
     -   -149   -500    233     43   -381    399    106   -626    210   -466   -720    275    394     45     96    359    117   -369   -294   -249 
     -     -7  -8312  -9354   -894  -1115   -701  -1378      *      * 
    44   2846  -1856  -4122  -3962  -3008  -2542  -3224   1084  -3673  -2619  -2103  -2976  -3177  -3360  -3573  -1858   1869  -1360  -3589  -3294    44
     -   -149   -500    233     43   -381    399    106   -626    210   -466   -720    275    394     45     96    359    117   -369   -294   -249 
     -     -7  -8312  -9354   -894  -1115   -701  -1378      *      * 
    45  -1284  -2692  -1143    908  -3062    206   2048  -2772   1449  -2682  -1786   -850  -2296   2567    994  -1162  -1204  -2344  -2804  -2195    45
     -   -149   -500    233     43   -381    399    106   -626    210   -466   -720    275    394     45     96    359    117   -369   -294   -249 
     -     -7  -8312  -9354   -894  -1115   -701  -1378      *      * 
    46   2418  -2159  -1403   -942  -2718    372  -1178  -2376    964  -2499  -1672    822  -2404   -801  -1265  -1212  -1232    398  -2802  -2246    46
     -   -149   -500    233     43   -381    399    106   -626    210   -466   -720    275    394     45     96    359    117   -369   -294   -249 
     -     -7  -8312  -9354   -894  -1115   -701  -1378      *      * 
    47  -3345  -2815  -5863  -5381  -1776  -5604  -4704   1208  -5216   2829   -547  -5293  -4997  -4393  -4942  -4937  -3265   1112  -3526  -3564    47
     -   -149   -500    233     43   -381    399    106   -626    210   -466   -720    275    394     45     96    359    117   -369   -294   -249 
     -     -7  -8312  -9354   -894  -1115   -701  -1378      *      * 
    48   1109  -1614  -1496    793  -1677  -2234   -965  -1254   -816   1221   -784  -1128  -2317   1284  -1197  -1200    720    357  -1987  -1515    48
     -   -149   -500    233     43   -381    399    106   -626    210   -466   -720    275    394     45     96    359    117   -369   -294   -249 
     -     -7  -8312  -9354   -894  -1115   -701  -1378      *      * 
    49    217   1927    695   1593  -2788  -1965   -628  -2537    887  -2483  -1559   1751  -2062   -169    862   -878   -938  -2090  -2652  -1969    49
     -   -149   -500    233     43   -381    399    106   -626    210   -466   -720    275    394     45     96    359    117   -369   -294   -249 
     -     -7  -8312  -9354   -894  -1115   -701  -1378      *      * 
    50   2676  -1627  -4119  -3545   1373  -3403  -2379   -425  -3194    538   -466  -3086  -3431  -2785  -3026  -2534  -1786    897  -2135  -1782    50
     -   -149   -500    233     43   -381    399    106   -626    210   -466   -720    275    394     45     96    359    117   -369   -294   -249 
     -     -7  -8312  -9354   -894  -1115   -701  -1378      *      * 
    51  -1084  -1787  -1394   -827  -1882  -2214   1779  -1485   1775    175   1728  -1039  -2293   -602    761    551  -1019    616  -2119  -1625    51
     -   -149   -500    233     43   -381    399    106   -626    210   -466   -720    275    394     45     96    359    117   -369   -294   -249 
     -     -7  -8312  -9354   -894  -1115   -701  -1378      *      * 
    52  -1032  -2505    751   2026  -2826  -1985   -655  -2576    852  -2520  -1597   -619  -2087   -197   1359    494    800  -2127  -2686  -2003    52
     -   -149   -500    233     43   -381    399    106   -626    210   -466   -720    275    394     45     96    359    117   -369   -294   -249 
     -     -7  -8312  -9354   -894  -1115   -701  -1378      *      * 
    53  -1037  -2466   -851   1382  -2781    166   -674  -2519   -261  -2484  -1572   1767  -2101   -222   1543    597   -980    399  -2667  -1995    53
     -   -149   -500    233     43   -381    399    106   -626    210   -466   -720    275    394     45     96    359    117   -369   -294   -249 
     -     -7  -8312  -9354   -894  -1115   -701  -1378      *      * 
    54  -2060  -1782  -4416  -3834  -1483  -3788   2068   1178  -3482   1994   -515  -3420  -3715  -3069  -3307  -2917  -2002   2108  -2408  -2110    54
     -   -149   -500    233     43   -381    399    106   -626    210   -466   -720    275    394     45     96    359    117   -369   -294   -249 
     -     -7  -8312  -9354   -894  -1115   -701  -1378      *      * 
    55    519  -2360  -1044   -483  -2642   1030   -736  -2333   1073  -2356  -1487   -766  -2179   -304   1678  -1017   1206  -1967  -2582   1179    55
     -   -149   -500    233     43   -381    399    106   -626    210   -466   -720    275    394     45     96    359    117   -369   -294   -249 
     -     -7  -8312  -9354   -894  -1115   -701  -1378      *      * 
    56  -1048  -1977  -1173   -618    786  -2121   1789  -1757   -487  -1911  -1118   -872    742   1121    815  -1057   1618  -1504  -2233   1829    56
     -   -149   -500    233     43   -381    399    106   -626    210   -466   -720    275    394     45     96    359    117   -369   -294   -249 
     -     -7  -8312  -9354   -894  -1115   -701  -1378      *      * 
    57  -4714   5848  -5768  -6128  -5835  -4499  -5306  -6348  -6147  -6226  -5997  -5618  -5050  -5977  -5653  -5049  -5093  -5815  -5044  -5807    57
     -   -149   -500    233     43   -381    399    106   -626    210   -466   -720    275    394     45     96    359    117   -369   -294   -249 
     -     -7  -8312  -9354   -894  -1115   -701  -1378      *      * 
    58   1157  -2149  -1267   -722  -2508  -2132   -929  -2164   -535  -2271  -1443   -962  -2281   1155   1001   2062  -1098    403  -2570  -2005    58
     -   -149   -500    233     43   -381    399    106   -626    210   -466   -720    275    394     45     96    359    117   -369   -294   -249 
     -     -7  -8312  -9354   -894  -1115   -701  -1378      *      * 
    59  -1126   2023    839    921  -2595  -2076   -811  -2282   -470  -2347  -1495   1159  -2207   -397   -967    638  -1076   1915  -2618  -1989    59
     -   -149   -500    233     43   -381    399    106   -626    210   -466   -720    275    394     45     96    359    117   -369   -294   -249 
     -     -7  -8312  -9354   -894  -1115   -701  -1378      *      * 
    60  -4714   5848  -5768  -6128  -5835  -4499  -5306  -6348  -6147  -6226  -5997  -5618  -5050  -5977  -5653  -5049  -5093  -5815  -5044  -5807    60
     -   -149   -500    233     43   -381    399    106   -626    210   -466   -720    275    394     45     96    359    117   -369   -294   -249 
     -     -7  -8312  -9354   -894  -1115   -701  -1378      *      * 
    61  -1741  -2428  -1886  -1622   2743   2174  -1595  -2619  -1294  -2736  -2035   1306  -2918  -1436    985  -1818  -1808  -2323  -2550  -1791    61
     -   -149   -500    233     43   -381    399    106   -626    210   -466   -720    275    394     45     96    359    117   -369   -294   -249 
     -  -2288  -8312   -336   -894  -1115   -701  -1378      *      * 
    62   -626   5208  -2387  -2384  -1656  -1267  -1721  -1011  -2057  -1562  -1215  -1764  -1846  -1975  -1942   -951   -945   -793  -1872  -1712    62
     -   -149   -500    233     43   -381    399    106   -626    210   -466   -720    275    394     45     96    359    117   -369   -294   -249 
     -    -33  -6056  -7098   -894  -1115  -3230   -163      *      * 
    63  -1384  -1211  -2561  -2314   -136  -2468  -1620    479  -1886   2616    737  -2187  -2552  -1740  -1852  -2009  -1399    119  -1295   -910    63
     -   -149   -500    233     43   -381    399    106   -626    210   -466   -720    275    394     45     96    359    117   -369   -294   -249 
     -    -33  -6056  -7098   -894  -1115    -99  -3907      *      * 
    64   1196  -2376   -933   -378  -2657  -2019   2440  -2369   1028    -80  -1479    953  -2109   -227    673   -935    689  -1977  -2579  -1937    64
     -   -149   -500    233     43   -381    399    106   -626    210   -466   -720    275    394     45     96    359    117   -369   -294   -249 
     -     -7  -8312  -9354   -894  -1115   -701  -1378      *      * 
    65  -3065  -2614  -5523  -4989   2186  -5095  -4047   2423  -4745   1788   -478  -4761  -4668  -4022  -4477  -4330  -2984    912  -3175  -3100    65
     -   -149   -500    233     43   -381    399    106   -626    210   -466   -720    275    394     45     96    359    117   -369   -294   -249 
     -     -7  -8312  -9354   -894  -1115   -701  -1378      *      * 
    66  -1362   2573  -4507  -4682  -4396  -2265  -3818  -4131  -4351  -4435  -3530  -3025  -3061  -3890  -4081   2564   2726  -3032  -4657  -4552    66
     -   -149   -500    233     43   -381    399    106   -626    210   -466   -720    275    394     45     96    359    117   -369   -294   -249 
     -     -7  -8312  -9354   -894  -1115   -701  -1378      *      * 
    67    302  -4125   2749   2309  -4348  -2504  -1715  -4212  -1771  -4105  -3341  -1100  -2956   1495  -2504  -2068  -2379  -3711  -4292  -3378    67
     -   -149   -500    233     43   -381    399    106   -626    210   -466   -720    275    394     45     96    359    117   -369   -294   -249 
     -     -7  -8312  -9354   -894  -1115   -701  -1378      *      * 
    68   -997  -2472    593    770  -2792    207   -627  -2543   -211  -2487  -1561    964  -2060   1880    964    632    796  -2093  -2655  -1971    68
     -   -149   -500    233     43   -381    399    106   -626    210   -466   -720    275    394     45     96    359    117   -369   -294   -249 
     -     -7  -8312  -9354   -894  -1115   -701  -1378      *      * 
    69  -1452  -2983   1509   2489  -3288  -2182  -1015  -3060   -706  -2995  -2102   -805    611   -581    866    628  -1412  -2601  -3166  -2437    69
     -   -149   -500    233     43   -381    399    106   -626    210   -466   -720    275    394     45     96    359    117   -369   -294   -249 
     -     -7  -8312  -9354   -894  -1115   -701  -1378      *      * 
    70  -1416  -1746  -2927  -2425  -2264  -2529  -1982  -1553  -1785  -2064  -1408  -2193   2249  -1914    839  -1728    830   2520  -2641  -2282    70
     -   -149   -500    233     43   -381    399    106   -626    210   -466   -720    275    394     45     96    359    117   -369   -294   -249 
     -     -7  -8312  -9354   -894  -1115   -701  -1378      *      * 
    71  -4714   5848  -5768  -6128  -5835  -4499  -5306  -6348  -6147  -6226  -5997  -5618  -5050  -5977  -5653  -5049  -5093  -5815  -5044  -5807    71
     -   -149   -500    233     43   -381    399    106   -626    210   -466   -720    275    394     45     96    359    117   -369   -294   -249 
     -     -7  -8312  -9354   -894  -1115   -701  -1378      *      * 
    72    395  -2428    687    970  -2735  -1964   -626     70   -213  -2438  -1521   1833    715   -171    797   -874   -927  -2042  -2620    862    72
     -   -149   -500    233     43   -381    399    106   -626    210   -466   -720    275    394     45     96    359    117   -369   -294   -249 
     -     -7  -8312  -9354   -894  -1115   -701  -1378      *      * 
    73  -3434  -2914  -5837  -5341   1472  -5522  -4153   3465  -5122    821   -456  -5147  -4921  -4215  -4777  -4817  -3336   -923  -3090  -2828    73
     -   -149   -500    233     43   -381    399    106   -626    210   -466   -720    275    394     45     96    359    117   -369   -294   -249 
     -     -7  -8312  -9354   -894  -1115   -701  -1378      *      * 
    74  -4714   5848  -5768  -6128  -5835  -4499  -5306  -6348  -6147  -6226  -5997  -5618  -5050  -5977  -5653  -5049  -5093  -5815  -5044  -5807    74
     -   -149   -500    233     43   -381    399    106   -626    210   -466   -720    275    394     45     96    359    117   -369   -294   -249 
     -     -7  -8312  -9354   -894  -1115   -701  -1378      *      * 
    75  -1375  -2594  -1178    613  -3168  -2238  -1104  -2878   -625  -2864  -1994  -1047  -2450   -681    845   2570   1443  -2431  -3045  -2437    75
     -   -149   -500    233     43   -381    399    106   -626    210   -466   -720    275    394     45     96    359    117   -369   -294   -249 
     -     -7  -8312  -9354   -894  -1115   -701  -1378      *      * 
    76  -2772  -4765   3423   1132  -4897  -2614   1965  -4856  -2319  -4704  -4074   1293  -3171  -1680  -3239  -2404  -2851  -4313  -4900  -3827    76
     -   -149   -500    233     43   -381    399    106   -626    210   -466   -720    275    394     45     96    359    117   -369   -294   -249 
     -     -7  -8312  -9354   -894  -1115   -701  -1378      *      * 
    77    427  -2154  -1069   1959  -2441  -2055   -808    387   -462  -2207  -1366   -813   1461   -405   -939    601    502  -1777  -2503  -1906    77
     -   -149   -500    233     43   -381    399    106   -626    210   -466   -720    275    394     45     96    359    117   -369   -294   -249 
     -     -7  -8312  -9354   -894  -1115   -701  -1378      *      * 
    78  -1708  -2970  -1692  -1018  -3434  -2582  -1007  -3065   1214  -2927  -2083  -1233  -2636   1242   2686   1370    473  -2681  -2985  -2503    78
     -   -149   -500    233     43   -381    399    106   -626    210   -466   -720    275    394     45     96    359    117   -369   -294   -249 
     -     -7  -8312  -9354   -894  -1115   -701  -1378      *      * 
    79  -3693  -4393   1241  -2385  -5204  -3628  -2810  -5268  -2129  -4989  -4425  -2634  -4051  -2523   3945  -3535  -3714  -4850  -4531  -4370    79
     -   -149   -500    233     43   -381    399    106   -626    210   -466   -720    275    394     45     96    359    117   -369   -294   -249 
     -     -7  -8312  -9354   -894  -1115   -701  -1378      *      * 
    80  -2514  -4200   3036   -835  -4605  -2566  -1923  -4518  -2087  -4409  -3703  -1213  -3086   2372  -2859   1581  -2599  -3968  -4586  -3636    80
     -   -149   -500    233     43   -381    399    106   -626    210   -466   -720    275    394     45     96    359    117   -369   -294   -249 
     -  -2377  -8312   -314   -894  -1115   -701  -1378      *      * 
    81   -903  -1837    435   2975  -2212  -1132   -417  -1994   -260  -2090  -1505    -36  -1551   -130   -677   -781   -954  -1691  -2125  -1652    81
     -   -149   -500    233     43   -381    399    106   -626    210   -466   -720    275    394     45     96    359    117   -369   -294   -249 
     -    -35  -5970  -7012   -894  -1115   -294  -2439      *      * 
    82    448  -3014  -1814  -1140  -3558  -2647  -1021  -3145   1920  -2975  -2164   2658  -2706   -585   1963  -1727  -1711  -2780  -2994  -2580    82
     -   -149   -500    233     43   -381    399    106   -626    210   -466   -720    275    394     45     96    359    117   -369   -294   -249 
     -     -8  -8136  -9178   -894  -1115   -372  -2138      *      * 
    83  -1392  -2227  -2163  -1879  -3797   1473  -2083  -3532    967  -3608  -2725  -1848  -2783  -1734  -2067   2674    637  -2796  -3794  -3320    83
     -   -149   -500    233     43   -381    399    106   -626    210   -466   -720    275    394     45     96    359    117   -369   -294   -249 
     -     -7  -8312  -9354   -894  -1115   -701  -1378      *      * 
    84  -1103  -1203  -2321  -1742   1202  -2481  -1276    834    347  -1063   -395  -1702  -2545   2025  -1690    497  -1044   1772  -1635  -1248    84
     -   -149   -500    233     43   -381    399    106   -626    210   -466   -720    275    394     45     96    359    117   -369   -294   -249 
     -     -7  -8312  -9354   -894  -1115   -701  -1378      *      * 
    85  -2971  -2461  -5588  -5196  -2278  -5369  -4901   3252  -5093   1400  -1031  -5035  -4976  -4663  -5045  -4713  -2936   1186  -3989  -3796    85
     -   -149   -500    233     43   -381    399    106   -626    210   -466   -720    275    394     45     96    359    117   -369   -294   -249 
     -     -7  -8312  -9354   -894  -1115   -701  -1378      *      * 
    86  -3109   5610  -5338  -5428  -3150  -3840  -4289  -2535  -4996     96  -2522  -4501  -4384  -4720  -4700  -3526  -3426  -2654  -3962  -3622    86
     -   -149   -500    233     43   -381    399    106   -626    210   -466   -720    275    394     45     96    359    117   -369   -294   -249 
     -     -7  -8312  -9354   -894  -1115   -701  -1378      *      * 
    87  -2754  -2261  -5404  -5046  -2684  -5177  -4923   2105  -4960  -1461   2203  -4835  -4917  -4789  -5038  -4513  -2737   3105  -4303  -3893    87
     -   -149   -500    233     43   -381    399    106   -626    210   -466   -720    275    394     45     96    359    117   -369   -294   -249 
     -     -7  -8312  -9354   -894  -1115   -701  -1378      *      * 
    88  -3382  -3135  -5319  -5407  -3802  -4379  -4923  -1179  -5325  -2915  -2860  -4909  -4787  -5200  -5168  -4266  -3561   3821  -4638  -4461    88
     -   -149   -500    233     43   -381    399    106   -626    210   -466   -720    275    394     45     96    359    117   -369   -294   -249 
     -     -7  -8312  -9354   -894  -1115   -701  -1378      *      * 
    89    528  -2440   -884   2539  -2725  -2060   -780  -2437   -402     13  -1577   -733  -2187   1075   -896    394  -1070  -2050  -2683  -2034    89
     -   -149   -500    233     43   -381    399    106   -626    210   -466   -720    275    394     45     96    359    117   -369   -294   -249 
     -     -7  -8312  -9354   -894  -1115   -701  -1378      *      * 
    90  -1077  -2556   1856   1531  -2872  -2006   1989  -2625   -296  -2570  -1650   -639  -2122   -242    852    496    807  -2176  -2739  -2050    90
     -   -149   -500    233     43   -381    399    106   -626    210   -466   -720    275    394     45     96    359    117   -369   -294   -249 
     -     -7  -8312  -9354   -894  -1115   -701  -1378      *      * 
    91    733  -2012  -4018  -4257  -4581  -2272  -3771  -4386  -4236  -4638  -3698  -2939   3574  -3780  -4055   1546  -1858  -3161  -4796  -4689    91
     -   -149   -500    233     43   -381    399    106   -626    210   -466   -720    275    394     45     96    359    117   -369   -294   -249 
     -     -7  -8312  -9354   -894  -1115   -701  -1378      *      * 
    92    370  -3517  -2867  -1872  -4222  -3254  -1337  -3660   2625  -3381  -2643  -1911  -3234   2310   2102  -2444  -2339  -3364  -3292  -3059    92
     -   -149   -500    233     43   -381    399    106   -626    210   -466   -720    275    394     45     96    359    117   -369   -294   -249 
     -     -7  -8312  -9354   -894  -1115   -701  -1378      *      * 
    93  -4886  -4905   4186  -3339  -5949  -4221  -4195  -6666  -4787  -6283  -6022  -3676  -4750  -4186  -5191  -4762  -5055  -6188  -5117  -5507    93
     -   -149   -500    233     43   -381    399    106   -626    210   -466   -720    275    394     45     96    359    117   -369   -294   -249 
     -     -7  -8312  -9354   -894  -1115   -701  -1378      *      * 
    94    504  -2187  -5302  -4966  -2862  -4947  -4858   2053  -4875  -1717  -1603  -4689  -4818  -4780  -4979  -4279  -2645   3149  -4405  -3912    94
     -   -149   -500    233     43   -381    399    106   -626    210   -466   -720    275    394     45     96    359    117   -369   -294   -249 
     -     -7  -8312  -9354   -894  -1115   -701  -1378      *      * 
    95  -1142  -1327  -2129    496   2102  -2466  -1203   1369  -1390  -1190   -515  -1593  -2534   1022  -1624    168  -1082   -770  -1636   2320    95
     -   -149   -500    233     43   -381    399    106   -626    210   -466   -720    275    394     45     96    359    117   -369   -294   -249 
     -     -7  -8312  -9354   -894  -1115   -701  -1378      *      * 
    96   2958  -1947  -4418  -3989  -1947  -3494  -3106   1311  -3656  -1079   2032  -3455  -3720  -3321  -3547  -2730  -2109   -442  -2928  -2638    96
     -   -149   -500    233     43   -381    399    106   -626    210   -466   -720    275    394     45     96    359    117   -369   -294   -249 
     -     -7  -8312  -9354   -894  -1115   -701  -1378      *      * 
    97  -3268  -2779  -5732  -5198  -1637  -5366  -4321   1985  -4977   1933   3374  -5045  -4822  -4149  -4669  -4635  -3176    878  -3284  -3312    97
     -   -149   -500    233     43   -381    399    106   -626    210   -466   -720    275    394     45     96    359    117   -369   -294   -249 
     -     -7  -8312  -9354   -894  -1115   -701  -1378      *      * 
    98    513  -3616  -1185   3621  -4842  -2791  -2541  -4690  -2730  -4735  -4089  -1813  -3396  -2267  -3332  -2480  -2807  -4028  -4786  -4138    98
     -   -149   -500    233     43   -381    399    106   -626    210   -466   -720    275    394     45     96    359    117   -369   -294   -249 
     -     -7  -8312  -9354   -894  -1115   -701  -1378      *      * 
    99  -1423  -2834   1023   -639  -3209    304   -895  -2917   2704  -2820  -1935   -923  -2399   1328    956  -1292  -1345  -2491  -2936  -2328    99
     -   -149   -500    233     43   -381    399    106   -626    210   -466   -720    275    394     45     96    359    117   -369   -294   -249 
     -     -7  -8312  -9354   -894  -1115   -701  -1378      *      * 
   100  -1239  -1065  -3518  -2893  -1013  -2799  -1678    826  -2511   1210   1718  -2421  -2841  -2147  -2341    466   1992    914  -1554  -1213   100
     -   -149   -500    233     43   -381    399    106   -626    210   -466   -720    275    394     45     96    359    117   -369   -294   -249 
     -     -7  -8312  -9354   -894  -1115   -701  -1378      *      * 
   101  -1754  -3039  -1644    876  -3505   1250  -1030  -3139   2279  -2986  -2143  -1238  -2661   1129   1799  -1627  -1636  -2749  -3033  -2548   101
     -   -149   -500    233     43   -381    399    106   -626    210   -466   -720    275    394     45     96    359    117   -369   -294   -249 
     -     -7  -8312  -9354   -894  -1115   -701  -1378      *      * 
   102  -1203  -2672   1044   2458  -2983  -2081   -799    558   -401  -2678  -1773   -713  -2220   1301    995  -1072  -1148  -2290  -2851  -2164   102
     -   -149   -500    233     43   -381    399    106   -626    210   -466   -720    275    394     45     96    359    117   -369   -294   -249 
     -     -7  -8312  -9354   -894  -1115   -701  -1378      *      * 
   103  -4997  -3934  -5388  -5738   3720  -5261  -1481  -3879  -5300  -3188  -3284  -3898  -5126  -4035  -4669  -4526  -4855  -4043   -728   3656   103
     -   -149   -500    233     43   -381    399    106   -626    210   -466   -720    275    394     45     96    359    117   -369   -294   -249 
     -     -7  -8312  -9354   -894  -1115   -701  -1378      *      * 
   104  -1784  -2978  -1806  -1112  -3428  -2653  -1049  -3040   1919    123  -2094    817  -2700   -613   2627    460  -1660  -2683  -2986  -2531   104
     -   -149   -500    233     43   -381    399    106   -626    210   -466   -720    275    394     45     96    359    117   -369   -294   -249 
     -     -7  -8312  -9354   -894  -1115   -701  -1378      *      * 
   105  -4740  -4445  -5364  -5738  -6131   3840  -5265  -6903  -6030  -6539  -6235  -5426  -5034  -5814  -5624  -5041  -5115  -6153  -5123  -6096   105
     -   -149   -500    233     43   -381    399    106   -626    210   -466   -720    275    394     45     96    359    117   -369   -294   -249 
     -     -7  -8312  -9354   -894  -1115   -701  -1378      *      * 
   106  -1710  -2677  -1878  -1174  -2984  -2646   2094  -2573   1002    695  -1807  -1352  -2689   1100   2410  -1667  -1591    581  -2777  -2341   106
     -   -149   -500    233     43   -381    399    106   -626    210   -466   -720    275    394     45     96    359    117   -369   -294   -249 
     -     -7  -8312  -9354   -894  -1115   -701  -1378      *      * 
   107  -4991  -3935  -5383  -5732   1739  -5253  -1489  -3879  -5296  -3190  -3287  -3902  -5124  -4039  -4669  -4526  -4852  -4044   -736   4652   107
     -   -149   -500    233     43   -381    399    106   -626    210   -466   -720    275    394     45     96    359    117   -369   -294   -249 
     -     -7  -8312  -9354   -894  -1115   -701  -1378      *      * 
   108  -4971  -3919  -5360  -5694   2595  -5253   4603  -3880  -5248  -3203  -3287  -3875  -5114  -4008  -4635  -4502  -4825  -4030   -712   2299   108
     -   -149   -500    233     43   -381    399    106   -626    210   -466   -720    275    394     45     96    359    117   -369   -294   -249 
     -     -7  -8312  -9354   -894  -1115   -701  -1378      *      * 
   109  -3382  -3135  -5319  -5407  -3802  -4379  -4923  -1179  -5325  -2915  -2860  -4909  -4787  -5200  -5168  -4266  -3561   3821  -4638  -4461   109
     -   -149   -500    233     43   -381    399    106   -626    210   -466   -720    275    394     45     96    359    117   -369   -294   -249 
     -     -7  -8312  -9354   -894  -1115   -701  -1378      *      * 
   110  -4673  -4027  -5852  -5860  -2530  -5164  -4862  -2136  -5685   3333  -1471  -5758  -5194  -4992  -5242  -5649  -4657  -2895  -3889  -3948   110
     -   -149   -500    233     43   -381    399    106   -626    210   -466   -720    275    394     45     96    359    117   -369   -294   -249 
     -     -7  -8312  -9354   -894  -1115   -701  -1378      *      * 
   111  -1283  -2552   -964   -565  -2820   2088   1604  -2539   -484  -2561   1712   1234  -2322   2016   -929  -1192  -1231  -2170  -2778  -2146   111
     -   -149   -500    233     43   -381    399    106   -626    210   -466   -720    275    394     45     96    359    117   -369   -294   -249 
     -   -191  -8312  -3046   -894  -1115   -701  -1378      *      * 
   112  -2258  -2901  -2261  -2623  -4810   3487  -3290  -4975  -3612  -5021  -4284   1599  -3479  -3172  -3892  -2393  -2651  -3953  -4688  -4483   112
     -   -149   -500    233     43   -381    399    106   -626    210   -466   -720    275    394     45     96    359    117   -369   -294   -249 
     -     -8  -8128  -9170   -894  -1115  -1485   -638      *      * 
   113   1202  -1094  -3094  -2520  -1046  -2650   2989   -404  -2177   1154   -267  -2197  -2738  -1910  -2134  -1745  -1141   1640  -1594  -1229   113
     -   -149   -500    233     43   -381    399    106   -626    210   -466   -720    275    394     45     96    359    117   -369   -294   -249 
     -     -8  -8128  -9170   -894  -1115  -1485   -638      *      * 
   114  -3336  -2796  -5787  -5313  -1547  -5531  -4547   3129  -5111   2054   -335  -5249  -4883  -4227  -4793  -4903  -3249   -642  -3305  -3341   114
     -   -149   -500    233     43   -381    399    106   -626    210   -466   -720    275    394     45     96    359    117   -369   -294   -249 
     -     -8  -8128  -9170   -894  -1115  -1485   -638      *      * 
   115   1704  -2319   1134  -1709  -4148  -2182  -2370  -3947  -2479  -4060  -3209  -1749  -2827  -2093  -2942   2811  -1821  -3066  -4255  -3716   115
     -   -149   -500    233     43   -381    399    106   -626    210   -466   -720    275    394     45     96    359    117   -369   -294   -249 
     -     -8  -8128  -9170   -894  -1115  -1485   -638      *      * 
   116  -4834  -4377  -5197  -5556  -5838  -4394  -5063  -6661  -5763  -6266  -6050  -5339   4310  -5631  -5381  -5147  -5176  -6073  -4887  -5771   116
     -   -149   -500    233     43   -381    399    106   -626    210   -466   -720    275    394     45     96    359    117   -369   -294   -249 
     -     -8  -8128  -9170   -894  -1115  -1485   -638      *      * 
   117  -3683  -3103  -6062  -5470  -1291  -5798  -4474   1363  -5247   2440   3526  -5509  -4904  -4070  -4755  -5134  -3531  -1399  -3083  -3276   117
     -   -149   -500    233     43   -381    399    106   -626    210   -466   -720    275    394     45     96    359    117   -369   -294   -249 
     -     -8  -8128  -9170   -894  -1115  -1485   -638      *      * 
   118  -1665  -3269   2385   1873  -3551  -2181  -1166  -3351   -984  -3276  -2420   1096  -2490   -757  -1591    592   1026  -2880  -3454  -2667   118
     -   -149   -500    233     43   -381    399    106   -626    210   -466   -720    275    394     45     96    359    117   -369   -294   -249 
     -     -8  -8128  -9170   -894  -1115   -365  -2162      *      * 
   119  -1657  -2264  -3728  -4075  -4779   3509  -3883  -4707  -4395  -4918  -4007  -3058  -3268  -3910  -4245    914  -2124  -3452  -4886  -4824   119
     -   -149   -500    233     43   -381    399    106   -626    210   -466   -720    275    394     45     96    359    117   -369   -294   -249 
     -     -7  -8312  -9354   -894  -1115   -701  -1378      *      * 
   120  -2555  -2141  -4985  -4547  -2662  -4714  -4145   3316    730  -1625  -1475  -4303  -4591  -4134  -4085  -3993  -2540   1836  -3959  -3517   120
     -   -149   -500    233     43   -381    399    106   -626    210   -466   -720    275    394     45     96    359    117   -369   -294   -249 
     -   -191  -8312  -3046   -894  -1115   -701  -1378      *      * 
   121  -1496  -2208  -2079  -2280  -3946   3126   2466  -4023  -2735  -4150  -3321  -2110  -2932  -2505  -2982    980  -1872  -3089  -4143  -3629   121
     -   -149   -500    233     43   -381    399    106   -626    210   -466   -720    275    394     45     96    359    117   -369   -294   -249 
     -     -8  -8128  -9170   -894  -1115  -1485   -638      *      * 
   122    954  -1875  -3478  -3430  -2938  -2347  -2968  -2353  -3203    534  -2089  -2679   3559  -3001  -3181  -1689  -1748  -2068  -3511  -3207   122
     -   -149   -500    233     43   -381    399    106   -626    210   -466   -720    275    394     45     96    359    117   -369   -294   -249 
     -     -8  -8128  -9170   -894  -1115   -365  -2162      *      * 
   123  -2786  -4749   2841   2662  -4935  -2620  -2032  -4898  -2372  -4747  -4128  -1212  -3186  -1714  -3308    683  -2876  -4343  -4945  -3865   123
     -   -149   -500    233     43   -381    399    106   -626    210   -466   -720    275    394     45     96    359    117   -369   -294   -249 
     -     -7  -8312  -9354   -894  -1115   -701  -1378      *      * 
   124  -2112  -3767   2721   1124  -4000  -2439  -1537  -3818  -1459    117  -2939  -1043  -2824   2669  -2103  -1874  -2115  -3355  -3934  -3101   124
     -   -149   -500    233     43   -381    399    106   -626    210   -466   -720    275    394     45     96    359    117   -369   -294   -249 
     -     -7  -8312  -9354   -894  -1115   -701  -1378      *      * 
   125  -2390  -2037  -4757    612  -1905  -4317  -3405   2259  -3980   2015   -822  -3929  -4180  -3612  -3879  -3495  -2343   1302  -3038  -2755   125
     -   -149   -500    233     43   -381    399    106   -626    210   -466   -720    275    394     45     96    359    117   -369   -294   -249 
     -     -7  -8312  -9354   -894  -1115   -701  -1378      *      * 
   126  -1064  -2530    973   -336  -2854    244   -678  -2601   1543  -2543  -1624    826  -2114   -222   1579   -941   1453  -2155  -2708  -2030   126
     -   -149   -500    233     43   -381    399    106   -626    210   -466   -720    275    394     45     96    359    117   -369   -294   -249 
     -     -7  -8312  -9354   -894  -1115   -701  -1378      *      * 
   127  -3646  -3100  -6028  -5479   1537  -5723  -4341   2990  -5254   1894   -310  -5384  -4980  -4197  -4826  -5029  -3519  -1292  -3131  -3074   127
     -   -149   -500    233     43   -381    399    106   -626    210   -466   -720    275    394     45     96    359    117   -369   -294   -249 
     -     -7  -8312  -9354   -894  -1115   -701  -1378      *      * 
   128   1165  -2481   1612   -296  -2802  -1972   -636  -2552    771  -2496  -1571   1181    331   1190    804   -888   -948  -2103  -2663  -1980   128
     -   -149   -500    233     43   -381    399    106   -626    210   -466   -720    275    394     45     96    359    117   -369   -294   -249 
     -     -7  -8312  -9354   -894  -1115   -701  -1378      *      * 
   129   1696  -2251   -962   1320  -2506  -2022   -707    546   -325  -2249  -1385   -711    473   -283    851    292   -961  -1842  -2508  -1885   129
     -   -149   -500    233     43   -381    399    106   -626    210   -466   -720    275    394     45     96    359    117   -369   -294   -249 
     -     -7  -8312  -9354   -894  -1115   -701  -1378      *      * 
   130  -4673  -4027  -5852  -5860  -2530  -5164  -4862  -2136  -5685   3333  -1471  -5758  -5194  -4992  -5242  -5649  -4657  -2895  -3889  -3948   130
     -   -149   -500    233     43   -381    399    106   -626    210   -466   -720    275    394     45     96    359    117   -369   -294   -249 
     -     -7  -8312  -9354   -894  -1115   -701  -1378      *      * 
   131  -1372  -1535  -2386   1464  -1365  -2712  -1468    648    773   1738   2045  -1839  -2754  -1425  -1730  -1733  -1306   -847  -1928  -1563   131
     -   -149   -500    233     43   -381    399    106   -626    210   -466   -720    275    394     45     96    359    117   -369   -294   -249 
     -     -7  -8312  -9354   -894  -1115   -701  -1378      *      * 
   132  -1043  -2504   -869    933  -2830  -2003   1667  -2574   2006  -2516  -1596   -639  -2099   2074   -695    434    477  -2130  -2679  -2006   132
     -   -149   -500    233     43   -381    399    106   -626    210   -466   -720    275    394     45     96    359    117   -369   -294   -249 
     -  -2426  -8312   -303   -894  -1115   -701  -1378      *      * 
   133  -1014  -1473  -1249   -738  -1892  -1500   -319  -1753    658  -1699  -1155   -746  -1742    -29   3303  -1060   -985  -1530  -1619  -1373   133
     -   -149   -500    233     43   -381    399    106   -626    210   -466   -720    275    394     45     96    359    117   -369   -294   -249 
     -    -36  -5922  -6964   -894  -1115  -3258   -159      *      * 
   134   -913   -725  -2477  -2196   -493  -2347  -1696   2930  -1865    410    433  -2024  -2471  -1777  -1908  -1736   -948   1224  -1580  -1137   134
     -   -149   -500    233     43   -381    399    106   -626    210   -466   -720    275    394     45     96    359    117   -369   -294   -249 
     -    -36  -5922  -6964   -894  -1115  -3258   -159      *      * 
   135   -573   -938  -1103  -1258  -2250   3225  -1349  -2253  -1475  -2414  -1844  -1114  -1607  -1355  -1567   -768   -899  -1696  -2028  -2061   135
     -   -149   -500    233     43   -381    399    106   -626    210   -466   -720    275    394     45     96    359    117   -369   -294   -249 
     -    -36  -5922  -6964   -894  -1115  -3258   -159      *      * 
   136   -851  -1784    468   2924  -2151  -1093   -370  -1923   -206  -2026  -1440      4  -1509    -82   -620   -732   -901  -1624  -2074  -1597   136
     -   -149   -500    233     43   -381    399    106   -626    210   -466   -720    275    394     45     96    359    117   -369   -294   -249 
     -    -36  -5922  -6964   -894  -1115    -98  -3935      *      * 
   137  -5156  -4675  -5377  -4998  -5777  -4641  -4103  -6271  -3143  -5805  -5439  -4840  -4993  -4014   4230  -5318  -5151  -5964  -4773  -5292   137
     -   -149   -500    233     43   -381    399    106   -626    210   -466   -720    275    394     45     96    359    117   -369   -294   -249 
     -     -7  -8312  -9354   -894  -1115   -701  -1378      *      * 
   138  -3055  -2546  -5641  -5218  -2095  -5397  -4775   2126  -5091   2329   -858  -5068  -4955  -4539  -4971  -4728  -3008   1749  -3799  -3685   138
     -   -149   -500    233     43   -381    399    106   -626    210   -466   -720    275    394     45     96    359    117   -369   -294   -249 
     -     -7  -8312  -9354   -894  -1115   -701  -1378      *      * 
   139    407  -2430    727    937  -2740  -1960   -621    525   1019  -2442   1297   -600  -2054   1866   -711    398   -922  -2046  -2620  -1944   139
     -   -149   -500    233     43   -381    399    106   -626    210   -466   -720    275    394     45     96    359    117   -369   -294   -249 
     -     -7  -8312  -9354   -894  -1115   -701  -1378      *      * 
   140    537  -2974   2045   2127  -3275  -2176  -1000  -3047    992  -2981  -2086   -797  -2383   1205  -1230  -1280  -1398  -2589  -3151  -2422   140
     -   -149   -500    233     43   -381    399    106   -626    210   -466   -720    275    394     45     96    359    117   -369   -294   -249 
     -     -7  -8312  -9354   -894  -1115   -701  -1378      *      * 
   141  -1010   2135    549   1537  -2380  -2032   -714  -2055   -358  -2140  -1296   -728    467   -304   -840   1058   -951    275  -2431   1311   141
     -   -149   -500    233     43   -381    399    106   -626    210   -466   -720    275    394     45     96    359    117   -369   -294   -249 
     -     -7  -8312  -9354   -894  -1115   -701  -1378      *      * 
   142  -1187  -2686    836   1372  -2999  -2058   -790  -2759    914  -2698  -1784   1234  -2202   1997   -939   1290  -1134  -2305  -2867  -2165   142
     -   -149   -500    233     43   -381    399    106   -626    210   -466   -720    275    394     45     96    359    117   -369   -294   -249 
     -     -7  -8312  -9354   -894  -1115   -701  -1378      *      * 
   143  -2558  -2150  -5147  -4793  -2708  -4712  -4468   2528  -4644  -1634  -1506  -4474   1965  -4497  -4693  -4016  -2568   2552  -4097  -3647   143
     -   -149   -500    233     43   -381    399    106   -626    210   -466   -720    275    394     45     96    359    117   -369   -294   -249 
     -     -7  -8312  -9354   -894  -1115   -701  -1378      *      * 
   144  -1640  -2963    608   -869  -3391  -2472  -1017  -3059   2647  -2943  -2088  -1121  -2575   -576   1086  -1514   1974  -2656  -3030  -2489   144
     -   -149   -500    233     43   -381    399    106   -626    210   -466   -720    275    394     45     96    359    117   -369   -294   -249 
     -     -7  -8312  -9354   -894  -1115   -701  -1378      *      * 
   145  -4894  -4877  -3044   3932  -5916  -4252  -4190  -6541  -4583  -6183  -5913  -3747  -4767  -4175  -4884  -4792  -5049  -6107  -5083  -5486   145
     -   -149   -500    233     43   -381    399    106   -626    210   -466   -720    275    394     45     96    359    117   -369   -294   -249 
     -     -7  -8312  -9354   -894  -1115   -701  -1378      *      * 
   146  -2757  -2266  -5401  -5039  -2650  -5165  -4887   1564  -4947  -1426   2153  -4826  -4906  -4760  -5015  -4498  -2740   3296  -4261  -3865   146
     -   -149   -500    233     43   -381    399    106   -626    210   -466   -720    275    394     45     96    359    117   -369   -294   -249 
     -     -7  -8312  -9354   -894  -1115   -701  -1378      *      * 
   147  -3779  -3329  -5472  -5519  -3440  -4775  -4943   4003  -5412  -2441  -2501  -5234  -5031  -5249  -5233  -4914  -3867  -1203  -4431  -4237   147
     -   -149   -500    233     43   -381    399    106   -626    210   -466   -720    275    394     45     96    359    117   -369   -294   -249 
     -     -7  -8312  -9354   -894  -1115   -701  -1378      *      * 
   148  -3776  -3208  -6142  -5574   1545  -5858  -4433   2327  -5350   2475   -259  -5532  -5029  -4210  -4876  -5179  -3633  -1484  -3143  -3154   148
     -   -149   -500    233     43   -381    399    106   -626    210   -466   -720    275    394     45     96    359    117   -369   -294   -249 
     -     -7  -8312  -9354   -894  -1115   -701  -1378      *      * 
   149   3647  -2999  -4758  -5092  -5144  -3219  -4514  -5091  -5094  -5303  -4637  -3980  -3954  -4741  -4797  -2812  -3007  -4128  -4931  -5200   149
     -   -149   -500    233     43   -381    399    106   -626    210   -466   -720    275    394     45     96    359    117   -369   -294   -249 
     -     -7  -8312  -9354   -894  -1115   -701  -1378      *      * 
   150  -2341  -2061  -4655  -4055   1474  -4020  -2859    977  -3707   1418   -303  -3660  -3874  -3163  -3477  -3153   2794   -856  -2400  -2156   150
     -   -149   -500    233     43   -381    399    106   -626    210   -466   -720    275    394     45     96    359    117   -369   -294   -249 
     -     -7  -8312  -9354   -894  -1115   -701  -1378      *      * 
   151  -2432  -4050   2057   -842  -4570  -2537  -1916  -4462  -2087  -4366  -3641   3285   1165  -1577  -2870    418  -2529  -3892  -4558  -3620   151
     -   -149   -500    233     43   -381    399    106   -626    210   -466   -720    275    394     45     96    359    117   -369   -294   -249 
     -     -7  -8312  -9354   -894  -1115   -701  -1378      *      * 
   152   1519  -2362  -4094  -4404  -4788  -2599  -4005  -4632  -4466  -4875  -4031  -3249   3835  -4068  -4269  -2032  -2247  -3496  -4855  -4865   152
     -   -149   -500    233     43   -381    399    106   -626    210   -466   -720    275    394     45     96    359    117   -369   -294   -249 
     -     -7  -8312  -9354   -894  -1115   -701  -1378      *      * 
   153  -1495  -2185  -2620  -2772  -4348  -2309  -3043  -4149  -3159  -4334  -3453   2634  -3029  -2859  -3366    584   3123  -3137  -4510  -4164   153
     -   -149   -500    233     43   -381    399    106   -626    210   -466   -720    275    394     45     96    359    117   -369   -294   -249 
     -     -7  -8312  -9354   -894  -1115   -701  -1378      *      * 
   154    149  -1661  -4388  -3844  -1846  -3778  -2844   1135  -3533   1250   -894  -3423  -3754  -3220  -3415  -2923    654   2590  -2645  -2281   154
     -   -149   -500    233     43   -381    399    106   -626    210   -466   -720    275    394     45     96    359    117   -369   -294   -249 
     -     -7  -8312  -9354   -894  -1115   -701  -1378      *      * 
   155    642  -4543   1067   3385  -4825  -2606  -2005  -4754  -2291  -4631  -3980  -1219  -3158  -1681  -3173  -2364  -2786  -4206  -4826  -3797   155
     -   -149   -500    233     43   -381    399    106   -626    210   -466   -720    275    394     45     96    359    117   -369   -294   -249 
     -     -7  -8312  -9354   -894  -1115   -701  -1378      *      * 
   156  -2500  -3120  -2565  -2934  -5065   3538  -3579  -5254  -3936  -5291  -4559   1474  -3719  -3481  -4192  -2643  -2900  -4209  -4906  -4760   156
     -   -149   -500    233     43   -381    399    106   -626    210   -466   -720    275    394     45     96    359    117   -369   -294   -249 
     -     -7  -8312  -9354   -894  -1115   -701  -1378      *      * 
   157  -3018  -5005   2696   3132  -5174  -2730  -2202  -5206  -2642  -5027  -4487  -1331  -3324  -1903  -3653  -2621  -3126  -4641  -5154  -4082   157
     -   -149   -500    233     43   -381    399    106   -626    210   -466   -720    275    394     45     96    359    117   -369   -294   -249 
     -     -7  -8312  -9354   -894  -1115   -701  -1378      *      * 
   158   2977  -1973  -4320  -4486  -4490  -2259  -3786  -4255  -4266  -4530  -3601  -2980  -3054  -3815  -4051    930   1805  -3088  -4724  -4624   158
     -   -149   -500    233     43   -381    399    106   -626    210   -466   -720    275    394     45     96    359    117   -369   -294   -249 
     -     -7  -8312  -9354   -894  -1115   -701  -1378      *      * 
   159  -2209  -2530  -4323  -4321  -2730  -3150  -3625  -1989  -3865    565  -1866  -3534  -3735  -3731  -3748  -2572   3706  -2064  -3689  -3361   159
     -   -149   -500    233     43   -381    399    106   -626    210   -466   -720    275    394     45     96    359    117   -369   -294   -249 
     -     -7  -8312  -9354   -894  -1115   -701  -1378      *      * 
   160   2952  -1826  -3717  -3481  -3225  -2291  -2944  -2816  -3245  -3140   2259  -2658  -2953  -2967  -3261    449    823  -2293  -3589  -3300   160
     -   -149   -500    233     43   -381    399    106   -626    210   -466   -720    275    394     45     96    359    117   -369   -294   -249 
     -     -7  -8312  -9354   -894  -1115   -701  -1378      *      * 
   161  -1545  -1511  -3189  -2659  -1273  -2964  -1908   -754  -2342   2013   2585   1915  -3042  -2105  -2356  -2066    684   -814  -1958  -1635   161
     -   -149   -500    233     43   -381    399    106   -626    210   -466   -720    275    394     45     96    359    117   -369   -294   -249 
     -     -7  -8312  -9354   -894  -1115   -701  -1378      *      * 
   162  -4992  -3935  -5384  -5733   1870  -5254  -1487  -3880  -5296  -3191  -3287  -3901  -5125  -4038  -4669  -4526  -4853  -4044   -735   4629   162
     -   -149   -500    233     43   -381    399    106   -626    210   -466   -720    275    394     45     96    359    117   -369   -294   -249 
     -     -7  -8312  -9354   -894  -1115   -701  -1378      *      * 
   163  -3010  -2499  -5614  -5211  -2200  -5388  -4858   3074  -5099   1722   -956  -5056  -4972  -4615  -5021  -4728  -2970   1198  -3912  -3755   163
     -   -149   -500    233     43   -381    399    106   -626    210   -466   -720    275    394     45     96    359    117   -369   -294   -249 
     -     -7  -8312  -9354   -894  -1115   -701  -1378      *      * 
   164   1165  -2433   -842    970  -2743    100   -628  -2485   1024  -2445  -1527   -607  -2061   1270   -718    946   -930    183  -2625  -1950   164
     -   -149   -500    233     43   -381    399    106   -626    210   -466   -720    275    394     45     96    359    117   -369   -294   -249 
     -     -7  -8312  -9354   -894  -1115   -701  -1378      *      * 
   165  -1114  -2584    989    854  -2912    381   -712  -2658   1535  -2594  -1677   -676  -2153   1407   1930   -988  -1053  -2211  -2753  -2078   165
     -   -149   -500    233     43   -381    399    106   -626    210   -466   -720    275    394     45     96    359    117   -369   -294   -249 
     -     -7  -8312  -9354   -894  -1115   -701  -1378      *      * 
   166  -1269  -1187  -3052    537  -1098  -2763  -1603    953    705   1802   1876  -2206  -2804  -1878  -2144  -1825  -1209    682  -1648  -1301   166
     -   -149   -500    233     43   -381    399    106   -626    210   -466   -720    275    394     45     96    359    117   -369   -294   -249 
     -     -7  -8312  -9354   -894  -1115   -701  -1378      *      * 
   167  -2989   2395  -5355  -4758   1465  -4798  -3573   1195  -4445   2606   -265  -4461  -4423  -3678  -4122  -3980  -2891  -1189  -2789  -2682   167
     -   -149   -500    233     43   -381    399    106   -626    210   -466   -720    275    394     45     96    359    117   -369   -294   -249 
     -     -7  -8312  -9354   -894  -1115   -701  -1378      *      * 
   168   1163  -2755  -1322   -713  -3154  -2325   -859  -2839   1486  -2742  -1863   -972  -2399   2132   1819    591  -1316  -2428  -2850  -2282   168
     -   -149   -500    233     43   -381    399    106   -626    210   -466   -720    275    394     45     96    359    117   -369   -294   -249 
     -     -7  -8312  -9354   -894  -1115   -701  -1378      *      * 
   169  -1024  -2486    745   -309  -2802  -1983   1968  -2550   -230  -2499  -1578   1016   1781   1288    971   -904   -963  -2107  -2669   1297   169
     -   -149   -500    233     43   -381    399    106   -626    210   -466   -720    275    394     45     96    359    117   -369   -294   -249 
     -   -318  -8312  -2359   -894  -1115   -701  -1378      *      * 
   170    464   -821  -2774  -2168   1516  -2397  -1239   1072    821    662    -19  -1876  -2452  -1570  -1827    320   -849   -238  -1266   1596   170
     -   -149   -500    233     43   -381    399    106   -626    210   -466   -720    275    394     45     96    359    117   -369   -294   -249 
     -  -1426  -8002   -681   -894  -1115   -822  -1204      *      * 
   171  -1721  -1787  -2798  -2720   3651  -2535  -1208  -1559  -2577  -1395  -1191  -2249   2151  -2249  -2540  -1980  -1867  -1565   -795    214   171
     -   -149   -500    233     43   -381    399    106   -626    210   -466   -720    275    394     45     96    359    117   -369   -294   -249 
     -   -994  -7012  -1029   -894  -1115  -2898   -208      *      * 
   172   -945  -1230  -1363  -1464  -2198  -1322  -1468  -2174  -1501  -2281  -1840  -1371   3765  -1484  -1583  -1140  -1227  -1793  -2059  -2034   172
     -   -149   -500    233     43   -381    399    106   -626    210   -466   -720    275    394     45     96    359    117   -369   -294   -249 
     -    -33  -6051  -7093   -894  -1115    -99  -3909      *      * 
   173    540  -2322    852   -554    745   1473   2035  -2278   -575  -2360  -1521   -839   1649   -493  -1067  -1110  -1129  -1939  -2639  -2019   173
     -   -149   -500    233     43   -381    399    106   -626    210   -466   -720    275    394     45     96    359    117   -369   -294   -249 
     -     -7  -8312  -9354   -894  -1115   -701  -1378      *      * 
   174  -2533  -2102  -5106  -4673  -2422  -4720  -4114   2378  -4490   1191  -1262  -4372  -4554  -4244  -4470  -3967    579   2384  -3703  -3324   174
     -   -149   -500    233     43   -381    399    106   -626    210   -466   -720    275    394     45     96    359    117   -369   -294   -249 
     -     -7  -8312  -9354   -894  -1115   -701  -1378      *      * 
   175  -1420  -2578  -1291    783  -2883  -2344   -957    505   2703  -2543  -1723  -1035  -2448   -541   -686  -1348   1597  -2146  -2774  -2222   175
     -   -149   -500    233     43   -381    399    106   -626    210   -466   -720    275    394     45     96    359    117   -369   -294   -249 
     -     -7  -8312  -9354   -894  -1115   -701  -1378      *      * 
   176    390  -1760  -4543  -4005   1374  -3947  -3017   2079  -3703    191   -888  -3593  -3890  -3372  -3577  -3101  -2039   2485  -2764  -2413   176
     -   -149   -500    233     43   -381    399    106   -626    210   -466   -720    275    394     45     96    359    117   -369   -294   -249 
     -     -7  -8312  -9354   -894  -1115   -701  -1378      *      * 
   177  -1433  -2047  -4028  -4283  -4543  -2308  -3781  -4351  -4210  -4625  -3712  -2973  -3103  -3804  -4023   2102   3375  -3171  -4762  -4632   177
     -   -149   -500    233     43   -381    399    106   -626    210   -466   -720    275    394     45     96    359    117   -369   -294   -249 
     -     -7  -8312  -9354   -894  -1115   -701  -1378      *      * 
   178  -3446  -3949  -4450  -2769  -4946  -3834  -1654  -4200   1418  -3787  -3157  -2557  -3759  -1240   3853  -3322  -3066  -4003  -3557  -3550   178
     -   -149   -500    233     43   -381    399    106   -626    210   -466   -720    275    394     45     96    359    117   -369   -294   -249 
     -     -7  -8312  -9354   -894  -1115   -701  -1378      *      * 
   179  -2791  -2395  -5250  -4760  -1840  -4766  -3937   3015  -4494   1737   -683  -4471  -4522  -3975  -4322  -4004    858   -332  -3270  -3113   179
     -   -149   -500    233     43   -381    399    106   -626    210   -466   -720    275    394     45     96    359    117   -369   -294   -249 
     -     -7  -8312  -9354   -894  -1115   -701  -1378      *      * 
   180   3647  -2999  -4758  -5092  -5144  -3219  -4514  -5091  -5094  -5303  -4637  -3980  -3954  -4741  -4797  -2812  -3007  -4128  -4931  -5200   180
     -   -149   -500    233     43   -381    399    106   -626    210   -466   -720    275    394     45     96    359    117   -369   -294   -249 
     -     -7  -8312  -9354   -894  -1115   -701  -1378      *      * 
   181  -1103  -1708  -1496   -938    845  -2265   2555  -1376   -791    173   -873  -1129  -2343   1343    565   1139  -1042  -1195  -1937   1434   181
     -   -149   -500    233     43   -381    399    106   -626    210   -466   -720    275    394     45     96    359    117   -369   -294   -249 
     -     -7  -8312  -9354   -894  -1115   -701  -1378      *      * 
   182  -4740  -4445  -5364  -5738  -6131   3840  -5265  -6903  -6030  -6539  -6235  -5426  -5034  -5814  -5624  -5041  -5115  -6153  -5123  -6096   182
     -   -149   -500    233     43   -381    399    106   -626    210   -466   -720    275    394     45     96    359    117   -369   -294   -249 
     -     -7  -8312  -9354   -894  -1115   -701  -1378      *      * 
   183  -2985  -2586  -5380  -4787   1445  -4843  -3689   1096  -4487   2027   2298  -4512  -4458  -3733  -4175  -4031  -2889   1745  -2895  -2854   183
     -   -149   -500    233     43   -381    399    106   -626    210   -466   -720    275    394     45     96    359    117   -369   -294   -249 
     -     -7  -8312  -9354   -894  -1115   -701  -1378      *      * 
   184    396  -2428  -2299  -2453  -4318  -2460  -2786  -4107  -2568  -4226  -3430  -2292   3753   1488  -2753  -1876  -2079  -3248  -4376  -4000   184
     -   -149   -500    233     43   -381    399    106   -626    210   -466   -720    275    394     45     96    359    117   -369   -294   -249 
     -     -7  -8312  -9354   -894  -1115   -701  -1378      *      * 
   185  -1745  -1516  -4099  -3513   1331  -3398  -2353   -214  -3155   -865   2765  -3053  -3404  -2777  -2988  -2518    924   2705  -2141  -1797   185
     -   -149   -500    233     43   -381    399    106   -626    210   -466   -720    275    394     45     96    359    117   -369   -294   -249 
     -     -7  -8312  -9354   -894  -1115   -701  -1378      *      * 
   186  -4740  -4445  -5364  -5738  -6131   3840  -5265  -6903  -6030  -6539  -6235  -5426  -5034  -5814  -5624  -5041  -5115  -6153  -5123  -6096   186
     -   -149   -500    233     43   -381    399    106   -626    210   -466   -720    275    394     45     96    359    117   -369   -294   -249 
     -     -7  -8312  -9354   -894  -1115   -701  -1378      *      * 
   187  -1334  -1671  -3498  -3197  -2431   2623  -2548  -1810  -2961    340  -1629  -2567  -2949  -2689  -2960   1409  -1577    939  -2896  -2560   187
     -   -149   -500    233     43   -381    399    106   -626    210   -466   -720    275    394     45     96    359    117   -369   -294   -249 
     -     -7  -8312  -9354   -894  -1115   -701  -1378      *      * 
   188  -1908  -3515   2903    959  -3776  -2363  -1388  -3576  -1249     81  -2674   1382  -2698   -990  -1872    652  -1898  -3115  -3700  -2901   188
     -   -149   -500    233     43   -381    399    106   -626    210   -466   -720    275    394     45     96    359    117   -369   -294   -249 
     -     -7  -8312  -9354   -894  -1115   -701  -1378      *      * 
   189  -3799  -3229  -6145  -5578   2427  -5857  -4362   1822  -5348   2433   -253  -5518  -5026  -4196  -4865  -5175  -3652  -1552  -3091  -3048   189
     -   -149   -500    233     43   -381    399    106   -626    210   -466   -720    275    394     45     96    359    117   -369   -294   -249 
     -     -7  -8312  -9354   -894  -1115   -701  -1378      *      * 
   190  -3049  -4983   1412   3586  -5184  -2762  -2238  -5226  -2672  -5046  -4508  -1373  -3355  -1941  -3666  -2657  -3157  -4662  -5142  -4107   190
     -   -149   -500    233     43   -381    399    106   -626    210   -466   -720    275    394     45     96    359    117   -369   -294   -249 
     -     -7  -8312  -9354   -894  -1115   -701  -1378      *      * 
   191  -4018  -3384  -5006  -5027   3061  -4808  -1473  -3127  -4632  -2787   2066   1333  -4728  -3696  -4212  -4000  -3919  -3189   -762   3545   191
     -   -149   -500    233     43   -381    399    106   -626    210   -466   -720    275    394     45     96    359    117   -369   -294   -249 
     -     -7  -8312  -9354   -894  -1115   -701  -1378      *      * 
   192   2020  -2136  -5176  -4820  -2761  -4694  -4518   2145  -4687  -1691  -1547  -4483  -4644  -4543  -4743  -3999  -2555   2458  -4155  -3695   192
     -   -149   -500    233     43   -381    399    106   -626    210   -466   -720    275    394     45     96    359    117   -369   -294   -249 
     -     -7  -8312  -9354   -894  -1115   -701  -1378      *      * 
   193  -4886  -4905   4186  -3339  -5949  -4221  -4195  -6666  -4787  -6283  -6022  -3676  -4750  -4186  -5191  -4762  -5055  -6188  -5117  -5507   193
     -   -149   -500    233     43   -381    399    106   -626    210   -466   -720    275    394     45     96    359    117   -369   -294   -249 
     -     -7  -8312  -9354   -894  -1115   -701  -1378      *      * 
   194    550  -2548   -912   2502  -2984    313   -855  -2729   -459  -2691  -1784   -778  -2232   -411    872    666  -1137  -2270  -2869  -2198   194
     -   -149   -500    233     43   -381    399    106   -626    210   -466   -720    275    394     45     96    359    117   -369   -294   -249 
     -     -7  -8312  -9354   -894  -1115   -701  -1378      *      * 
   195  -1180  -1075  -3113  -2517  -1022  -2677  -1535   -494  -2193    313   -280    977  -2738  -1898  -2137  -1751   1539   2242  -1527   1541   195
     -   -149   -500    233     43   -381    399    106   -626    210   -466   -720    275    394     45     96    359    117   -369   -294   -249 
     -     -7  -8312  -9354   -894  -1115   -701  -1378      *      * 
   196  -1436  -2049  -4025  -4285  -4543  -2310  -3784  -4350  -4213  -4626  -3715  -2975  -3105  -3808  -4024   1771   3521  -3172  -4762  -4631   196
     -   -149   -500    233     43   -381    399    106   -626    210   -466   -720    275    394     45     96    359    117   -369   -294   -249 
     -     -7  -8312  -9354   -894  -1115   -701  -1378      *      * 
   197  -4673  -4027  -5852  -5860  -2530  -5164  -4862  -2136  -5685   3333  -1471  -5758  -5194  -4992  -5242  -5649  -4657  -2895  -3889  -3948   197
     -   -149   -500    233     43   -381    399    106   -626    210   -466   -720    275    394     45     96    359    117   -369   -294   -249 
     -     -7  -8312  -9354   -894  -1115   -701  -1378      *      * 
   198   1750  -2184  -1278    885  -2712    303  -1134  -2386   -832   -308  -1663  -1074  -2369   -752  -1296   1790  -1207  -2008  -2797  -2220   198
     -   -149   -500    233     43   -381    399    106   -626    210   -466   -720    275    394     45     96    359    117   -369   -294   -249 
     -     -7  -8312  -9354   -894  -1115   -701  -1378      *      * 
   199  -3303  -3884  -4255  -2600  -4816  -3752   3048  -4068   1938  -3666  -3021  -2416  -3655  -1114   3246  -3169  -2921  -3868  -3463  -3419   199
     -   -149   -500    233     43   -381    399    106   -626    210   -466   -720    275    394     45     96    359    117   -369   -294   -249 
     -     -7  -8312  -9354   -894  -1115   -701  -1378      *      * 
   200   2972  -2016  -4238  -4520  -4607  -2285  -3876  -4417  -4411  -4689  -3750  -3014  -3090  -3925  -4155   2184  -1876  -3178  -4828  -4743   200
     -   -149   -500    233     43   -381    399    106   -626    210   -466   -720    275    394     45     96    359    117   -369   -294   -249 
     -     -7  -8312  -9354   -894  -1115   -701  -1378      *      * 
   201  -3830  -3263  -6187  -5580   2426  -5878  -4494    835  -5343   2445   2345  -5581  -5012  -4162  -4840  -5188  -3672  -1708  -3157  -3314   201
     -   -149   -500    233     43   -381    399    106   -626    210   -466   -720    275    394     45     96    359    117   -369   -294   -249 
     -     -7  -8312  -9354   -894  -1115   -701  -1378      *      * 
   202   1110  -2581   -831   2188  -2923  -2044   -759  -2671   -354  -2621  -1709   1216  -2174   -309    865    608  -1080  -2224  -2793  -2111   202
     -   -149   -500    233     43   -381    399    106   -626    210   -466   -720    275    394     45     96    359    117   -369   -294   -249 
     -     -7  -8312  -9354   -894  -1115   -701  -1378      *      * 
   203  -1623  -2337  -2237  -2550  -4630   3052  -3118  -4499  -3428  -4655  -3776   2097  -3099  -2944  -3705    884  -2041  -3370  -4784  -4402   203
     -   -149   -500    233     43   -381    399    106   -626    210   -466   -720    275    394     45     96    359    117   -369   -294   -249 
     -     -7  -8312  -9354   -894  -1115   -701  -1378      *      * 
   204  -5156  -4675  -5377  -4998  -5777  -4641  -4103  -6271  -3143  -5805  -5439  -4840  -4993  -4014   4230  -5318  -5151  -5964  -4773  -5292   204
     -   -149   -500    233     43   -381    399    106   -626    210   -466   -720    275    394     45     96    359    117   -369   -294   -249 
     -     -7  -8312  -9354   -894  -1115   -701  -1378      *      * 
   205  -1375  -2642  -1333   -722  -2981  -2319   1883    667   1130  -2607  -1749   1166  -2389   -419   2495  -1278    476  -2279  -2762  -2205   205
     -      *      *      *      *      *      *      *      *      *      *      *      *      *      *      *      *      *      *      *      * 
     -      *      *      *      *      *      *      *      *      0 
//
