# Supplementary material for: A matter of background: DNA repair pathways as a possible cause for the sparse distribution of CRISPR-Cas systems in bacteria
Source: Philos Trans R Soc Lond B Biol Sci. 2019 Mar 25;374(1772):20180088. doi: 10.1098/rstb.2018.0088 (PMC6452273; doi:10.1098/rstb.2018.0088)
Supplement: Macsy_finder_DNA_repair.zip [file rstb20180088supp3.zip › Macsy_finder_DNA_repair/DNA_repair_profiles/RecU.hmm]

HMMER3/b [3.0 | March 2010]
NAME  TIGR00648
ACC   TIGR00648
DESC  recU: recombination protein U
LENG  169
ALPH  amino
RF    no
CS    no
MAP   yes
DATE  Sun Apr 11 22:02:39 2010
NSEQ  3
EFFN  0.653320
CKSUM 2505312504
GA    176.75 176.75;
TC    176.75 176.75;
NC    34.95 34.95;
STATS LOCAL MSV      -10.0061  0.70756
STATS LOCAL VITERBI  -10.9899  0.70756
STATS LOCAL FORWARD   -4.7214  0.70756
HMM          A        C        D        E        F        G        H        I        K        L        M        N        P        Q        R        S        T        V        W        Y   
            m->m     m->i     m->d     i->m     i->i     d->m     d->d
  COMPO   2.65823  4.61499  2.89138  2.69007  3.14601  3.06199  3.59278  2.64257  2.51506  2.48402  3.68671  3.03881  3.47919  3.02801  2.97144  2.75031  2.88596  2.63331  4.90289  3.18275
          2.68618  4.42225  2.77519  2.73123  3.46354  2.40513  3.72494  3.29354  2.67741  2.69355  4.24690  2.90347  2.73739  3.18146  2.89801  2.37887  2.77519  2.98518  4.58477  3.61503
          0.02814  3.98050  4.70285  0.61958  0.77255  0.00000        *
      1   2.58519  4.68463  2.66320  2.51573  4.40390  2.10470  3.91728  3.93233  2.82928  3.53750  4.38575  1.53327  3.79427  3.12574  3.25096  2.64973  2.97637  3.46576  5.65787  4.32026      1 - -
          2.68618  4.42225  2.77519  2.73123  3.46354  2.40513  3.72494  3.29354  2.67741  2.69355  4.24690  2.90347  2.73739  3.18146  2.89801  2.37887  2.77519  2.98518  4.58477  3.61503
          0.02814  3.98050  4.70285  0.61958  0.77255  0.48576  0.95510
      2   3.12988  4.95974  3.63180  3.12150  4.34179  3.59601  3.90657  3.89171  2.28656  3.38807  4.38621  3.47259  4.09404  3.12221  0.82538  3.20931  3.38893  3.61119  5.38149  4.24650      2 - -
          2.68618  4.42225  2.77519  2.73123  3.46354  2.40513  3.72494  3.29354  2.67741  2.69355  4.24690  2.90347  2.73739  3.18146  2.89801  2.37887  2.77519  2.98518  4.58477  3.61503
          0.02814  3.98050  4.70285  0.61958  0.77255  0.48576  0.95510
      3   2.80389  4.56772  3.49970  3.41329  4.55192  0.58030  4.52617  4.17857  3.60919  3.81894  4.79618  3.66411  3.96229  3.92488  3.83261  2.97904  3.29354  3.68606  5.61773  4.65775      3 - -
          2.68618  4.42225  2.77519  2.73123  3.46354  2.40513  3.72494  3.29354  2.67741  2.69355  4.24690  2.90347  2.73739  3.18146  2.89801  2.37887  2.77519  2.98518  4.58477  3.61503
          0.02814  3.98050  4.70285  0.61958  0.77255  0.48576  0.95510
      4   3.05661  4.58895  4.16647  3.76907  3.25859  3.91518  4.47926  2.44513  3.53092  1.83792  1.18524  4.03293  4.37727  3.90623  3.72336  3.41653  3.36450  2.46354  5.11323  3.88400      4 - -
          2.68618  4.42225  2.77519  2.73123  3.46354  2.40513  3.72494  3.29354  2.67741  2.69355  4.24690  2.90347  2.73739  3.18146  2.89801  2.37887  2.77519  2.98518  4.58477  3.61503
          0.02814  3.98050  4.70285  0.61958  0.77255  0.48576  0.95510
      5   2.47283  4.29130  3.42824  2.95363  3.66183  3.32577  3.92811  2.90170  2.87349  2.04836  3.62312  3.29258  3.86411  3.22604  3.20486  2.10630  2.19978  2.64412  5.11351  3.86467      5 - -
          2.68618  4.42225  2.77519  2.73123  3.46354  2.40513  3.72494  3.29354  2.67741  2.69355  4.24690  2.90347  2.73739  3.18146  2.89801  2.37887  2.77519  2.98518  4.58477  3.61503
          0.02814  3.98050  4.70285  0.61958  0.77255  0.48576  0.95510
      6   3.27778  4.70856  4.36260  4.00388  3.17934  4.11866  4.62577  2.39030  3.77055  0.75282  3.17024  4.26883  4.53605  4.11300  3.92857  3.70349  3.56746  2.45550  5.09686  3.84481      6 - -
          2.68618  4.42225  2.77519  2.73123  3.46354  2.40513  3.72494  3.29354  2.67741  2.69355  4.24690  2.90347  2.73739  3.18146  2.89801  2.37887  2.77519  2.98518  4.58477  3.61503
          0.02814  3.98050  4.70285  0.61958  0.77255  0.48576  0.95510
      7   3.04804  5.17831  2.53725  0.88105  4.53851  3.34573  3.94313  4.01398  2.83745  3.61419  4.58443  2.99825  3.95574  3.15715  3.25675  3.02005  3.35342  3.68705  5.68977  4.41320      7 - -
          2.68618  4.42225  2.77519  2.73123  3.46354  2.40513  3.72494  3.29354  2.67741  2.69355  4.24690  2.90347  2.73739  3.18146  2.89801  2.37887  2.77519  2.98518  4.58477  3.61503
          0.02814  3.98050  4.70285  0.61958  0.77255  0.48576  0.95510
      8   2.67499  5.00000  2.16307  2.30075  4.33164  3.31847  3.64523  3.75801  2.02205  3.32648  4.13661  2.84024  3.79890  2.78734  2.90000  2.66014  2.25239  3.38739  5.52190  4.14628      8 - -
          2.68618  4.42225  2.77519  2.73123  3.46354  2.40513  3.72494  3.29354  2.67741  2.69355  4.24690  2.90347  2.73739  3.18146  2.89801  2.37887  2.77519  2.98518  4.58477  3.61503
          0.02814  3.98050  4.70285  0.61958  0.77255  0.48576  0.95510
      9   2.73382  4.72623  1.79683  2.55501  3.89002  3.43843  3.84826  2.15598  2.76924  2.84009  3.84973  3.06298  3.93454  3.06419  3.21580  2.82841  3.00592  2.72311  5.34333  3.99518      9 - -
          2.68618  4.42225  2.77519  2.73123  3.46354  2.40513  3.72494  3.29354  2.67741  2.69355  4.24690  2.90347  2.73739  3.18146  2.89801  2.37887  2.77519  2.98518  4.58477  3.61503
          0.02814  3.98050  4.70285  0.61958  0.77255  0.48576  0.95510
     10   3.11519  4.43231  4.76647  4.22985  3.37350  4.44983  4.88536  1.50464  4.11550  1.53062  3.17839  4.47274  4.70837  4.32739  4.29610  3.80619  3.35980  1.39967  5.35138  4.19650     10 - -
          2.68618  4.42225  2.77519  2.73123  3.46354  2.40513  3.72494  3.29354  2.67741  2.69355  4.24690  2.90347  2.73739  3.18146  2.89801  2.37887  2.77519  2.98518  4.58477  3.61503
          0.02814  3.98050  4.70285  0.61958  0.77255  0.48576  0.95510
     11   2.85855  5.23598  2.33312  1.75085  4.55821  3.26195  3.74354  4.05461  2.62116  3.60125  4.45530  1.61809  3.84632  2.91289  3.09673  2.79814  3.14289  3.66531  5.74736  4.32313     11 - -
          2.68618  4.42225  2.77519  2.73123  3.46354  2.40513  3.72494  3.29354  2.67741  2.69355  4.24690  2.90347  2.73739  3.18146  2.89801  2.37887  2.77519  2.98518  4.58477  3.61503
          0.02814  3.98050  4.70285  0.61958  0.77255  0.48576  0.95510
     12   2.76201  5.11489  2.65111  1.94084  4.37800  3.37084  2.60140  3.86312  2.32358  3.38049  4.19614  2.85643  3.83558  2.14130  2.72577  2.72784  2.99595  3.49510  5.51753  4.14705     12 - -
          2.68618  4.42225  2.77519  2.73123  3.46354  2.40513  3.72494  3.29354  2.67741  2.69355  4.24690  2.90347  2.73739  3.18146  2.89801  2.37887  2.77519  2.98518  4.58477  3.61503
          0.02814  3.98050  4.70285  0.61958  0.77255  0.48576  0.95510
     13   2.27159  4.20226  3.37848  3.06743  4.15268  3.00281  4.13236  3.48279  3.07027  3.23693  4.10510  3.27515  3.71874  3.40388  3.38192  1.80885  1.47905  3.03286  5.52197  4.28599     13 - -
          2.68618  4.42225  2.77519  2.73123  3.46354  2.40513  3.72494  3.29354  2.67741  2.69355  4.24690  2.90347  2.73739  3.18146  2.89801  2.37887  2.77519  2.98518  4.58477  3.61503
          0.02814  3.98050  4.70285  0.61958  0.77255  0.48576  0.95510
     14   2.65739  4.51190  3.18441  2.80418  3.66416  3.45732  3.88609  2.10625  2.77483  2.72098  3.72017  1.92044  3.95341  3.16190  3.12695  2.82196  2.94891  2.61322  5.14369  3.80648     14 - -
          2.68618  4.42225  2.77519  2.73123  3.46354  2.40513  3.72494  3.29354  2.67741  2.69355  4.24690  2.90347  2.73739  3.18146  2.89801  2.37887  2.77519  2.98518  4.58477  3.61503
          0.02814  3.98050  4.70285  0.61958  0.77255  0.48576  0.95510
     15   1.98935  4.56818  3.08835  2.63250  4.05025  3.30070  3.76185  3.36860  2.04793  3.05780  3.91408  3.06979  3.81428  2.95065  2.87469  2.63438  2.22188  3.03748  5.33572  4.05738     15 - -
          2.68618  4.42225  2.77519  2.73123  3.46354  2.40513  3.72494  3.29354  2.67741  2.69355  4.24690  2.90347  2.73739  3.18146  2.89801  2.37887  2.77519  2.98518  4.58477  3.61503
          0.02814  3.98050  4.70285  0.61958  0.77255  0.48576  0.95510
     16   2.82996  4.48042  3.67937  3.14097  2.08250  3.74412  3.64672  2.96721  2.97169  2.55535  3.56245  3.45520  4.11295  3.31363  2.29477  3.02156  3.05883  2.77891  4.25300  2.11176     16 - -
          2.68618  4.42225  2.77519  2.73123  3.46354  2.40513  3.72494  3.29354  2.67741  2.69355  4.24690  2.90347  2.73739  3.18146  2.89801  2.37887  2.77519  2.98518  4.58477  3.61503
          0.02814  3.98050  4.70285  0.61958  0.77255  0.48576  0.95510
     17   3.10362  4.58362  4.09186  3.63504  2.43779  4.01370  3.75516  2.77569  3.43907  1.67111  3.46351  3.80841  4.37130  3.71347  3.63878  3.35932  3.34191  2.70553  4.11677  1.51198     17 - -
          2.68618  4.42225  2.77519  2.73123  3.46354  2.40513  3.72494  3.29354  2.67741  2.69355  4.24690  2.90347  2.73739  3.18146  2.89801  2.37887  2.77519  2.98518  4.58477  3.61503
          0.02814  3.98050  4.70285  0.61958  0.77255  0.48576  0.95510
     18   2.82874  4.64518  3.42891  2.91372  3.66908  3.63559  3.82946  2.93205  1.89726  1.66677  3.62935  3.32286  4.04424  3.07309  2.72042  2.98532  3.06177  2.77427  5.12570  3.86317     18 - -
          2.68618  4.42225  2.77519  2.73123  3.46354  2.40513  3.72494  3.29354  2.67741  2.69355  4.24690  2.90347  2.73739  3.18146  2.89801  2.37887  2.77519  2.98518  4.58477  3.61503
          0.02814  3.98050  4.70285  0.61958  0.77255  0.48576  0.95510
     19   2.68475  5.02840  2.06614  2.28584  4.36005  3.31345  3.64600  3.79133  2.02105  3.35339  4.16195  2.82887  3.79873  2.78696  2.91134  2.66373  2.33880  3.41579  5.54408  4.16174     19 - -
          2.68618  4.42225  2.77519  2.73123  3.46354  2.40513  3.72494  3.29354  2.67741  2.69355  4.24690  2.90347  2.73739  3.18146  2.89801  2.37887  2.77519  2.98518  4.58477  3.61503
          0.02814  3.98050  4.70285  0.61958  0.77255  0.48576  0.95510
     20   2.65380  4.85675  2.72894  2.39834  4.11068  3.31457  2.50539  3.67758  2.47836  3.25284  4.08383  2.28925  3.81505  2.85569  2.90224  2.13590  2.92845  3.31746  5.38340  3.99696     20 - -
          2.68618  4.42225  2.77519  2.73123  3.46354  2.40513  3.72494  3.29354  2.67741  2.69355  4.24690  2.90347  2.73739  3.18146  2.89801  2.37887  2.77519  2.98518  4.58477  3.61503
          0.02814  3.98050  4.70285  0.61958  0.77255  0.48576  0.95510
     21   2.72857  5.12844  2.00254  2.22737  4.44729  3.28355  3.66555  3.92311  2.51584  3.45495  4.26446  2.78400  2.52523  2.22488  3.01603  2.68605  2.99073  3.52974  5.63015  4.21776     21 - -
          2.68618  4.42225  2.77519  2.73123  3.46354  2.40513  3.72494  3.29354  2.67741  2.69355  4.24690  2.90347  2.73739  3.18146  2.89801  2.37887  2.77519  2.98518  4.58477  3.61503
          0.02814  3.98050  4.70285  0.61958  0.77255  0.48576  0.95510
     22   2.74311  4.58094  2.20818  2.74630  3.73062  3.53616  3.94679  1.72420  2.90234  2.63970  3.69107  3.22222  4.01178  3.20340  3.31158  2.91411  3.01311  2.45073  5.25306  3.93945     22 - -
          2.68618  4.42225  2.77519  2.73123  3.46354  2.40513  3.72494  3.29354  2.67741  2.69355  4.24690  2.90347  2.73739  3.18146  2.89801  2.37887  2.77519  2.98518  4.58477  3.61503
          0.02814  3.98050  4.70285  0.61958  0.77255  0.48576  0.95510
     23   1.65617  4.28555  3.88472  3.43715  3.59980  3.58280  4.30872  1.74993  3.34450  2.37366  3.51013  3.69072  4.12087  3.67006  3.62043  2.97028  2.98025  2.09227  5.25408  4.02573     23 - -
          2.68618  4.42225  2.77519  2.73123  3.46354  2.40513  3.72494  3.29354  2.67741  2.69355  4.24690  2.90347  2.73739  3.18146  2.89801  2.37887  2.77519  2.98518  4.58477  3.61503
          0.02814  3.98050  4.70285  0.61958  0.77255  0.48576  0.95510
     24   2.79771  4.30105  4.10149  3.57997  2.92532  3.80631  4.01705  2.45230  3.38331  2.16621  3.30271  3.78280  4.21028  3.67799  3.58110  3.15260  3.05894  1.54375  2.54658  3.13645     24 - -
          2.68618  4.42225  2.77519  2.73123  3.46354  2.40513  3.72494  3.29354  2.67741  2.69355  4.24690  2.90347  2.73739  3.18146  2.89801  2.37887  2.77519  2.98518  4.58477  3.61503
          0.02814  3.98050  4.70285  0.61958  0.77255  0.48576  0.95510
     25   3.19699  4.52736  4.74844  4.23060  3.24536  4.47044  4.85413  1.30893  4.06165  1.35205  3.07977  4.48554  4.72127  4.28966  4.22902  3.84559  3.44138  1.88876  5.26895  4.09578     25 - -
          2.68618  4.42225  2.77519  2.73123  3.46354  2.40513  3.72494  3.29354  2.67741  2.69355  4.24690  2.90347  2.73739  3.18146  2.89801  2.37887  2.77519  2.98518  4.58477  3.61503
          0.02814  3.98050  4.70285  0.61958  0.77255  0.48576  0.95510
     26   2.83555  5.10058  2.58003  1.80991  4.20286  3.36226  1.96072  3.84223  2.45194  3.38249  4.24387  2.88174  3.87421  2.87017  2.84853  2.80804  3.08631  3.49958  5.44784  4.04035     26 - -
          2.68618  4.42225  2.77519  2.73123  3.46354  2.40513  3.72494  3.29354  2.67741  2.69355  4.24690  2.90347  2.73739  3.18146  2.89801  2.37887  2.77519  2.98518  4.58477  3.61503
          0.02814  3.98050  4.70285  0.61958  0.77255  0.48576  0.95510
     27   3.07281  5.03879  3.25585  2.85834  4.44993  3.54958  3.82233  3.88620  0.89955  3.42823  4.38480  3.27771  4.04307  3.00837  2.45670  3.10827  3.31852  3.58823  5.46094  4.28966     27 - -
          2.68618  4.42225  2.77519  2.73123  3.46354  2.40513  3.72494  3.29354  2.67741  2.69355  4.24690  2.90347  2.73739  3.18146  2.89801  2.37887  2.77519  2.98518  4.58477  3.61503
          0.02814  3.98050  4.70285  0.61958  0.77255  0.48576  0.95510
     28   3.04429  5.15252  3.45027  2.79062  4.60406  3.65648  3.60771  3.95344  1.29774  3.39812  4.27094  3.19216  4.02784  2.74374  1.63548  3.04080  3.21212  3.63634  5.44081  4.27309     28 - -
          2.68618  4.42225  2.77519  2.73123  3.46354  2.40513  3.72494  3.29354  2.67741  2.69355  4.24690  2.90347  2.73739  3.18146  2.89801  2.37887  2.77519  2.98518  4.58477  3.61503
          0.02814  3.98050  4.70285  0.61958  0.77255  0.48576  0.95510
     29   2.70968  4.42918  3.58298  3.17258  2.05924  3.52000  3.93060  2.92509  3.13698  2.49920  3.59786  3.48343  1.84042  3.44232  3.43670  2.92121  3.02618  2.75073  4.70157  3.23154     29 - -
          2.68618  4.42225  2.77519  2.73123  3.46354  2.40513  3.72494  3.29354  2.67741  2.69355  4.24690  2.90347  2.73739  3.18146  2.89801  2.37887  2.77519  2.98518  4.58477  3.61503
          0.02814  3.98050  4.70285  0.61958  0.77255  0.48576  0.95510
     30   2.65743  4.36214  3.70404  3.24837  3.51491  3.54903  4.14208  2.52059  3.09587  1.77694  3.46754  3.55549  4.06482  3.47757  3.37812  2.92651  1.77643  2.36873  5.14639  3.89726     30 - -
          2.68618  4.42225  2.77519  2.73123  3.46354  2.40513  3.72494  3.29354  2.67741  2.69355  4.24690  2.90347  2.73739  3.18146  2.89801  2.37887  2.77519  2.98518  4.58477  3.61503
          0.02814  3.98050  4.70285  0.61958  0.77255  0.48576  0.95510
     31   2.89984  4.63828  3.51884  3.37412  4.35856  3.31972  4.44201  3.93259  3.44082  3.54740  4.60245  3.66953  0.64920  3.82632  3.67340  3.07090  3.35009  3.56552  5.51469  4.48099     31 - -
          2.68618  4.42225  2.77519  2.73123  3.46354  2.40513  3.72494  3.29354  2.67741  2.69355  4.24690  2.90347  2.73739  3.18146  2.89801  2.37887  2.77519  2.98518  4.58477  3.61503
          0.02814  3.98050  4.70285  0.61958  0.77255  0.48576  0.95510
     32   3.06663  4.39960  4.72749  4.23393  3.54865  4.38254  4.96044  1.39823  4.11800  2.06196  3.36253  4.45950  4.71084  4.39144  4.32436  3.76985  3.33656  1.13380  5.50249  4.29207     32 - -
          2.68618  4.42225  2.77519  2.73123  3.46354  2.40513  3.72494  3.29354  2.67741  2.69355  4.24690  2.90347  2.73739  3.18146  2.89801  2.37887  2.77519  2.98518  4.58477  3.61503
          0.02814  3.98050  4.70285  0.61958  0.77255  0.48576  0.95510
     33   2.90884  5.11819  2.98605  2.55479  4.47471  3.50581  3.63175  3.89184  1.65945  3.37687  4.23796  3.02986  3.93937  1.74723  2.35332  2.89399  3.11848  3.55689  5.47775  4.21498     33 - -
          2.68618  4.42225  2.77519  2.73123  3.46354  2.40513  3.72494  3.29354  2.67741  2.69355  4.24690  2.90347  2.73739  3.18146  2.89801  2.37887  2.77519  2.98518  4.58477  3.61503
          0.02814  3.98050  4.70285  0.61958  0.77255  0.48576  0.95510
     34   2.68681  4.34204  3.71903  3.27501  3.50526  3.60462  4.16141  1.57368  3.17135  2.33394  3.46282  3.59071  2.44789  3.52201  3.45498  2.98356  2.99392  2.26362  5.12093  3.87835     34 - -
          2.68618  4.42225  2.77519  2.73123  3.46354  2.40513  3.72494  3.29354  2.67741  2.69355  4.24690  2.90347  2.73739  3.18146  2.89801  2.37887  2.77519  2.98518  4.58477  3.61503
          0.02814  3.98050  4.70285  0.61958  0.77255  0.48576  0.95510
     35   3.06663  4.39960  4.72749  4.23393  3.54865  4.38254  4.96044  1.39823  4.11800  2.06196  3.36253  4.45950  4.71084  4.39144  4.32436  3.76985  3.33656  1.13380  5.50249  4.29207     35 - -
          2.68618  4.42225  2.77519  2.73123  3.46354  2.40513  3.72494  3.29354  2.67741  2.69355  4.24690  2.90347  2.73739  3.18146  2.89801  2.37887  2.77519  2.98518  4.58477  3.61503
          0.02814  3.98050  4.70285  0.61958  0.77255  0.48576  0.95510
     36   1.80734  4.52265  2.85715  2.63364  4.24704  3.12562  3.92610  3.64171  2.80979  3.33978  4.20328  1.69142  3.77528  3.14066  3.20179  2.58359  2.87767  3.22225  5.55845  4.23856     36 - -
          2.68618  4.42225  2.77519  2.73123  3.46354  2.40513  3.72494  3.29354  2.67741  2.69355  4.24690  2.90347  2.73739  3.18146  2.89801  2.37887  2.77519  2.98518  4.58477  3.61503
          0.02814  3.98050  4.70285  0.61958  0.77255  0.48576  0.95510
     37   2.96759  4.39081  4.42510  3.92953  2.12257  4.08039  4.36039  2.12510  3.81555  1.92908  3.21319  4.11214  4.44850  4.02075  3.99431  3.44152  3.23418  1.38121  4.81343  3.41213     37 - -
          2.68618  4.42225  2.77519  2.73123  3.46354  2.40513  3.72494  3.29354  2.67741  2.69355  4.24690  2.90347  2.73739  3.18146  2.89801  2.37887  2.77519  2.98518  4.58477  3.61503
          0.02814  3.98050  4.70285  0.61958  0.77255  0.48576  0.95510
     38   2.76448  4.99695  2.97039  2.48574  4.23425  3.45795  2.63548  3.74846  2.17668  3.27240  4.10046  2.32778  3.87418  2.75287  1.99887  2.76387  2.98478  3.40479  5.37022  4.04091     38 - -
          2.68618  4.42225  2.77519  2.73123  3.46354  2.40513  3.72494  3.29354  2.67741  2.69355  4.24690  2.90347  2.73739  3.18146  2.89801  2.37887  2.77519  2.98518  4.58477  3.61503
          0.02814  3.98050  4.70285  0.61958  0.77255  0.48576  0.95510
     39   3.19677  4.82743  3.68194  3.29080  2.25980  3.91463  2.13978  3.44399  3.12506  2.88690  3.98330  3.54154  4.30468  3.46926  3.38512  3.26713  3.42922  3.25783  3.89817  1.34826     39 - -
          2.68618  4.42225  2.77519  2.73123  3.46354  2.40513  3.72494  3.29354  2.67741  2.69355  4.24690  2.90347  2.73739  3.18146  2.89801  2.37887  2.77519  2.98518  4.58477  3.61503
          0.02814  3.98050  4.70285  0.61958  0.77255  0.48576  0.95510
     40   1.65107  4.26176  3.30265  3.02044  4.18639  3.03510  4.13214  3.49999  3.06759  3.23990  4.13560  3.26683  1.69341  3.39660  3.39066  2.49628  2.78209  3.06750  5.54548  4.31662     40 - -
          2.68618  4.42225  2.77519  2.73123  3.46354  2.40513  3.72494  3.29354  2.67741  2.69355  4.24690  2.90347  2.73739  3.18146  2.89801  2.37887  2.77519  2.98518  4.58477  3.61503
          0.02814  3.98050  4.70285  0.61958  0.77255  0.48576  0.95510
     41   2.90023  5.06501  3.06703  2.59686  4.25420  3.52716  2.38372  3.82763  1.44943  3.32573  4.18820  3.06159  3.94769  2.78726  2.36082  2.89800  3.10760  3.50230  5.35545  4.04624     41 - -
          2.68618  4.42225  2.77519  2.73123  3.46354  2.40513  3.72494  3.29354  2.67741  2.69355  4.24690  2.90347  2.73739  3.18146  2.89801  2.37887  2.77519  2.98518  4.58477  3.61503
          0.02814  3.98050  4.70285  0.61958  0.77255  0.48576  0.95510
     42   2.71950  4.57697  3.47714  2.91676  3.81410  3.52704  3.82354  2.99155  2.43420  2.74925  3.75179  3.29915  3.97989  3.05209  1.72602  2.87395  2.98752  2.06033  5.19277  3.93925     42 - -
          2.68618  4.42225  2.77519  2.73123  3.46354  2.40513  3.72494  3.29354  2.67741  2.69355  4.24690  2.90347  2.73739  3.18146  2.89801  2.37887  2.77519  2.98518  4.58477  3.61503
          0.02814  3.98050  4.70285  0.61958  0.77255  0.48576  0.95510
     43   2.37062  4.29196  3.30291  3.12460  4.18509  3.01996  4.23103  3.72274  3.20566  3.43496  4.35263  3.33145  3.76787  3.54671  3.48774  0.93911  2.85901  3.23413  5.54912  4.26942     43 - -
          2.68618  4.42225  2.77519  2.73123  3.46354  2.40513  3.72494  3.29354  2.67741  2.69355  4.24690  2.90347  2.73739  3.18146  2.89801  2.37887  2.77519  2.98518  4.58477  3.61503
          0.02814  3.98050  4.70285  0.61958  0.77255  0.48576  0.95510
     44   2.03529  4.63478  2.93687  2.55886  4.19808  2.28873  3.76517  3.59142  2.00492  3.21568  4.04971  3.01159  3.79365  2.94223  2.90329  2.61630  2.86447  3.21204  5.44164  4.14483     44 - -
          2.68618  4.42225  2.77519  2.73123  3.46354  2.40513  3.72494  3.29354  2.67741  2.69355  4.24690  2.90347  2.73739  3.18146  2.89801  2.37887  2.77519  2.98518  4.58477  3.61503
          0.02814  3.98050  4.70285  0.61958  0.77255  0.48576  0.95510
     45   1.48592  4.44167  2.95791  2.71419  4.20659  3.10394  3.96203  3.58444  2.85723  3.29794  4.16159  2.06563  3.76436  3.18785  3.23542  2.55513  2.84224  3.16354  5.53360  4.23361     45 - -
          2.68618  4.42225  2.77519  2.73123  3.46354  2.40513  3.72494  3.29354  2.67741  2.69355  4.24690  2.90347  2.73739  3.18146  2.89801  2.37887  2.77519  2.98518  4.58477  3.61503
          0.02814  3.98050  4.70285  0.61958  0.77255  0.48576  0.95510
     46   2.89378  4.40752  4.27392  3.94130  3.63067  3.83456  4.72486  2.04999  3.81071  2.29956  3.58033  4.11352  4.38972  4.16315  4.01266  3.34560  3.25312  0.89899  5.43305  4.17097     46 - -
          2.68618  4.42225  2.77519  2.73123  3.46354  2.40513  3.72494  3.29354  2.67741  2.69355  4.24690  2.90347  2.73739  3.18146  2.89801  2.37887  2.77519  2.98518  4.58477  3.61503
          0.02814  3.98050  4.70285  0.61958  0.77255  0.48576  0.95510
     47   2.57964  4.26669  3.69105  3.25796  3.53768  3.48330  4.13022  1.61809  3.16316  2.48077  3.53505  3.53584  4.02085  3.50519  3.44316  2.08456  2.91269  2.28048  5.10705  3.84297     47 - -
          2.68618  4.42225  2.77519  2.73123  3.46354  2.40513  3.72494  3.29354  2.67741  2.69355  4.24690  2.90347  2.73739  3.18146  2.89801  2.37887  2.77519  2.98518  4.58477  3.61503
          0.21104  3.98050  1.76268  0.61958  0.77255  0.48576  0.95510
     48   2.74626  4.93807  2.67385  2.38858  4.29154  3.30821  3.62801  3.74951  1.78618  3.30942  4.16951  2.11454  3.81785  2.79436  2.57121  2.74698  3.00674  3.39991  5.43291  4.11189     48 - -
          2.68618  4.42225  2.77519  2.73123  3.46354  2.40513  3.72494  3.29354  2.67741  2.69355  4.24690  2.90347  2.73739  3.18146  2.89801  2.37887  2.77519  2.98518  4.58477  3.61503
          0.03369  3.80315  4.52550  0.61958  0.77255  0.63877  0.75066
     49   2.89577  4.98795  2.46371  1.12840  4.32600  3.23154  3.81460  3.76617  2.68658  3.39531  4.37421  2.89867  3.83337  3.03289  3.08682  2.88640  3.20009  3.45787  5.51084  4.23503     49 - -
          2.68618  4.42225  2.77519  2.73123  3.46354  2.40513  3.72494  3.29354  2.67741  2.69355  4.24690  2.90347  2.73739  3.18146  2.89801  2.37887  2.77519  2.98518  4.58477  3.61503
          0.03369  3.80315  4.52550  0.61958  0.77255  0.63877  0.75066
     50   1.11861  4.16041  3.39445  3.18444  3.98536  2.98639  4.21437  3.10075  3.19893  2.98530  4.02629  3.35087  3.71923  3.54692  3.45321  2.51206  2.78470  2.76730  5.41956  4.21244     50 - -
          2.68618  4.42225  2.77519  2.73123  3.46354  2.40513  3.72494  3.29354  2.67741  2.69355  4.24690  2.90347  2.73739  3.18146  2.89801  2.37887  2.77519  2.98518  4.58477  3.61503
          0.03369  3.80315  4.52550  0.61958  0.77255  0.63877  0.75066
     51   3.15006  4.66712  3.73715  3.45501  2.30074  3.75033  3.59107  3.16922  3.31452  2.64069  3.85196  3.64026  4.22657  3.63724  3.51183  3.29314  3.43686  3.03673  3.94133  1.08943     51 - -
          2.68618  4.42225  2.77519  2.73123  3.46354  2.40513  3.72494  3.29354  2.67741  2.69355  4.24690  2.90347  2.73739  3.18146  2.89801  2.37887  2.77519  2.98518  4.58477  3.61503
          0.03369  3.80315  4.52550  0.61958  0.77255  0.63877  0.75066
     52   3.17249  4.59532  4.14302  3.84576  1.13251  3.87567  3.85065  2.70634  3.75485  2.09328  3.44789  3.94198  4.33699  3.94245  3.89168  3.44508  3.47420  2.69164  4.12302  2.49984     52 - -
          2.68618  4.42225  2.77519  2.73123  3.46354  2.40513  3.72494  3.29354  2.67741  2.69355  4.24690  2.90347  2.73739  3.18146  2.89801  2.37887  2.77519  2.98518  4.58477  3.61503
          0.03369  3.80315  4.52550  0.61958  0.77255  0.63877  0.75066
     53   2.91390  4.99265  3.28434  2.69012  4.39217  3.53991  3.55866  3.76061  1.53664  3.25266  4.13339  3.10244  3.93398  2.70619  1.66805  2.92833  3.10177  3.45345  5.33586  4.14436     53 - -
          2.68618  4.42225  2.77519  2.73123  3.46354  2.40513  3.72494  3.29354  2.67741  2.69355  4.24690  2.90347  2.73739  3.18146  2.89801  2.37887  2.77519  2.98518  4.58477  3.61503
          0.03369  3.80315  4.52550  0.61958  0.77255  0.40075  1.10810
     54   2.65198  4.73140  2.94147  2.57774  4.13713  3.33276  3.75581  3.52093  2.45089  3.13505  4.03525  3.03847  3.85411  1.75766  2.79352  2.71725  2.21439  3.19910  5.40316  4.09846     54 - -
          2.68618  4.42225  2.77519  2.73123  3.46354  2.40513  3.72494  3.29354  2.67741  2.69355  4.24690  2.90347  2.73739  3.18146  2.89801  2.37887  2.77519  2.98518  4.58477  3.61503
          0.02814  3.98050  4.70285  0.61958  0.77255  0.48576  0.95510
     55   2.60336  4.76790  2.90139  2.48522  4.22924  3.31176  3.69047  3.64940  1.91938  3.23286  4.05623  2.96765  2.64458  2.84850  2.78289  2.14134  2.88796  3.27859  5.43136  4.11727     55 - -
          2.68618  4.42225  2.77519  2.73123  3.46354  2.40513  3.72494  3.29354  2.67741  2.69355  4.24690  2.90347  2.73739  3.18146  2.89801  2.37887  2.77519  2.98518  4.58477  3.61503
          0.02814  3.98050  4.70285  0.61958  0.77255  0.48576  0.95510
     56   2.37062  4.29196  3.30291  3.12460  4.18509  3.01996  4.23103  3.72274  3.20566  3.43496  4.35263  3.33145  3.76787  3.54671  3.48774  0.93911  2.85901  3.23413  5.54912  4.26942     56 - -
          2.68618  4.42225  2.77519  2.73123  3.46354  2.40513  3.72494  3.29354  2.67741  2.69355  4.24690  2.90347  2.73739  3.18146  2.89801  2.37887  2.77519  2.98518  4.58477  3.61503
          0.02814  3.98050  4.70285  0.61958  0.77255  0.48576  0.95510
     57   2.65554  4.69098  3.08130  2.65537  4.14477  3.36534  3.75352  3.44989  1.85020  3.12382  4.00730  3.09281  3.87087  2.93636  2.69374  2.73722  1.81292  3.13300  5.37782  4.11058     57 - -
          2.68618  4.42225  2.77519  2.73123  3.46354  2.40513  3.72494  3.29354  2.67741  2.69355  4.24690  2.90347  2.73739  3.18146  2.89801  2.37887  2.77519  2.98518  4.58477  3.61503
          0.02814  3.98050  4.70285  0.61958  0.77255  0.48576  0.95510
     58   2.47346  4.31840  3.52671  3.28494  4.06691  3.15380  4.29367  3.20731  3.23004  3.06694  4.11133  3.47620  3.86644  3.61969  3.48289  2.67604  1.00115  2.89064  5.49520  4.28385     58 - -
          2.68618  4.42225  2.77519  2.73123  3.46354  2.40513  3.72494  3.29354  2.67741  2.69355  4.24690  2.90347  2.73739  3.18146  2.89801  2.37887  2.77519  2.98518  4.58477  3.61503
          0.02814  3.98050  4.70285  0.61958  0.77255  0.48576  0.95510
     59   3.10819  5.24988  0.77466  2.40756  4.64201  3.29478  4.02986  4.25531  3.13499  3.84481  4.82619  2.96900  3.95531  3.26984  3.66516  3.05902  3.44940  3.88331  5.78940  4.49827     59 - -
          2.68618  4.42225  2.77519  2.73123  3.46354  2.40513  3.72494  3.29354  2.67741  2.69355  4.24690  2.90347  2.73739  3.18146  2.89801  2.37887  2.77519  2.98518  4.58477  3.61503
          0.02814  3.98050  4.70285  0.61958  0.77255  0.48576  0.95510
     60   3.40587  4.85102  3.99890  3.74937  2.30346  3.95689  3.67325  3.40029  3.60382  2.82613  4.06430  3.85835  4.42862  3.88381  3.76503  3.53149  3.69330  3.27607  3.95107  0.80347     60 - -
          2.68618  4.42225  2.77519  2.73123  3.46354  2.40513  3.72494  3.29354  2.67741  2.69355  4.24690  2.90347  2.73739  3.18146  2.89801  2.37887  2.77519  2.98518  4.58477  3.61503
          0.02814  3.98050  4.70285  0.61958  0.77255  0.48576  0.95510
     61   2.80052  4.75105  3.00726  2.68519  3.10200  3.48875  3.66546  3.41627  2.72131  3.00362  3.95470  1.81971  3.97142  3.08867  3.09041  2.86728  3.06935  3.14899  4.64092  2.14862     61 - -
          2.68618  4.42225  2.77519  2.73123  3.46354  2.40513  3.72494  3.29354  2.67741  2.69355  4.24690  2.90347  2.73739  3.18146  2.89801  2.37887  2.77519  2.98518  4.58477  3.61503
          0.02814  3.98050  4.70285  0.61958  0.77255  0.48576  0.95510
     62   2.80389  4.56772  3.49970  3.41329  4.55192  0.58030  4.52617  4.17857  3.60919  3.81894  4.79618  3.66411  3.96229  3.92488  3.83261  2.97904  3.29354  3.68606  5.61773  4.65775     62 - -
          2.68618  4.42225  2.77519  2.73123  3.46354  2.40513  3.72494  3.29354  2.67741  2.69355  4.24690  2.90347  2.73739  3.18146  2.89801  2.37887  2.77519  2.98518  4.58477  3.61503
          0.02814  3.98050  4.70285  0.61958  0.77255  0.48576  0.95510
     63   3.08292  4.41253  4.74649  4.25449  3.52456  4.39990  4.97310  1.18720  4.13443  2.02140  3.33631  4.47935  4.72206  4.40282  4.33507  3.78961  3.35201  1.34561  5.49497  4.29087     63 - -
          2.68618  4.42225  2.77519  2.73123  3.46354  2.40513  3.72494  3.29354  2.67741  2.69355  4.24690  2.90347  2.73739  3.18146  2.89801  2.37887  2.77519  2.98518  4.58477  3.61503
          0.02814  3.98050  4.70285  0.61958  0.77255  0.48576  0.95510
     64   3.40587  4.85102  3.99890  3.74937  2.30346  3.95689  3.67325  3.40029  3.60382  2.82613  4.06430  3.85835  4.42862  3.88381  3.76503  3.53149  3.69330  3.27607  3.95107  0.80347     64 - -
          2.68618  4.42225  2.77519  2.73123  3.46354  2.40513  3.72494  3.29354  2.67741  2.69355  4.24690  2.90347  2.73739  3.18146  2.89801  2.37887  2.77519  2.98518  4.58477  3.61503
          0.02814  3.98050  4.70285  0.61958  0.77255  0.48576  0.95510
     65   2.93937  5.13707  3.05556  2.59341  4.51343  3.53467  3.62498  3.91797  1.37504  3.39040  4.25343  3.05695  3.95708  2.11109  2.29000  2.92372  3.14036  3.58489  5.47673  4.23231     65 - -
          2.68618  4.42225  2.77519  2.73123  3.46354  2.40513  3.72494  3.29354  2.67741  2.69355  4.24690  2.90347  2.73739  3.18146  2.89801  2.37887  2.77519  2.98518  4.58477  3.61503
          0.02814  3.98050  4.70285  0.61958  0.77255  0.48576  0.95510
     66   2.80389  4.56772  3.49970  3.41329  4.55192  0.58030  4.52617  4.17857  3.60919  3.81894  4.79618  3.66411  3.96229  3.92488  3.83261  2.97904  3.29354  3.68606  5.61773  4.65775     66 - -
          2.68618  4.42225  2.77519  2.73123  3.46354  2.40513  3.72494  3.29354  2.67741  2.69355  4.24690  2.90347  2.73739  3.18146  2.89801  2.37887  2.77519  2.98518  4.58477  3.61503
          0.02814  3.98050  4.70285  0.61958  0.77255  0.48576  0.95510
     67   2.65781  4.39593  3.48589  2.91043  3.31365  3.59204  3.75981  2.85296  2.67521  2.48507  2.52988  3.30403  3.96928  3.10660  2.40075  2.85860  2.88590  2.65433  4.79985  2.61771     67 - -
          2.68618  4.42225  2.77519  2.73123  3.46354  2.40513  3.72494  3.29354  2.67741  2.69355  4.24690  2.90347  2.73739  3.18146  2.89801  2.37887  2.77519  2.98518  4.58477  3.61503
          0.02814  3.98050  4.70285  0.61958  0.77255  0.48576  0.95510
     68   3.40587  4.85102  3.99890  3.74937  2.30346  3.95689  3.67325  3.40029  3.60382  2.82613  4.06430  3.85835  4.42862  3.88381  3.76503  3.53149  3.69330  3.27607  3.95107  0.80347     68 - -
          2.68618  4.42225  2.77519  2.73123  3.46354  2.40513  3.72494  3.29354  2.67741  2.69355  4.24690  2.90347  2.73739  3.18146  2.89801  2.37887  2.77519  2.98518  4.58477  3.61503
          0.02814  3.98050  4.70285  0.61958  0.77255  0.48576  0.95510
     69   3.11254  4.46915  4.63087  4.11929  2.08346  4.29427  4.46155  1.40257  3.99170  1.74182  3.09121  4.29616  4.58179  4.15027  4.13344  3.64969  3.35478  2.06836  4.81767  3.43443     69 - -
          2.68618  4.42225  2.77519  2.73123  3.46354  2.40513  3.72494  3.29354  2.67741  2.69355  4.24690  2.90347  2.73739  3.18146  2.89801  2.37887  2.77519  2.98518  4.58477  3.61503
          0.02814  3.98050  4.70285  0.61958  0.77255  0.48576  0.95510
     70   3.10819  5.24988  0.77466  2.40756  4.64201  3.29478  4.02986  4.25531  3.13499  3.84481  4.82619  2.96900  3.95531  3.26984  3.66516  3.05902  3.44940  3.88331  5.78940  4.49827     70 - -
          2.68618  4.42225  2.77519  2.73123  3.46354  2.40513  3.72494  3.29354  2.67741  2.69355  4.24690  2.90347  2.73739  3.18146  2.89801  2.37887  2.77519  2.98518  4.58477  3.61503
          0.02814  3.98050  4.70285  0.61958  0.77255  0.48576  0.95510
     71   3.39809  4.76851  4.38678  4.12265  0.85025  4.06085  3.92867  2.90943  4.02717  2.25502  3.62419  4.14203  4.51767  4.16561  4.12018  3.66190  3.69962  2.90790  4.14734  2.50148     71 - -
          2.68618  4.42225  2.77519  2.73123  3.46354  2.40513  3.72494  3.29354  2.67741  2.69355  4.24690  2.90347  2.73739  3.18146  2.89801  2.37887  2.77519  2.98518  4.58477  3.61503
          0.02814  3.98050  4.70285  0.61958  0.77255  0.48576  0.95510
     72   3.04804  5.17831  2.53725  0.88105  4.53851  3.34573  3.94313  4.01398  2.83745  3.61419  4.58443  2.99825  3.95574  3.15715  3.25675  3.02005  3.35342  3.68705  5.68977  4.41320     72 - -
          2.68618  4.42225  2.77519  2.73123  3.46354  2.40513  3.72494  3.29354  2.67741  2.69355  4.24690  2.90347  2.73739  3.18146  2.89801  2.37887  2.77519  2.98518  4.58477  3.61503
          0.02814  3.98050  4.70285  0.61958  0.77255  0.48576  0.95510
     73   0.86864  4.24851  3.57446  3.37183  4.16202  3.06994  4.38081  3.30387  3.39091  3.18040  4.20118  3.49343  3.81948  3.72237  3.63336  2.59829  2.88318  2.93956  5.57839  4.39094     73 - -
          2.68618  4.42225  2.77519  2.73123  3.46354  2.40513  3.72494  3.29354  2.67741  2.69355  4.24690  2.90347  2.73739  3.18146  2.89801  2.37887  2.77519  2.98518  4.58477  3.61503
          0.02814  3.98050  4.70285  0.61958  0.77255  0.48576  0.95510
     74   3.07281  5.03879  3.25585  2.85834  4.44993  3.54958  3.82233  3.88620  0.89955  3.42823  4.38480  3.27771  4.04307  3.00837  2.45670  3.10827  3.31852  3.58823  5.46094  4.28966     74 - -
          2.68618  4.42225  2.77519  2.73123  3.46354  2.40513  3.72494  3.29354  2.67741  2.69355  4.24690  2.90347  2.73739  3.18146  2.89801  2.37887  2.77519  2.98518  4.58477  3.61503
          0.02814  3.98050  4.70285  0.61958  0.77255  0.48576  0.95510
     75   2.85075  5.22512  2.46429  1.52219  4.51800  3.32527  3.68997  3.98760  2.44788  3.50278  4.35269  2.81864  3.85616  2.07396  2.86565  2.79532  3.10497  3.61776  5.65863  4.27284     75 - -
          2.68618  4.42225  2.77519  2.73123  3.46354  2.40513  3.72494  3.29354  2.67741  2.69355  4.24690  2.90347  2.73739  3.18146  2.89801  2.37887  2.77519  2.98518  4.58477  3.61503
          0.02814  3.98050  4.70285  0.61958  0.77255  0.48576  0.95510
     76   2.47346  4.31840  3.52671  3.28494  4.06691  3.15380  4.29367  3.20731  3.23004  3.06694  4.11133  3.47620  3.86644  3.61969  3.48289  2.67604  1.00115  2.89064  5.49520  4.28385     76 - -
          2.68618  4.42225  2.77519  2.73123  3.46354  2.40513  3.72494  3.29354  2.67741  2.69355  4.24690  2.90347  2.73739  3.18146  2.89801  2.37887  2.77519  2.98518  4.58477  3.61503
          0.21104  3.98050  1.76268  0.61958  0.77255  0.48576  0.95510
     77   2.91103  4.86867  3.08224  2.71888  4.23919  3.40619  3.72508  3.66449  1.13755  3.24563  4.21242  3.14583  3.91278  2.92170  2.42461  2.95852  3.17033  3.37676  5.32369  4.12705     77 - -
          2.68618  4.42225  2.77519  2.73123  3.46354  2.40513  3.72494  3.29354  2.67741  2.69355  4.24690  2.90347  2.73739  3.18146  2.89801  2.37887  2.77519  2.98518  4.58477  3.61503
          0.03369  3.80315  4.52550  0.61958  0.77255  0.40075  1.10810
     78   2.81558  4.81407  2.77249  2.66935  4.19480  3.25847  4.01218  3.92941  2.92547  3.56430  4.51962  0.98015  3.91605  3.28591  3.28312  2.87914  3.20148  3.54067  5.48841  4.13597     78 - -
          2.68618  4.42225  2.77519  2.73123  3.46354  2.40513  3.72494  3.29354  2.67741  2.69355  4.24690  2.90347  2.73739  3.18146  2.89801  2.37887  2.77519  2.98518  4.58477  3.61503
          0.02814  3.98050  4.70285  0.61958  0.77255  0.48576  0.95510
     79   3.07281  5.03879  3.25585  2.85834  4.44993  3.54958  3.82233  3.88620  0.89955  3.42823  4.38480  3.27771  4.04307  3.00837  2.45670  3.10827  3.31852  3.58823  5.46094  4.28966     79 - -
          2.68618  4.42225  2.77519  2.73123  3.46354  2.40513  3.72494  3.29354  2.67741  2.69355  4.24690  2.90347  2.73739  3.18146  2.89801  2.37887  2.77519  2.98518  4.58477  3.61503
          0.02814  3.98050  4.70285  0.61958  0.77255  0.48576  0.95510
     80   2.26997  4.20313  3.37559  3.06177  4.15758  3.00135  4.12909  3.49271  3.06645  3.24217  4.10767  3.27150  3.71674  3.39859  3.38053  1.74098  1.53202  3.03944  5.52439  4.28818     80 - -
          2.68618  4.42225  2.77519  2.73123  3.46354  2.40513  3.72494  3.29354  2.67741  2.69355  4.24690  2.90347  2.73739  3.18146  2.89801  2.37887  2.77519  2.98518  4.58477  3.61503
          0.02814  3.98050  4.70285  0.61958  0.77255  0.48576  0.95510
     81   2.47871  4.54936  2.80624  2.59229  4.27841  3.10908  3.90512  3.79526  2.78978  3.42070  4.25972  2.04699  3.76223  3.11514  3.19082  1.54772  2.87726  3.33229  5.57416  4.23166     81 - -
          2.68618  4.42225  2.77519  2.73123  3.46354  2.40513  3.72494  3.29354  2.67741  2.69355  4.24690  2.90347  2.73739  3.18146  2.89801  2.37887  2.77519  2.98518  4.58477  3.61503
          0.02814  3.98050  4.70285  0.61958  0.77255  0.48576  0.95510
     82   3.39809  4.76851  4.38678  4.12265  0.85025  4.06085  3.92867  2.90943  4.02717  2.25502  3.62419  4.14203  4.51767  4.16561  4.12018  3.66190  3.69962  2.90790  4.14734  2.50148     82 - -
          2.68618  4.42225  2.77519  2.73123  3.46354  2.40513  3.72494  3.29354  2.67741  2.69355  4.24690  2.90347  2.73739  3.18146  2.89801  2.37887  2.77519  2.98518  4.58477  3.61503
          0.02814  3.98050  4.70285  0.61958  0.77255  0.48576  0.95510
     83   2.89984  4.63828  3.51884  3.37412  4.35856  3.31972  4.44201  3.93259  3.44082  3.54740  4.60245  3.66953  0.64920  3.82632  3.67340  3.07090  3.35009  3.56552  5.51469  4.48099     83 - -
          2.68618  4.42225  2.77519  2.73123  3.46354  2.40513  3.72494  3.29354  2.67741  2.69355  4.24690  2.90347  2.73739  3.18146  2.89801  2.37887  2.77519  2.98518  4.58477  3.61503
          0.02814  3.98050  4.70285  0.61958  0.77255  0.48576  0.95510
     84   3.23094  4.56878  4.74914  4.22414  3.17422  4.48076  4.83241  1.56355  4.05147  1.10766  3.00306  4.48762  4.71583  4.25860  4.21049  3.85185  3.47025  2.00333  5.21984  4.06786     84 - -
          2.68618  4.42225  2.77519  2.73123  3.46354  2.40513  3.72494  3.29354  2.67741  2.69355  4.24690  2.90347  2.73739  3.18146  2.89801  2.37887  2.77519  2.98518  4.58477  3.61503
          0.02814  3.98050  4.70285  0.61958  0.77255  0.48576  0.95510
     85   2.04770  4.83151  2.73613  2.40711  4.23830  3.29678  3.69877  3.67032  2.47701  3.26062  4.09070  2.26119  3.80757  2.25595  2.89535  2.66196  2.91897  3.30548  5.46708  4.12475     85 - -
          2.68618  4.42225  2.77519  2.73123  3.46354  2.40513  3.72494  3.29354  2.67741  2.69355  4.24690  2.90347  2.73739  3.18146  2.89801  2.37887  2.77519  2.98518  4.58477  3.61503
          0.02814  3.98050  4.70285  0.61958  0.77255  0.48576  0.95510
     86   2.79472  5.06090  2.57574  2.35380  4.35433  3.31978  3.70816  3.90247  2.44671  3.43970  4.29410  1.75388  3.85695  2.07948  2.83447  2.77582  3.06883  3.53133  5.55083  4.16724     86 - -
          2.68618  4.42225  2.77519  2.73123  3.46354  2.40513  3.72494  3.29354  2.67741  2.69355  4.24690  2.90347  2.73739  3.18146  2.89801  2.37887  2.77519  2.98518  4.58477  3.61503
          0.02814  3.98050  4.70285  0.61958  0.77255  0.48576  0.95510
     87   3.11283  4.46786  4.63685  4.12547  2.20444  4.30354  4.49604  1.34248  3.99914  1.74646  3.09663  4.30915  4.59084  4.16311  4.14453  3.66071  3.35607  2.03783  4.86037  3.49138     87 - -
          2.68618  4.42225  2.77519  2.73123  3.46354  2.40513  3.72494  3.29354  2.67741  2.69355  4.24690  2.90347  2.73739  3.18146  2.89801  2.37887  2.77519  2.98518  4.58477  3.61503
          0.02814  3.98050  4.70285  0.61958  0.77255  0.48576  0.95510
     88   1.93975  4.59656  3.01975  2.67424  3.80047  3.31054  1.95534  3.43074  2.61968  3.07078  3.97047  3.10294  3.85720  3.04913  2.96732  2.70746  2.92809  3.11002  5.18585  3.80299     88 - -
          2.68618  4.42225  2.77519  2.73123  3.46354  2.40513  3.72494  3.29354  2.67741  2.69355  4.24690  2.90347  2.73739  3.18146  2.89801  2.37887  2.77519  2.98518  4.58477  3.61503
          0.02814  3.98050  4.70285  0.61958  0.77255  0.48576  0.95510
     89   2.95815  5.52282  1.36116  1.58841  4.80759  3.21510  3.77165  4.32564  2.80098  3.83309  4.69489  2.68115  3.84351  2.94163  3.40033  2.83867  3.24974  3.90201  5.98440  4.48007     89 - -
          2.68618  4.42225  2.77519  2.73123  3.46354  2.40513  3.72494  3.29354  2.67741  2.69355  4.24690  2.90347  2.73739  3.18146  2.89801  2.37887  2.77519  2.98518  4.58477  3.61503
          0.02814  3.98050  4.70285  0.61958  0.77255  0.48576  0.95510
     90   3.11858  4.91531  3.23624  3.00798  3.36428  3.54218  0.93363  3.83817  2.84826  3.31818  4.37029  3.41257  4.10114  3.37588  3.10703  3.18855  3.42600  3.57129  4.82773  3.31229     90 - -
          2.68618  4.42225  2.77519  2.73123  3.46354  2.40513  3.72494  3.29354  2.67741  2.69355  4.24690  2.90347  2.73739  3.18146  2.89801  2.37887  2.77519  2.98518  4.58477  3.61503
          0.02814  3.98050  4.70285  0.61958  0.77255  0.48576  0.95510
     91   2.96969  4.95671  2.97751  2.73483  4.13937  3.43930  3.89378  3.78754  2.54836  3.27908  4.30478  3.19518  3.99487  1.05361  2.83005  3.01328  3.26699  3.51076  5.39267  4.09390     91 - -
          2.68618  4.42225  2.77519  2.73123  3.46354  2.40513  3.72494  3.29354  2.67741  2.69355  4.24690  2.90347  2.73739  3.18146  2.89801  2.37887  2.77519  2.98518  4.58477  3.61503
          0.02814  3.98050  4.70285  0.61958  0.77255  0.48576  0.95510
     92   3.12322  4.44319  4.76369  4.22461  3.34428  4.44907  4.87303  1.53368  4.10824  1.44960  3.14855  4.46966  4.70332  4.31293  4.28529  3.80385  3.36627  1.46064  5.32945  4.18228     92 - -
          2.68618  4.42225  2.77519  2.73123  3.46354  2.40513  3.72494  3.29354  2.67741  2.69355  4.24690  2.90347  2.73739  3.18146  2.89801  2.37887  2.77519  2.98518  4.58477  3.61503
          0.02814  3.98050  4.70285  0.61958  0.77255  0.48576  0.95510
     93   2.86297  5.27254  2.31376  1.44468  4.58906  3.25963  3.73622  4.08615  2.62103  3.62295  4.47192  1.99111  3.84250  2.90173  3.10824  2.79449  3.14421  3.69116  5.76928  4.33614     93 - -
          2.68618  4.42225  2.77519  2.73123  3.46354  2.40513  3.72494  3.29354  2.67741  2.69355  4.24690  2.90347  2.73739  3.18146  2.89801  2.37887  2.77519  2.98518  4.58477  3.61503
          0.02814  3.98050  4.70285  0.61958  0.77255  0.48576  0.95510
     94   3.11858  4.91531  3.23624  3.00798  3.36428  3.54218  0.93363  3.83817  2.84826  3.31818  4.37029  3.41257  4.10114  3.37588  3.10703  3.18855  3.42600  3.57129  4.82773  3.31229     94 - -
          2.68618  4.42225  2.77519  2.73123  3.46354  2.40513  3.72494  3.29354  2.67741  2.69355  4.24690  2.90347  2.73739  3.18146  2.89801  2.37887  2.77519  2.98518  4.58477  3.61503
          0.02814  3.98050  4.70285  0.61958  0.77255  0.48576  0.95510
     95   3.19586  4.60661  4.54253  4.00165  3.07183  4.33402  4.63010  2.21784  3.79866  1.20940  1.71895  4.29375  4.58953  4.03573  3.97490  3.68602  3.43038  2.31427  5.08605  3.94557     95 - -
          2.68618  4.42225  2.77519  2.73123  3.46354  2.40513  3.72494  3.29354  2.67741  2.69355  4.24690  2.90347  2.73739  3.18146  2.89801  2.37887  2.77519  2.98518  4.58477  3.61503
          0.02814  3.98050  4.70285  0.61958  0.77255  0.48576  0.95510
     96   3.07281  5.03879  3.25585  2.85834  4.44993  3.54958  3.82233  3.88620  0.89955  3.42823  4.38480  3.27771  4.04307  3.00837  2.45670  3.10827  3.31852  3.58823  5.46094  4.28966     96 - -
          2.68618  4.42225  2.77519  2.73123  3.46354  2.40513  3.72494  3.29354  2.67741  2.69355  4.24690  2.90347  2.73739  3.18146  2.89801  2.37887  2.77519  2.98518  4.58477  3.61503
          0.02814  3.98050  4.70285  0.61958  0.77255  0.48576  0.95510
     97   2.79335  5.05804  2.95126  2.47883  4.40556  3.45989  3.60453  3.83578  2.13534  3.33828  4.16162  2.30758  3.88027  2.20100  1.95303  2.78114  3.01085  3.48018  5.45584  4.15880     97 - -
          2.68618  4.42225  2.77519  2.73123  3.46354  2.40513  3.72494  3.29354  2.67741  2.69355  4.24690  2.90347  2.73739  3.18146  2.89801  2.37887  2.77519  2.98518  4.58477  3.61503
          0.02814  3.98050  4.70285  0.61958  0.77255  0.48576  0.95510
     98   2.15776  4.28600  4.25506  3.73751  3.53986  3.95081  4.51057  1.56649  3.64432  2.23897  3.40346  3.99121  4.36754  3.92792  3.89607  3.30070  3.09647  1.49971  5.27555  4.06761     98 - -
          2.68618  4.42225  2.77519  2.73123  3.46354  2.40513  3.72494  3.29354  2.67741  2.69355  4.24690  2.90347  2.73739  3.18146  2.89801  2.37887  2.77519  2.98518  4.58477  3.61503
          0.02814  3.98050  4.70285  0.61958  0.77255  0.48576  0.95510
     99   2.67451  4.94666  2.16653  2.33676  4.09187  3.36318  3.62518  3.63510  2.05635  3.20858  4.03265  2.87159  3.81256  2.78594  2.88461  2.67162  2.91432  3.29506  5.35744  2.79835     99 - -
          2.68618  4.42225  2.77519  2.73123  3.46354  2.40513  3.72494  3.29354  2.67741  2.69355  4.24690  2.90347  2.73739  3.18146  2.89801  2.37887  2.77519  2.98518  4.58477  3.61503
          0.02814  3.98050  4.70285  0.61958  0.77255  0.48576  0.95510
    100   2.04825  4.70574  2.90673  2.57788  4.15777  3.29619  3.78501  3.54348  2.51166  3.16492  4.06654  3.03500  3.84305  1.71824  2.86347  2.69988  2.94572  3.20961  5.43422  4.12505    100 - -
          2.68618  4.42225  2.77519  2.73123  3.46354  2.40513  3.72494  3.29354  2.67741  2.69355  4.24690  2.90347  2.73739  3.18146  2.89801  2.37887  2.77519  2.98518  4.58477  3.61503
          0.02814  3.98050  4.70285  0.61958  0.77255  0.48576  0.95510
    101   2.75391  4.60038  3.30579  2.83649  3.61830  3.58494  3.85285  2.14037  2.62229  2.49611  3.58847  3.27321  4.00999  1.92678  2.93884  2.91095  3.00333  2.67795  5.12636  3.83305    101 - -
          2.68618  4.42225  2.77519  2.73123  3.46354  2.40513  3.72494  3.29354  2.67741  2.69355  4.24690  2.90347  2.73739  3.18146  2.89801  2.37887  2.77519  2.98518  4.58477  3.61503
          0.02814  3.98050  4.70285  0.61958  0.77255  0.48576  0.95510
    102   2.74125  5.13737  1.99644  2.23079  4.48837  2.32268  3.67682  3.95672  2.01807  3.48771  4.29750  2.78609  3.80498  2.82227  3.01237  2.69767  3.00797  3.55703  5.65726  4.24918    102 - -
          2.68618  4.42225  2.77519  2.73123  3.46354  2.40513  3.72494  3.29354  2.67741  2.69355  4.24690  2.90347  2.73739  3.18146  2.89801  2.37887  2.77519  2.98518  4.58477  3.61503
          0.02814  3.98050  4.70285  0.61958  0.77255  0.48576  0.95510
    103   2.80389  4.56772  3.49970  3.41329  4.55192  0.58030  4.52617  4.17857  3.60919  3.81894  4.79618  3.66411  3.96229  3.92488  3.83261  2.97904  3.29354  3.68606  5.61773  4.65775    103 - -
          2.68618  4.42225  2.77519  2.73123  3.46354  2.40513  3.72494  3.29354  2.67741  2.69355  4.24690  2.90347  2.73739  3.18146  2.89801  2.37887  2.77519  2.98518  4.58477  3.61503
          0.02814  3.98050  4.70285  0.61958  0.77255  0.48576  0.95510
    104   3.08146  4.40916  4.75045  4.25728  3.53093  4.40308  4.97615  1.21575  4.13922  2.03000  3.34170  4.48175  4.72397  4.40707  4.34025  3.79192  3.35001  1.30638  5.49906  4.29476    104 - -
          2.68618  4.42225  2.77519  2.73123  3.46354  2.40513  3.72494  3.29354  2.67741  2.69355  4.24690  2.90347  2.73739  3.18146  2.89801  2.37887  2.77519  2.98518  4.58477  3.61503
          0.02814  3.98050  4.70285  0.61958  0.77255  0.48576  0.95510
    105   2.35057  2.57268  3.87085  3.38920  3.61096  3.22500  4.15265  2.73694  3.28866  2.65101  3.58838  3.51552  3.85092  3.56396  3.53640  1.93437  2.74262  1.91524  5.10524  3.89936    105 - -
          2.68618  4.42225  2.77519  2.73123  3.46354  2.40513  3.72494  3.29354  2.67741  2.69355  4.24690  2.90347  2.73739  3.18146  2.89801  2.37887  2.77519  2.98518  4.58477  3.61503
          0.02814  3.98050  4.70285  0.61958  0.77255  0.48576  0.95510
    106   3.39809  4.76851  4.38678  4.12265  0.85025  4.06085  3.92867  2.90943  4.02717  2.25502  3.62419  4.14203  4.51767  4.16561  4.12018  3.66190  3.69962  2.90790  4.14734  2.50148    106 - -
          2.68618  4.42225  2.77519  2.73123  3.46354  2.40513  3.72494  3.29354  2.67741  2.69355  4.24690  2.90347  2.73739  3.18146  2.89801  2.37887  2.77519  2.98518  4.58477  3.61503
          0.02814  3.98050  4.70285  0.61958  0.77255  0.48576  0.95510
    107   3.10046  4.50908  4.53636  4.03356  3.23528  4.25863  4.70035  2.03569  3.86334  1.14439  3.09132  4.29118  4.58468  4.12220  4.05379  3.63613  3.36435  1.63093  5.20904  4.02318    107 - -
          2.68618  4.42225  2.77519  2.73123  3.46354  2.40513  3.72494  3.29354  2.67741  2.69355  4.24690  2.90347  2.73739  3.18146  2.89801  2.37887  2.77519  2.98518  4.58477  3.61503
          0.02814  3.98050  4.70285  0.61958  0.77255  0.48576  0.95510
    108   3.19566  4.53701  4.75205  4.18546  3.11256  4.44999  4.76440  1.69327  4.04925  1.22826  2.15532  4.44659  4.65882  4.19255  4.19203  3.78691  3.41996  2.12069  5.14461  4.06201    108 - -
          2.68618  4.42225  2.77519  2.73123  3.46354  2.40513  3.72494  3.29354  2.67741  2.69355  4.24690  2.90347  2.73739  3.18146  2.89801  2.37887  2.77519  2.98518  4.58477  3.61503
          0.02814  3.98050  4.70285  0.61958  0.77255  0.48576  0.95510
    109   3.11561  4.50567  4.48694  4.10762  3.44857  4.18133  4.81653  0.95341  3.93781  2.01365  3.36827  4.33792  4.60308  4.27560  4.12214  3.68792  3.41325  1.85420  5.36103  4.10797    109 - -
          2.68618  4.42225  2.77519  2.73123  3.46354  2.40513  3.72494  3.29354  2.67741  2.69355  4.24690  2.90347  2.73739  3.18146  2.89801  2.37887  2.77519  2.98518  4.58477  3.61503
          0.02814  3.98050  4.70285  0.61958  0.77255  0.48576  0.95510
    110   2.64273  4.60384  3.18531  2.65861  3.62158  3.46509  3.67349  3.23764  2.45508  2.87357  3.75044  3.10829  3.88355  2.92018  2.26266  2.24872  2.88611  2.96331  5.00560  2.57746    110 - -
          2.68618  4.42225  2.77519  2.73123  3.46354  2.40513  3.72494  3.29354  2.67741  2.69355  4.24690  2.90347  2.73739  3.18146  2.89801  2.37887  2.77519  2.98518  4.58477  3.61503
          0.17749  3.98050  1.93828  0.61958  0.77255  0.48576  0.95510
    111   3.21232  4.62514  4.18801  3.89600  1.07404  3.90972  3.86235  2.74111  3.80407  2.11996  3.47710  3.97801  4.36954  3.98237  3.93289  3.48382  3.51365  2.72900  4.12330  2.49532    111 - -
          2.68618  4.42225  2.77519  2.73123  3.46354  2.40513  3.72494  3.29354  2.67741  2.69355  4.24690  2.90347  2.73739  3.18146  2.89801  2.37887  2.77519  2.98518  4.58477  3.61503
          0.03260  3.83561  4.55796  0.61958  0.77255  0.61435  0.77869
    112   2.84776  5.02542  2.91312  2.50419  4.36009  3.44190  3.58927  3.77873  1.66365  3.28330  4.15539  2.97811  3.88476  2.00001  2.32666  2.84184  3.06284  3.45506  5.40264  4.13715    112 - -
          2.68618  4.42225  2.77519  2.73123  3.46354  2.40513  3.72494  3.29354  2.67741  2.69355  4.24690  2.90347  2.73739  3.18146  2.89801  2.37887  2.77519  2.98518  4.58477  3.61503
          0.03260  3.83561  4.55796  0.61958  0.77255  0.41301  1.08368
    113   1.73251  4.17166  3.52416  3.19813  4.09595  3.03282  4.20933  3.20774  3.17302  3.09685  4.02458  3.36017  3.75126  3.49980  3.46470  2.48030  1.45907  2.83079  5.51746  4.30514    113 - -
          2.68618  4.42225  2.77519  2.73123  3.46354  2.40513  3.72494  3.29354  2.67741  2.69355  4.24690  2.90347  2.73739  3.18146  2.89801  2.37887  2.77519  2.98518  4.58477  3.61503
          0.02814  3.98050  4.70285  0.61958  0.77255  0.48576  0.95510
    114   2.71719  4.41872  3.55613  3.00466  2.49087  3.66538  3.83900  2.71856  2.19279  1.93134  3.37838  3.39336  4.03898  3.21364  3.12818  2.94073  2.94857  2.57131  4.79231  3.44144    114 - -
          2.68618  4.42225  2.77519  2.73123  3.46354  2.40513  3.72494  3.29354  2.67741  2.69355  4.24690  2.90347  2.73739  3.18146  2.89801  2.37887  2.77519  2.98518  4.58477  3.61503
          0.02814  3.98050  4.70285  0.61958  0.77255  0.48576  0.95510
    115   3.10819  5.24988  0.77466  2.40756  4.64201  3.29478  4.02986  4.25531  3.13499  3.84481  4.82619  2.96900  3.95531  3.26984  3.66516  3.05902  3.44940  3.88331  5.78940  4.49827    115 - -
          2.68618  4.42225  2.77519  2.73123  3.46354  2.40513  3.72494  3.29354  2.67741  2.69355  4.24690  2.90347  2.73739  3.18146  2.89801  2.37887  2.77519  2.98518  4.58477  3.61503
          0.02814  3.98050  4.70285  0.61958  0.77255  0.48576  0.95510
    116   2.84968  5.18491  2.53261  1.84689  4.48026  3.34842  3.68499  3.94228  2.39980  3.46071  4.31547  2.85106  3.86644  1.70682  2.79032  2.80468  3.09930  3.58266  5.61499  4.24943    116 - -
          2.68618  4.42225  2.77519  2.73123  3.46354  2.40513  3.72494  3.29354  2.67741  2.69355  4.24690  2.90347  2.73739  3.18146  2.89801  2.37887  2.77519  2.98518  4.58477  3.61503
          0.02814  3.98050  4.70285  0.61958  0.77255  0.48576  0.95510
    117   3.06663  4.39960  4.72749  4.23393  3.54865  4.38254  4.96044  1.39823  4.11800  2.06196  3.36253  4.45950  4.71084  4.39144  4.32436  3.76985  3.33656  1.13380  5.50249  4.29207    117 - -
          2.68618  4.42225  2.77519  2.73123  3.46354  2.40513  3.72494  3.29354  2.67741  2.69355  4.24690  2.90347  2.73739  3.18146  2.89801  2.37887  2.77519  2.98518  4.58477  3.61503
          0.02814  3.98050  4.70285  0.61958  0.77255  0.48576  0.95510
    118   3.56416  4.83176  4.53363  4.20193  1.40750  4.32628  3.46173  3.26947  4.05541  2.61543  3.87349  4.01513  4.64226  4.05815  4.11633  3.69171  3.78872  3.19082  3.61439  1.13169    118 - -
          2.68618  4.42225  2.77519  2.73123  3.46354  2.40513  3.72494  3.29354  2.67741  2.69355  4.24690  2.90347  2.73739  3.18146  2.89801  2.37887  2.77519  2.98518  4.58477  3.61503
          0.02814  3.98050  4.70285  0.61958  0.77255  0.48576  0.95510
    119   2.09739  4.30174  3.98738  3.45471  2.36663  3.79743  4.11385  2.38560  3.35820  1.68099  3.19055  3.73379  4.18699  3.61403  3.60532  3.11181  3.01743  2.28816  4.79799  3.49223    119 - -
          2.68618  4.42225  2.77519  2.73123  3.46354  2.40513  3.72494  3.29354  2.67741  2.69355  4.24690  2.90347  2.73739  3.18146  2.89801  2.37887  2.77519  2.98518  4.58477  3.61503
          0.02814  3.98050  4.70285  0.61958  0.77255  0.48576  0.95510
    120   3.28025  4.63804  4.65191  4.15691  1.93440  4.38105  4.34764  2.33335  4.01292  1.06695  2.98415  4.32825  4.63188  4.13222  4.13788  3.74532  3.51131  2.43904  4.61546  3.16310    120 - -
          2.68618  4.42225  2.77519  2.73123  3.46354  2.40513  3.72494  3.29354  2.67741  2.69355  4.24690  2.90347  2.73739  3.18146  2.89801  2.37887  2.77519  2.98518  4.58477  3.61503
          0.02814  3.98050  4.70285  0.61958  0.77255  0.48576  0.95510
    121   2.70757  5.00107  2.65011  1.95040  4.25863  3.34500  2.53236  3.73743  2.41967  3.29413  4.11544  2.85951  2.68228  2.79716  2.85711  2.69480  2.95415  3.38239  5.46702  4.09461    121 - -
          2.68618  4.42225  2.77519  2.73123  3.46354  2.40513  3.72494  3.29354  2.67741  2.69355  4.24690  2.90347  2.73739  3.18146  2.89801  2.37887  2.77519  2.98518  4.58477  3.61503
          0.02814  3.98050  4.70285  0.61958  0.77255  0.48576  0.95510
    122   2.06837  4.31428  3.37184  2.88642  3.53254  3.38462  3.85187  2.90553  2.83305  2.65409  3.57048  3.25832  3.87669  3.16929  3.17818  2.70598  2.16563  2.65371  4.98734  2.62906    122 - -
          2.68618  4.42225  2.77519  2.73123  3.46354  2.40513  3.72494  3.29354  2.67741  2.69355  4.24690  2.90347  2.73739  3.18146  2.89801  2.37887  2.77519  2.98518  4.58477  3.61503
          0.02814  3.98050  4.70285  0.61958  0.77255  0.48576  0.95510
    123   2.70565  5.08636  2.07860  2.25623  4.43022  3.29551  3.65298  3.89165  1.96434  3.42695  4.23036  2.80509  3.79787  2.79323  2.94129  2.14418  2.96556  3.49782  5.59918  4.20136    123 - -
          2.68618  4.42225  2.77519  2.73123  3.46354  2.40513  3.72494  3.29354  2.67741  2.69355  4.24690  2.90347  2.73739  3.18146  2.89801  2.37887  2.77519  2.98518  4.58477  3.61503
          0.02814  3.98050  4.70285  0.61958  0.77255  0.48576  0.95510
    124   2.81433  5.20537  1.89131  2.26106  4.53089  3.31220  3.68689  3.99889  1.61895  3.52592  4.35433  2.81339  3.83882  2.83533  2.91280  2.76138  3.07255  3.61129  5.66426  4.27271    124 - -
          2.68618  4.42225  2.77519  2.73123  3.46354  2.40513  3.72494  3.29354  2.67741  2.69355  4.24690  2.90347  2.73739  3.18146  2.89801  2.37887  2.77519  2.98518  4.58477  3.61503
          0.02814  3.98050  4.70285  0.61958  0.77255  0.48576  0.95510
    125   3.28289  4.64132  4.65620  4.15916  2.01946  4.38872  4.37669  2.32218  4.01542  1.02971  2.97286  4.33943  4.63674  4.13670  4.14217  3.75371  3.51390  2.43146  4.64801  3.21038    125 - -
          2.68618  4.42225  2.77519  2.73123  3.46354  2.40513  3.72494  3.29354  2.67741  2.69355  4.24690  2.90347  2.73739  3.18146  2.89801  2.37887  2.77519  2.98518  4.58477  3.61503
          0.02814  3.98050  4.70285  0.61958  0.77255  0.48576  0.95510
    126   2.71270  4.42034  3.47408  2.34037  2.50025  3.65747  3.86839  2.67921  2.91697  1.86153  3.35647  3.37859  4.03849  3.23854  3.25606  2.93687  2.94774  2.54057  4.82398  3.48211    126 - -
          2.68618  4.42225  2.77519  2.73123  3.46354  2.40513  3.72494  3.29354  2.67741  2.69355  4.24690  2.90347  2.73739  3.18146  2.89801  2.37887  2.77519  2.98518  4.58477  3.61503
          0.02814  3.98050  4.70285  0.61958  0.77255  0.48576  0.95510
    127   2.62834  4.49966  3.16382  2.16837  3.53289  3.49663  3.73735  2.94634  2.65814  2.67168  3.59309  3.14394  3.90597  3.01177  3.04190  2.77159  2.86712  2.24027  4.97566  2.74072    127 - -
          2.68618  4.42225  2.77519  2.73123  3.46354  2.40513  3.72494  3.29354  2.67741  2.69355  4.24690  2.90347  2.73739  3.18146  2.89801  2.37887  2.77519  2.98518  4.58477  3.61503
          0.02814  3.98050  4.70285  0.61958  0.77255  0.48576  0.95510
    128   2.69638  4.32298  3.84890  3.40113  1.77581  3.61003  4.02095  2.60655  3.31621  2.26739  3.40912  3.63760  4.10409  3.59431  3.56658  2.98186  2.11332  2.46342  4.68307  3.24147    128 - -
          2.68618  4.42225  2.77519  2.73123  3.46354  2.40513  3.72494  3.29354  2.67741  2.69355  4.24690  2.90347  2.73739  3.18146  2.89801  2.37887  2.77519  2.98518  4.58477  3.61503
          0.02814  3.98050  4.70285  0.61958  0.77255  0.48576  0.95510
    129   2.92720  4.38761  4.21053  3.68796  2.76220  3.94306  3.98915  1.86452  3.46326  2.05003  3.25750  3.87220  4.30439  3.74596  3.64193  3.28718  3.17053  2.40859  2.00902  2.95551    129 - -
          2.68618  4.42225  2.77519  2.73123  3.46354  2.40513  3.72494  3.29354  2.67741  2.69355  4.24690  2.90347  2.73739  3.18146  2.89801  2.37887  2.77519  2.98518  4.58477  3.61503
          0.02814  3.98050  4.70285  0.61958  0.77255  0.48576  0.95510
    130   2.81289  5.18908  1.98773  2.27804  4.51783  3.32143  3.68447  3.98163  1.55569  3.51033  4.33986  2.82661  3.84243  2.83272  2.87937  2.76402  3.06926  3.59760  5.64686  4.26414    130 - -
          2.68618  4.42225  2.77519  2.73123  3.46354  2.40513  3.72494  3.29354  2.67741  2.69355  4.24690  2.90347  2.73739  3.18146  2.89801  2.37887  2.77519  2.98518  4.58477  3.61503
          0.02814  3.98050  4.70285  0.61958  0.77255  0.48576  0.95510
    131   2.81827  4.96090  3.04083  2.60171  4.33563  3.45081  3.66967  3.81239  2.16896  3.33918  4.19558  2.16039  3.91477  2.82839  1.59489  2.83753  3.06364  3.46428  5.42464  4.14331    131 - -
          2.68618  4.42225  2.77519  2.73123  3.46354  2.40513  3.72494  3.29354  2.67741  2.69355  4.24690  2.90347  2.73739  3.18146  2.89801  2.37887  2.77519  2.98518  4.58477  3.61503
          0.02814  3.98050  4.70285  0.61958  0.77255  0.48576  0.95510
    132   2.73494  4.86276  3.04873  2.53584  3.96951  3.48351  3.61592  3.52142  1.91220  3.09238  3.94613  3.02025  3.88345  2.19203  2.57624  2.76711  2.95252  3.21915  5.21873  2.73835    132 - -
          2.68618  4.42225  2.77519  2.73123  3.46354  2.40513  3.72494  3.29354  2.67741  2.69355  4.24690  2.90347  2.73739  3.18146  2.89801  2.37887  2.77519  2.98518  4.58477  3.61503
          0.02814  3.98050  4.70285  0.61958  0.77255  0.48576  0.95510
    133   2.86353  5.20592  2.57282  1.51312  4.54252  3.36778  3.67330  3.96903  1.86618  3.48924  4.33246  2.86527  3.87400  2.82090  2.71077  2.81576  3.10543  3.60360  5.62533  4.27865    133 - -
          2.68618  4.42225  2.77519  2.73123  3.46354  2.40513  3.72494  3.29354  2.67741  2.69355  4.24690  2.90347  2.73739  3.18146  2.89801  2.37887  2.77519  2.98518  4.58477  3.61503
          0.02814  3.98050  4.70285  0.61958  0.77255  0.48576  0.95510
    134   2.70576  5.08386  2.04998  2.25293  4.42947  3.29048  3.65773  3.89148  2.03967  3.42917  4.23383  2.80240  3.79733  2.79943  2.96080  2.08107  2.96785  3.49760  5.60393  4.20429    134 - -
          2.68618  4.42225  2.77519  2.73123  3.46354  2.40513  3.72494  3.29354  2.67741  2.69355  4.24690  2.90347  2.73739  3.18146  2.89801  2.37887  2.77519  2.98518  4.58477  3.61503
          0.21104  3.98050  1.76268  0.61958  0.77255  0.48576  0.95510
    135   2.66862  4.66013  2.67513  2.55446  4.01301  3.13950  3.86969  3.71003  2.76846  3.36535  4.32230  1.28710  3.78875  3.14372  3.11955  2.73937  3.04905  3.33928  5.32718  3.96740    135 - -
          2.68618  4.42225  2.77519  2.73123  3.46354  2.40513  3.72494  3.29354  2.67741  2.69355  4.24690  2.90347  2.73739  3.18146  2.89801  2.37887  2.77519  2.98518  4.58477  3.61503
          0.03369  3.80315  4.52550  0.61958  0.77255  0.63877  0.75066
    136   2.49008  4.24882  3.43271  3.04386  3.57985  2.25081  4.00631  1.93213  2.98392  2.55120  3.58596  3.35536  3.88246  3.34049  3.28552  2.72494  2.83885  2.40526  5.09826  3.83464    136 - -
          2.68618  4.42225  2.77519  2.73123  3.46354  2.40513  3.72494  3.29354  2.67741  2.69355  4.24690  2.90347  2.73739  3.18146  2.89801  2.37887  2.77519  2.98518  4.58477  3.61503
          0.03369  3.80315  4.52550  0.61958  0.77255  0.63877  0.75066
    137   2.91330  4.99340  3.28167  2.68842  4.39297  3.53926  3.55851  3.76152  1.52294  3.25341  4.13384  3.10130  3.93346  2.70590  1.68566  2.92739  3.10127  3.45406  5.33658  4.14464    137 - -
          2.68618  4.42225  2.77519  2.73123  3.46354  2.40513  3.72494  3.29354  2.67741  2.69355  4.24690  2.90347  2.73739  3.18146  2.89801  2.37887  2.77519  2.98518  4.58477  3.61503
          0.03369  3.80315  4.52550  0.61958  0.77255  0.40075  1.10810
    138   3.07281  5.03879  3.25585  2.85834  4.44993  3.54958  3.82233  3.88620  0.89955  3.42823  4.38480  3.27771  4.04307  3.00837  2.45670  3.10827  3.31852  3.58823  5.46094  4.28966    138 - -
          2.68618  4.42225  2.77519  2.73123  3.46354  2.40513  3.72494  3.29354  2.67741  2.69355  4.24690  2.90347  2.73739  3.18146  2.89801  2.37887  2.77519  2.98518  4.58477  3.61503
          0.02814  3.98050  4.70285  0.61958  0.77255  0.48576  0.95510
    139   2.26301  4.20500  3.36185  3.05222  4.19035  2.98999  4.13104  3.54091  3.06643  3.27855  4.13743  3.26284  3.70949  3.39533  3.38454  1.42856  1.86527  3.07064  5.54903  4.31115    139 - -
          2.68618  4.42225  2.77519  2.73123  3.46354  2.40513  3.72494  3.29354  2.67741  2.69355  4.24690  2.90347  2.73739  3.18146  2.89801  2.37887  2.77519  2.98518  4.58477  3.61503
          0.02814  3.98050  4.70285  0.61958  0.77255  0.48576  0.95510
    140   3.11561  4.50567  4.48694  4.10762  3.44857  4.18133  4.81653  0.95341  3.93781  2.01365  3.36827  4.33792  4.60308  4.27560  4.12214  3.68792  3.41325  1.85420  5.36103  4.10797    140 - -
          2.68618  4.42225  2.77519  2.73123  3.46354  2.40513  3.72494  3.29354  2.67741  2.69355  4.24690  2.90347  2.73739  3.18146  2.89801  2.37887  2.77519  2.98518  4.58477  3.61503
          0.02814  3.98050  4.70285  0.61958  0.77255  0.48576  0.95510
    141   2.78906  4.93595  3.19632  2.61131  4.30901  3.51130  3.61403  3.67862  1.71474  3.22142  4.06358  3.06787  3.90888  2.75761  1.96366  2.81287  2.32011  3.35367  5.37515  4.12689    141 - -
          2.68618  4.42225  2.77519  2.73123  3.46354  2.40513  3.72494  3.29354  2.67741  2.69355  4.24690  2.90347  2.73739  3.18146  2.89801  2.37887  2.77519  2.98518  4.58477  3.61503
          0.02814  3.98050  4.70285  0.61958  0.77255  0.48576  0.95510
    142   2.75999  4.79357  3.27914  2.67417  4.07932  3.53580  3.64430  3.40478  1.83728  3.02881  3.90307  3.11868  3.92293  2.81300  1.96281  2.82485  2.97419  2.40196  5.26301  4.01868    142 - -
          2.68618  4.42225  2.77519  2.73123  3.46354  2.40513  3.72494  3.29354  2.67741  2.69355  4.24690  2.90347  2.73739  3.18146  2.89801  2.37887  2.77519  2.98518  4.58477  3.61503
          0.02814  3.98050  4.70285  0.61958  0.77255  0.48576  0.95510
    143   2.95815  5.52282  1.36116  1.58841  4.80759  3.21510  3.77165  4.32564  2.80098  3.83309  4.69489  2.68115  3.84351  2.94163  3.40033  2.83867  3.24974  3.90201  5.98440  4.48007    143 - -
          2.68618  4.42225  2.77519  2.73123  3.46354  2.40513  3.72494  3.29354  2.67741  2.69355  4.24690  2.90347  2.73739  3.18146  2.89801  2.37887  2.77519  2.98518  4.58477  3.61503
          0.02814  3.98050  4.70285  0.61958  0.77255  0.48576  0.95510
    144   2.77694  4.78998  2.89853  1.68730  3.87192  3.47061  3.79272  3.13698  2.59485  2.07820  3.82511  3.07223  3.93990  3.00076  2.97591  2.85140  3.02951  2.93170  5.29365  3.96899    144 - -
          2.68618  4.42225  2.77519  2.73123  3.46354  2.40513  3.72494  3.29354  2.67741  2.69355  4.24690  2.90347  2.73739  3.18146  2.89801  2.37887  2.77519  2.98518  4.58477  3.61503
          0.02814  3.98050  4.70285  0.61958  0.77255  0.48576  0.95510
    145   3.18869  4.51948  4.74006  4.22616  3.26487  4.46350  4.85644  1.25581  4.05569  1.42310  3.10336  4.48006  4.72111  4.29353  4.22681  3.84109  3.43519  1.86337  5.28185  4.09936    145 - -
          2.68618  4.42225  2.77519  2.73123  3.46354  2.40513  3.72494  3.29354  2.67741  2.69355  4.24690  2.90347  2.73739  3.18146  2.89801  2.37887  2.77519  2.98518  4.58477  3.61503
          0.02814  3.98050  4.70285  0.61958  0.77255  0.48576  0.95510
    146   2.83259  5.09599  2.77569  1.57174  4.43566  3.41718  3.65869  3.86418  2.25811  3.38647  4.23261  2.94347  3.88571  2.80536  2.02703  2.81225  3.06611  3.51404  5.51905  4.20944    146 - -
          2.68618  4.42225  2.77519  2.73123  3.46354  2.40513  3.72494  3.29354  2.67741  2.69355  4.24690  2.90347  2.73739  3.18146  2.89801  2.37887  2.77519  2.98518  4.58477  3.61503
          0.02814  3.98050  4.70285  0.61958  0.77255  0.48576  0.95510
    147   2.81242  5.17341  2.72651  1.95761  4.51904  3.40980  3.61377  3.94811  1.83858  3.43540  4.25058  2.89016  3.86168  2.10997  2.56504  2.77115  3.03515  3.57343  5.55789  4.22660    147 - -
          2.68618  4.42225  2.77519  2.73123  3.46354  2.40513  3.72494  3.29354  2.67741  2.69355  4.24690  2.90347  2.73739  3.18146  2.89801  2.37887  2.77519  2.98518  4.58477  3.61503
          0.02814  3.98050  4.70285  0.61958  0.77255  0.48576  0.95510
    148   2.67538  4.88469  2.84803  2.44166  4.26805  3.36265  3.65593  3.67514  1.88765  3.25187  4.07768  2.30248  3.83038  2.80656  2.70492  2.69374  2.31930  3.32069  5.44022  4.12061    148 - -
          2.68618  4.42225  2.77519  2.73123  3.46354  2.40513  3.72494  3.29354  2.67741  2.69355  4.24690  2.90347  2.73739  3.18146  2.89801  2.37887  2.77519  2.98518  4.58477  3.61503
          0.02814  3.98050  4.70285  0.61958  0.77255  0.48576  0.95510
    149   1.68052  4.16962  3.34779  3.05399  4.30767  2.01283  4.16468  3.72661  3.14269  3.40397  4.21972  3.24484  3.66924  3.42073  3.47915  1.68889  2.69018  3.17187  5.63794  4.41717    149 - -
          2.68618  4.42225  2.77519  2.73123  3.46354  2.40513  3.72494  3.29354  2.67741  2.69355  4.24690  2.90347  2.73739  3.18146  2.89801  2.37887  2.77519  2.98518  4.58477  3.61503
          0.02814  3.98050  4.70285  0.61958  0.77255  0.48576  0.95510
    150   2.87362  4.73460  3.23533  2.82866  2.96132  3.61354  3.64213  3.30694  2.65389  2.84575  3.84465  3.24134  4.04195  2.17658  2.96513  2.96150  3.11308  3.08565  4.51612  1.76964    150 - -
          2.68618  4.42225  2.77519  2.73123  3.46354  2.40513  3.72494  3.29354  2.67741  2.69355  4.24690  2.90347  2.73739  3.18146  2.89801  2.37887  2.77519  2.98518  4.58477  3.61503
          0.02814  3.98050  4.70285  0.61958  0.77255  0.48576  0.95510
    151   2.72346  4.94820  2.92135  2.45758  4.22864  3.42736  2.62992  3.68774  1.84249  3.23402  4.06035  2.95908  2.74388  2.76523  2.59052  2.73037  2.95247  3.34663  5.38429  4.06245    151 - -
          2.68618  4.42225  2.77519  2.73123  3.46354  2.40513  3.72494  3.29354  2.67741  2.69355  4.24690  2.90347  2.73739  3.18146  2.89801  2.37887  2.77519  2.98518  4.58477  3.61503
          0.02814  3.98050  4.70285  0.61958  0.77255  0.48576  0.95510
    152   3.08146  4.40916  4.75045  4.25728  3.53093  4.40308  4.97615  1.21575  4.13922  2.03000  3.34170  4.48175  4.72397  4.40707  4.34025  3.79192  3.35001  1.30638  5.49906  4.29476    152 - -
          2.68618  4.42225  2.77519  2.73123  3.46354  2.40513  3.72494  3.29354  2.67741  2.69355  4.24690  2.90347  2.73739  3.18146  2.89801  2.37887  2.77519  2.98518  4.58477  3.61503
          0.02814  3.98050  4.70285  0.61958  0.77255  0.48576  0.95510
    153   2.34196  4.31400  3.15319  2.90023  4.23443  3.02702  4.07123  3.69148  2.98718  3.36050  4.21573  3.19127  1.62813  3.32107  3.32778  1.83716  2.79285  3.20587  5.56257  4.29586    153 - -
          2.68618  4.42225  2.77519  2.73123  3.46354  2.40513  3.72494  3.29354  2.67741  2.69355  4.24690  2.90347  2.73739  3.18146  2.89801  2.37887  2.77519  2.98518  4.58477  3.61503
          0.02814  3.98050  4.70285  0.61958  0.77255  0.48576  0.95510
    154   3.04322  4.52462  4.11415  3.63179  2.63157  4.01195  3.91577  2.60380  3.43773  1.30605  3.28379  3.84785  4.35788  3.72001  3.64037  3.35208  3.27993  2.57032  4.33866  2.06069    154 - -
          2.68618  4.42225  2.77519  2.73123  3.46354  2.40513  3.72494  3.29354  2.67741  2.69355  4.24690  2.90347  2.73739  3.18146  2.89801  2.37887  2.77519  2.98518  4.58477  3.61503
          0.02814  3.98050  4.70285  0.61958  0.77255  0.48576  0.95510
    155   2.62653  4.60489  3.05950  2.61542  3.81879  2.56636  3.72913  3.22088  2.51984  2.20503  3.76290  3.07850  3.86735  2.31711  2.88408  2.72749  2.88730  2.95354  5.17647  3.87943    155 - -
          2.68618  4.42225  2.77519  2.73123  3.46354  2.40513  3.72494  3.29354  2.67741  2.69355  4.24690  2.90347  2.73739  3.18146  2.89801  2.37887  2.77519  2.98518  4.58477  3.61503
          0.02814  3.98050  4.70285  0.61958  0.77255  0.48576  0.95510
    156   3.40587  4.85102  3.99890  3.74937  2.30346  3.95689  3.67325  3.40029  3.60382  2.82613  4.06430  3.85835  4.42862  3.88381  3.76503  3.53149  3.69330  3.27607  3.95107  0.80347    156 - -
          2.68618  4.42225  2.77519  2.73123  3.46354  2.40513  3.72494  3.29354  2.67741  2.69355  4.24690  2.90347  2.73739  3.18146  2.89801  2.37887  2.77519  2.98518  4.58477  3.61503
          0.02814  3.98050  4.70285  0.61958  0.77255  0.48576  0.95510
    157   2.07292  4.65898  2.91066  2.52139  4.12855  3.27515  3.73926  3.53299  2.52571  3.14950  3.99338  2.99128  2.52079  2.25761  2.92750  2.62238  2.85993  3.17641  5.39766  4.08732    157 - -
          2.68618  4.42225  2.77519  2.73123  3.46354  2.40513  3.72494  3.29354  2.67741  2.69355  4.24690  2.90347  2.73739  3.18146  2.89801  2.37887  2.77519  2.98518  4.58477  3.61503
          0.02814  3.98050  4.70285  0.61958  0.77255  0.48576  0.95510
    158   2.45089  4.39717  3.15853  2.94793  4.37045  1.81224  4.15280  3.84818  3.10111  3.49519  4.35623  3.25754  1.50554  3.41446  3.44070  2.59644  2.90434  3.34746  5.61367  4.42843    158 - -
          2.68618  4.42225  2.77519  2.73123  3.46354  2.40513  3.72494  3.29354  2.67741  2.69355  4.24690  2.90347  2.73739  3.18146  2.89801  2.37887  2.77519  2.98518  4.58477  3.61503
          0.02814  3.98050  4.70285  0.61958  0.77255  0.48576  0.95510
    159   2.78593  4.58405  3.54800  2.96394  3.68712  3.63138  3.83406  2.12224  2.45622  2.58218  3.63521  3.35229  4.03730  3.07853  1.75732  2.96109  3.02487  2.67745  5.12321  3.86995    159 - -
          2.68618  4.42225  2.77519  2.73123  3.46354  2.40513  3.72494  3.29354  2.67741  2.69355  4.24690  2.90347  2.73739  3.18146  2.89801  2.37887  2.77519  2.98518  4.58477  3.61503
          0.02814  3.98050  4.70285  0.61958  0.77255  0.48576  0.95510
    160   3.19071  4.52130  4.74241  4.22745  3.26008  4.46539  4.85600  1.26833  4.05745  1.40549  3.09747  4.48158  4.72123  4.29274  4.22762  3.84232  3.43665  1.86938  5.27871  4.09863    160 - -
          2.68618  4.42225  2.77519  2.73123  3.46354  2.40513  3.72494  3.29354  2.67741  2.69355  4.24690  2.90347  2.73739  3.18146  2.89801  2.37887  2.77519  2.98518  4.58477  3.61503
          0.02814  3.98050  4.70285  0.61958  0.77255  0.48576  0.95510
    161   3.10819  5.24988  0.77466  2.40756  4.64201  3.29478  4.02986  4.25531  3.13499  3.84481  4.82619  2.96900  3.95531  3.26984  3.66516  3.05902  3.44940  3.88331  5.78940  4.49827    161 - -
          2.68618  4.42225  2.77519  2.73123  3.46354  2.40513  3.72494  3.29354  2.67741  2.69355  4.24690  2.90347  2.73739  3.18146  2.89801  2.37887  2.77519  2.98518  4.58477  3.61503
          0.02814  3.98050  4.70285  0.61958  0.77255  0.48576  0.95510
    162   3.10362  4.58362  4.09186  3.63504  2.43779  4.01370  3.75516  2.77569  3.43907  1.67111  3.46351  3.80841  4.37130  3.71347  3.63878  3.35932  3.34191  2.70553  4.11677  1.51198    162 - -
          2.68618  4.42225  2.77519  2.73123  3.46354  2.40513  3.72494  3.29354  2.67741  2.69355  4.24690  2.90347  2.73739  3.18146  2.89801  2.37887  2.77519  2.98518  4.58477  3.61503
          0.02814  3.98050  4.70285  0.61958  0.77255  0.48576  0.95510
    163   3.19071  4.52130  4.74241  4.22745  3.26008  4.46539  4.85600  1.26833  4.05745  1.40549  3.09747  4.48158  4.72123  4.29274  4.22762  3.84232  3.43665  1.86938  5.27871  4.09863    163 - -
          2.68618  4.42225  2.77519  2.73123  3.46354  2.40513  3.72494  3.29354  2.67741  2.69355  4.24690  2.90347  2.73739  3.18146  2.89801  2.37887  2.77519  2.98518  4.58477  3.61503
          0.02814  3.98050  4.70285  0.61958  0.77255  0.48576  0.95510
    164   2.62572  4.72143  2.93214  2.57822  4.24877  3.29006  3.75832  3.67300  1.91606  3.27762  4.12786  3.02867  3.83351  2.93591  2.76441  1.64810  2.93981  3.29837  5.45690  4.15857    164 - -
          2.68618  4.42225  2.77519  2.73123  3.46354  2.40513  3.72494  3.29354  2.67741  2.69355  4.24690  2.90347  2.73739  3.18146  2.89801  2.37887  2.77519  2.98518  4.58477  3.61503
          0.02814  3.98050  4.70285  0.61958  0.77255  0.48576  0.95510
    165   2.08311  4.30917  4.09443  3.64802  3.56075  3.78213  4.46719  1.36580  3.54030  2.25791  3.44741  3.88779  4.27631  3.85996  3.78976  3.17295  3.07927  1.90997  5.29452  4.07300    165 - -
          2.68618  4.42225  2.77519  2.73123  3.46354  2.40513  3.72494  3.29354  2.67741  2.69355  4.24690  2.90347  2.73739  3.18146  2.89801  2.37887  2.77519  2.98518  4.58477  3.61503
          0.02814  3.98050  4.70285  0.61958  0.77255  0.48576  0.95510
    166   3.08292  4.41253  4.74649  4.25449  3.52456  4.39990  4.97310  1.18720  4.13443  2.02140  3.33631  4.47935  4.72206  4.40282  4.33507  3.78961  3.35201  1.34561  5.49497  4.29087    166 - -
          2.68618  4.42225  2.77519  2.73123  3.46354  2.40513  3.72494  3.29354  2.67741  2.69355  4.24690  2.90347  2.73739  3.18146  2.89801  2.37887  2.77519  2.98518  4.58477  3.61503
          0.02814  3.98050  4.70285  0.61958  0.77255  0.48576  0.95510
    167   2.82979  5.36175  1.84798  1.76475  4.65263  3.25730  3.68534  4.15135  2.58543  3.64507  4.45779  2.71645  3.81324  2.09152  3.12163  2.74202  3.09343  3.73247  5.80089  4.33897    167 - -
          2.68618  4.42225  2.77519  2.73123  3.46354  2.40513  3.72494  3.29354  2.67741  2.69355  4.24690  2.90347  2.73739  3.18146  2.89801  2.37887  2.77519  2.98518  4.58477  3.61503
          0.02814  3.98050  4.70285  0.61958  0.77255  0.48576  0.95510
    168   2.72969  4.97560  2.87056  2.44163  4.33270  3.40523  3.62736  3.75577  1.87416  3.29274  4.11538  2.94461  3.85009  2.22924  2.58997  2.12610  2.96680  3.40017  5.45127  4.13808    168 - -
          2.68618  4.42225  2.77519  2.73123  3.46354  2.40513  3.72494  3.29354  2.67741  2.69355  4.24690  2.90347  2.73739  3.18146  2.89801  2.37887  2.77519  2.98518  4.58477  3.61503
          0.02814  3.98050  4.70285  0.61958  0.77255  0.48576  0.95510
    169   3.28025  4.63804  4.65191  4.15691  1.93440  4.38105  4.34764  2.33335  4.01292  1.06695  2.98415  4.32825  4.63188  4.13222  4.13788  3.74532  3.51131  2.43904  4.61546  3.16310    169 - -
          2.68618  4.42225  2.77519  2.73123  3.46354  2.40513  3.72494  3.29354  2.67741  2.69355  4.24690  2.90347  2.73739  3.18146  2.89801  2.37887  2.77519  2.98518  4.58477  3.61503
          0.01903  3.97139        *  0.61958  0.77255  0.00000        *
//
