# Supplementary material for: A matter of background: DNA repair pathways as a possible cause for the sparse distribution of CRISPR-Cas systems in bacteria
Source: Philos Trans R Soc Lond B Biol Sci. 2019 Mar 25;374(1772):20180088. doi: 10.1098/rstb.2018.0088 (PMC6452273; doi:10.1098/rstb.2018.0088)
Supplement: Macsy_finder_DNA_repair.zip [file rstb20180088supp3.zip › Macsy_finder_DNA_repair/DNA_repair_profiles/RecX.hmm]

HMMER3/f [3.1b2 | February 2015]
NAME  RecX
ACC   PF02631.13
DESC  RecX family
LENG  122
ALPH  amino
RF    no
MM    no
CONS  yes
CS    yes
MAP   yes
DATE  Fri Oct  9 13:23:41 2015
NSEQ  104
EFFN  4.541748
CKSUM 2228780928
GA    20.80 20.80;
TC    20.90 20.80;
NC    19.80 20.70;
BM    hmmbuild HMM.ann SEED.ann
SM    hmmsearch -Z 11927849 -E 1000 --cpu 4 HMM pfamseq
STATS LOCAL MSV      -10.0967  0.71315
STATS LOCAL VITERBI  -10.5590  0.71315
STATS LOCAL FORWARD   -3.8573  0.71315
HMM          A        C        D        E        F        G        H        I        K        L        M        N        P        Q        R        S        T        V        W        Y   
            m->m     m->i     m->d     i->m     i->i     d->m     d->d
  COMPO   2.44340  4.68048  2.84737  2.47537  3.41593  2.92190  3.82473  2.96191  2.45000  2.46459  3.89838  3.14980  3.69580  2.85153  2.62624  2.71115  2.99351  2.87092  4.63683  3.53368
          2.68618  4.42225  2.77519  2.73123  3.46354  2.40513  3.72494  3.29354  2.67741  2.69355  4.24690  2.90347  2.73739  3.18146  2.89801  2.37887  2.77519  2.98518  4.58477  3.61503
          0.05448  5.26484  3.03962  0.61958  0.77255  0.00000        *
      1   3.12937  5.03403  5.42782  4.84723  3.72739  4.86168  5.23388  2.78752  4.68112  0.46311  3.32592  4.98073  3.64099  4.78569  4.74913  4.19909  3.90561  2.73794  5.62377  4.53615      1 L - - S
          2.68618  4.42225  2.77519  2.73123  3.46354  2.40513  3.72494  3.29354  2.67741  2.69355  4.24690  2.90347  2.73739  3.18146  2.89801  2.37887  2.77519  2.98518  4.58477  3.61503
          0.00808  5.21844  5.94078  0.61958  0.77255  0.58470  0.81480
      2   2.00107  5.41331  3.01600  2.47287  4.46294  3.76481  3.95519  2.77281  2.00193  2.82866  4.46214  3.24513  4.15749  2.53772  2.16190  2.66654  3.06660  3.65417  5.86463  4.47304      2 a - - G
          2.68618  4.42225  2.77519  2.73123  3.46354  2.40513  3.72494  3.29354  2.67741  2.69355  4.24690  2.90347  2.73739  3.18146  2.89801  2.37887  2.77519  2.98518  4.58477  3.61503
          0.00800  5.22834  5.95068  0.61958  0.77255  0.60951  0.78443
      3   2.15417  5.02491  2.98417  2.06132  4.40151  2.94108  3.93784  4.31443  1.92838  3.46756  4.52591  3.21854  3.32993  2.52777  2.16062  2.70942  3.16327  3.87514  5.91822  4.50787      3 k - - G
          2.68618  4.42225  2.77519  2.73123  3.46354  2.40513  3.72494  3.29354  2.67741  2.69355  4.24690  2.90347  2.73739  3.18146  2.89801  2.37887  2.77519  2.98518  4.58477  3.61503
          0.00800  5.22834  5.95068  0.61958  0.77255  0.57398  0.82846
      4   2.62322  5.40139  3.19693  2.58671  4.16344  3.68009  2.87038  3.54003  1.35447  3.32337  4.20872  3.05161  4.16371  2.94891  2.19307  2.96346  3.21375  3.77237  4.63885  3.91168      4 k - - G
          2.68622  4.42229  2.77510  2.73127  3.46358  2.40508  3.72499  3.29358  2.67745  2.69350  4.24694  2.90351  2.73744  3.18150  2.89805  2.37878  2.77524  2.98522  4.58400  3.61507
          0.44369  3.41352  1.12268  0.87872  0.53668  0.48740  0.95249
      5   3.36560  6.01120  1.91931  1.60022  5.30773  1.29841  4.19099  4.84312  2.90909  4.29876  5.11133  2.52033  4.29438  3.33804  3.75886  3.24713  3.64088  4.38409  6.43881  4.92091      8 g - - H
          2.68618  4.42225  2.77519  2.73123  3.46354  2.40513  3.72494  3.29354  2.67741  2.69355  4.24690  2.90347  2.73739  3.18146  2.89801  2.37887  2.77519  2.98518  4.58477  3.61503
          0.01144  4.87184  5.59419  0.61958  0.77255  0.40295  1.10367
      6   2.42342  4.69786  3.68840  2.94419  1.91135  3.21740  3.58088  2.44129  2.47549  2.73489  3.66990  3.68692  4.33192  3.35714  3.35702  3.19655  2.73834  2.53768  5.27934  3.00219      9 f - - H
          2.68622  4.42237  2.77499  2.73105  3.46316  2.40522  3.72476  3.29357  2.67753  2.69367  4.24702  2.90359  2.73752  3.18152  2.89813  2.37899  2.77532  2.98522  4.58435  3.61379
          0.30647  1.34250  5.88922  0.09078  2.44438  0.63213  0.75814
      7   2.64962  5.46172  2.42266  2.17610  4.32553  3.40752  3.39608  4.28477  2.66182  3.41132  4.50366  2.77243  1.98228  2.96974  3.04134  2.11721  2.85346  3.72773  5.89724  4.48907     11 p - - H
          2.68618  4.42225  2.77519  2.73123  3.46354  2.40513  3.72494  3.29354  2.67741  2.69355  4.24690  2.90347  2.73739  3.18146  2.89801  2.37887  2.77519  2.98518  4.58477  3.61503
          0.00826  5.19600  5.91835  0.61958  0.77255  0.67051  0.71630
      8   2.43522  5.46293  2.26999  1.78945  4.80281  3.43397  3.92788  3.09214  2.51754  3.53350  4.50496  3.14114  2.98147  2.63226  3.09390  2.25323  2.97196  3.62470  5.89873  4.23419     12 e - - H
          2.68613  4.42226  2.77521  2.73119  3.46355  2.40514  3.72495  3.29355  2.67735  2.69356  4.24691  2.90348  2.73741  3.18147  2.89802  2.37888  2.77521  2.98519  4.58478  3.61504
          0.03162  3.55958  5.92452  0.39956  1.11053  0.37770  1.15658
      9   2.63895  5.50573  2.30002  1.60881  3.97258  3.49152  2.85567  4.33750  2.54109  3.53598  4.54629  2.57894  3.26269  2.69423  3.00508  2.63602  3.01476  3.89659  5.93815  4.52691     14 e - - H
          2.68618  4.42225  2.77519  2.73123  3.46354  2.40513  3.72494  3.29354  2.67741  2.69355  4.24690  2.90347  2.73739  3.18146  2.89801  2.37887  2.77519  2.98518  4.58477  3.61503
          0.01301  5.26484  4.85873  0.61958  0.77255  0.48576  0.95510
     10   2.30004  4.77465  3.11450  2.13103  3.40550  3.43022  3.59468  2.27083  3.23972  2.70277  3.50714  3.60033  4.36647  3.21009  3.60700  3.01721  3.04108  1.86606  4.16058  3.85394     15 v - - H
          2.68579  4.42238  2.77525  2.73106  3.46347  2.40526  3.72507  3.29331  2.67754  2.69368  4.24703  2.90360  2.73715  3.18107  2.89814  2.37900  2.77523  2.98531  4.58490  3.61516
          0.07126  2.71420  5.98192  1.19705  0.35965  0.47400  0.97421
     11   2.21569  4.03921  4.95448  4.34393  3.41403  4.21733  4.54849  1.27425  4.14302  2.26271  3.42262  4.03281  4.58128  4.09840  3.83497  3.42095  3.28568  1.63002  5.06108  3.71701     20 i - - H
          2.68618  4.42225  2.77519  2.73123  3.46354  2.40513  3.72494  3.29354  2.67741  2.69355  4.24690  2.90347  2.73739  3.18146  2.89801  2.37887  2.77519  2.98518  4.58477  3.61503
          0.00771  5.26484  5.98719  0.61958  0.77255  0.48576  0.95510
     12   2.16134  5.50811  2.00223  1.64694  4.85330  3.47563  3.86448  4.33958  2.55160  3.58773  4.54885  2.63634  3.90731  2.80697  3.01412  2.51720  3.08125  3.77467  5.94062  4.52922     21 e - - T
          2.68618  4.42225  2.77519  2.73123  3.46354  2.40513  3.72494  3.29354  2.67741  2.69355  4.24690  2.90347  2.73739  3.18146  2.89801  2.37887  2.77519  2.98518  4.58477  3.61503
          0.00771  5.26484  5.98719  0.61958  0.77255  0.48576  0.95510
     13   1.95443  5.50545  2.82895  2.05238  4.23814  3.57897  3.82201  4.33719  2.01456  3.81090  4.54600  2.99149  3.32015  2.68692  2.55157  2.34422  2.84259  3.89631  5.93788  4.28205     22 a - - T
          2.68618  4.42225  2.77519  2.73123  3.46354  2.40513  3.72494  3.29354  2.67741  2.69355  4.24690  2.90347  2.73739  3.18146  2.89801  2.37887  2.77519  2.98518  4.58477  3.61503
          0.00771  5.26484  5.98719  0.61958  0.77255  0.48576  0.95510
     14   1.89835  4.64850  5.09617  4.24489  3.82645  4.48854  4.87136  2.09091  4.35570  2.50325  3.79714  4.59910  4.84533  4.53768  4.44574  3.67382  2.76772  0.93842  5.41624  4.22833     23 v - - S
          2.68618  4.42225  2.77519  2.73123  3.46354  2.40513  3.72494  3.29354  2.67741  2.69355  4.24690  2.90347  2.73739  3.18146  2.89801  2.37887  2.77519  2.98518  4.58477  3.61503
          0.00771  5.26484  5.98719  0.61958  0.77255  0.48576  0.95510
     15   4.14108  5.34650  6.19819  5.65536  3.43560  5.62347  6.06490  1.05062  5.54195  1.10127  3.44849  5.79786  5.73597  5.52160  5.53811  5.02312  4.36836  1.73532  6.16518  5.13694     24 i - - S
          2.68618  4.42225  2.77519  2.73123  3.46354  2.40513  3.72494  3.29354  2.67741  2.69355  4.24690  2.90347  2.73739  3.18146  2.89801  2.37887  2.77519  2.98518  4.58477  3.61503
          0.00771  5.26484  5.98719  0.61958  0.77255  0.48576  0.95510
     16   1.96970  5.50606  1.90265  1.82381  4.85075  3.37391  3.82347  4.33662  2.51952  3.81118  4.54690  2.86189  3.88812  2.90373  3.05837  2.55025  2.87449  3.65163  5.93889  4.33448     25 e - - -
          2.68618  4.42225  2.77519  2.73123  3.46354  2.40513  3.72494  3.29354  2.67741  2.69355  4.24690  2.90347  2.73739  3.18146  2.89801  2.37887  2.77519  2.98518  4.58477  3.61503
          0.00771  5.26484  5.98719  0.61958  0.77255  0.48576  0.95510
     17   2.86250  5.49304  2.39179  2.18603  3.70974  3.65849  3.56199  4.31567  2.10037  3.67013  4.53500  3.13488  4.16314  2.81218  1.63996  2.85188  3.04450  3.66752  4.38356  3.58187     26 r - - H
          2.68618  4.42225  2.77519  2.73123  3.46354  2.40513  3.72494  3.29354  2.67741  2.69355  4.24690  2.90347  2.73739  3.18146  2.89801  2.37887  2.77519  2.98518  4.58477  3.61503
          0.00771  5.26484  5.98719  0.61958  0.77255  0.48576  0.95510
     18   3.02865  2.86995  5.17451  4.56395  2.18616  4.41149  4.73178  2.88526  4.35786  0.84268  3.40784  4.56668  4.75186  4.46959  4.36642  3.72675  3.46185  2.55398  5.18535  3.46613     27 l - - H
          2.68618  4.42225  2.77519  2.73123  3.46354  2.40513  3.72494  3.29354  2.67741  2.69355  4.24690  2.90347  2.73739  3.18146  2.89801  2.37887  2.77519  2.98518  4.58477  3.61503
          0.00771  5.26484  5.98719  0.61958  0.77255  0.48576  0.95510
     19   2.48165  5.42862  3.11340  2.09546  4.36676  3.78229  3.81628  3.51318  1.81590  2.80021  4.20171  3.18599  4.17497  2.25055  2.90075  2.82563  2.63590  3.17688  5.31798  3.72026     28 k - - H
          2.68618  4.42225  2.77519  2.73123  3.46354  2.40513  3.72494  3.29354  2.67741  2.69355  4.24690  2.90347  2.73739  3.18146  2.89801  2.37887  2.77519  2.98518  4.58477  3.61503
          0.00771  5.26484  5.98719  0.61958  0.77255  0.48576  0.95510
     20   2.36794  5.50085  2.65927  1.52159  4.84435  3.45040  3.70307  3.27725  2.40774  3.80545  4.08738  3.16989  4.16171  2.59275  2.49955  2.46497  3.13733  3.74588  5.93447  4.29425     29 e - - H
          2.68618  4.42225  2.77519  2.73123  3.46354  2.40513  3.72494  3.29354  2.67741  2.69355  4.24690  2.90347  2.73739  3.18146  2.89801  2.37887  2.77519  2.98518  4.58477  3.61503
          0.00771  5.26484  5.98719  0.61958  0.77255  0.48576  0.95510
     21   2.88415  4.63970  2.94624  2.14653  4.19933  3.83951  3.69259  3.42796  2.72308  2.19154  3.52526  2.89084  4.22901  2.91174  2.33270  2.71255  3.23526  2.92275  3.42857  2.97923     30 e - - H
          2.68618  4.42225  2.77519  2.73123  3.46354  2.40513  3.72494  3.29354  2.67741  2.69355  4.24690  2.90347  2.73739  3.18146  2.89801  2.37887  2.77519  2.98518  4.58477  3.61503
          0.00771  5.26484  5.98719  0.61958  0.77255  0.48576  0.95510
     22   3.07130  5.58009  2.94594  2.60418  4.92540  1.30824  3.87549  4.40923  2.17732  3.88115  4.62453  2.38154  4.21772  2.85613  2.49278  2.92524  3.30333  3.97165  6.00643  4.59747     31 g - - H
          2.68618  4.42225  2.77519  2.73123  3.46354  2.40513  3.72494  3.29354  2.67741  2.69355  4.24690  2.90347  2.73739  3.18146  2.89801  2.37887  2.77519  2.98518  4.58477  3.61503
          0.00771  5.26484  5.98719  0.61958  0.77255  0.48576  0.95510
     23   3.27740  4.72753  5.26501  4.69003  2.16211  4.52256  4.60824  2.88121  4.48021  1.45792  3.53915  4.62846  4.86222  4.56264  4.47441  3.84138  3.60616  2.76930  2.20640  1.54532     32 l - - H
          2.68618  4.42225  2.77519  2.73123  3.46354  2.40513  3.72494  3.29354  2.67741  2.69355  4.24690  2.90347  2.73739  3.18146  2.89801  2.37887  2.77519  2.98518  4.58477  3.61503
          0.00771  5.26484  5.98719  0.61958  0.77255  0.48576  0.95510
     24   3.52409  4.86711  5.35756  4.77185  3.80363  4.76204  5.11642  1.65933  4.59857  1.02376  3.69135  4.87065  5.06415  2.40478  4.66568  4.08860  3.57767  1.86995  5.56643  4.42640     33 l - - H
          2.68618  4.42226  2.77520  2.73124  3.46354  2.40513  3.72495  3.29354  2.67732  2.69355  4.24690  2.90347  2.73740  3.18147  2.89801  2.37887  2.77520  2.98519  4.58477  3.61504
          0.02025  4.04353  5.98719  0.47042  0.98014  0.48576  0.95510
     25   3.81255  6.41579  1.01945  2.91788  5.86227  4.01563  4.67055  5.44083  3.77947  4.89433  5.75672  1.66431  4.68953  3.84545  4.43969  1.45468  4.14229  4.93319  7.03419  5.46501     35 d - - H
          2.68618  4.42225  2.77519  2.73123  3.46354  2.40513  3.72494  3.29354  2.67741  2.69355  4.24690  2.90347  2.73739  3.18146  2.89801  2.37887  2.77519  2.98518  4.58477  3.61503
          0.00771  5.26484  5.98719  0.61958  0.77255  0.48576  0.95510
     26   3.83270  6.93132  0.35595  2.46296  6.15130  4.06783  4.20439  5.77430  3.99684  5.18711  6.12842  3.12848  4.78269  3.68034  4.76248  3.86874  4.40486  5.27529  7.33616  5.66232     36 D - - H
          2.68618  4.42225  2.77519  2.73123  3.46354  2.40513  3.72494  3.29354  2.67741  2.69355  4.24690  2.90347  2.73739  3.18146  2.89801  2.37887  2.77519  2.98518  4.58477  3.61503
          0.00771  5.26484  5.98719  0.61958  0.77255  0.48576  0.95510
     27   2.08724  5.49916  3.12954  1.95791  4.36304  3.07436  3.35571  4.14832  2.42873  3.49929  4.54042  3.11941  3.93643  2.27014  2.71145  2.27646  2.71606  3.65671  5.93321  4.03811     37 e - - H
          2.68618  4.42225  2.77519  2.73123  3.46354  2.40513  3.72494  3.29354  2.67741  2.69355  4.24690  2.90347  2.73739  3.18146  2.89801  2.37887  2.77519  2.98518  4.58477  3.61503
          0.00771  5.26484  5.98719  0.61958  0.77255  0.48576  0.95510
     28   2.15189  5.47748  2.79416  2.11853  4.81098  3.77291  3.96114  3.81729  2.47330  2.98918  4.52121  2.90531  4.16611  2.81742  1.66438  2.85020  3.22596  3.32768  5.91711  3.68548     38 r - - H
          2.68618  4.42225  2.77519  2.73123  3.46354  2.40513  3.72494  3.29354  2.67741  2.69355  4.24690  2.90347  2.73739  3.18146  2.89801  2.37887  2.77519  2.98518  4.58477  3.61503
          0.00771  5.26484  5.98719  0.61958  0.77255  0.48576  0.95510
     29   3.91183  5.75295  5.89110  5.63000  0.89476  5.41594  4.42952  4.15839  5.41726  2.90959  4.76597  5.14229  5.69741  5.23382  5.30440  4.78722  4.81925  3.56819  4.53582  0.94809     39 f - - H
          2.68618  4.42225  2.77519  2.73123  3.46354  2.40513  3.72494  3.29354  2.67741  2.69355  4.24690  2.90347  2.73739  3.18146  2.89801  2.37887  2.77519  2.98518  4.58477  3.61503
          0.00771  5.26484  5.98719  0.61958  0.77255  0.48576  0.95510
     30   0.60351  2.82864  4.86827  4.38998  4.28507  3.56679  4.96679  3.44738  4.27331  3.26471  4.27963  4.36538  4.58814  4.47989  4.43883  2.89206  3.23059  2.61831  5.77259  4.59841     40 A - - H
          2.68618  4.42225  2.77519  2.73123  3.46354  2.40513  3.72494  3.29354  2.67741  2.69355  4.24690  2.90347  2.73739  3.18146  2.89801  2.37887  2.77519  2.98518  4.58477  3.61503
          0.00771  5.26484  5.98719  0.61958  0.77255  0.48576  0.95510
     31   2.41363  5.50140  2.66028  1.55515  4.84515  3.44111  3.61986  4.01280  2.46736  3.54113  4.32331  3.17189  4.16160  2.62873  2.09943  2.76797  3.04731  3.63610  5.93487  3.81428     41 e - - -
          2.68618  4.42225  2.77519  2.73123  3.46354  2.40513  3.72494  3.29354  2.67741  2.69355  4.24690  2.90347  2.73739  3.18146  2.89801  2.37887  2.77519  2.98518  4.58477  3.61503
          0.02141  5.26484  4.13411  0.61958  0.77255  0.48576  0.95510
     32   1.93785  5.41342  3.03056  2.43988  4.15036  3.45284  3.84641  3.81252  2.51081  2.97213  3.68203  2.73931  4.17008  2.74312  2.73881  1.89775  3.15853  3.09458  5.86744  4.01525     42 s - - -
          2.68618  4.42225  2.77519  2.73123  3.46354  2.40513  3.72494  3.29354  2.67741  2.69355  4.24690  2.90347  2.73739  3.18146  2.89801  2.37887  2.77519  2.98518  4.58477  3.61503
          0.00782  5.25124  5.97359  0.61958  0.77255  0.53420  0.88222
     33   2.94276  4.14943  4.92754  4.31794  1.66319  4.20329  4.52899  2.50511  3.51652  2.17388  3.54805  4.33889  4.56762  4.06746  3.47591  3.51122  3.27518  2.54408  2.58722  1.90485     43 f - - -
          2.68618  4.42225  2.77519  2.73123  3.46354  2.40513  3.72494  3.29354  2.67741  2.69355  4.24690  2.90347  2.73739  3.18146  2.89801  2.37887  2.77519  2.98518  4.58477  3.61503
          0.00782  5.25124  5.97359  0.61958  0.77255  0.53420  0.88222
     34   2.46731  2.94850  4.94725  4.33902  3.54367  4.22496  4.55864  1.87852  3.89831  2.22274  3.45663  4.36194  4.58874  4.28978  4.17984  2.80865  2.36151  1.41621  5.07566  3.89731     44 v - - -
          2.68618  4.42225  2.77519  2.73123  3.46354  2.40513  3.72494  3.29354  2.67741  2.69355  4.24690  2.90347  2.73739  3.18146  2.89801  2.37887  2.77519  2.98518  4.58477  3.61503
          0.00782  5.25124  5.97359  0.61958  0.77255  0.53420  0.88222
     35   2.69397  4.62435  3.18311  2.42987  4.78903  3.76865  3.10949  4.26369  2.44527  2.83395  4.18068  2.47856  4.16170  2.85403  1.49983  2.62083  3.14369  3.74853  5.90242  3.92068     45 r - - H
          2.68618  4.42225  2.77519  2.73123  3.46354  2.40513  3.72494  3.29354  2.67741  2.69355  4.24690  2.90347  2.73739  3.18146  2.89801  2.37887  2.77519  2.98518  4.58477  3.61503
          0.00782  5.25124  5.97359  0.61958  0.77255  0.45662  1.00354
     36   2.57702  5.49390  2.58491  2.39745  4.83433  3.63238  3.41623  4.31705  2.69377  3.79721  3.94377  2.77613  4.16305  2.70820  2.91794  1.52832  2.31785  3.77613  5.92936  3.72868     46 s - - H
          2.68618  4.42225  2.77519  2.73123  3.46354  2.40513  3.72494  3.29354  2.67741  2.69355  4.24690  2.90347  2.73739  3.18146  2.89801  2.37887  2.77519  2.98518  4.58477  3.61503
          0.00771  5.26484  5.98719  0.61958  0.77255  0.48576  0.95510
     37   2.71228  4.76316  3.18753  2.49743  4.37440  3.62456  3.69732  4.08474  1.84065  3.08530  3.55210  2.87348  4.17019  2.82783  1.51194  2.84001  3.22677  3.72791  5.90143  4.50322     47 r - - H
          2.68618  4.42225  2.77519  2.73123  3.46354  2.40513  3.72494  3.29354  2.67741  2.69355  4.24690  2.90347  2.73739  3.18146  2.89801  2.37887  2.77519  2.98518  4.58477  3.61503
          0.00771  5.26484  5.98719  0.61958  0.77255  0.48576  0.95510
     38   2.27443  4.65194  4.09222  3.39473  3.25790  3.52006  3.98298  2.44260  2.71975  2.22124  3.33405  3.87068  4.43101  2.64351  3.26183  2.40512  2.91170  2.37311  3.02495  3.68338     48 l - - H
          2.68618  4.42225  2.77519  2.73123  3.46354  2.40513  3.72494  3.29354  2.67741  2.69355  4.24690  2.90347  2.73739  3.18146  2.89801  2.37887  2.77519  2.98518  4.58477  3.61503
          0.18464  5.26484  1.81138  0.61958  0.77255  0.48576  0.95510
     39   2.37472  5.41758  2.98205  2.26306  4.75987  3.26080  3.45736  3.86975  2.31278  3.04039  3.95204  2.59804  4.08176  2.51312  2.20280  2.33897  2.71220  3.80673  5.85193  4.44267     49 r - - H
          2.68618  4.42225  2.77519  2.73123  3.46354  2.40513  3.72494  3.29354  2.67741  2.69355  4.24690  2.90347  2.73739  3.18146  2.89801  2.37887  2.77519  2.98518  4.58477  3.61503
          0.31764  5.08939  1.32436  0.61958  0.77255  0.95034  0.48875
     40   2.79489  4.90199  3.13392  2.64658  3.55894  3.42862  3.70141  3.30485  2.57801  2.48393  3.53031  2.93720  4.03689  2.94185  2.65089  2.00809  2.24403  2.97713  5.42268  4.10891     50 s - - H
          2.68618  4.42225  2.77519  2.73123  3.46354  2.40513  3.72494  3.29354  2.67741  2.69355  4.24690  2.90347  2.73739  3.18146  2.89801  2.37887  2.77519  2.98518  4.58477  3.61503
          0.01250  4.78425  5.50660  0.61958  0.77255  0.17456  1.83150
     41   2.63653  5.49809  3.11963  2.65356  4.84035  2.90708  3.80996  4.32421  1.98703  3.05989  4.30816  2.71622  4.02009  2.65894  1.89544  2.36650  2.49896  3.88722  5.93239  4.52331     51 r - - H
          2.68618  4.42225  2.77519  2.73123  3.46354  2.40513  3.72494  3.29354  2.67741  2.69355  4.24690  2.90347  2.73739  3.18146  2.89801  2.37887  2.77519  2.98518  4.58477  3.61503
          0.01563  5.26484  4.57197  0.61958  0.77255  0.48576  0.95510
     42   2.89462  5.49591  2.70172  2.56266  4.28198  2.05260  3.95202  4.32338  2.07866  3.15862  4.53712  2.59377  2.94847  2.92602  2.61753  2.36932  2.86298  3.88542  5.92984  4.14630     52 g - - H
          2.68618  4.42225  2.77519  2.73123  3.46354  2.40513  3.72494  3.29354  2.67741  2.69355  4.24690  2.90347  2.73739  3.18146  2.89801  2.37887  2.77519  2.98518  4.58477  3.61503
          0.00777  5.25698  5.97933  0.61958  0.77255  0.46843  0.98346
     43   2.81081  4.33252  3.17267  2.94509  3.35165  3.92803  3.82660  3.14730  2.03681  2.50854  3.66049  3.46619  4.31228  2.82023  2.91086  3.08928  3.24714  2.92925  2.81704  2.12939     53 k - - H
          2.68618  4.42225  2.77519  2.73123  3.46354  2.40513  3.72494  3.29354  2.67741  2.69355  4.24690  2.90347  2.73739  3.18146  2.89801  2.37887  2.77519  2.98518  4.58477  3.61503
          0.00771  5.26484  5.98719  0.61958  0.77255  0.48576  0.95510
     44   2.64941  5.02991  4.96234  4.94700  5.87538  0.40966  5.83826  5.39544  5.13375  5.07615  5.81373  4.58549  4.67038  5.22592  5.22520  1.90004  3.68937  4.45184  7.20098  6.15042     54 G - - T
          2.68618  4.42225  2.77519  2.73123  3.46354  2.40513  3.72494  3.29354  2.67741  2.69355  4.24690  2.90347  2.73739  3.18146  2.89801  2.37887  2.77519  2.98518  4.58477  3.61503
          0.00771  5.26484  5.98719  0.61958  0.77255  0.48576  0.95510
     45   2.54741  4.76261  3.16593  2.60115  4.77954  3.52671  3.96640  3.85515  2.28536  3.75159  4.03834  3.20034  1.76849  2.54443  2.20387  2.61717  2.92351  3.34539  5.90047  4.50242     55 p - - T
          2.68618  4.42225  2.77519  2.73123  3.46354  2.40513  3.72494  3.29354  2.67741  2.69355  4.24690  2.90347  2.73739  3.18146  2.89801  2.37887  2.77519  2.98518  4.58477  3.61503
          0.00771  5.26484  5.98719  0.61958  0.77255  0.48576  0.95510
     46   2.56059  5.38209  3.17366  2.74308  4.41011  3.06374  3.98507  3.67171  1.97531  2.67149  3.71467  2.66098  4.18422  2.68458  1.87445  2.87523  3.06900  3.18123  5.84523  3.78550     56 r - - T
          2.68618  4.42225  2.77519  2.73123  3.46354  2.40513  3.72494  3.29354  2.67741  2.69355  4.24690  2.90347  2.73739  3.18146  2.89801  2.37887  2.77519  2.98518  4.58477  3.61503
          0.00771  5.26484  5.98719  0.61958  0.77255  0.48576  0.95510
     47   2.27630  5.26594  3.36925  2.76337  4.28480  3.64019  4.02078  3.77047  1.99045  3.19045  3.97043  3.18483  4.21248  3.04587  1.45113  2.96239  3.09852  2.74729  5.75528  4.20721     57 r - - -
          2.68618  4.42225  2.77519  2.73123  3.46354  2.40513  3.72494  3.29354  2.67741  2.69355  4.24690  2.90347  2.73739  3.18146  2.89801  2.37887  2.77519  2.98518  4.58477  3.61503
          0.00771  5.26484  5.98719  0.61958  0.77255  0.48576  0.95510
     48   3.28761  4.90622  5.62383  5.05821  3.99515  4.95304  5.37729  0.82019  4.89880  1.60437  3.51494  5.11036  5.24399  5.03534  4.94236  4.30104  3.65518  1.87016  5.78408  4.19352     58 i - - -
          2.68618  4.42226  2.77520  2.73124  3.46354  2.40513  3.72495  3.29337  2.67741  2.69355  4.24690  2.90347  2.73740  3.18147  2.89801  2.37887  2.77520  2.98519  4.58477  3.61504
          0.02012  4.05079  5.98719  0.47158  0.97821  0.48576  0.95510
     49   2.46276  4.86870  3.18447  2.56950  4.80233  3.49314  3.96250  4.10499  1.71199  3.30739  3.84484  2.58000  4.16712  2.63026  1.86773  2.87246  3.03514  3.30432  5.91253  4.22322     60 k - - H
          2.68618  4.42225  2.77519  2.73123  3.46354  2.40513  3.72494  3.29354  2.67741  2.69355  4.24690  2.90347  2.73739  3.18146  2.89801  2.37887  2.77519  2.98518  4.58477  3.61503
          0.00771  5.26484  5.98719  0.61958  0.77255  0.48576  0.95510
     50   2.24962  4.75719  3.23357  2.64237  4.67662  3.51184  3.73301  4.12912  2.74296  3.46363  3.63380  3.13229  4.18465  1.53323  2.39678  2.75204  2.95267  3.74476  5.84436  2.72035     61 q - - H
          2.68618  4.42225  2.77519  2.73123  3.46354  2.40513  3.72494  3.29354  2.67741  2.69355  4.24690  2.90347  2.73739  3.18146  2.89801  2.37887  2.77519  2.98518  4.58477  3.61503
          0.00771  5.26484  5.98719  0.61958  0.77255  0.48576  0.95510
     51   2.04811  5.51221  2.46004  1.42324  4.85709  3.65621  3.44632  4.34334  2.18543  3.57878  4.55320  3.00724  4.16587  2.75232  3.11261  2.96233  2.94069  3.90280  5.94466  4.53312     62 e - - H
          2.68618  4.42225  2.77519  2.73123  3.46354  2.40513  3.72494  3.29354  2.67741  2.69355  4.24690  2.90347  2.73739  3.18146  2.89801  2.37887  2.77519  2.98518  4.58477  3.61503
          0.00771  5.26484  5.98719  0.61958  0.77255  0.48576  0.95510
     52   3.73318  5.70461  6.41090  5.85073  3.81006  5.86087  6.22146  2.99076  5.68581  0.27562  3.07600  6.07422  5.86398  5.51812  5.61401  5.29060  4.70807  3.03929  6.11916  5.21572     63 L - - H
          2.68618  4.42225  2.77519  2.73123  3.46354  2.40513  3.72494  3.29354  2.67741  2.69355  4.24690  2.90347  2.73739  3.18146  2.89801  2.37887  2.77519  2.98518  4.58477  3.61503
          0.00771  5.26484  5.98719  0.61958  0.77255  0.48576  0.95510
     53   2.61369  4.46508  3.44437  2.80084  3.19346  3.70832  3.68977  3.25174  1.84079  2.85500  4.04300  3.22787  4.23958  2.58019  2.05173  2.83864  2.84107  3.17203  5.09117  3.31713     64 k - - H
          2.68618  4.42225  2.77520  2.73124  3.46354  2.40513  3.72495  3.29354  2.67741  2.69355  4.24690  2.90347  2.73740  3.18133  2.89801  2.37887  2.77520  2.98519  4.58477  3.61503
          0.01816  4.16813  5.98719  0.48992  0.94850  0.48576  0.95510
     54   2.60525  5.50323  2.98875  2.28117  4.84767  2.97141  3.80370  4.33307  2.16032  3.13389  3.92891  2.94334  4.16176  1.64149  2.32165  2.89694  3.04858  3.89354  5.93622  4.52582     66 q - - H
          2.68618  4.42225  2.77520  2.73124  3.46354  2.40513  3.72495  3.29354  2.67741  2.69348  4.24690  2.90347  2.73740  3.18147  2.89801  2.37887  2.77520  2.98519  4.58477  3.61503
          0.01733  4.22217  5.98719  0.49811  0.93567  0.48576  0.95510
     55   2.98516  5.69079  3.71740  3.08306  5.08056  4.08788  3.54363  4.48800  0.94575  3.18316  4.74508  3.57120  4.45459  3.10059  1.67424  3.25294  3.55627  3.91624  6.03821  4.37657     68 k - - T
          2.68618  4.42225  2.77519  2.73123  3.46354  2.40513  3.72494  3.29354  2.67741  2.69355  4.24690  2.90347  2.73739  3.18146  2.89801  2.37887  2.77519  2.98518  4.58477  3.61503
          0.00771  5.26484  5.98719  0.61958  0.77255  0.48576  0.95510
     56   3.60960  5.97093  3.41257  3.15282  5.52951  0.46722  4.10428  4.95387  2.61935  4.44039  5.31474  3.75844  4.74847  3.74401  3.30579  3.73423  4.04346  4.56161  6.53963  5.25155     69 G - - S
          2.68618  4.42225  2.77519  2.73123  3.46354  2.40513  3.72494  3.29354  2.67741  2.69355  4.24690  2.90347  2.73739  3.18146  2.89801  2.37887  2.77519  2.98518  4.58477  3.61503
          0.00771  5.26484  5.98719  0.61958  0.77255  0.48576  0.95510
     57   4.06127  5.23112  6.21235  5.75547  4.03924  5.75102  6.51345  0.91043  5.72082  2.17280  4.21642  5.91962  5.91319  5.92605  5.86394  5.20341  4.31658  0.96552  6.70544  5.52313     70 i - - -
          2.68618  4.42225  2.77519  2.73123  3.46354  2.40513  3.72494  3.29354  2.67741  2.69355  4.24690  2.90347  2.73739  3.18146  2.89801  2.37887  2.77519  2.98518  4.58477  3.61503
          0.00771  5.26484  5.98719  0.61958  0.77255  0.48576  0.95510
     58   2.27713  4.97571  2.17382  2.03539  4.84943  3.34688  3.95512  4.33530  2.43224  3.80976  4.54530  2.80321  3.00164  2.74564  3.18283  1.95219  2.95541  3.72303  5.93736  4.30967     71 s - - H
          2.68618  4.42225  2.77519  2.73123  3.46354  2.40513  3.72494  3.29354  2.67741  2.69355  4.24690  2.90347  2.73739  3.18146  2.89801  2.37887  2.77519  2.98518  4.58477  3.61503
          0.00771  5.26484  5.98719  0.61958  0.77255  0.48576  0.95510
     59   2.49677  5.50498  2.12470  1.81222  4.47312  3.65434  3.72675  4.33631  2.47477  3.33568  4.54560  2.64973  2.81852  2.95250  2.58318  2.45983  3.10773  3.71826  5.93756  4.52649     72 e - - H
          2.68618  4.42225  2.77519  2.73123  3.46354  2.40513  3.72494  3.29354  2.67741  2.69355  4.24690  2.90347  2.73739  3.18146  2.89801  2.37887  2.77519  2.98518  4.58477  3.61503
          0.00771  5.26484  5.98719  0.61958  0.77255  0.48576  0.95510
     60   2.23085  5.50563  2.31860  1.81652  4.85121  2.65572  3.46075  4.33754  2.26663  3.58070  4.54616  2.78381  4.03514  2.73293  2.97901  2.63292  2.92656  3.79841  5.15200  4.28094     73 e - - H
          2.68618  4.42225  2.77519  2.73123  3.46354  2.40513  3.72494  3.29354  2.67741  2.69355  4.24690  2.90347  2.73739  3.18146  2.89801  2.37887  2.77519  2.98518  4.58477  3.61503
          0.00771  5.26484  5.98719  0.61958  0.77255  0.48576  0.95510
     61   2.78336  4.62366  2.55019  2.88673  3.74148  4.07208  3.90487  1.79413  3.41445  1.71438  3.52365  3.91636  4.44679  3.65316  3.79831  3.33578  2.55408  2.26729  4.61674  4.01098     74 l - - H
          2.68618  4.42225  2.77519  2.73123  3.46354  2.40513  3.72494  3.29354  2.67741  2.69355  4.24690  2.90347  2.73739  3.18146  2.89801  2.37887  2.77519  2.98518  4.58477  3.61503
          0.00771  5.26484  5.98719  0.61958  0.77255  0.48576  0.95510
     62   2.24333  4.48377  4.68406  4.08918  3.58467  3.96997  4.49495  1.11757  3.93935  2.40436  3.46096  4.22574  4.54588  3.94838  3.42785  2.67511  3.10187  2.17358  5.10302  3.91772     75 i - - H
          2.68618  4.42225  2.77519  2.73123  3.46354  2.40513  3.72494  3.29354  2.67741  2.69355  4.24690  2.90347  2.73739  3.18146  2.89801  2.37887  2.77519  2.98518  4.58477  3.61503
          0.00771  5.26484  5.98719  0.61958  0.77255  0.48576  0.95510
     63   2.12831  5.50810  2.10339  1.51415  4.85259  3.35441  3.95816  4.33848  2.66753  3.60099  4.54908  2.78669  3.94353  2.68828  2.96664  2.76859  2.94558  3.89846  5.94098  4.27025     76 e - - H
          2.68620  4.42227  2.77522  2.73092  3.46356  2.40515  3.72497  3.29356  2.67743  2.69357  4.24692  2.90341  2.73742  3.18149  2.89803  2.37889  2.77522  2.98521  4.58479  3.61505
          0.06976  2.92970  4.27096  0.27847  1.41444  0.48576  0.95510
     64   2.52401  5.49989  2.42006  1.96588  4.84538  3.29963  3.58110  4.08370  2.43699  3.64856  4.54044  2.95726  3.80684  1.96615  2.78529  2.63858  2.57176  3.41598  5.93232  4.26810     78 e - - H
          2.68618  4.42225  2.77519  2.73123  3.46354  2.40513  3.72494  3.29354  2.67741  2.69355  4.24690  2.90347  2.73739  3.18146  2.89801  2.37887  2.77519  2.98518  4.58477  3.61503
          0.00780  5.25332  5.97566  0.61958  0.77255  0.52701  0.89250
     65   1.27162  3.36561  4.09939  3.09404  3.50105  3.33410  4.10947  3.05260  3.29093  2.48763  3.62164  3.62583  4.12394  3.73692  3.61931  2.93325  2.93937  2.15486  5.23546  3.65546     79 a - - H
          2.68618  4.42225  2.77519  2.73123  3.46354  2.40513  3.72494  3.29354  2.67741  2.69355  4.24690  2.90347  2.73739  3.18146  2.89801  2.37887  2.77519  2.98518  4.58477  3.61503
          0.00780  5.25332  5.97566  0.61958  0.77255  0.52701  0.89250
     66   2.65106  4.07592  4.95427  4.34283  3.30206  4.20833  4.53949  2.16101  3.95969  1.01613  3.23464  4.35295  4.20983  4.06537  4.16714  3.34595  2.78293  2.20996  5.04915  3.87199     80 l - - H
          2.68618  4.42225  2.77519  2.73123  3.46354  2.40513  3.72494  3.29354  2.67741  2.69355  4.24690  2.90347  2.73739  3.18146  2.89801  2.37887  2.77519  2.98518  4.58477  3.61503
          0.00780  5.25332  5.97566  0.61958  0.77255  0.52701  0.89250
     67   2.20255  5.50057  2.86412  1.85626  4.84635  3.46785  3.60369  4.15556  2.23942  3.68558  4.18350  2.88362  3.38917  2.70673  2.40809  2.22996  2.89251  3.89159  5.93282  4.52144     81 e - - H
          2.68586  4.42153  2.77513  2.73088  3.46356  2.40533  3.72538  3.29364  2.67785  2.69311  4.24676  2.90364  2.73783  3.18126  2.89776  2.37903  2.77553  2.98448  4.58521  3.61516
          0.51012  1.00521  3.39293  0.81576  0.58394  0.46081  0.99634
     68   2.71929  5.47756  2.55105  1.57451  2.99468  3.19670  3.94254  4.29978  2.46637  3.26042  4.07902  3.05990  3.62785  2.38540  2.89316  2.79684  2.85849  3.58797  5.91336  4.50555     86 e - - H
          2.68620  4.42227  2.77522  2.73126  3.46356  2.40515  3.72497  3.29356  2.67743  2.69357  4.24692  2.90333  2.73729  3.18138  2.89795  2.37889  2.77522  2.98521  4.58479  3.61505
          0.05816  3.49278  3.64645  0.65390  0.73400  0.42426  1.06204
     69   2.62303  4.38312  3.42542  2.35253  2.61604  3.99538  3.83030  2.40186  3.15000  2.32407  3.65903  3.73634  4.18438  2.83953  3.28331  3.24066  2.46380  2.40970  5.31022  2.76499     89 l - - T
          2.68618  4.42225  2.77519  2.73123  3.46354  2.40513  3.72494  3.29354  2.67741  2.69355  4.24690  2.90347  2.73739  3.18146  2.89801  2.37887  2.77519  2.98518  4.58477  3.61503
          0.00789  5.24181  5.96415  0.61958  0.77255  0.46870  0.98301
     70   2.77713  5.47593  1.60563  2.44015  3.84322  3.52837  3.95797  4.28821  2.35469  3.38529  4.27415  2.96185  3.40840  2.86036  3.18799  2.42364  2.51607  3.70021  5.91528  3.23777     90 d - - T
          2.68618  4.42225  2.77519  2.73123  3.46354  2.40513  3.72494  3.29354  2.67741  2.69355  4.24690  2.90347  2.73739  3.18146  2.89801  2.37887  2.77519  2.98518  4.58477  3.61503
          0.00775  5.25919  5.98153  0.61958  0.77255  0.50627  0.92316
     71   2.67706  4.93628  2.50977  1.90640  3.73113  3.29434  3.84599  4.00518  2.51902  2.85955  4.48501  3.25586  3.58525  2.71982  2.63853  2.64559  2.93971  3.61284  2.63065  4.02206     91 e - - T
          2.68618  4.42225  2.77519  2.73123  3.46354  2.40513  3.72494  3.29354  2.67741  2.69355  4.24690  2.90347  2.73739  3.18146  2.89801  2.37887  2.77519  2.98518  4.58477  3.61503
          0.00775  5.25919  5.98153  0.61958  0.77255  0.47315  0.97561
     72   2.63239  4.88234  2.71013  1.83295  2.86587  3.78225  3.41115  3.97053  2.59503  2.89784  3.78433  2.99895  3.13052  2.51113  2.96807  2.74863  2.90329  3.30608  5.88063  3.66747     92 e - - S
          2.68618  4.42225  2.77519  2.73123  3.46354  2.40513  3.72494  3.29354  2.67741  2.69355  4.24690  2.90347  2.73739  3.18146  2.89801  2.37887  2.77519  2.98518  4.58477  3.61503
          0.00771  5.26484  5.98719  0.61958  0.77255  0.48576  0.95510
     73   2.19851  3.54419  2.53724  1.66582  4.46893  2.80758  3.79120  3.71835  2.66548  3.65481  4.50640  3.06443  3.94083  2.68854  3.13225  2.57037  2.81924  3.33267  5.07119  4.50513     93 e - - -
          2.68618  4.42225  2.77519  2.73123  3.46354  2.40513  3.72494  3.29354  2.67741  2.69355  4.24690  2.90347  2.73739  3.18146  2.89801  2.37887  2.77519  2.98518  4.58477  3.61503
          0.00771  5.26484  5.98719  0.61958  0.77255  0.48576  0.95510
     74   2.44456  5.47533  2.53545  2.15260  4.80798  3.77305  3.96143  4.09823  2.64650  2.47509  4.16903  2.51954  4.00468  2.04131  2.64939  2.73115  3.07603  3.59369  4.47923  3.61452     94 q - - H
          2.68557  4.42372  2.77474  2.72848  3.46380  2.40578  3.72462  3.29279  2.67809  2.69295  4.24504  2.90382  2.73887  3.18033  2.89915  2.37957  2.77593  2.98465  4.58624  3.61467
          0.54176  0.87763  5.98719  1.84959  0.17115  0.48576  0.95510
     75   1.02934  2.89686  4.38393  2.90765  3.53089  3.42164  4.42040  2.80593  3.70131  2.40028  3.27131  4.05710  4.49584  3.94078  3.92153  3.40233  3.27532  2.66901  5.16648  3.96864    118 a - - H
          2.68618  4.42225  2.77519  2.73123  3.46354  2.40513  3.72494  3.29354  2.67741  2.69355  4.24690  2.90347  2.73739  3.18146  2.89801  2.37887  2.77519  2.98518  4.58477  3.61503
          0.00771  5.26484  5.98719  0.61958  0.77255  0.48576  0.95510
     76   2.23800  5.18853  3.25520  2.41129  3.75592  3.69685  3.64953  3.35647  2.44426  2.47341  3.82176  3.28638  4.22858  3.03504  2.11556  2.46479  2.87009  2.90394  4.37149  3.58646    119 r - - H
          2.68618  4.42225  2.77519  2.73123  3.46354  2.40513  3.72494  3.29354  2.67741  2.69355  4.24690  2.90347  2.73739  3.18146  2.89801  2.37887  2.77519  2.98518  4.58477  3.61503
          0.00771  5.26484  5.98719  0.61958  0.77255  0.48576  0.95510
     77   2.15470  5.50639  2.82018  1.82441  4.85219  3.62771  3.62716  4.14256  1.90858  3.81194  4.54688  3.05678  4.16105  2.42265  2.38727  2.71998  2.93761  3.89742  5.93859  4.12023    120 e - - H
          2.68618  4.42225  2.77519  2.73123  3.46354  2.40513  3.72494  3.29354  2.67741  2.69355  4.24690  2.90347  2.73739  3.18146  2.89801  2.37887  2.77519  2.98518  4.58477  3.61503
          0.00771  5.26484  5.98719  0.61958  0.77255  0.48576  0.95510
     78   2.52253  3.99928  4.74045  3.93034  3.56315  4.18155  4.09816  2.50086  3.80856  1.24644  3.31252  4.25116  4.54809  3.20122  2.95028  3.48027  3.05729  1.86260  4.30703  3.89999    121 l - - H
          2.68618  4.42225  2.77519  2.73123  3.46354  2.40513  3.72494  3.29354  2.67741  2.69355  4.24690  2.90347  2.73739  3.18146  2.89801  2.37887  2.77519  2.98518  4.58477  3.61503
          0.00771  5.26484  5.98719  0.61958  0.77255  0.48576  0.95510
     79   1.76075  3.10941  4.86519  4.25937  3.41946  3.32271  4.52466  2.54593  3.39848  1.86792  3.44535  4.31254  4.56413  4.23344  3.67795  3.24826  3.06419  2.32960  2.39712  3.07075    122 a - - H
          2.68618  4.42225  2.77519  2.73123  3.46354  2.40513  3.72494  3.29354  2.67741  2.69355  4.24690  2.90347  2.73739  3.18146  2.89801  2.37887  2.77519  2.98518  4.58477  3.61503
          0.00771  5.26484  5.98719  0.61958  0.77255  0.48576  0.95510
     80   2.45609  4.71176  3.16947  1.92450  4.80045  3.77412  3.83435  3.75942  2.29666  2.63380  4.10002  2.95964  4.16723  2.35257  2.06798  2.79726  2.84110  3.60294  5.91154  4.26798    123 e - - H
          2.68618  4.42225  2.77519  2.73123  3.46354  2.40513  3.72494  3.29354  2.67741  2.69355  4.24690  2.90347  2.73739  3.18146  2.89801  2.37887  2.77519  2.98518  4.58477  3.61503
          0.00771  5.26484  5.98719  0.61958  0.77255  0.48576  0.95510
     81   3.27940  5.77133  3.72821  3.09284  5.20015  4.10652  4.14069  4.61007  0.94754  3.78030  4.82225  3.23936  4.47305  2.58931  1.70510  2.87864  3.36459  4.21337  6.09207  4.80958    124 k - - H
          2.68618  4.42225  2.77519  2.73123  3.46354  2.40513  3.72494  3.29354  2.67741  2.69355  4.24690  2.90347  2.73739  3.18146  2.89801  2.37887  2.77519  2.98518  4.58477  3.61503
          0.00771  5.26484  5.98719  0.61958  0.77255  0.48576  0.95510
     82   2.85616  5.37157  3.31315  2.75562  4.66331  2.78566  3.05571  3.56296  1.42054  2.82172  4.42697  3.21550  4.19133  2.90672  2.25111  2.94658  3.06187  3.73329  5.01654  3.40440    125 k - - -
          2.68618  4.42225  2.77519  2.73123  3.46354  2.40513  3.72494  3.29354  2.67741  2.69355  4.24690  2.90347  2.73739  3.18146  2.89801  2.37887  2.77519  2.98518  4.58477  3.61503
          0.00771  5.26484  5.98719  0.61958  0.77255  0.48576  0.95510
     83   2.24745  4.53957  4.41784  3.66246  2.12422  4.12685  4.42335  2.79988  3.02275  2.02003  3.34766  4.07448  4.49757  3.18501  2.43661  3.28763  3.27076  2.64033  3.98209  2.31575    126 l - - X
          2.68618  4.42225  2.77519  2.73123  3.46354  2.40513  3.72494  3.29354  2.67741  2.69355  4.24690  2.90347  2.73739  3.18146  2.89801  2.37887  2.77519  2.98518  4.58477  3.61503
          0.01526  5.26484  4.60729  0.61958  0.77255  0.48576  0.95510
     84   2.73052  5.50098  2.59396  2.56862  4.17943  2.42592  3.66250  4.33212  1.96410  3.50814  4.54163  2.89075  3.49031  2.49568  2.17214  2.57707  2.86588  3.60725  5.93363  4.52264    127 k - - X
          2.68618  4.42225  2.77519  2.73123  3.46354  2.40513  3.72494  3.29354  2.67741  2.69355  4.24690  2.90347  2.73739  3.18146  2.89801  2.37887  2.77519  2.98518  4.58477  3.61503
          0.01364  5.25734  4.78746  0.61958  0.77255  0.51284  0.91328
     85   2.52338  5.49655  2.93607  2.46040  4.84096  3.06574  3.25861  4.16125  1.99453  2.65584  4.53738  2.86644  3.93587  2.48530  2.31295  2.39381  2.77368  3.66129  5.92962  4.51908    128 k - - X
          2.68618  4.42225  2.77519  2.73123  3.46354  2.40513  3.72494  3.29354  2.67741  2.69355  4.24690  2.90347  2.73739  3.18146  2.89801  2.37887  2.77519  2.98518  4.58477  3.61503
          0.03140  5.25152  3.66217  0.61958  0.77255  0.53323  0.88359
     86   2.70758  5.04340  3.21551  2.73005  3.47512  3.33930  3.75694  3.03427  2.63819  2.14804  3.95819  3.16848  2.27675  3.01142  3.18868  2.89512  2.79452  2.96423  5.57395  2.66860    129 l - - X
          2.68584  4.42245  2.77529  2.73128  3.46305  2.40513  3.72458  3.29364  2.67723  2.69374  4.24687  2.90329  2.73753  3.18146  2.89810  2.37899  2.77520  2.98530  4.58496  3.61523
          0.53070  1.55007  1.61156  0.60779  0.78648  0.61019  0.78362
     87   2.51991  5.28158  2.76202  2.49746  4.08321  3.28617  3.46957  3.56431  2.12942  2.74150  4.33385  2.93488  3.82053  2.85697  2.57519  2.51265  2.52940  3.35956  3.34925  3.93531    132 k - - X
          2.68618  4.42225  2.77519  2.73123  3.46354  2.40513  3.72494  3.29354  2.67741  2.69355  4.24690  2.90347  2.73739  3.18146  2.89801  2.37887  2.77519  2.98518  4.58477  3.61503
          0.25920  5.00875  1.50665  0.61958  0.77255  0.76964  0.62210
     88   2.60304  5.31277  2.58283  2.16792  4.65013  3.04793  3.33914  3.63765  2.08142  3.13356  4.35547  2.86737  3.31541  2.69176  2.64440  2.68332  2.98657  2.80592  5.75010  4.09295    133 k - - X
          2.68618  4.42225  2.77519  2.73123  3.46354  2.40513  3.72494  3.29354  2.67741  2.69355  4.24690  2.90347  2.73739  3.18146  2.89801  2.37887  2.77519  2.98518  4.58477  3.61503
          0.04055  4.86179  3.44203  0.61958  0.77255  0.89945  0.52221
     89   2.58952  4.39238  2.83428  1.97332  4.64474  3.52301  3.68505  3.60834  2.40857  3.14785  4.15177  3.04101  2.40155  2.60119  2.78270  2.43289  2.77520  3.47045  5.76290  4.12953    134 e - - X
          2.68618  4.42225  2.77519  2.73123  3.46354  2.40513  3.72494  3.29354  2.67741  2.69355  4.24690  2.90347  2.73739  3.18146  2.89801  2.37887  2.77519  2.98518  4.58477  3.61503
          0.06234  4.94687  2.93132  0.61958  0.77255  0.93980  0.49545
     90   2.16965  5.35180  2.21748  2.10358  4.43708  3.63550  3.69567  4.17011  2.48087  3.65389  4.39444  3.02913  3.36081  2.63055  2.90642  2.24834  2.53248  3.33058  5.00941  4.38258    135 e - - X
          2.68618  4.42225  2.77519  2.73123  3.46354  2.40513  3.72494  3.29354  2.67741  2.69355  4.24690  2.90347  2.73739  3.18146  2.89801  2.37887  2.77519  2.98518  4.58477  3.61503
          0.05058  4.95921  3.16299  0.61958  0.77255  0.93733  0.49704
     91   2.63962  5.34484  2.16933  2.31186  3.72924  3.53357  3.69769  3.77370  2.28507  3.45529  4.38905  2.73000  3.59786  2.81810  2.77588  2.26350  2.48642  3.58825  4.74753  3.66273    136 d - - X
          2.68674  4.42300  2.77542  2.73019  3.46428  2.40587  3.72438  3.29344  2.67672  2.69416  4.24764  2.90414  2.73739  3.18221  2.89613  2.37893  2.77515  2.98593  4.58243  3.61305
          0.20088  1.72235  5.69993  2.21384  0.11573  0.22397  1.60614
     92   2.56247  5.46160  2.66935  2.11854  3.46653  3.38720  3.96473  3.71924  2.40808  2.48240  4.10409  3.01745  2.69743  2.71871  2.28536  2.96589  3.07066  3.72292  5.90527  3.81444    156 e - - X
          2.68618  4.42225  2.77519  2.73123  3.46354  2.40513  3.72494  3.29354  2.67741  2.69355  4.24690  2.90347  2.73739  3.18146  2.89801  2.37887  2.77519  2.98518  4.58477  3.61503
          0.00771  5.26484  5.98719  0.61958  0.77255  0.48576  0.95510
     93   2.30346  5.49725  2.92573  2.25822  4.83921  3.76895  3.95631  4.11803  1.71577  3.71176  3.18136  2.84267  4.16234  2.58288  2.50026  2.77815  2.49148  3.61691  5.93179  3.92628    157 k - - X
          2.68618  4.42225  2.77519  2.73123  3.46354  2.40513  3.72494  3.29354  2.67741  2.69355  4.24690  2.90347  2.73739  3.18146  2.89801  2.37887  2.77519  2.98518  4.58477  3.61503
          0.00771  5.26484  5.98719  0.61958  0.77255  0.48576  0.95510
     94   2.43726  5.30561  2.84659  2.02749  3.63019  3.47188  4.00659  3.34129  2.56779  2.23491  3.38193  3.16097  3.83511  2.77207  2.26729  2.95421  3.23099  3.00490  5.14351  4.42636    158 e - - X
          2.68618  4.42225  2.77519  2.73123  3.46354  2.40513  3.72494  3.29354  2.67741  2.69355  4.24690  2.90347  2.73739  3.18146  2.89801  2.37887  2.77519  2.98518  4.58477  3.61503
          0.00771  5.26484  5.98719  0.61958  0.77255  0.48576  0.95510
     95   2.91415  5.38364  3.22841  2.61935  4.14263  3.79188  3.98475  3.60777  1.68737  2.97464  3.97822  3.11654  3.90212  2.52939  1.82524  2.78438  2.92731  3.74800  4.28924  3.44922    159 k - - X
          2.68618  4.42225  2.77519  2.73123  3.46354  2.40513  3.72494  3.29354  2.67741  2.69355  4.24690  2.90347  2.73739  3.18146  2.89801  2.37887  2.77519  2.98518  4.58477  3.61503
          0.00771  5.26484  5.98719  0.61958  0.77255  0.48576  0.95510
     96   1.97513  5.49892  2.96811  2.36706  4.84157  3.18388  3.72772  4.32580  2.48769  3.42863  4.54022  3.10961  4.16214  1.81273  2.29391  2.65545  2.74409  3.74432  5.13835  4.52358    160 q - - X
          2.68618  4.42225  2.77519  2.73123  3.46354  2.40513  3.72494  3.29354  2.67741  2.69355  4.24690  2.90347  2.73739  3.18146  2.89801  2.37887  2.77519  2.98518  4.58477  3.61503
          0.00771  5.26484  5.98719  0.61958  0.77255  0.48576  0.95510
     97   3.97197  6.11734  4.50171  3.48399  5.71797  4.54252  4.33762  4.99010  0.75450  4.31604  5.18286  4.02460  4.86131  3.22107  1.31306  3.26493  3.71365  4.65854  6.27085  5.16853    161 k - - X
          2.68618  4.42225  2.77519  2.73123  3.46354  2.40513  3.72494  3.29354  2.67741  2.69355  4.24690  2.90347  2.73739  3.18146  2.89801  2.37887  2.77519  2.98518  4.58477  3.61503
          0.00771  5.26484  5.98719  0.61958  0.77255  0.48576  0.95510
     98   2.48165  4.47504  4.69529  4.09902  3.41100  4.17504  3.92020  2.27230  3.94706  1.68853  2.84899  4.22818  4.54209  2.43849  3.09892  3.47142  3.03300  1.72323  5.09114  3.71012    162 l - - X
          2.68618  4.42225  2.77519  2.73123  3.46354  2.40513  3.72494  3.29354  2.67741  2.69355  4.24690  2.90347  2.73739  3.18146  2.89801  2.37887  2.77519  2.98518  4.58477  3.61503
          0.00771  5.26484  5.98719  0.61958  0.77255  0.48576  0.95510
     99   2.42024  4.84204  3.62999  2.93819  3.86545  2.78803  3.84181  2.40425  2.65696  2.55214  3.10448  3.52529  4.34159  2.68789  3.01119  2.84847  2.91474  2.34185  4.04901  2.97464    163 v - - X
          2.68618  4.42225  2.77519  2.73123  3.46354  2.40513  3.72494  3.29354  2.67741  2.69355  4.24690  2.90347  2.73739  3.18146  2.89801  2.37887  2.77519  2.98518  4.58477  3.61503
          0.00771  5.26484  5.98719  0.61958  0.77255  0.48576  0.95510
    100   2.48635  5.48711  2.97836  2.65557  4.82421  2.98857  3.78991  4.30418  2.69786  3.53128  4.53020  3.10278  4.16634  2.03346  1.47621  2.54418  2.96891  3.63713  5.92458  4.51902    164 r - - X
          2.68618  4.42225  2.77519  2.73123  3.46354  2.40513  3.72494  3.29354  2.67741  2.69355  4.24690  2.90347  2.73739  3.18146  2.89801  2.37887  2.77519  2.98518  4.58477  3.61503
          0.00771  5.26484  5.98719  0.61958  0.77255  0.48576  0.95510
    101   2.36940  4.70439  3.83097  3.41026  1.79543  3.66496  3.48712  3.19249  2.57223  2.80505  3.23638  3.57736  4.40384  3.16979  3.69126  2.96756  3.11866  2.84148  3.03838  2.36274    165 f - - X
          2.68618  4.42225  2.77519  2.73123  3.46354  2.40513  3.72494  3.29354  2.67741  2.69355  4.24690  2.90347  2.73739  3.18146  2.89801  2.37887  2.77519  2.98518  4.58477  3.61503
          0.00771  5.26484  5.98719  0.61958  0.77255  0.48576  0.95510
    102   3.13965  5.13086  5.53752  4.99184  3.78268  4.26910  5.35177  3.00822  4.78813  0.45422  2.43395  5.08414  5.21363  4.89759  4.83398  4.25526  4.00257  3.08565  5.71350  4.63485    166 L - - X
          2.68618  4.42225  2.77519  2.73123  3.46354  2.40513  3.72494  3.29354  2.67741  2.69355  4.24690  2.90347  2.73739  3.18146  2.89801  2.37887  2.77519  2.98518  4.58477  3.61503
          0.00771  5.26484  5.98719  0.61958  0.77255  0.48576  0.95510
    103   1.93331  4.57694  4.29288  3.44059  3.68822  3.84523  4.38844  2.51007  3.49430  2.07288  2.33115  3.79536  4.47402  2.17969  3.64120  3.13752  2.88110  2.57237  4.29321  3.14136    167 a - - X
          2.68618  4.42225  2.77519  2.73123  3.46354  2.40513  3.72494  3.29354  2.67741  2.69355  4.24690  2.90347  2.73739  3.18146  2.89801  2.37887  2.77519  2.98518  4.58477  3.61503
          0.00771  5.26484  5.98719  0.61958  0.77255  0.48576  0.95510
    104   2.78716  5.45564  3.27033  2.71490  4.77979  2.81952  3.83117  4.24986  2.71134  3.75163  4.50296  2.83373  4.17504  2.10684  1.85666  2.34443  2.68046  3.83525  5.90130  2.47466    168 r - - X
          2.68618  4.42225  2.77519  2.73123  3.46354  2.40513  3.72494  3.29354  2.67741  2.69355  4.24690  2.90347  2.73739  3.18146  2.89801  2.37887  2.77519  2.98518  4.58477  3.61503
          0.00771  5.26484  5.98719  0.61958  0.77255  0.48576  0.95510
    105   3.10376  6.01224  4.27864  3.50033  5.54851  4.42362  3.53868  4.86605  1.18497  3.91569  5.07128  3.54373  4.75405  3.27342  0.95005  3.76262  3.94100  4.51734  6.21480  5.06125    169 r - - X
          2.68618  4.42225  2.77519  2.73123  3.46354  2.40513  3.72494  3.29354  2.67741  2.69355  4.24690  2.90347  2.73739  3.18146  2.89801  2.37887  2.77519  2.98518  4.58477  3.61503
          0.00771  5.26484  5.98719  0.61958  0.77255  0.48576  0.95510
    106   4.02775  5.87432  4.57159  4.61220  6.13804  0.13727  5.90269  5.98053  5.01279  5.49723  6.42996  4.86128  5.24890  4.16083  5.23408  4.18693  4.56505  5.24932  7.17418  6.19103    170 G - - X
          2.68618  4.42225  2.77519  2.73123  3.46354  2.40513  3.72494  3.29354  2.67741  2.69355  4.24690  2.90347  2.73739  3.18146  2.89801  2.37887  2.77519  2.98518  4.58477  3.61503
          0.00771  5.26484  5.98719  0.61958  0.77255  0.48576  0.95510
    107   5.48765  6.29337  6.16305  6.18992  0.42774  5.83032  3.16027  5.03044  5.94839  4.10167  5.51834  5.30452  6.06741  5.50769  5.68454  5.25060  5.66485  4.99532  4.41745  1.51169    171 F - - X
          2.68618  4.42225  2.77519  2.73123  3.46354  2.40513  3.72494  3.29354  2.67741  2.69355  4.24690  2.90347  2.73739  3.18146  2.89801  2.37887  2.77519  2.98518  4.58477  3.61503
          0.00771  5.26484  5.98719  0.61958  0.77255  0.48576  0.95510
    108   2.69526  5.50239  2.41618  2.34084  4.84640  3.07523  3.76796  4.33165  2.69061  3.67379  4.31611  2.28026  2.70386  2.88980  2.96426  1.81668  2.70382  3.89246  5.93569  4.06909    172 s - - X
          2.68618  4.42225  2.77519  2.73123  3.46354  2.40513  3.72494  3.29354  2.67741  2.69355  4.24690  2.90347  2.73739  3.18146  2.89801  2.37887  2.77519  2.98518  4.58477  3.61503
          0.00771  5.26484  5.98719  0.61958  0.77255  0.48576  0.95510
    109   2.66148  5.00372  3.46268  2.95941  2.58961  2.90088  3.85403  3.57810  2.98815  3.01756  3.38812  3.24836  2.99268  2.54884  2.99139  2.36425  2.94242  3.20771  2.71429  2.86141    173 s - - X
          2.68618  4.42225  2.77519  2.73123  3.46354  2.40513  3.72494  3.29354  2.67741  2.69355  4.24690  2.90347  2.73739  3.18146  2.89801  2.37887  2.77519  2.98518  4.58477  3.61503
          0.00771  5.26484  5.98719  0.61958  0.77255  0.48576  0.95510
    110   2.23094  5.51115  2.06690  1.70578  4.85560  2.61830  3.45136  4.34169  2.69672  3.81618  4.55223  3.08889  3.86084  2.90644  2.96208  2.28036  3.16008  3.90151  5.94395  4.23879    174 e - - X
          2.68618  4.42225  2.77519  2.73123  3.46354  2.40513  3.72494  3.29354  2.67741  2.69355  4.24690  2.90347  2.73739  3.18146  2.89801  2.37887  2.77519  2.98518  4.58477  3.61503
          0.00771  5.26484  5.98719  0.61958  0.77255  0.48576  0.95510
    111   2.72850  4.54662  3.23125  2.30664  3.97376  3.96752  3.65011  2.36348  3.18005  2.47554  2.78013  3.45316  4.34928  2.69453  3.56427  3.20212  2.51987  1.84871  5.39405  4.14402    175 v - - X
          2.68618  4.42225  2.77519  2.73123  3.46354  2.40513  3.72494  3.29354  2.67741  2.69355  4.24690  2.90347  2.73739  3.18146  2.89801  2.37887  2.77519  2.98518  4.58477  3.61503
          0.00771  5.26484  5.98719  0.61958  0.77255  0.48576  0.95510
    112   2.11926  4.06191  4.99592  4.38860  3.28977  4.26359  4.60183  1.25011  4.19069  2.49676  3.59205  4.40580  4.62577  4.33638  4.22411  3.01287  2.81938  1.69476  5.11305  3.79736    176 i - - X
          2.68618  4.42225  2.77519  2.73123  3.46354  2.40513  3.72494  3.29354  2.67741  2.69355  4.24690  2.90347  2.73739  3.18146  2.89801  2.37887  2.77519  2.98518  4.58477  3.61503
          0.00771  5.26484  5.98719  0.61958  0.77255  0.48576  0.95510
    113   2.71528  4.87588  3.00252  2.37379  2.78978  3.39514  3.55539  4.29918  2.32465  3.37477  4.28888  2.43753  4.16476  2.55170  2.05408  2.50860  2.71107  3.86923  4.44061  4.51608    177 r - - X
          2.68618  4.42225  2.77519  2.73123  3.46354  2.40513  3.72494  3.29354  2.67741  2.69355  4.24690  2.90347  2.73739  3.18146  2.89801  2.37887  2.77519  2.98518  4.58477  3.61503
          0.00771  5.26484  5.98719  0.61958  0.77255  0.48576  0.95510
    114   2.16481  4.96928  2.83715  2.01039  4.28135  3.64204  3.03955  3.53252  2.30702  3.58593  3.96853  3.23852  3.57536  2.26824  2.35742  2.77146  2.93987  3.88280  5.92973  3.99584    178 e - - X
          2.68602  4.42229  2.77523  2.73127  3.46358  2.40517  3.72498  3.29358  2.67745  2.69359  4.24694  2.90351  2.73743  3.18118  2.89805  2.37876  2.77523  2.98522  4.58481  3.61507
          0.04529  3.50244  4.25786  0.87036  0.54266  0.48576  0.95510
    115   1.78412  3.07926  5.02393  4.41323  3.34539  4.25490  4.59326  1.74352  4.20591  2.03822  3.57277  4.41023  4.61649  4.34336  4.22426  3.46473  2.91146  1.64002  5.09183  3.72193    182 v - - X
          2.68618  4.42225  2.77519  2.73123  3.46354  2.40513  3.72494  3.29354  2.67741  2.69355  4.24690  2.90347  2.73739  3.18146  2.89801  2.37887  2.77519  2.98518  4.58477  3.61503
          0.01225  5.25313  4.96990  0.61958  0.77255  0.49083  0.94705
    116   2.60457  4.46269  5.05453  4.44050  2.76937  4.26640  4.60067  2.02189  4.04620  1.15857  3.21796  4.42827  4.62441  4.35500  4.23581  3.57899  3.23768  1.85672  4.31505  3.91421    183 l - - X
          2.68618  4.42225  2.77519  2.73123  3.46354  2.40513  3.72494  3.29354  2.67741  2.69355  4.24690  2.90347  2.73739  3.18146  2.89801  2.37887  2.77519  2.98518  4.58477  3.61503
          0.02338  5.25508  4.02382  0.61958  0.77255  0.52084  0.90145
    117   2.57616  4.99855  2.39766  2.03981  4.44792  3.01221  3.94226  4.32746  1.97381  3.80048  4.53523  2.54671  4.14878  2.46627  2.42055  2.48992  3.08450  3.88595  5.92691  4.51538    184 k - - X
          2.68618  4.42225  2.77519  2.73123  3.46354  2.40513  3.72494  3.29354  2.67741  2.69355  4.24690  2.90347  2.73739  3.18146  2.89801  2.37887  2.77519  2.98518  4.58477  3.61503
          0.38016  5.23961  1.16814  0.61958  0.77255  0.57337  0.82925
    118   2.73091  5.32099  2.70017  1.98579  4.66031  3.23739  3.43946  3.62926  2.26480  3.18482  3.62685  2.87171  3.99332  2.35820  2.24458  2.70029  2.92087  3.39455  5.75710  4.34968    185 e - - X
          2.68646  4.42291  2.77538  2.72996  3.46350  2.40552  3.72487  3.29288  2.67776  2.69219  4.24660  2.90379  2.73771  3.18180  2.89822  2.37901  2.77550  2.98510  4.58482  3.61556
          0.96215  0.61542  2.55731  1.19411  0.36093  0.36794  1.17818
    119   2.42981  5.43258  2.91911  2.05114  4.77425  2.46768  3.52624  3.78314  2.37428  3.73642  4.47414  2.64553  3.37116  2.83798  2.93448  2.48306  2.44324  3.15276  5.86731  3.99861    193 e - - X
          2.68618  4.42225  2.77519  2.73123  3.46354  2.40513  3.72494  3.29354  2.67741  2.69355  4.24690  2.90347  2.73739  3.18146  2.89801  2.37887  2.77519  2.98518  4.58477  3.61503
          0.05517  5.12666  3.04204  0.61958  0.77255  0.82651  0.57550
    120   2.31101  5.36382  2.16804  1.97677  4.16960  3.20958  2.99040  2.93582  2.63404  2.87524  4.41117  2.97271  3.55531  2.88766  3.06182  2.59378  3.14635  3.64961  5.81187  4.21746    194 e - - X
          2.68618  4.42225  2.77519  2.73123  3.46354  2.40513  3.72494  3.29354  2.67741  2.69355  4.24690  2.90347  2.73739  3.18146  2.89801  2.37887  2.77519  2.98518  4.58477  3.61503
          0.02434  5.09049  4.02341  0.61958  0.77255  0.88311  0.53357
    121   2.24720  4.83547  2.51329  1.84630  4.40626  3.13489  3.39205  3.68477  2.49679  3.09016  4.43415  3.01550  3.54173  2.84567  2.76827  2.53874  2.92992  3.53805  5.13652  3.60385    195 e - - X
          2.68618  4.42225  2.77519  2.73123  3.46354  2.40513  3.72494  3.29354  2.67741  2.69355  4.24690  2.90347  2.73739  3.18146  2.89801  2.37887  2.77519  2.98518  4.58477  3.61503
          0.00920  5.08899  5.81134  0.61958  0.77255  0.84698  0.55986
    122   2.17419  5.43702  2.01993  1.88893  4.78233  3.58586  3.39806  4.26868  2.20322  3.74239  4.47771  2.99868  3.66508  2.70895  3.00034  2.40500  3.06825  3.82781  5.86943  4.14549    196 e - - X
          2.68618  4.42225  2.77519  2.73123  3.46354  2.40513  3.72494  3.29354  2.67741  2.69355  4.24690  2.90347  2.73739  3.18146  2.89801  2.37887  2.77519  2.98518  4.58477  3.61503
          0.00607  5.10773        *  0.61958  0.77255  0.00000        *
//
