# Supplementary material for: A matter of background: DNA repair pathways as a possible cause for the sparse distribution of CRISPR-Cas systems in bacteria
Source: Philos Trans R Soc Lond B Biol Sci. 2019 Mar 25;374(1772):20180088. doi: 10.1098/rstb.2018.0088 (PMC6452273; doi:10.1098/rstb.2018.0088)
Supplement: Macsy_finder_DNA_repair.zip [file rstb20180088supp3.zip › Macsy_finder_DNA_repair/DNA_repair_profiles/RuvA.hmm]

HMMER2.0
NAME  ruvA
ACC   TIGR00084
DESC  ruvA: Holliday junction DNA helicase RuvA
LENG  217
ALPH  Amino
RF    no
CS    no
MAP   yes
COM   hmmbuild /usr/local/projects/family/hmmer2/bucko_build/ruvA.HMM /usr/local/projects/family/hmmer2/bucko_build/ruvA.SEED
COM   hmmcalibrate --num 5000 --cpu 2 --histfile /usr/local/projects/family/hmmer2/bucko_build/ruvA.hist /usr/local/projects/family/hmmer2/bucko_build/ruvA.HMM
NSEQ  8
DATE  Tue Mar 16 01:32:47 1999
CKSUM 7486
GA    100.00 100.00
TC    100.00 100.00
NC    20.00 20.00
XT      -8455     -4  -1000  -1000  -8455     -4  -8455     -4 
NULT      -4  -8455
NULE     595  -1558     85    338   -294    453  -1158    197    249    902  -1085   -142    -21   -313     45    531    201    384  -1998   -644 
EVD   -145.857162   0.149249
HMM        A      C      D      E      F      G      H      I      K      L      M      N      P      Q      R      S      T      V      W      Y    
         m->m   m->i   m->d   i->m   i->i   d->m   d->d   b->m   m->e
         -170      *  -3170
     1  -2660  -2370  -5087  -4747  -1894  -4370  -3991   -185  -4413   -674   4627  -4336  -4377  -4006  -4267  -3716  -2702   1889  -3353  -3112     1
     -   -149   -500    233     43   -381    399    106   -626    210   -466   -720    275    394     45     96    359    117   -369   -294   -249 
     -     -8  -8139  -9181   -894  -1115   -701  -1378   -170      * 
     2  -3503  -3070  -5252  -5273  -3150  -4590  -4708   3975  -5142  -2140  -2198  -4984  -4828  -4983  -4986  -4648  -3586   -912  -4199  -3963     2
     -   -149   -500    233     43   -381    399    106   -626    210   -466   -720    275    394     45     96    359    117   -369   -294   -249 
     -     -8  -8139  -9181   -894  -1115   -701  -1378      *      * 
     3    342  -2299   -755   1001  -2595    962   -549  -2325   -146  -2308  -1403   1267  -1976   1487   -649   -795    604    417  -2507  -1842     3
     -   -149   -500    233     43   -381    399    106   -626    210   -466   -720    275    394     45     96    359    117   -369   -294   -249 
     -     -8  -8139  -9181   -894  -1115   -701  -1378      *      * 
     4  -1150  -2284  -1170   -596   2070    448   -761  -2246   1212  -2289  -1454   -848  -2227   -349   1656   1120  -1086  -1913  -2516  -1953     4
     -   -149   -500    233     43   -381    399    106   -626    210   -466   -720    275    394     45     96    359    117   -369   -294   -249 
     -     -8  -8139  -9181   -894  -1115   -701  -1378      *      * 
     5  -2908  -2404  -5481  -5047  -1908  -5219  -4551   2524  -4906   2216   -679  -4889  -4781  -4340  -4772  -4539  -2858   1361  -3592  -3484     5
     -   -149   -500    233     43   -381    399    106   -626    210   -466   -720    275    394     45     96    359    117   -369   -294   -249 
     -     -8  -8139  -9181   -894  -1115   -701  -1378      *      * 
     6  -1170  -2179  -1266   -665   1679  -2185   2147    675   1144  -2114  -1311   -902  -2256   2146    941  -1144  -1090  -1746  -2385  -1853     6
     -   -149   -500    233     43   -381    399    106   -626    210   -466   -720    275    394     45     96    359    117   -369   -294   -249 
     -     -8  -8139  -9181   -894  -1115   -701  -1378      *      * 
     7  -4436  -4204  -5093  -5463  -5894   3833  -5029  -6628  -5766  -6298  -5971  -5142  -4805  -5547  -5386  -4728  -4816  -5863  -4925  -5850     7
     -   -149   -500    233     43   -381    399    106   -626    210   -466   -720    275    394     45     96    359    117   -369   -294   -249 
     -     -8  -8139  -9181   -894  -1115   -701  -1378      *      * 
     8  -1087  -1628  -1557   -979  -1720  -2260   -951   1414   2043  -1508   -803  -1150  -2335   1421   -989  -1241    910    756  -2012  -1553     8
     -   -149   -500    233     43   -381    399    106   -626    210   -466   -720    275    394     45     96    359    117   -369   -294   -249 
     -     -8  -8139  -9181   -894  -1115   -701  -1378      *      * 
     9  -2648  -2145  -5306  -4956  -2549  -5109  -4904   2559  -4887    346  -1278  -4765  -4825  -4715  -4976  -4460  -2631   2881  -4225  -3822     9
     -   -149   -500    233     43   -381    399    106   -626    210   -466   -720    275    394     45     96    359    117   -369   -294   -249 
     -     -8  -8139  -9181   -894  -1115   -701  -1378      *      * 
    10  -1065  -1278    821    675  -1312  -2395  -1179   1713  -1266    191   -471  -1487  -2462  -1120  -1533  -1403   1397    997  -1749  -1336    10
     -   -149   -500    233     43   -381    399    106   -626    210   -466   -720    275    394     45     96    359    117   -369   -294   -249 
     -     -8  -8139  -9181   -894  -1115   -701  -1378      *      * 
    11   -990  -2018  -1005   1967   1628  -2023   -689  -1841   1007  -1959  -1153   -746  -2118   -325   -812   -967    925  -1562  -2195   1437    11
     -   -149   -500    233     43   -381    399    106   -626    210   -466   -720    275    394     45     96    359    117   -369   -294   -249 
     -     -8  -8139  -9181   -894  -1115   -701  -1378      *      * 
    12  -2266  -1957  -4323  -3776  -2389  -4163  -3282   1529   2194  -1476  -1263  -3597  -4108  -3225  -3020  -3387  -2240   2742  -3441  -3027    12
     -   -149   -500    233     43   -381    399    106   -626    210   -466   -720    275    394     45     96    359    117   -369   -294   -249 
     -     -8  -8139  -9181   -894  -1115   -701  -1378      *      * 
    13  -1005  -2381   -859   -349  -2778    988   -664  -2510   1173  -2473  -1567   -641  -2077   1965   -682   1397    935  -2069  -2648  -1995    13
     -   -149   -500    233     43   -381    399    106   -626    210   -466   -720    275    394     45     96    359    117   -369   -294   -249 
     -     -8  -8139  -9181   -894  -1115   -701  -1378      *      * 
    14    583  -2741   -844   1115  -3144  -2151   -910  -2867   2169  -2807  -1934   -824   2248   -478   -837  -1232  -1314  -2433  -2961  -2319    14
     -   -149   -500    233     43   -381    399    106   -626    210   -466   -720    275    394     45     96    359    117   -369   -294   -249 
     -  -2117  -8139   -385   -894  -1115   -701  -1378      *      * 
    15   -648  -1359    -14   -159  -1785  -1087   -636  -1980   -512  -2126  -1529   3468  -1583   -447   -823   -672   -830  -1574  -1910  -1339    15
     -   -149   -500    233     43   -381    399    106   -626    210   -466   -720    275    394     45     96    359    117   -369   -294   -249 
     -    -33  -6055  -7097   -894  -1115  -3049   -186      *      * 
    16  -1025   -812  -2650  -2381   -599  -2480  -1866   3047  -2054    322    339  -2192  -2599  -1957  -2083  -1890  -1060   1180  -1708  -1271    16
     -   -149   -500    233     43   -381    399    106   -626    210   -466   -720    275    394     45     96    359    117   -369   -294   -249 
     -    -33  -6055  -7097   -894  -1115  -3049   -186      *      * 
    17   -873  -1558   -331   -258  -1683  -1345   -430  -1735    119  -1672  -1174   -437  -1687   3552    -69   -867   -916  -1509  -1738  -1248    17
     -   -149   -500    233     43   -381    399    106   -626    210   -466   -720    275    394     45     96    359    117   -369   -294   -249 
     -    -33  -6055  -7097   -894  -1115  -3049   -186      *      * 
    18   -648  -1359    -14   -159  -1785  -1087   -636  -1980   -512  -2126  -1529   3468  -1583   -447   -823   -672   -830  -1574  -1910  -1339    18
     -   -149   -500    233     43   -381    399    106   -626    210   -466   -720    275    394     45     96    359    117   -369   -294   -249 
     -    -33  -6055  -7097   -894  -1115  -3049   -186      *      * 
    19  -1195  -1625  -1446   -917  -2081  -1643   -457  -1959    550  -1881  -1341   -911  -1884   -166   3441  -1239  -1161  -1732  -1757  -1541    19
     -   -149   -500    233     43   -381    399    106   -626    210   -466   -720    275    394     45     96    359    117   -369   -294   -249 
     -    -33  -6055  -7097   -894  -1115   -113  -3726      *      * 
    20  -1019  -1969  -1140   -570  -2131  -2073   -723  -1770   -317     82  -1111   -817   1430   1426   1529    707   -952  -1510   2720  -1699    20
     -   -149   -500    233     43   -381    399    106   -626    210   -466   -720    275    394     45     96    359    117   -369   -294   -249 
     -     -8  -8139  -9181   -894  -1115   -701  -1378      *      * 
    21   -931  -1865  -1048   1472   1107  -2004   -685  -1644   1421   -123  -1006   -754  -2091   -331   -835    700   -870  -1390  -2128   1412    21
     -   -149   -500    233     43   -381    399    106   -626    210   -466   -720    275    394     45     96    359    117   -369   -294   -249 
     -     -8  -8139  -9181   -894  -1115   -701  -1378      *      * 
    22  -2738  -2239  -5358  -4970  -2229  -5123  -4686   2839  -4864   1504   -985  -4784  -4783  -4511  -4849  -4454  -2708   1987  -3888  -3633    22
     -   -149   -500    233     43   -381    399    106   -626    210   -466   -720    275    394     45     96    359    117   -369   -294   -249 
     -     -8  -8139  -9181   -894  -1115   -701  -1378      *      * 
    23  -1843  -1562  -4214  -3646  -1475  -3601   2082   2400  -3305   1125   -531  -3230  -3555  -2945  -3159  -2734  -1792   2014  -2325  -1990    23
     -   -149   -500    233     43   -381    399    106   -626    210   -466   -720    275    394     45     96    359    117   -369   -294   -249 
     -     -8  -8139  -9181   -894  -1115   -701  -1378      *      * 
    24  -2801  -2302  -5401  -4992  -2081  -5150  -4607   2608  -4869   1919   -845  -4814  -4773  -4424  -4802  -4474  -2763   1816  -3744  -3555    24
     -   -149   -500    233     43   -381    399    106   -626    210   -466   -720    275    394     45     96    359    117   -369   -294   -249 
     -     -8  -8139  -9181   -894  -1115   -701  -1378      *      * 
    25  -1357  -2718   -655   2739  -3048  -2101   -982  -2786   -687  -2787   2090   1084  -2332   -570  -1208    757  -1334  -2374  -3006  -2318    25
     -   -149   -500    233     43   -381    399    106   -626    210   -466   -720    275    394     45     96    359    117   -369   -294   -249 
     -     -8  -8139  -9181   -894  -1115   -701  -1378      *      * 
    26    428  -1430  -1810  -1313  -1605  -2213   1732  -1151  -1176  -1463   -758   1170  -2395  -1058  -1481  -1269   1048   2368  -1972  -1544    26
     -   -149   -500    233     43   -381    399    106   -626    210   -466   -720    275    394     45     96    359    117   -369   -294   -249 
     -     -8  -8139  -9181   -894  -1115   -701  -1378      *      * 
    27  -1455  -2658   -894   -775  -3423   1453  -1311  -3177  -1017  -3169  -2310   2569  -2505   2241  -1498  -1384   1099  -2657  -3357  -2696    27
     -   -149   -500    233     43   -381    399    106   -626    210   -466   -720    275    394     45     96    359    117   -369   -294   -249 
     -     -8  -8139  -9181   -894  -1115   -701  -1378      *      * 
    28  -1206   2310  -3681  -3277  -1708   2807  -2188  -1261  -2896  -1698  -1063  -2522  -2831  -2570  -2760  -1632  -1376   1099   2682  -1799    28
     -   -149   -500    233     43   -381    399    106   -626    210   -466   -720    275    394     45     96    359    117   -369   -294   -249 
     -     -8  -8139  -9181   -894  -1115   -701  -1378      *      * 
    29  -2545  -2076  -5152  -4766   1514  -4854  -4331   2530  -4636  -1265  -1206  -4502  -4633  -4408  -4658  -4151  -2524   2788  -3781  -3312    29
     -   -149   -500    233     43   -381    399    106   -626    210   -466   -720    275    394     45     96    359    117   -369   -294   -249 
     -     -8  -8139  -9181   -894  -1115   -701  -1378      *      * 
    30  -1340  -2227  -1306   1098  -3179   2470  -1631  -2839  -1473  -3001  -2191  -1354  -2581  -1300  -1928   1324  -1499    746  -3308  -2750    30
     -   -149   -500    233     43   -381    399    106   -626    210   -466   -720    275    394     45     96    359    117   -369   -294   -249 
     -     -8  -8139  -9181   -894  -1115   -701  -1378      *      * 
    31  -4814  -3765  -5215  -5559   2063  -5086  -1323  -3700  -5123  -3016  -3110  -3734  -4957  -3870  -4499  -4356  -4675  -3865   -571   4576    31
     -   -149   -500    233     43   -381    399    106   -626    210   -466   -720    275    394     45     96    359    117   -369   -294   -249 
     -     -8  -8139  -9181   -894  -1115   -701  -1378      *      * 
    32  -1527  -2910   -697   2587  -3138    583  -1057  -2951   -705  -2924  -2084   -862  -2444   1533  -1174  -1385  -1491  -2548   3489  -2383    32
     -   -149   -500    233     43   -381    399    106   -626    210   -466   -720    275    394     45     96    359    117   -369   -294   -249 
     -     -8  -8139  -9181   -894  -1115   -701  -1378      *      * 
    33  -2798  -2374  -5242  -4697   2070  -4769  -3713   1397  -4434   2017   -327  -4431  -4403  -3756  -4177  -3982  -2720   1794  -2934  -2829    33
     -   -149   -500    233     43   -381    399    106   -626    210   -466   -720    275    394     45     96    359    117   -369   -294   -249 
     -     -8  -8139  -9181   -894  -1115   -701  -1378      *      * 
    34  -1213  -1783  -1551  -1032   1300  -2342   1795  -1448   -858    989   -942   1697  -2424   2238  -1213  -1326  -1150  -1282  -1671   -942    34
     -   -149   -500    233     43   -381    399    106   -626    210   -466   -720    275    394     45     96    359    117   -369   -294   -249 
     -     -8  -8139  -9181   -894  -1115   -701  -1378      *      * 
    35  -1893  -1618  -4253  -3692  -1517  -3647  -2665     37  -3366    485   1962  -3290  -3605  -2999  -3228  -2787   1679   2728  -2411  -2103    35
     -   -149   -500    233     43   -381    399    106   -626    210   -466   -720    275    394     45     96    359    117   -369   -294   -249 
     -     -8  -8139  -9181   -894  -1115   -701  -1378      *      * 
    36  -1631  -2488  -1861  -1671  -3880  -2380  -1820  -3586   1674  -3569  -2754  -1717   2995  -1459  -1338   1728  -1817  -2947  -3656  -3230    36
     -   -149   -500    233     43   -381    399    106   -626    210   -466   -720    275    394     45     96    359    117   -369   -294   -249 
     -     -8  -8139  -9181   -894  -1115   -701  -1378      *      * 
    37    666  -2294   -787   1408  -2536  -1975   2073  -2236   -332  -2282   3127   1228  -2103   -276   -821   -952   -981  -1879  -2535  -1900    37
     -   -149   -500    233     43   -381    399    106   -626    210   -466   -720    275    394     45     96    359    117   -369   -294   -249 
     -     -8  -8139  -9181   -894  -1115   -701  -1378      *      * 
    38   -921  -2055   -939   -396   1115  -1942   -655  -1981   -293  -2069  -1226   1654    811   -248    988    695   1382  -1653  -2358  -1759    38
     -   -149   -500    233     43   -381    399    106   -626    210   -466   -720    275    394     45     96    359    117   -369   -294   -249 
     -     -8  -8139  -9181   -894  -1115   -701  -1378      *      * 
    39  -1008   3244  -2923  -2319   1346  -2492   2571   -429  -2001    575   -125  -2000  -2558  -1705  -1953    301    912   -343  -1360   -993    39
     -   -149   -500    233     43   -381    399    106   -626    210   -466   -720    275    394     45     96    359    117   -369   -294   -249 
     -     -8  -8139  -9181   -894  -1115   -701  -1378      *      * 
    40   1400   -928  -2811  -2208   1878  -2483  -1326   1106    383    596   -124  -1941  -2539  -1631  -1895    259   -944   -338  -1378  -1020    40
     -   -149   -500    233     43   -381    399    106   -626    210   -466   -720    275    394     45     96    359    117   -369   -294   -249 
     -     -8  -8139  -9181   -894  -1115   -701  -1378      *      * 
    41   1591  -2289  -3425  -3036   2263  -3528  -1288  -1933  -2774  -1989  -1534  -2631  -3578   1530  -2806  -2628  -2318  -1874   -849   3263    41
     -   -149   -500    233     43   -381    399    106   -626    210   -466   -720    275    394     45     96    359    117   -369   -294   -249 
     -     -8  -8139  -9181   -894  -1115   -701  -1378      *      * 
    42   -996  -2480    809   1858  -2796  -1912   -611  -2550   1092    -65  -1574   1306  -2034   1509   -726   -868   -940  -2100  -2661  -1970    42
     -   -149   -500    233     43   -381    399    106   -626    210   -466   -720    275    394     45     96    359    117   -369   -294   -249 
     -     -8  -8139  -9181   -894  -1115   -701  -1378      *      * 
    43  -1154  -1374  -2064    733   1400  -2446  -1119   -910   1359   1441   -510  -1528  -2508  -1125  -1420  -1460  -1090   -813   2850  -1042    43
     -   -149   -500    233     43   -381    399    106   -626    210   -466   -720    275    394     45     96    359    117   -369   -294   -249 
     -     -8  -8139  -9181   -894  -1115   -701  -1378      *      * 
    44  -1090  -2526   -755    999  -2860  -1985   -689  -2599   -257  -2549  -1646   2367   1465   -243   1087   -967    934  -2162  -2718  -2049    44
     -   -149   -500    233     43   -381    399    106   -626    210   -466   -720    275    394     45     96    359    117   -369   -294   -249 
     -     -8  -8139  -9181   -894  -1115   -701  -1378      *      * 
    45    603  -1916  -1098   1409  -2166  -2035   -862  -1801   -588   1315  -1175   -875    935   -511  -1037    675   -988  -1528  -2335  -1787    45
     -   -149   -500    233     43   -381    399    106   -626    210   -466   -720    275    394     45     96    359    117   -369   -294   -249 
     -     -8  -8139  -9181   -894  -1115   -701  -1378      *      * 
    46    374  -2281   -764   1379  -2574    367   -549    267   -147  -2289  -1388   -531    832   1446   -648    722   -838  -1890  -2493  -1832    46
     -   -149   -500    233     43   -381    399    106   -626    210   -466   -720    275    394     45     96    359    117   -369   -294   -249 
     -  -1226  -8139   -814   -894  -1115   -701  -1378      *      * 
    47   -926  -1493  -1863  -2030  -3357   2791  -2214  -3274  -2351  -3416  -2657  -1732   2635  -2121  -2489  -1121  -1308  -2422  -3261  -3188    47
     -   -149   -500    233     43   -381    399    106   -626    210   -466   -720    275    394     45     96    359    117   -369   -294   -249 
     -   -909  -6931  -1123   -894  -1115  -2714   -239      *      * 
    48   -951  -1235  -1370  -1471  -2205  -1327  -1475  -2181  -1508  -2288  -1848  -1378   3769  -1492  -1590  -1147  -1233  -1800  -2064  -2041    48
     -   -149   -500    233     43   -381    399    106   -626    210   -466   -720    275    394     45     96    359    117   -369   -294   -249 
     -    -33  -6055  -7097   -894  -1115   -333  -2279      *      * 
    49  -1446  -3014   1490   1305  -3311  -2039   -941  -3091   1694  -3009  -2143   -652  -2306   2828  -1192  -1260  -1414  -2629  -3171  -2425    49
     -   -149   -500    233     43   -381    399    106   -626    210   -466   -720    275    394     45     96    359    117   -369   -294   -249 
     -     -9  -7948  -8990   -894  -1115  -1436   -666      *      * 
    50  -1383  -2875   -541   1703  -3209  -2058   -866  -2958   2042  -2873  -2006   1195   1935   -440   -897  -1218  -1336  -2514  -3019  -2332    50
     -   -149   -500    233     43   -381    399    106   -626    210   -466   -720    275    394     45     96    359    117   -369   -294   -249 
     -     -9  -7948  -8990   -894  -1115   -379  -2113      *      * 
    51   1144  -2325   -762   1000  -2631  -1875   -531  -2367    891  -2332  -1419   -517  -1967   1489    786   -785    635    529  -2515  -1847    51
     -   -149   -500    233     43   -381    399    106   -626    210   -466   -720    275    394     45     96    359    117   -369   -294   -249 
     -     -8  -8139  -9181   -894  -1115   -701  -1378      *      * 
    52  -1022  -2332   -917   1045  -2619  -1994   -628    323   -148  -2317  -1441   -654  -2085   2516   1063   -929   1528  -1936  -2523  -1903    52
     -   -149   -500    233     43   -381    399    106   -626    210   -466   -720    275    394     45     96    359    117   -369   -294   -249 
     -     -8  -8139  -9181   -894  -1115   -701  -1378      *      * 
    53  -2760  -2264  -5368  -4967  -2147  -5118  -4615   2119  -4848   1871   -910  -4780  -4765  -4449  -4804  -4441  -2726   2389  -3796  -3574    53
     -   -149   -500    233     43   -381    399    106   -626    210   -466   -720    275    394     45     96    359    117   -369   -294   -249 
     -     -8  -8139  -9181   -894  -1115   -701  -1378      *      * 
    54  -3793  -3596  -4110  -4009   4247  -4182  -2048  -3486   1069  -3072  -2993  -3510  -4403  -3195  -2812  -3832  -3814  -3558  -1614   -520    54
     -   -149   -500    233     43   -381    399    106   -626    210   -466   -720    275    394     45     96    359    117   -369   -294   -249 
     -     -8  -8139  -9181   -894  -1115   -701  -1378      *      * 
    55  -1525   3296  -4224  -3939  -2375  -2740  -3025   1270  -3574  -1845  -1451  -3050  -3245  -3270  -3438  -2034   3159   -543  -3099  -2763    55
     -   -149   -500    233     43   -381    399    106   -626    210   -466   -720    275    394     45     96    359    117   -369   -294   -249 
     -     -8  -8139  -9181   -894  -1115   -701  -1378      *      * 
    56  -2833  -2806  -3372  -2977   -185  -3786   4063  -2508  -2331    384  -2016  -2650  -3798   1167  -2393  -2908  -2742  -2473   -860   3029    56
     -   -149   -500    233     43   -381    399    106   -626    210   -466   -720    275    394     45     96    359    117   -369   -294   -249 
     -     -8  -8139  -9181   -894  -1115   -701  -1378      *      * 
    57  -1349  -1201  -3380  -2774   1181  -2867   2082   1604  -2411   1769   -147  -2396  -2885   1227  -2302  -1947  -1285   -545  -1477  -1041    57
     -   -149   -500    233     43   -381    399    106   -626    210   -466   -720    275    394     45     96    359    117   -369   -294   -249 
     -     -8  -8139  -9181   -894  -1115   -701  -1378      *      * 
    58  -1191  -1007  -3481  -2863   -861  -2754   2045   1627  -2473    633   -163  -2373  -2790  -2102  -2294  -1843  -1133   2062  -1423   1743    58
     -   -149   -500    233     43   -381    399    106   -626    210   -466   -720    275    394     45     96    359    117   -369   -294   -249 
     -     -8  -8139  -9181   -894  -1115   -701  -1378      *      * 
    59  -1774  -1572  -3713  -3160  -1822  -3478  -2494   2119   1358  -1271   -865  -2943  -3490  -2659  -2813  -2603   1038   2309  -2564  -2179    59
     -   -149   -500    233     43   -381    399    106   -626    210   -466   -720    275    394     45     96    359    117   -369   -294   -249 
     -     -8  -8139  -9181   -894  -1115   -701  -1378      *      * 
    60  -3252  -3777  -4254  -2570  -4763  -3659  -1465  -4007   2055  -3597  -2963  -2364  -3576  -1049   3642  -3126  -2871  -3810  -3377  -3362    60
     -   -149   -500    233     43   -381    399    106   -626    210   -466   -720    275    394     45     96    359    117   -369   -294   -249 
     -     -8  -8139  -9181   -894  -1115   -701  -1378      *      * 
    61  -1173  -2104  -1105   2717  -2181  -2177   -885    474   -529  -1812   1624   -918  -2288   1484   -939  -1176  -1113  -1524  -2391  -1849    61
     -   -149   -500    233     43   -381    399    106   -626    210   -466   -720    275    394     45     96    359    117   -369   -294   -249 
     -     -8  -8139  -9181   -894  -1115   -701  -1378      *      * 
    62  -2349  -3777   3334   -784  -4206  -2445  -1873  -3790  -2111  -4052  -3410   1592  -2984  -1564  -2894  -2126  -2461   1395  -4339  -3440    62
     -   -149   -500    233     43   -381    399    106   -626    210   -466   -720    275    394     45     96    359    117   -369   -294   -249 
     -     -8  -8139  -9181   -894  -1115   -701  -1378      *      * 
    63   2421  -2516   -809   1114  -2962  -2062   -949  -2681   -600  -2693  -1826   -810  -2282   1548  -1088  -1146    655  -2256  -2910  -2256    63
     -   -149   -500    233     43   -381    399    106   -626    210   -466   -720    275    394     45     96    359    117   -369   -294   -249 
     -  -1780  -8139   -504   -894  -1115   -701  -1378      *      * 
    64  -1055  -1717   -375   -568  -2213  -1422  -1072  -2523  -1004  -2631  -2057   3795  -1945   -912  -1303  -1083  -1263  -2076  -2290  -1765    64
     -   -149   -500    233     43   -381    399    106   -626    210   -466   -720    275    394     45     96    359    117   -369   -294   -249 
     -    -26  -6385  -7427   -894  -1115  -2954   -199      *      * 
    65  -1305  -1921   -715   -683  -2097  -1683   -843  -2245   -289  -2141  -1667   -853  -2051   3910   -455  -1301  -1364  -2005  -2094  -1653    65
     -   -149   -500    233     43   -381    399    106   -626    210   -466   -720    275    394     45     96    359    117   -369   -294   -249 
     -    -26  -6385  -7427   -894  -1115  -2954   -199      *      * 
    66  -1323  -1058  -3072  -2840   -892  -2808  -2299   3298  -2526     69     68  -2615  -2924  -2413  -2524  -2282  -1362   1023  -2046  -1623    66
     -   -149   -500    233     43   -381    399    106   -626    210   -466   -720    275    394     45     96    359    117   -369   -294   -249 
     -    -26  -6385  -7427   -894  -1115  -2954   -199      *      * 
    67  -1468  -1109  -3580  -3073   -296  -3332  -2293   2403  -2762   1959    818  -2893  -3066  -2309  -2655  -2545  -1408    811  -1702  -1506    67
     -   -149   -500    233     43   -381    399    106   -626    210   -466   -720    275    394     45     96    359    117   -369   -294   -249 
     -    -26  -6385  -7427   -894  -1115   -121  -3631      *      * 
    68   -985  -1321  -1715   1223   1213  -2248   2726    965   -992    423   -486  -1262  -2320   1058  -1298  -1237   -924   -769  -1690  -1243    68
     -   -149   -500    233     43   -381    399    106   -626    210   -466   -720    275    394     45     96    359    117   -369   -294   -249 
     -     -8  -8139  -9181   -894  -1115   -701  -1378      *      * 
    69    627  -2189   -867   1377  -2436  -1953   -638  -2122   1135   1181  -1319   -639  -2057   -218   -717    655   -906  -1774  -2437  -1819    69
     -   -149   -500    233     43   -381    399    106   -626    210   -466   -720    275    394     45     96    359    117   -369   -294   -249 
     -     -8  -8139  -9181   -894  -1115   -701  -1378      *      * 
    70    588  -1807  -3629  -3579  -2612    519  -2942  -2053  -3386   2805  -1735  -2755  -3027  -3077  -3289  -1737  -1730  -1869  -3255  -2981    70
     -   -149   -500    233     43   -381    399    106   -626    210   -466   -720    275    394     45     96    359    117   -369   -294   -249 
     -     -8  -8139  -9181   -894  -1115   -701  -1378      *      * 
    71  -4817  -3764  -5219  -5564   3786  -5092  -1318  -3698  -5126  -3013  -3106  -3732  -4958  -3868  -4500  -4356  -4676  -3863   -566   3534    71
     -   -149   -500    233     43   -381    399    106   -626    210   -466   -720    275    394     45     96    359    117   -369   -294   -249 
     -     -8  -8139  -9181   -894  -1115   -701  -1378      *      * 
    72   1491  -2071  -3884  -4207  -4609   3354  -3798  -4453  -4328  -4702  -3800  -2979  -3104  -3852  -4113  -1724  -1945  -3239  -4714  -4710    72
     -   -149   -500    233     43   -381    399    106   -626    210   -466   -720    275    394     45     96    359    117   -369   -294   -249 
     -     -8  -8139  -9181   -894  -1115   -701  -1378      *      * 
    73  -5034  -4190  -5391  -5719   4533  -4726  -2798  -4321  -5608  -3671  -3792  -4748  -5014  -4860  -5084  -5093  -5125  -4543  -2090  -1021    73
     -   -149   -500    233     43   -381    399    106   -626    210   -466   -720    275    394     45     96    359    117   -369   -294   -249 
     -     -8  -8139  -9181   -894  -1115   -701  -1378      *      * 
    74    556  -1802  -1789  -1389  -2535    754  -1509  -2169  -1345   1186  -1600   2396  -2462  -1230  -1725    805  -1232  -1806  -2769  -2295    74
     -   -149   -500    233     43   -381    399    106   -626    210   -466   -720    275    394     45     96    359    117   -369   -294   -249 
     -     -8  -8139  -9181   -894  -1115   -701  -1378      *      * 
    75  -1076  -2520   -802    987  -2852  -1990   -653  -2587   -180  -2525  -1619   1942  -2103   1262   1144   -951   1966  -2151  -2682  -2023    75
     -   -149   -500    233     43   -381    399    106   -626    210   -466   -720    275    394     45     96    359    117   -369   -294   -249 
     -     -8  -8139  -9181   -894  -1115   -701  -1378      *      * 
    76  -1225  -2522  -1143    938  -2861  -2165   -724  -2540   1632   1266  -1629   -819  -2242   -284   1209    733  -1141  -2159  -2650  -2076    76
     -   -149   -500    233     43   -381    399    106   -626    210   -466   -720    275    394     45     96    359    117   -369   -294   -249 
     -     -8  -8139  -9181   -894  -1115   -701  -1378      *      * 
    77    635  -2585   1162   1993  -2897    451   -698  -2655   -331  -2600  -1689   -586  -2105   1258   -857   -956    653  -2204  -2772  -2070    77
     -   -149   -500    233     43   -381    399    106   -626    210   -466   -720    275    394     45     96    359    117   -369   -294   -249 
     -     -8  -8139  -9181   -894  -1115   -701  -1378      *      * 
    78  -2869  -4787   1284   3584  -4992  -2599  -2067  -5025  -2482  -4852  -4303  -1211  -3187  -1767  -3457  -2482  -2974  -4466  -4950  -3924    78
     -   -149   -500    233     43   -381    399    106   -626    210   -466   -720    275    394     45     96    359    117   -369   -294   -249 
     -     -8  -8139  -9181   -894  -1115   -701  -1378      *      * 
    79  -3238  -3771  -4255  -2553  -4756  -3652  -1448  -3992   2880  -3582  -2946  -2348  -3565  -1031   3132  -3110  -2854  -3795  -3366  -3348    79
     -   -149   -500    233     43   -381    399    106   -626    210   -466   -720    275    394     45     96    359    117   -369   -294   -249 
     -     -8  -8139  -9181   -894  -1115   -701  -1378      *      * 
    80    599  -2351   1091   2002  -2614  -1972   -715    602   -368  -2351  -1487   -643  -2112   -291   -875   -962   1408  -1928  -2601  -1951    80
     -   -149   -500    233     43   -381    399    106   -626    210   -466   -720    275    394     45     96    359    117   -369   -294   -249 
     -     -8  -8139  -9181   -894  -1115   -701  -1378      *      * 
    81  -3305  -2832  -5595  -5025  -1178  -5166  -3673   1367  -4706   2636   -126  -4790  -4600  -3785  -4317  -4405  -3182  -1361   3701  -2462    81
     -   -149   -500    233     43   -381    399    106   -626    210   -466   -720    275    394     45     96    359    117   -369   -294   -249 
     -     -8  -8139  -9181   -894  -1115   -701  -1378      *      * 
    82  -5034  -4190  -5391  -5719   4533  -4726  -2798  -4321  -5608  -3671  -3792  -4748  -5014  -4860  -5084  -5093  -5125  -4543  -2090  -1021    82
     -   -149   -500    233     43   -381    399    106   -626    210   -466   -720    275    394     45     96    359    117   -369   -294   -249 
     -     -8  -8139  -9181   -894  -1115   -701  -1378      *      * 
    83   -897   1782   -758    973  -2648    450   -531  -2388   1673  -2347  -1430   -515  -1966    -76    820    425    857  -1953  -2525  -1854    83
     -   -149   -500    233     43   -381    399    106   -626    210   -466   -720    275    394     45     96    359    117   -369   -294   -249 
     -     -8  -8139  -9181   -894  -1115   -701  -1378      *      * 
    84  -2035  -3179  -2021   2151  -3753  -2795  -1069  -3298   1942  -3080  -2289  -1438  -2827   1644   2045  -1905  -1869  -2951  -3057  -2694    84
     -   -149   -500    233     43   -381    399    106   -626    210   -466   -720    275    394     45     96    359    117   -369   -294   -249 
     -     -8  -8139  -9181   -894  -1115   -701  -1378      *      * 
    85  -3919  -3299  -5999  -5573   1324  -5737  -3709   -938  -5323   3084   -225  -5306  -4962  -4105  -4790  -5159  -3767  -1764  -2572  -2076    85
     -   -149   -500    233     43   -381    399    106   -626    210   -466   -720    275    394     45     96    359    117   -369   -294   -249 
     -     -8  -8139  -9181   -894  -1115   -701  -1378      *      * 
    86  -3443  -2902  -5870  -5316  -1394  -5577  -4403   3073  -5099   1698   2469  -5271  -4838  -4081  -4698  -4890  -3324   -999  -3143  -3267    86
     -   -149   -500    233     43   -381    399    106   -626    210   -466   -720    275    394     45     96    359    117   -369   -294   -249 
     -     -8  -8139  -9181   -894  -1115   -701  -1378      *      * 
    87  -1706  -3243   -590   1570  -3572   1642  -1160  -3340   2207  -3248  -2401   1393  -2535   -748  -1298  -1517  -1676  -2884  -3395  -2673    87
     -   -149   -500    233     43   -381    399    106   -626    210   -466   -720    275    394     45     96    359    117   -369   -294   -249 
     -     -8  -8139  -9181   -894  -1115   -701  -1378      *      * 
    88  -2247  -1859  -4764  -4289  -2099  -4302  -3556   1547  -4058   1042   -999  -3949  -4183  -3778  -3998  -3510   1555   2584  -3223  -2859    88
     -   -149   -500    233     43   -381    399    106   -626    210   -466   -720    275    394     45     96    359    117   -369   -294   -249 
     -     -8  -8139  -9181   -894  -1115   -701  -1378      *      * 
    89  -1342  -2062  -2247  -2340  -4087  -2148  -2670  -3879  -2704  -4042  -3167   3382  -2834  -2442  -2978   1023   2112  -2934  -4225  -3827    89
     -   -149   -500    233     43   -381    399    106   -626    210   -466   -720    275    394     45     96    359    117   -369   -294   -249 
     -     -8  -8139  -9181   -894  -1115   -701  -1378      *      * 
    90  -4436  -4204  -5093  -5463  -5894   3833  -5029  -6628  -5766  -6298  -5971  -5142  -4805  -5547  -5386  -4728  -4816  -5863  -4925  -5850    90
     -   -149   -500    233     43   -381    399    106   -626    210   -466   -720    275    394     45     96    359    117   -369   -294   -249 
     -     -8  -8139  -9181   -894  -1115   -701  -1378      *      * 
    91  -2625  -2123  -5304  -4993  -2771  -5111  -5142   2954  -4950  -1530  -1473  -4797  -4873  -4895  -5108  -4492  -2621   2830  -4511  -3997    91
     -   -149   -500    233     43   -381    399    106   -626    210   -466   -720    275    394     45     96    359    117   -369   -294   -249 
     -     -8  -8139  -9181   -894  -1115   -701  -1378      *      * 
    92  -4436  -4204  -5093  -5463  -5894   3833  -5029  -6628  -5766  -6298  -5971  -5142  -4805  -5547  -5386  -4728  -4816  -5863  -4925  -5850    92
     -   -149   -500    233     43   -381    399    106   -626    210   -466   -720    275    394     45     96    359    117   -369   -294   -249 
     -     -8  -8139  -9181   -894  -1115   -701  -1378      *      * 
    93   1033  -1837  -3707  -3790  -4318    913  -3418  -4111  -3749  -4343  -3406  -2676   3142  -3358  -3694   1509  -1655  -2941  -4520  -4365    93
     -   -149   -500    233     43   -381    399    106   -626    210   -466   -720    275    394     45     96    359    117   -369   -294   -249 
     -     -8  -8139  -9181   -894  -1115   -701  -1378      *      * 
    94  -3081  -3706  -3946  -2378  -4642  -3558  -1365  -3885   3070  -3493  -2838  -2219  -3467   1705   2391  -2947  -2716  -3675  -3304  -3251    94
     -   -149   -500    233     43   -381    399    106   -626    210   -466   -720    275    394     45     96    359    117   -369   -294   -249 
     -     -8  -8139  -9181   -894  -1115   -701  -1378      *      * 
    95    753  -1009  -3117  -2535  -1033    504  -1546   1115  -2210   1558   -256  -2154  -2655  -1902  -2139  -1636   1460   -368  -1544  -1195    95
     -   -149   -500    233     43   -381    399    106   -626    210   -466   -720    275    394     45     96    359    117   -369   -294   -249 
     -     -8  -8139  -9181   -894  -1115   -701  -1378      *      * 
    96   3631  -2768  -4492  -4815  -4888  -2992  -4271  -4781  -4818  -5025  -4365  -3727  -3728  -4477  -4545  -2567  -2762  -3852  -4724  -4942    96
     -   -149   -500    233     43   -381    399    106   -626    210   -466   -720    275    394     45     96    359    117   -369   -294   -249 
     -     -8  -8139  -9181   -894  -1115   -701  -1378      *      * 
    97  -3672  -3092  -6040  -5509  -1371  -5795  -4568   1374  -5280   3014   -156  -5539  -4956  -4166  -4826  -5190  -3542  -1218  -3169  -3305    97
     -   -149   -500    233     43   -381    399    106   -626    210   -466   -720    275    394     45     96    359    117   -369   -294   -249 
     -     -8  -8139  -9181   -894  -1115   -701  -1378      *      * 
    98   2756  -2378  -1954  -1705  -3690  -2347  -1799  -3383  -1145  -3415  -2605   1950  -2801  -1448   1374  -1629  -1740  -2788  -3543  -3116    98
     -   -149   -500    233     43   -381    399    106   -626    210   -466   -720    275    394     45     96    359    117   -369   -294   -249 
     -     -8  -8139  -9181   -894  -1115   -701  -1378      *      * 
    99  -2817  -2316  -5416  -5007  -2068  -5169  -4622   2909  -4885   1775   -831  -4834  -4783  -4428  -4813  -4495  -2778   1483  -3740  -3561    99
     -   -149   -500    233     43   -381    399    106   -626    210   -466   -720    275    394     45     96    359    117   -369   -294   -249 
     -     -8  -8139  -9181   -894  -1115   -701  -1378      *      * 
   100  -3672  -3092  -6040  -5509  -1371  -5795  -4568   1374  -5280   3014   -156  -5539  -4956  -4166  -4826  -5190  -3542  -1218  -3169  -3305   100
     -   -149   -500    233     43   -381    399    106   -626    210   -466   -720    275    394     45     96    359    117   -369   -294   -249 
     -     -8  -8139  -9181   -894  -1115   -701  -1378      *      * 
   101  -1846  -3283   -542   1199  -3880    751  -1489  -3697  -1413  -3640  -2820   1967  -2683  -1111  -2039   2428  -1910  -3160  -3826  -3031   101
     -   -149   -500    233     43   -381    399    106   -626    210   -466   -720    275    394     45     96    359    117   -369   -294   -249 
     -     -8  -8139  -9181   -894  -1115   -701  -1378      *      * 
   102    652  -1944  -2273  -1949  -3656    563  -2118  -3406  -1930  -3519  -2615   2681  -2618  -1790  -2295   1727   1202  -2607  -3727  -3269   102
     -   -149   -500    233     43   -381    399    106   -626    210   -466   -720    275    394     45     96    359    117   -369   -294   -249 
     -     -8  -8139  -9181   -894  -1115   -701  -1378      *      * 
   103   -993   -959    397  -2034   1276    436  -1276   1153  -1768    550   2653    706  -2505  -1516  -1812  -1497   -933   -378  -1402  -1037   103
     -   -149   -500    233     43   -381    399    106   -626    210   -466   -720    275    394     45     96    359    117   -369   -294   -249 
     -     -8  -8139  -9181   -894  -1115   -701  -1378      *      * 
   104  -1022  -2275   1021   -381  -2580    526   -713  -2281   -341    561  -1455   -672  -2105   -291   1128   1710   -979  -1907  -2565  -1932   104
     -   -149   -500    233     43   -381    399    106   -626    210   -466   -720    275    394     45     96    359    117   -369   -294   -249 
     -     -8  -8139  -9181   -894  -1115   -701  -1378      *      * 
   105    412  -1226  -1844   1202  -1233  -2270  -1043   -787  -1118    420   -410  -1352   1727   -977  -1390  -1272   -912    661  -1637   1609   105
     -   -149   -500    233     43   -381    399    106   -626    210   -466   -720    275    394     45     96    359    117   -369   -294   -249 
     -     -8  -8139  -9181   -894  -1115   -701  -1378      *      * 
   106  -2040  -3723   -402   2598  -3992    744  -1450  -3824  -1385  -3728  -2931   2342  -2725   1303  -2032  -1792  -2052  -3338  -3905  -3056   106
     -   -149   -500    233     43   -381    399    106   -626    210   -466   -720    275    394     45     96    359    117   -369   -294   -249 
     -     -8  -8139  -9181   -894  -1115   -701  -1378      *      * 
   107    587  -2013   -917   1648  -2205    459   -630    325   -284  -1973   1501   -655  -2039   1904   -758   -875   -852  -1563  -2285  -1694   107
     -   -149   -500    233     43   -381    399    106   -626    210   -466   -720    275    394     45     96    359    117   -369   -294   -249 
     -     -8  -8139  -9181   -894  -1115   -701  -1378      *      * 
   108  -1177  -1123  -2885  -2242   2997  -2623  -1387   -559    486    586   -252  -2011  -2666  -1608    644  -1692  -1111    998  -1517  -1139   108
     -   -149   -500    233     43   -381    399    106   -626    210   -466   -720    275    394     45     96    359    117   -369   -294   -249 
     -     -8  -8139  -9181   -894  -1115   -701  -1378      *      * 
   109    372  -2252    697    963  -2528  -1880   -546    552   1139  -2248  -1354   -534  -1974   1200   -645   -794   -831   1201  -2463  -1809   109
     -   -149   -500    233     43   -381    399    106   -626    210   -466   -720    275    394     45     96    359    117   -369   -294   -249 
     -     -8  -8139  -9181   -894  -1115   -701  -1378      *      * 
   110  -1148  -2598   -660   1118  -2875  -1996   -745  -2641   -378  -2603  -1709   1038  -2153   2288   -890    649  -1097  -2211  -2779   2602   110
     -   -149   -500    233     43   -381    399    106   -626    210   -466   -720    275    394     45     96    359    117   -369   -294   -249 
     -     -8  -8139  -9181   -894  -1115   -701  -1378      *      * 
   111   2827  -1984  -4353  -4280  -2814  -3007  -3674   2442  -4035  -1978  -1785  -3402  -3564  -3776  -3937  -2366  -2090   -497  -3796  -3450   111
     -   -149   -500    233     43   -381    399    106   -626    210   -466   -720    275    394     45     96    359    117   -369   -294   -249 
     -     -8  -8139  -9181   -894  -1115   -701  -1378      *      * 
   112  -2200  -1828  -4640  -4147  -2087  -4218  -3420   2968    415    307  -1004  -3828  -4113  -3632  -3805  -3414  -2167   2018  -3158  -2785   112
     -   -149   -500    233     43   -381    399    106   -626    210   -466   -720    275    394     45     96    359    117   -369   -294   -249 
     -     -8  -8139  -9181   -894  -1115   -701  -1378      *      * 
   113    584  -2882   1295   2433  -3172  -2087   -954  -2931   -679  -2893  -2017   1059  -2318   -530  -1237  -1229  -1351    652  -3086  -2358   113
     -   -149   -500    233     43   -381    399    106   -626    210   -466   -720    275    394     45     96    359    117   -369   -294   -249 
     -   -313  -8139  -2384   -894  -1115   -701  -1378      *      * 
   114  -1498  -2696  -1477   -809  -3186  -2340   -743  -2793   1606  -2653  -1830   1506  -2397   -306   2089  -1386   2032  -2427  -2702  -2256   114
     -   -149   -500    233     43   -381    399    106   -626    210   -466   -720    275    394     45     96    359    117   -369   -294   -249 
     -     -9  -7835  -8877   -894  -1115   -305  -2390      *      * 
   115  -1295  -2807   -594   2509  -3124    614   -865  -2890   1050  -2826  -1932   1039  -2252   -429  -1057    434  -1254  -2434  -2995  -2278   115
     -   -149   -500    233     43   -381    399    106   -626    210   -466   -720    275    394     45     96    359    117   -369   -294   -249 
     -     -8  -8139  -9181   -894  -1115   -701  -1378      *      * 
   116  -2684  -4714   2352   2339  -4840  -2476  -1895  -4815  -2262  -4655  -4055   2744  -3050  -1580  -3226  -2302  -2774  -4262  -4854  -3749   116
     -   -149   -500    233     43   -381    399    106   -626    210   -466   -720    275    394     45     96    359    117   -369   -294   -249 
     -     -8  -8139  -9181   -894  -1115   -701  -1378      *      * 
   117  -1306  -1122  -3492    592  -1095  -2902  -1791   1348  -2541    383   -291  -2483  -2930  -2209  -2420  -1993  -1250   2225  -1685   2185   117
     -   -149   -500    233     43   -381    399    106   -626    210   -466   -720    275    394     45     96    359    117   -369   -294   -249 
     -     -8  -8139  -9181   -894  -1115   -701  -1378      *      * 
   118    577  -2382   -730   1072  -2702    159   1664  -2449   1754  -2399  -1479   -520  -1983    -96   -637   1101   -864  -2005  -2570  -1891   118
     -   -149   -500    233     43   -381    399    106   -626    210   -466   -720    275    394     45     96    359    117   -369   -294   -249 
     -     -8  -8139  -9181   -894  -1115   -701  -1378      *      * 
   119   1512  -1893  -1182   -610   1085  -2086   -741  -1660    850    219  -1036   -848  -2166   1457   1021  -1034   -945  -1419  -2181  -1655   119
     -   -149   -500    233     43   -381    399    106   -626    210   -466   -720    275    394     45     96    359    117   -369   -294   -249 
     -     -8  -8139  -9181   -894  -1115   -701  -1378      *      * 
   120  -3370  -2885  -5752  -5288  -1476  -5339  -4399   -489  -5034   2985   -282  -5160  -4805  -4129  -4681  -4714  -3298   1183  -3202  -3239   120
     -   -149   -500    233     43   -381    399    106   -626    210   -466   -720    275    394     45     96    359    117   -369   -294   -249 
     -     -8  -8139  -9181   -894  -1115   -701  -1378      *      * 
   121  -1049   3329  -2473  -1951  -1582  -2265  -1540  -1107  -1736  -1455   -771  -1802  -2539   1329  -1914    790   1546   1591  -2005  -1624   121
     -   -149   -500    233     43   -381    399    106   -626    210   -466   -720    275    394     45     96    359    117   -369   -294   -249 
     -     -8  -8139  -9181   -894  -1115   -701  -1378      *      * 
   122  -2393  -3408  -1998  -1540  -4130    352  -1337  -3650   3089  -3404  -2669  -1664  -3081   2497   -309  -2262  -2246  -3310  -3338  -3035   122
     -   -149   -500    233     43   -381    399    106   -626    210   -466   -720    275    394     45     96    359    117   -369   -294   -249 
     -     -8  -8139  -9181   -894  -1115   -701  -1378      *      * 
   123  -1793  -1519  -4193  -3611   1424  -3526  -2485   2408  -3267   1125   -436  -3171  -3482  -2872  -3093  -2652    999   1247  -2224  -1915   123
     -   -149   -500    233     43   -381    399    106   -626    210   -466   -720    275    394     45     96    359    117   -369   -294   -249 
     -     -8  -8139  -9181   -894  -1115   -701  -1378      *      * 
   124  -1567  -2685  -1208   -967  -3431  -2308  -1277  -3120   1238  -3090  -2260   1047   3195   -877  -1007  -1508    691  -2656  -3237  -2684   124
     -   -149   -500    233     43   -381    399    106   -626    210   -466   -720    275    394     45     96    359    117   -369   -294   -249 
     -     -8  -8139  -9181   -894  -1115   -701  -1378      *      * 
   125  -4436  -4204  -5093  -5463  -5894   3833  -5029  -6628  -5766  -6298  -5971  -5142  -4805  -5547  -5386  -4728  -4816  -5863  -4925  -5850   125
     -   -149   -500    233     43   -381    399    106   -626    210   -466   -720    275    394     45     96    359    117   -369   -294   -249 
     -     -8  -8139  -9181   -894  -1115   -701  -1378      *      * 
   126  -2283  -1924  -4852  -4474  -2486  -4305  -3993   2648  -4293  -1522  -1333  -4100  -4310  -4116  -4308    198  -2301   2786  -3716  -3275   126
     -   -149   -500    233     43   -381    399    106   -626    210   -466   -720    275    394     45     96    359    117   -369   -294   -249 
     -     -8  -8139  -9181   -894  -1115   -701  -1378      *      * 
   127  -2269  -2925  -2200  -2561  -4817   3370  -3256  -4976  -3574  -5018  -4283   2114  -3477  -3128  -3876  -2396  -2658  -3962  -4698  -4472   127
     -   -149   -500    233     43   -381    399    106   -626    210   -466   -720    275    394     45     96    359    117   -369   -294   -249 
     -     -8  -8139  -9181   -894  -1115   -701  -1378      *      * 
   128  -2050  -3126  -1492  -1287  -3967  -2632  -1425  -3611   3385  -3452  -2681   1063  -2909  -1026   -712    424  -2039  -3163  -3460  -3023   128
     -   -149   -500    233     43   -381    399    106   -626    210   -466   -720    275    394     45     96    359    117   -369   -294   -249 
     -     -8  -8139  -9181   -894  -1115   -701  -1378      *      * 
   129  -4483  -4356  -4379  -3991  -5412  -4235  -3306  -5554   3995  -5170  -4706  -3920  -4534  -3078  -2168  -4528  -4407  -5263  -4402  -4728   129
     -   -149   -500    233     43   -381    399    106   -626    210   -466   -720    275    394     45     96    359    117   -369   -294   -249 
     -     -8  -8139  -9181   -894  -1115   -701  -1378      *      * 
   130  -1131   -959  -3383  -2762   -917    513  -1573    971  -2387    557   2239  -2305  -2733  -2030  -2228  -1777   2085    896  -1458  -1116   130
     -   -149   -500    233     43   -381    399    106   -626    210   -466   -720    275    394     45     96    359    117   -369   -294   -249 
     -     -8  -8139  -9181   -894  -1115   -701  -1378      *      * 
   131   3631  -2768  -4492  -4815  -4888  -2992  -4271  -4781  -4818  -5025  -4365  -3727  -3728  -4477  -4545  -2567  -2762  -3852  -4724  -4942   131
     -   -149   -500    233     43   -381    399    106   -626    210   -466   -720    275    394     45     96    359    117   -369   -294   -249 
     -     -8  -8139  -9181   -894  -1115   -701  -1378      *      * 
   132  -1839  -3462   1321   2246  -3745    794  -1290  -3550  -1114  -3462  -2630   -874  -2606   -892   2344  -1621  -1830  -3078  -3631  -2836   132
     -   -149   -500    233     43   -381    399    106   -626    210   -466   -720    275    394     45     96    359    117   -369   -294   -249 
     -     -8  -8139  -9181   -894  -1115   -701  -1378      *      * 
   133   1142  -3276  -2480  -1570  -3925  -2993  -1145  -3405   2141  -3159  -2401  -1650  -2989   1614   2584  -2142  -2061  -3093  -3101  -2820   133
     -   -149   -500    233     43   -381    399    106   -626    210   -466   -720    275    394     45     96    359    117   -369   -294   -249 
     -     -8  -8139  -9181   -894  -1115   -701  -1378      *      * 
   134  -3649  -3074  -6040  -5457  -1318  -5774  -4480   2096  -5238   2541   2527  -5483  -4905  -4085  -4762  -5108  -3503  -1321  -3106  -3290   134
     -   -149   -500    233     43   -381    399    106   -626    210   -466   -720    275    394     45     96    359    117   -369   -294   -249 
     -     -8  -8139  -9181   -894  -1115   -701  -1378      *      * 
   135    652  -1768  -4372  -3749   1586  -3678  -2528   1898  -3383   1721   2287  -3327  -3558  -2849  -3140  -2796  -1954   -762  -2121  -1915   135
     -   -149   -500    233     43   -381    399    106   -626    210   -466   -720    275    394     45     96    359    117   -369   -294   -249 
     -  -1780  -8139   -504   -894  -1115   -701  -1378      *      * 
   136   2089   -429  -1386  -1256  -2139   -689  -1214  -1766  -1225  -2065  -1259   -815  -1351  -1041  -1415   2084   -146  -1070  -2381  -2025   136
     -   -149   -500    233     43   -381    399    106   -626    210   -466   -720    275    394     45     96    359    117   -369   -294   -249 
     -    -26  -6385  -7427   -894  -1115   -121  -3631      *      * 
   137  -3122  -2652  -5571  -5133  -1639  -5172  -4373   -243  -4906   2598   -447  -4955  -4745  -4173  -4651  -4523  -3071   2267  -3318  -3273   137
     -   -149   -500    233     43   -381    399    106   -626    210   -466   -720    275    394     45     96    359    117   -369   -294   -249 
     -     -8  -8139  -9181   -894  -1115   -701  -1378      *      * 
   138  -2600  -4559   2274   2961  -4687  -2464   2456  -4656  -2128  -4508  -3869  -1049  -3014  -1515  -3018  -2240  -2675  -4120  -4688  -3636   138
     -   -149   -500    233     43   -381    399    106   -626    210   -466   -720    275    394     45     96    359    117   -369   -294   -249 
     -     -8  -8139  -9181   -894  -1115   -701  -1378      *      * 
   139  -3766  -3167  -6141  -5547  -1294  -5906  -4554   1024  -5331   2916   2181  -5624  -4955  -4108  -4817  -5262  -3607  -1466  -3107  -3321   139
     -   -149   -500    233     43   -381    399    106   -626    210   -466   -720    275    394     45     96    359    117   -369   -294   -249 
     -     -8  -8139  -9181   -894  -1115   -701  -1378      *      * 
   140  -1234  -1656  -1821  -1242   1001  -2423   -996    869   2501  -1490   -819  -1354  -2487   1469  -1161  -1417  -1165  -1131  -1651   1326   140
     -   -149   -500    233     43   -381    399    106   -626    210   -466   -720    275    394     45     96    359    117   -369   -294   -249 
     -     -8  -8139  -9181   -894  -1115   -701  -1378      *      * 
   141  -2299  -4013   1958    944  -4347   2612  -1696  -4223  -1838  -4127  -3398  -1016  -2885  -1350  -2614  -2018   1078  -3700  -4326  -3389   141
     -   -149   -500    233     43   -381    399    106   -626    210   -466   -720    275    394     45     96    359    117   -369   -294   -249 
     -     -8  -8139  -9181   -894  -1115   -701  -1378      *      * 
   142  -2833  -3494  -3491  -2211   1352  -3418  -1341  -3591   3207  -3299  -2648  -2114  -3366   -951   2054  -2735  -2542  -3382  -3079  -2788   142
     -   -149   -500    233     43   -381    399    106   -626    210   -466   -720    275    394     45     96    359    117   -369   -294   -249 
     -     -8  -8139  -9181   -894  -1115   -701  -1378      *      * 
   143  -1441  -1485    588  -2117   2643  -2730  -1483   -929  -2077   1820   -569  -2015  -2851  -1793  -2193    316  -1408   -899  -1536   -899   143
     -   -149   -500    233     43   -381    399    106   -626    210   -466   -720    275    394     45     96    359    117   -369   -294   -249 
     -     -8  -8139  -9181   -894  -1115   -701  -1378      *      * 
   144    576  -2232    694    780  -2500  -1883   -549    512   1496     57  -1335   -540  -1976   -108   -650    689   -829  -1825  -2447  -1798   144
     -   -149   -500    233     43   -381    399    106   -626    210   -466   -720    275    394     45     96    359    117   -369   -294   -249 
     -     -8  -8139  -9181   -894  -1115   -701  -1378      *      * 
   145  -1382  -2823   1214   -403  -3101   1695   -962    829   -686  -2832  -1968   1054  -2324   2334  -1234  -1237  -1348  -2430  -3043  -2331   145
     -   -149   -500    233     43   -381    399    106   -626    210   -466   -720    275    394     45     96    359    117   -369   -294   -249 
     -     -8  -8139  -9181   -894  -1115   -701  -1378      *      * 
   146   -975  -1430    822   -969  -1465    121   -933  -1048   -861     82   -609   1851  -2267   -748  -1214  -1168   -918   1417   2752  -1356   146
     -   -149   -500    233     43   -381    399    106   -626    210   -466   -720    275    394     45     96    359    117   -369   -294   -249 
     -     -8  -8139  -9181   -894  -1115   -701  -1378      *      * 
   147  -1008  -2388   -832    969  -2692  -1961   2773  -2411   1945  -2387  -1493   -611  -2062   -171   -616    730   -944    492  -2574  -1928   147
     -   -149   -500    233     43   -381    399    106   -626    210   -466   -720    275    394     45     96    359    117   -369   -294   -249 
     -     -8  -8139  -9181   -894  -1115   -701  -1378      *      * 
   148   -928  -2395   -754   1069  -2721    156   -545  -2468   1141  -2408  -1486   1797    791   1250    801   -807   -866  -2020  -2571  -1895   148
     -   -149   -500    233     43   -381    399    106   -626    210   -466   -720    275    394     45     96    359    117   -369   -294   -249 
     -   -616  -8139  -1539   -894  -1115   -701  -1378      *      * 
   149  -1386  -1208  -3488  -2947   -902  -2965  -1988   2197  -2606   1947     50  -2596  -2984  -2263  -2509    731  -1356     79  -1792  -1489   149
     -   -149   -500    233     43   -381    399    106   -626    210   -466   -720    275    394     45     96    359    117   -369   -294   -249 
     -    -12  -7534  -8576   -894  -1115   -649  -1465      *      * 
   150  -1498  -3086   1939   2053  -3374  -2053   -988  -3162   1690  -3080  -2219   -664  -2338   1728  -1300  -1304  -1472  -2697  -3247  -2484   150
     -   -149   -500    233     43   -381    399    106   -626    210   -466   -720    275    394     45     96    359    117   -369   -294   -249 
     -     -9  -7955  -8997   -894  -1115  -1416   -678      *      * 
   151   -885   -841  -2609  -2015   1189    238  -1201   -358  -1734    449   3100  -1781    634  -1470  -1752    753   -832   -269  -1293   -930   151
     -   -149   -500    233     43   -381    399    106   -626    210   -466   -720    275    394     45     96    359    117   -369   -294   -249 
     -   -174  -7955  -3187   -894  -1115  -1416   -678      *      * 
   152   -798   -873  -2169  -1620   2098    751  -1066   1276  -1405   -773   -110    980  -2274  -1196  -1535  -1226   1253   -316  -1339   -949   152
     -   -149   -500    233     43   -381    399    106   -626    210   -466   -720    275    394     45     96    359    117   -369   -294   -249 
     -    -10  -7790  -8832   -894  -1115  -1805   -486      *      * 
   153   -920  -1735  -1057   1200  -2225    966   -990  -1779   -773  -2030  -1258   -917  -2154   -668  -1201   -986   2421    733  -2424  -1897   153
     -   -149   -500    233     43   -381    399    106   -626    210   -466   -720    275    394     45     96    359    117   -369   -294   -249 
     -   -509  -7790  -1772   -894  -1115  -1805   -486      *      * 
   154  -1066  -2549     72   1518  -2928   1335   -633  -2709   -445  -2664  -1820   2005   1371   -233  -1027   -895  -1069  -2244  -2857  -2100   154
     -   -149   -500    233     43   -381    399    106   -626    210   -466   -720    275    394     45     96    359    117   -369   -294   -249 
     -   -399  -7295  -2089   -894  -1115  -2454   -291      *      * 
   155   1432   -689  -1657  -1238  -1191  -1391   -973   -663  -1057   1275   -358  -1062  -1787   -911  -1263   1401   -441   -453  -1617  -1224   155
     -   -149   -500    233     43   -381    399    106   -626    210   -466   -720    275    394     45     96    359    117   -369   -294   -249 
     -    -18  -6914  -7956   -894  -1115  -2724   -237      *      * 
   156   1390   -588  -1952  -1505   2274  -1516   -980   -359  -1296   -728   -123  -1234  -1864  -1087  -1418   -693   1649   -203  -1312   -864   156
     -   -149   -500    233     43   -381    399    106   -626    210   -466   -720    275    394     45     96    359    117   -369   -294   -249 
     -    -18  -6914  -7956   -894  -1115  -2724   -237      *      * 
   157  -1081  -2686   2054    331  -2852  -1418   2862  -2758   -445  -2692  -1895   2343  -1804   -145  -1081   -853  -1089  -2300  -2836  -1999   157
     -   -149   -500    233     43   -381    398    105   -623    210   -464   -721    275    394     45     96    359    117   -369   -295   -249 
     -   -924  -1093  -7956   -109  -3783  -2724   -237      *      * 
   158   -480   -957  -1030   -615  -1019  -1564   2940   -686   -398   -995   -323   -703   1492   -382   -681   -671   -498   1383  -1392   -860   159
     -   -149   -500    233     43   -381    399    106   -626    210   -466   -720    275    394     45     96    359    117   -369   -294   -249 
     -    -18  -6914  -7956   -894  -1115  -2724   -237      *      * 
   159  -1175  -1677   -804   1887  -1278  -2012   -955   -717   -750   1996   -375   -927  -2225   -722  -1053  -1307  -1151   -813  -1934  -1470   160
     -   -149   -500    233     43   -381    399    106   -626    210   -466   -720    275    394     45     96    359    117   -369   -294   -249 
     -    -18  -6914  -7956   -894  -1115  -1636   -560      *      * 
   160   -796  -1990   -277   2443  -2623  -1542   -633  -2346   -362  -2381  -1531   -395  -1855   -237   -864   1099   1316  -1881  -2607  -1950   161
     -   -149   -500    233     43   -381    399    106   -626    210   -466   -720    275    394     45     96    359    117   -369   -294   -249 
     -    -14  -7295  -8337   -894  -1115  -2454   -291      *      * 
   161   -549  -1559   -839   -325  -2230  -1513   -525  -1909    -94  -1984  -1136   -516   1242   -129   1680   1064   1580  -1487  -2236  -1682   162
     -   -149   -500    233     43   -381    399    106   -626    210   -466   -720    275    394     45     96    359    117   -369   -294   -249 
     -    -14  -7295  -8337   -894  -1115  -2454   -291      *      * 
   162   -663  -1723   1665    -63  -2013  -1554   -442  -1681   -178    671   -995   -339   1176    -68   -665    990   -649  -1363  -2125  -1523   163
     -   -149   -500    233     43   -381    399    106   -626    210   -466   -720    275    394     45     96    359    117   -369   -294   -249 
     -    -14  -7295  -8337   -894  -1115  -2454   -291      *      * 
   163    910  -1381   -672   1410  -1622  -1575   -409   1006   -149  -1418   -645   -435  -1729    -72   -587   1202   -512   -932  -1819  -1283   164
     -   -149   -500    233     43   -381    399    106   -626    210   -466   -720    275    394     45     96    359    117   -369   -294   -249 
     -    -14  -7295  -8337   -894  -1115  -2454   -291      *      * 
   164   -586  -1978   -324   1292  -2309  -1505   -206  -2037   1575  -2007  -1111   -165  -1631    237   -245    927   1400  -1615  -2192  -1534   165
     -   -149   -500    233     43   -381    399    106   -626    210   -466   -720    275    394     45     96    359    117   -369   -294   -249 
     -    -14  -7295  -8337   -894  -1115  -2454   -291      *      * 
   165   -566  -1413   -721   -232  -1629  -1602   -402  -1262    -85    720   -657   -456   1098   1925   -489    937   -536  -1011  -1811  -1281   166
     -   -149   -500    233     43   -381    399    106   -626    210   -466   -720    275    394     45     96    359    117   -369   -294   -249 
     -    -14  -7295  -8337   -894  -1115  -1585   -585      *      * 
   166    842  -1117  -1287   -755  -1322  -1766   2151   -897   -615  -1171   -446   -867   1349   -514   -962   -797   1344    913  -1650  -1200   167
     -   -149   -500    233     43   -381    399    106   -626    210   -466   -720    275    394     45     96    359    117   -369   -294   -249 
     -    -12  -7522  -8564   -894  -1115  -1350   -719      *      * 
   167   1760  -1641  -1405   -971  -2649  -1726  -1168  -2332   -885  -2462  -1617  -1056  -2116   1511  -1292    902   2122  -1830  -2747  -2228   168
     -   -149   -500    233     43   -381    399    106   -626    210   -466   -720    275    394     45     96    359    117   -369   -294   -249 
     -    -10  -7718  -8760   -894  -1115   -906  -1100      *      * 
   168   -781  -2100    844   1646  -2361  -1775   -444  -2068    -51  -2089   1572   -437  -1869     -7   1104   -692   1018    296  -2321  -1677   169
     -   -149   -500    233     43   -381    399    106   -626    210   -466   -720    275    394     45     96    359    117   -369   -294   -249 
     -     -9  -7932  -8974   -894  -1115   -367  -2155      *      * 
   169   1673  -1934    718   -572  -2234  -1983   -800  -1886   -492    199  -1208   -816    820   -426   -952    462    918  -1581  -2359  -1795   170
     -   -149   -500    233     43   -381    399    106   -626    210   -466   -720    275    394     45     96    359    117   -369   -294   -249 
     -     -8  -8139  -9181   -894  -1115   -701  -1378      *      * 
   170   1724  -1687    621   -673   1201  -2063   -802  -1409   -585    233   -863    869  -2165   -502  -1008    410   -901  -1198  -2042  -1530   171
     -   -149   -500    233     43   -381    399    106   -626    210   -466   -720    275    394     45     96    359    117   -369   -294   -249 
     -     -8  -8139  -9181   -894  -1115   -701  -1378      *      * 
   171   -965  -2383    747    832  -2679    135   -597  -2414   -199    861  -1485   -552  -2020   -149   1830    456   -907  -1993  -2581  -1909   172
     -   -149   -500    233     43   -381    399    106   -626    210   -466   -720    275    394     45     96    359    117   -369   -294   -249 
     -  -1236  -8139   -806   -894  -1115   -701  -1378      *      * 
   172  -3360  -2498  -3970  -4177   3143  -3845   -238  -2296  -3764  -1732  -1758  -2567  -3735  -2659  -3243  -3088  -3243  -2440    501   3908   173
     -   -149   -500    233     43   -381    399    106   -626    210   -466   -720    275    394     45     96    359    117   -369   -294   -249 
     -    -18  -6921  -7963   -894  -1115   -144  -3397      *      * 
   173  -1589  -3182   2248   1894  -3465  -2162  -1097  -3257   1144  -3180  -2313   1348  -2443   1286  -1451  -1398  -1564  -2789  -3352  -2582   174
     -   -149   -500    233     43   -381    399    106   -626    210   -466   -720    275    394     45     96    359    117   -369   -294   -249 
     -     -8  -8139  -9181   -894  -1115   -701  -1378      *      * 
   174  -2857  -4794   1568   3527  -4988  -2587  -2053  -5017  -2470  -4843  -4293  -1195  -3176  -1753  -3451  -2469  -2961  -4457  -4953  -3914   175
     -   -149   -500    233     43   -381    399    106   -626    210   -466   -720    275    394     45     96    359    117   -369   -294   -249 
     -     -8  -8139  -9181   -894  -1115   -701  -1378      *      * 
   175   1824  -1698  -4244  -3651  -1238  -3594  -2535   -306  -3305   1901   1984  -3246  -3530  -2847  -3119  -2722  -1885   1101  -2208  -1967   176
     -   -149   -500    233     43   -381    399    106   -626    210   -466   -720    275    394     45     96    359    117   -369   -294   -249 
     -     -8  -8139  -9181   -894  -1115   -701  -1378      *      * 
   176  -1591  -1389  -3745   1659   2590  -3205  -2083   1081  -2815    729   -252  -2777  -3188  -2443  -2692  -2303  -1530    954  -1905  -1585   177
     -   -149   -500    233     43   -381    399    106   -626    210   -466   -720    275    394     45     96    359    117   -369   -294   -249 
     -     -8  -8139  -9181   -894  -1115   -701  -1378      *      * 
   177    377  -2161    700   2038  -2393  -1921   -606  -2083   -239    -21   1870   -599  -2022   -185   -730    444   -866  -1735  -2405  -1779   178
     -   -149   -500    233     43   -381    399    106   -626    210   -466   -720    275    394     45     96    359    117   -369   -294   -249 
     -     -8  -8139  -9181   -894  -1115   -701  -1378      *      * 
   178   2573  -1807  -4029  -4123  -4237  -2095  -3515  -3986  -3923  -4260  -3345  -2766  -2878  -3515  -3774   1077   2476  -2878  -4473  -4341   179
     -   -149   -500    233     43   -381    399    106   -626    210   -466   -720    275    394     45     96    359    117   -369   -294   -249 
     -     -8  -8139  -9181   -894  -1115   -701  -1378      *      * 
   179  -3668  -3089  -6037  -5507  -1372  -5793  -4568   1408  -5279   3007   -158  -5536  -4955  -4167  -4826  -5187  -3538  -1211  -3170  -3306   180
     -   -149   -500    233     43   -381    399    106   -626    210   -466   -720    275    394     45     96    359    117   -369   -294   -249 
     -     -8  -8139  -9181   -894  -1115   -701  -1378      *      * 
   180  -1029  -1584  -1488    785  -1656  -2202   -891    604   1407    300   -749  -1086  -2275   -642   1017  -1174   -963   1447  -1943  -1482   181
     -   -149   -500    233     43   -381    399    106   -626    210   -466   -720    275    394     45     96    359    117   -369   -294   -249 
     -     -8  -8139  -9181   -894  -1115   -701  -1378      *      * 
   181   2156  -1770  -3987  -3994  -3781  -2130  -3347  -3170  -3764  -3702  -2913  -2744  -2883  -3386  -3638   2603  -1629    967  -4116  -3913   182
     -   -149   -500    233     43   -381    399    106   -626    210   -466   -720    275    394     45     96    359    117   -369   -294   -249 
     -     -8  -8139  -9181   -894  -1115   -701  -1378      *      * 
   182  -3868  -3264  -6171  -5603  -1287  -5929  -4565   -786  -5335   3027   2543  -5690  -4985  -4124  -4815  -5340  -3708  -1628  -3101  -3284   183
     -   -149   -500    233     43   -381    399    106   -626    210   -466   -720    275    394     45     96    359    117   -369   -294   -249 
     -     -8  -8139  -9181   -894  -1115   -701  -1378      *      * 
   183  -4436  -4204  -5093  -5463  -5894   3833  -5029  -6628  -5766  -6298  -5971  -5142  -4805  -5547  -5386  -4728  -4816  -5863  -4925  -5850   184
     -   -149   -500    233     43   -381    399    106   -626    210   -466   -720    275    394     45     96    359    117   -369   -294   -249 
     -     -8  -8139  -9181   -894  -1115   -701  -1378      *      * 
   184  -4819  -3765  -5218  -5564   2795  -5091  -1319  -3703  -5126  -3017  -3111  -3732  -4958  -3869  -4500  -4356  -4678  -3867   -566   4345   185
     -   -149   -500    233     43   -381    399    106   -626    210   -466   -720    275    394     45     96    359    117   -369   -294   -249 
     -     -8  -8139  -9181   -894  -1115   -701  -1378      *      * 
   185    630  -2587   1197   -441  -3013  -2041   -865  -2751   2702  -2719  -1830   -743  -2235   -432   -965  -1097    975  -2301  -2900  -2228   186
     -   -149   -500    233     43   -381    399    106   -626    210   -466   -720    275    394     45     96    359    117   -369   -294   -249 
     -     -8  -8139  -9181   -894  -1115   -701  -1378      *      * 
   186  -1086  -2523   -822   1016  -2863  -2000   -661  -2596   -178  -2533  -1628   -640   1981   2124   1183    635  -1023  -2160  -2687  -2033   187
     -   -149   -500    233     43   -381    399    106   -626    210   -466   -720    275    394     45     96    359    117   -369   -294   -249 
     -     -8  -8139  -9181   -894  -1115   -701  -1378      *      * 
   187    560  -2196   -967   -413  -2479  -1988   -660  -2150   1812  -2205  -1350   -690  -2088   2389   -656   -926    926    277  -2456  -1853   188
     -   -149   -500    233     43   -381    399    106   -626    210   -466   -720    275    394     45     96    359    117   -369   -294   -249 
     -     -8  -8139  -9181   -894  -1115   -701  -1378      *      * 
   188  -2346  -3979   1195   3264  -4165  -2434  -1713   1041  -1848  -3918  -3254  -1048  -2919  -1375  -2601  -2073  -2393  -3384  -4225  -3326   189
     -   -149   -500    233     43   -381    399    106   -626    210   -466   -720    275    394     45     96    359    117   -369   -294   -249 
     -     -8  -8139  -9181   -894  -1115   -701  -1378      *      * 
   189   1209  -1999  -5030  -4673  -2603  -4559  -4370   3223  -4537  -1526  -1389  -4342  -4504  -4390  -4592  -3863  -2418   1613  -4002  -3547   190
     -   -149   -500    233     43   -381    399    106   -626    210   -466   -720    275    394     45     96    359    117   -369   -294   -249 
     -     -8  -8139  -9181   -894  -1115   -701  -1378      *      * 
   190  -1139  -2619   -708    851  -2943  -2002   -714  -2692   1111  -2626  -1720   2081  -2143   2566   -771    459  -1082  -2245  -2784  -2102   191
     -   -149   -500    233     43   -381    399    106   -626    210   -466   -720    275    394     45     96    359    117   -369   -294   -249 
     -     -8  -8139  -9181   -894  -1115   -701  -1378      *      * 
   191   -946  -2414    725   -226  -2740  -1900   -559  -2486   1649  -2426  -1505    949  -1999   2199    837    728   -884  -2039  -2588  -1912   192
     -   -149   -500    233     43   -381    399    106   -626    210   -466   -720    275    394     45     96    359    117   -369   -294   -249 
     -     -8  -8139  -9181   -894  -1115   -701  -1378      *      * 
   192   1754  -1255  -2606  -2032  -1322  -2562  -1486   -536    906  -1098   2703  -1916  -2673  -1568  -1779  -1638  -1159   1735  -1809  -1435   193
     -   -149   -500    233     43   -381    399    106   -626    210   -466   -720    275    394     45     96    359    117   -369   -294   -249 
     -     -8  -8139  -9181   -894  -1115   -701  -1378      *      * 
   193  -2843  -2343  -5429  -5008  -1996  -5169  -4561   2295  -4874   2162   -764  -4835  -4768  -4374  -4775  -4488  -2800   1831  -3661  -3510   194
     -   -149   -500    233     43   -381    399    106   -626    210   -466   -720    275    394     45     96    359    117   -369   -294   -249 
     -     -8  -8139  -9181   -894  -1115   -701  -1378      *      * 
   194    639  -2463  -1056   -483  -2877  -2069   -706  -2584   2103  -2526  -1636   -755    879   -259   1238   1146  -1064  -2158  -2675  -2068   195
     -   -149   -500    233     43   -381    399    106   -626    210   -466   -720    275    394     45     96    359    117   -369   -294   -249 
     -     -8  -8139  -9181   -894  -1115   -701  -1378      *      * 
   195  -1036  -2420   -924   1051  -2745  -1999   2015  -2460   1551  -2414   2624   -644  -2083   -161    904   -926    837  -2047  -2579  -1950   196
     -   -149   -500    233     43   -381    399    106   -626    210   -466   -720    275    394     45     96    359    117   -369   -294   -249 
     -     -8  -8139  -9181   -894  -1115   -701  -1378      *      * 
   196    688  -1891  -4824  -4360  -2137  -4375  -3661   2401  -4140   1336  -1021  -4027  -4244  -3862  -4086  -3593  -2260   2028  -3303  -2941   197
     -   -149   -500    233     43   -381    399    106   -626    210   -466   -720    275    394     45     96    359    117   -369   -294   -249 
     -     -8  -8139  -9181   -894  -1115   -701  -1378      *      * 
   197   1051  -2268   -798   1383   1078  -1909   -591  -2266   1728  -2275  -1388   -575  -2013   -152   -681    697   -876  -1874  -2494  -1846   198
     -   -149   -500    233     43   -381    399    106   -626    210   -466   -720    275    394     45     96    359    117   -369   -294   -249 
     -     -8  -8139  -9181   -894  -1115   -701  -1378      *      * 
   198   -890  -2333   -748   1003  -2644  -1866   -523    198    917  -2343  -1425   1264    731   1489    816   -775   -828    135  -2521  -1848   199
     -   -149   -500    233     43   -381    399    106   -626    210   -466   -720    275    394     45     96    359    117   -369   -294   -249 
     -   -193  -8139  -3041   -894  -1115   -701  -1378      *      * 
   199   -892  -1856   -963   1034  -2018  -1940   -615  -1625   1567    307   -994   -681   1535   -243   -665   -890   -829    767  -2143  -1593   200
     -   -149   -500    233     43   -381    399    106   -626    210   -466   -720    275    394     45     96    359    117   -369   -294   -249 
     -     -9  -7955  -8997   -894  -1115   -385  -2093      *      * 
   200    670  -2514    861    853  -2796  -1973   -724    637   -374  -2517  -1629   1226   2125   -289   -895   -982  -1053  -2117  -2724  -2042   201
     -   -149   -500    233     43   -381    399    106   -626    210   -466   -720    275    394     45     96    359    117   -369   -294   -249 
     -   -561  -8139  -1650   -894  -1115   -701  -1378      *      * 
   201  -1913  -3759   2593   1751  -3957   1249  -1231  -3852  -1388  -3732  -3011   1649  -2442   -884  -2186  -1600  -1961  -3337  -3924  -2954   202
     -   -149   -500    233     43   -381    399    106   -626    210   -466   -720    275    394     45     96    359    117   -369   -294   -249 
     -    -11  -7589  -8631   -894  -1115   -222  -2809      *      * 
   202    341  -1702  -4282  -3685   2717  -3596  -2475   -368  -3329   1861   -209  -3250  -3524  -2844  -3117  -2722  -1891   1149  -2112  -1819   203
     -   -149   -500    233     43   -381    399    106   -626    210   -466   -720    275    394     45     96    359    117   -369   -294   -249 
     -     -8  -8139  -9181   -894  -1115   -701  -1378      *      * 
   203   1715  -2159   1718  -1355  -3499  -2080  -1747  -3240  -1550  -3321  -2443  -1453  -2561  -1387  -2004   1532   1830  -2576  -3542  -2984   204
     -   -149   -500    233     43   -381    399    106   -626    210   -466   -720    275    394     45     96    359    117   -369   -294   -249 
     -     -8  -8139  -9181   -894  -1115   -701  -1378      *      * 
   204   -946  -1517  -1391   -840  -1596  -2120   -866   1462   -712  -1432   -701   1205  -2211   1395  -1095   1105    903    485  -1901  -1428   205
     -   -149   -500    233     43   -381    399    106   -626    210   -466   -720    275    394     45     96    359    117   -369   -294   -249 
     -     -8  -8139  -9181   -894  -1115   -701  -1378      *      * 
   205  -1622  -3128   1303   2166  -3400  -2183  -1154  -3171   -963    245  -2297   -813  -2480   -752  -1550   1882  -1605  -2737  -3347  -2592   206
     -   -149   -500    233     43   -381    399    106   -626    210   -466   -720    275    394     45     96    359    117   -369   -294   -249 
     -     -8  -8139  -9181   -894  -1115   -701  -1378      *      * 
   206    546  -2431   -763   1571  -2755  -1923   -589  -2497   1171  -2443  -1528   -561  -2028   2500   -629   -859    641  -2056  -2609  -1939   207
     -   -149   -500    233     43   -381    399    106   -626    210   -466   -720    275    394     45     96    359    117   -369   -294   -249 
     -     -8  -8139  -9181   -894  -1115   -701  -1378      *      * 
   207    606  -1075   1780  -1910  -1036  -2475  -1305   -504  -1696    924   -263  -1793  -2543  -1471  -1804  -1525  -1003   1431  -1519   1587   208
     -   -149   -500    233     43   -381    399    106   -626    210   -466   -720    275    394     45     96    359    117   -369   -294   -249 
     -     -8  -8139  -9181   -894  -1115   -701  -1378      *      * 
   208  -1530  -1425  -3770  -3278  -1695  -3044  -2383   2687  -2980  -1286   -810  -2828   1079  -2694  -2914    702  -1562   1833  -2357  -1994   209
     -   -149   -500    233     43   -381    399    106   -626    210   -466   -720    275    394     45     96    359    117   -369   -294   -249 
     -     -8  -8139  -9181   -894  -1115   -701  -1378      *      * 
   209   1081  -2803  -1344   1806  -3234  -2355   -848  -2893   1935  -2770  -1912   -998  -2431   -404   1793  -1364  -1385  -2494  -2849  -2322   210
     -   -149   -500    233     43   -381    399    106   -626    210   -466   -720    275    394     45     96    359    117   -369   -294   -249 
     -     -8  -8139  -9181   -894  -1115   -701  -1378      *      * 
   210  -1735  -2972  -1088   2729  -3359  -2430  -1129  -2884   1999  -2946  -2158  -1103  -2621   -718   -762  -1612  -1668    740  -3120  -2564   211
     -   -149   -500    233     43   -381    399    106   -626    210   -466   -720    275    394     45     96    359    117   -369   -294   -249 
     -   -215  -8139  -2889   -894  -1115   -701  -1378      *      * 
   211   2503  -1279  -3431  -2999  -1418  -2448  -1996   -684  -2633  -1314   -784  -2413  -2802  -2358  -2552  -1666  -1308   1713   3248  -1529   212
     -   -149   -500    233     43   -381    399    106   -626    210   -466   -720    275    394     45     96    359    117   -369   -294   -249 
     -     -9  -7932  -8974   -894  -1115  -1478   -642      *      * 
   212  -3235  -2696  -5652  -5152  -1304  -5383  -4308   2631  -4930   2489    -95  -5097  -4701  -3993  -4576  -4740  -3136   -651  -3056  -3119   213
     -   -149   -500    233     43   -381    399    106   -626    210   -466   -720    275    394     45     96    359    117   -369   -294   -249 
     -     -9  -7932  -8974   -894  -1115   -367  -2155      *      * 
   213  -2222  -3284  -2318   1017  -3917  -2946  -1131  -3413   2279  -3164  -2397  -1591  -2954   2436   2152  -2092  -2027  -3089  -3107  -2805   214
     -   -149   -500    233     43   -381    399    106   -626    210   -466   -720    275    394     45     96    359    117   -369   -294   -249 
     -   -313  -8139  -2384   -894  -1115   -701  -1378      *      * 
   214    575  -2111  -1038   -488  -2429  -1989   -639  -2037   1350  -2122  -1306   -730  -2100   3022   -407   -981   -965    544  -2377  -1834   215
     -   -149   -500    233     43   -381    399    106   -626    210   -466   -720    275    394     45     96    359    117   -369   -294   -249 
     -     -9  -7835  -8877   -894  -1115   -305  -2390      *      * 
   215   1903  -2205  -4638  -4128   1657  -3944  -2800   -756  -3793   2230   -259  -3675  -3879  -3193  -3554  -3132  -2396  -1162  -2249  -1823   216
     -   -149   -500    233     43   -381    399    106   -626    210   -466   -720    275    394     45     96    359    117   -369   -294   -249 
     -     -8  -8139  -9181   -894  -1115   -701  -1378      *      * 
   216  -2645  -2318  -4892  -4260  -1196  -4363  -3149   1315  -3815   2317   2910  -3974  -4067  -3249    984  -3516  -2548  -1117  -2528  -2449   217
     -   -149   -500    233     43   -381    399    106   -626    210   -466   -720    275    394     45     96    359    117   -369   -294   -249 
     -    -10  -7822  -8864   -894  -1115   -701  -1378      *      * 
   217   -906  -1773  -1157   -706   1543    866   -881  -1893   1261  -2041  -1249   -891  -2126   -545   -956   2016   -939  -1569  -2321  -1756   218
     -      *      *      *      *      *      *      *      *      *      *      *      *      *      *      *      *      *      *      *      * 
     -      *      *      *      *      *      *      *      *      0 
//
