# Supplementary material for: A matter of background: DNA repair pathways as a possible cause for the sparse distribution of CRISPR-Cas systems in bacteria
Source: Philos Trans R Soc Lond B Biol Sci. 2019 Mar 25;374(1772):20180088. doi: 10.1098/rstb.2018.0088 (PMC6452273; doi:10.1098/rstb.2018.0088)
Supplement: Macsy_finder_DNA_repair.zip [file rstb20180088supp3.zip › Macsy_finder_DNA_repair/DNA_repair_profiles/RuvB.hmm]

HMMER2.0
NAME  ruvB
ACC   TIGR00635
DESC  ruvB: Holliday junction DNA helicase RuvB
LENG  305
ALPH  Amino
RF    no
CS    no
MAP   yes
COM   hmmbuild ogc_results//565/16331/16331_1_1.HMM ogc_results//565/16331/16331_1.msf
COM   hmmcalibrate --cpu 1 --num 5000 --histfile ogc_results//565/16331/16331_1_1.hist ogc_results//565/16331/16331_1_1.HMM
NSEQ  13
DATE  Tue Jan 16 12:37:13 2001
CKSUM 1774
GA    280.00 280.00
TC    280.00 280.00
NC    50.00 50.00
XT      -8455     -4  -1000  -1000  -8455     -4  -8455     -4 
NULT      -4  -8455
NULE     595  -1558     85    338   -294    453  -1158    197    249    902  -1085   -142    -21   -313     45    531    201    384  -1998   -644 
EVD   -332.948639   0.157647
HMM        A      C      D      E      F      G      H      I      K      L      M      N      P      Q      R      S      T      V      W      Y    
m->m   m->i   m->d   i->m   i->i   d->m   d->d   b->m   m->e
-126      *  -3585
1  -1642  -2997  -1563   -943  -3397  -2560  -1074  -3079   2395   -795  -2094   1411  -2628   1691   1441    196  -1549  -2668  -3071  -2510     1
-   -149   -500    233     43   -381    399    106   -626    210   -466   -720    275    394     45     96    359    117   -369   -294   -249 
-     -6  -8606  -9649   -894  -1115   -701  -1378   -126      * 
2  -1214  -2341  -1223   -669  -2543  -2245   -915  -2210   1180    749  -1466   1334  -2334   -510    537    880   1067      1  -2600  -2007     2
-   -149   -500    233     43   -381    399    106   -626    210   -466   -720    275    394     45     96    359    117   -369   -294   -249 
-     -6  -8606  -9649   -894  -1115   -701  -1378      *      * 
3  -4520  -3803  -5999  -5894   2402  -5781  -2609  -1977  -5545   2756  -1258  -4779  -5313  -4346  -4988  -5059  -4368  -2715   2600   -741     3
-   -149   -500    233     43   -381    399    106   -626    210   -466   -720    275    394     45     96    359    117   -369   -294   -249 
-     -6  -8606  -9649   -894  -1115   -701  -1378      *      * 
4   1717  -2713   1701   1196  -3032  -2184   -861  -2782    622  -2727  -1806   -818  -2291   -405    568  -1116    500  -2334  -2895  -2211     4
-   -149   -500    233     43   -381    399    106   -626    210   -466   -720    275    394     45     96    359    117   -369   -294   -249 
-     -6  -8606  -9649   -894  -1115   -701  -1378      *      * 
5  -3162  -5228   2943   2792  -5338  -2912  -2351  -5330  -2750  -5158  -4587  -1493  -3498    831  -3738  -2767  -3259  -4769  -5357  -4229     5
-   -149   -500    233     43   -381    399    106   -626    210   -466   -720    275    394     45     96    359    117   -369   -294   -249 
-     -6  -8606  -9649   -894  -1115   -701  -1378      *      * 
6  -5295  -4222  -5674  -6029   3882  -5547  -1760  -4177  -5590  -3482  -3580  -4180  -5411  -4320  -4956  -4813  -5150  -4341  -1007   3453     6
-   -149   -500    233     43   -381    399    106   -626    210   -466   -720    275    394     45     96    359    117   -369   -294   -249 
-     -6  -8606  -9649   -894  -1115   -701  -1378      *      * 
7  -2369   2111  -4842  -4327  -2311  -4295  -3432   3035     83    -59  -1303  -3935  -4238  -3763  -3947  -3463  -2333   1791  -3207  -2826     7
-   -149   -500    233     43   -381    399    106   -626    210   -466   -720    275    394     45     96    359    117   -369   -294   -249 
-     -6  -8606  -9649   -894  -1115   -701  -1378      *      * 
8  -5250  -4847  -5806  -6183  -6522   3847  -5651  -7349  -6456  -6932  -6667  -5892  -5414  -6250  -6012  -5567  -5615  -6630  -5453  -6498     8
-   -149   -500    233     43   -381    399    106   -626    210   -466   -720    275    394     45     96    359    117   -369   -294   -249 
-     -6  -8606  -9649   -894  -1115   -701  -1378      *      * 
9  -3632  -4284  -3220  -2699  -5130  -3902  -2137  -4651   1437  -4276  -3654  -2692  -4017   4201   -831  -3492  -3392  -4394  -4033  -3920     9
-   -149   -500    233     43   -381    399    106   -626    210   -466   -720    275    394     45     96    359    117   -369   -294   -249 
-     -6  -8606  -9649   -894  -1115   -701  -1378      *      * 
10  -1253  -2703  -1107   1947  -3034  -2217   1359  -2773    774  -2711  -1794   -854   1466   1603    597  -1134  -1187    -99  -2869  -2207    10
-   -149   -500    233     43   -381    399    106   -626    210   -466   -720    275    394     45     96    359    117   -369   -294   -249 
-     -6  -8606  -9649   -894  -1115   -701  -1378      *      * 
11  -1205  -2679    498   1101  -3001  -2164   -829  -2751   1664  -2694  -1769   1452  -2263   1623   1277    -10  -1144  -2302  -2859  -2177    11
-   -149   -500    233     43   -381    399    106   -626    210   -466   -720    275    394     45     96    359    117   -369   -294   -249 
-     -6  -8606  -9649   -894  -1115   -701  -1378      *      * 
12  -2867  -2412  -5472  -5066  -2774  -5140  -4646   2080  -4918   1279  -1576  -4795  -4941  -4696  -4929  -4418    270   2663  -4171  -3783    12
-   -149   -500    233     43   -381    399    106   -626    210   -466   -720    275    394     45     96    359    117   -369   -294   -249 
-     -6  -8606  -9649   -894  -1115   -701  -1378      *      * 
13  -3526  -4077  -4569  -2879  -4962  -4004  -1802   1132   3285  -3854  -3222  -2688  -3911  -1385   2020  -3414  -3158  -3989  -3705  -3657    13
-   -149   -500    233     43   -381    399    106   -626    210   -466   -720    275    394     45     96    359    117   -369   -294   -249 
-     -6  -8606  -9649   -894  -1115   -701  -1378      *      * 
14  -1324  -2781  -1108   2564  -3117  -2261   -908  -2856    699  -2788  -1874    653  -2362    983    576    869  -1259  -2413  -2940  -2278    14
-   -149   -500    233     43   -381    399    106   -626    210   -466   -720    275    394     45     96    359    117   -369   -294   -249 
-     -6  -8606  -9649   -894  -1115   -701  -1378      *      * 
15  -1457  -2841  -1350   -764  -3199  -2400   -977  -2904   1350  -2830  -1938   1954  -2480   2680    799  -1341    340    -35  -2966  -2360    15
-   -149   -500    233     43   -381    399    106   -626    210   -466   -720    275    394     45     96    359    117   -369   -294   -249 
-     -6  -8606  -9649   -894  -1115   -701  -1378      *      * 
16  -4267  -3640  -6650  -6056  -1707  -6460  -5080   1378  -5859   2864   2336  -6190  -5425  -4569  -5312  -5849  -4099  -1911  -3551  -3793    16
-   -149   -500    233     43   -381    399    106   -626    210   -466   -720    275    394     45     96    359    117   -369   -294   -249 
-     -6  -8606  -9649   -894  -1115   -701  -1378      *      * 
17  -1603  -3112   1312    371  -3426  -2382  -1160  -3187   -789  -3117  -2221  -1007  -2565   2574   2177    918  -1554  -2734  -3280  -2574    17
-   -149   -500    233     43   -381    399    106   -626    210   -466   -720    275    394     45     96    359    117   -369   -294   -249 
-     -6  -8606  -9649   -894  -1115   -701  -1378      *      * 
18  -3385  -2860  -5979  -5562  -2330  -5768  -5163   2349  -5450   2381  -1083  -5443  -5274  -4853  -5318  -5121  -3335   1397  -4088  -4010    18
-   -149   -500    233     43   -381    399    106   -626    210   -466   -720    275    394     45     96    359    117   -369   -294   -249 
-     -6  -8606  -9649   -894  -1115   -701  -1378      *      * 
19    912  -1462  -3650  -3085   3042  -2996  -1815  -1011  -2739  -1350   -722  -2613  -3113  -2386  -2621   1348  -1535    500  -1652   1170    19
-   -149   -500    233     43   -381    399    106   -626    210   -466   -720    275    394     45     96    359    117   -369   -294   -249 
-     -6  -8606  -9649   -894  -1115   -701  -1378      *      * 
20  -3755  -3203  -6236  -5792  -2034  -6005  -5114   3499  -5623   1524   -815  -5744  -5356  -4749  -5322  -5418  -3677   -955  -3822  -3849    20
-   -149   -500    233     43   -381    399    106   -626    210   -466   -720    275    394     45     96    359    117   -369   -294   -249 
-     -6  -8606  -9649   -894  -1115   -701  -1378      *      * 
21  -1204   1677    403   1608  -2996  -2172   1165  -2743   1546  -2684  -1760   -807  -2265   1659   1340  -1084  -1142  -2295  -2847  -2171    21
-   -149   -500    233     43   -381    399    106   -626    210   -466   -720    275    394     45     96    359    117   -369   -294   -249 
-     -6  -8606  -9649   -894  -1115   -701  -1378      *      * 
22   3501  -2530  -4625  -4968  -5125    286  -4367  -4988  -4964  -5230  -4312  -3525  -3580  -4457  -4672  -2194  -2415  -3730  -5212  -5262    22
-   -149   -500    233     43   -381    399    106   -626    210   -466   -720    275    394     45     96    359    117   -369   -294   -249 
-     -6  -8606  -9649   -894  -1115   -701  -1378      *      * 
23   3243  -2301  -4623  -4941  -4936  -2571  -4221  -4759  -4805  -5028  -4079  -3331  -3380  -4289  -4504   1615  -2166  -3486  -5152  -5090    23
-   -149   -500    233     43   -381    399    106   -626    210   -466   -720    275    394     45     96    359    117   -369   -294   -249 
-     -6  -8606  -9649   -894  -1115   -701  -1378      *      * 
24  -3339  -4026  -4094  -2655  -4895  -3876  -1736  -4184   3207  -3829  -3157  -2538  -3797   1015   2061  -3213  -3007    259  -3669  -3578    24
-   -149   -500    233     43   -381    399    106   -626    210   -466   -720    275    394     45     96    359    117   -369   -294   -249 
-     -6  -8606  -9649   -894  -1115   -701  -1378      *      * 
25    108  -2586    453    539  -2884    557   -812    -84    693     60   2103    723  -2243   1095   -905  -1059  -1107  -2195  -2783  -2114    25
-   -149   -500    233     43   -381    399    106   -626    210   -466   -720    275    394     45     96    359    117   -369   -294   -249 
-     -6  -8606  -9649   -894  -1115   -701  -1378      *      * 
26  -3630  -4156  -3606  -3104  -5125  -3945  -2490  -4918  -1207  -4571  -3953   1594  -4173  -2131   3907  -3590  -3537  -4564  -4211  -4107    26
-   -149   -500    233     43   -381    399    106   -626    210   -466   -720    275    394     45     96    359    117   -369   -294   -249 
-     -6  -8606  -9649   -894  -1115   -701  -1378      *      * 
27  -1900  -3462    688   -787  -3762    943  -1408  -3541   1705  -3463  -2592   1665  -2773   2820  -1665  -1718  -1867  -3079  -3627  -2882    27
-   -149   -500    233     43   -381    399    106   -626    210   -466   -720    275    394     45     96    359    117   -369   -294   -249 
-     -6  -8606  -9649   -894  -1115   -701  -1378      *      * 
28    -34  -3882    565   3223  -4281    121  -1824  -4105  -1767  -4032  -3218  -1320  -3068  -1443  -2425  -2094    282  -3601  -4220  -3390    28
-   -149   -500    233     43   -381    399    106   -626    210   -466   -720    275    394     45     96    359    117   -369   -294   -249 
-     -6  -8606  -9649   -894  -1115   -701  -1378      *      * 
29   1578  -2095  -1819  -1291  -2530  -2377  -1417  -2156  -1179  -2352  -1569  -1450    361   1600  -1594    956   1170   1087  -2740  -2234    29
-   -149   -500    233     43   -381    399    106   -626    210   -466   -720    275    394     45     96    359    117   -369   -294   -249 
-     -6  -8606  -9649   -894  -1115   -701  -1378      *      * 
30  -3737  -3299  -6029  -5524  -1757  -5569  -4528    697  -5213   2878   -569  -5362   1530  -4321  -4848  -4880  -3653  -1672  -3428  -3490    30
-   -149   -500    233     43   -381    399    106   -626    210   -466   -720    275    394     45     96    359    117   -369   -294   -249 
-     -6  -8606  -9649   -894  -1115   -701  -1378      *      * 
31  -3231  -5267   3800    610  -5439    332  -2425  -5457  -2884  -5280  -4742  -1540  -3548  -2125  -3925  -2833  -3345  -4877  -5462  -4326    31
-   -149   -500    233     43   -381    399    106   -626    210   -466   -720    275    394     45     96    359    117   -369   -294   -249 
-     -6  -8606  -9649   -894  -1115   -701  -1378      *      * 
32  -6015  -5138  -5535  -5855  -4913  -5107   5454  -7150  -5844  -6563  -6480  -5798  -5559  -5877  -5573  -6272  -6215  -6846  -4779  -4545    32
-   -149   -500    233     43   -381    399    106   -626    210   -466   -720    275    394     45     96    359    117   -369   -294   -249 
-     -6  -8606  -9649   -894  -1115   -701  -1378      *      * 
33  -1996   2081  -4408  -3825  -1758  -3718  -2687   1915  -3474   1473   1679  -3365  -3707  -3114  -3309  -2839     72   1799  -2485  -2146    33
-   -149   -500    233     43   -381    399    106   -626    210   -466   -720    275    394     45     96    359    117   -369   -294   -249 
-     -6  -8606  -9649   -894  -1115   -701  -1378      *      * 
34  -4443  -3786  -6492  -6090   1830  -6253  -4086  -1395  -5854   3058   -662  -5792  -5433  -4568  -5283  -5710  -4281  -2250  -2942  -2397    34
-   -149   -500    233     43   -381    399    106   -626    210   -466   -720    275    394     45     96    359    117   -369   -294   -249 
-     -6  -8606  -9649   -894  -1115   -701  -1378      *      * 
35  -4238  -3623  -6582  -6007   1953  -6363  -4819   1157  -5797   2814   -488  -6043  -5390  -4532  -5258  -5729  -4073  -1945  -3416  -3447    35
-   -149   -500    233     43   -381    399    106   -626    210   -466   -720    275    394     45     96    359    117   -369   -294   -249 
-     -6  -8606  -9649   -894  -1115   -701  -1378      *      * 
36    126  -1686  -3934  -3393   2534  -3299  -1770    526  -3024  -1501   -910  -2832  -3364  -2613  -2856    861  -1804  -1129  -1443   3280    36
-   -149   -500    233     43   -381    399    106   -626    210   -466   -720    275    394     45     96    359    117   -369   -294   -249 
-     -6  -8606  -9649   -894  -1115   -701  -1378      *      * 
37  -5250  -4847  -5806  -6183  -6522   3847  -5651  -7349  -6456  -6932  -6667  -5892  -5414  -6250  -6012  -5567  -5615  -6630  -5453  -6498    37
-   -149   -500    233     43   -381    399    106   -626    210   -466   -720    275    394     45     96    359    117   -369   -294   -249 
-     -6  -8606  -9649   -894  -1115   -701  -1378      *      * 
38  -5672  -5016  -5908  -6280  -6507  -5021  -5699  -7438  -6489  -6950  -6782  -6096   4323  -6350  -6037  -6019  -5995  -6875  -5439  -6461    38
-   -149   -500    233     43   -381    399    106   -626    210   -466   -720    275    394     45     96    359    117   -369   -294   -249 
-     -6  -8606  -9649   -894  -1115   -701  -1378      *      * 
39  -5672  -5016  -5908  -6280  -6507  -5021  -5699  -7438  -6489  -6950  -6782  -6096   4323  -6350  -6037  -6019  -5995  -6875  -5439  -6461    39
-   -149   -500    233     43   -381    399    106   -626    210   -466   -720    275    394     45     96    359    117   -369   -294   -249 
-     -6  -8606  -9649   -894  -1115   -701  -1378      *      * 
40  -5250  -4847  -5806  -6183  -6522   3847  -5651  -7349  -6456  -6932  -6667  -5892  -5414  -6250  -6012  -5567  -5615  -6630  -5453  -6498    40
-   -149   -500    233     43   -381    399    106   -626    210   -466   -720    275    394     45     96    359    117   -369   -294   -249 
-     -6  -8606  -9649   -894  -1115   -701  -1378      *      * 
41  -3909  -3390  -6314  -5852  -1883  -5922  -4977   -933  -5630   3045   -675  -5775  -5305  -4623  -5231  -5339  -3828   1173  -3658  -3745    41
-   -149   -500    233     43   -381    399    106   -626    210   -466   -720    275    394     45     96    359    117   -369   -294   -249 
-     -6  -8606  -9649   -894  -1115   -701  -1378      *      * 
42  -5250  -4847  -5806  -6183  -6522   3847  -5651  -7349  -6456  -6932  -6667  -5892  -5414  -6250  -6012  -5567  -5615  -6630  -5453  -6498    42
-   -149   -500    233     43   -381    399    106   -626    210   -466   -720    275    394     45     96    359    117   -369   -294   -249 
-     -6  -8606  -9649   -894  -1115   -701  -1378      *      * 
43  -5327  -4973  -5210  -4877  -6128  -4873  -4144  -6423   4030  -5978  -5561  -4796  -5199  -3977  -3060  -5416  -5267  -6123  -5036  -5528    43
-   -149   -500    233     43   -381    399    106   -626    210   -466   -720    275    394     45     96    359    117   -369   -294   -249 
-     -6  -8606  -9649   -894  -1115   -701  -1378      *      * 
44  -3492  -3797  -5271  -5602  -5669  -3974  -5052  -5806  -5593  -5902  -5377  -4751  -4655  -5367  -5297  -3759   4070  -4968  -5263  -5667    44
-   -149   -500    233     43   -381    399    106   -626    210   -466   -720    275    394     45     96    359    117   -369   -294   -249 
-     -6  -8606  -9649   -894  -1115   -701  -1378      *      * 
45  -1722  -2333  -4428  -4726  -4891  -2596  -4147  -4721  -4637  -4989  -4063  -3301  -3398  -4194  -4400   1778   3559  -3492  -5104  -5003    45
-   -149   -500    233     43   -381    399    106   -626    210   -466   -720    275    394     45     96    359    117   -369   -294   -249 
-     -6  -8606  -9649   -894  -1115   -701  -1378      *      * 
46  -4238  -3625  -6594  -6054  -1754  -6376  -5086    760  -5841   3158   -533  -6151  -5433  -4615  -5327  -5816  -4091  -1810  -3585  -3765    46
-   -149   -500    233     43   -381    399    106   -626    210   -466   -720    275    394     45     96    359    117   -369   -294   -249 
-     -6  -8606  -9649   -894  -1115   -701  -1378      *      * 
47   3478  -2310  -4605  -4932  -4937  -2579  -4225  -4762  -4809  -5034  -4089  -3336  -3388  -4295  -4508    390  -2176  -3493  -5153  -5088    47
-   -149   -500    233     43   -381    399    106   -626    210   -466   -720    275    394     45     96    359    117   -369   -294   -249 
-     -6  -8606  -9649   -894  -1115   -701  -1378      *      * 
48  -1334  -2309  -1432   -866  -2478  -2379   3626  -2122   -612   -403   1355   1141  -2463   -653   1226    793  -1267  -1855  -2574  -2027    48
-   -149   -500    233     43   -381    399    106   -626    210   -466   -720    275    394     45     96    359    117   -369   -294   -249 
-     -6  -8606  -9649   -894  -1115   -701  -1378      *      * 
49  -3208  -2689  -5851  -5485  -2663  -5668  -5345   3552  -5411    745  -1398  -5335  -5284  -5053  -5416  -5035  -3180    923  -4422  -4183    49
-   -149   -500    233     43   -381    399    106   -626    210   -466   -720    275    394     45     96    359    117   -369   -294   -249 
-     -6  -8606  -9649   -894  -1115   -701  -1378      *      * 
50  -2693  -2294  -5225  -4749  -2426  -4763  -4000   3223  -4519     53   1767  -4413  -4615  -4203  -4440  -3975    280   1359  -3607  -3273    50
-   -149   -500    233     43   -381    399    106   -626    210   -466   -720    275    394     45     96    359    117   -369   -294   -249 
-     -6  -8606  -9649   -894  -1115   -701  -1378      *      * 
51   3668  -3399  -5204  -5549  -5572  -3613  -4921  -5604  -5549  -5764  -5092  -4413  -4342  -5183  -5216  -3237  -3432  -4594  -5275  -5631    51
-   -149   -500    233     43   -381    399    106   -626    210   -466   -720    275    394     45     96    359    117   -369   -294   -249 
-     -6  -8606  -9649   -894  -1115   -701  -1378      *      * 
52    123   1544  -1024    564    354  -2145   1435  -2665    698  -2624  -1705   2189  -2238    773   -895    841  -1106  -2229  -2803  -2127    52
-   -149   -500    233     43   -381    399    106   -626    210   -466   -720    275    394     45     96    359    117   -369   -294   -249 
-     -6  -8606  -9649   -894  -1115   -701  -1378      *      * 
53  -3050  -4112  -1497   3701  -5251  -3177  -2892  -5160  -3069  -5160  -4557  -2158  -3780  -2624  -3654  -2928    586  -4516  -5134  -4514    53
-   -149   -500    233     43   -381    399    106   -626    210   -466   -720    275    394     45     96    359    117   -369   -294   -249 
-     -6  -8606  -9649   -894  -1115   -701  -1378      *      * 
54  -4249  -3629  -6629  -6035  -1704  -6427  -5050    819  -5831   2120   4224  -6155  -5411  -4556  -5291  -5808  -4083  -1912  -3541  -3774    54
-   -149   -500    233     43   -381    399    106   -626    210   -466   -720    275    394     45     96    359    117   -369   -294   -249 
-     -6  -8606  -9649   -894  -1115   -701  -1378      *      * 
55  -2110  -3671   -934    630  -3983   2573  -1550  -3755    456  -3659  -2815   1563  -2921   1811  -1715  -1913  -2080  -3299  -3807  -3074    55
-   -149   -500    233     43   -381    399    106   -626    210   -466   -720    275    394     45     96    359    117   -369   -294   -249 
-     -6  -8606  -9649   -894  -1115   -701  -1378      *      * 
56    190  -1891  -2711  -2222  -2397  -2570  -2011  -1897    487  -2254  -1545  -2121  -2923  -1898  -2256    202   2169   2416  -2763  -2364    56
-   -149   -500    233     43   -381    399    106   -626    210   -466   -720    275    394     45     96    359    117   -369   -294   -249 
-     -6  -8606  -9649   -894  -1115   -701  -1378      *      * 
57  -1283  -2750  -1051   1120  -3077     59   -887  -2823   1199  -2762  -1844   2267  -2327   -432    577   1235  -1221  -2377  -2922  -2247    57
-   -149   -500    233     43   -381    399    106   -626    210   -466   -720    275    394     45     96    359    117   -369   -294   -249 
-     -6  -8606  -9649   -894  -1115   -701  -1378      *      * 
58  -3388   2933  -5893  -5398  -2007  -5466  -4582   2555  -5177   2240   -813  -5191  -5040  -4455  -4924  -4750  -3325   -828  -3623  -3579    58
-   -149   -500    233     43   -381    399    106   -626    210   -466   -720    275    394     45     96    359    117   -369   -294   -249 
-     -6  -8606  -9649   -894  -1115   -701  -1378      *      * 
59  -2886  -3796  -3267  -2198  -4510  -3561   1707  -3929   2558  -3644  -2915  -2216  -3527   1753   2406  -2763  -2641    240  -3548  -3335    59
-   -149   -500    233     43   -381    399    106   -626    210   -466   -720    275    394     45     96    359    117   -369   -294   -249 
-     -6  -8606  -9649   -894  -1115   -701  -1378      *      * 
60  -2431  -2144  -4975  -4540  -2618  -4272  -3795   2906  -4295  -1849  -1559  -4089  -4346  -4051  -4242   -405   1009   2269  -3601  -3200    60
-   -149   -500    233     43   -381    399    106   -626    210   -466   -720    275    394     45     96    359    117   -369   -294   -249 
-     -6  -8606  -9649   -894  -1115   -701  -1378      *      * 
61    381  -2202  -4627  -4578  -3490  -2887  -3807   1330  -4274  -2963  -2531  -3422  -3554  -3942  -4115  -2225   3522  -1514  -4164  -3885    61
-   -149   -500    233     43   -381    399    106   -626    210   -466   -720    275    394     45     96    359    117   -369   -294   -249 
-     -6  -8606  -9649   -894  -1115   -701  -1378      *      * 
62   1131  -2389  -3025  -2955  -4498    200  -3104  -4277  -3067  -4427  -3517  -2602  -3213   1728  -3321   2911  -2048  -3294  -4609  -4252    62
-   -149   -500    233     43   -381    399    106   -626    210   -466   -720    275    394     45     96    359    117   -369   -294   -249 
-     -6  -8606  -9649   -894  -1115   -701  -1378      *      * 
63   2041  -2533  -4560  -4907  -5132   3197  -4354  -5000  -4950  -5237  -4318  -3511  -3580  -4438  -4669  -2195  -2417  -3736  -5217  -5263    63
-   -149   -500    233     43   -381    399    106   -626    210   -466   -720    275    394     45     96    359    117   -369   -294   -249 
-     -6  -8606  -9649   -894  -1115   -701  -1378      *      * 
64  -3544  -3860  -4887  -5252  -5995   1106  -5038  -6306  -5637  -6250  -5611  -4638   4059  -5286  -5400  -3793  -3983  -5232  -5379  -5983    64
-   -149   -500    233     43   -381    399    106   -626    210   -466   -720    275    394     45     96    359    117   -369   -294   -249 
-     -6  -8606  -9649   -894  -1115   -701  -1378      *      * 
65   2179  -1489  -2483  -1918  -1499  -2680   2254  -1037  -1665  -1365   1592  -1895  -2768    885  -1851  -1716  -1295   1398  -1932  -1540    65
-   -149   -500    233     43   -381    399    106   -626    210   -466   -720    275    394     45     96    359    117   -369   -294   -249 
-     -6  -8606  -9649   -894  -1115   -701  -1378      *      * 
66  -4198  -3589  -6564  -5989    913  -6344  -4884   1956  -5784   2783   -496  -6038  -5384  -4540  -5260  -5709  -4039  -1860  -3465  -3552    66
-   -149   -500    233     43   -381    399    106   -626    210   -466   -720    275    394     45     96    359    117   -369   -294   -249 
-     -6  -8606  -9649   -894  -1115   -701  -1378      *      * 
67  -1586  -3022   1337   2648  -3290  -2374  -1178  -3020   -861   -344  -2137  -1010  -2564   1642  -1394  -1451  -1542     48  -3223  -2525    67
-   -149   -500    233     43   -381    399    106   -626    210   -466   -720    275    394     45     96    359    117   -369   -294   -249 
-     -6  -8606  -9649   -894  -1115   -701  -1378      *      * 
68  -3712  -4215  -4827  -3028  -5224  -4105  -1883  -4445   3264  -4024  -3394  -2805  -4011  -1467   2756  -3583  -3315  -4254  -3798  -3796    68
-   -149   -500    233     43   -381    399    106   -626    210   -466   -720    275    394     45     96    359    117   -369   -294   -249 
-     -6  -8606  -9649   -894  -1115   -701  -1378      *      * 
69    953  -2424  -2990  -3024  -4529  -2568  -3194  -4299  -3168  -4465  -3581  -2654   3609    935  -3374    358  -2114  -3332  -4658  -4321    69
-   -149   -500    233     43   -381    399    106   -626    210   -466   -720    275    394     45     96    359    117   -369   -294   -249 
-     -6  -8606  -9649   -894  -1115   -701  -1378      *      * 
70  -2355  -3309  -2549  -1953  -4285   2630  -1733  -3846   1429  -3675  -2893  -2030  -3297  -1318    850   1498  -2326  -3409  -3667  -3334    70
-   -149   -500    233     43   -381    399    106   -626    210   -466   -720    275    394     45     96    359    117   -369   -294   -249 
-     -6  -8606  -9649   -894  -1115   -701  -1378      *      * 
71  -5403  -5247   4201  -3898  -6360  -4647  -4682  -7143  -5306  -6710  -6481  -4228  -5165  -4724  -5628  -5311  -5571  -6677  -5444  -5968    71
-   -149   -500    233     43   -381    399    106   -626    210   -466   -720    275    394     45     96    359    117   -369   -294   -249 
-     -6  -8606  -9649   -894  -1115   -701  -1378      *      * 
72  -4196  -3598  -6560  -5954   1730  -6305  -4903   1440  -5736   2643   1861  -6020  -5348  -4488  -5203  -5649  -4029  -1990  -3472  -3672    72
-   -149   -500    233     43   -381    399    106   -626    210   -466   -720    275    394     45     96    359    117   -369   -294   -249 
-     -6  -8606  -9649   -894  -1115   -701  -1378      *      * 
73   2653  -1843  -4340  -3815  -1892  -3526  -2786   1544  -3476    684   -973  -3322  -3662  -3132  -3347  -2694    381   -510  -2646  -2323    73
-   -149   -500    233     43   -381    399    106   -626    210   -466   -720    275    394     45     96    359    117   -369   -294   -249 
-     -6  -8606  -9649   -894  -1115   -701  -1378      *      * 
74   2691  -2422  -3342  -3647  -4919   2134  -3794  -4749  -4209  -4965  -4045   1603  -3373  -3715  -4243  -1991  -2222  -3543  -5104  -4898    74
-   -149   -500    233     43   -381    399    106   -626    210   -466   -720    275    394     45     96    359    117   -369   -294   -249 
-     -6  -8606  -9649   -894  -1115   -701  -1378      *      * 
75    753  -2610  -5388  -4819  -1795  -4833  -3774   2849  -4517   1397   2439  -4500  -4563  -3900  -4272  -4013  -2904   -930  -3133  -3013    75
-   -149   -500    233     43   -381    399    106   -626    210   -466   -720    275    394     45     96    359    117   -369   -294   -249 
-     -6  -8606  -9649   -894  -1115   -701  -1378      *      * 
76  -3859  -3292  -6343  -5833  -1904  -6122  -5075    720  -5666   3033   -670  -5832  -5350  -4652  -5290  -5488  -3754    459  -3714  -3845    76
-   -149   -500    233     43   -381    399    106   -626    210   -466   -720    275    394     45     96    359    117   -369   -294   -249 
-     -6  -8606  -9649   -894  -1115   -701  -1378      *      * 
77    304  -2144  -4142  -3993  -3762  -2561  -3424  -3351  -3755   -294  -2917  -3025  -3261  -3451  -3725   1591   3236  -2740  -4113  -3852    77
-   -149   -500    233     43   -381    399    106   -626    210   -466   -720    275    394     45     96    359    117   -369   -294   -249 
-     -6  -8606  -9649   -894  -1115   -701  -1378      *      * 
78   1493  -2247  -2608  -2301  -3457   1118  -2397  -3121  -2293    474  -2521   2769  -3014  -2141  -2628    304  -1801  -2597  -3675  -3241    78
-   -149   -500    233     43   -381    399    106   -626    210   -466   -720    275    394     45     96    360    117   -369   -294   -249 
-   -116  -3719  -9649   -189  -3024   -701  -1378      *      * 
79  -4188  -3579  -6566  -6029  -1772  -6352  -5093   1393  -5825   3060   -549  -6115  -5426  -4623  -5327  -5782  -4046  -1709  -3603  -3780    80
-   -149   -500    233     43   -381    399    106   -626    210   -466   -720    275    394     45     96    359    117   -369   -294   -249 
-     -6  -8606  -9649   -894  -1115   -701  -1378      *      * 
80  -1263  -2742    500   2082  -3060  -2194   -882  -2812   1185  -2756  -1836   -828  -2309   2230   -990    168  -1205    -52  -2925  -2236    81
-   -149   -500    233     43   -381    399    106   -626    210   -466   -720    275    394     45     96    359    117   -369   -294   -249 
-     -6  -8606  -9649   -894  -1115   -701  -1378      *      * 
81    711  -2903  -1279   2273  -3267  -2404  -1017  -2983   1253  -2903  -2008  -1045   1610   -566    698  -1370  -1419  -2554  -3036  -2415    82
-   -149   -500    233     43   -381    399    106   -626    210   -466   -720    275    394     45     96    359    117   -369   -294   -249 
-     -6  -8606  -9649   -894  -1115   -701  -1378      *      * 
82  -3182  -3965  -3440  -2442  -4782   2886   2451  -4155   1576  -3827  -3140  -2405  -3712  -1320    978  -3055  -2910  -3897  -3685  -3536    83
-   -149   -500    233     43   -381    399    106   -626    210   -466   -720    275    394     45     96    359    117   -369   -294   -249 
-     -6  -8606  -9649   -894  -1115   -701  -1378      *      * 
83  -2960  -4198   3843  -1568  -5316  -3009  -2764  -5409  -3221  -5325  -4712  -1903  -3647  -2497  -4098   1018  -3203  -4635  -5331  -4477    84
-   -149   -500    233     43   -381    399    106   -626    210   -466   -720    275    394     45     96    359    117   -369   -294   -249 
-     -6  -8606  -9649   -894  -1115   -701  -1378      *      * 
84  -3033  -2523  -5725  -5423  -3216  -5553  -5666   2521  -5399  -1961  -1903  -5238  -5305  -5369  -5580  -4947  -3030   3207  -5008  -4472    85
-   -149   -500    233     43   -381    399    106   -626    210   -466   -720    275    394     45     96    359    117   -369   -294   -249 
-     -6  -8606  -9649   -894  -1115   -701  -1378      *      * 
85  -4444  -3786  -6487  -6088   1935  -6248  -4062  -1399  -5852   3038   -667  -5779  -5432  -4566  -5281  -5703  -4283  -2254  -2926  -2368    86
-   -149   -500    233     43   -381    399    106   -626    210   -466   -720    275    394     45     96    359    117   -369   -294   -249 
-     -6  -8606  -9649   -894  -1115   -701  -1378      *      * 
86  -5765  -4802  -5973  -6324   4566  -5247  -3479  -5215  -6252  -4532  -4649  -5413  -5556  -5531  -5699  -5820  -5855  -5401  -2775  -1729    87
-   -149   -500    233     43   -381    399    106   -626    210   -466   -720    275    394     45     96    359    117   -369   -294   -249 
-     -6  -8606  -9649   -894  -1115   -701  -1378      *      * 
87  -3040  -2534  -5727  -5426  -3183  -5537  -5634   3586  -5395  -1925  -1878  -5235  -5296  -5347  -5563  -4932  -3038   1894  -4965  -4446    88
-   -149   -500    233     43   -381    399    106   -626    210   -466   -720    275    394     45     96    359    117   -369   -294   -249 
-     -6  -8606  -9649   -894  -1115   -701  -1378      *      * 
88  -5403  -5247   4201  -3898  -6360  -4647  -4682  -7143  -5306  -6710  -6481  -4228  -5165  -4724  -5628  -5311  -5571  -6677  -5444  -5968    89
-   -149   -500    233     43   -381    399    106   -626    210   -466   -720    275    394     45     96    359    117   -369   -294   -249 
-     -6  -8606  -9649   -894  -1115   -701  -1378      *      * 
89  -5430  -5228  -3612   3947  -6344  -4681  -4699  -7063  -5157  -6645  -6414  -4313  -5189  -4741  -5394  -5361  -5588  -6631  -5421  -5965    90
-   -149   -500    233     43   -381    399    106   -626    210   -466   -720    275    394     45     96    359    117   -369   -294   -249 
-     -6  -8606  -9649   -894  -1115   -701  -1378      *      * 
90  -4272  -3788  -5848  -5938  -3955  -5093  -5339   4040  -5871  -2985  -3046  -5665  -5381  -5704  -5651  -5382  -4369  -1735  -4828  -4718    91
-   -149   -500    233     43   -381    399    106   -626    210   -466   -720    275    394     45     96    359    117   -369   -294   -249 
-     -6  -8606  -9649   -894  -1115   -701  -1378      *      * 
91  -6015  -5138  -5535  -5855  -4913  -5107   5454  -7150  -5844  -6563  -6480  -5798  -5559  -5877  -5573  -6272  -6215  -6846  -4779  -4545    92
-   -149   -500    233     43   -381    399    106   -626    210   -466   -720    275    394     45     96    359    117   -369   -294   -249 
-     -6  -8606  -9649   -894  -1115   -701  -1378      *      * 
92    935  -3265  -4412  -3823  -5084  -3412  -3001  -4791  -1842  -4687  -4002  -3326  -3936  -2700   3911  -2898  -2989  -4091  -4494  -4471    93
-   -149   -500    233     43   -381    399    106   -626    210   -466   -720    275    394     45     96    359    117   -369   -294   -249 
-     -6  -8606  -9649   -894  -1115   -701  -1378      *      * 
93  -3810  -3269  -6260  -5714  -1829  -5968  -4833    772  -5512   2744   1925  -5663  -5244  -4509  -5123  -5282  -3696   1178  -3579  -3702    94
-   -149   -500    233     43   -381    399    106   -626    210   -466   -720    275    394     45     96    359    117   -369   -294   -249 
-     -6  -8606  -9649   -894  -1115   -701  -1378      *      * 
94   1190  -2650  -1044   -499  -2974     39   1348  -2719    637  -2668  -1747   1463  -2261   -367    541   1534  -1136  -2276  -2837  -2163    95
-   -149   -500    233     43   -381    399    106   -626    210   -466   -720    275    394     45     96    359    117   -369   -294   -249 
-     -6  -8606  -9649   -894  -1115   -701  -1378      *      * 
95  -3527  -4113  -4333  -2865  -5107  -3975  -1847  -4364   1670  -3972  -3326  -2692   3119  -1430   2535  -3409  -3188  -4144  -3773  -3733    96
-   -149   -500    233     43   -381    399    106   -626    210   -466   -720    275    394     45     96    359    117   -369   -294   -249 
-     -6  -8606  -9649   -894  -1115   -701  -1378      *      * 
96   1908  -1885  -1598  -1046  -1974  -2386  -1117    906   -926   -276  -1059    542    282    851  -1329    750  -1180  -1380  -2250  -1761    97
-   -149   -500    233     43   -381    399    106   -626    210   -466   -720    275    394     45     96    359    117   -369   -294   -249 
-     -6  -8606  -9649   -894  -1115   -701  -1378      *      * 
97   1469  -2259  -5211  -4801  -2807  -4640  -4231   2619  -4607  -1896  -1674  -4414  -4632  -4406  -4600  -3895    324   2193  -3964  -3536    98
-   -149   -500    233     43   -381    399    106   -626    210   -466   -720    275    394     45     96    359    117   -369   -294   -249 
-     -6  -8606  -9649   -894  -1115   -701  -1378      *      * 
98  -3559  -4329  -2044   3627  -4390  -3645  -3135  -4205  -3098  -3938   2527  -2642  -4151  -2916  -3473  -3467  -3690  -4150  -4652  -4178    99
-   -149   -500    233     43   -381    399    106   -626    210   -466   -720    275    394     45     96    359    117   -369   -294   -249 
-     -6  -8606  -9649   -894  -1115   -701  -1378      *      * 
99  -5430  -5228  -3612   3947  -6344  -4681  -4699  -7063  -5157  -6645  -6414  -4313  -5189  -4741  -5394  -5361  -5588  -6631  -5421  -5965   100
-   -149   -500    233     43   -381    399    106   -626    210   -466   -720    275    394     45     96    359    117   -369   -294   -249 
-     -6  -8606  -9649   -894  -1115   -701  -1378      *      * 
100  -1630  -1442  -3927  -3304  -1157  -3183   1458   -768  -2906   1529   2962  -2806  -3203  -2506  -2708  -2272  -1567   1856  -1782   1250   101
-   -149   -500    233     43   -381    399    106   -626    210   -466   -720    275    394     45     96    359    117   -369   -294   -249 
-     -6  -8606  -9649   -894  -1115   -701  -1378      *      * 
101  -4367  -3735  -6686  -6115  -1701  -6472  -5084  -1213  -5878   3073   2572  -6256  -5450  -4584  -5317  -5919  -4198  -2086  -3541  -3757   102
-   -149   -500    233     43   -381    399    106   -626    210   -466   -720    275    394     45     96    359    117   -369   -294   -249 
-     -6  -8606  -9649   -894  -1115   -701  -1378      *      * 
102  -5065   2031  -5639  -5952   1274  -5442  -1766  -4039  -5509  -3414  -3478  -4152  -5341  -4285  -4900  -4700  -4960  -4180  -1017   4611   103
-   -149   -500    233     43   -381    399    106   -626    210   -466   -720    275    394     45     96    359    117   -369   -294   -249 
-     -6  -8606  -9649   -894  -1115   -701  -1378      *      * 
103  -1817  -1920  -3918  -3545  -2111  -3068  -2713   1359  -3206     -2  -1265  -3023   3451  -2955  -3146    146  -1942  -1151  -2776  -2427   104
-   -149   -500    233     43   -381    399    106   -626    210   -466   -720    275    394     45     96    359    117   -369   -294   -249 
-     -6  -8606  -9649   -894  -1115   -701  -1378      *      * 
104   3352  -2364  -4843  -5049  -4269  -2820  -4271  -2484  -4789  -3786  -3328  -3541  -3580  -4370  -4526  -2196  -2305   1159  -4862  -4666   105
-   -149   -500    233     43   -381    399    106   -626    210   -466   -720    275    394     45     96    359    117   -369   -294   -249 
-     -6  -8606  -9649   -894  -1115   -701  -1378      *      * 
105  -3740  -3315  -6045  -5672  -1979  -5497  -4731    778  -5310   -619   5041  -5441  -5169  -4571  -5003  -4945  -3715  -1385  -3642  -3557   106
-   -149   -500    233     43   -381    399    106   -626    210   -466   -720    275    394     45     96    359    117   -369   -294   -249 
-     -6  -8606  -9649   -894  -1115   -701  -1378      *      * 
106  -3356  -5301   1572   3590  -5501  -3048  -2535  -5555  -2990  -5367  -4843  -1660  -3646  -2241  -4005  -2958  -3467  -4986  -5454  -4416   107
-   -149   -500    233     43   -381    399    106   -626    210   -466   -720    275    394     45     96    359    117   -369   -294   -249 
-     -6  -8606  -9649   -894  -1115   -701  -1378      *      * 
107  -3356  -4208   4007  -2188  -4977  -3440  -3256  -4296  -3717  -4939  -4572  -2495  -4051  -3059  -4427  -3279  -3597    129  -5091  -4513   108
-   -149   -500    233     43   -381    399    106   -626    210   -466   -720    275    394     45     96    359    117   -369   -294   -249 
-     -6  -8606  -9649   -894  -1115   -701  -1378      *      * 
108  -5291  -4222  -5673  -6027   4149  -5544  -1764  -4174  -5590  -3478  -3577  -4182  -5411  -4321  -4956  -4814  -5148  -4339  -1011   2833   109
-   -149   -500    233     43   -381    399    106   -626    210   -466   -720    275    394     45     96    359    117   -369   -294   -249 
-     -6  -8606  -9649   -894  -1115   -701  -1378      *      * 
109  -1516   1575  -1428   1129  -3241  -2455  -1010  -2935   1381  -2859  -1975  -1099  -2530   2025   2233  -1402  -1432    -33  -2989  -2401   110
-   -149   -500    233     43   -381    399    106   -626    210   -466   -720    275    394     45     96    359    117   -369   -294   -249 
-     -6  -8606  -9649   -894  -1115   -701  -1378      *      * 
110  -3523  -3014  -6029  -5529  -2000  -5722  -4779   1530  -5343   2361   1727  -5402  -5163  -4547  -5069  -5022  -3442   1849  -3693  -3715   111
-   -149   -500    233     43   -381    399    106   -626    210   -466   -720    275    394     45     96    359    117   -369   -294   -249 
-     -6  -8606  -9649   -894  -1115   -701  -1378      *      * 
111  -3433  -5154   3860  -1416  -5441  -3153  -2654  -5597  -3053  -5401  -4883  -1811  -3745   1775  -3956  -3066  -3552  -5031  -5355  -4441   112
-   -149   -500    233     43   -381    399    106   -626    210   -466   -720    275    394     45     96    359    117   -369   -294   -249 
-     -6  -8606  -9649   -894  -1115   -701  -1378      *      * 
112  -2888  -2440  -5465  -5070  -2629  -5106  -4441   3244  -4892  -1668  -1585  -4759  -4928  -4656  -4885  -4386  -2869   1920   3308  -3395   113
-   -149   -500    233     43   -381    399    106   -626    210   -466   -720    275    394     45     96    359    117   -369   -294   -249 
-     -6  -8606  -9649   -894  -1115   -701  -1378      *      * 
113  -2428  -2099  -4881  -4338  -2038  -4290  -3339    987  -4035    727   2849  -3939  -4201  -3657  -3889  -3447   1302   2434  -3021  -2714   114
-   -149   -500    233     43   -381    399    106   -626    210   -466   -720    275    394     45     96    359    117   -369   -294   -249 
-     -6  -8606  -9649   -894  -1115   -701  -1378      *      * 
114  -3271  -2765  -5859  -5436  -2371  -5608  -4991   3501  -5307    347   1668  -5274  -5185  -4780  -5197  -4931  -3225    835  -4055  -3925   115
-   -149   -500    233     43   -381    399    106   -626    210   -466   -720    275    394     45     96    359    117   -369   -294   -249 
-     -6  -8606  -9649   -894  -1115   -701  -1378      *      * 
115  -3928  -4527    836  -2934  -5979   3654  -3923  -6317  -4447  -6131  -5625  -3209  -4491  -3788  -5013  -3881  -4212  -5536  -5421  -5445   116
-   -149   -500    233     43   -381    399    106   -626    210   -466   -720    275    394     45     96    359    117   -369   -294   -249 
-     -6  -8606  -9649   -894  -1115   -701  -1378      *      * 
116  -1871  -3271  -1354    928  -3666  -2640  -1275  -3365   2645  -3250  -2388  -1273  -2786   2244   -957   1030  -1793  -2943  -3349  -2757   117
-   -149   -500    233     43   -381    399    106   -626    210   -466   -720    275    394     45     96    359    117   -369   -294   -249 
-     -6  -8606  -9649   -894  -1115   -701  -1378      *      * 
117  -3872  -4568   1499  -2716  -5938   3551  -3761  -6244  -4275  -6058  -5550  -3016  -4407  -3597  -4914  -3785  -4138  -5484  -5424  -5339   118
-   -149   -500    233     43   -381    399    106   -626    210   -466   -720    275    394     45     96    359    117   -369   -294   -249 
-     -6  -8606  -9649   -894  -1115   -701  -1378      *      * 
118    178  -2337  -2813  -2700   1666  -2756  -2505  -2822  -2636  -2998  -2365  -2499   3552    858  -2815  -2051  -2066  -2487  -3094  -2419   119
-   -149   -500    233     43   -381    399    106   -626    210   -466   -720    275    394     45     96    359    117   -369   -294   -249 
-     -6  -8606  -9649   -894  -1115   -701  -1378      *      * 
119   1870  -2350  -3473  -3555  -4749   1245  -3572  -4553  -3776  -4746  -3813   2176  -3290  -3420  -3897   2028  -2109  -3411  -4911  -4664   120
-   -149   -500    233     43   -381    399    106   -626    210   -466   -720    275    394     45     96    359    117   -369   -294   -249 
-     -6  -8606  -9649   -894  -1115   -701  -1378      *      * 
120   3270  -2274  -4639  -4943  -4944    -33  -4211  -4763  -4809  -5020  -4057  -3311  -3356  -4272  -4507   1072  -2136  -3469  -5163  -5113   121
-   -149   -500    233     43   -381    399    106   -626    210   -466   -720    275    394     45     96    359    117   -369   -294   -249 
-     -6  -8606  -9649   -894  -1115   -701  -1378      *      * 
121  -3361  -4050  -4110  -2667  -4943  -3886  -1741  -4223   2344  -3852  -3182  -2547  -3806   1086   3179  -3230    346  -3996  -3682  -3598   122
-   -149   -500    233     43   -381    399    106   -626    210   -466   -720    275    394     45     96    359    117   -369   -294   -249 
-     -6  -8606  -9649   -894  -1115   -701  -1378      *      * 
122  -1549  -1449  -3644  -3065  -1507  -3043  -2075    646  -2739  -1286   1508  -2675  -3154  -2432  -2664   2217   2100    631  -2053  -1702   123
-   -149   -500    233     43   -381    399    106   -626    210   -466   -720    275    394     45     96    359    117   -369   -294   -249 
-     -6  -8606  -9649   -894  -1115   -701  -1378      *      * 
123  -2869  -2421  -5458  -5055  -2983  -5137  -4744   2863  -4695  -1888  -1766  -4791  -4982  -4718    336  -4444  -2859   2754  -4401  -3940   124
-   -149   -500    233     43   -381    399    106   -626    210   -466   -720    275    394     45     96    359    117   -369   -294   -249 
-     -6  -8606  -9649   -894  -1115   -701  -1378      *      * 
124  -1902  -3207  -1774   1084  -3658  -2759  -1223  -3305   1704  -3166  -2314  -1401    390   -778   2867    111  -1793  -2909  -3227  -2720   125
-   -149   -500    233     43   -381    399    106   -626    210   -466   -720    275    394     45     96    359    117   -369   -294   -249 
-     -6  -8606  -9649   -894  -1115   -701  -1378      *      * 
125  -4205  -3592  -6597  -6010  -1719  -6390  -5044   2001  -5810   2460   3109  -6114  -5400  -4559  -5285  -5766  -4045  -1833  -3551  -3779   126
-   -149   -500    233     43   -381    399    106   -626    210   -466   -720    275    394     45     96    359    117   -369   -294   -249 
-     -6  -8606  -9649   -894  -1115   -701  -1378      *      * 
126  -2705  -4511   2924   1359  -4726  -2796  -2032  -4600   1751  -4479  -3738  -1388   1419  -1675  -2823  -2406  -2740  -4095  -4659  -3731   127
-   -149   -500    233     43   -381    399    106   -626    210   -466   -720    275    394     45     96    359    117   -369   -294   -249 
-     -6  -8606  -9649   -894  -1115   -701  -1378      *      * 
127  -3518  -2986  -6077  -5629  -2162  -5852  -5091    930  -5494   2713   -923  -5536  -5282  -4759  -5281  -5201  -3453   1803  -3928  -3927   128
-   -149   -500    233     43   -381    399    106   -626    210   -466   -720    275    394     45     96    359    117   -369   -294   -249 
-     -6  -8606  -9649   -894  -1115   -701  -1378      *      * 
128   1578  -2940  -1623  -1680  -4260  -2636  -2278  -4031  -2092  -4072  -3240   1570   3124    967  -2522  -1997  -2189  -3359  -4259  -3661   129
-   -149   -500    233     43   -381    399    106   -626    210   -466   -720    275    394     45     96    359    117   -369   -294   -249 
-     -6  -8606  -9649   -894  -1115   -701  -1378      *      * 
129  -3335  -4033  -3732  -2600  -4872  -3832   1682  -4220    875  -3871  -3204  -2514   3671  -1358   1014  -3208  -3028  -3985  -3706  -3593   130
-   -149   -500    233     43   -381    399    106   -626    210   -466   -720    275    394     45     96    359    117   -369   -294   -249 
-     -6  -8606  -9649   -894  -1115   -701  -1378      *      * 
130  -5765  -4802  -5973  -6324   4566  -5247  -3479  -5215  -6252  -4532  -4649  -5413  -5556  -5531  -5699  -5820  -5855  -5401  -2775  -1729   131
-   -149   -500    233     43   -381    399    106   -626    210   -466   -720    275    394     45     96    359    117   -369   -294   -249 
-     -6  -8606  -9649   -894  -1115   -701  -1378      *      * 
131    310  -2354  -4618  -4923  -4895  -2630  -4223  -4558  -4741  -4925  -4048  -3376  -3432  -4292  -4461  -2011   3865  -3439  -5115  -5054   132
-   -149   -500    233     43   -381    399    106   -626    210   -466   -720    275    394     45     96    359    117   -369   -294   -249 
-     -6  -8606  -9649   -894  -1115   -701  -1378      *      * 
132  -4609  -3958  -6242  -6023  -1691  -5772  -3892  -1846  -5633   3199  -1121  -5574  -5404  -4700  -5164  -5586  -4491  -2659   2409  -2245   133
-   -149   -500    233     43   -381    399    106   -626    210   -466   -720    275    394     45     96    359    117   -369   -294   -249 
-     -6  -8606  -9649   -894  -1115   -701  -1378      *      * 
133  -3034  -2523  -5726  -5424  -3216  -5558  -5670   2925  -5401  -1960  -1903  -5240  -5307  -5371  -5582  -4952  -3030   2927  -5010  -4474   134
-   -149   -500    233     43   -381    399    106   -626    210   -466   -720    275    394     45     96    359    117   -369   -294   -249 
-     -6  -8606  -9649   -894  -1115   -701  -1378      *      * 
134  -5250  -4847  -5806  -6183  -6522   3847  -5651  -7349  -6456  -6932  -6667  -5892  -5414  -6250  -6012  -5567  -5615  -6630  -5453  -6498   135
-   -149   -500    233     43   -381    399    106   -626    210   -466   -720    275    394     45     96    359    117   -369   -294   -249 
-     -6  -8606  -9649   -894  -1115   -701  -1378      *      * 
135   3668  -3399  -5204  -5549  -5572  -3613  -4921  -5604  -5549  -5764  -5092  -4413  -4342  -5183  -5216  -3237  -3432  -4594  -5275  -5631   136
-   -149   -500    233     43   -381    399    106   -626    210   -466   -720    275    394     45     96    359    117   -369   -294   -249 
-     -6  -8606  -9649   -894  -1115   -701  -1378      *      * 
136  -3492  -3797  -5271  -5602  -5669  -3974  -5052  -5806  -5593  -5902  -5377  -4751  -4655  -5367  -5297  -3759   4070  -4968  -5263  -5667   137
-   -149   -500    233     43   -381    399    106   -626    210   -466   -720    275    394     45     96    359    117   -369   -294   -249 
-     -6  -8606  -9649   -894  -1115   -701  -1378      *      * 
137  -3492  -3797  -5271  -5602  -5669  -3974  -5052  -5806  -5593  -5902  -5377  -4751  -4655  -5367  -5297  -3759   4070  -4968  -5263  -5667   138
-   -149   -500    233     43   -381    399    106   -626    210   -466   -720    275    394     45     96    359    117   -369   -294   -249 
-     -6  -8606  -9649   -894  -1115   -701  -1378      *      * 
138  -3624  -4173  -4689  -2920  -5162  -4050  -1804  -4362   1579  -3947  -3308  -2713  -3944   1780   3574  -3487  -3225  -4170  -3740  -3721   139
-   -149   -500    233     43   -381    399    106   -626    210   -466   -720    275    394     45     96    359    117   -369   -294   -249 
-     -6  -8606  -9649   -894  -1115   -701  -1378      *      * 
139   1919  -1262  -3371  -2773    728  -2818  -1762   -778  -2444     -9   -496  -2402   1201  -2132  -2369    854  -1310   1146  -1752  -1401   140
-   -149   -500    233     43   -381    399    106   -626    210   -466   -720    275    394     45     96    359    117   -369   -294   -249 
-     -6  -8606  -9649   -894  -1115   -701  -1378      *      * 
140  -5250  -4847  -5806  -6183  -6522   3847  -5651  -7349  -6456  -6932  -6667  -5892  -5414  -6250  -6012  -5567  -5615  -6630  -5453  -6498   141
-   -149   -500    233     43   -381    399    106   -626    210   -466   -720    275    394     45     96    359    117   -369   -294   -249 
-     -6  -8606  -9649   -894  -1115   -701  -1378      *      * 
141    141  -1622  -2354  -1778  -1652  -2663  -1473  -1202   1546   1037   3254  -1808  -2759  -1411  -1687    702  -1335  -1085  -2060  -1662   142
-   -149   -500    233     43   -381    399    106   -626    210   -466   -720    275    394     45     96    359    117   -369   -294   -249 
-     -6  -8606  -9649   -894  -1115   -701  -1378      *      * 
142  -3444  -2916  -6023  -5593  -2252  -5808  -5133   1997  -5472   2557  -1009  -5486  -5279  -4811  -5303  -5160  -3388   1393  -4015  -3974   143
-   -149   -500    233     43   -381    399    106   -626    210   -466   -720    275    394     45     96    359    117   -369   -294   -249 
-     -6  -8606  -9649   -894  -1115   -701  -1378      *      * 
143  -1688  -2178  -4299  -4263  -3724  -2652  -3601   1255  -4004  -3521  -2875  -3173  -3359  -3689  -3895   2096   2996  -2352  -4173  -3901   144
-   -149   -500    233     43   -381    399    106   -626    210   -466   -720    275    394     45     96    359    117   -369   -294   -249 
-     -6  -8606  -9649   -894  -1115   -701  -1378      *      * 
144    862  -3047  -1177    644  -3826    101  -1652  -3602  -1421  -3577  -2698   2412  -2833  -1247  -1965   2101  -1855  -3050  -3761  -3062   145
-   -149   -500    233     43   -381    399    106   -626    210   -466   -720    275    394     45     96    359    117   -369   -294   -249 
-     -6  -8606  -9649   -894  -1115   -701  -1378      *      * 
145  -5672  -5016  -5908  -6280  -6507  -5021  -5699  -7438  -6489  -6950  -6782  -6096   4323  -6350  -6037  -6019  -5995  -6875  -5439  -6461   146
-   -149   -500    233     43   -381    399    106   -626    210   -466   -720    275    394     45     96    359    117   -369   -294   -249 
-     -6  -8606  -9649   -894  -1115   -701  -1378      *      * 
146  -5115  -4414  -6204  -6244  -2951  -5470  -5254  -2575  -6116   3356  -1889  -6161  -5527  -5404  -5641  -6103  -5097  -3356  -4277  -4394   147
-   -149   -500    233     43   -381    399    106   -626    210   -466   -720    275    394     45     96    359    117   -369   -294   -249 
-     -6  -8606  -9649   -894  -1115   -701  -1378      *      * 
147  -1665  -2086  -2279    966  -2018  -2827  -1411    334   -982   -204  -1212  -1753  -2882  -1209   3129  -1852  -1582  -1533  -2332    974   148
-   -149   -500    233     43   -381    399    106   -626    210   -466   -720    275    394     45     96    359    117   -369   -294   -249 
-     -6  -8606  -9649   -894  -1115   -701  -1378      *      * 
148    181  -2797   3281  -2024  -4583  -2610  -2709  -4386  -2792  -4474  -3617  -2102  -3238  -2415  -3284   1616    630  -3513  -4667  -4099   149
-   -149   -500    233     43   -381    399    106   -626    210   -466   -720    275    394     45     96    359    117   -369   -294   -249 
-     -6  -8606  -9649   -894  -1115   -701  -1378      *      * 
149  -5677  -5058  -5817  -5522  -6223  -5022  -4626  -6808  -3755  -6307  -5975  -5374  -5388  -4598   4244  -5871  -5687  -6494  -5162  -5792   150
-   -149   -500    233     43   -381    399    106   -626    210   -466   -720    275    394     45     96    359    117   -369   -294   -249 
-     -6  -8606  -9649   -894  -1115   -701  -1378      *      * 
150  -5765  -4802  -5973  -6324   4566  -5247  -3479  -5215  -6252  -4532  -4649  -5413  -5556  -5531  -5699  -5820  -5855  -5401  -2775  -1729   151
-   -149   -500    233     43   -381    399    106   -626    210   -466   -720    275    394     45     96    359    117   -369   -294   -249 
-     -6  -8606  -9649   -894  -1115   -701  -1378      *      * 
151    421  -2638  -4503  -4856  -5200   3618  -4394  -5096  -4979  -5319  -4419  -3578  -3666  -4482  -4719  -2307  -2529  -3845  -5233  -5311   152
-   -149   -500    233     43   -381    399    106   -626    210   -466   -720    275    394     45     96    359    117   -369   -294   -249 
-     -6  -8606  -9649   -894  -1115   -701  -1378      *      * 
152  -3073  -2667  -5525  -4977   1855  -5023  -3998   2765  -4705    393   2577  -4686  -4707  -4078  -4466  -4224  -3000   1246  -3295  -3179   153
-   -149   -500    233     43   -381    399    106   -626    210   -466   -720    275    394     45     96    359    117   -369   -294   -249 
-     -6  -8606  -9649   -894  -1115   -701  -1378      *      * 
153  -1857  -1627  -4214  -3634  -1741  -3531  -2527   2257  -3287  -1379   1484  -3180  -3561  -2955  -3145     20   1782   1997  -2385  -2027   154
-   -149   -500    233     43   -381    399    106   -626    210   -466   -720    275    394     45     96    359    117   -369   -294   -249 
-     -6  -8606  -9649   -894  -1115   -701  -1378      *      * 
154    788  -2223  -1263   1097    559     35   -946  -2040   -624    806  -1360   -987  -2348   1922  -1089     87  -1144  -1762  -2512  -1940   155
-   -149   -500    233     43   -381    399    106   -626    210   -466   -720    275    394     45     96    359    117   -369   -294   -249 
-     -6  -8606  -9649   -894  -1115   -701  -1378      *      * 
155  -2715  -3899  -1911    445  -4443  -3212   2580  -4026   -688  -3794  -3046   1525  -3374  -1269   3308  -2538  -2573  -3679  -3757  -3359   156
-   -149   -500    233     43   -381    399    106   -626    210   -466   -720    275    394     45     96    359    117   -369   -294   -249 
-     -6  -8606  -9649   -894  -1115   -701  -1378      *      * 
156  -3640  -3171  -6025  -5426   1769  -5577  -4346   1379  -5153   2210   2683  -5262  -4993  -4212  -4761  -4810  -3519    542  -3301  -3371   157
-   -149   -500    233     43   -381    399    106   -626    210   -466   -720    275    394     45     96    359    117   -369   -294   -249 
-     -6  -8606  -9649   -894  -1115   -701  -1378      *      * 
157  -2230  -3886   2420   2538  -4149  -2635  -1677  -3964  -1540  -3874  -3041    755  -2985   1027    503  -2004  -2222  -3486  -4047  -3232   158
-   -149   -500    233     43   -381    399    106   -626    210   -466   -720    275    394     45     96    359    117   -369   -294   -249 
-     -6  -8606  -9649   -894  -1115   -701  -1378      *      * 
158  -5200  -4169  -5675  -5998   3614  -5545  -1772  -3929  -5557   -254  -3325  -4182  -5390  -4298  -4932  -4793  -5054  -4161  -1017   3572   159
-   -149   -500    233     43   -381    399    106   -626    210   -466   -720    275    394     45     96    359    117   -369   -294   -249 
-     -6  -8606  -9649   -894  -1115   -701  -1378      *      * 
159  -5769  -4760  -5803  -6153  -1760  -5271  -3105  -5391  -6011  -4732  -4805  -5143  -5536  -5274  -5501  -5665  -5811  -5460  -2399   4911   160
-   -149   -500    233     43   -381    399    106   -626    210   -466   -720    275    394     45     96    359    117   -369   -294   -249 
-     -6  -8606  -9649   -894  -1115   -701  -1378      *      * 
160  -1975  -3292  -1066   1288  -3978  -2565  -1741  -3761  -1561  -3731  -2879   1529  -2937  -1349  -2124   1746   2503  -3230  -3921  -3193   161
-   -149   -500    233     43   -381    399    106   -626    210   -466   -720    275    394     45     96    359    117   -369   -294   -249 
-     -6  -8606  -9649   -894  -1115   -701  -1378      *      * 
161  -1790  -3314    825    566  -3594  -2456  -1338  -3363  -1077  -3314  -2440   1497   2276    872  -1642  -1623  -1757   1711  -3502  -2763   162
-   -149   -500    233     43   -381    399    106   -626    210   -466   -720    275    394     45     96    359    117   -369   -294   -249 
-     -6  -8606  -9649   -894  -1115   -701  -1378      *      * 
162    752  -2661    497   2317  -2979  -2156   -823    -38    679  -2676  -1752   -791  -2255    923   -918    249  -1133  -2281  -2846  -2163   163
-   -149   -500    233     43   -381    399    106   -626    210   -466   -720    275    394     45     96    359    117   -369   -294   -249 
-     -6  -8606  -9649   -894  -1115   -701  -1378      *      * 
163  -3340  -5307   2015   3477  -5493  -3033  -2518  -5543  -2974  -5356  -4830  -1641  -3632  -2222  -3995  -2940  -3451  -4974  -5457  -4403   164
-   -149   -500    233     43   -381    399    106   -626    210   -466   -720    275    394     45     96    359    117   -369   -294   -249 
-     -6  -8606  -9649   -894  -1115   -701  -1378      *      * 
164  -4188  -3579  -6566  -6029  -1772  -6352  -5093   1393  -5825   3060   -549  -6115  -5426  -4623  -5327  -5782  -4046  -1709  -3603  -3780   165
-   -149   -500    233     43   -381    399    106   -626    210   -466   -720    275    394     45     96    359    117   -369   -294   -249 
-     -6  -8606  -9649   -894  -1115   -701  -1378      *      * 
165   1800  -2565  -1081   1538  -2848  -2189   -857  -2565    666  -2565  -1672   -845  -2286    974   -939  -1109    149    848  -2777  -2125   166
-   -149   -500    233     43   -381    399    106   -626    210   -466   -720    275    394     45     96    359    117   -369   -294   -249 
-     -6  -8606  -9649   -894  -1115   -701  -1378      *      * 
166     89  -2637    404   1171  -2958  -2140   -798  -2708    604   -505  -1726   -775  -2233   1664   1231    809    152  -2259  -2821  -2138   167
-   -149   -500    233     43   -381    399    106   -626    210   -466   -720    275    394     45     96    359    117   -369   -294   -249 
-     -6  -8606  -9649   -894  -1115   -701  -1378      *      * 
167  -2608  -2241  -5141  -4689  -2558    -80  -3981   3509  -4456  -1646   1497  -4321  -4552  -4198  -4404  -3839  -2594    971  -3675  -3295   168
-   -149   -500    233     43   -381    399    106   -626    210   -466   -720    275    394     45     96    359    117   -369   -294   -249 
-     -6  -8606  -9649   -894  -1115   -701  -1378      *      * 
168  -3095  -2581  -5762  -5419  -2915  -5591  -5428   2472  -5365    840  -1632  -5249  -5273  -5168  -5454  -4958  -3077   2843  -4657  -4286   169
-   -149   -500    233     43   -381    399    106   -626    210   -466   -720    275    394     45     96    359    117   -369   -294   -249 
-     -6  -8606  -9649   -894  -1115   -701  -1378      *      * 
169    671  -2340  -1194   -643  -2546  -2225   -900  -2217   1686   -464   1277   -924  -2315    920  -1011   1585    303  -1900  -2601  -2001   170
-   -149   -500    233     43   -381    399    106   -626    210   -466   -720    275    394     45     96    359    117   -369   -294   -249 
-     -6  -8606  -9649   -894  -1115   -701  -1378      *      * 
170  -3543  -4055  -4638  -2926  -4905  -4020  -1824   1137    968  -3828  -3212  -2720  -3931  -1411   3705  -3445  -3178  -3931  -3705  -3657   171
-   -149   -500    233     43   -381    399    106   -626    210   -466   -720    275    394     45     96    359    117   -369   -294   -249 
-     -6  -8606  -9649   -894  -1115   -701  -1378      *      * 
171    876  -2582    504   -663  -2928  -2243  -1005  -2643   -637  -2665  -1785    693  -2385   -574  -1137   1905   1089  -2244  -2895   1674   172
-   -149   -500    233     43   -381    399    106   -626    210   -466   -720    275    394     45     96    359    117   -369   -294   -249 
-     -6  -8606  -9649   -894  -1115   -701  -1378      *      * 
172   3067  -2273  -4636  -4933  -4942   1077  -4205  -4761  -4797  -5017  -4054  -3308  -3355  -4263  -4501   1231  -2135  -3467  -5161  -5109   173
-   -149   -500    233     43   -381    399    106   -626    210   -466   -720    275    394     45     96    359    117   -369   -294   -249 
-     -6  -8606  -9649   -894  -1115   -701  -1378      *      * 
173  -1168  -2633    403    515  -2950   1445   -801  -2698    603   -600  -1723   -779  -2235   1100   1246    231  -1107    -12  -2818  -2137   174
-   -149   -500    233     43   -381    399    106   -626    210   -466   -720    275    394     45     96    359    117   -369   -294   -249 
-     -6  -8606  -9649   -894  -1115   -701  -1378      *      * 
174  -1450   1530  -3594  -2973  -1250  -2993  -1859   2079    189   1534   -467  -2566  -3036   1446  -2469  -2074  -1391    532  -1784  -1440   175
-   -149   -500    233     43   -381    399    106   -626    210   -466   -720    275    394     45     96    359    117   -369   -294   -249 
-     -6  -8606  -9649   -894  -1115   -701  -1378      *      * 
175  -4348  -3708  -6684  -6090    849  -6496  -4945  -1207  -5883   2811   3146  -6199  -5433  -4550  -5307  -5885  -4167  -2092  -3454  -3574   176
-   -149   -500    233     43   -381    399    106   -626    210   -466   -720    275    394     45     96    359    117   -369   -294   -249 
-     -6  -8606  -9649   -894  -1115   -701  -1378      *      * 
176    212  -2910   1318   1131  -3222   1214  -1009  -2983    541  -2923  -2010   1912  -2418   -561  -1170    183  -1356  -2529  -3092  -2387   177
-   -149   -500    233     43   -381    399    106   -626    210   -466   -720    275    394     45     96    359    117   -369   -294   -249 
-     -6  -8606  -9649   -894  -1115   -701  -1378      *      * 
177  -2780  -2389  -5260  -4758  -2216  -4794  -3934   2413  -4496   1454  -1096  -4438  -4607    776  -4375  -3997  -2735   2207  -3461  -3200   178
-   -149   -500    233     43   -381    399    106   -626    210   -466   -720    275    394     45     96    359    117   -369   -294   -249 
-     -6  -8606  -9649   -894  -1115   -701  -1378      *      * 
178  -1715  -3244    736   3030  -3555  -2423  -1275  -3327   -975  -3263  -2376  -1050  -2647   -845    520    164    340  -2868  -3436  -2704   179
-   -149   -500    233     43   -381    399    106   -626    210   -466   -720    275    394     45     96    359    117   -369   -294   -249 
-     -6  -8606  -9649   -894  -1115   -701  -1378      *      * 
179    104  -2765  -5689  -5226  -2125  -5205  -4469   3052  -4998   1903   -939  -4958  -4920  -4411  -4808  -4478  -3145   -626  -3668  -3558   180
-   -149   -500    233     43   -381    399    106   -626    210   -466   -720    275    394     45     96    359    117   -369   -294   -249 
-     -6  -8606  -9649   -894  -1115   -701  -1378      *      * 
180  -1311  -2801   1207   1822  -3116    -57   -925  -2873   1253  -2815  -1896   1514  -2344   -472  -1054    189    370  -2421  -2983  -2287   181
-   -149   -500    233     43   -381    399    106   -626    210   -466   -720    275    394     45     96    359    117   -369   -294   -249 
-     -6  -8606  -9649   -894  -1115   -701  -1378      *      * 
181    780  -2708    550   1162  -3026  -2174   -853  -2779    576  -2723  -1800   -808   1536   2133   -958    134  -1170  -2329  -2891  -2203   182
-   -149   -500    233     43   -381    399    106   -626    210   -466   -720    275    394     45     96    359    117   -369   -294   -249 
-     -6  -8606  -9649   -894  -1115   -701  -1378      *      * 
182    143  -2661   1206   1953  -2981  -2150   -816  -2732   -400  -2676  -1751    653    148   1400    530  -1065    378  -2282  -2844  -2160   183
-   -149   -500    233     43   -381    399    106   -626    210   -466   -720    275    394     45     96    359    117   -369   -294   -249 
-     -6  -8606  -9649   -894  -1115   -701  -1378      *      * 
183   2361  -2482  -2014   1108  -3801    858  -2021  -3547  -1763  -3608  -2713  -1795  -2878  -1642  -2208   1034    623  -2882  -3815  -3258   184
-   -149   -500    233     43   -381    399    106   -626    210   -466   -720    275    394     45     96    359    117   -369   -294   -249 
-     -6  -8606  -9649   -894  -1115   -701  -1378      *      * 
184   2872  -1809  -4091  -3676  -2129     64  -2721   1321  -3353     76  -1278  -3047  -3379  -3028  -3243  -2241  -1858   -985  -2743  -2413   185
-   -149   -500    233     43   -381    399    106   -626    210   -466   -720    275    394     45     96    359    117   -369   -294   -249 
-     -6  -8606  -9649   -894  -1115   -701  -1378      *      * 
185    683  -2056    461   1109   1236  -2321  -1027  -1795   -766   1260  -1207  -1105  -2411   -694  -1206     80    324  -1566  -2380  -1850   186
-   -149   -500    233     43   -381    399    106   -626    210   -466   -720    275    394     45     96    359    117   -369   -294   -249 
-     -6  -8606  -9649   -894  -1115   -701  -1378      *      * 
186   1237  -2309  -1301   2568  -2459  -2331  -1033  -2094   -700   -421   1384  -1065  -2434    855  -1150  -1288  -1244  -1836  -2598  -2033   187
-   -149   -500    233     43   -381    399    106   -626    210   -466   -720    275    394     45     96    359    117   -369   -294   -249 
-     -6  -8606  -9649   -894  -1115   -701  -1378      *      * 
187  -3244  -2724  -5879  -5506  -2594  -5693  -5320   3570  -5425    815  -1334  -5363  -5287  -5019  -5404  -5059  -3213    720  -4358  -4153   188
-   -149   -500    233     43   -381    399    106   -626    210   -466   -720    275    394     45     96    359    117   -369   -294   -249 
-     -6  -8606  -9649   -894  -1115   -701  -1378      *      * 
188   3238  -2270  -4692  -4977  -4900    271  -4200  -4690  -4783  -4964  -4014  -3319  -3357  -4265  -4482  -1916   1342  -3440  -5125  -5071   189
-   -149   -500    233     43   -381    399    106   -626    210   -466   -720    275    394     45     96    359    117   -369   -294   -249 
-     -6  -8606  -9649   -894  -1115   -701  -1378      *      * 
189  -2743  -3727  -3008    219  -4402  -3450  -1554  -3858   1934  -3590   1483  -2100  -3433    931   3166  -2617  -2522  -3556  -3513  -3258   190
-   -149   -500    233     43   -381    399    106   -626    210   -466   -720    275    394     45     96    359    117   -369   -294   -249 
-     -6  -8606  -9649   -894  -1115   -701  -1378      *      * 
190  -2387   1947  -3421  -2575  -3965  -3193   2502  -3664   -857  -3607  -2879  -2441  -3464  -1624   3528     83  -2433  -3266  -3599  -3294   191
-   -149   -500    233     43   -381    399    106   -626    210   -466   -720    275    394     45     96    359    117   -369   -294   -249 
-     -6  -8606  -9649   -894  -1115   -701  -1378      *      * 
191   1614  -2306  -4583  -4900  -4940  -2573  -4212  -4769  -4788  -5034  -4085  -3325  -3382  -4276  -4497   3287  -2169  -3492  -5154  -5088   192
-   -149   -500    233     43   -381    399    106   -626    210   -466   -720    275    394     45     96    359    117   -369   -294   -249 
-     -6  -8606  -9649   -894  -1115   -701  -1378      *      * 
192  -3741  -4230  -4813  -3064  -5242  -4120  -1925  -4483   1503  -4063  -3435  -2842  -4039  -1511   3867  -3616  -3352  -4290  -3828  -3830   193
-   -149   -500    233     43   -381    399    106   -626    210   -466   -720    275    394     45     96    359    117   -369   -294   -249 
-     -6  -8606  -9649   -894  -1115   -701  -1378      *      * 
193  -3433  -3926  -3247  -3569  -5595   3559  -4047  -5917  -4026  -5807  -5195  -3580  -4402   1825  -4166  -3555  -3785  -5033  -5177  -5223   194
-   -149   -500    233     43   -381    399    106   -626    210   -466   -720    275    394     45     96    359    117   -369   -294   -249 
-     -6  -8606  -9649   -894  -1115   -701  -1378      *      * 
194  -3492  -3797  -5271  -5602  -5669  -3974  -5052  -5806  -5593  -5902  -5377  -4751  -4655  -5367  -5297  -3759   4070  -4968  -5263  -5667   195
-   -149   -500    233     43   -381    399    106   -626    210   -466   -720    275    394     45     96    359    117   -369   -294   -249 
-     -6  -8606  -9649   -894  -1115   -701  -1378      *      * 
195  -3360  -3666  -4907  -5136  -4468  -3918  -4600  -4455  -4879  -4101   1701  -4472   4147  -4836  -4715  -3635  -3752  -4260  -4769  -4660   196
-   -149   -500    233     43   -381    399    106   -626    210   -466   -720    275    394     45     96    359    117   -369   -294   -249 
-     -6  -8606  -9649   -894  -1115   -701  -1378      *      * 
196  -5677  -5058  -5817  -5522  -6223  -5022  -4626  -6808  -3755  -6307  -5975  -5374  -5388  -4598   4244  -5871  -5687  -6494  -5162  -5792   197
-   -149   -500    233     43   -381    399    106   -626    210   -466   -720    275    394     45     96    359    117   -369   -294   -249 
-     -6  -8606  -9649   -894  -1115   -701  -1378      *      * 
197  -3088  -2573  -5762  -5427  -2966  -5600  -5489   3389  -5381    121  -1678  -5258  -5288  -5213  -5489  -4974  -3072   1949  -4725  -4328   198
-   -149   -500    233     43   -381    399    106   -626    210   -466   -720    275    394     45     96    359    117   -369   -294   -249 
-     -6  -8606  -9649   -894  -1115   -701  -1378      *      * 
198   3668  -3399  -5204  -5549  -5572  -3613  -4921  -5604  -5549  -5764  -5092  -4413  -4342  -5183  -5216  -3237  -3432  -4594  -5275  -5631   199
-   -149   -500    233     43   -381    399    106   -626    210   -466   -720    275    394     45     96    359    117   -369   -294   -249 
-     -6  -8606  -9649   -894  -1115   -701  -1378      *      * 
199  -2015  -2253  -2664  -2168  -2251  -3178  -1847   1760    470    -74  -1366   3338  -3265  -1681  -1473  -2313  -1946  -1310  -2664  -2263   200
-   -149   -500    233     43   -381    399    106   -626    210   -466   -720    275    394     45     96    359    117   -369   -294   -249 
-     -6  -8606  -9649   -894  -1115   -701  -1378      *      * 
200  -3656  -4161  -3711  -3163  -5136  -3972  -2503  -4931  -1208  -4580  -3965    918  -4194  -2144   4001  -3621  -3560  -4580  -4212  -4118   201
-   -149   -500    233     43   -381    399    106   -626    210   -466   -720    275    394     45     96    359    117   -369   -294   -249 
-     -6  -8606  -9649   -894  -1115   -701  -1378      *      * 
201  -4188  -3579  -6566  -6029  -1772  -6352  -5093   1393  -5825   3060   -549  -6115  -5426  -4623  -5327  -5782  -4046  -1709  -3603  -3780   202
-   -149   -500    233     43   -381    399    106   -626    210   -466   -720    275    394     45     96    359    117   -369   -294   -249 
-     -6  -8606  -9649   -894  -1115   -701  -1378      *      * 
202  -2907  -2575  -5277  -4688    894  -4659  -3526   -839  -4360   2707   -569  -4330  -4424  -3724  -4092  -3821    358   1164  -2917  -2753   203
-   -149   -500    233     43   -381    399    106   -626    210   -466   -720    275    394     45     96    359    117   -369   -294   -249 
-     -6  -8606  -9649   -894  -1115   -701  -1378      *      * 
203  -3719  -4218  -4835  -3037  -5229  -4109  -1890  -4452   2402  -4031  -3401  -2813  -4017  -1474   3554  -3591  -3323  -4261  -3803  -3802   204
-   -149   -500    233     43   -381    399    106   -626    210   -466   -720    275    394     45     96    359    117   -369   -294   -249 
-     -6  -8606  -9649   -894  -1115   -701  -1378      *      * 
204  -4930  -4733  -5560  -4623  -3924  -4788  -3326  -5592  -2328  -5111  -4728  -4352  -4984  -3285   4069  -4949  -4755  -5430   2783  -3375   205
-   -149   -500    233     43   -381    399    106   -626    210   -466   -720    275    394     45     96    359    117   -369   -294   -249 
-   -219  -8606  -2852   -894  -1115   -701  -1378      *      * 
205  -2844  -2341  -5527  -5223  -3002  -5327  -5403   1875  -5186  -1756  -1701  -5025  -5096  -5139  -5350  -4716  -2842   3446  -4761  -4238   206
-   -149   -500    233     43   -381    399    106   -626    210   -466   -720    275    394     45     96    359    117   -369   -294   -249 
-     -6  -8393  -9436   -894  -1115  -1712   -525      *      * 
206  -5301  -4782  -5501  -5145  -5902  -4748  -4248  -6422  -3312  -5946  -5589  -4989  -5103  -4176   4235  -5472  -5300  -6112  -4882  -5432   207
-   -149   -500    233     43   -381    399    106   -626    210   -466   -720    275    394     45     96    359    117   -369   -294   -249 
-     -6  -8393  -9436   -894  -1115  -1712   -525      *      * 
207  -5029  -5000   4191  -3493  -6064  -4340  -4330  -6800  -4931  -6403  -6151  -3828  -4865  -4335  -5313  -4913  -5198  -6325  -5208  -5635   208
-   -149   -500    233     43   -381    399    106   -626    210   -466   -720    275    394     45     96    359    117   -369   -294   -249 
-     -6  -8393  -9436   -894  -1115  -1712   -525      *      * 
208  -3445  -2972  -5106  -4891   3774  -4679  -1870    641  -4496  -1506   1903  -3816  -4541  -3653  -4102  -3849  -3352  -2246  -1174   2375   209
-   -149   -500    233     43   -381    399    106   -626    210   -466   -720    275    394     45     96    359    117   -369   -294   -249 
-     -6  -8393  -9436   -894  -1115  -1712   -525      *      * 
209   3416  -2431  -4434  -4556  -3367  -2879  -3851  -2637  -4257     93  -2551  -3455  -3578  -3977  -4080  -2287  -2376  -2477  -4136  -3846   210
-   -149   -500    233     43   -381    399    106   -626    210   -466   -720    275    394     45     96    359    117   -369   -294   -249 
-     -6  -8393  -9436   -894  -1115  -1712   -525      *      * 
210  -1392  -2859    542   1265  -3149  -2195   -981  -2899   -643   -284  -1972   -827  -2375   3267  -1171  -1252    566  -2467  -3051  -2349   211
-   -149   -500    233     43   -381    399    106   -626    210   -466   -720    275    394     45     96    359    117   -369   -294   -249 
-     -6  -8393  -9436   -894  -1115   -306  -2389      *      * 
211  -3118  -2625  -5730  -5330  -2582  -5474  -4983    971  -5212     60   1792  -5133  -5140  -4842  -5180  -4792  -3085   3352  -4208  -3964   212
-   -149   -500    233     43   -381    399    106   -626    210   -466   -720    275    394     45     96    359    117   -369   -294   -249 
-     -6  -8606  -9649   -894  -1115   -701  -1378      *      * 
212     96  -2094  -1376    427   1305  -2303   -994  -1850   1221   -453  -1238  -1070  -2388   -646   1998  -1240    365    158  -2405  -1866   213
-   -149   -500    233     43   -381    399    106   -626    210   -466   -720    275    394     45     96    359    117   -369   -294   -249 
-     -6  -8606  -9649   -894  -1115   -701  -1378      *      * 
213    101  -2914   -968   1649  -3231   1901  -1017  -2987    639  -2927  -2017   1404  -2431    979  -1147  -1285  -1369  -2536  -3094  -2396   214
-   -149   -500    233     43   -381    399    106   -626    210   -466   -720    275    394     45     96    359    117   -369   -294   -249 
-     -6  -8606  -9649   -894  -1115   -701  -1378      *      * 
214    117  -3119   1337    581  -3430    785  -1177  -3199   -858  -3137  -2239   -990  -2560   2472  -1404   1406  -1556  -2741  -3310  -2585   215
-   -149   -500    233     43   -381    399    106   -626    210   -466   -720    275    394     45     96    359    117   -369   -294   -249 
-     -6  -8606  -9649   -894  -1115   -701  -1378      *      * 
215     88  -2644    525    565  -2964   1018   -805  -2714   1183   -601  -1734    839    249   -346   -895    847  -1113  -2266  -2828  -2146   216
-   -149   -500    233     43   -381    399    106   -626    210   -466   -720    275    394     45     96    359    117   -369   -294   -249 
-     -6  -8606  -9649   -894  -1115   -701  -1378      *      * 
216  -1279   1937    -67    158  -1446  -2622   1394   1527  -1568    -14   -638  -1773  -2689  -1405   1171  -1632  -1219   1540  -1871  -1473   217
-   -149   -500    233     43   -381    399    106   -626    210   -466   -720    275    394     45     96    359    117   -369   -294   -249 
-     -6  -8606  -9649   -894  -1115   -701  -1378      *      * 
217  -3064  -2559  -5727  -5381  -2926  -5531  -5349   3546  -5315  -1654   1673  -5195  -5238  -5130  -5402  -4889  -3048   1513  -4630  -4243   218
-   -149   -500    233     43   -381    399    106   -626    210   -466   -720    275    394     45     96    359    117   -369   -294   -249 
-     -6  -8606  -9649   -894  -1115   -701  -1378      *      * 
218  -2343  -3688   1601  -1186  -4512  -2702  -2102  -4350  -2138  -4305  -3510   2619  -3191  -1748  -2807    841   2450  -3749  -4497  -3682   219
-   -149   -500    233     43   -381    399    106   -626    210   -466   -720    275    394     45     96    359    117   -369   -294   -249 
-     -6  -8606  -9649   -894  -1115   -701  -1378      *      * 
219  -1178  -2583  -1052   1102  -2878  -2161   -820   -295   1180   -484  -1679   -807    249   -369   1648    914    415  -2191  -2780  -2117   220
-   -149   -500    233     43   -381    399    106   -626    210   -466   -720    275    394     45     96    359    117   -369   -294   -249 
-     -6  -8606  -9649   -894  -1115   -701  -1378      *      * 
220    857  -2679   2043    566  -2996  -2165   -839  -2746   1183  -2694  -1772   1351  -2269   -382   -939  -1089    352   -356  -2865  -2181   221
-   -149   -500    233     43   -381    399    106   -626    210   -466   -720    275    394     45     96    359    117   -369   -294   -249 
-     -6  -8606  -9649   -894  -1115   -701  -1378      *      * 
221  -2755  -2338  -5295  -4836  -2585  -4891  -4207   3214  -4566     12  -1444  -4530  -4733  -4348    322  -4127  -2725   1924  -3826  -3463   222
-   -149   -500    233     43   -381    399    106   -626    210   -466   -720    275    394     45     96    359    117   -369   -294   -249 
-     -6  -8606  -9649   -894  -1115   -701  -1378      *      * 
222   2347  -2164   1256  -2125  -3070  -2504  -2192  -2628  -2111  -2923  -2157  -2077  -2957  -1958  -2453    145    554   1627  -3342  -2903   223
-   -149   -500    233     43   -381    399    106   -626    210   -466   -720    275    394     45     96    359    117   -369   -294   -249 
-     -6  -8606  -9649   -894  -1115   -701  -1378      *      * 
223  -1200  -2660    258    661  -2980  -2167   -824  -2726   1150   1450  -1751   -804  -2262    910    541    847  -1138  -2282  -2841  -2165   224
-   -149   -500    233     43   -381    399    106   -626    210   -466   -720    275    394     45     96    359    117   -369   -294   -249 
-     -6  -8606  -9649   -894  -1115   -701  -1378      *      * 
224   1204  -2646  -1027   1561  -2964  -2156   1516    -39   1660  -2659  -1737    635  -2251    774   -892  -1067  -1124  -2266  -2829  -2152   225
-   -149   -500    233     43   -381    399    106   -626    210   -466   -720    275    394     45     96    359    117   -369   -294   -249 
-     -6  -8606  -9649   -894  -1115   -701  -1378      *      * 
225   3076  -2272  -4683  -4974  -4913   1663  -4206  -4708  -4793  -4979  -4027  -3319  -3358  -4270  -4490  -1916    601  -3447  -5137  -5084   226
-   -149   -500    233     43   -381    399    106   -626    210   -466   -720    275    394     45     96    359    117   -369   -294   -249 
-     -6  -8606  -9649   -894  -1115   -701  -1378      *      * 
226  -4369  -3737  -6683  -6116  -1703  -6466  -5083  -1214  -5876   3169   1863  -6254  -5451  -4586  -5317  -5918  -4200  -2087  -3542  -3754   227
-   -149   -500    233     43   -381    399    106   -626    210   -466   -720    275    394     45     96    359    117   -369   -294   -249 
-     -6  -8606  -9649   -894  -1115   -701  -1378      *      * 
227   1344  -2935    603   1984   1336  -2305  -1073  -2988   -727  -2948  -2050   1417  -2470   -634  -1257    -52  -1421  -2550  -3134  -2433   228
-   -149   -500    233     43   -381    399    106   -626    210   -466   -720    275    394     45     96    359    117   -369   -294   -249 
-     -6  -8606  -9649   -894  -1115   -701  -1378      *      * 
228    115  -1995  -1484    449  -2097  -2350   1406  -1709   1098    279   2712  -1155  -2433   -733    398  -1296  -1169    944  -2325  -1812   229
-   -149   -500    233     43   -381    398    105   -626    210   -466   -721    277    394     45     96    360    117   -369   -295   -249 
-   -219  -2839  -9649   -112  -3737   -701  -1378      *      * 
229  -4543  -3876  -5869  -5812  -1000  -5627  -2764  -2081  -5397   3034  -1396  -4828  -5309  -4412  -4927  -5071  -4431  -2790  -1949   2282   231
-   -149   -500    233     43   -381    399    106   -626    210   -466   -720    275    394     45     96    359    117   -369   -294   -249 
-     -6  -8606  -9649   -894  -1115   -701  -1378      *      * 
230  -1177  -2631   1493   -480  -2946    742   -809  -2691    635   -424   2037    752  -2244   1621    534  -1060  -1115  -2250  -2817  -2140   232
-   -149   -500    233     43   -381    399    106   -626    210   -466   -720    275    394     45     96    359    117   -369   -294   -249 
-     -6  -8606  -9649   -894  -1115   -701  -1378      *      * 
231  -3064  -2548  -5744  -5417  -3048  -5589  -5533   2944  -5378    -43  -1752  -5245  -5292  -5257  -5511  -4965  -3050   2696  -4810  -4369   233
-   -149   -500    233     43   -381    399    106   -626    210   -466   -720    275    394     45     96    359    117   -369   -294   -249 
-     -6  -8606  -9649   -894  -1115   -701  -1378      *      * 
232  -3220  -4985   3684  -1235  -3734  -3011  -2346  -5173  -2867  -4954  -4473    942  -3589  -2163  -3799  -2851  -3326  -4689  -4195   2027   234
-   -149   -500    233     43   -381    399    106   -626    210   -466   -720    275    394     45     96    359    117   -369   -294   -249 
-     -6  -8606  -9649   -894  -1115   -701  -1378      *      * 
233  -1466  -2972   1217   2227  -3284    -69  -1054  -3045   1663  -2982  -2073    887  -2462   -608    456  -1324  -1415  -2591  -3148  -2443   235
-   -149   -500    233     43   -381    399    106   -626    210   -466   -720    275    394     45     96    359    117   -369   -294   -249 
-     -6  -8606  -9649   -894  -1115   -701  -1378      *      * 
234   -150  -2644  -1303   1170  -2889  -2428  -1108  -2553   -647   1862  -1785   1403  -2548   -702   1211  -1426  -1428  -2231  -2876  -2293   236
-   -149   -500    233     43   -381    399    106   -626    210   -466   -720    275    394     45     96    359    117   -369   -294   -249 
-     -6  -8606  -9649   -894  -1115   -701  -1378      *      * 
235  -5250  -4847  -5806  -6183  -6522   3847  -5651  -7349  -6456  -6932  -6667  -5892  -5414  -6250  -6012  -5567  -5615  -6630  -5453  -6498   237
-   -149   -500    233     43   -381    399    106   -626    210   -466   -720    275    394     45     96    359    117   -369   -294   -249 
-     -6  -8606  -9649   -894  -1115   -701  -1378      *      * 
236  -4448  -3789  -6470  -6084   2219  -6232  -3994  -1414  -5844   2972   -682  -5740  -5430  -4561  -5273  -5682  -4287  -2266  -2877  -2285   238
-   -149   -500    233     43   -381    399    106   -626    210   -466   -720    275    394     45     96    359    117   -369   -294   -249 
-     -6  -8606  -9649   -894  -1115   -701  -1378      *      * 
237  -3073  -5091   3346   1360  -5218  -2887  -2291  -5183  -2632  -5025  -4411   1031  -3453   1748  -3574  -2696  -3157  -4635  -5225  -4133   239
-   -149   -500    233     43   -381    399    106   -626    210   -466   -720    275    394     45     96    359    117   -369   -294   -249 
-     -6  -8606  -9649   -894  -1115   -701  -1378      *      * 
238  -1190  -2576  -1073   1972  -2865  -2175   2074  -2592    644   -573  -1675   -824  -2266   -383    571    781  -1128  -2182   2006    487   240
-   -149   -500    233     43   -381    399    106   -626    210   -466   -720    275    394     45     96    359    117   -369   -294   -249 
-     -6  -8606  -9649   -894  -1115   -701  -1378      *      * 
239    197  -1247  -3066  -2464    830  -2782   1389   2069  -2172    936   -445  -2219  -2839    627    310  -1838    422   -667  -1693  -1334   241
-   -149   -500    233     43   -381    399    106   -626    210   -466   -720    275    394     45     96    359    117   -369   -294   -249 
-     -6  -8606  -9649   -894  -1115   -701  -1378      *      * 
240  -5403  -5247   4201  -3898  -6360  -4647  -4682  -7143  -5306  -6710  -6481  -4228  -5165  -4724  -5628  -5311  -5571  -6677  -5444  -5968   242
-   -149   -500    233     43   -381    399    106   -626    210   -466   -720    275    394     45     96    359    117   -369   -294   -249 
-     -6  -8606  -9649   -894  -1115   -701  -1378      *      * 
241  -1628  -1507  -3589  -2920  -1445  -3132   1352   1416  -2211    109   -641  -2600  -3163  -2192   2880  -2221  -1563   1154  -1983  -1633   243
-   -149   -500    233     43   -381    399    106   -626    210   -466   -720    275    394     45     96    359    117   -369   -294   -249 
-     -6  -8606  -9649   -894  -1115   -701  -1378      *      * 
242    825  -2686  -1085    548  -3014  -2198   -840  -2755   1983   -559  -1776    689  -2289   2076    365  -1112  -1167  -2312  -2856  -2190   244
-   -149   -500    233     43   -381    399    106   -626    210   -466   -720    275    394     45     96    359    117   -369   -294   -249 
-     -6  -8606  -9649   -894  -1115   -701  -1378      *      * 
243  -2758  -2397  -5195  -4653  -1892  -4640  -3583   2005  -4357   1850   -862  -4283  -4453  -3857  -4164  -3814  -2699   1381  -3071   2552   245
-   -149   -500    233     43   -381    399    106   -626    210   -466   -720    275    394     45     96    359    117   -369   -294   -249 
-     -6  -8606  -9649   -894  -1115   -701  -1378      *      * 
244  -5115  -4414  -6204  -6244  -2951  -5470  -5254  -2575  -6116   3356  -1889  -6161  -5527  -5404  -5641  -6103  -5097  -3356  -4277  -4394   246
-   -149   -500    233     43   -381    399    106   -626    210   -466   -720    275    394     45     96    359    117   -369   -294   -249 
-     -6  -8606  -9649   -894  -1115   -701  -1378      *      * 
245  -1229  -2669  -1092   1124  -2991  -2200   -841  -2727   1256   -832   1134   -839  -2289    987   1262   1661  -1165  -2292  -2843  -2181   247
-   -149   -500    233     43   -381    399    106   -626    210   -466   -720    275    394     45     96    359    117   -369   -294   -249 
-   -124  -8606  -3650   -894  -1115   -701  -1378      *      * 
246   1592  -1982  -4095  -3903  -3456    227  -3245  -3042  -3652  -3387  -2625  -2913  -3135  -3317  -3601    367   1961   2246  -3826  -3558   248
-   -149   -500    233     43   -381    399    106   -626    210   -466   -720    275    394     45     96    359    117   -369   -294   -249 
-     -6  -8489  -9531   -894  -1115   -402  -2038      *      * 
247  -3976  -3412  -6392  -5819  -1756  -6114  -4874    760  -5610   2498   3491  -5820  -5291  -4499  -5158  -5440  -3841    149  -3534  -3704   249
-   -149   -500    233     43   -381    399    106   -626    210   -466   -720    275    394     45     96    359    117   -369   -294   -249 
-     -6  -8606  -9649   -894  -1115   -701  -1378      *      * 
248  -2093  -1917  -4134  -3673  -2010  -3696  -2839   3293  -3355     79  -1089   1367  -3779  -3115  -3306  -2860    378   -349  -2773  -2411   250
-   -149   -500    233     43   -381    399    106   -626    210   -466   -720    275    394     45     96    359    117   -369   -294   -249 
-     -6  -8606  -9649   -894  -1115   -701  -1378      *      * 
249    156  -2749   1209   2146  -3055   -155   -921  -2799   -529    272  -1850   -857  -2341   -472   1251  -1176  -1242  -2364  -2941  -2258   251
-   -149   -500    233     43   -381    399    106   -626    210   -466   -720    275    394     45     96    359    117   -369   -294   -249 
-     -6  -8606  -9649   -894  -1115   -701  -1378      *      * 
250  -1198  -2619  -1067   -514    568  -2175   1417     54   1553  -2624  -1713    770  -2267   2077   1141    202  -1135  -2233  -2807  -2143   252
-   -149   -500    233     43   -381    399    106   -626    210   -466   -720    275    394     45     96    359    117   -369   -294   -249 
-     -6  -8606  -9649   -894  -1115   -701  -1378      *      * 
251     43  -3680  -5070  -5142   3744  -4940  -1767  -3549  -4857  -3198  -3063    577  -4953  -3954  -4483  -4166  -4167  -3579  -1066   2964   253
-   -149   -500    233     43   -381    399    106   -626    210   -466   -720    275    394     45     96    359    117   -369   -294   -249 
-     -6  -8606  -9649   -894  -1115   -701  -1378      *      * 
252  -1640  -3176   1105   1173  -3478   1377  -1204  -3250   -889  -3183  -2287   1487  -2588   2316    569  -1482  -1598  -2791  -3353  -2624   254
-   -149   -500    233     43   -381    399    106   -626    210   -466   -720    275    394     45     96    359    117   -369   -294   -249 
-   -219  -8606  -2852   -894  -1115   -701  -1378      *      * 
253    478  -2409  -4199  -4546  -4954   3592  -4135  -4835  -4694  -5066  -4170  -3322  -3433  -4209  -4459  -2072  -2294  -3601  -5004  -5054   255
-   -149   -500    233     43   -381    399    106   -626    210   -466   -720    275    394     45     96    359    117   -369   -294   -249 
-     -6  -8393  -9436   -894  -1115  -1712   -525      *      * 
254  -3384  -3813  -3363  -3547  -5510   3624  -3682  -5623    748  -5472  -4861  -3507  -4268  -3518  -3181  -3506  -3678  -4858  -4868  -5046   256
-   -149   -500    233     43   -381    399    106   -626    210   -466   -720    275    394     45     96    359    117   -369   -294   -249 
-     -6  -8393  -9436   -894  -1115   -306  -2389      *      * 
255  -5672  -5016  -5908  -6280  -6507  -5021  -5699  -7438  -6489  -6950  -6782  -6096   4323  -6350  -6037  -6019  -5995  -6875  -5439  -6461   257
-   -149   -500    233     43   -381    399    106   -626    210   -466   -720    275    394     45     96    359    117   -369   -294   -249 
-     -6  -8606  -9649   -894  -1115   -701  -1378      *      * 
256  -2073  -2289  -3684  -3532  -3032  -3200  -3162  -1178  -3038  -2484  -2087  -3137  -3676   1651  -3074  -2521    429   3346  -3688  -3312   258
-   -149   -500    233     43   -381    399    106   -626    210   -466   -720    275    394     45     96    359    117   -369   -294   -249 
-     -6  -8606  -9649   -894  -1115   -701  -1378      *      * 
257  -5250  -4847  -5806  -6183  -6522   3847  -5651  -7349  -6456  -6932  -6667  -5892  -5414  -6250  -6012  -5567  -5615  -6630  -5453  -6498   259
-   -149   -500    233     43   -381    399    106   -626    210   -466   -720    275    394     45     96    359    117   -369   -294   -249 
-     -6  -8606  -9649   -894  -1115   -701  -1378      *      * 
258    -60  -2306  -5110  -4564  -1968  -4542  -3567   1859  -4269   2128   1821  -4196  -4382  -3808  -4092  -3711  -2602   1388  -3119  -2883   260
-   -149   -500    233     43   -381    399    106   -626    210   -466   -720    275    394     45     96    359    117   -369   -294   -249 
-     -6  -8606  -9649   -894  -1115   -701  -1378      *      * 
259     80  -3001   1990   1212  -3309  -2308  -1077  -3074   1716  -3012  -2104   1581  -2477   -633  -1262    189  -1439  -2618  -3181  -2468   261
-   -149   -500    233     43   -381    399    106   -626    210   -466   -720    275    394     45     96    359    117   -369   -294   -249 
-     -6  -8606  -9649   -894  -1115   -701  -1378      *      * 
260   1141  -2298  -3702  -3658  -4573  -2530  -3519  -4342  -3665  -4553  -3639   1332  -3266  -3371  -3772   1051   3141  -3295  -4755  -4507   262
-   -149   -500    233     43   -381    399    106   -626    210   -466   -720    275    394     45     96    359    117   -369   -294   -249 
-     -6  -8606  -9649   -894  -1115   -701  -1378      *      * 
261  -4034  -3446  -6458  -5947  -1845  -6243  -5100   2606  -5759   2626   -620  -5989  -5401  -4655  -5324  -5658  -3915  -1426  -3666  -3808   263
-   -149   -500    233     43   -381    399    106   -626    210   -466   -720    275    394     45     96    359    117   -369   -294   -249 
-     -6  -8606  -9649   -894  -1115   -701  -1378      *      * 
262   3250   2042  -4958  -5249  -4868  -2543  -4253  -4649  -4890  -4937  -3991  -3363  -3354  -4351  -4526   1063  -2123  -3414  -5109  -5062   264
-   -149   -500    233     43   -381    399    106   -626    210   -466   -720    275    394     45     96    359    117   -369   -294   -249 
-     -6  -8606  -9649   -894  -1115   -701  -1378      *      * 
263   2139  -1282  -3557  -2952  -1284  -2920  -1855   1317  -2601  -1143   1737  -2532  -2999  -2270  -2485    728    416    604  -1796  -1448   265
-   -149   -500    233     43   -381    399    106   -626    210   -466   -720    275    394     45     96    359    117   -369   -294   -249 
-     -6  -8606  -9649   -894  -1115   -701  -1378      *      * 
264   2466  -2146  -4171  -4005  -3818  -2551  -3438  -3444  -3764  -3753   2478  -3025  -3255  -3455  -3739   2050    434  -2793  -4154  -3898   266
-   -149   -500    233     43   -381    399    106   -626    210   -466   -720    275    394     45     96    359    117   -369   -294   -249 
-     -6  -8606  -9649   -894  -1115   -701  -1378      *      * 
265  -2637  -2288  -5088  -4541  -1966  -4517  -3540   1380  -4244   2092   1738  -4170  -4363  -3788  -4069  -3684    318   1887  -3102  -2862   267
-   -149   -500    233     43   -381    399    106   -626    210   -466   -720    275    394     45     96    359    117   -369   -294   -249 
-     -6  -8606  -9649   -894  -1115   -701  -1378      *      * 
266  -1882  -2523  -3573  -3672  -4884   3342  -3501  -4698  -3143  -4829  -3952  -3004  -3437  -3330    649    973  -2302  -3591  -4879  -4703   268
-   -149   -500    233     43   -381    399    106   -626    210   -466   -720    275    394     45     96    359    117   -369   -294   -249 
-     -6  -8606  -9649   -894  -1115   -701  -1378      *      * 
267  -2740  -2537  -3599   3283  -2938  -4366  -3773   1541  -3730  -1917  -1787  -3626  -4468  -3606  -3985  -3706  -2754    916  -4148  -3673   269
-   -149   -500    233     43   -381    399    106   -626    210   -466   -720    275    394     45     96    359    117   -369   -294   -249 
-     -6  -8606  -9649   -894  -1115   -701  -1378      *      * 
268  -2812  -4630   3023   2378  -4894  -2822  -2149  -4797  -2341  -4678  -3973  -1428  -3336  -1808  -3160     91    325  -4265  -4872  -3889   270
-   -149   -500    233     43   -381    399    106   -626    210   -466   -720    275    394     45     96    359    117   -369   -294   -249 
-     -6  -8606  -9649   -894  -1115   -701  -1378      *      * 
269   1595  -2603  -1062    600  -2907  -2171   -830  -2639    598  -2611  -1702   -818   1100   -378   1518    119  -1131     82  -2800  -2136   271
-   -149   -500    233     43   -381    399    106   -626    210   -466   -720    275    394     45     96    359    117   -369   -294   -249 
-     -6  -8606  -9649   -894  -1115   -701  -1378      *      * 
270    121  -2660   1602    550  -2980    746   2636  -2731    653  -2676  -1750   -786  -2249   -357    675    138  -1126  -2282  -2843  -2159   272
-   -149   -500    233     43   -381    399    106   -626    210   -466   -720    275    394     45     96    359    117   -369   -294   -249 
-     -6  -8606  -9649   -894  -1115   -701  -1378      *      * 
271  -1744  -2354  -4393  -4703  -4890  -2613  -4150  -4724  -4629  -4998  -4081  -3310  -3415  -4199  -4395    280   3866  -3506  -5100  -4991   273
-   -149   -500    233     43   -381    399    106   -626    210   -466   -720    275    394     45     96    359    117   -369   -294   -249 
-     -6  -8606  -9649   -894  -1115   -701  -1378      *      * 
272  -3291  -2771  -5908  -5514  -2475  -5708  -5224   2804  -5419   1993  -1222  -5377  -5270  -4932  -5349  -5064  -3252   1455  -4226  -4078   274
-   -149   -500    233     43   -381    399    106   -626    210   -466   -720    275    394     45     96    359    117   -369   -294   -249 
-     -6  -8606  -9649   -894  -1115   -701  -1378      *      * 
273  -2959  -4171  -1232   3698  -5236  -3038  -2727  -5283  -3006  -5201  -4573  -1934  -3653  -2451  -3711    198  -3181  -4564  -5193  -4406   275
-   -149   -500    233     43   -381    399    106   -626    210   -466   -720    275    394     45     96    359    117   -369   -294   -249 
-     -6  -8606  -9649   -894  -1115   -701  -1378      *      * 
274  -3199  -5297   3178   2264  -5395  -2919  -2377  -5402  -2818  -5225  -4676   1649  -3514  -2071  -3851  -2795  -3304  -4833  -5429  -4274   276
-   -149   -500    233     43   -381    399    106   -626    210   -466   -720    275    394     45     96    359    117   -369   -294   -249 
-     -6  -8606  -9649   -894  -1115   -701  -1378      *      * 
275  -1542  -1377  -3714  -3102    842  -3071  -1825   -758    922  -1117   1751  -2642  -3111  -2361  -2553  -2155  -1482   2821  -1661   1093   277
-   -149   -500    233     43   -381    399    106   -626    210   -466   -720    275    394     45     96    359    117   -369   -294   -249 
-     -6  -8606  -9649   -894  -1115   -701  -1378      *      * 
276  -1757   1922  -3984  -3403   -914  -3267   1511   1790  -2997    460   -711  -2834  -3301  -2585  -2794  -2361  -1696   -934  -1515   3520   278
-   -149   -500    233     43   -381    399    106   -626    210   -466   -720    275    394     45     96    359    117   -369   -294   -249 
-     -6  -8606  -9649   -894  -1115   -701  -1378      *      * 
277  -5430  -5228  -3612   3947  -6344  -4681  -4699  -7063  -5157  -6645  -6414  -4313  -5189  -4741  -5394  -5361  -5588  -6631  -5421  -5965   279
-   -149   -500    233     43   -381    399    106   -626    210   -466   -720    275    394     45     96    359    117   -369   -294   -249 
-     -6  -8606  -9649   -894  -1115   -701  -1378      *      * 
278  -5672  -5016  -5908  -6280  -6507  -5021  -5699  -7438  -6489  -6950  -6782  -6096   4323  -6350  -6037  -6019  -5995  -6875  -5439  -6461   280
-   -149   -500    233     43   -381    399    106   -626    210   -466   -720    275    394     45     96    359    117   -369   -294   -249 
-     -6  -8606  -9649   -894  -1115   -701  -1378      *      * 
279  -5296  -4223  -5674  -6030   3260  -5548  -1759  -4180  -5591  -3485  -3583  -4180  -5412  -4320  -4956  -4813  -5152  -4343  -1006   4131   281
-   -149   -500    233     43   -381    399    106   -626    210   -466   -720    275    394     45     96    359    117   -369   -294   -249 
-     -6  -8606  -9649   -894  -1115   -701  -1378      *      * 
280  -5115  -4414  -6204  -6244  -2951  -5470  -5254  -2575  -6116   3356  -1889  -6161  -5527  -5404  -5641  -6103  -5097  -3356  -4277  -4394   282
-   -149   -500    233     43   -381    399    106   -626    210   -466   -720    275    394     45     96    359    117   -369   -294   -249 
-     -6  -8606  -9649   -894  -1115   -701  -1378      *      * 
281  -3439  -2908  -6024  -5600  -2276  -5816  -5169   2832  -5484   2204  -1030  -5495  -5290  -4837  -5326  -5173  -3384    777  -4047  -3999   283
-   -149   -500    233     43   -381    399    106   -626    210   -466   -720    275    394     45     96    359    117   -369   -294   -249 
-     -6  -8606  -9649   -894  -1115   -701  -1378      *      * 
282    120  -2439  -2127  -1467  -2562  -2806  -1341  -2133   -689   -156   1412  -1621  -2863   3024   2247  -1824  -1663  -1965  -2683  -2258   284
-   -149   -500    233     43   -381    399    106   -626    210   -466   -720    275    394     45     96    359    117   -369   -294   -249 
-     -6  -8606  -9649   -894  -1115   -701  -1378      *      * 
283    814  -2656  -1050   1096  -2966  -2186   -848   1390   1312  -2664  -1751    776  -2284   1946   -913  -1108  -1161  -2273  -2843  -2174   285
-   -149   -500    233     43   -381    399    106   -626    210   -466   -720    275    394     45     96    359    117   -369   -294   -249 
-     -6  -8606  -9649   -894  -1115   -701  -1378      *      * 
284  -2897  -3488  -3007  -3386  -5465   3543  -4007  -5684  -4412  -5704  -4982   1656  -4100  -3934  -4642  -3047  -3303  -4620  -5246  -5183   286
-   -149   -500    233     43   -381    399    106   -626    210   -466   -720    275    394     45     96    359    117   -369   -294   -249 
-     -6  -8606  -9649   -894  -1115   -701  -1378      *      * 
285  -3957  -3413  -5703  -5445   2731  -5335  -2559  -1828  -5087   1446   3107  -4504  -4997  -4094  -4633  -4542  -3836  -2431  -1782   2705   287
-   -149   -500    233     43   -381    399    106   -626    210   -466   -720    275    394     45     96    359    117   -369   -294   -249 
-     -6  -8606  -9649   -894  -1115   -701  -1378      *      * 
286  -3434  -2929  -5966  -5487  -2096  -5670  -4815   2538  -5316   1990   1682  -5344  -5158  -4599  -5089  -4973  -3365   1457  -3779  -3759   288
-   -149   -500    233     43   -381    399    106   -626    210   -466   -720    275    394     45     96    359    117   -369   -294   -249 
-     -6  -8606  -9649   -894  -1115   -701  -1378      *      * 
287   1265  -2640  -1056    603  -2951  -2181   -842  -2687    648  -2650    927   -824  -2278   2931   -906    169  -1151  -2258  -2830  -2163   289
-   -149   -500    233     43   -381    399    106   -626    210   -466   -720    275    394     45     96    359    117   -369   -294   -249 
-     -6  -8606  -9649   -894  -1115   -701  -1378      *      * 
288  -3741  -4230  -4813  -3064  -5242  -4120  -1925  -4483   1503  -4063  -3435  -2842  -4039  -1511   3867  -3616  -3352  -4290  -3828  -3830   290
-   -149   -500    233     43   -381    399    106   -626    210   -466   -720    275    394     45     96    359    117   -369   -294   -249 
-     -6  -8606  -9649   -894  -1115   -701  -1378      *      * 
289  -3492  -3797  -5271  -5602  -5669  -3974  -5052  -5806  -5593  -5902  -5377  -4751  -4655  -5367  -5297  -3759   4070  -4968  -5263  -5667   291
-   -149   -500    233     43   -381    399    106   -626    210   -466   -720    275    394     45     96    359    117   -369   -294   -249 
-     -6  -8606  -9649   -894  -1115   -701  -1378      *      * 
290    991  -2700  -1508  -1052  -3318  -2433   1511  -3024   1220  -3022  -2151  -1291   2921   -894  -1216    188  -1539  -2574  -3209  -2617   292
-   -149   -500    233     43   -381    399    106   -626    210   -466   -720    275    394     45     96    359    117   -369   -294   -249 
-     -6  -8606  -9649   -894  -1115   -701  -1378      *      * 
291  -3727  -4222  -4829  -3046  -5233  -4113  -1902  -4463   2014  -4042  -3413  -2823  -4024  -1486   3721  -3600  -3332  -4271  -3811  -3812   293
-   -149   -500    233     43   -381    399    106   -626    210   -466   -720    275    394     45     96    359    117   -369   -294   -249 
-     -6  -8606  -9649   -894  -1115   -701  -1378      *      * 
292  -5250  -4847  -5806  -6183  -6522   3847  -5651  -7349  -6456  -6932  -6667  -5892  -5414  -6250  -6012  -5567  -5615  -6630  -5453  -6498   294
-   -149   -500    233     43   -381    399    106   -626    210   -466   -720    275    394     45     96    359    117   -369   -294   -249 
-     -6  -8606  -9649   -894  -1115   -701  -1378      *      * 
293  -5677  -5058  -5817  -5522  -6223  -5022  -4626  -6808  -3755  -6307  -5975  -5374  -5388  -4598   4244  -5871  -5687  -6494  -5162  -5792   295
-   -149   -500    233     43   -381    399    106   -626    210   -466   -720    275    394     45     96    359    117   -369   -294   -249 
-     -6  -8606  -9649   -894  -1115   -701  -1378      *      * 
294  -2667  -2264  -5185  -4723  -2640  -4779  -4089   3042     92  -1709   1546  -4408  -4654  -4269  -4431  -4003  -2639   2255  -3791  -3393   296
-   -149   -500    233     43   -381    399    106   -626    210   -466   -720    275    394     45     96    359    117   -369   -294   -249 
-     -6  -8606  -9649   -894  -1115   -701  -1378      *      * 
295   2771  -2383  -5395  -5071  -3038  -4699  -4728   1608  -4924  -1973  -1830  -4634  -4778  -4757  -4955  -4015  -2771   1880  -4411  -3965   297
-   -149   -500    233     43   -381    399    106   -626    210   -466   -720    275    394     45     96    359    117   -369   -294   -249 
-     -6  -8606  -9649   -894  -1115   -701  -1378      *      * 
296  -3492  -3797  -5271  -5602  -5669  -3974  -5052  -5806  -5593  -5902  -5377  -4751  -4655  -5367  -5297  -3759   4070  -4968  -5263  -5667   298
-   -149   -500    233     43   -381    399    106   -626    210   -466   -720    275    394     45     96    359    117   -369   -294   -249 
-     -6  -8606  -9649   -894  -1115   -701  -1378      *      * 
297    777  -2643  -1026   1594  -2968  -2156   -826  -2715   -410  -2667  -1745    651   1711   -369   1092     -7    379  -2270  -2839  -2160   299
-   -149   -500    233     43   -381    399    106   -626    210   -466   -720    275    394     45     96    359    117   -369   -294   -249 
-     -6  -8606  -9649   -894  -1115   -701  -1378      *      * 
298    742  -2376  -1161   -610    408  -2209   1152  -2272   1277    874  -1494   -896  -2299    731    506    116    317  -1941  -2625  -2014   300
-   -149   -500    233     43   -381    399    106   -626    210   -466   -720    275    394     45     96    359    117   -369   -294   -249 
-     -6  -8606  -9649   -894  -1115   -701  -1378      *      * 
299   2944  -2210  -4657  -4747  -4392   1061  -3945  -3974  -4469  -4370  -3526  -3255  -3327  -4023  -4249  -1902   1316    145  -4699  -4547   301
-   -149   -500    233     43   -381    399    106   -626    210   -466   -720    275    394     45     96    359    117   -369   -294   -249 
-     -6  -8606  -9649   -894  -1115   -701  -1378      *      * 
300  -4960  -4128  -5455  -5395   -338  -5345   1855  -4078  -4112  -3462  -3480  -3996  -5222  -3866   1374  -4596  -4794  -4191   2619   4312   302
-   -149   -500    233     43   -381    399    106   -626    210   -466   -720    275    394     45     96    359    117   -369   -294   -249 
-     -6  -8606  -9649   -894  -1115   -701  -1378      *      * 
301     88  -2634  -1031   1949  -2951  -2152   1344  -2696    686     85  -1725    648  -2245   -351   1133  -1061    389  -2254  -2819  -2142   303
-   -149   -500    233     43   -381    399    106   -626    210   -466   -720    275    394     45     96    359    117   -369   -294   -249 
-     -6  -8606  -9649   -894  -1115   -701  -1378      *      * 
302  -4937  -4085  -5377  -5557   -330  -5357   4921  -3932  -4909   -155  -3358  -4066  -5262  -4112  -4506  -4625  -4817  -4084  -1051   2371   304
-   -149   -500    233     43   -381    399    106   -626    210   -466   -720    275    394     45     96    359    117   -369   -294   -249 
-     -6  -8606  -9649   -894  -1115   -701  -1378      *      * 
303  -4447  -3788  -6475  -6085   2141  -6237  -4013  -1410  -5846   2992   -677  -5751  -5430  -4563  -5276  -5688  -4286  -2262  -2891  -2309   305
-   -149   -500    233     43   -381    399    106   -626    210   -466   -720    275    394     45     96    359    117   -369   -294   -249 
-     -6  -8606  -9649   -894  -1115   -701  -1378      *      * 
304  -1302  -2668  -1141   -624  -2994   2100   -933  -2714   1322  -2694  -1799   1525  -2365    896   -950  -1199    309   -117  -2885  -2239   306
-   -149   -500    233     43   -381    399    106   -626    210   -466   -720    275    394     45     96    359    117   -369   -294   -249 
-     -6  -8606  -9649   -894  -1115   -701  -1378      *      * 
305  -1321  -1212  -3290  -2677  -1169  -2824  -1672    674  -2342   1601   2349    365  -2877  -2040    459    -69  -1261   -628  -1661   1918   307
-      *      *      *      *      *      *      *      *      *      *      *      *      *      *      *      *      *      *      *      * 
-      *      *      *      *      *      *      *      *      0 
//
