# Supplementary material for: A matter of background: DNA repair pathways as a possible cause for the sparse distribution of CRISPR-Cas systems in bacteria
Source: Philos Trans R Soc Lond B Biol Sci. 2019 Mar 25;374(1772):20180088. doi: 10.1098/rstb.2018.0088 (PMC6452273; doi:10.1098/rstb.2018.0088)
Supplement: Macsy_finder_DNA_repair.zip [file rstb20180088supp3.zip › Macsy_finder_DNA_repair/DNA_repair_profiles/RuvC.hmm]

HMMER2.0
NAME  ruvC
ACC   TIGR00228
DESC  ruvC: crossover junction endodeoxyribonuclease RuvC
LENG  158
ALPH  Amino
RF    no
CS    no
MAP   yes
COM   hmmbuild /usr/local/projects/family/hmmer2/bucko_build/ruvC.HMM /usr/local/projects/family/hmmer2/bucko_build/ruvC.SEED
COM   hmmcalibrate --num 5000 --cpu 2 --histfile /usr/local/projects/family/hmmer2/bucko_build/ruvC.hist /usr/local/projects/family/hmmer2/bucko_build/ruvC.HMM
NSEQ  3
DATE  Tue Mar 16 10:53:53 1999
CKSUM 9562
GA    90.00 90.00
TC    90.00 90.00
NC    0.00 0.00
XT      -8455     -4  -1000  -1000  -8455     -4  -8455     -4 
NULT      -4  -8455
NULE     595  -1558     85    338   -294    453  -1158    197    249    902  -1085   -142    -21   -313     45    531    201    384  -1998   -644 
EVD   -101.874069   0.181215
HMM        A      C      D      E      F      G      H      I      K      L      M      N      P      Q      R      S      T      V      W      Y    
         m->m   m->i   m->d   i->m   i->i   d->m   d->d   b->m   m->e
         -415      *  -2000
     1  -1608  -1307  -3432  -3238  -1179  -3095  -2687   3474  -2941   -191   -206  -2987  -3216  -2818  -2915  -2635  -1653    832  -2363  -1952     1
     -   -149   -500    233     43   -381    399    106   -626    210   -466   -720    275    394     45     96    359    117   -369   -294   -249 
     -    -21  -6672  -7714   -894  -1115   -701  -1378   -415      * 
     2  -2228  -1908  -3555  -3373   -604  -3255  -2515    -62  -2963   2976    358  -3207  -3275  -2644  -2802  -2988  -2232   -567  -1904  -1643     2
     -   -149   -500    233     43   -381    399    106   -626    210   -466   -720    275    394     45     96    359    117   -369   -294   -249 
     -    -21  -6672  -7714   -894  -1115   -701  -1378      *      * 
     3  -1815  -2026  -2479  -2749  -3578   3649  -2701  -3848  -3053  -3865  -3355  -2493  -2700  -2875  -2985  -2041  -2188  -3149  -3082  -3440     3
     -   -149   -500    233     43   -381    399    106   -626    210   -466   -720    275    394     45     96    359    117   -369   -294   -249 
     -    -21  -6672  -7714   -894  -1115   -701  -1378      *      * 
     4  -1608  -1307  -3432  -3238  -1179  -3095  -2687   3474  -2941   -191   -206  -2987  -3216  -2818  -2915  -2635  -1653    832  -2363  -1952     4
     -   -149   -500    233     43   -381    399    106   -626    210   -466   -720    275    394     45     96    359    117   -369   -294   -249 
     -    -21  -6672  -7714   -894  -1115   -701  -1378      *      * 
     5  -2059  -2867   3860   -532  -3452  -1877  -1516  -3665  -1847  -3616  -3145   -882  -2414  -1318  -2469  -1872  -2198  -3236  -3167  -2847     5
     -   -149   -500    233     43   -381    399    106   -626    210   -466   -720    275    394     45     96    359    117   -369   -294   -249 
     -    -21  -6672  -7714   -894  -1115   -701  -1378      *      * 
     6  -2089  -2190  -2567  -2787  -3372  -2253  -2663  -3607  -2895  -3590  -3215  -2612   4122  -2846  -2839  -2316  -2418  -3135  -2975  -3234     6
     -   -149   -500    233     43   -381    399    106   -626    210   -466   -720    275    394     45     96    359    117   -369   -294   -249 
     -    -21  -6672  -7714   -894  -1115   -701  -1378      *      * 
     7  -1815  -2026  -2479  -2749  -3578   3649  -2701  -3848  -3053  -3865  -3355  -2493  -2700  -2875  -2985  -2041  -2188  -3149  -3082  -3440     7
     -   -149   -500    233     43   -381    399    106   -626    210   -466   -720    275    394     45     96    359    117   -369   -294   -249 
     -    -21  -6672  -7714   -894  -1115   -701  -1378      *      * 
     8   -425  -1013  -1661  -1792  -2558  -1187  -1802  -2565  -1897  -2800  -2098  -1367  -1878  -1746  -1993   3270   -814  -1808  -2742  -2368     8
     -   -149   -500    233     43   -381    399    106   -626    210   -466   -720    275    394     45     96    359    117   -369   -294   -249 
     -    -21  -6672  -7714   -894  -1115   -701  -1378      *      * 
     9  -2176  -2415  -2504  -1923  -3054  -2403  -1269  -3053   -167  -2856  -2350  -1844  -2662   -997   3887  -2228  -2131  -2807  -2501  -2452     9
     -   -149   -500    233     43   -381    399    106   -626    210   -466   -720    275    394     45     96    359    117   -369   -294   -249 
     -    -21  -6672  -7714   -894  -1115   -701  -1378      *      * 
    10   -764  -1177  -1323   -813  -1441  -1818   -617   -204   1987  -1003   -487   -879  -1981   -349   -123   -985   -743   2151  -1751  -1329    10
     -   -149   -500    233     43   -381    399    106   -626    210   -466   -720    275    394     45     96    359    117   -369   -294   -249 
     -    -21  -6672  -7714   -894  -1115   -701  -1378      *      * 
    11    -97   3888  -2456  -2263  -1839  -1066  -1690  -1060  -1933  -1658  -1031  -1438  -1718  -1735  -1920   -392   2631   -686  -2260  -1954    11
     -   -149   -500    233     43   -381    399    106   -626    210   -466   -720    275    394     45     96    359    117   -369   -294   -249 
     -    -21  -6672  -7714   -894  -1115   -701  -1378      *      * 
    12  -1815  -2026  -2479  -2749  -3578   3649  -2701  -3848  -3053  -3865  -3355  -2493  -2700  -2875  -2985  -2041  -2188  -3149  -3082  -3440    12
     -   -149   -500    233     43   -381    399    106   -626    210   -466   -720    275    394     45     96    359    117   -369   -294   -249 
     -    -21  -6672  -7714   -894  -1115   -701  -1378      *      * 
    13  -2742  -2290  -3014  -3139    701  -3008   -615  -2258  -2836  -1879  -1835  -2399  -3220  -2421  -2640  -2733  -2781  -2314     18   4561    13
     -   -149   -500    233     43   -381    399    106   -626    210   -466   -720    275    394     45     96    359    117   -369   -294   -249 
     -    -21  -6672  -7714   -894  -1115   -701  -1378      *      * 
    14   2121   -689  -1736  -1778  -2663   2440  -1738  -2333  -1877  -2628  -1808  -1199  -1636  -1620  -1989   -287   -464  -1504  -2864  -2599    14
     -   -149   -500    233     43   -381    399    106   -626    210   -466   -720    275    394     45     96    359    117   -369   -294   -249 
     -    -21  -6672  -7714   -894  -1115   -701  -1378      *      * 
    15  -1401   -985  -3863  -3466  -1341  -3569  -3093   2571  -3290   -251   -163  -3220  -3435  -3113  -3340  -2847  -1391   2698  -2715  -2299    15
     -   -149   -500    233     43   -381    399    106   -626    210   -466   -720    275    394     45     96    359    117   -369   -294   -249 
     -    -21  -6672  -7714   -894  -1115   -701  -1378      *      * 
    16  -1608  -1307  -3432  -3238  -1179  -3095  -2687   3474  -2941   -191   -206  -2987  -3216  -2818  -2915  -2635  -1653    832  -2363  -1952    16
     -   -149   -500    233     43   -381    399    106   -626    210   -466   -720    275    394     45     96    359    117   -369   -294   -249 
     -    -21  -6672  -7714   -894  -1115   -701  -1378      *      * 
    17   -608  -1431  -1019   -545  -2268  -1437   -455  -1971    345  -1996  -1228   -603  -1747    -92   2586   1720   -683  -1548  -2107  -1679    17
     -   -149   -500    233     43   -381    399    106   -626    210   -466   -720    275    394     45     96    359    117   -369   -294   -249 
     -    -21  -6672  -7714   -894  -1115   -701  -1378      *      * 
    18   -982  -2017   -378   -144  -1681  -1631   3186  -2071    363  -1993  -1282   -368  -1835   2819    140   -882   -919  -1765  -1773  -1061    18
     -   -149   -500    233     43   -381    399    106   -626    210   -466   -720    275    394     45     96    359    117   -369   -294   -249 
     -    -21  -6672  -7714   -894  -1115   -701  -1378      *      * 
    19   1753   -534  -1916  -1505  -1223  -1317  -1150   -105  -1305   -935   -342  -1186  -1766  -1125  -1463   -535   1543   1558  -1710  -1340    19
     -   -149   -500    233     43   -381    399    106   -626    210   -466   -720    275    394     45     96    359    117   -369   -294   -249 
     -    -21  -6672  -7714   -894  -1115   -701  -1378      *      * 
    20    -87   -750  -1385  -1451  -2711   2413  -1587  -2510  -1666  -2718  -1869  -1048  -1620  -1420  -1853   2103   -474  -1615  -2883  -2548    20
     -   -149   -500    233     43   -381    399    106   -626    210   -466   -720    275    394     45     96    359    117   -369   -294   -249 
     -    -21  -6672  -7714   -894  -1115   -701  -1378      *      * 
    21   -927  -2073   -820   -196  -2567  -1712    -91  -2157   1858  -2008  -1210   2126  -1777    338   1891   -812   -792  -1812  -2041  -1626    21
     -   -149   -500    233     43   -381    399    106   -626    210   -466   -720    275    394     45     96    359    117   -369   -294   -249 
     -    -21  -6672  -7714   -894  -1115   -701  -1378      *      * 
    22   -847  -2029   -674   -100  -2431  -1648   2468  -2084   2141  -1959  -1151   -302  -1723   1937    635   -731   -723  -1735  -2006  -1541    22
     -   -149   -500    233     43   -381    399    106   -626    210   -466   -720    275    394     45     96    359    117   -369   -294   -249 
     -    -21  -6672  -7714   -894  -1115   -701  -1378      *      * 
    23  -2228  -1908  -3555  -3373   -604  -3255  -2515    -62  -2963   2976    358  -3207  -3275  -2644  -2802  -2988  -2232   -567  -1904  -1643    23
     -   -149   -500    233     43   -381    399    106   -626    210   -466   -720    275    394     45     96    359    117   -369   -294   -249 
     -    -21  -6672  -7714   -894  -1115   -701  -1378      *      * 
    24   -664  -1793    195   1624  -2457  -1239   -494  -2210   -304  -2272  -1484   -125  -1645   -139   -792   2328   -752  -1750  -2482  -1818    24
     -   -149   -500    233     43   -381    399    106   -626    210   -466   -720    275    394     45     96    359    117   -369   -294   -249 
     -    -21  -6672  -7714   -894  -1115   -701  -1378      *      * 
    25  -1750  -1479  -2994  -2682    810  -2928   -532   -483  -2248   1697    -81  -2094  -2892  -1847  -2135  -2117  -1686   -708     39   3463    25
     -   -149   -500    233     43   -381    399    106   -626    210   -466   -720    275    394     45     96    359    117   -369   -294   -249 
     -    -21  -6672  -7714   -894  -1115   -701  -1378      *      * 
    26  -1786  -1385  -4000  -3490   -424  -3705  -2657   2371  -3188   2185    717  -3309  -3358  -2629  -3019  -2941  -1717    545  -1916  -1782    26
     -   -149   -500    233     43   -381    399    106   -626    210   -466   -720    275    394     45     96    359    117   -369   -294   -249 
     -    -21  -6672  -7714   -894  -1115   -701  -1378      *      * 
    27   -125   -751  -1551  -1543  -2523   2403  -1563  -2169  -1597  -2463  -1671  -1116  -1656  -1413  -1758   -336   2341  -1445  -2721  -2413    27
     -   -149   -500    233     43   -381    399    106   -626    210   -466   -720    275    394     45     96    359    117   -369   -294   -249 
     -    -21  -6672  -7714   -894  -1115   -701  -1378      *      * 
    28   2078   -614  -1757  -1670  -2494   -871  -1578  -2153  -1641  -2442  -1616  -1109  -1565  -1427  -1789   2395   -360  -1368  -2729  -2407    28
     -   -149   -500    233     43   -381    399    106   -626    210   -466   -720    275    394     45     96    359    117   -369   -294   -249 
     -    -21  -6672  -7714   -894  -1115   -701  -1378      *      * 
    29  -1815  -2026  -2479  -2749  -3578   3649  -2701  -3848  -3053  -3865  -3355  -2493  -2700  -2875  -2985  -2041  -2188  -3149  -3082  -3440    29
     -   -149   -500    233     43   -381    399    106   -626    210   -466   -720    275    394     45     96    359    117   -369   -294   -249 
     -    -21  -6672  -7714   -894  -1115   -701  -1378      *      * 
    30   1198   2866  -2309  -1825   2295  -1537   -908     53  -1526   -351    213  -1365  -1842  -1237  -1500   -718   -353    162   -947   -470    30
     -   -149   -500    233     43   -381    399    106   -626    210   -466   -720    275    394     45     96    359    117   -369   -294   -249 
     -    -21  -6672  -7714   -894  -1115   -701  -1378      *      * 
    31  -1608  -1307  -3432  -3238  -1179  -3095  -2687   3474  -2941   -191   -206  -2987  -3216  -2818  -2915  -2635  -1653    832  -2363  -1952    31
     -   -149   -500    233     43   -381    399    106   -626    210   -466   -720    275    394     45     96    359    117   -369   -294   -249 
     -    -21  -6672  -7714   -894  -1115   -701  -1378      *      * 
    32  -1008  -1980   -749   -353  -2481  -1687   -312  -2219    599  -2129  -1380   2299  -1877     75   2637   -938   -947  -1870  -2127  -1692    32
     -   -149   -500    233     43   -381    399    106   -626    210   -466   -720    275    394     45     96    359    117   -369   -294   -249 
     -    -21  -6672  -7714   -894  -1115   -701  -1378      *      * 
    33   -725   -750  -2428  -2028   -989  -2102  -1569   2284  -1740   -323    -35  -1786  -2351  -1614  -1834  -1316   2244    793  -1791  -1402    33
     -   -149   -500    233     43   -381    399    106   -626    210   -466   -720    275    394     45     96    359    117   -369   -294   -249 
     -    -21  -6672  -7714   -894  -1115   -701  -1378      *      * 
    34   -567  -1737   -425     87  -2105  -1452    -48  -1751   1629  -1738   -912   -153  -1564   1837    347   -485   1656  -1404  -1910  -1379    34
     -   -149   -500    233     43   -381    399    106   -626    210   -466   -720    275    394     45     96    359    117   -369   -294   -249 
     -    -21  -6672  -7714   -894  -1115   -701  -1378      *      * 
    35   -549   -692  -2425  -2092  -1260  -1801  -1662    601  -1836   -671   -307  -1715  -2201  -1693  -1922  -1058   1998   2462  -1996  -1608    35
     -   -149   -500    233     43   -381    399    106   -626    210   -466   -720    275    394     45     96    359    117   -369   -294   -249 
     -    -21  -6672  -7714   -894  -1115   -701  -1378      *      * 
    36   -733  -2231   1783   1631  -2516  -1248   -260  -2277    -94  -2259  -1429    115  -1569    135   -689   -552   1805  -1846  -2472  -1711    36
     -   -149   -500    233     43   -381    399    106   -626    210   -466   -720    275    394     45     96    359    117   -369   -294   -249 
     -    -21  -6672  -7714   -894  -1115   -701  -1378      *      * 
    37   -943  -2230   2565    152  -2588  -1443   -411  -2393    -24  -2349  -1566   -160  -1752    -31   2182   -790   -930  -1988  -2436  -1813    37
     -   -149   -500    233     43   -381    399    106   -626    210   -466   -720    275    394     45     96    359    117   -369   -294   -249 
     -    -21  -6672  -7714   -894  -1115   -701  -1378      *      * 
    38  -2228  -1908  -3555  -3373   -604  -3255  -2515    -62  -2963   2976    358  -3207  -3275  -2644  -2802  -2988  -2232   -567  -1904  -1643    38
     -   -149   -500    233     43   -381    399    106   -626    210   -466   -720    275    394     45     96    359    117   -369   -294   -249 
     -    -21  -6672  -7714   -894  -1115   -701  -1378      *      * 
    39   -824  -1737   -387   -276  -2297  -1471   -603  -2125   -124  -2135  -1423   -481   2570   2614   -409   -807   -892  -1744  -2272  -1751    39
     -   -149   -500    233     43   -381    399    106   -626    210   -466   -720    275    394     45     96    359    117   -369   -294   -249 
     -    -21  -6672  -7714   -894  -1115   -701  -1378      *      * 
    40   -383  -1544     -9   1812  -2051  -1205   -193  -1744    110  -1810   -969    -32  -1465    204   -374   1091   1282  -1336  -2065  -1433    40
     -   -149   -500    233     43   -381    399    106   -626    210   -466   -720    275    394     45     96    359    117   -369   -294   -249 
     -    -21  -6672  -7714   -894  -1115   -701  -1378      *      * 
    41  -1288  -2188  -1334   -611  -2716  -1962   -227  -2304    921  -2113  -1398   -688  -2019   2555   2730  -1194  -1116  -2022  -2082  -1777    41
     -   -149   -500    233     43   -381    399    106   -626    210   -466   -720    275    394     45     96    359    117   -369   -294   -249 
     -    -21  -6672  -7714   -894  -1115   -701  -1378      *      * 
    42  -1786  -1385  -4000  -3490   -424  -3705  -2657   2371  -3188   2185    717  -3309  -3358  -2629  -3019  -2941  -1717    545  -1916  -1782    42
     -   -149   -500    233     43   -381    399    106   -626    210   -466   -720    275    394     45     96    359    117   -369   -294   -249 
     -    -21  -6672  -7714   -894  -1115   -701  -1378      *      * 
    43  -1029  -1566  -1369   -755  -1443  -1950   -449   -919   2417   1324   -497   -838  -2030   -138    288  -1127   -931   -904  -1701  -1297    43
     -   -149   -500    233     43   -381    399    106   -626    210   -466   -720    275    394     45     96    359    117   -369   -294   -249 
     -    -21  -6672  -7714   -894  -1115   -701  -1378      *      * 
    44   -443  -1543   1755    213  -1703  -1352    -78  -1371    331    369   -677    -63  -1495    310   1390   -388   -389  -1089  -1774  -1179    44
     -   -149   -500    233     43   -381    399    106   -626    210   -466   -720    275    394     45     96    359    117   -369   -294   -249 
     -    -21  -6672  -7714   -894  -1115   -701  -1378      *      * 
    45  -1723  -1325  -3955  -3457   -494  -3661  -2657   2653  -3159   1916    642  -3265  -3347  -2648  -3015  -2899  -1662    674  -1962  -1795    45
     -   -149   -500    233     43   -381    399    106   -626    210   -466   -720    275    394     45     96    359    117   -369   -294   -249 
     -    -21  -6672  -7714   -894  -1115   -701  -1378      *      * 
    46  -1299  -1086  -2823  -2440    516  -2659   -691   2185  -2058   -236    -20  -1964  -2673  -1729  -1988  -1821  -1254     65   -227   3293    46
     -   -149   -500    233     43   -381    399    106   -626    210   -466   -720    275    394     45     96    359    117   -369   -294   -249 
     -    -21  -6672  -7714   -894  -1115   -701  -1378      *      * 
    47   1966  -1637     58   2006  -2290  -1254   -502  -1888   -298  -2063  -1302   -188  -1640   -152   -768   -565   -687  -1494  -2361  -1746    47
     -   -149   -500    233     43   -381    399    106   -626    210   -466   -720    275    394     45     96    359    117   -369   -294   -249 
     -    -21  -6672  -7714   -894  -1115   -701  -1378      *      * 
    48   2121   -689  -1736  -1778  -2663   2440  -1738  -2333  -1877  -2628  -1808  -1199  -1636  -1620  -1989   -287   -464  -1504  -2864  -2599    48
     -   -149   -500    233     43   -381    399    106   -626    210   -466   -720    275    394     45     96    359    117   -369   -294   -249 
     -    -21  -6672  -7714   -894  -1115   -701  -1378      *      * 
    49  -1416  -1097  -3586  -3119   -680  -3245  -2396   1009  -2818   1753    407  -2873  -3124  -2478  -2758  -2469  -1389   2504  -1969  -1687    49
     -   -149   -500    233     43   -381    399    106   -626    210   -466   -720    275    394     45     96    359    117   -369   -294   -249 
     -    -21  -6672  -7714   -894  -1115   -701  -1378      *      * 
    50   -721  -1812   2313    129  -2489  -1248   -603  -2144   -544  -2311  -1563   -158  -1690   -268  -1099   -654   2362  -1716  -2577  -1905    50
     -   -149   -500    233     43   -381    399    106   -626    210   -466   -720    275    394     45     96    359    117   -369   -294   -249 
     -    -21  -6672  -7714   -894  -1115   -701  -1378      *      * 
    51   -735   3767   -705   2413  -1957  -1504   -835  -1447   -616  -1790  -1127   -717  -1873   -574   -952   -827   -836  -1176  -2124  -1676    51
     -   -149   -500    233     43   -381    399    106   -626    210   -466   -720    275    394     45     96    359    117   -369   -294   -249 
     -    -21  -6672  -7714   -894  -1115   -701  -1378      *      * 
    52  -1723  -1325  -3955  -3457   -494  -3661  -2657   2653  -3159   1916    642  -3265  -3347  -2648  -3015  -2899  -1662    674  -1962  -1795    52
     -   -149   -500    233     43   -381    399    106   -626    210   -466   -720    275    394     45     96    359    117   -369   -294   -249 
     -    -21  -6672  -7714   -894  -1115   -701  -1378      *      * 
    53  -1723  -1325  -3955  -3457   -494  -3661  -2657   2653  -3159   1916    642  -3265  -3347  -2648  -3015  -2899  -1662    674  -1962  -1795    53
     -   -149   -500    233     43   -381    399    106   -626    210   -466   -720    275    394     45     96    359    117   -369   -294   -249 
     -    -21  -6672  -7714   -894  -1115   -701  -1378      *      * 
    54   -721  -1812   2313    129  -2489  -1248   -603  -2144   -544  -2311  -1563   -158  -1690   -268  -1099   -654   2362  -1716  -2577  -1905    54
     -   -149   -500    233     43   -381    399    106   -626    210   -466   -720    275    394     45     96    359    117   -369   -294   -249 
     -    -21  -6672  -7714   -894  -1115   -701  -1378      *      * 
    55  -1244  -2165  -1252   -564  -2673  -1928   -225  -2278    896  -2098  -1377   -655  -1994   2865   2439  -1151  -1083  -1991  -2077  -1754    55
     -   -149   -500    233     43   -381    399    106   -626    210   -466   -720    275    394     45     96    359    117   -369   -294   -249 
     -    -21  -6672  -7714   -894  -1115   -701  -1378      *      * 
    56  -2973  -2202  -3676  -3809   3422  -3557    -45  -1939  -3411  -1433  -1425  -2320  -3459  -2387  -2947  -2787  -2865  -2073    684   3523    56
     -   -149   -500    233     43   -381    399    106   -626    210   -466   -720    275    394     45     96    359    117   -369   -294   -249 
     -    -21  -6672  -7714   -894  -1115   -701  -1378      *      * 
    57   -916  -2329    317   2038  -2620  -1377   -325  -2393     42  -2329  -1547    -26  -1692   2796   -381   -732   -892  -1990  -2477  -1795    57
     -   -149   -500    233     43   -381    399    106   -626    210   -466   -720    275    394     45     96    359    117   -369   -294   -249 
     -    -21  -6672  -7714   -894  -1115   -701  -1378      *      * 
    58   -484   -807  -1927  -1704  -1412  -1528  -1439   -131  -1509   -989   -575  -1415   2594  -1410  -1637   -835   -692   2119  -1989  -1588    58
     -   -149   -500    233     43   -381    399    106   -626    210   -466   -720    275    394     45     96    359    117   -369   -294   -249 
     -    -21  -6672  -7714   -894  -1115   -701  -1378      *      * 
    59  -1193  -2774   2087    414  -3076  -1298   -617  -3014   -742  -2957  -2247   3145  -1794   -285  -1471   -934  -1264  -2520  -3088  -2203    59
     -   -149   -500    233     43   -381    399    106   -626    210   -466   -720    275    394     45     96    359    117   -369   -294   -249 
     -    -21  -6672  -7714   -894  -1115   -701  -1378      *      * 
    60   -397   -984   -633   1551   -717  -1502   -186   -580    -46   -753   2175   -364  -1604     11   -408   -515   -340   -434  -1110   1745    60
     -   -149   -500    233     43   -381    399    106   -626    210   -466   -720    275    394     45     96    359    117   -369   -294   -249 
     -    -21  -6672  -7714   -894  -1115   -701  -1378      *      * 
    61  -1248  -1018  -3202  -2789   2855  -2773  -1319    586  -2491    147    240  -2327  -2792  -2078  -2385  -1970  -1236   2136   -860    -53    61
     -   -149   -500    233     43   -381    399    106   -626    210   -466   -720    275    394     45     96    359    117   -369   -294   -249 
     -    -21  -6672  -7714   -894  -1115   -701  -1378      *      * 
    62   3260   -995  -2154  -2261  -2604  -1267  -2060  -2035  -2233  -2502  -1934  -1631  -1961  -2058  -2240   -724   -871  -1499  -2817  -2619    62
     -   -149   -500    233     43   -381    399    106   -626    210   -466   -720    275    394     45     96    359    117   -369   -294   -249 
     -    -21  -6672  -7714   -894  -1115   -701  -1378      *      * 
    63  -1608  -1307  -3432  -3238  -1179  -3095  -2687   3474  -2941   -191   -206  -2987  -3216  -2818  -2915  -2635  -1653    832  -2363  -1952    63
     -   -149   -500    233     43   -381    399    106   -626    210   -466   -720    275    394     45     96    359    117   -369   -294   -249 
     -    -21  -6672  -7714   -894  -1115   -701  -1378      *      * 
    64  -1877  -2708   -271   3539  -3235  -1868  -1322  -3210  -1299  -3203  -2676   -849  -2342  -1076  -1736  -1723  -1961  -2857  -2976  -2640    64
     -   -149   -500    233     43   -381    399    106   -626    210   -466   -720    275    394     45     96    359    117   -369   -294   -249 
     -    -21  -6672  -7714   -894  -1115   -701  -1378      *      * 
    65  -1044  -2580   2383    398  -2822  -1318   -471  -2695   -395  -2635  -1878     37  -1731   2881   -998   -817  -1066  -2249  -2782  -1982    65
     -   -149   -500    233     43   -381    399    106   -626    210   -466   -720    275    394     45     96    359    117   -369   -294   -249 
     -    -21  -6672  -7714   -894  -1115   -701  -1378      *      * 
    66  -1401   -985  -3863  -3466  -1341  -3569  -3093   2571  -3290   -251   -163  -3220  -3435  -3113  -3340  -2847  -1391   2698  -2715  -2299    66
     -   -149   -500    233     43   -381    399    106   -626    210   -466   -720    275    394     45     96    359    117   -369   -294   -249 
     -    -21  -6672  -7714   -894  -1115   -701  -1378      *      * 
    67  -2605  -2164  -3410  -3518   4186  -3034   -940  -1504  -3300  -1072  -1142  -2698  -3246  -2697  -2999  -2815  -2670  -1743   -274    806    67
     -   -149   -500    233     43   -381    399    106   -626    210   -466   -720    275    394     45     96    359    117   -369   -294   -249 
     -    -21  -6672  -7714   -894  -1115   -701  -1378      *      * 
    68  -1626  -1354  -3408  -2955   2613  -3102  -1370    173  -2616    724   3671  -2550  -2958  -2079  -2453  -2286  -1563   -242   -785    -39    68
     -   -149   -500    233     43   -381    399    106   -626    210   -466   -720    275    394     45     96    359    117   -369   -294   -249 
     -    -21  -6672  -7714   -894  -1115   -701  -1378      *      * 
    69   2428   -680  -1753  -1780  -2641   2090  -1726  -2307  -1862  -2602  -1782  -1197  -1631  -1607  -1975   -281   -454  -1487  -2846  -2579    69
     -   -149   -500    233     43   -381    399    106   -626    210   -466   -720    275    394     45     96    359    117   -369   -294   -249 
     -    -21  -6672  -7714   -894  -1115   -701  -1378      *      * 
    70  -1106  -1781  -1129   -621   -686  -1915   -232  -1641   2448  -1620  -1009   -715  -2017   -105    227  -1090  -1007  -1452  -1052   2764    70
     -   -149   -500    233     43   -381    399    106   -626    210   -466   -720    275    394     45     96    359    117   -369   -294   -249 
     -    -21  -6672  -7714   -894  -1115   -701  -1378      *      * 
    71  -1468  -2069   -762   -997  -2634  -1768  -1516  -3059  -1508  -3127  -2580   4001  -2312  -1391  -1789  -1503  -1700  -2572  -2658  -2191    71
     -   -149   -500    233     43   -381    399    106   -626    210   -466   -720    275    394     45     96    359    117   -369   -294   -249 
     -    -21  -6672  -7714   -894  -1115   -701  -1378      *      * 
    72   2371   -740  -1594  -1523  -2391   -993  -1503  -1982  -1516  -2291  -1536  -1108   2406  -1349  -1687   -334   -476  -1336  -2622  -2297    72
     -   -149   -500    233     43   -381    399    106   -626    210   -466   -720    275    394     45     96    359    117   -369   -294   -249 
     -    -21  -6672  -7714   -894  -1115   -701  -1378      *      * 
    73   -977  -2448   2596    336  -2764  -1356   -398  -2558   2042  -2499  -1714     -7  -1714    -19   -638   -773   -973  -2125  -2632  -1911    73
     -   -149   -500    233     43   -381    399    106   -626    210   -466   -720    275    394     45     96    359    117   -369   -294   -249 
     -    -21  -6672  -7714   -894  -1115   -701  -1378      *      * 
    74   -425  -1013  -1661  -1792  -2558  -1187  -1802  -2565  -1897  -2800  -2098  -1367  -1878  -1746  -1993   3270   -814  -1808  -2742  -2368    74
     -   -149   -500    233     43   -381    399    106   -626    210   -466   -720    275    394     45     96    359    117   -369   -294   -249 
     -    -21  -6672  -7714   -894  -1115   -701  -1378      *      * 
    75   2110   -649  -2379  -2100  -1420  -1539  -1679    316  -1886   -888   -482  -1609  -2039  -1700  -1961   -820   -615   2171  -2098  -1728    75
     -   -149   -500    233     43   -381    399    106   -626    210   -466   -720    275    394     45     96    359    117   -369   -294   -249 
     -    -21  -6672  -7714   -894  -1115   -701  -1378      *      * 
    76  -1786  -1385  -4000  -3490   -424  -3705  -2657   2371  -3188   2185    717  -3309  -3358  -2629  -3019  -2941  -1717    545  -1916  -1782    76
     -   -149   -500    233     43   -381    399    106   -626    210   -466   -720    275    394     45     96    359    117   -369   -294   -249 
     -    -21  -6672  -7714   -894  -1115   -701  -1378      *      * 
    77  -1892  -2397  -1701  -1300  -3050  -2216   -948  -2829   3583  -2696  -2116  -1348  -2450   -619     78  -1865  -1815  -2562  -2460  -2321    77
     -   -149   -500    233     43   -381    399    106   -626    210   -466   -720    275    394     45     96    359    117   -369   -294   -249 
     -    -21  -6672  -7714   -894  -1115   -701  -1378      *      * 
    78  -2228  -1908  -3555  -3373   -604  -3255  -2515    -62  -2963   2976    358  -3207  -3275  -2644  -2802  -2988  -2232   -567  -1904  -1643    78
     -   -149   -500    233     43   -381    399    106   -626    210   -466   -720    275    394     45     96    359    117   -369   -294   -249 
     -    -21  -6672  -7714   -894  -1115   -701  -1378      *      * 
    79   2121   -689  -1736  -1778  -2663   2440  -1738  -2333  -1877  -2628  -1808  -1199  -1636  -1620  -1989   -287   -464  -1504  -2864  -2599    79
     -   -149   -500    233     43   -381    399    106   -626    210   -466   -720    275    394     45     96    359    117   -369   -294   -249 
     -    -21  -6672  -7714   -894  -1115   -701  -1378      *      * 
    80  -1762  -2287  -1132  -1144  -2520  -2040  -1289  -2773   -740  -2625  -2183  -1302  -2433   4141   -881  -1765  -1840  -2519  -2457  -2076    80
     -   -149   -500    233     43   -381    399    106   -626    210   -466   -720    275    394     45     96    359    117   -369   -294   -249 
     -    -21  -6672  -7714   -894  -1115   -701  -1378      *      * 
    81   2084   -768  -2113  -1808   2546  -1633   -973   -384  -1617   -605   -227  -1428  -2024  -1368  -1684   -880   -691   -305   -954   -187    81
     -   -149   -500    233     43   -381    399    106   -626    210   -466   -720    275    394     45     96    359    117   -369   -294   -249 
     -    -21  -6672  -7714   -894  -1115   -701  -1378      *      * 
    82  -2176  -2415  -2504  -1923  -3054  -2403  -1269  -3053   -167  -2856  -2350  -1844  -2662   -997   3887  -2228  -2131  -2807  -2501  -2452    82
     -   -149   -500    233     43   -381    399    106   -626    210   -466   -720    275    394     45     96    359    117   -369   -294   -249 
     -    -21  -6672  -7714   -894  -1115   -701  -1378      *      * 
    83  -1815  -2026  -2479  -2749  -3578   3649  -2701  -3848  -3053  -3865  -3355  -2493  -2700  -2875  -2985  -2041  -2188  -3149  -3082  -3440    83
     -   -149   -500    233     43   -381    399    106   -626    210   -466   -720    275    394     45     96    359    117   -369   -294   -249 
     -   -557  -6672  -1688   -894  -1115   -701  -1378      *      * 
    84   -179   -401  -1743  -1370   -897  -1383  -1061    698  -1130   -372     31  -1133  -1758  -1020  -1284   -608   1782   2021  -1552  -1152    84
     -   -149   -500    233     43   -381    399    106   -626    210   -466   -720    275    394     45     96    359    117   -369   -294   -249 
     -    -31  -6146  -7188   -894  -1115   -399  -2049      *      * 
    85   3260   -995  -2154  -2261  -2604  -1267  -2060  -2035  -2233  -2502  -1934  -1631  -1961  -2058  -2240   -724   -871  -1499  -2817  -2619    85
     -   -149   -500    233     43   -381    399    106   -626    210   -466   -720    275    394     45     96    359    117   -369   -294   -249 
     -    -21  -6672  -7714   -894  -1115   -701  -1378      *      * 
    86  -1723  -1325  -3955  -3457   -494  -3661  -2657   2653  -3159   1916    642  -3265  -3347  -2648  -3015  -2899  -1662    674  -1962  -1795    86
     -   -149   -500    233     43   -381    399    106   -626    210   -466   -720    275    394     45     96    359    117   -369   -294   -249 
     -    -21  -6672  -7714   -894  -1115   -701  -1378      *      * 
    87   -229   -619  -1914  -1667  -1441  -1276  -1355   -280  -1489  -1167   -619  -1269  -1806  -1334  -1613   1834   -473   2357  -1953  -1544    87
     -   -149   -500    233     43   -381    399    106   -626    210   -466   -720    275    394     45     96    359    117   -369   -294   -249 
     -    -21  -6672  -7714   -894  -1115   -701  -1378      *      * 
    88   2010   -800  -2108  -1752   -821  -1757  -1322     64  -1477   1583     84  -1504  -2097  -1335  -1577   -992   -717     39  -1607  -1242    88
     -   -149   -500    233     43   -381    399    106   -626    210   -466   -720    275    394     45     96    359    117   -369   -294   -249 
     -    -21  -6672  -7714   -894  -1115   -701  -1378      *      * 
    89   1943  -1395   -728   -350  -2146  -1382   -428  -1701   2081  -1842  -1085   -474  -1684    -67     -7   -577   -605  -1332  -2084  -1624    89
     -   -149   -500    233     43   -381    399    106   -626    210   -466   -720    275    394     45     96    359    117   -369   -294   -249 
     -    -21  -6672  -7714   -894  -1115   -701  -1378      *      * 
    90  -1401   -985  -3863  -3466  -1341  -3569  -3093   2571  -3290   -251   -163  -3220  -3435  -3113  -3340  -2847  -1391   2698  -2715  -2299    90
     -   -149   -500    233     43   -381    399    106   -626    210   -466   -720    275    394     45     96    359    117   -369   -294   -249 
     -    -21  -6672  -7714   -894  -1115   -701  -1378      *      * 
    91   -750  -1240   -833   -655   -956  -1658   -687   -700   -538   1390   -428   2613  -1936   -557   -797   -911   -791   -640  -1483   -850    91
     -   -149   -500    233     43   -381    399    106   -626    210   -466   -720    275    394     45     96    359    117   -369   -294   -249 
     -    -21  -6672  -7714   -894  -1115   -701  -1378      *      * 
    92   -724  -2241    397   1966  -2527  -1279   -206  -2299     79  -2237  -1395   1765  -1564   1915   -439   -540   -697  -1860  -2410  -1676    92
     -   -149   -500    233     43   -381    399    106   -626    210   -466   -720    275    394     45     96    359    117   -369   -294   -249 
     -    -21  -6672  -7714   -894  -1115   -701  -1378      *      * 
    93   -628  -2125   1630   1542  -2423  -1274   -137  -2182    195  -2122  -1261    100  -1518    282   1901   -461   -590  -1745  -2292  -1580    93
     -   -149   -500    233     43   -381    399    106   -626    210   -466   -720    275    394     45     96    359    117   -369   -294   -249 
     -    -21  -6672  -7714   -894  -1115   -701  -1378      *      * 
    94  -1786  -1385  -4000  -3490   -424  -3705  -2657   2371  -3188   2185    717  -3309  -3358  -2629  -3019  -2941  -1717    545  -1916  -1782    94
     -   -149   -500    233     43   -381    399    106   -626    210   -466   -720    275    394     45     96    359    117   -369   -294   -249 
     -    -21  -6672  -7714   -894  -1115   -701  -1378      *      * 
    95   -624  -1216  -1448  -1556  -2935   2218  -1768  -2801  -1826  -2957  -2199  -1336   2998  -1632  -2015   -807   -980  -2033  -2895  -2733    95
     -   -149   -500    233     43   -381    399    106   -626    210   -466   -720    275    394     45     96    359    117   -369   -294   -249 
     -    -21  -6672  -7714   -894  -1115   -701  -1378      *      * 
    96   -516   -930  -1076   -914  -1327  -1519   -963   -175   -890  -1091   -571   2252  -1900   -826  -1148   -781   -641   2271  -1816  -1290    96
     -   -149   -500    233     43   -381    399    106   -626    210   -466   -720    275    394     45     96    359    117   -369   -294   -249 
     -    -21  -6672  -7714   -894  -1115   -701  -1378      *      * 
    97  -2605  -2164  -3410  -3518   4186  -3034   -940  -1504  -3300  -1072  -1142  -2698  -3246  -2697  -2999  -2815  -2670  -1743   -274    806    97
     -   -149   -500    233     43   -381    399    106   -626    210   -466   -720    275    394     45     96    359    117   -369   -294   -249 
     -   -772  -6672  -1306   -894  -1115   -701  -1378      *      * 
    98    190   -426   -721   -735  -1628   -601   -825  -1482   -776  -1760  -1087   -514  -1223   -692   -967   2670   -136   -921  -1877  -1403    98
     -   -149   -500    233     43   -381    399    106   -626    210   -466   -720    275    394     45     96    359    117   -369   -294   -249 
     -    -35  -5936  -6978   -894  -1115   -353  -2205      *      * 
    99  -1877  -2708   -271   3539  -3235  -1868  -1322  -3210  -1299  -3203  -2676   -849  -2342  -1076  -1736  -1723  -1961  -2857  -2976  -2640    99
     -   -149   -500    233     43   -381    399    106   -626    210   -466   -720    275    394     45     96    359    117   -369   -294   -249 
     -    -21  -6672  -7714   -894  -1115   -701  -1378      *      * 
   100  -2742  -2290  -3014  -3139    701  -3008   -615  -2258  -2836  -1879  -1835  -2399  -3220  -2421  -2640  -2733  -2781  -2314     18   4561   100
     -   -149   -500    233     43   -381    399    106   -626    210   -466   -720    275    394     45     96    359    117   -369   -294   -249 
     -    -21  -6672  -7714   -894  -1115   -701  -1378      *      * 
   101   2339   -600  -1870  -1711  -2195   -941  -1520  -1574  -1579  -2040  -1310  -1154  -1603  -1399  -1710   -254   2282  -1027  -2508  -2187   101
     -   -149   -500    233     43   -381    399    106   -626    210   -466   -720    275    394     45     96    359    117   -369   -294   -249 
     -    -21  -6672  -7714   -894  -1115   -701  -1378      *      * 
   102   2371   -740  -1594  -1523  -2391   -993  -1503  -1982  -1516  -2291  -1536  -1108   2406  -1349  -1687   -334   -476  -1336  -2622  -2297   102
     -   -149   -500    233     43   -381    399    106   -626    210   -466   -720    275    394     45     96    359    117   -369   -294   -249 
     -    -21  -6672  -7714   -894  -1115   -701  -1378      *      * 
   103  -1155  -1513  -1861  -1127  -1207  -2114   -599   -787    268   1459   -332  -1120  -2180   -340   2608  -1332  -1061   -859  -1609  -1214   103
     -   -149   -500    233     43   -381    399    106   -626    210   -466   -720    275    394     45     96    359    117   -369   -294   -249 
     -    -21  -6672  -7714   -894  -1115   -701  -1378      *      * 
   104   -961  -1491  -1092   -704   -988  -1901   -607   -699   -103   1020   -221   -843  -2039   3062   -295  -1083   -918   -792  -1558  -1020   104
     -   -149   -500    233     43   -381    399    106   -626    210   -466   -720    275    394     45     96    359    117   -369   -294   -249 
     -    -21  -6672  -7714   -894  -1115   -701  -1378      *      * 
   105  -1294  -1167  -3176  -3053  -1510  -2597  -2599    776  -2808   -665   -568  -2665  -2928  -2721  -2804  -2093  -1429   3343  -2527  -2099   105
     -   -149   -500    233     43   -381    399    106   -626    210   -466   -720    275    394     45     96    359    117   -369   -294   -249 
     -    -21  -6672  -7714   -894  -1115   -701  -1378      *      * 
   106  -1892  -2397  -1701  -1300  -3050  -2216   -948  -2829   3583  -2696  -2116  -1348  -2450   -619     78  -1865  -1815  -2562  -2460  -2321   106
     -   -149   -500    233     43   -381    399    106   -626    210   -466   -720    275    394     45     96    359    117   -369   -294   -249 
     -    -21  -6672  -7714   -894  -1115   -701  -1378      *      * 
   107  -1132  -2186   -841   -331  -2685  -1801   -196  -2283   2271  -2119  -1369   -489  -1901   2819    704  -1014   -991  -1965  -2124  -1746   107
     -   -149   -500    233     43   -381    399    106   -626    210   -466   -720    275    394     45     96    359    117   -369   -294   -249 
     -    -21  -6672  -7714   -894  -1115   -701  -1378      *      * 
   108   2034   -604  -1858  -1699  -2187   -945  -1513  -1560  -1567  -2029  -1302  -1151  -1605  -1391  -1700   -258   2612  -1020  -2501  -2178   108
     -   -149   -500    233     43   -381    399    106   -626    210   -466   -720    275    394     45     96    359    117   -369   -294   -249 
     -    -21  -6672  -7714   -894  -1115   -701  -1378      *      * 
   109  -1416  -1097  -3586  -3119   -680  -3245  -2396   1009  -2818   1753    407  -2873  -3124  -2478  -2758  -2469  -1389   2504  -1969  -1687   109
     -   -149   -500    233     43   -381    399    106   -626    210   -466   -720    275    394     45     96    359    117   -369   -294   -249 
     -    -21  -6672  -7714   -894  -1115   -701  -1378      *      * 
   110   -549   -692  -2425  -2092  -1260  -1801  -1662    601  -1836   -671   -307  -1715  -2201  -1693  -1922  -1058   1998   2462  -1996  -1608   110
     -   -149   -500    233     43   -381    399    106   -626    210   -466   -720    275    394     45     96    359    117   -369   -294   -249 
     -    -21  -6672  -7714   -894  -1115   -701  -1378      *      * 
   111  -1815  -2026  -2479  -2749  -3578   3649  -2701  -3848  -3053  -3865  -3355  -2493  -2700  -2875  -2985  -2041  -2188  -3149  -3082  -3440   111
     -   -149   -500    233     43   -381    399    106   -626    210   -466   -720    275    394     45     96    359    117   -369   -294   -249 
     -    -21  -6672  -7714   -894  -1115   -701  -1378      *      * 
   112   -682   -960  -1178   -970  -1025  -1776   -925   2390   -868   -735   -302   2171  -2040   -834  -1104  -1006   -728    212  -1596  -1051   112
     -   -149   -500    233     43   -381    399    106   -626    210   -466   -720    275    394     45     96    359    117   -369   -294   -249 
     -    -21  -6672  -7714   -894  -1115   -701  -1378      *      * 
   113  -1815  -2026  -2479  -2749  -3578   3649  -2701  -3848  -3053  -3865  -3355  -2493  -2700  -2875  -2985  -2041  -2188  -3149  -3082  -3440   113
     -   -149   -500    233     43   -381    399    106   -626    210   -466   -720    275    394     45     96    359    117   -369   -294   -249 
     -    -21  -6672  -7714   -894  -1115   -701  -1378      *      * 
   114   -595  -1568   -541   -203  -2295  -1387   -347  -1979   2088  -1999  -1204   -370  -1670     36     85   1962   -637  -1559  -2140  -1642   114
     -   -149   -500    233     43   -381    399    106   -626    210   -466   -720    275    394     45     96    359    117   -369   -294   -249 
     -    -21  -6672  -7714   -894  -1115   -701  -1378      *      * 
   115   3260   -995  -2154  -2261  -2604  -1267  -2060  -2035  -2233  -2502  -1934  -1631  -1961  -2058  -2240   -724   -871  -1499  -2817  -2619   115
     -   -149   -500    233     43   -381    399    106   -626    210   -466   -720    275    394     45     96    359    117   -369   -294   -249 
     -    -21  -6672  -7714   -894  -1115   -701  -1378      *      * 
   116   1508  -2271   1817   1652  -2572  -1246   -292  -2339   -154  -2319  -1495    113  -1586     98   -762   -580   -767  -1900  -2532  -1761   116
     -   -149   -500    233     43   -381    399    106   -626    210   -466   -720    275    394     45     96    359    117   -369   -294   -249 
     -    -21  -6672  -7714   -894  -1115   -701  -1378      *      * 
   117  -1892  -2397  -1701  -1300  -3050  -2216   -948  -2829   3583  -2696  -2116  -1348  -2450   -619     78  -1865  -1815  -2562  -2460  -2321   117
     -   -149   -500    233     43   -381    399    106   -626    210   -466   -720    275    394     45     96    359    117   -369   -294   -249 
     -    -21  -6672  -7714   -894  -1115   -701  -1378      *      * 
   118   -347  -1270   -225   1709  -1593  -1282   -206  -1108     65  -1370   -601   -142  -1495    145   -381   1025   -346    965  -1756  -1192   118
     -   -149   -500    233     43   -381    399    106   -626    210   -466   -720    275    394     45     96    359    117   -369   -294   -249 
     -    -21  -6672  -7714   -894  -1115   -701  -1378      *      * 
   119  -1762  -2287  -1132  -1144  -2520  -2040  -1289  -2773   -740  -2625  -2183  -1302  -2433   4141   -881  -1765  -1840  -2519  -2457  -2076   119
     -   -149   -500    233     43   -381    399    106   -626    210   -466   -720    275    394     45     96    359    117   -369   -294   -249 
     -    -21  -6672  -7714   -894  -1115   -701  -1378      *      * 
   120  -1294  -1167  -3176  -3053  -1510  -2597  -2599    776  -2808   -665   -568  -2665  -2928  -2721  -2804  -2093  -1429   3343  -2527  -2099   120
     -   -149   -500    233     43   -381    399    106   -626    210   -466   -720    275    394     45     96    359    117   -369   -294   -249 
     -    -21  -6672  -7714   -894  -1115   -701  -1378      *      * 
   121   1684  -1292   -503   -284  -2039  -1261   -539  -1687   -130  -1824  -1090   -425  -1637   2797   -442   -493   -558  -1299  -2131  -1607   121
     -   -149   -500    233     43   -381    399    106   -626    210   -466   -720    275    394     45     96    359    117   -369   -294   -249 
     -    -21  -6672  -7714   -894  -1115   -701  -1378      *      * 
   122   -641  -1358   -497   1306   2189  -1593   2428  -1093   -145  -1189   -531   -373  -1731    -70   -530   -663   -588   -904   -802     93   122
     -   -149   -500    233     43   -381    399    106   -626    210   -466   -720    275    394     45     96    359    117   -369   -294   -249 
     -    -21  -6672  -7714   -894  -1115   -701  -1378      *      * 
   123  -1736  -1678  -2975  -2821   -903  -2619  -2137   -342  -2336     24   4777  -2581  -2886  -2281  -2280  -2241  -1843   -654  -1928  -1574   123
     -   -149   -500    233     43   -381    399    106   -626    210   -466   -720    275    394     45     96    359    117   -369   -294   -249 
     -    -21  -6672  -7714   -894  -1115   -701  -1378      *      * 
   124  -1294  -1167  -3176  -3053  -1510  -2597  -2599    776  -2808   -665   -568  -2665  -2928  -2721  -2804  -2093  -1429   3343  -2527  -2099   124
     -   -149   -500    233     43   -381    399    106   -626    210   -466   -720    275    394     45     96    359    117   -369   -294   -249 
     -    -21  -6672  -7714   -894  -1115   -701  -1378      *      * 
   125   -885  -1936   -990   -270  -2417  -1725    -94  -1985   2187  -1890  -1103   -424  -1777    328   1889   -802   1278  -1666  -1964  -1567   125
     -   -149   -500    233     43   -381    399    106   -626    210   -466   -720    275    394     45     96    359    117   -369   -294   -249 
     -    -21  -6672  -7714   -894  -1115   -701  -1378      *      * 
   126   -775  -1510  -1300   -704  -2232  -1607   -442  -1785    482  -1855  -1149   -728  -1856    -84   2915   -831   1481  -1464  -2038  -1679   126
     -   -149   -500    233     43   -381    399    106   -626    210   -466   -720    275    394     45     96    359    117   -369   -294   -249 
     -    -21  -6672  -7714   -894  -1115   -701  -1378      *      * 
   127  -1865  -1463  -4043  -3525   -355  -3758  -2664   1967  -3214   2439    790  -3361  -3377  -2611  -3023  -2997  -1788    390  -1875  -1769   127
     -   -149   -500    233     43   -381    399    106   -626    210   -466   -720    275    394     45     96    359    117   -369   -294   -249 
     -    -21  -6672  -7714   -894  -1115   -701  -1378      *      * 
   128  -2228  -1908  -3555  -3373   -604  -3255  -2515    -62  -2963   2976    358  -3207  -3275  -2644  -2802  -2988  -2232   -567  -1904  -1643   128
     -   -149   -500    233     43   -381    399    106   -626    210   -466   -720    275    394     45     96    359    117   -369   -294   -249 
     -    -21  -6672  -7714   -894  -1115   -701  -1378      *      * 
   129   -954  -2106   -301    -67  -2572  -1572   -267  -2273   2439  -2183  -1408   2270  -1788    132    299   -834   -893  -1902  -2229  -1726   129
     -   -149   -500    233     43   -381    399    106   -626    210   -466   -720    275    394     45     96    359    117   -369   -294   -249 
     -    -21  -6672  -7714   -894  -1115   -701  -1378      *      * 
   130  -1786  -1385  -4000  -3490   -424  -3705  -2657   2371  -3188   2185    717  -3309  -3358  -2629  -3019  -2941  -1717    545  -1916  -1782   130
     -   -149   -500    233     43   -381    399    106   -626    210   -466   -720    275    394     45     96    359    117   -369   -294   -249 
     -    -21  -6672  -7714   -894  -1115   -701  -1378      *      * 
   131    -42   -743  -1199   -900  -2110   -967   -978  -1774   -839  -1984  -1165   -745   1634   -716  -1148   1456   2143  -1188  -2303  -1878   131
     -   -149   -500    233     43   -381    399    106   -626    210   -466   -720    275    394     45     96    359    117   -369   -294   -249 
     -    -21  -6672  -7714   -894  -1115   -701  -1378      *      * 
   132   1181  -1448   1645    104  -2280  -1130   -420  -1998   -221  -2073  -1233   -134  -1512    -45   -731   1667   -485  -1498  -2321  -1687   132
     -   -149   -500    233     43   -381    399    106   -626    210   -466   -720    275    394     45     96    359    117   -369   -294   -249 
     -    -21  -6672  -7714   -894  -1115   -701  -1378      *      * 
   133   -667  -2128    222   1894  -2449  -1317   -136  -2189   1537  -2119  -1266   1699  -1548    283   -152   -503   -620  -1762  -2272  -1593   133
     -   -149   -500    233     43   -381    399    106   -626    210   -466   -720    275    394     45     96    359    117   -369   -294   -249 
     -    -21  -6672  -7714   -894  -1115   -701  -1378      *      * 
   134   -752   -904  -2020  -1727  -1038  -1915  -1391   2250  -1473   -465   -185  -1564   2500  -1398  -1596  -1193   -853    272  -1747  -1333   134
     -   -149   -500    233     43   -381    399    106   -626    210   -466   -720    275    394     45     96    359    117   -369   -294   -249 
     -    -21  -6672  -7714   -894  -1115   -701  -1378      *      * 
   135  -1132  -2186   -841   -331  -2685  -1801   -196  -2283   2271  -2119  -1369   -489  -1901   2819    704  -1014   -991  -1965  -2124  -1746   135
     -   -149   -500    233     43   -381    399    106   -626    210   -466   -720    275    394     45     96    359    117   -369   -294   -249 
     -   -772  -6672  -1306   -894  -1115   -701  -1378      *      * 
   136   -754  -1066  -1159  -1237  -1994  -1165  -1258  -1930  -1262  -2054  -1604  -1159   3651  -1250  -1365   -944  -1025  -1564  -1896  -1826   136
     -   -149   -500    233     43   -381    399    106   -626    210   -466   -720    275    394     45     96    359    117   -369   -294   -249 
     -    -35  -5936  -6978   -894  -1115   -353  -2205      *      * 
   137   2010   -800  -2108  -1752   -821  -1757  -1322     64  -1477   1583     84  -1504  -2097  -1335  -1577   -992   -717     39  -1607  -1242   137
     -   -149   -500    233     43   -381    399    106   -626    210   -466   -720    275    394     45     96    359    117   -369   -294   -249 
     -    -21  -6672  -7714   -894  -1115   -701  -1378      *      * 
   138  -2059  -2867   3860   -532  -3452  -1877  -1516  -3665  -1847  -3616  -3145   -882  -2414  -1318  -2469  -1872  -2198  -3236  -3167  -2847   138
     -   -149   -500    233     43   -381    399    106   -626    210   -466   -720    275    394     45     96    359    117   -369   -294   -249 
     -    -21  -6672  -7714   -894  -1115   -701  -1378      *      * 
   139   1965   -723  -2445  -2084  -1081  -1962  -1628   2290  -1843   -433   -127  -1772  -2287  -1679  -1929  -1200   -762    739  -1869  -1485   139
     -   -149   -500    233     43   -381    399    106   -626    210   -466   -720    275    394     45     96    359    117   -369   -294   -249 
     -    -21  -6672  -7714   -894  -1115   -701  -1378      *      * 
   140   2383   -609  -1778  -1691  -2483   -871  -1586  -2138  -1657  -2432  -1607  -1118  -1565  -1441  -1799   2080   -358  -1358  -2723  -2404   140
     -   -149   -500    233     43   -381    399    106   -626    210   -466   -720    275    394     45     96    359    117   -369   -294   -249 
     -    -21  -6672  -7714   -894  -1115   -701  -1378      *      * 
   141  -2059  -2867   3860   -532  -3452  -1877  -1516  -3665  -1847  -3616  -3145   -882  -2414  -1318  -2469  -1872  -2198  -3236  -3167  -2847   141
     -   -149   -500    233     43   -381    399    106   -626    210   -466   -720    275    394     45     96    359    117   -369   -294   -249 
     -    -21  -6672  -7714   -894  -1115   -701  -1378      *      * 
   142   3260   -995  -2154  -2261  -2604  -1267  -2060  -2035  -2233  -2502  -1934  -1631  -1961  -2058  -2240   -724   -871  -1499  -2817  -2619   142
     -   -149   -500    233     43   -381    399    106   -626    210   -466   -720    275    394     45     96    359    117   -369   -294   -249 
     -    -21  -6672  -7714   -894  -1115   -701  -1378      *      * 
   143  -1786  -1385  -4000  -3490   -424  -3705  -2657   2371  -3188   2185    717  -3309  -3358  -2629  -3019  -2941  -1717    545  -1916  -1782   143
     -   -149   -500    233     43   -381    399    106   -626    210   -466   -720    275    394     45     96    359    117   -369   -294   -249 
     -    -21  -6672  -7714   -894  -1115   -701  -1378      *      * 
   144   3260   -995  -2154  -2261  -2604  -1267  -2060  -2035  -2233  -2502  -1934  -1631  -1961  -2058  -2240   -724   -871  -1499  -2817  -2619   144
     -   -149   -500    233     43   -381    399    106   -626    210   -466   -720    275    394     45     96    359    117   -369   -294   -249 
     -    -21  -6672  -7714   -894  -1115   -701  -1378      *      * 
   145  -1406   -989  -3866  -3469  -1330  -3572  -3093   2795  -3292   -236   -152  -3224  -3436  -3111  -3340  -2850  -1395   2485  -2709  -2296   145
     -   -149   -500    233     43   -381    399    106   -626    210   -466   -720    275    394     45     96    359    117   -369   -294   -249 
     -    -21  -6672  -7714   -894  -1115   -701  -1378      *      * 
   146   3260   -995  -2154  -2261  -2604  -1267  -2060  -2035  -2233  -2502  -1934  -1631  -1961  -2058  -2240   -724   -871  -1499  -2817  -2619   146
     -   -149   -500    233     43   -381    399    106   -626    210   -466   -720    275    394     45     96    359    117   -369   -294   -249 
     -    -21  -6672  -7714   -894  -1115   -701  -1378      *      * 
   147  -1608  -1307  -3432  -3238  -1179  -3095  -2687   3474  -2941   -191   -206  -2987  -3216  -2818  -2915  -2635  -1653    832  -2363  -1952   147
     -   -149   -500    233     43   -381    399    106   -626    210   -466   -720    275    394     45     96    359    117   -369   -294   -249 
     -    -21  -6672  -7714   -894  -1115   -701  -1378      *      * 
   148   -665  -1148  -2040  -2098  -2442  -1424  -1936  -1850  -1956  -2305  -1815  -1645  -2071  -1911  -2001   -909   3609  -1444  -2672  -2426   148
     -   -149   -500    233     43   -381    399    106   -626    210   -466   -720    275    394     45     96    359    117   -369   -294   -249 
     -    -21  -6672  -7714   -894  -1115   -701  -1378      *      * 
   149  -2323  -2419  -1868  -1956  -1368  -2396   5124  -3143  -1645  -2924  -2595  -1989  -2806  -1873  -1712  -2381  -2439  -2923  -1719   -935   149
     -   -149   -500    233     43   -381    399    106   -626    210   -466   -720    275    394     45     96    359    117   -369   -294   -249 
     -    -21  -6672  -7714   -894  -1115   -701  -1378      *      * 
   150   2678   3354  -2569  -2447  -2073   -976  -1841  -1345  -2159  -1924  -1251  -1457  -1672  -1889  -2106   -312   -406   -868  -2466  -2195   150
     -   -149   -500    233     43   -381    399    106   -626    210   -466   -720    275    394     45     96    359    117   -369   -294   -249 
     -    -21  -6672  -7714   -894  -1115   -701  -1378      *      * 
   151  -1004  -2021   -387   -164  -1643  -1643   3558  -2073    346  -1996  -1293   -385  -1852   2505    128   -906   -943  -1773  -1753  -1032   151
     -   -149   -500    233     43   -381    399    106   -626    210   -466   -720    275    394     45     96    359    117   -369   -294   -249 
     -    -21  -6672  -7714   -894  -1115   -701  -1378      *      * 
   152   -332   -991   -885   -342  -1360  -1376   -315   -880    115  -1149   -420   -456  -1586    -22   1918   1055   -350   1091  -1559  -1098   152
     -   -149   -500    233     43   -381    399    106   -626    210   -466   -720    275    394     45     96    359    117   -369   -294   -249 
     -    -21  -6672  -7714   -894  -1115   -701  -1378      *      * 
   153   -585   -537  -2235  -1689   -388  -2051  -1004   1672  -1401   1451    486  -1501  -2121  -1175  -1452    875   -554    522  -1083   -724   153
     -   -149   -500    233     43   -381    399    106   -626    210   -466   -720    275    394     45     96    359    117   -369   -294   -249 
     -    -21  -6672  -7714   -894  -1115   -701  -1378      *      * 
   154  -1132  -2186   -841   -331  -2685  -1801   -196  -2283   2271  -2119  -1369   -489  -1901   2819    704  -1014   -991  -1965  -2124  -1746   154
     -   -149   -500    233     43   -381    399    106   -626    210   -466   -720    275    394     45     96    359    117   -369   -294   -249 
     -   -557  -6672  -1688   -894  -1115   -701  -1378      *      * 
   155   -523  -1575    246    326  -1236  -1155   2911  -1668    275  -1684   -955   2099  -1447    237    -84   -438   -524  -1335  -1476   -682   155
     -   -149   -500    233     43   -381    399    106   -626    210   -466   -720    275    394     45     96    359    117   -369   -294   -249 
     -    -31  -6146  -7188   -894  -1115  -1372   -705      *      * 
   156   1942   -297  -1106   -956  -1879   -558   -950  -1482   -927  -1791  -1001   -597  -1195   -764  -1142   1923      9   -848  -2127  -1749   156
     -   -149   -500    233     43   -381    399    106   -626    210   -466   -720    275    394     45     96    359    117   -369   -294   -249 
     -    -31  -6146  -7188   -894  -1115   -399  -2049      *      * 
   157  -2039  -1657  -4049  -3492   -173  -3804  -2568    424  -3125   2537   2918  -3377  -3357  -2467  -2904  -3030  -1937   -181  -1726  -1687   157
     -   -149   -500    233     43   -381    399    106   -626    210   -466   -720    275    394     45     96    359    117   -369   -294   -249 
     -    -21  -6672  -7714   -894  -1115   -701  -1378      *      * 
   158  -1055  -2032   -403   -209  -1574  -1668   3912  -2087    307  -2009  -1325   -423  -1889   2041     99   -960   -997  -1797  -1720   -981   158
     -      *      *      *      *      *      *      *      *      *      *      *      *      *      *      *      *      *      *      *      * 
     -      *      *      *      *      *      *      *      *      0 
//
