# Supplementary material for: A matter of background: DNA repair pathways as a possible cause for the sparse distribution of CRISPR-Cas systems in bacteria
Source: Philos Trans R Soc Lond B Biol Sci. 2019 Mar 25;374(1772):20180088. doi: 10.1098/rstb.2018.0088 (PMC6452273; doi:10.1098/rstb.2018.0088)
Supplement: Macsy_finder_DNA_repair.zip [file rstb20180088supp3.zip › Macsy_finder_DNA_repair/DNA_repair_profiles/SbcB.hmm]

HMMER3/f [3.1b1 | May 2013]
NAME  SbcB
LENG  475
ALPH  amino
RF    no
MM    no
CONS  yes
CS    no
MAP   yes
DATE  Wed Jun 15 17:33:30 2016
NSEQ  33
EFFN  0.608276
CKSUM 171030244
STATS LOCAL MSV      -11.8401  0.69831
STATS LOCAL VITERBI  -12.6304  0.69831
STATS LOCAL FORWARD   -6.1631  0.69831
HMM          A        C        D        E        F        G        H        I        K        L        M        N        P        Q        R        S        T        V        W        Y   
            m->m     m->i     m->d     i->m     i->i     d->m     d->d
  COMPO   2.56929  4.25631  2.82882  2.71411  3.16884  3.16830  3.68407  2.77300  2.68076  2.37345  3.66360  2.96297  3.27784  3.09285  2.88311  2.77250  2.89284  2.65920  4.47881  3.35603
          2.68623  4.42230  2.77515  2.73128  3.46359  2.40517  3.72499  3.29343  2.67745  2.69351  4.24525  2.90351  2.73744  3.18151  2.89805  2.37891  2.77512  2.98523  4.58482  3.61508
          0.29448  1.67438  2.69328  0.66599  0.72107  0.00000        *
      1   2.73453  4.32088  3.81329  3.25277  3.27749  3.76531  4.05645  2.36405  2.88059  1.92107  2.08545  3.60000  4.12968  3.42493  3.33954  3.05891  2.97447  2.10778  4.93737  3.73396      5 l - - -
          2.68618  4.42225  2.77519  2.73123  3.46354  2.40513  3.72494  3.29354  2.67741  2.69355  4.24690  2.90347  2.73739  3.18146  2.89801  2.37887  2.77519  2.98518  4.58477  3.61503
          0.03085  3.88970  4.61204  0.61958  0.77255  0.48985  0.94861
      2   2.66675  4.90225  2.99834  2.44442  4.20194  3.43019  3.57359  3.61195  1.82227  3.16432  3.58534  2.56851  3.82186  2.60284  2.42871  2.61042  2.84916  3.27375  5.34511  4.03789      6 k - - -
          2.68618  4.42225  2.77519  2.73123  3.46354  2.40513  3.72494  3.29354  2.67741  2.69355  4.24690  2.90347  2.73739  3.18146  2.89801  2.37887  2.77519  2.98518  4.58477  3.61503
          0.02979  3.92433  4.64668  0.61958  0.77255  0.51025  0.91716
      3   2.63478  4.93880  2.34804  2.20615  4.22353  3.31093  3.61932  3.33559  2.44547  3.23284  4.04365  2.14923  3.77544  2.76492  2.92927  2.62769  2.63600  3.29390  5.44811  4.07387      7 n - - -
          2.68622  4.42229  2.77524  2.73127  3.46341  2.40517  3.72499  3.29324  2.67745  2.69340  4.24694  2.90341  2.73744  3.18137  2.89805  2.37891  2.77524  2.98522  4.58481  3.61507
          0.12807  2.20171  4.64668  0.91467  0.51191  0.51025  0.91716
      4   2.63636  5.04857  2.32959  2.20963  4.35513  2.95402  3.58487  3.81592  2.11153  3.34106  4.12384  2.56117  3.65712  2.71046  2.78398  2.50130  2.79177  3.42325  5.51395  4.11820     13 k - - -
          2.68618  4.42225  2.77519  2.73123  3.46354  2.40513  3.72494  3.29354  2.67741  2.69355  4.24690  2.90347  2.73739  3.18146  2.89801  2.37887  2.77519  2.98518  4.58477  3.61503
          0.02979  3.92433  4.64668  0.61958  0.77255  0.51025  0.91716
      5   2.49383  4.77129  2.95371  2.42902  4.02922  3.39441  3.29454  3.18531  2.01174  3.03874  3.86145  2.79289  3.79770  2.71939  2.74936  2.37565  2.79352  3.12036  5.27134  3.95324     14 k - - -
          2.68618  4.42225  2.77519  2.73123  3.46354  2.40513  3.72494  3.29354  2.67741  2.69355  4.24690  2.90347  2.73739  3.18146  2.89801  2.37887  2.77519  2.98518  4.58477  3.61503
          0.02979  3.92433  4.64668  0.61958  0.77255  0.51025  0.91716
      6   2.51547  4.74123  2.88072  2.36185  3.97767  3.38174  3.35592  3.09709  2.39630  2.99950  3.81979  2.57118  3.78112  2.49972  2.84738  2.54974  2.66849  2.94421  5.24880  3.92049     15 e - - -
          2.68618  4.42225  2.77519  2.73123  3.46354  2.40513  3.72494  3.29354  2.67741  2.69355  4.24690  2.90347  2.73739  3.18146  2.89801  2.37887  2.77519  2.98518  4.58477  3.61503
          0.02979  3.92433  4.64668  0.61958  0.77255  0.47075  0.97958
      7   2.58630  4.86711  2.89230  2.25692  4.14149  3.38827  3.58893  3.56029  2.23433  3.13463  3.66578  2.83167  3.69787  2.14525  2.73604  2.63037  2.59611  3.22095  5.34476  4.00983     16 q - - -
          2.68618  4.42225  2.77519  2.73123  3.46354  2.40513  3.72494  3.29354  2.67741  2.69355  4.24690  2.90347  2.73739  3.18146  2.89801  2.37887  2.77519  2.98518  4.58477  3.61503
          0.02903  3.94977  4.67212  0.61958  0.77255  0.48576  0.95510
      8   2.39567  4.40438  3.16465  2.68731  3.90949  3.22571  3.79914  3.28731  2.67173  2.95959  3.80849  3.09413  2.59751  2.90354  3.06915  2.09016  2.46470  2.65895  5.25264  3.98053     17 s - - -
          2.68618  4.42225  2.77520  2.73123  3.46354  2.40513  3.72495  3.29354  2.67738  2.69355  4.24690  2.90347  2.73740  3.18147  2.89801  2.37885  2.77520  2.98519  4.58477  3.61503
          0.04129  3.47058  4.67212  0.62713  0.76383  0.48576  0.95510
      9   2.47889  4.55201  2.96896  2.55684  4.08613  3.00464  3.75384  3.49931  2.57314  3.12469  3.95352  2.51928  3.76228  2.93839  2.82209  2.29808  2.00239  3.12602  5.36909  4.07003     20 t - - -
          2.68618  4.42225  2.77519  2.73123  3.46354  2.40513  3.72494  3.29354  2.67741  2.69355  4.24690  2.90347  2.73739  3.18146  2.89801  2.37887  2.77519  2.98518  4.58477  3.61503
          0.02903  3.94977  4.67212  0.61958  0.77255  0.48576  0.95510
     10   3.35748  4.73668  4.34464  4.07407  0.89326  4.02866  3.91277  2.87192  3.97921  2.22431  3.59084  4.10666  4.48572  4.12596  4.07984  3.62328  3.65875  2.86825  4.13942  2.49695     21 f - - -
          2.68618  4.42225  2.77519  2.73123  3.46354  2.40513  3.72494  3.29354  2.67741  2.69355  4.24690  2.90347  2.73739  3.18146  2.89801  2.37887  2.77519  2.98518  4.58477  3.61503
          0.02903  3.94977  4.67212  0.61958  0.77255  0.48576  0.95510
     11   3.00278  4.42192  4.36089  3.80950  2.48168  4.11308  4.16965  2.22250  3.68533  1.20711  3.01490  4.02454  4.40009  3.85666  3.85832  3.42095  3.22728  2.37268  4.58760  2.84189     22 l - - -
          2.68618  4.42225  2.77519  2.73123  3.46354  2.40513  3.72494  3.29354  2.67741  2.69355  4.24690  2.90347  2.73739  3.18146  2.89801  2.37887  2.77519  2.98518  4.58477  3.61503
          0.02903  3.94977  4.67212  0.61958  0.77255  0.48576  0.95510
     12   3.15919  4.54923  4.48760  4.02078  1.40949  4.20902  4.13205  2.06360  3.88523  1.79535  3.15437  4.15089  4.52872  4.03741  4.03014  3.57491  3.40845  2.34966  4.42628  2.88428     23 f - - -
          2.68618  4.42225  2.77519  2.73123  3.46354  2.40513  3.72494  3.29354  2.67741  2.69355  4.24690  2.90347  2.73739  3.18146  2.89801  2.37887  2.77519  2.98518  4.58477  3.61503
          0.02903  3.94977  4.67212  0.61958  0.77255  0.48576  0.95510
     13   3.02613  4.80082  3.41040  3.01051  2.51956  3.73841  1.65689  3.42490  2.83984  2.90632  3.94974  3.35953  4.15290  3.25425  3.13435  3.09199  3.26349  3.21170  4.12942  2.05274     24 h - - -
          2.68618  4.42225  2.77519  2.73123  3.46354  2.40513  3.72494  3.29354  2.67741  2.69355  4.24690  2.90347  2.73739  3.18146  2.89801  2.37887  2.77519  2.98518  4.58477  3.61503
          0.02903  3.94977  4.67212  0.61958  0.77255  0.48576  0.95510
     14   3.07348  5.21258  0.81323  2.38513  4.60018  3.26998  4.00040  4.20612  3.09934  3.80081  4.78086  2.94529  3.92827  3.23986  3.62585  3.02731  3.41380  3.83717  5.75370  4.46065     25 d - - -
          2.68618  4.42225  2.77519  2.73123  3.46354  2.40513  3.72494  3.29354  2.67741  2.69355  4.24690  2.90347  2.73739  3.18146  2.89801  2.37887  2.77519  2.98518  4.58477  3.61503
          0.02903  3.94977  4.67212  0.61958  0.77255  0.48576  0.95510
     15   3.35972  4.81737  3.95272  3.69683  2.29823  3.92046  3.65622  3.35823  3.55213  2.79217  4.02530  3.81929  4.39262  3.83959  3.71991  3.48864  3.64684  3.23248  3.94487  0.84635     26 y - - -
          2.68618  4.42225  2.77519  2.73123  3.46354  2.40513  3.72494  3.29354  2.67741  2.69355  4.24690  2.90347  2.73739  3.18146  2.89801  2.37887  2.77519  2.98518  4.58477  3.61503
          0.02903  3.94977  4.67212  0.61958  0.77255  0.48576  0.95510
     16   3.01967  5.14567  2.52158  0.92033  4.50172  3.32453  3.91835  3.97099  2.80865  3.57581  4.54669  2.97812  3.93285  3.13255  3.22531  2.99437  3.32458  3.64696  5.65875  4.38131     27 e - - -
          2.68618  4.42225  2.77519  2.73123  3.46354  2.40513  3.72494  3.29354  2.67741  2.69355  4.24690  2.90347  2.73739  3.18146  2.89801  2.37887  2.77519  2.98518  4.58477  3.61503
          0.02903  3.94977  4.67212  0.61958  0.77255  0.48576  0.95510
     17   2.45519  4.30031  3.49759  3.25353  4.03798  3.13695  4.26484  3.17456  3.19803  3.03530  4.08110  3.45029  3.84690  3.58906  3.45282  2.65735  1.04734  2.86125  5.46899  4.25470     28 t - - -
          2.68618  4.42225  2.77519  2.73123  3.46354  2.40513  3.72494  3.29354  2.67741  2.69355  4.24690  2.90347  2.73739  3.18146  2.89801  2.37887  2.77519  2.98518  4.58477  3.61503
          0.02903  3.94977  4.67212  0.61958  0.77255  0.48576  0.95510
     18   3.35748  4.73668  4.34464  4.07407  0.89326  4.02866  3.91277  2.87192  3.97921  2.22431  3.59084  4.10666  4.48572  4.12596  4.07984  3.62328  3.65875  2.86825  4.13942  2.49695     29 f - - -
          2.68618  4.42225  2.77519  2.73123  3.46354  2.40513  3.72494  3.29354  2.67741  2.69355  4.24690  2.90347  2.73739  3.18146  2.89801  2.37887  2.77519  2.98518  4.58477  3.61503
          0.02903  3.94977  4.67212  0.61958  0.77255  0.48576  0.95510
     19   2.76289  4.53046  3.45247  3.36179  4.50231  0.61920  4.47717  4.12089  3.55357  3.76528  4.74180  3.61677  3.92407  3.87162  3.78096  2.93705  3.25014  3.63429  5.57687  4.60688     30 G - - -
          2.68618  4.42225  2.77519  2.73123  3.46354  2.40513  3.72494  3.29354  2.67741  2.69355  4.24690  2.90347  2.73739  3.18146  2.89801  2.37887  2.77519  2.98518  4.58477  3.61503
          0.02903  3.94977  4.67212  0.61958  0.77255  0.48576  0.95510
     20   2.63605  4.66074  3.12171  2.58637  3.91657  3.44783  3.66474  2.92632  1.92704  2.90929  3.78266  3.05629  3.85908  2.76876  2.70994  2.71873  2.24716  2.96630  5.20523  3.92862     31 k - - -
          2.68618  4.42225  2.77519  2.73123  3.46354  2.40513  3.72494  3.29354  2.67741  2.69355  4.24690  2.90347  2.73739  3.18146  2.89801  2.37887  2.77519  2.98518  4.58477  3.61503
          0.02903  3.94977  4.67212  0.61958  0.77255  0.48576  0.95510
     21   2.66106  4.77649  2.78210  2.47431  3.92715  3.31291  1.99799  3.61494  2.49560  3.20284  4.05997  2.71787  3.83357  2.91334  2.87651  2.28824  2.94927  3.26942  5.25939  3.85053     32 h - - -
          2.68618  4.42225  2.77519  2.73123  3.46354  2.40513  3.72494  3.29354  2.67741  2.69355  4.24690  2.90347  2.73739  3.18146  2.89801  2.37887  2.77519  2.98518  4.58477  3.61503
          0.02903  3.94977  4.67212  0.61958  0.77255  0.48576  0.95510
     22   2.36766  4.30295  3.23725  2.95276  4.13170  3.06871  4.07106  3.44113  2.96301  3.17359  4.09138  3.23527  1.55733  3.32934  3.28250  2.53027  2.20433  3.04239  5.49176  4.25132     33 p - - -
          2.68618  4.42225  2.77519  2.73123  3.46354  2.40513  3.72494  3.29354  2.67741  2.69355  4.24690  2.90347  2.73739  3.18146  2.89801  2.37887  2.77519  2.98518  4.58477  3.61503
          0.02903  3.94977  4.67212  0.61958  0.77255  0.48576  0.95510
     23   1.77065  4.54139  2.63602  2.53329  4.14162  3.16609  3.81158  3.54965  2.70632  3.19474  4.03084  2.98325  3.75302  2.91754  3.14166  1.96599  2.82200  3.15909  5.44616  4.13447     34 a - - -
          2.68618  4.42225  2.77519  2.73123  3.46354  2.40513  3.72494  3.29354  2.67741  2.69355  4.24690  2.90347  2.73739  3.18146  2.89801  2.37887  2.77519  2.98518  4.58477  3.61503
          0.02903  3.94977  4.67212  0.61958  0.77255  0.48576  0.95510
     24   3.24583  4.61641  4.66148  4.11016  3.07902  4.45112  4.73955  1.99466  3.92393  0.93407  2.71360  4.40733  4.66653  4.13175  4.09502  3.79979  3.47523  2.18628  5.14179  4.01637     35 l - - -
          2.68618  4.42225  2.77519  2.73123  3.46354  2.40513  3.72494  3.29354  2.67741  2.69355  4.24690  2.90347  2.73739  3.18146  2.89801  2.37887  2.77519  2.98518  4.58477  3.61503
          0.02903  3.94977  4.67212  0.61958  0.77255  0.48576  0.95510
     25   3.07348  5.21258  0.81323  2.38513  4.60018  3.26998  4.00040  4.20612  3.09934  3.80081  4.78086  2.94529  3.92827  3.23986  3.62585  3.02731  3.41380  3.83717  5.75370  4.46065     36 d - - -
          2.68618  4.42225  2.77519  2.73123  3.46354  2.40513  3.72494  3.29354  2.67741  2.69355  4.24690  2.90347  2.73739  3.18146  2.89801  2.37887  2.77519  2.98518  4.58477  3.61503
          0.02903  3.94977  4.67212  0.61958  0.77255  0.48576  0.95510
     26   3.00804  5.11119  3.37770  2.74999  4.52771  3.63131  3.59236  3.88452  1.75783  3.34425  4.21569  3.15932  4.00510  2.54169  1.34245  3.00911  3.17827  3.57351  5.41030  4.23036     37 r - - -
          2.68618  4.42225  2.77519  2.73123  3.46354  2.40513  3.72494  3.29354  2.67741  2.69355  4.24690  2.90347  2.73739  3.18146  2.89801  2.37887  2.77519  2.98518  4.58477  3.61503
          0.02903  3.94977  4.67212  0.61958  0.77255  0.48576  0.95510
     27   2.85591  4.60018  3.47147  3.32181  4.31001  3.28333  4.39276  3.87547  3.38575  3.49387  4.54716  3.62063  0.69568  3.77219  3.62237  3.02586  3.30360  3.51200  5.47521  4.43180     38 p - - -
          2.68618  4.42225  2.77519  2.73123  3.46354  2.40513  3.72494  3.29354  2.67741  2.69355  4.24690  2.90347  2.73739  3.18146  2.89801  2.37887  2.77519  2.98518  4.58477  3.61503
          0.02903  3.94977  4.67212  0.61958  0.77255  0.48576  0.95510
     28   0.90787  4.23152  3.54178  3.33693  4.13001  3.05392  4.34975  3.26715  3.35519  3.14516  4.16874  3.46678  3.80048  3.68934  3.60022  2.58127  2.86399  2.90818  5.54945  4.35837     39 a - - -
          2.68618  4.42225  2.77519  2.73123  3.46354  2.40513  3.72494  3.29354  2.67741  2.69355  4.24690  2.90347  2.73739  3.18146  2.89801  2.37887  2.77519  2.98518  4.58477  3.61503
          0.02903  3.94977  4.67212  0.61958  0.77255  0.48576  0.95510
     29   2.94313  4.93065  2.95505  2.71117  4.10938  3.41768  3.87010  3.75215  2.52668  3.24682  4.27269  3.17152  3.97236  1.10271  2.80926  2.98771  3.24013  3.47708  5.36781  4.06674     40 q - - -
          2.68618  4.42225  2.77519  2.73123  3.46354  2.40513  3.72494  3.29354  2.67741  2.69355  4.24690  2.90347  2.73739  3.18146  2.89801  2.37887  2.77519  2.98518  4.58477  3.61503
          0.02903  3.94977  4.67212  0.61958  0.77255  0.48576  0.95510
     30   3.35748  4.73668  4.34464  4.07407  0.89326  4.02866  3.91277  2.87192  3.97921  2.22431  3.59084  4.10666  4.48572  4.12596  4.07984  3.62328  3.65875  2.86825  4.13942  2.49695     41 f - - -
          2.68618  4.42225  2.77519  2.73123  3.46354  2.40513  3.72494  3.29354  2.67741  2.69355  4.24690  2.90347  2.73739  3.18146  2.89801  2.37887  2.77519  2.98518  4.58477  3.61503
          0.02903  3.94977  4.67212  0.61958  0.77255  0.48576  0.95510
     31   1.11130  4.13011  3.43154  3.18602  4.18894  2.93380  4.23306  3.47103  3.22503  3.27940  4.16383  3.31586  3.68901  3.53270  3.50553  2.11557  2.70620  3.00161  5.58001  4.35665     42 a - - -
          2.68618  4.42225  2.77519  2.73123  3.46354  2.40513  3.72494  3.29354  2.67741  2.69355  4.24690  2.90347  2.73739  3.18146  2.89801  2.37887  2.77519  2.98518  4.58477  3.61503
          0.02903  3.94977  4.67212  0.61958  0.77255  0.48576  0.95510
     32   1.56940  4.14912  3.33714  3.04553  4.27413  2.07828  4.15048  3.68650  3.13187  3.37037  4.18990  3.23315  3.65463  3.41062  3.46452  1.82013  2.67419  3.14061  5.60954  4.39028     43 a - - -
          2.68618  4.42225  2.77519  2.73123  3.46354  2.40513  3.72494  3.29354  2.67741  2.69355  4.24690  2.90347  2.73739  3.18146  2.89801  2.37887  2.77519  2.98518  4.58477  3.61503
          0.02903  3.94977  4.67212  0.61958  0.77255  0.48576  0.95510
     33   3.10863  4.42880  4.74198  4.20924  3.36962  4.43975  4.88035  1.34825  4.09051  1.60610  3.17572  4.45843  4.70150  4.31335  4.27777  3.79885  3.35511  1.50458  5.35415  4.19240     44 i - - -
          2.68618  4.42225  2.77519  2.73123  3.46354  2.40513  3.72494  3.29354  2.67741  2.69355  4.24690  2.90347  2.73739  3.18146  2.89801  2.37887  2.77519  2.98518  4.58477  3.61503
          0.02903  3.94977  4.67212  0.61958  0.77255  0.48576  0.95510
     34   3.09345  4.92676  3.59206  3.08732  4.30095  3.56634  3.88160  3.84818  2.27044  3.35008  4.34843  3.44107  4.06533  3.09826  0.86659  3.17400  3.35425  3.56884  5.35277  4.21171     45 r - - -
          2.68618  4.42225  2.77519  2.73123  3.46354  2.40513  3.72494  3.29354  2.67741  2.69355  4.24690  2.90347  2.73739  3.18146  2.89801  2.37887  2.77519  2.98518  4.58477  3.61503
          0.02903  3.94977  4.67212  0.61958  0.77255  0.48576  0.95510
     35   2.45519  4.30031  3.49759  3.25353  4.03798  3.13695  4.26484  3.17456  3.19803  3.03530  4.08110  3.45029  3.84690  3.58906  3.45282  2.65735  1.04734  2.86125  5.46899  4.25470     46 t - - -
          2.68618  4.42225  2.77519  2.73123  3.46354  2.40513  3.72494  3.29354  2.67741  2.69355  4.24690  2.90347  2.73739  3.18146  2.89801  2.37887  2.77519  2.98518  4.58477  3.61503
          0.02903  3.94977  4.67212  0.61958  0.77255  0.48576  0.95510
     36   3.07348  5.21258  0.81323  2.38513  4.60018  3.26998  4.00040  4.20612  3.09934  3.80081  4.78086  2.94529  3.92827  3.23986  3.62585  3.02731  3.41380  3.83717  5.75370  4.46065     47 d - - -
          2.68618  4.42225  2.77519  2.73123  3.46354  2.40513  3.72494  3.29354  2.67741  2.69355  4.24690  2.90347  2.73739  3.18146  2.89801  2.37887  2.77519  2.98518  4.58477  3.61503
          0.02903  3.94977  4.67212  0.61958  0.77255  0.48576  0.95510
     37   2.40530  4.49312  3.15006  2.59164  3.67426  3.30690  3.67274  2.88728  2.39002  2.50301  3.40099  2.73710  3.83392  2.89700  2.96311  2.51333  2.78422  2.79005  5.04381  3.61119     48 k - - -
          2.68618  4.42225  2.77519  2.73123  3.46354  2.40513  3.72494  3.29354  2.67741  2.69355  4.24690  2.90347  2.73739  3.18146  2.89801  2.37887  2.77519  2.98518  4.58477  3.61503
          0.02903  3.94977  4.67212  0.61958  0.77255  0.48576  0.95510
     38   2.89567  5.46515  1.51871  1.87086  4.74981  3.20523  3.72500  4.26879  2.72167  3.76428  4.60347  2.06104  3.81421  2.88636  3.30933  2.78462  3.17903  3.84075  5.92440  4.42173     49 d - - -
          2.68618  4.42225  2.77519  2.73123  3.46354  2.40513  3.72494  3.29354  2.67741  2.69355  4.24690  2.90347  2.73739  3.18146  2.89801  2.37887  2.77519  2.98518  4.58477  3.61503
          0.02903  3.94977  4.67212  0.61958  0.77255  0.48576  0.95510
     39   3.35748  4.73668  4.34464  4.07407  0.89326  4.02866  3.91277  2.87192  3.97921  2.22431  3.59084  4.10666  4.48572  4.12596  4.07984  3.62328  3.65875  2.86825  4.13942  2.49695     50 f - - -
          2.68618  4.42225  2.77519  2.73123  3.46354  2.40513  3.72494  3.29354  2.67741  2.69355  4.24690  2.90347  2.73739  3.18146  2.89801  2.37887  2.77519  2.98518  4.58477  3.61503
          0.02903  3.94977  4.67212  0.61958  0.77255  0.48576  0.95510
     40   2.64857  4.71161  2.67737  2.54836  4.19104  3.17656  3.90490  3.76302  2.77707  3.43378  4.35541  1.25920  3.83091  3.14196  3.14923  2.71545  2.92909  3.36922  5.51956  4.13102     51 n - - -
          2.68618  4.42225  2.77519  2.73123  3.46354  2.40513  3.72494  3.29354  2.67741  2.69355  4.24690  2.90347  2.73739  3.18146  2.89801  2.37887  2.77519  2.98518  4.58477  3.61503
          0.02903  3.94977  4.67212  0.61958  0.77255  0.48576  0.95510
     41   3.07817  4.40560  4.72143  4.21311  3.47908  4.40414  4.92626  1.23301  4.09077  1.93748  3.29166  4.45212  4.70636  4.35401  4.29406  3.78082  3.33935  1.36930  5.44735  4.24910     52 i - - -
          2.68618  4.42225  2.77519  2.73123  3.46354  2.40513  3.72494  3.29354  2.67741  2.69355  4.24690  2.90347  2.73739  3.18146  2.89801  2.37887  2.77519  2.98518  4.58477  3.61503
          0.02903  3.94977  4.67212  0.61958  0.77255  0.48576  0.95510
     42   3.09543  4.45273  4.63604  4.10755  3.30805  4.35503  4.78091  1.18936  3.95215  1.77318  2.72721  4.36592  4.63988  4.20194  4.14311  3.71538  3.34602  1.79462  5.28372  4.11815     53 i - - -
          2.68618  4.42225  2.77519  2.73123  3.46354  2.40513  3.72494  3.29354  2.67741  2.69355  4.24690  2.90347  2.73739  3.18146  2.89801  2.37887  2.77519  2.98518  4.58477  3.61503
          0.02903  3.94977  4.67212  0.61958  0.77255  0.48576  0.95510
     43   2.77978  5.10835  2.28229  1.66362  4.50571  1.96213  3.74546  3.96934  2.67316  3.53384  4.37696  2.77336  3.81238  2.91654  3.18210  2.74139  3.07639  3.57560  5.71590  4.31019     54 e - - -
          2.68618  4.42225  2.77519  2.73123  3.46354  2.40513  3.72494  3.29354  2.67741  2.69355  4.24690  2.90347  2.73739  3.18146  2.89801  2.37887  2.77519  2.98518  4.58477  3.61503
          0.02903  3.94977  4.67212  0.61958  0.77255  0.48576  0.95510
     44   2.88555  5.20947  2.42272  1.26907  4.52738  3.30632  3.72332  3.95859  2.30563  3.51812  4.39242  2.82246  3.86479  2.89020  2.90572  2.83311  3.15144  3.60252  5.67543  4.30441     55 e - - -
          2.68618  4.42225  2.77519  2.73123  3.46354  2.40513  3.72494  3.29354  2.67741  2.69355  4.24690  2.90347  2.73739  3.18146  2.89801  2.37887  2.77519  2.98518  4.58477  3.61503
          0.02903  3.94977  4.67212  0.61958  0.77255  0.48576  0.95510
     45   2.85591  4.60018  3.47147  3.32181  4.31001  3.28333  4.39276  3.87547  3.38575  3.49387  4.54716  3.62063  0.69568  3.77219  3.62237  3.02586  3.30360  3.51200  5.47521  4.43180     56 p - - -
          2.68618  4.42225  2.77519  2.73123  3.46354  2.40513  3.72494  3.29354  2.67741  2.69355  4.24690  2.90347  2.73739  3.18146  2.89801  2.37887  2.77519  2.98518  4.58477  3.61503
          0.02903  3.94977  4.67212  0.61958  0.77255  0.48576  0.95510
     46   2.70506  5.01543  2.77313  1.79809  4.30445  3.38760  3.42588  3.73963  2.13434  2.99200  4.08664  2.88135  3.81902  2.45470  2.66352  2.68976  2.93213  3.38436  5.44476  4.10247     57 e - - -
          2.68618  4.42225  2.77519  2.73123  3.46354  2.40513  3.72494  3.29354  2.67741  2.69355  4.24690  2.90347  2.73739  3.18146  2.89801  2.37887  2.77519  2.98518  4.58477  3.61503
          0.02903  3.94977  4.67212  0.61958  0.77255  0.48576  0.95510
     47   2.58358  3.44186  3.75127  3.21270  3.47930  3.56154  4.03173  2.41031  2.63441  2.43946  3.43032  3.51585  4.02031  3.40536  3.31765  2.88766  2.86861  1.55344  5.00243  3.77980     58 v - - -
          2.68618  4.42225  2.77519  2.73123  3.46354  2.40513  3.72494  3.29354  2.67741  2.69355  4.24690  2.90347  2.73739  3.18146  2.89801  2.37887  2.77519  2.98518  4.58477  3.61503
          0.02903  3.94977  4.67212  0.61958  0.77255  0.48576  0.95510
     48   3.12418  4.54029  4.44142  3.97219  1.37451  4.15873  4.10328  2.25007  3.83555  1.82080  3.17318  4.10456  4.49778  3.99931  3.99207  3.51841  3.38190  2.28665  4.41219  2.86292     59 f - - -
          2.68618  4.42225  2.77519  2.73123  3.46354  2.40513  3.72494  3.29354  2.67741  2.69355  4.24690  2.90347  2.73739  3.18146  2.89801  2.37887  2.77519  2.98518  4.58477  3.61503
          0.02903  3.94977  4.67212  0.61958  0.77255  0.48576  0.95510
     49   3.47825  4.80058  4.38824  4.03833  1.70085  4.24207  3.46524  3.22304  3.90034  2.59208  3.84242  3.94082  4.57529  3.96478  4.00640  3.60876  3.70959  3.13751  3.64212  1.02652     60 y - - -
          2.68618  4.42225  2.77519  2.73123  3.46354  2.40513  3.72494  3.29354  2.67741  2.69355  4.24690  2.90347  2.73739  3.18146  2.89801  2.37887  2.77519  2.98518  4.58477  3.61503
          0.02903  3.94977  4.67212  0.61958  0.77255  0.48576  0.95510
     50   2.67598  0.79629  4.21280  3.97021  3.94402  3.28243  4.60031  3.10089  3.79761  3.01283  4.13672  3.93659  3.99547  4.14056  3.90823  2.94775  3.14925  2.84022  5.34365  4.23111     61 c - - -
          2.68618  4.42225  2.77519  2.73123  3.46354  2.40513  3.72494  3.29354  2.67741  2.69355  4.24690  2.90347  2.73739  3.18146  2.89801  2.37887  2.77519  2.98518  4.58477  3.61503
          0.02903  3.94977  4.67212  0.61958  0.77255  0.48576  0.95510
     51   2.41727  4.69951  3.05029  2.50660  3.42845  3.41949  3.62752  3.34852  1.87156  2.97049  3.80938  2.95957  3.82307  2.79990  2.59416  2.54971  2.83898  3.04691  5.21752  3.91733     62 k - - -
          2.68618  4.42225  2.77519  2.73123  3.46354  2.40513  3.72494  3.29354  2.67741  2.69355  4.24690  2.90347  2.73739  3.18146  2.89801  2.37887  2.77519  2.98518  4.58477  3.61503
          0.02903  3.94977  4.67212  0.61958  0.77255  0.48576  0.95510
     52   2.62133  4.47593  3.33116  3.01993  3.79903  3.29879  4.05503  3.19259  2.93711  2.50913  3.92751  3.35585  1.33785  3.36095  3.23265  2.78867  3.00306  2.94337  5.25519  3.95818     63 p - - -
          2.68618  4.42225  2.77519  2.73123  3.46354  2.40513  3.72494  3.29354  2.67741  2.69355  4.24690  2.90347  2.73739  3.18146  2.89801  2.37887  2.77519  2.98518  4.58477  3.61503
          0.02903  3.94977  4.67212  0.61958  0.77255  0.48576  0.95510
     53   1.33874  4.12522  3.47911  3.14307  4.13833  2.95596  4.16493  3.42143  3.14370  3.20505  4.06404  3.29777  3.68399  3.44777  3.44835  2.13170  2.14312  2.96592  5.51542  4.30639     64 a - - -
          2.68618  4.42225  2.77519  2.73123  3.46354  2.40513  3.72494  3.29354  2.67741  2.69355  4.24690  2.90347  2.73739  3.18146  2.89801  2.37887  2.77519  2.98518  4.58477  3.61503
          0.02903  3.94977  4.67212  0.61958  0.77255  0.48576  0.95510
     54   2.91963  5.40683  1.17870  2.06244  4.71347  3.18762  3.77604  4.25027  2.81811  3.78691  4.65899  2.46519  3.82875  2.95677  3.40673  2.81870  3.22674  3.83157  5.93255  4.43136     65 d - - -
          2.68618  4.42225  2.77519  2.73123  3.46354  2.40513  3.72494  3.29354  2.67741  2.69355  4.24690  2.90347  2.73739  3.18146  2.89801  2.37887  2.77519  2.98518  4.58477  3.61503
          0.02903  3.94977  4.67212  0.61958  0.77255  0.48576  0.95510
     55   3.07348  5.21258  0.81323  2.38513  4.60018  3.26998  4.00040  4.20612  3.09934  3.80081  4.78086  2.94529  3.92827  3.23986  3.62585  3.02731  3.41380  3.83717  5.75370  4.46065     66 d - - -
          2.68618  4.42225  2.77519  2.73123  3.46354  2.40513  3.72494  3.29354  2.67741  2.69355  4.24690  2.90347  2.73739  3.18146  2.89801  2.37887  2.77519  2.98518  4.58477  3.61503
          0.02903  3.94977  4.67212  0.61958  0.77255  0.48576  0.95510
     56   3.35972  4.81737  3.95272  3.69683  2.29823  3.92046  3.65622  3.35823  3.55213  2.79217  4.02530  3.81929  4.39262  3.83959  3.71991  3.48864  3.64684  3.23248  3.94487  0.84635     67 y - - -
          2.68618  4.42225  2.77519  2.73123  3.46354  2.40513  3.72494  3.29354  2.67741  2.69355  4.24690  2.90347  2.73739  3.18146  2.89801  2.37887  2.77519  2.98518  4.58477  3.61503
          0.02903  3.94977  4.67212  0.61958  0.77255  0.48576  0.95510
     57   3.24237  4.68187  4.31345  3.95391  3.16599  4.08005  4.58540  2.37456  3.72089  0.78561  3.16528  4.22188  4.50229  4.07073  3.88422  3.66030  3.53320  2.43191  5.07307  3.81415     68 l - - -
          2.68618  4.42225  2.77519  2.73123  3.46354  2.40513  3.72494  3.29354  2.67741  2.69355  4.24690  2.90347  2.73739  3.18146  2.89801  2.37887  2.77519  2.98518  4.58477  3.61503
          0.02903  3.94977  4.67212  0.61958  0.77255  0.48576  0.95510
     58   2.85591  4.60018  3.47147  3.32181  4.31001  3.28333  4.39276  3.87547  3.38575  3.49387  4.54716  3.62063  0.69568  3.77219  3.62237  3.02586  3.30360  3.51200  5.47521  4.43180     69 p - - -
          2.68618  4.42225  2.77519  2.73123  3.46354  2.40513  3.72494  3.29354  2.67741  2.69355  4.24690  2.90347  2.73739  3.18146  2.89801  2.37887  2.77519  2.98518  4.58477  3.61503
          0.02903  3.94977  4.67212  0.61958  0.77255  0.48576  0.95510
     59   2.80915  5.17428  2.03985  2.23329  4.44633  3.27527  3.70406  3.96469  2.55615  3.49820  4.34970  2.78902  3.82753  1.62846  3.02663  2.75894  3.08062  3.58751  5.64590  4.23191     70 q - - -
          2.68618  4.42225  2.77519  2.73123  3.46354  2.40513  3.72494  3.29354  2.67741  2.69355  4.24690  2.90347  2.73739  3.18146  2.89801  2.37887  2.77519  2.98518  4.58477  3.61503
          0.02903  3.94977  4.67212  0.61958  0.77255  0.48576  0.95510
     60   2.85591  4.60018  3.47147  3.32181  4.31001  3.28333  4.39276  3.87547  3.38575  3.49387  4.54716  3.62063  0.69568  3.77219  3.62237  3.02586  3.30360  3.51200  5.47521  4.43180     71 p - - -
          2.68618  4.42225  2.77519  2.73123  3.46354  2.40513  3.72494  3.29354  2.67741  2.69355  4.24690  2.90347  2.73739  3.18146  2.89801  2.37887  2.77519  2.98518  4.58477  3.61503
          0.02903  3.94977  4.67212  0.61958  0.77255  0.48576  0.95510
     61   2.71541  5.02559  2.44155  1.58933  4.42668  2.51796  3.70706  3.88259  2.57586  3.44230  4.27015  2.79568  3.79797  2.80739  3.05689  2.43621  3.00334  3.49165  5.63602  4.24284     72 e - - -
          2.68618  4.42225  2.77519  2.73123  3.46354  2.40513  3.72494  3.29354  2.67741  2.69355  4.24690  2.90347  2.73739  3.18146  2.89801  2.37887  2.77519  2.98518  4.58477  3.61503
          0.02903  3.94977  4.67212  0.61958  0.77255  0.48576  0.95510
     62   1.17900  4.12847  3.42547  3.16590  4.19901  2.92845  4.21720  3.50925  3.20775  3.29258  4.16267  3.30267  3.68075  3.51021  3.49674  1.96212  2.69632  3.02572  5.57987  4.35903     73 a - - -
          2.68618  4.42225  2.77519  2.73123  3.46354  2.40513  3.72494  3.29354  2.67741  2.69355  4.24690  2.90347  2.73739  3.18146  2.89801  2.37887  2.77519  2.98518  4.58477  3.61503
          0.02903  3.94977  4.67212  0.61958  0.77255  0.48576  0.95510
     63   2.99264  4.38695  4.54192  4.06738  3.52536  4.20557  4.82213  1.66863  3.93234  2.07837  3.37301  4.29728  4.59405  4.23826  4.15415  3.60137  3.28076  1.04497  5.44076  4.20423     74 v - - -
          2.68618  4.42225  2.77519  2.73123  3.46354  2.40513  3.72494  3.29354  2.67741  2.69355  4.24690  2.90347  2.73739  3.18146  2.89801  2.37887  2.77519  2.98518  4.58477  3.61503
          0.02903  3.94977  4.67212  0.61958  0.77255  0.48576  0.95510
     64   3.20542  4.60662  4.56330  4.01959  3.05204  4.35606  4.64642  2.19600  3.82264  1.06714  2.01918  4.31438  4.59822  4.04687  3.99549  3.70692  3.43718  2.30143  5.08323  3.95383     75 l - - -
          2.68618  4.42225  2.77519  2.73123  3.46354  2.40513  3.72494  3.29354  2.67741  2.69355  4.24690  2.90347  2.73739  3.18146  2.89801  2.37887  2.77519  2.98518  4.58477  3.61503
          0.02903  3.94977  4.67212  0.61958  0.77255  0.48576  0.95510
     65   3.06087  4.43183  4.61579  4.14855  3.44451  4.29057  4.86971  1.09508  3.99694  1.94879  3.28800  4.37853  4.64923  4.29143  4.19874  3.69429  3.34162  1.61467  5.41249  4.18950     76 i - - -
          2.68618  4.42225  2.77519  2.73123  3.46354  2.40513  3.72494  3.29354  2.67741  2.69355  4.24690  2.90347  2.73739  3.18146  2.89801  2.37887  2.77519  2.98518  4.58477  3.61503
          0.02903  3.94977  4.67212  0.61958  0.77255  0.48576  0.95510
     66   2.45519  4.30031  3.49759  3.25353  4.03798  3.13695  4.26484  3.17456  3.19803  3.03530  4.08110  3.45029  3.84690  3.58906  3.45282  2.65735  1.04734  2.86125  5.46899  4.25470     77 t - - -
          2.68618  4.42225  2.77519  2.73123  3.46354  2.40513  3.72494  3.29354  2.67741  2.69355  4.24690  2.90347  2.73739  3.18146  2.89801  2.37887  2.77519  2.98518  4.58477  3.61503
          0.02903  3.94977  4.67212  0.61958  0.77255  0.48576  0.95510
     67   2.76289  4.53046  3.45247  3.36179  4.50231  0.61920  4.47717  4.12089  3.55357  3.76528  4.74180  3.61677  3.92407  3.87162  3.78096  2.93705  3.25014  3.63429  5.57687  4.60688     78 G - - -
          2.68618  4.42225  2.77519  2.73123  3.46354  2.40513  3.72494  3.29354  2.67741  2.69355  4.24690  2.90347  2.73739  3.18146  2.89801  2.37887  2.77519  2.98518  4.58477  3.61503
          0.02903  3.94977  4.67212  0.61958  0.77255  0.48576  0.95510
     68   3.09139  4.48906  4.44471  4.06367  3.42682  4.14929  4.77770  0.98707  3.89329  1.99741  3.35051  4.29820  4.57336  4.23381  4.08105  3.65231  3.38930  1.85028  5.33341  4.07816     79 i - - -
          2.68618  4.42225  2.77519  2.73123  3.46354  2.40513  3.72494  3.29354  2.67741  2.69355  4.24690  2.90347  2.73739  3.18146  2.89801  2.37887  2.77519  2.98518  4.58477  3.61503
          0.02903  3.94977  4.67212  0.61958  0.77255  0.48576  0.95510
     69   2.45519  4.30031  3.49759  3.25353  4.03798  3.13695  4.26484  3.17456  3.19803  3.03530  4.08110  3.45029  3.84690  3.58906  3.45282  2.65735  1.04734  2.86125  5.46899  4.25470     80 t - - -
          2.68618  4.42225  2.77519  2.73123  3.46354  2.40513  3.72494  3.29354  2.67741  2.69355  4.24690  2.90347  2.73739  3.18146  2.89801  2.37887  2.77519  2.98518  4.58477  3.61503
          0.02903  3.94977  4.67212  0.61958  0.77255  0.48576  0.95510
     70   2.85591  4.60018  3.47147  3.32181  4.31001  3.28333  4.39276  3.87547  3.38575  3.49387  4.54716  3.62063  0.69568  3.77219  3.62237  3.02586  3.30360  3.51200  5.47521  4.43180     81 p - - -
          2.68618  4.42225  2.77519  2.73123  3.46354  2.40513  3.72494  3.29354  2.67741  2.69355  4.24690  2.90347  2.73739  3.18146  2.89801  2.37887  2.77519  2.98518  4.58477  3.61503
          0.02903  3.94977  4.67212  0.61958  0.77255  0.48576  0.95510
     71   2.86058  5.10162  2.61579  2.16617  4.38675  3.36714  3.69333  3.84845  2.35538  3.38022  4.26506  2.90359  3.88373  1.52043  2.70214  2.83671  3.11181  3.51453  5.53833  4.20241     82 q - - -
          2.68618  4.42225  2.77519  2.73123  3.46354  2.40513  3.72494  3.29354  2.67741  2.69355  4.24690  2.90347  2.73739  3.18146  2.89801  2.37887  2.77519  2.98518  4.58477  3.61503
          0.02903  3.94977  4.67212  0.61958  0.77255  0.48576  0.95510
     72   2.58698  4.48261  3.18855  2.21604  3.52173  3.47986  3.37281  2.65700  2.58948  2.56824  3.57023  3.10906  3.86758  2.94535  2.98089  2.71993  2.81751  2.76721  4.93957  2.91922     83 e - - -
          2.68618  4.42225  2.77519  2.73123  3.46354  2.40513  3.72494  3.29354  2.67741  2.69355  4.24690  2.90347  2.73739  3.18146  2.89801  2.37887  2.77519  2.98518  4.58477  3.61503
          0.02903  3.94977  4.67212  0.61958  0.77255  0.48576  0.95510
     73   1.30822  4.14784  3.63881  3.25435  3.95735  3.08800  4.21048  2.92203  3.19657  2.90384  3.87442  3.40873  3.78262  3.51521  3.48602  2.51748  2.40268  2.37785  5.43183  4.22083     84 a - - -
          2.68618  4.42225  2.77519  2.73123  3.46354  2.40513  3.72494  3.29354  2.67741  2.69355  4.24690  2.90347  2.73739  3.18146  2.89801  2.37887  2.77519  2.98518  4.58477  3.61503
          0.02903  3.94977  4.67212  0.61958  0.77255  0.48576  0.95510
     74   2.56624  4.10829  3.14400  2.43301  3.72206  3.45021  3.65707  2.94942  2.46869  2.73264  3.33722  3.05310  3.83377  2.63311  2.35906  2.67396  2.79510  2.83839  4.59189  3.79279     85 r - - -
          2.68618  4.42225  2.77519  2.73123  3.46354  2.40513  3.72494  3.29354  2.67741  2.69355  4.24690  2.90347  2.73739  3.18146  2.89801  2.37887  2.77519  2.98518  4.58477  3.61503
          0.02903  3.94977  4.67212  0.61958  0.77255  0.48576  0.95510
     75   1.98365  4.92307  2.67487  2.14036  4.24254  3.32992  3.64763  3.66021  2.20044  3.24147  4.06579  2.53466  3.80739  2.80195  2.84661  2.67781  2.92769  3.31202  5.45244  4.10549     86 a - - -
          2.68618  4.42225  2.77519  2.73123  3.46354  2.40513  3.72494  3.29354  2.67741  2.69355  4.24690  2.90347  2.73739  3.18146  2.89801  2.37887  2.77519  2.98518  4.58477  3.61503
          0.02903  3.94977  4.67212  0.61958  0.77255  0.48576  0.95510
     76   2.77470  5.08617  2.85635  2.41292  4.41057  3.43227  3.11991  3.84837  1.70101  3.34740  4.16181  2.45954  3.85492  2.44017  2.49223  2.75081  2.99085  3.48625  5.46761  4.15110     87 k - - -
          2.68618  4.42225  2.77519  2.73123  3.46354  2.40513  3.72494  3.29354  2.67741  2.69355  4.24690  2.90347  2.73739  3.18146  2.89801  2.37887  2.77519  2.98518  4.58477  3.61503
          0.02903  3.94977  4.67212  0.61958  0.77255  0.48576  0.95510
     77   2.76289  4.53046  3.45247  3.36179  4.50231  0.61920  4.47717  4.12089  3.55357  3.76528  4.74180  3.61677  3.92407  3.87162  3.78096  2.93705  3.25014  3.63429  5.57687  4.60688     88 G - - -
          2.68618  4.42225  2.77519  2.73123  3.46354  2.40513  3.72494  3.29354  2.67741  2.69355  4.24690  2.90347  2.73739  3.18146  2.89801  2.37887  2.77519  2.98518  4.58477  3.61503
          0.02903  3.94977  4.67212  0.61958  0.77255  0.48576  0.95510
     78   2.57773  4.44619  2.99269  2.30706  3.22710  3.48924  3.73689  2.71985  2.66008  2.63068  3.53667  3.13538  3.88065  2.98646  3.06540  2.73167  2.81271  2.16147  5.02389  3.74971     89 v - - -
          2.68618  4.42225  2.77519  2.73123  3.46354  2.40513  3.72494  3.29354  2.67741  2.69355  4.24690  2.90347  2.73739  3.18146  2.89801  2.37887  2.77519  2.98518  4.58477  3.61503
          0.02903  3.94977  4.67212  0.61958  0.77255  0.48576  0.95510
     79   2.65732  4.86825  2.62989  2.36093  4.21191  3.27132  3.29731  3.72930  2.51373  3.30457  4.13766  1.74221  3.32075  2.87242  2.94432  2.53216  2.94529  3.35727  5.46467  4.08903     90 n - - -
          2.68618  4.42225  2.77519  2.73123  3.46354  2.40513  3.72494  3.29354  2.67741  2.69355  4.24690  2.90347  2.73739  3.18146  2.89801  2.37887  2.77519  2.98518  4.58477  3.61503
          0.02903  3.94977  4.67212  0.61958  0.77255  0.48576  0.95510
     80   3.01967  5.14567  2.52158  0.92033  4.50172  3.32453  3.91835  3.97099  2.80865  3.57581  4.54669  2.97812  3.93285  3.13255  3.22531  2.99437  3.32458  3.64696  5.65875  4.38131     91 e - - -
          2.68618  4.42225  2.77519  2.73123  3.46354  2.40513  3.72494  3.29354  2.67741  2.69355  4.24690  2.90347  2.73739  3.18146  2.89801  2.37887  2.77519  2.98518  4.58477  3.61503
          0.02903  3.94977  4.67212  0.61958  0.77255  0.48576  0.95510
     81   1.59541  4.29947  3.46831  2.99636  3.49228  3.38995  3.92670  2.77443  2.92657  2.57936  3.56595  3.33506  3.90838  3.26603  3.25410  2.73433  2.83780  2.38495  5.00031  3.12874     92 a - - -
          2.68618  4.42225  2.77519  2.73123  3.46354  2.40513  3.72494  3.29354  2.67741  2.69355  4.24690  2.90347  2.73739  3.18146  2.89801  2.37887  2.77519  2.98518  4.58477  3.61503
          0.02903  3.94977  4.67212  0.61958  0.77255  0.48576  0.95510
     82   2.14259  4.97682  2.59611  1.89016  4.28673  3.32527  3.63701  3.70452  2.15957  3.27967  4.09733  2.84277  3.80078  2.78437  2.86504  2.67047  2.88628  3.34874  5.48474  4.12230     93 e - - -
          2.68618  4.42225  2.77519  2.73123  3.46354  2.40513  3.72494  3.29354  2.67741  2.69355  4.24690  2.90347  2.73739  3.18146  2.89801  2.37887  2.77519  2.98518  4.58477  3.61503
          0.02903  3.94977  4.67212  0.61958  0.77255  0.48576  0.95510
     83   3.35748  4.73668  4.34464  4.07407  0.89326  4.02866  3.91277  2.87192  3.97921  2.22431  3.59084  4.10666  4.48572  4.12596  4.07984  3.62328  3.65875  2.86825  4.13942  2.49695     94 f - - -
          2.68618  4.42225  2.77519  2.73123  3.46354  2.40513  3.72494  3.29354  2.67741  2.69355  4.24690  2.90347  2.73739  3.18146  2.89801  2.37887  2.77519  2.98518  4.58477  3.61503
          0.02903  3.94977  4.67212  0.61958  0.77255  0.48576  0.95510
     84   1.16055  4.11828  3.45816  3.18105  4.19059  2.93239  4.21703  3.45580  3.20366  3.26103  4.13162  3.31078  3.68145  3.50881  3.49084  2.11463  2.55250  2.98610  5.57377  4.36412     95 a - - -
          2.68618  4.42225  2.77519  2.73123  3.46354  2.40513  3.72494  3.29354  2.67741  2.69355  4.24690  2.90347  2.73739  3.18146  2.89801  2.37887  2.77519  2.98518  4.58477  3.61503
          0.02903  3.94977  4.67212  0.61958  0.77255  0.48576  0.95510
     85   2.55134  5.01869  3.21544  2.61999  4.40746  3.54103  3.58870  3.77645  1.61629  3.27985  4.12265  3.07074  3.92641  2.65561  1.80056  2.85754  3.04799  3.44789  5.39705  4.16559     96 k - - -
          2.68618  4.42225  2.77519  2.73123  3.46354  2.40513  3.72494  3.29354  2.67741  2.69355  4.24690  2.90347  2.73739  3.18146  2.89801  2.37887  2.77519  2.98518  4.58477  3.61503
          0.02903  3.94977  4.67212  0.61958  0.77255  0.48576  0.95510
     86   3.00259  5.11444  3.36791  2.74038  4.53102  3.62866  3.58994  3.88742  1.76036  3.34623  4.21491  3.15292  4.00131  2.49536  1.36324  3.00192  3.17274  3.57454  5.41250  4.23045     97 r - - -
          2.68618  4.42225  2.77519  2.73123  3.46354  2.40513  3.72494  3.29354  2.67741  2.69355  4.24690  2.90347  2.73739  3.18146  2.89801  2.37887  2.77519  2.98518  4.58477  3.61503
          0.02903  3.94977  4.67212  0.61958  0.77255  0.48576  0.95510
     87   3.09139  4.48906  4.44471  4.06367  3.42682  4.14929  4.77770  0.98707  3.89329  1.99741  3.35051  4.29820  4.57336  4.23381  4.08105  3.65231  3.38930  1.85028  5.33341  4.07816     98 i - - -
          2.68618  4.42225  2.77519  2.73123  3.46354  2.40513  3.72494  3.29354  2.67741  2.69355  4.24690  2.90347  2.73739  3.18146  2.89801  2.37887  2.77519  2.98518  4.58477  3.61503
          0.02903  3.94977  4.67212  0.61958  0.77255  0.48576  0.95510
     88   2.93321  4.88309  2.99289  2.73441  3.36258  3.47402  1.34377  3.68005  2.55648  3.17891  4.17480  3.17026  4.00075  2.99725  2.83968  2.97873  3.21479  3.40447  4.83665  3.29745     99 h - - -
          2.68618  4.42225  2.77519  2.73123  3.46354  2.40513  3.72494  3.29354  2.67741  2.69355  4.24690  2.90347  2.73739  3.18146  2.89801  2.37887  2.77519  2.98518  4.58477  3.61503
          0.02903  3.94977  4.67212  0.61958  0.77255  0.48576  0.95510
     89   2.33130  4.97063  2.18560  2.27578  4.27573  3.30730  3.38259  3.72478  2.44154  3.28209  4.08271  2.81954  3.77436  2.53267  2.93000  2.30636  2.81379  3.35313  5.48195  4.10025    100 d - - -
          2.68618  4.42225  2.77519  2.73123  3.46354  2.40513  3.72494  3.29354  2.67741  2.69355  4.24690  2.90347  2.73739  3.18146  2.89801  2.37887  2.77519  2.98518  4.58477  3.61503
          0.02903  3.94977  4.67212  0.61958  0.77255  0.48576  0.95510
     90   2.48453  4.24749  4.11601  3.56281  3.35877  3.89861  4.28858  1.85177  3.45687  1.69560  3.25799  3.84550  4.26609  3.72987  3.70341  3.09746  3.01896  1.75752  5.03986  3.84241    101 l - - -
          2.68618  4.42225  2.77519  2.73123  3.46354  2.40513  3.72494  3.29354  2.67741  2.69355  4.24690  2.90347  2.73739  3.18146  2.89801  2.37887  2.77519  2.98518  4.58477  3.61503
          0.02903  3.94977  4.67212  0.61958  0.77255  0.48576  0.95510
     91   3.26461  4.63774  4.51159  4.06728  1.37206  4.26409  4.04020  2.47093  3.91686  1.53955  3.16544  4.16730  4.56962  4.05243  4.04713  3.64238  3.50772  2.52330  4.28852  2.70463    102 f - - -
          2.68618  4.42225  2.77519  2.73123  3.46354  2.40513  3.72494  3.29354  2.67741  2.69355  4.24690  2.90347  2.73739  3.18146  2.89801  2.37887  2.77519  2.98518  4.58477  3.61503
          0.02903  3.94977  4.67212  0.61958  0.77255  0.48576  0.95510
     92   2.39236  4.28673  3.34488  2.90557  3.84025  3.19156  3.93670  3.11493  2.84329  2.56798  3.79154  3.22853  3.78885  3.20210  3.18499  1.94849  1.90139  2.79777  5.24651  3.98866    103 t - - -
          2.68618  4.42225  2.77519  2.73123  3.46354  2.40513  3.72494  3.29354  2.67741  2.69355  4.24690  2.90347  2.73739  3.18146  2.89801  2.37887  2.77519  2.98518  4.58477  3.61503
          0.02903  3.94977  4.67212  0.61958  0.77255  0.48576  0.95510
     93   2.60536  4.49625  3.21912  2.57119  3.68459  3.48823  3.70567  2.98525  2.22271  2.70528  3.38178  3.12676  3.87993  2.85754  2.87043  2.74302  2.77645  2.08285  5.05574  3.79716    104 v - - -
          2.68618  4.42225  2.77519  2.73123  3.46354  2.40513  3.72494  3.29354  2.67741  2.69355  4.24690  2.90347  2.73739  3.18146  2.89801  2.37887  2.77519  2.98518  4.58477  3.61503
          0.02903  3.94977  4.67212  0.61958  0.77255  0.48576  0.95510
     94   2.38179  4.33137  3.12498  2.91927  4.18300  3.03789  4.08883  3.65329  3.00164  3.34082  4.23616  3.20911  1.34875  3.36032  3.31699  2.27902  2.83675  3.19542  5.52484  4.25135    105 p - - -
          2.68618  4.42225  2.77519  2.73123  3.46354  2.40513  3.72494  3.29354  2.67741  2.69355  4.24690  2.90347  2.73739  3.18146  2.89801  2.37887  2.77519  2.98518  4.58477  3.61503
          0.02903  3.94977  4.67212  0.61958  0.77255  0.48576  0.95510
     95   2.64070  5.05323  2.53937  2.24424  4.38486  3.19958  3.63771  3.82873  2.00515  3.36846  4.18022  2.01966  3.80400  2.78085  2.84285  2.60509  2.96324  3.45315  5.54676  4.17451    106 k - - -
          2.68618  4.42225  2.77519  2.73123  3.46354  2.40513  3.72494  3.29354  2.67741  2.69355  4.24690  2.90347  2.73739  3.18146  2.89801  2.37887  2.77519  2.98518  4.58477  3.61503
          0.02903  3.94977  4.67212  0.61958  0.77255  0.48576  0.95510
     96   2.29247  4.19981  3.37615  3.10222  4.09036  3.01586  4.15147  3.33903  3.07925  3.16334  4.07857  3.29871  3.73611  3.44117  3.36530  2.27836  1.26818  2.93542  5.49164  4.24618    107 t - - -
          2.68618  4.42225  2.77519  2.73123  3.46354  2.40513  3.72494  3.29354  2.67741  2.69355  4.24690  2.90347  2.73739  3.18146  2.89801  2.37887  2.77519  2.98518  4.58477  3.61503
          0.02903  3.94977  4.67212  0.61958  0.77255  0.48576  0.95510
     97   2.67598  0.79629  4.21280  3.97021  3.94402  3.28243  4.60031  3.10089  3.79761  3.01283  4.13672  3.93659  3.99547  4.14056  3.90823  2.94775  3.14925  2.84022  5.34365  4.23111    108 c - - -
          2.68618  4.42225  2.77519  2.73123  3.46354  2.40513  3.72494  3.29354  2.67741  2.69355  4.24690  2.90347  2.73739  3.18146  2.89801  2.37887  2.77519  2.98518  4.58477  3.61503
          0.02903  3.94977  4.67212  0.61958  0.77255  0.48576  0.95510
     98   3.06097  4.39960  4.69909  4.20615  3.50326  4.36324  4.92998  1.22428  4.08475  2.00514  3.31899  4.43622  4.69053  4.35640  4.28950  3.75066  3.33065  1.34706  5.46593  4.26055    109 i - - -
          2.68618  4.42225  2.77519  2.73123  3.46354  2.40513  3.72494  3.29354  2.67741  2.69355  4.24690  2.90347  2.73739  3.18146  2.89801  2.37887  2.77519  2.98518  4.58477  3.61503
          0.02903  3.94977  4.67212  0.61958  0.77255  0.48576  0.95510
     99   3.09567  4.43176  4.69363  4.13645  3.24398  4.38824  4.76037  1.63147  4.02611  1.40368  2.75449  4.38898  4.63188  4.20360  4.19546  3.72549  3.32954  1.60535  5.21554  4.09830    110 l - - -
          2.68618  4.42225  2.77519  2.73123  3.46354  2.40513  3.72494  3.29354  2.67741  2.69355  4.24690  2.90347  2.73739  3.18146  2.89801  2.37887  2.77519  2.98518  4.58477  3.61503
          0.02903  3.94977  4.67212  0.61958  0.77255  0.48576  0.95510
    100   2.76289  4.53046  3.45247  3.36179  4.50231  0.61920  4.47717  4.12089  3.55357  3.76528  4.74180  3.61677  3.92407  3.87162  3.78096  2.93705  3.25014  3.63429  5.57687  4.60688    111 G - - -
          2.68618  4.42225  2.77519  2.73123  3.46354  2.40513  3.72494  3.29354  2.67741  2.69355  4.24690  2.90347  2.73739  3.18146  2.89801  2.37887  2.77519  2.98518  4.58477  3.61503
          0.02903  3.94977  4.67212  0.61958  0.77255  0.48576  0.95510
    101   3.35972  4.81737  3.95272  3.69683  2.29823  3.92046  3.65622  3.35823  3.55213  2.79217  4.02530  3.81929  4.39262  3.83959  3.71991  3.48864  3.64684  3.23248  3.94487  0.84635    112 y - - -
          2.68618  4.42225  2.77519  2.73123  3.46354  2.40513  3.72494  3.29354  2.67741  2.69355  4.24690  2.90347  2.73739  3.18146  2.89801  2.37887  2.77519  2.98518  4.58477  3.61503
          0.02903  3.94977  4.67212  0.61958  0.77255  0.48576  0.95510
    102   2.78835  4.78701  2.75263  2.64602  4.16272  3.23646  3.98473  3.89000  2.89503  3.52819  4.48317  1.02819  3.89223  3.25783  3.25213  2.85273  3.17290  3.50440  5.45981  4.10567    113 n - - -
          2.68618  4.42225  2.77519  2.73123  3.46354  2.40513  3.72494  3.29354  2.67741  2.69355  4.24690  2.90347  2.73739  3.18146  2.89801  2.37887  2.77519  2.98518  4.58477  3.61503
          0.02903  3.94977  4.67212  0.61958  0.77255  0.48576  0.95510
    103   2.78835  4.78701  2.75263  2.64602  4.16272  3.23646  3.98473  3.89000  2.89503  3.52819  4.48317  1.02819  3.89223  3.25783  3.25213  2.85273  3.17290  3.50440  5.45981  4.10567    114 n - - -
          2.68618  4.42225  2.77519  2.73123  3.46354  2.40513  3.72494  3.29354  2.67741  2.69355  4.24690  2.90347  2.73739  3.18146  2.89801  2.37887  2.77519  2.98518  4.58477  3.61503
          0.02903  3.94977  4.67212  0.61958  0.77255  0.48576  0.95510
    104   3.05540  4.39217  4.70013  4.20517  3.51708  4.36369  4.93108  1.30729  4.08745  2.02561  3.33192  4.43496  4.69055  4.35931  4.29400  3.74932  3.32450  1.24943  5.47293  4.26602    115 v - - -
          2.68618  4.42225  2.77519  2.73123  3.46354  2.40513  3.72494  3.29354  2.67741  2.69355  4.24690  2.90347  2.73739  3.18146  2.89801  2.37887  2.77519  2.98518  4.58477  3.61503
          0.02903  3.94977  4.67212  0.61958  0.77255  0.48576  0.95510
    105   2.76991  4.99277  3.00617  2.49727  4.31487  3.23653  3.22795  3.73659  2.12256  3.25938  4.08646  2.70262  3.87357  2.57939  1.73544  2.77077  2.98315  3.39693  5.39460  4.10694    116 r - - -
          2.68618  4.42225  2.77519  2.73123  3.46354  2.40513  3.72494  3.29354  2.67741  2.69355  4.24690  2.90347  2.73739  3.18146  2.89801  2.37887  2.77519  2.98518  4.58477  3.61503
          0.02903  3.94977  4.67212  0.61958  0.77255  0.48576  0.95510
    106   3.35748  4.73668  4.34464  4.07407  0.89326  4.02866  3.91277  2.87192  3.97921  2.22431  3.59084  4.10666  4.48572  4.12596  4.07984  3.62328  3.65875  2.86825  4.13942  2.49695    117 f - - -
          2.68618  4.42225  2.77519  2.73123  3.46354  2.40513  3.72494  3.29354  2.67741  2.69355  4.24690  2.90347  2.73739  3.18146  2.89801  2.37887  2.77519  2.98518  4.58477  3.61503
          0.02903  3.94977  4.67212  0.61958  0.77255  0.48576  0.95510
    107   3.07348  5.21258  0.81323  2.38513  4.60018  3.26998  4.00040  4.20612  3.09934  3.80081  4.78086  2.94529  3.92827  3.23986  3.62585  3.02731  3.41380  3.83717  5.75370  4.46065    118 d - - -
          2.68618  4.42225  2.77519  2.73123  3.46354  2.40513  3.72494  3.29354  2.67741  2.69355  4.24690  2.90347  2.73739  3.18146  2.89801  2.37887  2.77519  2.98518  4.58477  3.61503
          0.02903  3.94977  4.67212  0.61958  0.77255  0.48576  0.95510
    108   3.07348  5.21258  0.81323  2.38513  4.60018  3.26998  4.00040  4.20612  3.09934  3.80081  4.78086  2.94529  3.92827  3.23986  3.62585  3.02731  3.41380  3.83717  5.75370  4.46065    119 d - - -
          2.68618  4.42225  2.77519  2.73123  3.46354  2.40513  3.72494  3.29354  2.67741  2.69355  4.24690  2.90347  2.73739  3.18146  2.89801  2.37887  2.77519  2.98518  4.58477  3.61503
          0.02903  3.94977  4.67212  0.61958  0.77255  0.48576  0.95510
    109   3.01967  5.14567  2.52158  0.92033  4.50172  3.32453  3.91835  3.97099  2.80865  3.57581  4.54669  2.97812  3.93285  3.13255  3.22531  2.99437  3.32458  3.64696  5.65875  4.38131    120 e - - -
          2.68618  4.42225  2.77519  2.73123  3.46354  2.40513  3.72494  3.29354  2.67741  2.69355  4.24690  2.90347  2.73739  3.18146  2.89801  2.37887  2.77519  2.98518  4.58477  3.61503
          0.02903  3.94977  4.67212  0.61958  0.77255  0.48576  0.95510
    110   3.02977  4.38117  4.61129  4.07661  3.42590  4.32273  4.78036  1.61587  3.96170  1.94499  2.91352  4.33157  4.62159  4.21198  4.17161  3.67344  3.28182  1.18234  5.34249  4.16433    121 v - - -
          2.68618  4.42225  2.77519  2.73123  3.46354  2.40513  3.72494  3.29354  2.67741  2.69355  4.24690  2.90347  2.73739  3.18146  2.89801  2.37887  2.77519  2.98518  4.58477  3.61503
          0.02903  3.94977  4.67212  0.61958  0.77255  0.48576  0.95510
    111   2.28496  4.19586  3.37241  3.09348  4.09787  3.00970  4.14527  3.36159  3.07534  3.17386  4.07965  3.29129  3.72955  3.43239  3.36505  2.22541  1.28983  2.94973  5.49327  4.25016    122 t - - -
          2.68618  4.42225  2.77519  2.73123  3.46354  2.40513  3.72494  3.29354  2.67741  2.69355  4.24690  2.90347  2.73739  3.18146  2.89801  2.37887  2.77519  2.98518  4.58477  3.61503
          0.02903  3.94977  4.67212  0.61958  0.77255  0.48576  0.95510
    112   3.09345  4.92676  3.59206  3.08732  4.30095  3.56634  3.88160  3.84818  2.27044  3.35008  4.34843  3.44107  4.06533  3.09826  0.86659  3.17400  3.35425  3.56884  5.35277  4.21171    123 r - - -
          2.68618  4.42225  2.77519  2.73123  3.46354  2.40513  3.72494  3.29354  2.67741  2.69355  4.24690  2.90347  2.73739  3.18146  2.89801  2.37887  2.77519  2.98518  4.58477  3.61503
          0.02903  3.94977  4.67212  0.61958  0.77255  0.48576  0.95510
    113   2.78835  4.78701  2.75263  2.64602  4.16272  3.23646  3.98473  3.89000  2.89503  3.52819  4.48317  1.02819  3.89223  3.25783  3.25213  2.85273  3.17290  3.50440  5.45981  4.10567    124 n - - -
          2.68618  4.42225  2.77519  2.73123  3.46354  2.40513  3.72494  3.29354  2.67741  2.69355  4.24690  2.90347  2.73739  3.18146  2.89801  2.37887  2.77519  2.98518  4.58477  3.61503
          0.02903  3.94977  4.67212  0.61958  0.77255  0.48576  0.95510
    114   3.06060  4.43286  4.61189  4.14606  3.44267  4.28726  4.86698  1.09297  3.99322  1.94788  3.28774  4.37590  4.64739  4.28893  4.19486  3.69184  3.34186  1.62162  5.41026  4.18606    125 i - - -
          2.68618  4.42225  2.77519  2.73123  3.46354  2.40513  3.72494  3.29354  2.67741  2.69355  4.24690  2.90347  2.73739  3.18146  2.89801  2.37887  2.77519  2.98518  4.58477  3.61503
          0.02903  3.94977  4.67212  0.61958  0.77255  0.48576  0.95510
    115   3.30126  4.69167  4.41106  4.05394  1.09928  4.16034  3.87780  2.66819  3.91126  1.94063  3.38672  4.09026  4.53941  4.05353  4.03231  3.59926  3.57294  2.68503  4.10384  2.45801    126 f - - -
          2.68618  4.42225  2.77519  2.73123  3.46354  2.40513  3.72494  3.29354  2.67741  2.69355  4.24690  2.90347  2.73739  3.18146  2.89801  2.37887  2.77519  2.98518  4.58477  3.61503
          0.02903  3.94977  4.67212  0.61958  0.77255  0.48576  0.95510
    116   3.35972  4.81737  3.95272  3.69683  2.29823  3.92046  3.65622  3.35823  3.55213  2.79217  4.02530  3.81929  4.39262  3.83959  3.71991  3.48864  3.64684  3.23248  3.94487  0.84635    127 y - - -
          2.68618  4.42225  2.77519  2.73123  3.46354  2.40513  3.72494  3.29354  2.67741  2.69355  4.24690  2.90347  2.73739  3.18146  2.89801  2.37887  2.77519  2.98518  4.58477  3.61503
          0.02903  3.94977  4.67212  0.61958  0.77255  0.48576  0.95510
    117   3.09345  4.92676  3.59206  3.08732  4.30095  3.56634  3.88160  3.84818  2.27044  3.35008  4.34843  3.44107  4.06533  3.09826  0.86659  3.17400  3.35425  3.56884  5.35277  4.21171    128 r - - -
          2.68618  4.42225  2.77519  2.73123  3.46354  2.40513  3.72494  3.29354  2.67741  2.69355  4.24690  2.90347  2.73739  3.18146  2.89801  2.37887  2.77519  2.98518  4.58477  3.61503
          0.02903  3.94977  4.67212  0.61958  0.77255  0.48576  0.95510
    118   2.78835  4.78701  2.75263  2.64602  4.16272  3.23646  3.98473  3.89000  2.89503  3.52819  4.48317  1.02819  3.89223  3.25783  3.25213  2.85273  3.17290  3.50440  5.45981  4.10567    129 n - - -
          2.68618  4.42225  2.77519  2.73123  3.46354  2.40513  3.72494  3.29354  2.67741  2.69355  4.24690  2.90347  2.73739  3.18146  2.89801  2.37887  2.77519  2.98518  4.58477  3.61503
          0.02903  3.94977  4.67212  0.61958  0.77255  0.48576  0.95510
    119   3.35748  4.73668  4.34464  4.07407  0.89326  4.02866  3.91277  2.87192  3.97921  2.22431  3.59084  4.10666  4.48572  4.12596  4.07984  3.62328  3.65875  2.86825  4.13942  2.49695    130 f - - -
          2.68618  4.42225  2.77519  2.73123  3.46354  2.40513  3.72494  3.29354  2.67741  2.69355  4.24690  2.90347  2.73739  3.18146  2.89801  2.37887  2.77519  2.98518  4.58477  3.61503
          0.02903  3.94977  4.67212  0.61958  0.77255  0.48576  0.95510
    120   3.20323  4.68842  4.03353  3.63527  2.26473  4.00823  3.61810  2.99521  3.42614  2.17839  3.68612  3.77052  4.39213  3.71258  3.62030  3.38689  3.45169  2.89737  3.93214  1.17276    131 y - - -
          2.68618  4.42225  2.77519  2.73123  3.46354  2.40513  3.72494  3.29354  2.67741  2.69355  4.24690  2.90347  2.73739  3.18146  2.89801  2.37887  2.77519  2.98518  4.58477  3.61503
          0.02903  3.94977  4.67212  0.61958  0.77255  0.48576  0.95510
    121   3.07348  5.21258  0.81323  2.38513  4.60018  3.26998  4.00040  4.20612  3.09934  3.80081  4.78086  2.94529  3.92827  3.23986  3.62585  3.02731  3.41380  3.83717  5.75370  4.46065    132 d - - -
          2.68618  4.42225  2.77519  2.73123  3.46354  2.40513  3.72494  3.29354  2.67741  2.69355  4.24690  2.90347  2.73739  3.18146  2.89801  2.37887  2.77519  2.98518  4.58477  3.61503
          0.02903  3.94977  4.67212  0.61958  0.77255  0.48576  0.95510
    122   2.85591  4.60018  3.47147  3.32181  4.31001  3.28333  4.39276  3.87547  3.38575  3.49387  4.54716  3.62063  0.69568  3.77219  3.62237  3.02586  3.30360  3.51200  5.47521  4.43180    133 p - - -
          2.68618  4.42225  2.77519  2.73123  3.46354  2.40513  3.72494  3.29354  2.67741  2.69355  4.24690  2.90347  2.73739  3.18146  2.89801  2.37887  2.77519  2.98518  4.58477  3.61503
          0.02903  3.94977  4.67212  0.61958  0.77255  0.48576  0.95510
    123   3.35972  4.81737  3.95272  3.69683  2.29823  3.92046  3.65622  3.35823  3.55213  2.79217  4.02530  3.81929  4.39262  3.83959  3.71991  3.48864  3.64684  3.23248  3.94487  0.84635    134 y - - -
          2.68618  4.42225  2.77519  2.73123  3.46354  2.40513  3.72494  3.29354  2.67741  2.69355  4.24690  2.90347  2.73739  3.18146  2.89801  2.37887  2.77519  2.98518  4.58477  3.61503
          0.02903  3.94977  4.67212  0.61958  0.77255  0.48576  0.95510
    124   1.66505  4.78841  2.43731  2.17240  4.21596  3.01043  3.74135  3.61662  2.64208  3.24874  4.08995  2.87285  3.78984  2.92260  3.11470  2.65375  2.92395  3.25827  5.49651  4.14727    135 a - - -
          2.68618  4.42225  2.77519  2.73123  3.46354  2.40513  3.72494  3.29354  2.67741  2.69355  4.24690  2.90347  2.73739  3.18146  2.89801  2.37887  2.77519  2.98518  4.58477  3.61503
          0.02903  3.94977  4.67212  0.61958  0.77255  0.48576  0.95510
    125   3.42084  4.76281  4.35157  3.96375  1.98929  4.18401  3.45360  3.29540  3.73700  2.69018  3.87892  3.89453  4.52260  3.88852  3.85482  3.55364  3.64657  3.17360  1.60571  1.49769    136 y - - -
          2.68618  4.42225  2.77519  2.73123  3.46354  2.40513  3.72494  3.29354  2.67741  2.69355  4.24690  2.90347  2.73739  3.18146  2.89801  2.37887  2.77519  2.98518  4.58477  3.61503
          0.02903  3.94977  4.67212  0.61958  0.77255  0.48576  0.95510
    126   2.14295  4.17478  3.32362  3.05843  4.23996  2.94360  4.15657  3.57740  3.10071  3.32567  4.18519  3.24986  3.68300  3.42400  3.40946  1.21127  2.43292  3.08261  5.59650  4.36357    137 s - - -
          2.68618  4.42225  2.77519  2.73123  3.46354  2.40513  3.72494  3.29354  2.67741  2.69355  4.24690  2.90347  2.73739  3.18146  2.89801  2.37887  2.77519  2.98518  4.58477  3.61503
          0.02903  3.94977  4.67212  0.61958  0.77255  0.48576  0.95510
    127   3.46607  4.81293  4.21070  3.93603  2.74814  3.81784  3.99703  3.49314  3.65666  2.87460  4.12334  4.06952  4.34208  4.04029  3.77136  3.66902  3.77042  3.38562  0.74286  2.74624    138 w - - -
          2.68618  4.42225  2.77519  2.73123  3.46354  2.40513  3.72494  3.29354  2.67741  2.69355  4.24690  2.90347  2.73739  3.18146  2.89801  2.37887  2.77519  2.98518  4.58477  3.61503
          0.02903  3.94977  4.67212  0.61958  0.77255  0.48576  0.95510
    128   2.88920  5.08786  2.94013  2.53337  4.42926  3.48019  3.63019  3.85374  1.76530  3.34965  4.21655  3.01145  3.92379  1.69999  2.37647  2.87783  3.10466  3.52288  5.46107  4.19105    139 q - - -
          2.68618  4.42225  2.77519  2.73123  3.46354  2.40513  3.72494  3.29354  2.67741  2.69355  4.24690  2.90347  2.73739  3.18146  2.89801  2.37887  2.77519  2.98518  4.58477  3.61503
          0.02903  3.94977  4.67212  0.61958  0.77255  0.48576  0.95510
    129   2.70615  5.07458  2.58319  2.28989  4.36106  3.34637  2.81989  3.82247  2.19040  3.34799  4.15060  2.14107  3.80313  2.50416  2.76787  2.67528  2.94206  3.44828  5.50745  4.13349    140 n - - -
          2.68618  4.42225  2.77519  2.73123  3.46354  2.40513  3.72494  3.29354  2.67741  2.69355  4.24690  2.90347  2.73739  3.18146  2.89801  2.37887  2.77519  2.98518  4.58477  3.61503
          0.02903  3.94977  4.67212  0.61958  0.77255  0.48576  0.95510
    130   2.71596  5.14073  2.10350  2.17306  4.43683  2.39950  3.25994  3.91066  2.49758  3.43930  4.24132  2.34808  3.78472  2.78151  2.93325  2.66792  2.97117  3.51791  5.61747  4.19955    141 d - - -
          2.68618  4.42225  2.77519  2.73123  3.46354  2.40513  3.72494  3.29354  2.67741  2.69355  4.24690  2.90347  2.73739  3.18146  2.89801  2.37887  2.77519  2.98518  4.58477  3.61503
          0.02903  3.94977  4.67212  0.61958  0.77255  0.48576  0.95510
    131   2.78835  4.78701  2.75263  2.64602  4.16272  3.23646  3.98473  3.89000  2.89503  3.52819  4.48317  1.02819  3.89223  3.25783  3.25213  2.85273  3.17290  3.50440  5.45981  4.10567    142 n - - -
          2.68618  4.42225  2.77519  2.73123  3.46354  2.40513  3.72494  3.29354  2.67741  2.69355  4.24690  2.90347  2.73739  3.18146  2.89801  2.37887  2.77519  2.98518  4.58477  3.61503
          0.02903  3.94977  4.67212  0.61958  0.77255  0.48576  0.95510
    132   2.35390  4.27519  3.27448  3.09405  4.15365  3.00368  4.20167  3.68682  3.17302  3.40117  4.32096  3.30632  3.74891  3.51635  3.45653  0.98023  2.83986  3.20499  5.52001  4.23764    143 s - - -
          2.68618  4.42225  2.77519  2.73123  3.46354  2.40513  3.72494  3.29354  2.67741  2.69355  4.24690  2.90347  2.73739  3.18146  2.89801  2.37887  2.77519  2.98518  4.58477  3.61503
          0.02903  3.94977  4.67212  0.61958  0.77255  0.48576  0.95510
    133   3.09345  4.92676  3.59206  3.08732  4.30095  3.56634  3.88160  3.84818  2.27044  3.35008  4.34843  3.44107  4.06533  3.09826  0.86659  3.17400  3.35425  3.56884  5.35277  4.21171    144 r - - -
          2.68618  4.42225  2.77519  2.73123  3.46354  2.40513  3.72494  3.29354  2.67741  2.69355  4.24690  2.90347  2.73739  3.18146  2.89801  2.37887  2.77519  2.98518  4.58477  3.61503
          0.02903  3.94977  4.67212  0.61958  0.77255  0.48576  0.95510
    134   3.46607  4.81293  4.21070  3.93603  2.74814  3.81784  3.99703  3.49314  3.65666  2.87460  4.12334  4.06952  4.34208  4.04029  3.77136  3.66902  3.77042  3.38562  0.74286  2.74624    145 w - - -
          2.68618  4.42225  2.77519  2.73123  3.46354  2.40513  3.72494  3.29354  2.67741  2.69355  4.24690  2.90347  2.73739  3.18146  2.89801  2.37887  2.77519  2.98518  4.58477  3.61503
          0.02903  3.94977  4.67212  0.61958  0.77255  0.48576  0.95510
    135   3.07348  5.21258  0.81323  2.38513  4.60018  3.26998  4.00040  4.20612  3.09934  3.80081  4.78086  2.94529  3.92827  3.23986  3.62585  3.02731  3.41380  3.83717  5.75370  4.46065    146 d - - -
          2.68618  4.42225  2.77519  2.73123  3.46354  2.40513  3.72494  3.29354  2.67741  2.69355  4.24690  2.90347  2.73739  3.18146  2.89801  2.37887  2.77519  2.98518  4.58477  3.61503
          0.02903  3.94977  4.67212  0.61958  0.77255  0.48576  0.95510
    136   3.24237  4.68187  4.31345  3.95391  3.16599  4.08005  4.58540  2.37456  3.72089  0.78561  3.16528  4.22188  4.50229  4.07073  3.88422  3.66030  3.53320  2.43191  5.07307  3.81415    147 l - - -
          2.68618  4.42225  2.77519  2.73123  3.46354  2.40513  3.72494  3.29354  2.67741  2.69355  4.24690  2.90347  2.73739  3.18146  2.89801  2.37887  2.77519  2.98518  4.58477  3.61503
          0.02903  3.94977  4.67212  0.61958  0.77255  0.48576  0.95510
    137   3.22118  4.64625  4.49815  4.00380  3.06562  4.30617  4.62699  2.20203  3.74649  0.88811  2.81077  4.28855  4.59974  4.04498  3.92357  3.70019  3.47374  2.28648  5.08273  3.87043    148 l - - -
          2.68618  4.42225  2.77519  2.73123  3.46354  2.40513  3.72494  3.29354  2.67741  2.69355  4.24690  2.90347  2.73739  3.18146  2.89801  2.37887  2.77519  2.98518  4.58477  3.61503
          0.02903  3.94977  4.67212  0.61958  0.77255  0.48576  0.95510
    138   2.88733  5.35081  1.32491  2.12092  4.66842  3.19166  3.76968  4.22861  2.79287  3.75922  4.62136  2.09341  3.82292  2.94786  3.37104  2.79779  3.19430  3.80382  5.88605  4.39542    149 d - - -
          2.68618  4.42225  2.77519  2.73123  3.46354  2.40513  3.72494  3.29354  2.67741  2.69355  4.24690  2.90347  2.73739  3.18146  2.89801  2.37887  2.77519  2.98518  4.58477  3.61503
          0.02903  3.94977  4.67212  0.61958  0.77255  0.48576  0.95510
    139   2.44382  4.28302  4.10058  3.72722  3.68358  3.64574  4.57347  2.06171  3.62271  2.37148  3.57219  3.89654  4.22806  3.95729  3.85760  3.08409  3.06056  1.09456  5.43622  4.19936    150 v - - -
          2.68618  4.42225  2.77519  2.73123  3.46354  2.40513  3.72494  3.29354  2.67741  2.69355  4.24690  2.90347  2.73739  3.18146  2.89801  2.37887  2.77519  2.98518  4.58477  3.61503
          0.02903  3.94977  4.67212  0.61958  0.77255  0.48576  0.95510
    140   3.07170  4.48308  4.47881  3.92071  3.13935  4.24776  4.57973  2.11764  3.77599  1.39500  1.89844  4.20733  4.51995  3.99219  3.96970  3.57640  3.30750  1.89844  5.09701  3.97172    151 l - - -
          2.68618  4.42225  2.77519  2.73123  3.46354  2.40513  3.72494  3.29354  2.67741  2.69355  4.24690  2.90347  2.73739  3.18146  2.89801  2.37887  2.77519  2.98518  4.58477  3.61503
          0.02903  3.94977  4.67212  0.61958  0.77255  0.48576  0.95510
    141   3.09345  4.92676  3.59206  3.08732  4.30095  3.56634  3.88160  3.84818  2.27044  3.35008  4.34843  3.44107  4.06533  3.09826  0.86659  3.17400  3.35425  3.56884  5.35277  4.21171    152 r - - -
          2.68618  4.42225  2.77519  2.73123  3.46354  2.40513  3.72494  3.29354  2.67741  2.69355  4.24690  2.90347  2.73739  3.18146  2.89801  2.37887  2.77519  2.98518  4.58477  3.61503
          0.02903  3.94977  4.67212  0.61958  0.77255  0.48576  0.95510
    142   1.10842  4.14314  3.51944  3.25122  4.13054  2.98902  4.26644  3.20694  3.24399  3.11790  4.07307  3.37355  3.73319  3.56884  3.51446  2.45788  2.44484  2.82362  5.56785  4.35872    153 a - - -
          2.68618  4.42225  2.77519  2.73123  3.46354  2.40513  3.72494  3.29354  2.67741  2.69355  4.24690  2.90347  2.73739  3.18146  2.89801  2.37887  2.77519  2.98518  4.58477  3.61503
          0.02903  3.94977  4.67212  0.61958  0.77255  0.48576  0.95510
    143   2.67598  0.79629  4.21280  3.97021  3.94402  3.28243  4.60031  3.10089  3.79761  3.01283  4.13672  3.93659  3.99547  4.14056  3.90823  2.94775  3.14925  2.84022  5.34365  4.23111    154 c - - -
          2.68618  4.42225  2.77519  2.73123  3.46354  2.40513  3.72494  3.29354  2.67741  2.69355  4.24690  2.90347  2.73739  3.18146  2.89801  2.37887  2.77519  2.98518  4.58477  3.61503
          0.02903  3.94977  4.67212  0.61958  0.77255  0.48576  0.95510
    144   3.46455  4.79999  4.35682  4.00580  1.75880  4.22540  3.47105  3.21972  3.86848  2.59415  3.84362  3.92765  4.56416  3.94812  3.98398  3.59456  3.69820  3.13251  3.65410  1.00848    155 y - - -
          2.68618  4.42225  2.77519  2.73123  3.46354  2.40513  3.72494  3.29354  2.67741  2.69355  4.24690  2.90347  2.73739  3.18146  2.89801  2.37887  2.77519  2.98518  4.58477  3.61503
          0.02903  3.94977  4.67212  0.61958  0.77255  0.48576  0.95510
    145   0.90787  4.23152  3.54178  3.33693  4.13001  3.05392  4.34975  3.26715  3.35519  3.14516  4.16874  3.46678  3.80048  3.68934  3.60022  2.58127  2.86399  2.90818  5.54945  4.35837    156 a - - -
          2.68618  4.42225  2.77519  2.73123  3.46354  2.40513  3.72494  3.29354  2.67741  2.69355  4.24690  2.90347  2.73739  3.18146  2.89801  2.37887  2.77519  2.98518  4.58477  3.61503
          0.02903  3.94977  4.67212  0.61958  0.77255  0.48576  0.95510
    146   3.24237  4.68187  4.31345  3.95391  3.16599  4.08005  4.58540  2.37456  3.72089  0.78561  3.16528  4.22188  4.50229  4.07073  3.88422  3.66030  3.53320  2.43191  5.07307  3.81415    157 l - - -
          2.68618  4.42225  2.77519  2.73123  3.46354  2.40513  3.72494  3.29354  2.67741  2.69355  4.24690  2.90347  2.73739  3.18146  2.89801  2.37887  2.77519  2.98518  4.58477  3.61503
          0.02903  3.94977  4.67212  0.61958  0.77255  0.48576  0.95510
    147   3.09345  4.92676  3.59206  3.08732  4.30095  3.56634  3.88160  3.84818  2.27044  3.35008  4.34843  3.44107  4.06533  3.09826  0.86659  3.17400  3.35425  3.56884  5.35277  4.21171    158 r - - -
          2.68618  4.42225  2.77519  2.73123  3.46354  2.40513  3.72494  3.29354  2.67741  2.69355  4.24690  2.90347  2.73739  3.18146  2.89801  2.37887  2.77519  2.98518  4.58477  3.61503
          0.02903  3.94977  4.67212  0.61958  0.77255  0.48576  0.95510
    148   2.85591  4.60018  3.47147  3.32181  4.31001  3.28333  4.39276  3.87547  3.38575  3.49387  4.54716  3.62063  0.69568  3.77219  3.62237  3.02586  3.30360  3.51200  5.47521  4.43180    159 p - - -
          2.68618  4.42225  2.77519  2.73123  3.46354  2.40513  3.72494  3.29354  2.67741  2.69355  4.24690  2.90347  2.73739  3.18146  2.89801  2.37887  2.77519  2.98518  4.58477  3.61503
          0.02903  3.94977  4.67212  0.61958  0.77255  0.48576  0.95510
    149   2.82499  5.34160  1.95132  1.51587  4.64280  3.22740  3.69345  4.14108  2.63486  3.64717  4.46759  2.49235  3.80151  2.84564  3.19280  2.46046  3.09813  3.72329  5.81450  4.34492    160 e - - -
          2.68618  4.42225  2.77519  2.73123  3.46354  2.40513  3.72494  3.29354  2.67741  2.69355  4.24690  2.90347  2.73739  3.18146  2.89801  2.37887  2.77519  2.98518  4.58477  3.61503
          0.02903  3.94977  4.67212  0.61958  0.77255  0.48576  0.95510
    150   2.76289  4.53046  3.45247  3.36179  4.50231  0.61920  4.47717  4.12089  3.55357  3.76528  4.74180  3.61677  3.92407  3.87162  3.78096  2.93705  3.25014  3.63429  5.57687  4.60688    161 G - - -
          2.68618  4.42225  2.77519  2.73123  3.46354  2.40513  3.72494  3.29354  2.67741  2.69355  4.24690  2.90347  2.73739  3.18146  2.89801  2.37887  2.77519  2.98518  4.58477  3.61503
          0.02903  3.94977  4.67212  0.61958  0.77255  0.48576  0.95510
    151   3.06149  4.42929  4.62500  4.15450  3.44904  4.29847  4.87621  1.10053  4.00588  1.95132  3.28890  4.38480  4.65361  4.29749  4.20803  3.70022  3.34104  1.59737  5.41780  4.19760    162 i - - -
          2.68618  4.42225  2.77519  2.73123  3.46354  2.40513  3.72494  3.29354  2.67741  2.69355  4.24690  2.90347  2.73739  3.18146  2.89801  2.37887  2.77519  2.98518  4.58477  3.61503
          0.02903  3.94977  4.67212  0.61958  0.77255  0.48576  0.95510
    152   2.59929  4.67218  3.00129  2.44264  3.88282  3.41734  3.64492  2.99975  2.43606  2.80115  3.76693  2.17152  3.82491  2.63049  2.84679  2.66753  2.83448  2.83270  5.19482  3.88659    163 n - - -
          2.68618  4.42225  2.77519  2.73123  3.46354  2.40513  3.72494  3.29354  2.67741  2.69355  4.24690  2.90347  2.73739  3.18146  2.89801  2.37887  2.77519  2.98518  4.58477  3.61503
          0.02903  3.94977  4.67212  0.61958  0.77255  0.48576  0.95510
    153   3.46607  4.81293  4.21070  3.93603  2.74814  3.81784  3.99703  3.49314  3.65666  2.87460  4.12334  4.06952  4.34208  4.04029  3.77136  3.66902  3.77042  3.38562  0.74286  2.74624    164 w - - -
          2.68618  4.42225  2.77519  2.73123  3.46354  2.40513  3.72494  3.29354  2.67741  2.69355  4.24690  2.90347  2.73739  3.18146  2.89801  2.37887  2.77519  2.98518  4.58477  3.61503
          0.02903  3.94977  4.67212  0.61958  0.77255  0.48576  0.95510
    154   2.85591  4.60018  3.47147  3.32181  4.31001  3.28333  4.39276  3.87547  3.38575  3.49387  4.54716  3.62063  0.69568  3.77219  3.62237  3.02586  3.30360  3.51200  5.47521  4.43180    165 p - - -
          2.68618  4.42185  2.77520  2.73124  3.46354  2.40513  3.72495  3.29354  2.67741  2.69355  4.24690  2.90347  2.73740  3.18147  2.89801  2.37887  2.77520  2.98519  4.58477  3.61503
          0.06379  2.94804  4.67212  0.50420  0.92631  0.48576  0.95510
    155   2.79867  5.22341  2.40621  1.57766  4.53540  3.30325  3.64999  3.99507  2.03541  3.50573  4.32323  2.59879  3.82028  2.79323  2.86618  2.73845  3.04794  3.60594  5.65855  4.26071    167 e - - -
          2.68618  4.42225  2.77519  2.73123  3.46354  2.40513  3.72494  3.29354  2.67741  2.69355  4.24690  2.90347  2.73739  3.18146  2.89801  2.37887  2.77519  2.98518  4.58477  3.61503
          0.02903  3.94977  4.67212  0.61958  0.77255  0.48576  0.95510
    156   2.73766  4.85743  2.74605  2.50435  4.21497  3.29696  3.76452  3.79180  2.47447  3.37085  4.24959  1.44135  3.85980  2.96136  2.54898  2.77025  3.04640  3.42422  5.44922  4.09727    168 n - - -
          2.68618  4.42225  2.77519  2.73123  3.46354  2.40513  3.72494  3.29354  2.67741  2.69355  4.24690  2.90347  2.73739  3.18146  2.89801  2.37887  2.77519  2.98518  4.58477  3.61503
          0.02903  3.94977  4.67212  0.61958  0.77255  0.48576  0.95510
    157   2.88251  5.43915  1.62026  1.55607  4.72264  3.21942  3.71232  4.22570  2.52870  3.72540  4.56011  2.67719  3.81428  2.86968  3.24212  2.77700  3.15893  3.80513  5.88654  4.39946    169 e - - -
          2.68618  4.42225  2.77519  2.73123  3.46354  2.40513  3.72494  3.29354  2.67741  2.69355  4.24690  2.90347  2.73739  3.18146  2.89801  2.37887  2.77519  2.98518  4.58477  3.61503
          0.02903  3.94977  4.67212  0.61958  0.77255  0.48576  0.95510
    158   2.62040  4.90087  2.06424  2.18014  3.53419  3.33862  3.61250  3.58337  2.43677  3.06971  3.98414  2.69212  3.78071  2.75967  2.91962  2.62255  2.71998  3.24009  5.39147  4.02264    170 d - - -
          2.68618  4.42225  2.77519  2.73123  3.46354  2.40513  3.72494  3.29354  2.67741  2.69355  4.24690  2.90347  2.73739  3.18146  2.89801  2.37887  2.77519  2.98518  4.58477  3.61503
          0.02903  3.94977  4.67212  0.61958  0.77255  0.48576  0.95510
    159   2.76289  4.53046  3.45247  3.36179  4.50231  0.61920  4.47717  4.12089  3.55357  3.76528  4.74180  3.61677  3.92407  3.87162  3.78096  2.93705  3.25014  3.63429  5.57687  4.60688    171 G - - -
          2.68618  4.42225  2.77519  2.73123  3.46354  2.40513  3.72494  3.29354  2.67741  2.69355  4.24690  2.90347  2.73739  3.18146  2.89801  2.37887  2.77519  2.98518  4.58477  3.61503
          0.02903  3.94977  4.67212  0.61958  0.77255  0.48576  0.95510
    160   3.25656  4.65271  4.54039  4.06200  2.68487  4.33707  4.51811  2.24867  3.89870  0.89117  2.96392  4.31236  4.61620  4.09773  4.06259  3.73111  3.50233  2.34562  4.86738  3.52117    172 l - - -
          2.68618  4.42225  2.77519  2.73123  3.46354  2.40513  3.72494  3.29354  2.67741  2.69355  4.24690  2.90347  2.73739  3.18146  2.89801  2.37887  2.77519  2.98518  4.58477  3.61503
          0.02903  3.94977  4.67212  0.61958  0.77255  0.48576  0.95510
    161   2.85591  4.60018  3.47147  3.32181  4.31001  3.28333  4.39276  3.87547  3.38575  3.49387  4.54716  3.62063  0.69568  3.77219  3.62237  3.02586  3.30360  3.51200  5.47521  4.43180    173 p - - -
          2.68618  4.42225  2.77519  2.73123  3.46354  2.40513  3.72494  3.29354  2.67741  2.69355  4.24690  2.90347  2.73739  3.18146  2.89801  2.37887  2.77519  2.98518  4.58477  3.61503
          0.02903  3.94977  4.67212  0.61958  0.77255  0.48576  0.95510
    162   2.29864  4.20400  3.42726  3.10106  3.97760  3.04215  4.12178  3.26730  3.07361  3.07710  4.01129  3.30595  3.74541  3.41701  3.37624  1.26836  2.75086  2.48933  5.41146  4.13048    174 s - - -
          2.68618  4.42225  2.77519  2.73123  3.46354  2.40513  3.72494  3.29354  2.67741  2.69355  4.24690  2.90347  2.73739  3.18146  2.89801  2.37887  2.77519  2.98518  4.58477  3.61503
          0.02903  3.94977  4.67212  0.61958  0.77255  0.48576  0.95510
    163   3.28824  4.66948  4.45755  4.05777  1.20047  4.21430  3.92929  2.57747  3.90626  1.77502  3.28921  4.11810  4.55677  4.04656  4.03276  3.61857  3.54470  2.60848  4.16250  2.53586    175 f - - -
          2.68618  4.42225  2.77519  2.73123  3.46354  2.40513  3.72494  3.29354  2.67741  2.69355  4.24690  2.90347  2.73739  3.18146  2.89801  2.37887  2.77519  2.98518  4.58477  3.61503
          0.02903  3.94977  4.67212  0.61958  0.77255  0.48576  0.95510
    164   3.03179  5.10252  3.44913  2.80278  4.53831  3.64053  3.60939  3.89406  1.62744  3.35671  4.23982  3.19674  4.02078  2.75214  1.32554  3.03957  3.20526  3.58608  5.41020  4.24366    176 r - - -
          2.68618  4.42225  2.77519  2.73123  3.46354  2.40513  3.72494  3.29354  2.67741  2.69355  4.24690  2.90347  2.73739  3.18146  2.89801  2.37887  2.77519  2.98518  4.58477  3.61503
          0.02903  3.94977  4.67212  0.61958  0.77255  0.48576  0.95510
    165   3.24237  4.68187  4.31345  3.95391  3.16599  4.08005  4.58540  2.37456  3.72089  0.78561  3.16528  4.22188  4.50229  4.07073  3.88422  3.66030  3.53320  2.43191  5.07307  3.81415    177 l - - -
          2.68618  4.42225  2.77519  2.73123  3.46354  2.40513  3.72494  3.29354  2.67741  2.69355  4.24690  2.90347  2.73739  3.18146  2.89801  2.37887  2.77519  2.98518  4.58477  3.61503
          0.02903  3.94977  4.67212  0.61958  0.77255  0.48576  0.95510
    166   2.57241  4.98035  2.45490  1.40377  4.41677  3.23347  3.74285  3.82279  2.60649  3.43476  4.28736  2.82216  3.81046  2.91415  3.06581  2.43332  3.02367  3.44487  5.64511  4.25947    178 e - - -
          2.68618  4.42225  2.77519  2.73123  3.46354  2.40513  3.72494  3.29354  2.67741  2.69355  4.24690  2.90347  2.73739  3.18146  2.89801  2.37887  2.77519  2.98518  4.58477  3.61503
          0.02903  3.94977  4.67212  0.61958  0.77255  0.48576  0.95510
    167   2.81973  5.05594  2.15223  2.32702  3.99767  3.31526  1.70062  3.83552  2.61655  3.38627  4.26382  2.86576  3.85980  2.93202  3.06710  2.79662  3.09270  3.48974  5.34143  3.87061    179 h - - -
          2.68618  4.42225  2.77519  2.73123  3.46354  2.40513  3.72494  3.29354  2.67741  2.69355  4.24690  2.90347  2.73739  3.18146  2.89801  2.37887  2.77519  2.98518  4.58477  3.61503
          0.02903  3.94977  4.67212  0.61958  0.77255  0.48576  0.95510
    168   3.24237  4.68187  4.31345  3.95391  3.16599  4.08005  4.58540  2.37456  3.72089  0.78561  3.16528  4.22188  4.50229  4.07073  3.88422  3.66030  3.53320  2.43191  5.07307  3.81415    180 l - - -
          2.68618  4.42225  2.77519  2.73123  3.46354  2.40513  3.72494  3.29354  2.67741  2.69355  4.24690  2.90347  2.73739  3.18146  2.89801  2.37887  2.77519  2.98518  4.58477  3.61503
          0.02903  3.94977  4.67212  0.61958  0.77255  0.48576  0.95510
    169   2.45519  4.30031  3.49759  3.25353  4.03798  3.13695  4.26484  3.17456  3.19803  3.03530  4.08110  3.45029  3.84690  3.58906  3.45282  2.65735  1.04734  2.86125  5.46899  4.25470    181 t - - -
          2.68618  4.42225  2.77519  2.73123  3.46354  2.40513  3.72494  3.29354  2.67741  2.69355  4.24690  2.90347  2.73739  3.18146  2.89801  2.37887  2.77519  2.98518  4.58477  3.61503
          0.02903  3.94977  4.67212  0.61958  0.77255  0.48576  0.95510
    170   2.59112  4.91645  3.09428  2.51872  4.22517  3.47866  3.58688  3.30522  1.69737  3.16560  3.99610  3.00243  3.86411  2.35311  2.34382  2.74305  2.93734  3.29068  5.34236  4.06256    182 k - - -
          2.68618  4.42225  2.77519  2.73123  3.46354  2.40513  3.72494  3.29354  2.67741  2.69355  4.24690  2.90347  2.73739  3.18146  2.89801  2.37887  2.77519  2.98518  4.58477  3.61503
          0.02903  3.94977  4.67212  0.61958  0.77255  0.48576  0.95510
    171   1.67593  4.49017  3.19208  2.72955  3.87047  3.35549  3.80178  2.90484  2.24755  2.86194  3.77626  3.14731  3.85637  3.02270  2.91695  2.69217  2.85592  2.80744  5.23324  3.96608    183 a - - -
          2.68618  4.42225  2.77519  2.73123  3.46354  2.40513  3.72494  3.29354  2.67741  2.69355  4.24690  2.90347  2.73739  3.18146  2.89801  2.37887  2.77519  2.98518  4.58477  3.61503
          0.02903  3.94977  4.67212  0.61958  0.77255  0.48576  0.95510
    172   2.78835  4.78701  2.75263  2.64602  4.16272  3.23646  3.98473  3.89000  2.89503  3.52819  4.48317  1.02819  3.89223  3.25783  3.25213  2.85273  3.17290  3.50440  5.45981  4.10567    184 n - - -
          2.68618  4.42225  2.77519  2.73123  3.46354  2.40513  3.72494  3.29354  2.67741  2.69355  4.24690  2.90347  2.73739  3.18146  2.89801  2.37887  2.77519  2.98518  4.58477  3.61503
          0.02903  3.94977  4.67212  0.61958  0.77255  0.48576  0.95510
    173   2.51672  4.57236  2.72565  2.58009  4.36124  1.54941  3.95102  3.88450  2.87530  3.50625  4.35721  2.09318  3.76662  3.17354  3.27742  2.60467  2.92938  3.40537  5.63055  4.31422    185 g - - -
          2.68618  4.42225  2.77519  2.73123  3.46354  2.40513  3.72494  3.29354  2.67741  2.69355  4.24690  2.90347  2.73739  3.18146  2.89801  2.37887  2.77519  2.98518  4.58477  3.61503
          0.02903  3.94977  4.67212  0.61958  0.77255  0.48576  0.95510
    174   3.06348  4.41314  4.67319  4.18748  3.47837  4.34097  4.91096  1.14864  4.05575  1.97574  3.30138  4.41853  4.67758  4.33334  4.25946  3.73325  3.33660  1.47541  5.44699  4.23862    186 i - - -
          2.68618  4.42225  2.77519  2.73123  3.46354  2.40513  3.72494  3.29354  2.67741  2.69355  4.24690  2.90347  2.73739  3.18146  2.89801  2.37887  2.77519  2.98518  4.58477  3.61503
          0.02903  3.94977  4.67212  0.61958  0.77255  0.48576  0.95510
    175   2.55663  4.83944  2.81508  1.94488  3.87831  3.35455  3.61325  3.53742  2.24273  3.13048  3.94473  2.88964  3.78614  2.76163  2.84573  2.30473  2.69166  3.19872  5.35656  4.01239    187 e - - -
          2.68618  4.42225  2.77519  2.73123  3.46354  2.40513  3.72494  3.29354  2.67741  2.69355  4.24690  2.90347  2.73739  3.18146  2.89801  2.37887  2.77519  2.98518  4.58477  3.61503
          0.02903  3.94977  4.67212  0.61958  0.77255  0.48576  0.95510
    176   3.08154  4.88488  3.20307  2.97105  3.34027  3.51405  0.98938  3.79639  2.81207  3.28056  4.32974  3.37715  4.07098  3.33837  3.07301  3.15160  3.38764  3.53006  4.80427  3.28901    188 h - - -
          2.68618  4.42225  2.77519  2.73123  3.46354  2.40513  3.72494  3.29354  2.67741  2.69355  4.24690  2.90347  2.73739  3.18146  2.89801  2.37887  2.77519  2.98518  4.58477  3.61503
          0.02903  3.94977  4.67212  0.61958  0.77255  0.48576  0.95510
    177   2.57032  4.79908  2.84636  2.17659  4.05199  3.36939  3.61403  3.46973  2.32008  3.07040  3.89054  2.74681  3.79108  2.76996  2.85637  2.17825  2.67215  3.14471  5.30855  3.45516    189 e - - -
          2.68618  4.42225  2.77519  2.73123  3.46354  2.40513  3.72494  3.29354  2.67741  2.69355  4.24690  2.90347  2.73739  3.18146  2.89801  2.37887  2.77519  2.98518  4.58477  3.61503
          0.02903  3.94977  4.67212  0.61958  0.77255  0.48576  0.95510
    178   2.68765  4.89675  2.82464  2.41054  4.16508  3.38923  3.62540  3.28022  2.21167  3.17253  4.00620  1.97356  3.82989  2.48466  2.70484  2.70123  2.92400  3.26313  5.37054  4.04085    190 n - - -
          2.68618  4.42225  2.77519  2.73123  3.46354  2.40513  3.72494  3.29354  2.67741  2.69355  4.24690  2.90347  2.73739  3.18146  2.89801  2.37887  2.77519  2.98518  4.58477  3.61503
          0.02903  3.94977  4.67212  0.61958  0.77255  0.48576  0.95510
    179   1.25618  4.38179  3.15914  2.86940  4.06845  3.15832  3.99220  3.29869  2.56823  3.09176  4.01762  3.20393  3.80458  3.24163  3.13011  2.61041  2.85614  2.95540  5.42869  4.17632    191 a - - -
          2.68618  4.42225  2.77519  2.73123  3.46354  2.40513  3.72494  3.29354  2.67741  2.69355  4.24690  2.90347  2.73739  3.18146  2.89801  2.37887  2.77519  2.98518  4.58477  3.61503
          0.02903  3.94977  4.67212  0.61958  0.77255  0.48576  0.95510
    180   3.08154  4.88488  3.20307  2.97105  3.34027  3.51405  0.98938  3.79639  2.81207  3.28056  4.32974  3.37715  4.07098  3.33837  3.07301  3.15160  3.38764  3.53006  4.80427  3.28901    192 h - - -
          2.68618  4.42225  2.77519  2.73123  3.46354  2.40513  3.72494  3.29354  2.67741  2.69355  4.24690  2.90347  2.73739  3.18146  2.89801  2.37887  2.77519  2.98518  4.58477  3.61503
          0.02903  3.94977  4.67212  0.61958  0.77255  0.48576  0.95510
    181   3.07348  5.21258  0.81323  2.38513  4.60018  3.26998  4.00040  4.20612  3.09934  3.80081  4.78086  2.94529  3.92827  3.23986  3.62585  3.02731  3.41380  3.83717  5.75370  4.46065    193 d - - -
          2.68618  4.42225  2.77519  2.73123  3.46354  2.40513  3.72494  3.29354  2.67741  2.69355  4.24690  2.90347  2.73739  3.18146  2.89801  2.37887  2.77519  2.98518  4.58477  3.61503
          0.02903  3.94977  4.67212  0.61958  0.77255  0.48576  0.95510
    182   0.90787  4.23152  3.54178  3.33693  4.13001  3.05392  4.34975  3.26715  3.35519  3.14516  4.16874  3.46678  3.80048  3.68934  3.60022  2.58127  2.86399  2.90818  5.54945  4.35837    194 a - - -
          2.68618  4.42225  2.77519  2.73123  3.46354  2.40513  3.72494  3.29354  2.67741  2.69355  4.24690  2.90347  2.73739  3.18146  2.89801  2.37887  2.77519  2.98518  4.58477  3.61503
          0.02903  3.94977  4.67212  0.61958  0.77255  0.48576  0.95510
    183   2.69363  4.22299  3.94284  3.36889  3.14541  3.75907  4.04099  2.30232  3.22754  1.98452  1.96418  3.65940  4.11676  3.50666  3.46452  3.04776  2.66830  2.32331  4.12170  3.56757    195 m - - -
          2.68618  4.42225  2.77519  2.73123  3.46354  2.40513  3.72494  3.29354  2.67741  2.69355  4.24690  2.90347  2.73739  3.18146  2.89801  2.37887  2.77519  2.98518  4.58477  3.61503
          0.02903  3.94977  4.67212  0.61958  0.77255  0.48576  0.95510
    184   1.51791  4.14289  3.38966  3.11236  4.22276  2.92804  4.18408  3.57065  3.16117  3.31931  4.17333  3.27403  3.67348  3.46187  3.46747  1.49315  2.69141  3.06853  5.58678  4.36182    196 s - - -
          2.68618  4.42225  2.77519  2.73123  3.46354  2.40513  3.72494  3.29354  2.67741  2.69355  4.24690  2.90347  2.73739  3.18146  2.89801  2.37887  2.77519  2.98518  4.58477  3.61503
          0.02903  3.94977  4.67212  0.61958  0.77255  0.48576  0.95510
    185   3.07348  5.21258  0.81323  2.38513  4.60018  3.26998  4.00040  4.20612  3.09934  3.80081  4.78086  2.94529  3.92827  3.23986  3.62585  3.02731  3.41380  3.83717  5.75370  4.46065    197 d - - -
          2.68618  4.42225  2.77519  2.73123  3.46354  2.40513  3.72494  3.29354  2.67741  2.69355  4.24690  2.90347  2.73739  3.18146  2.89801  2.37887  2.77519  2.98518  4.58477  3.61503
          0.02903  3.94977  4.67212  0.61958  0.77255  0.48576  0.95510
    186   2.86919  4.39068  4.23196  3.89774  3.60711  3.80345  4.68626  2.04833  3.76668  2.28091  3.56079  4.07508  4.35983  4.12103  3.97169  3.31204  3.22897  0.93285  5.40452  4.14082    198 v - - -
          2.68618  4.42225  2.77519  2.73123  3.46354  2.40513  3.72494  3.29354  2.67741  2.69355  4.24690  2.90347  2.73739  3.18146  2.89801  2.37887  2.77519  2.98518  4.58477  3.61503
          0.02903  3.94977  4.67212  0.61958  0.77255  0.48576  0.95510
    187   2.63428  3.87906  3.35608  2.96716  3.01683  3.59122  3.34635  2.81639  2.88528  2.27244  3.43019  3.33378  3.97321  3.19623  3.20934  2.85438  2.86801  2.60119  4.54833  2.09184    199 y - - -
          2.68618  4.42225  2.77519  2.73123  3.46354  2.40513  3.72494  3.29354  2.67741  2.69355  4.24690  2.90347  2.73739  3.18146  2.89801  2.37887  2.77519  2.98518  4.58477  3.61503
          0.02903  3.94977  4.67212  0.61958  0.77255  0.48576  0.95510
    188   0.90787  4.23152  3.54178  3.33693  4.13001  3.05392  4.34975  3.26715  3.35519  3.14516  4.16874  3.46678  3.80048  3.68934  3.60022  2.58127  2.86399  2.90818  5.54945  4.35837    200 a - - -
          2.68618  4.42225  2.77519  2.73123  3.46354  2.40513  3.72494  3.29354  2.67741  2.69355  4.24690  2.90347  2.73739  3.18146  2.89801  2.37887  2.77519  2.98518  4.58477  3.61503
          0.02903  3.94977  4.67212  0.61958  0.77255  0.48576  0.95510
    189   2.45519  4.30031  3.49759  3.25353  4.03798  3.13695  4.26484  3.17456  3.19803  3.03530  4.08110  3.45029  3.84690  3.58906  3.45282  2.65735  1.04734  2.86125  5.46899  4.25470    201 t - - -
          2.68618  4.42225  2.77519  2.73123  3.46354  2.40513  3.72494  3.29354  2.67741  2.69355  4.24690  2.90347  2.73739  3.18146  2.89801  2.37887  2.77519  2.98518  4.58477  3.61503
          0.02903  3.94977  4.67212  0.61958  0.77255  0.48576  0.95510
    190   3.08946  4.43932  4.66569  4.17078  3.41802  4.36375  4.87772  1.11964  4.01804  1.86958  3.25212  4.41380  4.68211  4.29955  4.21907  3.74938  3.35630  1.61127  5.39737  4.18548    202 i - - -
          2.68618  4.42225  2.77519  2.73123  3.46354  2.40513  3.72494  3.29354  2.67741  2.69355  4.24690  2.90347  2.73739  3.18146  2.89801  2.37887  2.77519  2.98518  4.58477  3.61503
          0.02903  3.94977  4.67212  0.61958  0.77255  0.48576  0.95510
    191   1.76949  4.80916  2.61486  1.96938  4.23761  3.25189  3.73637  3.62851  2.58884  3.26436  4.11021  2.64796  3.80076  2.91465  3.03173  2.67007  2.93970  3.27198  5.50149  4.15491    203 a - - -
          2.68618  4.42225  2.77519  2.73123  3.46354  2.40513  3.72494  3.29354  2.67741  2.69355  4.24690  2.90347  2.73739  3.18146  2.89801  2.37887  2.77519  2.98518  4.58477  3.61503
          0.02903  3.94977  4.67212  0.61958  0.77255  0.48576  0.95510
    192   3.11771  4.51076  4.54215  3.97708  3.11651  4.31578  4.62614  2.00582  3.83937  1.38022  1.78615  4.26841  4.56071  4.03357  4.02504  3.64135  3.34660  2.06475  5.10535  3.99817    204 l - - -
          2.68618  4.42225  2.77519  2.73123  3.46354  2.40513  3.72494  3.29354  2.67741  2.69355  4.24690  2.90347  2.73739  3.18146  2.89801  2.37887  2.77519  2.98518  4.58477  3.61503
          0.02903  3.94977  4.67212  0.61958  0.77255  0.48576  0.95510
    193   0.90787  4.23152  3.54178  3.33693  4.13001  3.05392  4.34975  3.26715  3.35519  3.14516  4.16874  3.46678  3.80048  3.68934  3.60022  2.58127  2.86399  2.90818  5.54945  4.35837    205 a - - -
          2.68618  4.42225  2.77519  2.73123  3.46354  2.40513  3.72494  3.29354  2.67741  2.69355  4.24690  2.90347  2.73739  3.18146  2.89801  2.37887  2.77519  2.98518  4.58477  3.61503
          0.02903  3.94977  4.67212  0.61958  0.77255  0.48576  0.95510
    194   2.94291  5.12296  3.14154  2.62268  4.51685  3.55675  3.59763  3.90051  1.32207  3.36705  4.22536  3.07267  3.95838  2.32284  2.16043  2.93054  3.13217  3.57128  5.44697  4.22304    206 k - - -
          2.68618  4.42225  2.77519  2.73123  3.46354  2.40513  3.72494  3.29354  2.67741  2.69355  4.24690  2.90347  2.73739  3.18146  2.89801  2.37887  2.77519  2.98518  4.58477  3.61503
          0.02903  3.94977  4.67212  0.61958  0.77255  0.48576  0.95510
    195   2.81752  4.50913  3.51670  3.07232  3.37767  3.68228  3.94485  2.70560  2.65319  1.35237  3.38153  3.45084  4.09847  3.03995  3.00582  3.04673  3.06458  2.61032  4.98276  3.70933    207 l - - -
          2.68618  4.42225  2.77519  2.73123  3.46354  2.40513  3.72494  3.29354  2.67741  2.69355  4.24690  2.90347  2.73739  3.18146  2.89801  2.37887  2.77519  2.98518  4.58477  3.61503
          0.02903  3.94977  4.67212  0.61958  0.77255  0.48576  0.95510
    196   3.06528  4.40156  4.66753  4.14242  3.44311  4.38100  4.85121  1.58673  4.02357  1.79582  3.26166  4.39614  4.67280  4.28011  4.23253  3.74165  3.31919  1.18027  5.38951  4.19700    208 v - - -
          2.68618  4.42225  2.77519  2.73123  3.46354  2.40513  3.72494  3.29354  2.67741  2.69355  4.24690  2.90347  2.73739  3.18146  2.89801  2.37887  2.77519  2.98518  4.58477  3.61503
          0.02903  3.94977  4.67212  0.61958  0.77255  0.48576  0.95510
    197   2.98980  5.06898  3.26911  2.74258  4.48039  3.57413  3.64588  3.86862  1.13439  3.35803  4.25096  3.15995  3.99578  2.79747  2.08958  3.00079  3.19066  3.55614  5.42503  4.22862    209 k - - -
          2.68618  4.42225  2.77519  2.73123  3.46354  2.40513  3.72494  3.29354  2.67741  2.69355  4.24690  2.90347  2.73739  3.18146  2.89801  2.37887  2.77519  2.98518  4.58477  3.61503
          0.02903  3.94977  4.67212  0.61958  0.77255  0.48576  0.95510
    198   2.52924  4.89850  2.93164  2.29939  4.19044  3.40697  3.58357  3.60709  2.13002  3.16665  3.97560  2.92180  3.80830  2.47007  2.40293  2.58954  2.41313  3.26418  5.35948  4.03512    210 k - - -
          2.68618  4.42225  2.77519  2.73123  3.46354  2.40513  3.72494  3.29354  2.67741  2.69355  4.24690  2.90347  2.73739  3.18146  2.89801  2.37887  2.77519  2.98518  4.58477  3.61503
          0.02903  3.94977  4.67212  0.61958  0.77255  0.48576  0.95510
    199   2.25702  4.94492  3.09156  2.52883  4.27537  3.48337  3.49453  3.66917  1.80977  3.20571  4.03455  3.00830  3.87425  2.60660  2.07864  2.76419  2.96204  3.33903  5.36341  4.09102    211 k - - -
          2.68618  4.42225  2.77519  2.73123  3.46354  2.40513  3.72494  3.29354  2.67741  2.69355  4.24690  2.90347  2.73739  3.18146  2.89801  2.37887  2.77519  2.98518  4.58477  3.61503
          0.02903  3.94977  4.67212  0.61958  0.77255  0.48576  0.95510
    200   2.94313  4.93065  2.95505  2.71117  4.10938  3.41768  3.87010  3.75215  2.52668  3.24682  4.27269  3.17152  3.97236  1.10271  2.80926  2.98771  3.24013  3.47708  5.36781  4.06674    212 q - - -
          2.68618  4.42225  2.77519  2.73123  3.46354  2.40513  3.72494  3.29354  2.67741  2.69355  4.24690  2.90347  2.73739  3.18146  2.89801  2.37887  2.77519  2.98518  4.58477  3.61503
          0.02903  3.94977  4.67212  0.61958  0.77255  0.48576  0.95510
    201   2.85591  4.60018  3.47147  3.32181  4.31001  3.28333  4.39276  3.87547  3.38575  3.49387  4.54716  3.62063  0.69568  3.77219  3.62237  3.02586  3.30360  3.51200  5.47521  4.43180    213 p - - -
          2.68618  4.42225  2.77519  2.73123  3.46354  2.40513  3.72494  3.29354  2.67741  2.69355  4.24690  2.90347  2.73739  3.18146  2.89801  2.37887  2.77519  2.98518  4.58477  3.61503
          0.02903  3.94977  4.67212  0.61958  0.77255  0.48576  0.95510
    202   2.93809  5.10497  3.26441  2.66639  4.52593  3.58152  3.58553  3.89484  1.58234  3.36014  4.20984  2.82281  3.96385  2.71961  1.59800  2.93179  3.12155  3.56314  5.42916  4.22075    214 k - - -
          2.68618  4.42225  2.77519  2.73123  3.46354  2.40513  3.72494  3.29354  2.67741  2.69355  4.24690  2.90347  2.73739  3.18146  2.89801  2.37887  2.77519  2.98518  4.58477  3.61503
          0.02903  3.94977  4.67212  0.61958  0.77255  0.48576  0.95510
    203   3.24151  4.60677  4.67792  4.11804  3.06913  4.45658  4.74248  2.00570  3.95209  0.96105  2.50886  4.41457  4.66115  4.13349  4.11742  3.79773  3.46635  2.20880  5.13430  4.03532    215 l - - -
          2.68618  4.42225  2.77519  2.73123  3.46354  2.40513  3.72494  3.29354  2.67741  2.69355  4.24690  2.90347  2.73739  3.18146  2.89801  2.37887  2.77519  2.98518  4.58477  3.61503
          0.02903  3.94977  4.67212  0.61958  0.77255  0.48576  0.95510
    204   3.35748  4.73668  4.34464  4.07407  0.89326  4.02866  3.91277  2.87192  3.97921  2.22431  3.59084  4.10666  4.48572  4.12596  4.07984  3.62328  3.65875  2.86825  4.13942  2.49695    216 f - - -
          2.68618  4.42225  2.77519  2.73123  3.46354  2.40513  3.72494  3.29354  2.67741  2.69355  4.24690  2.90347  2.73739  3.18146  2.89801  2.37887  2.77519  2.98518  4.58477  3.61503
          0.02903  3.94977  4.67212  0.61958  0.77255  0.48576  0.95510
    205   2.89600  5.34837  1.23903  2.12384  4.66698  3.18829  3.78094  4.23400  2.81577  3.77065  4.63995  2.25097  3.82650  2.96324  3.39599  2.80693  3.20764  3.81004  5.89152  4.40000    217 d - - -
          2.68618  4.42225  2.77519  2.73123  3.46354  2.40513  3.72494  3.29354  2.67741  2.69355  4.24690  2.90347  2.73739  3.18146  2.89801  2.37887  2.77519  2.98518  4.58477  3.61503
          0.02903  3.94977  4.67212  0.61958  0.77255  0.48576  0.95510
    206   3.51051  4.79876  4.47195  4.12850  1.47078  4.28190  3.45381  3.22723  3.98617  2.58352  3.83608  3.97656  4.60252  4.01066  4.06387  3.64495  3.73675  3.14625  3.61563  1.13978    218 y - - -
          2.68618  4.42225  2.77519  2.73123  3.46354  2.40513  3.72494  3.29354  2.67741  2.69355  4.24690  2.90347  2.73739  3.18146  2.89801  2.37887  2.77519  2.98518  4.58477  3.61503
          0.02903  3.94977  4.67212  0.61958  0.77255  0.48576  0.95510
    207   3.25217  4.61837  4.60324  4.10909  1.95552  4.34608  4.31864  2.32132  3.96613  1.09327  2.98191  4.28754  4.60403  4.09657  4.09971  3.70930  3.48462  2.41929  4.59855  3.14284    219 l - - -
          2.68618  4.42225  2.77519  2.73123  3.46354  2.40513  3.72494  3.29354  2.67741  2.69355  4.24690  2.90347  2.73739  3.18146  2.89801  2.37887  2.77519  2.98518  4.58477  3.61503
          0.02903  3.94977  4.67212  0.61958  0.77255  0.48576  0.95510
    208   3.35645  4.68031  4.45689  4.05021  1.32996  4.22869  3.53379  3.01272  3.90321  2.20544  3.63265  3.96611  4.53979  3.96014  3.99942  3.56649  3.57924  2.94463  3.72206  1.54813    220 f - - -
          2.68618  4.42225  2.77519  2.73123  3.46354  2.40513  3.72494  3.29354  2.67741  2.69355  4.24690  2.90347  2.73739  3.18146  2.89801  2.37887  2.77519  2.98518  4.58477  3.61503
          0.02903  3.94977  4.67212  0.61958  0.77255  0.48576  0.95510
    209   2.55277  4.87567  2.88381  2.33290  4.15709  3.38239  3.58682  3.58046  2.19398  3.07523  3.95496  2.74415  3.79014  2.36711  2.68495  2.39403  2.55891  3.23573  5.35516  4.01657    221 k - - -
          2.68618  4.42225  2.77519  2.73123  3.46354  2.40513  3.72494  3.29354  2.67741  2.69355  4.24690  2.90347  2.73739  3.18146  2.89801  2.37887  2.77519  2.98518  4.58477  3.61503
          0.02903  3.94977  4.67212  0.61958  0.77255  0.48576  0.95510
    210   2.87689  4.57955  3.57045  3.06288  2.59431  3.73839  2.23684  3.09454  2.89935  2.18147  3.66817  3.39829  4.11261  3.26061  3.20134  3.02228  3.10469  2.89922  4.19712  2.10378    222 y - - -
          2.68618  4.42225  2.77519  2.73123  3.46354  2.40513  3.72494  3.29354  2.67741  2.69355  4.24690  2.90347  2.73739  3.18146  2.89801  2.37887  2.77519  2.98518  4.58477  3.61503
          0.02903  3.94977  4.67212  0.61958  0.77255  0.48576  0.95510
    211   3.09345  4.92676  3.59206  3.08732  4.30095  3.56634  3.88160  3.84818  2.27044  3.35008  4.34843  3.44107  4.06533  3.09826  0.86659  3.17400  3.35425  3.56884  5.35277  4.21171    223 r - - -
          2.68618  4.42225  2.77519  2.73123  3.46354  2.40513  3.72494  3.29354  2.67741  2.69355  4.24690  2.90347  2.73739  3.18146  2.89801  2.37887  2.77519  2.98518  4.58477  3.61503
          0.02903  3.94977  4.67212  0.61958  0.77255  0.48576  0.95510
    212   2.68050  4.99632  2.69250  2.32152  4.31277  3.17725  3.52067  3.75324  2.11231  3.29687  4.10447  2.19825  3.80149  2.59092  2.77395  2.32720  2.92274  3.38692  5.47700  4.11972    224 k - - -
          2.68618  4.42225  2.77519  2.73123  3.46354  2.40513  3.72494  3.29354  2.67741  2.69355  4.24690  2.90347  2.73739  3.18146  2.89801  2.37887  2.77519  2.98518  4.58477  3.61503
          0.02903  3.94977  4.67212  0.61958  0.77255  0.48576  0.95510
    213   3.04330  5.00955  3.22440  2.83176  4.41364  3.52415  3.80307  3.84781  0.93729  3.39619  4.35376  3.25273  4.01926  2.99036  2.44784  3.08038  3.29096  3.55133  5.43677  4.26076    225 k - - -
          2.68618  4.42225  2.77519  2.73123  3.46354  2.40513  3.72494  3.29354  2.67741  2.69355  4.24690  2.90347  2.73739  3.18146  2.89801  2.37887  2.77519  2.98518  4.58477  3.61503
          0.02903  3.94977  4.67212  0.61958  0.77255  0.48576  0.95510
    214   2.68515  4.93298  2.80124  2.38176  4.01004  3.39157  2.79680  3.63430  2.34510  3.19106  4.01837  2.18022  3.82349  2.44818  2.75430  2.68639  2.91747  3.29731  5.27852  3.57322    226 n - - -
          2.68618  4.42225  2.77519  2.73123  3.46354  2.40513  3.72494  3.29354  2.67741  2.69355  4.24690  2.90347  2.73739  3.18146  2.89801  2.37887  2.77519  2.98518  4.58477  3.61503
          0.02903  3.94977  4.67212  0.61958  0.77255  0.48576  0.95510
    215   2.84350  5.15241  2.77746  2.22197  4.50944  3.43100  3.60839  3.92297  1.49346  3.41162  4.23972  2.71860  3.87911  2.55284  2.47081  2.80864  3.06002  3.56263  5.52659  4.22399    227 k - - -
          2.68618  4.42225  2.77519  2.73123  3.46354  2.40513  3.72494  3.29354  2.67741  2.69355  4.24690  2.90347  2.73739  3.18146  2.89801  2.37887  2.77519  2.98518  4.58477  3.61503
          0.02903  3.94977  4.67212  0.61958  0.77255  0.48576  0.95510
    216   3.14695  4.52062  4.62003  4.08211  3.19195  4.37036  4.74378  1.89849  3.93080  1.09496  3.01400  4.35976  4.63334  4.15032  4.11769  3.72335  3.39091  1.77899  5.20659  4.06093    228 l - - -
          2.68618  4.42225  2.77519  2.73123  3.46354  2.40513  3.72494  3.29354  2.67741  2.69355  4.24690  2.90347  2.73739  3.18146  2.89801  2.37887  2.77519  2.98518  4.58477  3.61503
          0.02903  3.94977  4.67212  0.61958  0.77255  0.48576  0.95510
    217   2.28080  3.74547  3.17706  2.62009  3.66967  3.42725  3.69023  3.04801  2.57604  2.72339  3.17797  2.72359  3.83057  2.80393  2.82080  2.51326  2.71660  2.78290  5.04338  3.77173    229 a - - -
          2.68618  4.42225  2.77519  2.73123  3.46354  2.40513  3.72494  3.29354  2.67741  2.69355  4.24690  2.90347  2.73739  3.18146  2.89801  2.37887  2.77519  2.98518  4.58477  3.61503
          0.02903  3.94977  4.67212  0.61958  0.77255  0.48576  0.95510
    218   2.25855  4.64265  3.05067  2.50270  3.88830  3.40518  3.63584  3.28130  2.42350  2.91553  3.42883  2.91584  3.71936  2.50717  2.64579  2.63935  2.46584  2.98421  5.18749  3.88850    230 a - - -
          2.68618  4.42225  2.77519  2.73123  3.46354  2.40513  3.72494  3.29354  2.67741  2.69355  4.24690  2.90347  2.73739  3.18146  2.89801  2.37887  2.77519  2.98518  4.58477  3.61503
          0.02903  3.94977  4.67212  0.61958  0.77255  0.48576  0.95510
    219   3.03250  4.59873  3.91903  3.51487  3.15058  3.92574  4.26590  2.47510  3.24471  1.00683  3.16434  3.84006  4.33424  3.38924  3.46147  3.35258  3.30234  2.50941  4.97957  3.68587    231 l - - -
          2.68618  4.42225  2.77519  2.73123  3.46354  2.40513  3.72494  3.29354  2.67741  2.69355  4.24690  2.90347  2.73739  3.18146  2.89801  2.37887  2.77519  2.98518  4.58477  3.61503
          0.02903  3.94977  4.67212  0.61958  0.77255  0.48576  0.95510
    220   3.09139  4.48906  4.44471  4.06367  3.42682  4.14929  4.77770  0.98707  3.89329  1.99741  3.35051  4.29820  4.57336  4.23381  4.08105  3.65231  3.38930  1.85028  5.33341  4.07816    232 i - - -
          2.68618  4.42225  2.77519  2.73123  3.46354  2.40513  3.72494  3.29354  2.67741  2.69355  4.24690  2.90347  2.73739  3.18146  2.89801  2.37887  2.77519  2.98518  4.58477  3.61503
          0.02903  3.94977  4.67212  0.61958  0.77255  0.48576  0.95510
    221   3.07348  5.21258  0.81323  2.38513  4.60018  3.26998  4.00040  4.20612  3.09934  3.80081  4.78086  2.94529  3.92827  3.23986  3.62585  3.02731  3.41380  3.83717  5.75370  4.46065    233 d - - -
          2.68618  4.42225  2.77519  2.73123  3.46354  2.40513  3.72494  3.29354  2.67741  2.69355  4.24690  2.90347  2.73739  3.18146  2.89801  2.37887  2.77519  2.98518  4.58477  3.61503
          0.02903  3.94977  4.67212  0.61958  0.77255  0.48576  0.95510
    222   3.08467  4.40344  4.73549  4.21346  3.45631  4.42800  4.91272  1.33807  4.09788  1.84232  3.26502  4.45754  4.70970  4.34608  4.29781  3.79429  3.33809  1.31696  5.42169  4.23516    234 v - - -
          2.68618  4.42225  2.77519  2.73123  3.46354  2.40513  3.72494  3.29354  2.67741  2.69355  4.24690  2.90347  2.73739  3.18146  2.89801  2.37887  2.77519  2.98518  4.58477  3.61503
          0.02903  3.94977  4.67212  0.61958  0.77255  0.48576  0.95510
    223   2.53048  4.62208  2.85778  2.34829  3.86700  3.38813  3.67005  3.01659  2.51612  2.89356  3.74879  2.99074  2.47440  2.85968  2.95149  2.64860  2.81662  2.68346  5.19870  3.89396    235 e - - -
          2.68618  4.42225  2.77519  2.73123  3.46354  2.40513  3.72494  3.29354  2.67741  2.69355  4.24690  2.90347  2.73739  3.18146  2.89801  2.37887  2.77519  2.98518  4.58477  3.61503
          0.02903  3.94977  4.67212  0.61958  0.77255  0.48576  0.95510
    224   2.65767  5.03445  2.53042  2.24975  4.33168  3.34304  3.27384  3.78107  2.20331  3.31176  4.10307  2.82878  3.78300  2.07488  2.79184  2.51378  2.77632  3.40299  5.48536  4.10960    236 q - - -
          2.68618  4.42225  2.77519  2.73123  3.46354  2.40513  3.72494  3.29354  2.67741  2.69355  4.24690  2.90347  2.73739  3.18146  2.89801  2.37887  2.77519  2.98518  4.58477  3.61503
          0.02903  3.94977  4.67212  0.61958  0.77255  0.48576  0.95510
    225   3.08119  4.53231  4.36447  3.84893  2.59367  4.15393  4.38557  2.30104  3.70596  1.60131  1.53654  4.11126  4.46622  3.92179  3.89812  3.50444  3.32776  2.36406  4.84660  3.53594    237 m - - -
          2.68618  4.42225  2.77519  2.73123  3.46354  2.40513  3.72494  3.29354  2.67741  2.69355  4.24690  2.90347  2.73739  3.18146  2.89801  2.37887  2.77519  2.98518  4.58477  3.61503
          0.02903  3.94977  4.67212  0.61958  0.77255  0.48576  0.95510
    226   2.65296  4.86304  2.98930  2.51739  4.22350  3.42015  3.63567  3.60039  1.69152  3.17878  4.02254  2.99742  3.85848  2.60579  2.54781  2.73995  2.31152  3.27270  5.37549  4.09276    238 k - - -
          2.68618  4.42225  2.77519  2.73123  3.46354  2.40513  3.72494  3.29354  2.67741  2.69355  4.24690  2.90347  2.73739  3.18146  2.89801  2.37887  2.77519  2.98518  4.58477  3.61503
          0.02903  3.94977  4.67212  0.61958  0.77255  0.48576  0.95510
    227   2.85591  4.60018  3.47147  3.32181  4.31001  3.28333  4.39276  3.87547  3.38575  3.49387  4.54716  3.62063  0.69568  3.77219  3.62237  3.02586  3.30360  3.51200  5.47521  4.43180    239 p - - -
          2.68618  4.42225  2.77519  2.73123  3.46354  2.40513  3.72494  3.29354  2.67741  2.69355  4.24690  2.90347  2.73739  3.18146  2.89801  2.37887  2.77519  2.98518  4.58477  3.61503
          0.02903  3.94977  4.67212  0.61958  0.77255  0.48576  0.95510
    228   3.22671  4.60929  4.60525  4.09678  3.10195  4.39031  4.71758  1.91922  3.88934  0.95043  2.96590  4.37716  4.65295  4.13828  4.06209  3.77087  3.47199  2.13985  5.13718  3.94906    240 l - - -
          2.68618  4.42225  2.77519  2.73123  3.46354  2.40513  3.72494  3.29354  2.67741  2.69355  4.24690  2.90347  2.73739  3.18146  2.89801  2.37887  2.77519  2.98518  4.58477  3.61503
          0.02903  3.94977  4.67212  0.61958  0.77255  0.48576  0.95510
    229   2.99264  4.38695  4.54192  4.06738  3.52536  4.20557  4.82213  1.66863  3.93234  2.07837  3.37301  4.29728  4.59405  4.23826  4.15415  3.60137  3.28076  1.04497  5.44076  4.20423    241 v - - -
          2.68618  4.42225  2.77519  2.73123  3.46354  2.40513  3.72494  3.29354  2.67741  2.69355  4.24690  2.90347  2.73739  3.18146  2.89801  2.37887  2.77519  2.98518  4.58477  3.61503
          0.02903  3.94977  4.67212  0.61958  0.77255  0.48576  0.95510
    230   3.02613  4.80082  3.41040  3.01051  2.51956  3.73841  1.65689  3.42490  2.83984  2.90632  3.94974  3.35953  4.15290  3.25425  3.13435  3.09199  3.26349  3.21170  4.12942  2.05274    242 h - - -
          2.68618  4.42225  2.77519  2.73123  3.46354  2.40513  3.72494  3.29354  2.67741  2.69355  4.24690  2.90347  2.73739  3.18146  2.89801  2.37887  2.77519  2.98518  4.58477  3.61503
          0.02903  3.94977  4.67212  0.61958  0.77255  0.48576  0.95510
    231   2.96705  4.38549  4.48781  4.02699  3.52606  4.13961  4.78695  1.73650  3.88352  2.09674  3.38958  4.25038  4.55545  4.20171  4.10641  3.54369  3.26534  1.02990  5.42803  4.17960    243 v - - -
          2.68618  4.42225  2.77519  2.73123  3.46354  2.40513  3.72494  3.29354  2.67741  2.69355  4.24690  2.90347  2.73739  3.18146  2.89801  2.37887  2.77519  2.98518  4.58477  3.61503
          0.02903  3.94977  4.67212  0.61958  0.77255  0.48576  0.95510
    232   2.35390  4.27519  3.27448  3.09405  4.15365  3.00368  4.20167  3.68682  3.17302  3.40117  4.32096  3.30632  3.74891  3.51635  3.45653  0.98023  2.83986  3.20499  5.52001  4.23764    244 s - - -
          2.68618  4.42225  2.77519  2.73123  3.46354  2.40513  3.72494  3.29354  2.67741  2.69355  4.24690  2.90347  2.73739  3.18146  2.89801  2.37887  2.77519  2.98518  4.58477  3.61503
          0.02903  3.94977  4.67212  0.61958  0.77255  0.48576  0.95510
    233   2.19464  4.33023  2.96107  2.75402  4.32866  1.54736  4.02267  3.77325  2.96575  3.42041  4.24517  2.72804  3.69601  3.25235  3.34546  2.18182  2.77048  3.25278  5.63402  4.36102    245 g - - -
          2.68618  4.42225  2.77519  2.73123  3.46354  2.40513  3.72494  3.29354  2.67741  2.69355  4.24690  2.90347  2.73739  3.18146  2.89801  2.37887  2.77519  2.98518  4.58477  3.61503
          0.02903  3.94977  4.67212  0.61958  0.77255  0.48576  0.95510
    234   2.70575  4.23873  3.91973  3.35328  3.17107  3.77363  4.05267  2.20460  3.22931  2.01200  2.04646  3.65714  4.12974  3.50788  3.47827  3.06089  2.74015  2.27428  4.80931  3.13046    246 l - - -
          2.68618  4.42225  2.77519  2.73123  3.46354  2.40513  3.72494  3.29354  2.67741  2.69355  4.24690  2.90347  2.73739  3.18146  2.89801  2.37887  2.77519  2.98518  4.58477  3.61503
          0.02903  3.94977  4.67212  0.61958  0.77255  0.48576  0.95510
    235   3.19061  4.58881  4.45608  4.01718  1.29571  4.18864  4.04115  2.23784  3.87775  1.85286  3.21537  4.12077  4.52722  4.02949  4.02009  3.56781  3.44727  2.44315  4.31371  2.73004    247 f - - -
          2.68618  4.42225  2.77519  2.73123  3.46354  2.40513  3.72494  3.29354  2.67741  2.69355  4.24690  2.90347  2.73739  3.18146  2.89801  2.37887  2.77519  2.98518  4.58477  3.61503
          0.02903  3.94977  4.67212  0.61958  0.77255  0.48576  0.95510
    236   2.29848  4.24949  3.13330  2.99322  4.34494  1.17438  4.19943  3.83820  3.19036  3.52727  4.38178  3.22639  3.70346  3.48442  3.49978  2.20348  2.79312  3.27764  5.66337  4.42260    248 g - - -
          2.68618  4.42225  2.77519  2.73123  3.46354  2.40513  3.72494  3.29354  2.67741  2.69355  4.24690  2.90347  2.73739  3.18146  2.89801  2.37887  2.77519  2.98518  4.58477  3.61503
          0.02903  3.94977  4.67212  0.61958  0.77255  0.48576  0.95510
    237   1.22487  4.13936  3.52618  3.22183  4.11060  2.99387  4.23000  3.21036  3.20531  3.10920  4.04156  3.35776  3.72679  3.52603  3.48764  2.44992  2.16172  2.82356  5.53592  4.32822    249 a - - -
          2.68618  4.42225  2.77519  2.73123  3.46354  2.40513  3.72494  3.29354  2.67741  2.69355  4.24690  2.90347  2.73739  3.18146  2.89801  2.37887  2.77519  2.98518  4.58477  3.61503
          0.02903  3.94977  4.67212  0.61958  0.77255  0.48576  0.95510
    238   2.45011  4.22132  3.59326  3.02072  3.27857  3.57878  3.81991  2.67088  2.71679  2.02271  3.30538  3.37523  3.95681  3.10543  3.14764  2.84793  2.81298  2.39576  2.97464  3.51563    250 l - - -
          2.68618  4.42225  2.77519  2.73123  3.46354  2.40513  3.72494  3.29354  2.67741  2.69355  4.24690  2.90347  2.73739  3.18146  2.89801  2.37887  2.77519  2.98518  4.58477  3.61503
          0.02903  3.94977  4.67212  0.61958  0.77255  0.48576  0.95510
    239   2.97992  5.01715  3.35584  2.79412  4.35745  3.58664  3.64888  3.80825  1.98257  3.28339  4.19657  3.19312  4.00483  2.55644  1.23918  3.00692  3.18376  3.51127  5.36680  4.15506    251 r - - -
          2.68618  4.42225  2.77519  2.73123  3.46354  2.40513  3.72494  3.29354  2.67741  2.69355  4.24690  2.90347  2.73739  3.18146  2.89801  2.37887  2.77519  2.98518  4.58477  3.61503
          0.02903  3.94977  4.67212  0.61958  0.77255  0.48576  0.95510
    240   2.55438  4.61617  3.00030  2.51479  3.52795  2.33332  3.67144  3.31885  2.48530  2.95316  3.79571  2.99690  3.80295  2.64117  2.72750  2.38456  2.81532  3.01015  5.21223  3.90472    252 g - - -
          2.68618  4.42225  2.77519  2.73123  3.46354  2.40513  3.72494  3.29354  2.67741  2.69355  4.24690  2.90347  2.73739  3.18146  2.89801  2.37887  2.77519  2.98518  4.58477  3.61503
          0.02903  3.94977  4.67212  0.61958  0.77255  0.48576  0.95510
    241   2.75208  4.80374  2.80094  2.54304  3.53045  3.36747  3.71548  3.54115  2.63247  3.14393  4.07345  1.52288  3.89784  3.01753  3.01272  2.79747  3.04264  3.23930  4.99210  3.02831    253 n - - -
          2.68618  4.42225  2.77519  2.73123  3.46354  2.40513  3.72494  3.29354  2.67741  2.69355  4.24690  2.90347  2.73739  3.18146  2.89801  2.37887  2.77519  2.98518  4.58477  3.61503
          0.02903  3.94977  4.67212  0.61958  0.77255  0.48576  0.95510
    242   2.68725  4.29259  3.81459  3.26477  3.43195  3.71891  4.12403  2.16276  3.17129  2.22052  2.94136  3.60669  4.12638  3.48108  3.47602  3.02016  1.94550  1.94841  5.05667  3.84536    254 t - - -
          2.68618  4.42225  2.77519  2.73123  3.46354  2.40513  3.72494  3.29354  2.67741  2.69355  4.24690  2.90347  2.73739  3.18146  2.89801  2.37887  2.77519  2.98518  4.58477  3.61503
          0.02903  3.94977  4.67212  0.61958  0.77255  0.48576  0.95510
    243   2.35390  4.27519  3.27448  3.09405  4.15365  3.00368  4.20167  3.68682  3.17302  3.40117  4.32096  3.30632  3.74891  3.51635  3.45653  0.98023  2.83986  3.20499  5.52001  4.23764    255 s - - -
          2.68618  4.42225  2.77519  2.73123  3.46354  2.40513  3.72494  3.29354  2.67741  2.69355  4.24690  2.90347  2.73739  3.18146  2.89801  2.37887  2.77519  2.98518  4.58477  3.61503
          0.02903  3.94977  4.67212  0.61958  0.77255  0.48576  0.95510
    244   2.70921  3.40904  4.08632  3.52546  2.88199  3.75724  3.94166  2.49534  3.34752  1.76176  3.19767  3.72035  4.13559  3.60493  3.53422  3.06990  2.95394  2.36185  2.39739  3.10726    256 l - - -
          2.68618  4.42225  2.77519  2.73123  3.46354  2.40513  3.72494  3.29354  2.67741  2.69355  4.24690  2.90347  2.73739  3.18146  2.89801  2.37887  2.77519  2.98518  4.58477  3.61503
          0.02903  3.94977  4.67212  0.61958  0.77255  0.48576  0.95510
    245   3.04326  4.38783  4.67331  4.17955  3.52515  4.33991  4.91245  1.42744  4.06129  2.04386  3.34418  4.41086  4.67547  4.33889  4.27226  3.72534  3.31446  1.15149  5.47083  4.25865    257 v - - -
          2.68618  4.42225  2.77519  2.73123  3.46354  2.40513  3.72494  3.29354  2.67741  2.69355  4.24690  2.90347  2.73739  3.18146  2.89801  2.37887  2.77519  2.98518  4.58477  3.61503
          0.02903  3.94977  4.67212  0.61958  0.77255  0.48576  0.95510
    246   1.52952  4.24675  3.63745  3.17145  3.70563  3.33706  4.11280  2.60694  3.08057  2.33508  3.62181  3.44315  3.91920  3.42112  3.39052  2.71527  2.67045  2.26238  5.24201  4.01290    258 a - - -
          2.68618  4.42225  2.77519  2.73123  3.46354  2.40513  3.72494  3.29354  2.67741  2.69355  4.24690  2.90347  2.73739  3.18146  2.89801  2.37887  2.77519  2.98518  4.58477  3.61503
          0.02903  3.94977  4.67212  0.61958  0.77255  0.48576  0.95510
    247   2.85591  4.60018  3.47147  3.32181  4.31001  3.28333  4.39276  3.87547  3.38575  3.49387  4.54716  3.62063  0.69568  3.77219  3.62237  3.02586  3.30360  3.51200  5.47521  4.43180    259 p - - -
          2.68618  4.42225  2.77519  2.73123  3.46354  2.40513  3.72494  3.29354  2.67741  2.69355  4.24690  2.90347  2.73739  3.18146  2.89801  2.37887  2.77519  2.98518  4.58477  3.61503
          0.02903  3.94977  4.67212  0.61958  0.77255  0.48576  0.95510
    248   3.22478  4.61881  4.57289  4.07310  3.09299  4.36465  4.69303  1.98229  3.85413  0.93040  2.97063  4.35313  4.63959  4.11737  4.02857  3.75162  3.47362  2.16959  5.12128  3.91852    260 l - - -
          2.68618  4.42225  2.77519  2.73123  3.46354  2.40513  3.72494  3.29354  2.67741  2.69355  4.24690  2.90347  2.73739  3.18146  2.89801  2.37887  2.77519  2.98518  4.58477  3.61503
          0.02903  3.94977  4.67212  0.61958  0.77255  0.48576  0.95510
    249   1.20373  3.25599  3.78160  3.39118  4.02002  2.94205  4.25588  3.27470  3.31286  3.09803  3.97384  3.41306  3.68406  3.59465  3.56763  2.11450  2.64873  2.84592  5.43978  4.25094    261 a - - -
          2.68618  4.42225  2.77519  2.73123  3.46354  2.40513  3.72494  3.29354  2.67741  2.69355  4.24690  2.90347  2.73739  3.18146  2.89801  2.37887  2.77519  2.98518  4.58477  3.61503
          0.02903  3.94977  4.67212  0.61958  0.77255  0.48576  0.95510
    250   3.01128  4.61231  3.82911  3.35855  2.82048  3.71803  3.77867  3.19528  2.90449  2.70802  3.79063  3.61531  4.16850  3.44296  2.71284  3.19736  3.27155  3.02247  1.32623  2.83097    262 w - - -
          2.68618  4.42225  2.77519  2.73123  3.46354  2.40513  3.72494  3.29354  2.67741  2.69355  4.24690  2.90347  2.73739  3.18146  2.89801  2.37887  2.77519  2.98518  4.58477  3.61503
          0.02903  3.94977  4.67212  0.61958  0.77255  0.48576  0.95510
    251   2.82921  5.01012  2.29172  2.38053  3.89609  3.33343  1.59983  3.79321  2.62287  3.34945  4.24086  2.90816  3.87700  2.96226  3.04946  2.81945  3.10466  3.45867  5.26290  3.78849    263 h - - -
          2.68618  4.42225  2.77519  2.73123  3.46354  2.40513  3.72494  3.29354  2.67741  2.69355  4.24690  2.90347  2.73739  3.18146  2.89801  2.37887  2.77519  2.98518  4.58477  3.61503
          0.02903  3.94977  4.67212  0.61958  0.77255  0.48576  0.95510
    252   2.62643  4.47430  3.34567  3.01071  3.74606  3.32728  4.03421  3.11706  2.91598  2.37778  3.85735  3.35410  1.42861  3.33845  3.21547  2.79724  2.99501  2.88568  5.22269  3.92115    264 p - - -
          2.68618  4.42225  2.77519  2.73123  3.46354  2.40513  3.72494  3.29354  2.67741  2.69355  4.24690  2.90347  2.73739  3.18146  2.89801  2.37887  2.77519  2.98518  4.58477  3.61503
          0.02903  3.94977  4.67212  0.61958  0.77255  0.48576  0.95510
    253   2.66136  5.08105  2.25038  1.90462  4.37270  3.31278  2.95116  3.83722  2.30132  3.36296  4.14953  2.79085  3.77238  2.72627  2.89084  2.56109  2.90299  3.24647  5.53577  4.13474    265 e - - -
          2.68618  4.42225  2.77519  2.73123  3.46354  2.40513  3.72494  3.29354  2.67741  2.69355  4.24690  2.90347  2.73739  3.18146  2.89801  2.37887  2.77519  2.98518  4.58477  3.61503
          0.02903  3.94977  4.67212  0.61958  0.77255  0.48576  0.95510
    254   2.78835  4.78701  2.75263  2.64602  4.16272  3.23646  3.98473  3.89000  2.89503  3.52819  4.48317  1.02819  3.89223  3.25783  3.25213  2.85273  3.17290  3.50440  5.45981  4.10567    266 n - - -
          2.68618  4.42225  2.77519  2.73123  3.46354  2.40513  3.72494  3.29354  2.67741  2.69355  4.24690  2.90347  2.73739  3.18146  2.89801  2.37887  2.77519  2.98518  4.58477  3.61503
          0.02903  3.94977  4.67212  0.61958  0.77255  0.48576  0.95510
    255   2.73022  4.86072  3.14494  2.56412  3.58660  3.49232  3.59979  3.54126  1.91072  3.10999  3.95301  2.88871  3.87866  2.75616  1.81912  2.76384  2.94296  3.23194  5.27896  3.99397    267 r - - -
          2.68618  4.42225  2.77519  2.73123  3.46354  2.40513  3.72494  3.29354  2.67741  2.69355  4.24690  2.90347  2.73739  3.18146  2.89801  2.37887  2.77519  2.98518  4.58477  3.61503
          0.02903  3.94977  4.67212  0.61958  0.77255  0.48576  0.95510
    256   2.78835  4.78701  2.75263  2.64602  4.16272  3.23646  3.98473  3.89000  2.89503  3.52819  4.48317  1.02819  3.89223  3.25783  3.25213  2.85273  3.17290  3.50440  5.45981  4.10567    268 n - - -
          2.68618  4.42225  2.77519  2.73123  3.46354  2.40513  3.72494  3.29354  2.67741  2.69355  4.24690  2.90347  2.73739  3.18146  2.89801  2.37887  2.77519  2.98518  4.58477  3.61503
          0.02903  3.94977  4.67212  0.61958  0.77255  0.48576  0.95510
    257   1.66877  4.31342  3.52294  3.02306  3.42683  3.50304  3.93022  2.41307  2.93917  2.45456  3.47178  3.38062  3.96870  3.27839  3.26343  2.82254  2.87133  2.43118  4.95929  3.25910    269 a - - -
          2.68618  4.42225  2.77519  2.73123  3.46354  2.40513  3.72494  3.29354  2.67741  2.69355  4.24690  2.90347  2.73739  3.18146  2.89801  2.37887  2.77519  2.98518  4.58477  3.61503
          0.02903  3.94977  4.67212  0.61958  0.77255  0.48576  0.95510
    258   3.05945  4.41892  4.60132  4.07228  3.37453  4.33145  4.77286  1.75840  3.94160  1.60132  3.20502  4.33451  4.62874  4.19774  4.15065  3.68702  3.31264  1.24459  5.31717  4.12843    270 v - - -
          2.68618  4.42225  2.77519  2.73123  3.46354  2.40513  3.72494  3.29354  2.67741  2.69355  4.24690  2.90347  2.73739  3.18146  2.89801  2.37887  2.77519  2.98518  4.58477  3.61503
          0.02903  3.94977  4.67212  0.61958  0.77255  0.48576  0.95510
    259   3.09139  4.48906  4.44471  4.06367  3.42682  4.14929  4.77770  0.98707  3.89329  1.99741  3.35051  4.29820  4.57336  4.23381  4.08105  3.65231  3.38930  1.85028  5.33341  4.07816    271 i - - -
          2.68618  4.42225  2.77519  2.73123  3.46354  2.40513  3.72494  3.29354  2.67741  2.69355  4.24690  2.90347  2.73739  3.18146  2.89801  2.37887  2.77519  2.98518  4.58477  3.61503
          0.02903  3.94977  4.67212  0.61958  0.77255  0.48576  0.95510
    260   2.60396  4.20429  3.76539  3.20902  3.33812  3.62708  4.00242  2.29884  3.10775  2.25577  2.17682  3.52811  4.03491  3.40530  3.39078  2.66902  2.66873  2.13107  4.89344  3.68485    272 v - - -
          2.68618  4.42225  2.77519  2.73123  3.46354  2.40513  3.72494  3.29354  2.67741  2.69355  4.24690  2.90347  2.73739  3.18146  2.89801  2.37887  2.77519  2.98518  4.58477  3.61503
          0.02903  3.94977  4.67212  0.61958  0.77255  0.48576  0.95510
    261   2.82469  2.75140  4.46543  3.92058  3.41954  4.03605  4.52917  1.68139  3.80177  2.11130  3.30831  4.11035  4.40821  4.04354  3.98967  3.37912  3.08872  1.39066  5.15092  3.95014    273 v - - -
          2.68618  4.42225  2.77519  2.73123  3.46354  2.40513  3.72494  3.29354  2.67741  2.69355  4.24690  2.90347  2.73739  3.18146  2.89801  2.37887  2.77519  2.98518  4.58477  3.61503
          0.02903  3.94977  4.67212  0.61958  0.77255  0.48576  0.95510
    262   3.07348  5.21258  0.81323  2.38513  4.60018  3.26998  4.00040  4.20612  3.09934  3.80081  4.78086  2.94529  3.92827  3.23986  3.62585  3.02731  3.41380  3.83717  5.75370  4.46065    274 d - - -
          2.68618  4.42225  2.77519  2.73123  3.46354  2.40513  3.72494  3.29354  2.67741  2.69355  4.24690  2.90347  2.73739  3.18146  2.89801  2.37887  2.77519  2.98518  4.58477  3.61503
          0.02903  3.94977  4.67212  0.61958  0.77255  0.48576  0.95510
    263   3.24237  4.68187  4.31345  3.95391  3.16599  4.08005  4.58540  2.37456  3.72089  0.78561  3.16528  4.22188  4.50229  4.07073  3.88422  3.66030  3.53320  2.43191  5.07307  3.81415    275 l - - -
          2.68618  4.42225  2.77519  2.73123  3.46354  2.40513  3.72494  3.29354  2.67741  2.69355  4.24690  2.90347  2.73739  3.18146  2.89801  2.37887  2.77519  2.98518  4.58477  3.61503
          0.02903  3.94977  4.67212  0.61958  0.77255  0.48576  0.95510
    264   1.74551  4.24273  3.47143  2.94939  3.09226  3.36478  3.88882  2.80442  2.89640  2.59054  3.34130  3.29579  3.86362  3.20888  3.23879  2.51102  2.59367  2.55748  5.00395  3.76042    276 a - - -
          2.68618  4.42225  2.77519  2.73123  3.46354  2.40513  3.72494  3.29354  2.67741  2.69355  4.24690  2.90347  2.73739  3.18146  2.89801  2.37887  2.77519  2.98518  4.58477  3.61503
          0.02903  3.94977  4.67212  0.61958  0.77255  0.48576  0.95510
    265   2.42354  4.57279  3.03058  2.59374  3.97962  2.06870  3.73777  3.05495  2.20122  3.00364  3.86403  3.04498  3.81301  2.93386  2.88631  2.64440  2.84236  3.00778  5.28398  3.99850    277 g - - -
          2.68618  4.42225  2.77519  2.73123  3.46354  2.40513  3.72494  3.29354  2.67741  2.69355  4.24690  2.90347  2.73739  3.18146  2.89801  2.37887  2.77519  2.98518  4.58477  3.61503
          0.02903  3.94977  4.67212  0.61958  0.77255  0.48576  0.95510
    266   2.90697  5.31940  1.13348  2.14377  4.64138  3.18584  3.80648  4.22305  2.85876  3.77865  4.66365  2.47948  3.83497  2.99808  3.43631  2.82419  3.22845  3.80379  5.88017  4.39518    278 d - - -
          2.68618  4.42225  2.77519  2.73123  3.46354  2.40513  3.72494  3.29354  2.67741  2.69355  4.24690  2.90347  2.73739  3.18146  2.89801  2.37887  2.77519  2.98518  4.58477  3.61503
          0.02903  3.94977  4.67212  0.61958  0.77255  0.48576  0.95510
    267   3.09797  4.43689  4.68457  4.13011  3.25444  4.38721  4.76368  1.36170  4.01014  1.61239  2.53782  4.38569  4.63523  4.20172  4.18439  3.72711  3.33378  1.76404  5.22742  4.10236    279 i - - -
          2.68618  4.42225  2.77519  2.73123  3.46354  2.40513  3.72494  3.29354  2.67741  2.69355  4.24690  2.90347  2.73739  3.18146  2.89801  2.37887  2.77519  2.98518  4.58477  3.61503
          0.02903  3.94977  4.67212  0.61958  0.77255  0.48576  0.95510
    268   2.53379  4.79774  2.42848  2.35422  4.24448  3.23984  3.70414  3.68075  2.56553  3.27229  4.09109  2.68549  3.77054  2.78951  3.03890  1.79350  2.65282  3.29905  5.49355  4.13691    280 s - - -
          2.68618  4.42225  2.77519  2.73123  3.46354  2.40513  3.72494  3.29354  2.67741  2.69355  4.24690  2.90347  2.73739  3.18146  2.89801  2.37887  2.77519  2.98518  4.58477  3.61503
          0.02903  3.94977  4.67212  0.61958  0.77255  0.48576  0.95510
    269   2.46680  3.87866  3.26536  2.75066  3.79629  3.30010  3.79704  3.12529  2.43544  2.84118  3.71509  3.14908  2.11757  3.03291  3.01267  2.57345  2.77757  2.63752  5.16463  3.90369    281 p - - -
          2.68618  4.42225  2.77519  2.73123  3.46354  2.40513  3.72494  3.29354  2.67741  2.69355  4.24690  2.90347  2.73739  3.18146  2.89801  2.37887  2.77519  2.98518  4.58477  3.61503
          0.02903  3.94977  4.67212  0.61958  0.77255  0.48576  0.95510
    270   3.24237  4.68187  4.31345  3.95391  3.16599  4.08005  4.58540  2.37456  3.72089  0.78561  3.16528  4.22188  4.50229  4.07073  3.88422  3.66030  3.53320  2.43191  5.07307  3.81415    282 l - - -
          2.68618  4.42225  2.77519  2.73123  3.46354  2.40513  3.72494  3.29354  2.67741  2.69355  4.24690  2.90347  2.73739  3.18146  2.89801  2.37887  2.77519  2.98518  4.58477  3.61503
          0.02903  3.94977  4.67212  0.61958  0.77255  0.48576  0.95510
    271   3.22671  4.60929  4.60525  4.09678  3.10195  4.39031  4.71758  1.91922  3.88934  0.95043  2.96590  4.37716  4.65295  4.13828  4.06209  3.77087  3.47199  2.13985  5.13718  3.94906    283 l - - -
          2.68618  4.42225  2.77519  2.73123  3.46354  2.40513  3.72494  3.29354  2.67741  2.69355  4.24690  2.90347  2.73739  3.18146  2.89801  2.37887  2.77519  2.98518  4.58477  3.61503
          0.02903  3.94977  4.67212  0.61958  0.77255  0.48576  0.95510
    272   2.59744  4.85831  2.58267  1.99690  4.11895  3.35776  3.60044  3.53195  2.39803  2.95781  3.93694  2.87411  3.77888  2.63558  2.86659  2.60913  2.54363  2.92952  5.35609  4.00265    284 e - - -
          2.68618  4.42225  2.77519  2.73123  3.46354  2.40513  3.72494  3.29354  2.67741  2.69355  4.24690  2.90347  2.73739  3.18146  2.89801  2.37887  2.77519  2.98518  4.58477  3.61503
          0.02903  3.94977  4.67212  0.61958  0.77255  0.48576  0.95510
    273   2.85206  4.35382  4.05265  3.21403  2.77305  3.94122  4.18910  2.17624  3.38469  1.31682  3.08101  3.81289  4.26710  3.64614  3.62860  3.23697  3.08355  2.25038  4.86569  3.62536    285 l - - -
          2.68618  4.42225  2.77519  2.73123  3.46354  2.40513  3.72494  3.29354  2.67741  2.69355  4.24690  2.90347  2.73739  3.18146  2.89801  2.37887  2.77519  2.98518  4.58477  3.61503
          0.02903  3.94977  4.67212  0.61958  0.77255  0.48576  0.95510
    274   2.52909  3.69638  1.99002  2.42154  4.12577  3.26223  3.68827  3.54181  2.53108  3.15791  3.97544  2.71904  3.76201  2.85174  2.99407  2.37401  2.70344  3.17651  5.39364  4.05534    286 d - - -
          2.68618  4.42225  2.77519  2.73123  3.46354  2.40513  3.72494  3.29354  2.67741  2.69355  4.24690  2.90347  2.73739  3.18146  2.89801  2.37887  2.77519  2.98518  4.58477  3.61503
          0.08306  3.94977  2.80607  0.61958  0.77255  0.48576  0.95510
    275   1.80866  4.20648  3.42055  2.96128  3.81407  3.14947  3.96496  2.72958  2.91491  2.84261  3.74576  3.25074  3.76067  3.24247  3.25649  1.91793  2.66250  2.63801  5.23326  3.99526    287 a - - -
          2.68618  4.42225  2.77519  2.73123  3.46354  2.40513  3.72494  3.29354  2.67741  2.69355  4.24690  2.90347  2.73739  3.18146  2.89801  2.37887  2.77519  2.98518  4.58477  3.61503
          0.03062  3.89733  4.61968  0.61958  0.77255  0.53494  0.88118
    276   2.83042  5.35695  1.58353  1.97930  4.64299  3.20881  3.67659  4.14077  2.41864  3.64442  4.47141  2.28903  3.78814  2.83104  3.16566  2.73643  3.10198  3.72685  5.80985  4.33886    288 d - - -
          2.68618  4.42225  2.77519  2.73123  3.46354  2.40513  3.72494  3.29354  2.67741  2.69355  4.24690  2.90347  2.73739  3.18146  2.89801  2.37887  2.77519  2.98518  4.58477  3.61503
          0.03062  3.89733  4.61968  0.61958  0.77255  0.53494  0.88118
    277   2.37635  4.65111  2.90277  2.22641  3.95753  3.33813  3.66357  3.32830  2.46971  2.97965  3.73289  2.95979  3.79473  2.72662  2.88457  2.59820  2.15383  3.02063  5.25558  3.95029    289 t - - -
          2.68618  4.42225  2.77519  2.73123  3.46354  2.40513  3.72494  3.29354  2.67741  2.69355  4.24690  2.90347  2.73739  3.18146  2.89801  2.37887  2.77519  2.98518  4.58477  3.61503
          0.03062  3.89733  4.61968  0.61958  0.77255  0.53494  0.88118
    278   3.18296  4.63774  4.22946  3.86922  3.14488  4.01383  4.51715  2.35006  3.63674  0.84519  3.15971  4.14231  4.44478  3.99912  3.80882  3.58730  3.47600  2.39389  5.03339  3.76252    290 l - - -
          2.68618  4.42225  2.77519  2.73123  3.46354  2.40513  3.72494  3.29354  2.67741  2.69355  4.24690  2.90347  2.73739  3.18146  2.89801  2.37887  2.77519  2.98518  4.58477  3.61503
          0.03062  3.89733  4.61968  0.61958  0.77255  0.53494  0.88118
    279   3.03315  4.87095  3.52630  3.03192  4.23182  3.51665  3.84175  3.77508  2.24666  3.28647  4.28581  3.38986  4.01785  3.06067  0.94109  3.11601  3.29730  3.49790  5.30467  4.15358    291 r - - -
          2.68618  4.42225  2.77519  2.73123  3.46354  2.40513  3.72494  3.29354  2.67741  2.69355  4.24690  2.90347  2.73739  3.18146  2.89801  2.37887  2.77519  2.98518  4.58477  3.61503
          0.03062  3.89733  4.61968  0.61958  0.77255  0.45620  1.00427
    280   2.76663  5.17838  2.43027  1.58924  4.48833  3.30261  3.64348  3.94296  2.12588  3.46427  4.27706  2.60928  3.81038  2.78540  2.88388  2.71450  2.89889  3.55700  5.62883  4.23226    292 e - - -
          2.68618  4.42225  2.77519  2.73123  3.46354  2.40513  3.72494  3.29354  2.67741  2.69355  4.24690  2.90347  2.73739  3.18146  2.89801  2.37887  2.77519  2.98518  4.58477  3.61503
          0.02903  3.94977  4.67212  0.61958  0.77255  0.48576  0.95510
    281   2.65371  4.69329  3.16947  2.59428  3.94492  3.46665  3.63960  3.08588  2.28838  2.82061  3.80673  2.85616  3.86317  2.78500  1.90777  2.72774  2.65241  3.03031  5.20145  3.92750    293 r - - -
          2.68618  4.42225  2.77519  2.73123  3.46354  2.40513  3.72494  3.29354  2.67741  2.69355  4.24690  2.90347  2.73739  3.18146  2.89801  2.37887  2.77519  2.98518  4.58477  3.61503
          0.02903  3.94977  4.67212  0.61958  0.77255  0.48576  0.95510
    282   3.16607  4.54071  4.62765  4.09074  3.17066  4.38289  4.74742  1.90254  3.93239  1.05040  2.99371  4.37075  4.64095  4.15090  4.11631  3.73780  3.40932  1.86616  5.19727  4.05271    294 l - - -
          2.68618  4.42225  2.77519  2.73123  3.46354  2.40513  3.72494  3.29354  2.67741  2.69355  4.24690  2.90347  2.73739  3.18146  2.89801  2.37887  2.77519  2.98518  4.58477  3.61503
          0.02903  3.94977  4.67212  0.61958  0.77255  0.48576  0.95510
    283   2.96170  4.53653  3.82617  3.38338  2.19524  3.82107  3.58268  3.04931  3.29531  2.62098  3.68367  3.58942  4.22411  3.53739  3.54640  2.70380  3.21600  2.86875  3.98211  1.36323    295 y - - -
          2.68618  4.42225  2.77519  2.73123  3.46354  2.40513  3.72494  3.29354  2.67741  2.69355  4.24690  2.90347  2.73739  3.18146  2.89801  2.37887  2.77519  2.98518  4.58477  3.61503
          0.02903  3.94977  4.67212  0.61958  0.77255  0.48576  0.95510
    284   2.56305  4.55659  2.85889  2.56029  3.82195  3.38514  3.70400  2.86362  2.42888  2.85607  3.72087  3.03629  3.82697  2.91165  2.96357  2.60843  1.98128  2.86696  5.17049  3.88115    296 t - - -
          2.68618  4.42225  2.77519  2.73123  3.46354  2.40513  3.72494  3.29354  2.67741  2.69355  4.24690  2.90347  2.73739  3.18146  2.89801  2.37887  2.77519  2.98518  4.58477  3.61503
          0.02903  3.94977  4.67212  0.61958  0.77255  0.48576  0.95510
    285   1.95506  4.43554  3.12639  2.66539  4.03458  3.18712  3.80120  3.43443  2.63489  3.07959  3.91240  3.07095  2.63038  2.99961  2.75358  2.18847  2.67728  3.05552  5.34025  4.06206    297 a - - -
          2.68618  4.42225  2.77519  2.73123  3.46354  2.40513  3.72494  3.29354  2.67741  2.69355  4.24690  2.90347  2.73739  3.18146  2.89801  2.37887  2.77519  2.98518  4.58477  3.61503
          0.02903  3.94977  4.67212  0.61958  0.77255  0.48576  0.95510
    286   2.71921  4.94643  3.02285  2.47980  4.25329  3.45624  3.58402  3.67052  1.67040  3.20945  4.02970  2.71558  3.85159  2.72224  2.28691  2.57067  2.93457  3.33240  5.36647  3.70978    298 k - - -
          2.68618  4.42225  2.77519  2.73123  3.46354  2.40513  3.72494  3.29354  2.67741  2.69355  4.24690  2.90347  2.73739  3.18146  2.89801  2.37887  2.77519  2.98518  4.58477  3.61503
          0.06838  3.94977  3.06105  0.61958  0.77255  0.48576  0.95510
    287   2.06419  4.48311  3.02166  2.42998  3.67499  3.42993  3.68744  2.78445  2.57856  2.72019  3.59216  3.06318  3.83354  2.91605  2.99120  2.67620  2.70787  2.72484  5.05461  3.47334    299 a - - -
          2.68618  4.42225  2.77519  2.73123  3.46354  2.40513  3.72494  3.29354  2.67741  2.69355  4.24690  2.90347  2.73739  3.18146  2.89801  2.37887  2.77519  2.98518  4.58477  3.61503
          0.03018  3.91157  4.63391  0.61958  0.77255  0.52208  0.89965
    288   2.59749  5.18574  1.99154  1.94650  4.48063  3.26226  3.62347  3.95703  2.35417  3.47148  4.26846  2.64602  3.77155  2.61978  2.99809  2.40376  2.97134  3.55448  5.64188  4.21336    300 e - - -
          2.68618  4.42225  2.77519  2.73123  3.46354  2.40513  3.72494  3.29354  2.67741  2.69355  4.24690  2.90347  2.73739  3.18146  2.89801  2.37887  2.77519  2.98518  4.58477  3.61503
          0.03018  3.91157  4.63391  0.61958  0.77255  0.52208  0.89965
    289   2.69968  3.66579  3.96817  3.39683  3.22138  3.76761  4.09390  2.15233  3.22672  1.50684  3.16490  3.68575  4.13867  3.53594  3.20326  3.06817  2.94472  2.18891  4.86527  3.65980    301 l - - -
          2.68610  4.42226  2.77520  2.73124  3.46355  2.40513  3.72495  3.29355  2.67741  2.69356  4.24690  2.90347  2.73740  3.18147  2.89797  2.37887  2.77520  2.98519  4.58478  3.61504
          0.09583  2.50510  4.63391  0.44007  1.03280  0.46371  0.99141
    290   2.48288  4.47278  3.17242  2.64214  3.72740  2.32976  3.71768  2.88922  2.41043  2.61867  3.63881  3.09493  3.64498  2.94408  2.96538  2.66876  2.79741  2.68975  5.09645  3.82519    303 g - - -
          2.68618  4.42225  2.77519  2.73123  3.46354  2.40513  3.72494  3.29354  2.67741  2.69355  4.24690  2.90347  2.73739  3.18146  2.89801  2.37887  2.77519  2.98518  4.58477  3.61503
          0.02903  3.94977  4.67212  0.61958  0.77255  0.48576  0.95510
    291   2.70052  5.03874  1.71376  2.19970  3.63732  3.28512  3.65655  3.76671  2.53897  3.33894  4.16020  2.48594  3.79281  2.81370  3.04808  2.60500  2.95954  3.40338  5.52342  4.11189    304 d - - -
          2.68618  4.42225  2.77519  2.73123  3.46354  2.40513  3.72494  3.29354  2.67741  2.69355  4.24690  2.90347  2.73739  3.18146  2.89801  2.37887  2.77519  2.98518  4.58477  3.61503
          0.02903  3.94977  4.67212  0.61958  0.77255  0.48576  0.95510
    292   2.56710  4.85526  2.71384  2.31264  4.10587  3.36956  3.27165  3.53062  2.31716  2.64443  3.92999  2.33800  3.78889  2.68562  2.83328  2.62721  2.80771  3.19697  5.34120  3.99642    305 e - - -
          2.68618  4.42225  2.77519  2.73123  3.46354  2.40513  3.72494  3.29354  2.67741  2.69355  4.24690  2.90347  2.73739  3.18146  2.89801  2.37887  2.77519  2.98518  4.58477  3.61503
          0.02903  3.94977  4.67212  0.61958  0.77255  0.48576  0.95510
    293   2.24686  4.28268  3.39044  2.68722  3.11221  3.50749  3.77317  2.64108  2.78268  2.34305  3.39206  3.24045  3.51000  3.09182  3.14325  2.61631  2.75006  2.40941  4.87613  3.63737    306 a - - -
          2.68618  4.42225  2.77519  2.73123  3.46354  2.40513  3.72494  3.29354  2.67741  2.69355  4.24690  2.90347  2.73739  3.18146  2.89801  2.37887  2.77519  2.98518  4.58477  3.61503
          0.02903  3.94977  4.67212  0.61958  0.77255  0.48576  0.95510
    294   2.06567  4.56275  2.75373  2.52618  3.92344  3.31098  3.70001  3.04768  2.55531  2.96098  3.80064  3.00044  2.90305  2.88805  2.99347  2.50157  2.64462  2.97909  5.24415  3.94168    307 a - - -
          2.68618  4.42225  2.77519  2.73123  3.46354  2.40513  3.72494  3.29354  2.67741  2.69355  4.24690  2.90347  2.73739  3.18146  2.89801  2.37887  2.77519  2.98518  4.58477  3.61503
          0.02903  3.94977  4.67212  0.61958  0.77255  0.48576  0.95510
    295   3.06407  4.40059  4.66703  4.14317  3.44965  4.37984  4.85446  1.58112  4.02400  1.81671  3.26854  4.39647  4.67367  4.28286  4.23389  3.74148  3.31878  1.17106  5.39538  4.20070    308 v - - -
          2.68618  4.42225  2.77519  2.73123  3.46354  2.40513  3.72494  3.29354  2.67741  2.69355  4.24690  2.90347  2.73739  3.18146  2.89801  2.37887  2.77519  2.98518  4.58477  3.61503
          0.02903  3.94977  4.67212  0.61958  0.77255  0.48576  0.95510
    296   2.50077  4.41246  3.18161  2.99250  4.34177  2.45279  4.17779  3.83136  3.12615  3.48708  4.37625  3.29847  1.14858  3.46079  3.44069  2.65106  2.95455  3.35424  5.56749  4.41152    309 p - - -
          2.68618  4.42225  2.77519  2.73123  3.46354  2.40513  3.72494  3.29354  2.67741  2.69355  4.24690  2.90347  2.73739  3.18146  2.89801  2.37887  2.77519  2.98518  4.58477  3.61503
          0.02903  3.94977  4.67212  0.61958  0.77255  0.48576  0.95510
    297   2.95462  4.32837  4.49841  3.95960  3.46227  4.22100  4.67221  1.46537  3.85088  1.90463  3.29594  4.21677  4.54225  4.11384  4.07270  3.56087  2.89897  1.39707  5.30066  4.11159    310 v - - -
          2.68618  4.42225  2.77519  2.73123  3.46354  2.40513  3.72494  3.29354  2.67741  2.69355  4.24690  2.90347  2.73739  3.18146  2.89801  2.37887  2.77519  2.98518  4.58477  3.61503
          0.02903  3.94977  4.67212  0.61958  0.77255  0.48576  0.95510
    298   2.70473  4.78668  3.15553  2.58473  4.03283  3.48995  3.63110  3.37892  1.61232  2.98350  3.56177  3.05519  3.88133  2.62815  2.54393  2.75948  2.92494  2.80979  5.25894  3.98488    311 k - - -
          2.68618  4.42225  2.77519  2.73123  3.46354  2.40513  3.72494  3.29354  2.67741  2.69355  4.24690  2.90347  2.73739  3.18146  2.89801  2.37887  2.77519  2.98518  4.58477  3.61503
          0.02903  3.94977  4.67212  0.61958  0.77255  0.48576  0.95510
    299   3.13048  4.57658  4.44834  3.97721  3.13973  4.20482  4.63510  2.15007  3.76472  0.96528  3.03146  4.24133  4.55241  4.05487  3.95097  3.60692  3.40439  2.03125  5.13166  3.91521    312 l - - -
          2.68618  4.42225  2.77519  2.73123  3.46354  2.40513  3.72494  3.29354  2.67741  2.69355  4.24690  2.90347  2.73739  3.18146  2.89801  2.37887  2.77519  2.98518  4.58477  3.61503
          0.02903  3.94977  4.67212  0.61958  0.77255  0.48576  0.95510
    300   3.01019  4.38722  4.58370  4.10109  3.52576  4.25224  4.85039  1.60876  3.97235  2.06690  3.36281  4.33353  4.62178  4.26889  4.19197  3.64326  3.29178  1.06285  5.45082  4.22279    313 v - - -
          2.68618  4.42225  2.77519  2.73123  3.46354  2.40513  3.72494  3.29354  2.67741  2.69355  4.24690  2.90347  2.73739  3.18146  2.89801  2.37887  2.77519  2.98518  4.58477  3.61503
          0.02903  3.94977  4.67212  0.61958  0.77255  0.48576  0.95510
    301   2.82607  4.76975  3.11889  2.70803  2.95928  3.56210  1.92629  3.41008  2.60794  2.96395  3.90515  2.85826  3.98737  3.02736  2.95591  2.88361  3.06317  3.15021  4.50396  2.47663    314 h - - -
          2.68618  4.42225  2.77519  2.73123  3.46354  2.40513  3.72494  3.29354  2.67741  2.69355  4.24690  2.90347  2.73739  3.18146  2.89801  2.37887  2.77519  2.98518  4.58477  3.61503
          0.02903  3.94977  4.67212  0.61958  0.77255  0.48576  0.95510
    302   2.99865  4.39880  4.44836  3.91675  3.31876  4.20429  4.61261  1.43806  3.76426  1.51519  3.16067  4.18670  4.52051  4.03734  3.97374  3.54906  2.95219  1.85929  5.20889  4.03403    315 i - - -
          2.68618  4.42225  2.77519  2.73123  3.46354  2.40513  3.72494  3.29354  2.67741  2.69355  4.24690  2.90347  2.73739  3.18146  2.89801  2.37887  2.77519  2.98518  4.58477  3.61503
          0.02903  3.94977  4.67212  0.61958  0.77255  0.48576  0.95510
    303   2.78835  4.78701  2.75263  2.64602  4.16272  3.23646  3.98473  3.89000  2.89503  3.52819  4.48317  1.02819  3.89223  3.25783  3.25213  2.85273  3.17290  3.50440  5.45981  4.10567    316 n - - -
          2.68618  4.42225  2.77519  2.73123  3.46354  2.40513  3.72494  3.29354  2.67741  2.69355  4.24690  2.90347  2.73739  3.18146  2.89801  2.37887  2.77519  2.98518  4.58477  3.61503
          0.02903  3.94977  4.67212  0.61958  0.77255  0.48576  0.95510
    304   2.99735  5.09038  3.32113  2.74767  4.51207  3.59737  3.62332  3.88590  1.17408  3.36098  4.24389  3.16127  3.99923  2.76860  1.97642  3.00324  3.18590  3.57164  5.42318  4.23495    317 k - - -
          2.68618  4.42225  2.77519  2.73123  3.46354  2.40513  3.72494  3.29354  2.67741  2.69355  4.24690  2.90347  2.73739  3.18146  2.89801  2.37887  2.77519  2.98518  4.58477  3.61503
          0.02903  3.94977  4.67212  0.61958  0.77255  0.48576  0.95510
    305   2.67598  0.79629  4.21280  3.97021  3.94402  3.28243  4.60031  3.10089  3.79761  3.01283  4.13672  3.93659  3.99547  4.14056  3.90823  2.94775  3.14925  2.84022  5.34365  4.23111    318 c - - -
          2.68618  4.42225  2.77519  2.73123  3.46354  2.40513  3.72494  3.29354  2.67741  2.69355  4.24690  2.90347  2.73739  3.18146  2.89801  2.37887  2.77519  2.98518  4.58477  3.61503
          0.02903  3.94977  4.67212  0.61958  0.77255  0.48576  0.95510
    306   2.85591  4.60018  3.47147  3.32181  4.31001  3.28333  4.39276  3.87547  3.38575  3.49387  4.54716  3.62063  0.69568  3.77219  3.62237  3.02586  3.30360  3.51200  5.47521  4.43180    319 p - - -
          2.68618  4.42225  2.77519  2.73123  3.46354  2.40513  3.72494  3.29354  2.67741  2.69355  4.24690  2.90347  2.73739  3.18146  2.89801  2.37887  2.77519  2.98518  4.58477  3.61503
          0.02903  3.94977  4.67212  0.61958  0.77255  0.48576  0.95510
    307   3.05443  4.39149  4.69879  4.20377  3.51836  4.36249  4.93018  1.31912  4.08625  2.02786  3.33338  4.43363  4.68978  4.35843  4.29315  3.74801  3.32360  1.23788  5.47325  4.26596    320 v - - -
          2.68618  4.42225  2.77519  2.73123  3.46354  2.40513  3.72494  3.29354  2.67741  2.69355  4.24690  2.90347  2.73739  3.18146  2.89801  2.37887  2.77519  2.98518  4.58477  3.61503
          0.02903  3.94977  4.67212  0.61958  0.77255  0.48576  0.95510
    308   3.21213  4.63419  4.48901  4.01806  3.08027  4.29001  4.63456  2.10462  3.77421  0.90109  2.99630  4.29258  4.60220  4.07291  3.95053  3.69893  3.47245  2.23346  5.08527  3.84523    321 l - - -
          2.68618  4.42225  2.77519  2.73123  3.46354  2.40513  3.72494  3.29354  2.67741  2.69355  4.24690  2.90347  2.73739  3.18146  2.89801  2.37887  2.77519  2.98518  4.58477  3.61503
          0.02903  3.94977  4.67212  0.61958  0.77255  0.48576  0.95510
    309   0.90787  4.23152  3.54178  3.33693  4.13001  3.05392  4.34975  3.26715  3.35519  3.14516  4.16874  3.46678  3.80048  3.68934  3.60022  2.58127  2.86399  2.90818  5.54945  4.35837    322 a - - -
          2.68618  4.42225  2.77519  2.73123  3.46354  2.40513  3.72494  3.29354  2.67741  2.69355  4.24690  2.90347  2.73739  3.18146  2.89801  2.37887  2.77519  2.98518  4.58477  3.61503
          0.02903  3.94977  4.67212  0.61958  0.77255  0.48576  0.95510
    310   2.65811  4.79739  2.85259  2.47498  4.14808  3.34414  3.68219  3.57230  2.34301  3.15920  4.01631  2.96415  2.22439  2.20343  2.75324  2.69780  2.92724  3.16039  5.38156  4.06538    323 q - - -
          2.68618  4.42225  2.77519  2.73123  3.46354  2.40513  3.72494  3.29354  2.67741  2.69355  4.24690  2.90347  2.73739  3.18146  2.89801  2.37887  2.77519  2.98518  4.58477  3.61503
          0.02903  3.94977  4.67212  0.61958  0.77255  0.48576  0.95510
    311   1.90500  4.44293  3.13828  2.47729  3.73442  3.37027  3.75359  2.66579  2.64779  2.77574  3.65198  3.10228  3.46598  2.99022  3.04353  2.56352  2.79831  2.77480  5.11584  3.84656    324 a - - -
          2.68618  4.42225  2.77519  2.73123  3.46354  2.40513  3.72494  3.29354  2.67741  2.69355  4.24690  2.90347  2.73739  3.18146  2.89801  2.37887  2.77519  2.98518  4.58477  3.61503
          0.02903  3.94977  4.67212  0.61958  0.77255  0.48576  0.95510
    312   2.73893  4.98363  2.65816  2.37736  4.37712  3.32031  3.67633  3.82950  1.97747  3.38041  4.21578  1.82255  3.83542  2.83389  2.73492  2.58050  3.00789  3.45700  5.53047  4.18791    325 n - - -
          2.68618  4.42225  2.77519  2.73123  3.46354  2.40513  3.72494  3.29354  2.67741  2.69355  4.24690  2.90347  2.73739  3.18146  2.89801  2.37887  2.77519  2.98518  4.58477  3.61503
          0.02903  3.94977  4.67212  0.61958  0.77255  0.48576  0.95510
    313   2.51992  4.27429  3.72653  3.23645  3.63993  3.47542  4.15655  2.27053  3.13365  2.46619  3.54415  3.52744  4.01233  3.47514  3.44098  2.83766  1.68165  2.04133  5.22369  3.99449    326 t - - -
          2.68618  4.42225  2.77519  2.73123  3.46354  2.40513  3.72494  3.29354  2.67741  2.69355  4.24690  2.90347  2.73739  3.18146  2.89801  2.37887  2.77519  2.98518  4.58477  3.61503
          0.02903  3.94977  4.67212  0.61958  0.77255  0.48576  0.95510
    314   3.22671  4.60929  4.60525  4.09678  3.10195  4.39031  4.71758  1.91922  3.88934  0.95043  2.96590  4.37716  4.65295  4.13828  4.06209  3.77087  3.47199  2.13985  5.13718  3.94906    327 l - - -
          2.68618  4.42225  2.77519  2.73123  3.46354  2.40513  3.72494  3.29354  2.67741  2.69355  4.24690  2.90347  2.73739  3.18146  2.89801  2.37887  2.77519  2.98518  4.58477  3.61503
          0.02903  3.94977  4.67212  0.61958  0.77255  0.48576  0.95510
    315   2.77925  4.78250  3.34211  2.77667  4.10074  3.48852  3.68075  3.53070  2.13567  2.91137  4.02245  3.17392  3.93701  2.86281  1.42920  2.64427  3.02950  3.23411  5.27945  4.01629    328 r - - -
          2.68618  4.42225  2.77519  2.73123  3.46354  2.40513  3.72494  3.29354  2.67741  2.69355  4.24690  2.90347  2.73739  3.18146  2.89801  2.37887  2.77519  2.98518  4.58477  3.61503
          0.02903  3.94977  4.67212  0.61958  0.77255  0.48576  0.95510
    316   2.53437  4.53799  3.08958  2.59354  3.87268  3.34916  3.71181  2.98677  2.35210  2.90589  3.76230  3.05090  2.37290  2.91381  2.91344  2.51042  2.56656  2.93202  5.19982  3.91733    329 k - - -
          2.68618  4.42225  2.77519  2.73123  3.46354  2.40513  3.72494  3.29354  2.67741  2.69355  4.24690  2.90347  2.73739  3.18146  2.89801  2.37887  2.77519  2.98518  4.58477  3.61503
          0.02903  3.94977  4.67212  0.61958  0.77255  0.48576  0.95510
    317   2.68885  4.96508  2.66199  1.65850  4.25521  3.34094  3.63495  3.67609  2.34347  3.25112  4.07500  2.85732  3.80927  2.62305  2.83195  2.54174  2.93386  3.03571  5.45793  4.10308    330 e - - -
          2.68618  4.42225  2.77519  2.73123  3.46354  2.40513  3.72494  3.29354  2.67741  2.69355  4.24690  2.90347  2.73739  3.18146  2.89801  2.37887  2.77519  2.98518  4.58477  3.61503
          0.02903  3.94977  4.67212  0.61958  0.77255  0.48576  0.95510
    318   2.91785  5.30465  1.15202  2.17789  4.42718  3.22929  3.32143  4.15041  2.79513  3.67683  4.56559  2.74921  3.84908  2.97821  3.34034  2.83833  3.21738  3.75924  5.70498  4.22016    331 d - - -
          2.68618  4.42225  2.77519  2.73123  3.46354  2.40513  3.72494  3.29354  2.67741  2.69355  4.24690  2.90347  2.73739  3.18146  2.89801  2.37887  2.77519  2.98518  4.58477  3.61503
          0.02903  3.94977  4.67212  0.61958  0.77255  0.48576  0.95510
    319   1.22702  4.13940  3.52615  3.22134  4.11022  2.99402  4.22946  3.21035  3.20472  3.10897  4.04110  3.35754  3.72676  3.52541  3.48722  2.44991  2.15728  2.82355  5.53541  4.32769    332 a - - -
          2.68618  4.42225  2.77519  2.73123  3.46354  2.40513  3.72494  3.29354  2.67741  2.69355  4.24690  2.90347  2.73739  3.18146  2.89801  2.37887  2.77519  2.98518  4.58477  3.61503
          0.02903  3.94977  4.67212  0.61958  0.77255  0.48576  0.95510
    320   2.68820  5.10644  2.11192  1.83021  4.39805  2.99105  3.62456  3.42269  2.46882  3.39628  4.19266  2.54634  3.77774  2.76078  2.98002  2.64659  2.93820  3.47191  5.57942  4.16814    333 e - - -
          2.68618  4.42225  2.77519  2.73123  3.46354  2.40513  3.72494  3.29354  2.67741  2.69355  4.24690  2.90347  2.73739  3.18146  2.89801  2.37887  2.77519  2.98518  4.58477  3.61503
          0.02903  3.94977  4.67212  0.61958  0.77255  0.48576  0.95510
    321   3.09345  4.92676  3.59206  3.08732  4.30095  3.56634  3.88160  3.84818  2.27044  3.35008  4.34843  3.44107  4.06533  3.09826  0.86659  3.17400  3.35425  3.56884  5.35277  4.21171    334 r - - -
          2.68618  4.42225  2.77519  2.73123  3.46354  2.40513  3.72494  3.29354  2.67741  2.69355  4.24690  2.90347  2.73739  3.18146  2.89801  2.37887  2.77519  2.98518  4.58477  3.61503
          0.02903  3.94977  4.67212  0.61958  0.77255  0.48576  0.95510
    322   2.84854  4.41128  4.06789  3.58532  3.30999  3.85192  4.36649  2.24426  3.39924  1.21461  3.19850  3.86635  4.28678  3.74311  3.63676  3.22181  2.70215  2.11790  5.12969  3.92519    335 l - - -
          2.68618  4.42225  2.77519  2.73123  3.46354  2.40513  3.72494  3.29354  2.67741  2.69355  4.24690  2.90347  2.73739  3.18146  2.89801  2.37887  2.77519  2.98518  4.58477  3.61503
          0.02903  3.94977  4.67212  0.61958  0.77255  0.48576  0.95510
    323   2.41095  4.70341  2.69134  2.44334  4.28367  1.89295  3.77724  3.71282  2.44116  3.31850  4.15253  2.40813  3.77816  2.95895  3.02911  2.62230  2.90432  3.31189  5.53276  4.20393    336 g - - -
          2.68618  4.42225  2.77519  2.73123  3.46354  2.40513  3.72494  3.29354  2.67741  2.69355  4.24690  2.90347  2.73739  3.18146  2.89801  2.37887  2.77519  2.98518  4.58477  3.61503
          0.02903  3.94977  4.67212  0.61958  0.77255  0.48576  0.95510
    324   3.11889  4.45613  4.70000  4.15214  2.73578  4.38611  4.68525  1.35462  4.03625  1.50736  3.02790  4.38536  4.63069  4.19840  4.19306  3.72715  3.35284  1.90395  5.08864  3.87762    337 i - - -
          2.68618  4.42225  2.77519  2.73123  3.46354  2.40513  3.72494  3.29354  2.67741  2.69355  4.24690  2.90347  2.73739  3.18146  2.89801  2.37887  2.77519  2.98518  4.58477  3.61503
          0.02903  3.94977  4.67212  0.61958  0.77255  0.48576  0.95510
    325   2.75743  5.28854  1.66120  2.14584  4.58106  3.24790  3.56552  4.07732  2.34377  3.58680  4.40294  2.17619  3.80156  2.82519  3.10205  2.72550  3.06754  3.66892  5.74890  4.29873    338 d - - -
          2.68618  4.42225  2.77519  2.73123  3.46354  2.40513  3.72494  3.29354  2.67741  2.69355  4.24690  2.90347  2.73739  3.18146  2.89801  2.37887  2.77519  2.98518  4.58477  3.61503
          0.02903  3.94977  4.67212  0.61958  0.77255  0.48576  0.95510
    326   2.86866  4.90679  3.37945  2.73998  4.21427  3.58706  3.62160  3.19977  1.88599  3.12298  4.01403  3.15805  3.96619  2.78059  1.47127  2.91512  3.06566  3.27819  5.30264  4.08240    339 r - - -
          2.68618  4.42225  2.77519  2.73123  3.46354  2.40513  3.72494  3.29354  2.67741  2.69355  4.24690  2.90347  2.73739  3.18146  2.89801  2.37887  2.77519  2.98518  4.58477  3.61503
          0.02903  3.94977  4.67212  0.61958  0.77255  0.48576  0.95510
    327   2.62614  4.91350  2.45377  2.33060  4.13598  3.35877  3.59622  3.61005  2.35488  3.03481  3.98768  2.79051  3.78620  2.09063  2.83682  2.62637  2.86160  3.26304  5.36632  3.45579    340 q - - -
          2.68618  4.42225  2.77519  2.73123  3.46354  2.40513  3.72494  3.29354  2.67741  2.69355  4.24690  2.90347  2.73739  3.18146  2.89801  2.37887  2.77519  2.98518  4.58477  3.61503
          0.02903  3.94977  4.67212  0.61958  0.77255  0.48576  0.95510
    328   2.58161  4.61212  3.08182  2.52883  3.26216  3.43753  2.79190  3.20679  2.45045  2.70056  3.69834  2.90366  3.82651  2.55395  2.74650  2.66481  2.68929  2.92669  5.10235  3.78848    341 k - - -
          2.68618  4.42225  2.77519  2.73123  3.46354  2.40513  3.72494  3.29354  2.67741  2.69355  4.24690  2.90347  2.73739  3.18146  2.89801  2.37887  2.77519  2.98518  4.58477  3.61503
          0.02903  3.94977  4.67212  0.61958  0.77255  0.48576  0.95510
    329   2.61932  1.61171  3.91791  3.45683  3.11274  3.49265  4.01589  2.69470  3.27481  2.47267  3.52086  3.63205  4.02988  3.60273  3.49017  2.90413  2.95310  2.49706  4.69306  2.75671    342 c - - -
          2.68618  4.42225  2.77519  2.73123  3.46354  2.40513  3.72494  3.29354  2.67741  2.69355  4.24690  2.90347  2.73739  3.18146  2.89801  2.37887  2.77519  2.98518  4.58477  3.61503
          0.02903  3.94977  4.67212  0.61958  0.77255  0.48576  0.95510
    330   2.53874  4.21793  3.63806  2.97533  3.26445  3.61837  3.87332  2.46368  2.95982  1.76297  3.08471  3.42301  3.98701  3.10813  3.25527  2.88313  2.82904  2.41599  4.78827  3.17358    343 l - - -
          2.68618  4.42225  2.77519  2.73123  3.46354  2.40513  3.72494  3.29354  2.67741  2.69355  4.24690  2.90347  2.73739  3.18146  2.89801  2.37887  2.77519  2.98518  4.58477  3.61503
          0.02903  3.94977  4.67212  0.61958  0.77255  0.48576  0.95510
    331   2.70322  5.12502  1.88671  2.23889  4.43228  3.31269  3.61201  3.89539  2.23209  3.41145  4.20550  2.79146  3.78837  2.49260  2.66740  2.52312  2.94668  3.50256  5.57430  4.17723    344 d - - -
          2.68618  4.42225  2.77519  2.73123  3.46354  2.40513  3.72494  3.29354  2.67741  2.69355  4.24690  2.90347  2.73739  3.18146  2.89801  2.37887  2.77519  2.98518  4.58477  3.61503
          0.02903  3.94977  4.67212  0.61958  0.77255  0.48576  0.95510
    332   2.79047  4.98509  2.59000  2.39598  4.34846  3.29675  3.74076  3.85601  2.22126  3.43352  4.30436  1.48791  3.85923  2.92307  2.82852  2.79032  3.08319  3.48981  5.54658  4.18822    345 n - - -
          2.68618  4.42225  2.77519  2.73123  3.46354  2.40513  3.72494  3.29354  2.67741  2.69355  4.24690  2.90347  2.73739  3.18146  2.89801  2.37887  2.77519  2.98518  4.58477  3.61503
          0.02903  3.94977  4.67212  0.61958  0.77255  0.48576  0.95510
    333   3.22671  4.60929  4.60525  4.09678  3.10195  4.39031  4.71758  1.91922  3.88934  0.95043  2.96590  4.37716  4.65295  4.13828  4.06209  3.77087  3.47199  2.13985  5.13718  3.94906    346 l - - -
          2.68618  4.42225  2.77519  2.73123  3.46354  2.40513  3.72494  3.29354  2.67741  2.69355  4.24690  2.90347  2.73739  3.18146  2.89801  2.37887  2.77519  2.98518  4.58477  3.61503
          0.02903  3.94977  4.67212  0.61958  0.77255  0.48576  0.95510
    334   2.48254  4.91159  2.85908  2.22541  4.19632  3.38312  3.58477  3.62092  1.98533  2.97590  3.98549  2.65051  3.79357  2.59774  2.72159  2.60233  2.72263  3.27164  5.37849  4.03713    347 k - - -
          2.68618  4.42225  2.77519  2.73123  3.46354  2.40513  3.72494  3.29354  2.67741  2.69355  4.24690  2.90347  2.73739  3.18146  2.89801  2.37887  2.77519  2.98518  4.58477  3.61503
          0.02903  3.94977  4.67212  0.61958  0.77255  0.48576  0.95510
    335   3.05756  4.40464  4.63634  4.09352  3.33870  4.34587  4.76312  1.52592  3.97548  1.47846  3.15123  4.34870  4.62225  4.19929  4.16842  3.69112  3.20348  1.55861  5.27978  4.12773    348 l - - -
          2.68618  4.42225  2.77519  2.73123  3.46354  2.40513  3.72494  3.29354  2.67741  2.69355  4.24690  2.90347  2.73739  3.18146  2.89801  2.37887  2.77519  2.98518  4.58477  3.61503
          0.02903  3.94977  4.67212  0.61958  0.77255  0.48576  0.95510
    336   3.12128  4.56069  4.46344  3.98242  3.15450  4.21430  4.64556  2.12497  3.78054  0.99524  3.03505  4.24737  4.55550  4.06188  3.96893  3.60863  3.39240  1.95644  5.14566  3.93956    349 l - - -
          2.68618  4.42225  2.77519  2.73123  3.46354  2.40513  3.72494  3.29354  2.67741  2.69355  4.24690  2.90347  2.73739  3.18146  2.89801  2.37887  2.77519  2.98518  4.58477  3.61503
          0.02903  3.94977  4.67212  0.61958  0.77255  0.48576  0.95510
    337   3.03180  5.10266  3.44915  2.80270  4.53852  3.64057  3.60931  3.89422  1.62673  3.35680  4.23986  3.19668  4.02077  2.75204  1.32607  3.03954  3.20524  3.58621  5.41025  4.24372    350 r - - -
          2.68618  4.42225  2.77519  2.73123  3.46354  2.40513  3.72494  3.29354  2.67741  2.69355  4.24690  2.90347  2.73739  3.18146  2.89801  2.37887  2.77519  2.98518  4.58477  3.61503
          0.02903  3.94977  4.67212  0.61958  0.77255  0.48576  0.95510
    338   2.71057  5.13054  2.52915  1.94754  4.45402  3.34787  3.59119  3.90788  1.85479  3.40697  4.19683  2.70023  3.79912  2.65669  2.58644  2.66860  2.94356  3.51389  5.55070  4.17440    351 k - - -
          2.68618  4.42225  2.77519  2.73123  3.46354  2.40513  3.72494  3.29354  2.67741  2.69355  4.24690  2.90347  2.73739  3.18146  2.89801  2.37887  2.77519  2.98518  4.58477  3.61503
          0.02903  3.94977  4.67212  0.61958  0.77255  0.48576  0.95510
    339   2.68047  4.89338  2.65232  2.36977  4.11612  3.29818  2.81285  3.72322  2.48435  3.29157  4.12999  1.88608  3.81557  2.86241  2.90399  2.40115  2.95833  3.36042  5.39407  3.99168    352 n - - -
          2.68618  4.42225  2.77519  2.73123  3.46354  2.40513  3.72494  3.29354  2.67741  2.69355  4.24690  2.90347  2.73739  3.18146  2.89801  2.37887  2.77519  2.98518  4.58477  3.61503
          0.02903  3.94977  4.67212  0.61958  0.77255  0.48576  0.95510
    340   2.53681  4.59193  2.98537  2.56602  3.79040  3.36604  3.70713  3.27359  2.54072  2.91693  3.78875  3.03436  2.13419  2.75219  2.92676  2.61891  2.85986  2.98265  5.15044  3.27267    353 p - - -
          2.68618  4.42225  2.77519  2.73123  3.46354  2.40513  3.72494  3.29354  2.67741  2.69355  4.24690  2.90347  2.73739  3.18146  2.89801  2.37887  2.77519  2.98518  4.58477  3.61503
          0.02903  3.94977  4.67212  0.61958  0.77255  0.48576  0.95510
    341   2.63363  4.96836  2.49732  2.12998  3.57206  3.33505  3.59941  3.68249  2.40103  3.24105  4.04124  2.67496  3.77712  2.10718  2.88061  2.62063  2.87262  3.32123  5.43633  4.05707    354 q - - -
          2.68618  4.42225  2.77519  2.73123  3.46354  2.40513  3.72494  3.29354  2.67741  2.69355  4.24690  2.90347  2.73739  3.18146  2.89801  2.37887  2.77519  2.98518  4.58477  3.61503
          0.02903  3.94977  4.67212  0.61958  0.77255  0.48576  0.95510
    342   3.07052  4.39981  4.69171  4.16685  3.45008  4.39787  4.87202  1.52639  4.05063  1.81233  3.26474  4.41716  4.68542  4.30344  4.25662  3.75966  3.32383  1.20033  5.40100  4.21095    355 v - - -
          2.68618  4.42225  2.77519  2.73123  3.46354  2.40513  3.72494  3.29354  2.67741  2.69355  4.24690  2.90347  2.73739  3.18146  2.89801  2.37887  2.77519  2.98518  4.58477  3.61503
          0.02903  3.94977  4.67212  0.61958  0.77255  0.48576  0.95510
    343   2.79653  4.68623  3.46922  2.85617  3.77012  3.60694  3.73969  2.72160  2.28948  2.56016  3.71903  3.26250  3.99952  2.95220  1.59333  2.92100  3.02257  2.85972  5.14546  3.87330    356 r - - -
          2.68618  4.42225  2.77519  2.73123  3.46354  2.40513  3.72494  3.29354  2.67741  2.69355  4.24690  2.90347  2.73739  3.18146  2.89801  2.37887  2.77519  2.98518  4.58477  3.61503
          0.02903  3.94977  4.67212  0.61958  0.77255  0.48576  0.95510
    344   2.79905  5.32410  1.84171  1.74001  4.61933  3.24648  3.66684  4.11595  2.56560  3.61250  4.41980  2.27930  3.79574  2.81013  2.91214  2.71588  3.06177  3.69683  5.77060  4.31150    357 e - - -
          2.68618  4.42225  2.77519  2.73123  3.46354  2.40513  3.72494  3.29354  2.67741  2.69355  4.24690  2.90347  2.73739  3.18146  2.89801  2.37887  2.77519  2.98518  4.58477  3.61503
          0.02903  3.94977  4.67212  0.61958  0.77255  0.48576  0.95510
    345   2.88651  4.90139  3.26634  2.74744  4.10471  3.55859  3.69181  3.44713  1.28676  2.67105  4.02429  3.17474  3.98336  2.86923  2.38953  2.94152  3.10930  3.20058  5.30483  4.03812    358 k - - -
          2.68618  4.42225  2.77519  2.73123  3.46354  2.40513  3.72494  3.29354  2.67741  2.69355  4.24690  2.90347  2.73739  3.18146  2.89801  2.37887  2.77519  2.98518  4.58477  3.61503
          0.02903  3.94977  4.67212  0.61958  0.77255  0.48576  0.95510
    346   2.80281  4.35491  4.45441  3.93537  3.50347  4.18345  4.69469  1.72996  3.81400  1.96358  3.33992  4.19812  4.53837  4.10654  4.05058  3.53966  3.22270  1.14935  5.36142  4.15269    359 v - - -
          2.68618  4.42225  2.77519  2.73123  3.46354  2.40513  3.72494  3.29354  2.67741  2.69355  4.24690  2.90347  2.73739  3.18146  2.89801  2.37887  2.77519  2.98518  4.58477  3.61503
          0.02903  3.94977  4.67212  0.61958  0.77255  0.48576  0.95510
    347   2.76470  4.27892  3.97103  3.41031  3.39111  3.87281  4.19264  1.91901  2.89683  2.00430  3.29870  3.73693  4.22814  3.59199  3.53069  3.16824  3.00509  1.54719  5.03485  3.82350    360 v - - -
          2.68618  4.42225  2.77519  2.73123  3.46354  2.40513  3.72494  3.29354  2.67741  2.69355  4.24690  2.90347  2.73739  3.18146  2.89801  2.37887  2.77519  2.98518  4.58477  3.61503
          0.02903  3.94977  4.67212  0.61958  0.77255  0.48576  0.95510
    348   1.95890  4.92624  2.60260  1.99682  4.25265  3.30118  3.66575  3.68069  2.48575  3.26409  4.09025  2.59045  3.80032  2.65498  2.94022  2.63203  2.93568  3.32733  5.48134  4.12173    361 a - - -
          2.68618  4.42225  2.77519  2.73123  3.46354  2.40513  3.72494  3.29354  2.67741  2.69355  4.24690  2.90347  2.73739  3.18146  2.89801  2.37887  2.77519  2.98518  4.58477  3.61503
          0.02903  3.94977  4.67212  0.61958  0.77255  0.48576  0.95510
    349   3.10466  4.42512  4.73894  4.21268  3.40258  4.43849  4.89843  1.26456  4.09089  1.72111  3.21096  4.46141  4.70917  4.32829  4.28429  3.80259  3.35486  1.49333  5.38521  4.21070    362 i - - -
          2.68618  4.42225  2.77519  2.73123  3.46354  2.40513  3.72494  3.29354  2.67741  2.69355  4.24690  2.90347  2.73739  3.18146  2.89801  2.37887  2.77519  2.98518  4.58477  3.61503
          0.02903  3.94977  4.67212  0.61958  0.77255  0.48576  0.95510
    350   3.09282  4.56049  4.08586  3.63243  1.32874  3.99302  3.10183  2.91577  3.48030  2.12440  3.53431  3.76309  4.34742  3.69733  3.67355  3.32034  3.32737  2.81524  3.94404  2.28842    363 f - - -
          2.68618  4.42225  2.77519  2.73123  3.46354  2.40513  3.72494  3.29354  2.67741  2.69355  4.24690  2.90347  2.73739  3.18146  2.89801  2.37887  2.77519  2.98518  4.58477  3.61503
          0.02903  3.94977  4.67212  0.61958  0.77255  0.48576  0.95510
    351   1.79784  4.29173  3.41922  2.90515  3.62807  3.35169  3.88319  2.85221  2.83165  2.42726  3.24105  3.26612  3.85862  3.17274  3.17952  2.29858  2.78588  2.60149  5.07533  3.82866    364 a - - -
          2.68618  4.42225  2.77519  2.73123  3.46354  2.40513  3.72494  3.29354  2.67741  2.69355  4.24690  2.90347  2.73739  3.18146  2.89801  2.37887  2.77519  2.98518  4.58477  3.61503
          0.02903  3.94977  4.67212  0.61958  0.77255  0.48576  0.95510
    352   2.64751  4.98947  2.72140  1.88567  4.28102  3.36152  3.43503  3.72023  2.11163  3.26136  4.05704  2.85377  3.78748  2.51737  2.75289  2.63253  2.81213  3.09397  5.44228  4.08089    365 e - - -
          2.68618  4.42225  2.77519  2.73123  3.46354  2.40513  3.72494  3.29354  2.67741  2.69355  4.24690  2.90347  2.73739  3.18146  2.89801  2.37887  2.77519  2.98518  4.58477  3.61503
          0.02903  3.94977  4.67212  0.61958  0.77255  0.48576  0.95510
    353   2.11043  4.64756  2.93199  2.46748  3.52734  3.15824  3.43455  3.27679  2.33271  2.91122  3.74707  2.96960  3.63801  2.81142  2.84303  2.52513  2.79614  2.97911  5.18627  3.87674    366 a - - -
          2.68618  4.42225  2.77519  2.73123  3.46354  2.40513  3.72494  3.29354  2.67741  2.69355  4.24690  2.90347  2.73739  3.18146  2.89801  2.37887  2.77519  2.98518  4.58477  3.61503
          0.02903  3.94977  4.67212  0.61958  0.77255  0.48576  0.95510
    354   2.65547  5.12139  2.56671  1.85312  4.43873  3.33781  3.59067  3.89636  2.06880  3.39992  4.18665  2.58963  3.79006  2.55457  2.64068  2.65322  2.92983  3.50064  5.54986  4.16542    367 e - - -
          2.68620  4.42227  2.77522  2.73125  3.46356  2.40515  3.72497  3.29356  2.67743  2.69350  4.24692  2.90349  2.73742  3.18149  2.89803  2.37879  2.77514  2.98521  4.58479  3.61487
          0.06379  2.94804  4.67212  0.95532  0.48563  0.48576  0.95510
    355   2.57489  4.85909  2.69435  2.12228  4.19619  3.31584  3.66596  3.60895  2.45915  3.20285  4.03460  2.88357  2.26509  2.63338  2.89183  2.66686  2.73264  3.26502  5.43207  4.09114    373 e - - -
          2.68618  4.42225  2.77519  2.73123  3.46354  2.40513  3.72494  3.29354  2.67741  2.69355  4.24690  2.90347  2.73739  3.18146  2.89801  2.37887  2.77519  2.98518  4.58477  3.61503
          0.02903  3.94977  4.67212  0.61958  0.77255  0.48576  0.95510
    356   2.58966  4.42552  3.01318  2.70154  2.29030  3.48750  3.70433  2.95384  2.55467  2.63866  3.52933  2.87872  3.88526  3.01328  3.07424  2.74605  2.82449  2.66443  4.85285  3.30740    374 f - - -
          2.68618  4.42225  2.77519  2.73123  3.46354  2.40513  3.72494  3.29354  2.67741  2.69355  4.24690  2.90347  2.73739  3.18146  2.89801  2.37887  2.77519  2.98518  4.58477  3.61503
          0.02903  3.94977  4.67212  0.61958  0.77255  0.48576  0.95510
    357   2.37499  4.52179  3.12932  2.42763  3.71890  3.43966  3.67164  2.89839  2.33419  2.75977  3.56014  3.05400  3.54118  2.88551  2.94879  2.66828  2.61991  2.48396  5.07947  3.79809    375 k - - -
          2.68618  4.42225  2.77519  2.73123  3.46354  2.40513  3.72494  3.29354  2.67741  2.69355  4.24690  2.90347  2.73739  3.18146  2.89801  2.37887  2.77519  2.98518  4.58477  3.61503
          0.02903  3.94977  4.67212  0.61958  0.77255  0.48576  0.95510
    358   2.38248  4.80822  2.78733  2.09818  4.11313  3.15627  3.63384  3.53219  2.44349  2.92001  3.94773  2.66645  2.81413  2.78879  2.90115  2.61875  2.84722  3.19127  5.36326  4.02010    376 e - - -
          2.68618  4.42225  2.77519  2.73123  3.46354  2.40513  3.72494  3.29354  2.67741  2.69355  4.24690  2.90347  2.73739  3.18146  2.89801  2.37887  2.77519  2.98518  4.58477  3.61503
          0.02903  3.94977  4.67212  0.61958  0.77255  0.48576  0.95510
    359   2.26435  4.20775  3.27212  3.04979  4.20990  2.95726  4.16305  3.60642  3.10395  3.34690  4.23113  3.25193  3.70158  3.44290  3.40221  1.12265  2.57288  3.11673  5.58123  4.31596    377 s - - -
          2.68618  4.42225  2.77519  2.73123  3.46354  2.40513  3.72494  3.29354  2.67741  2.69355  4.24690  2.90347  2.73739  3.18146  2.89801  2.37887  2.77519  2.98518  4.58477  3.61503
          0.02903  3.94977  4.67212  0.61958  0.77255  0.48576  0.95510
    360   2.64897  5.03213  2.14302  2.11936  4.31730  3.31490  3.60336  3.77061  2.41674  2.98553  4.10709  2.50139  3.66630  2.64388  2.91115  2.62211  2.66712  3.39277  5.50353  4.11110    378 e - - -
          2.68618  4.42225  2.77519  2.73123  3.46354  2.40513  3.72494  3.29354  2.67741  2.69355  4.24690  2.90347  2.73739  3.18146  2.89801  2.37887  2.77519  2.98518  4.58477  3.61503
          0.02903  3.94977  4.67212  0.61958  0.77255  0.48576  0.95510
    361   2.83877  5.23365  1.87053  2.16859  4.56633  3.20436  3.76291  4.11897  2.74516  3.66722  4.52351  1.52161  3.81968  2.94117  3.28862  2.77362  3.14474  3.70577  5.79319  4.33153    379 n - - -
          2.68618  4.42225  2.77519  2.73123  3.46354  2.40513  3.72494  3.29354  2.67741  2.69355  4.24690  2.90347  2.73739  3.18146  2.89801  2.37887  2.77519  2.98518  4.58477  3.61503
          0.02903  3.94977  4.67212  0.61958  0.77255  0.48576  0.95510
    362   2.94990  4.38385  4.45458  4.00416  3.52756  4.09666  4.76661  1.77461  3.85596  2.11025  3.40181  4.22192  4.53050  4.18147  4.07862  3.50693  3.25530  1.02329  5.42076  4.16486    380 v - - -
          2.68618  4.42225  2.77519  2.73123  3.46354  2.40513  3.72494  3.29354  2.67741  2.69355  4.24690  2.90347  2.73739  3.18146  2.89801  2.37887  2.77519  2.98518  4.58477  3.61503
          0.02903  3.94977  4.67212  0.61958  0.77255  0.48576  0.95510
    363   3.07348  5.21258  0.81323  2.38513  4.60018  3.26998  4.00040  4.20612  3.09934  3.80081  4.78086  2.94529  3.92827  3.23986  3.62585  3.02731  3.41380  3.83717  5.75370  4.46065    381 d - - -
          2.68618  4.42225  2.77519  2.73123  3.46354  2.40513  3.72494  3.29354  2.67741  2.69355  4.24690  2.90347  2.73739  3.18146  2.89801  2.37887  2.77519  2.98518  4.58477  3.61503
          0.02903  3.94977  4.67212  0.61958  0.77255  0.48576  0.95510
    364   1.73121  4.29855  3.34853  2.86335  3.76824  3.25551  3.87904  3.04787  2.78462  2.54026  3.69816  3.21496  3.80565  3.14430  3.02356  2.48263  2.35428  2.75062  5.16742  3.92315    382 a - - -
          2.68618  4.42225  2.77519  2.73123  3.46354  2.40513  3.72494  3.29354  2.67741  2.69355  4.24690  2.90347  2.73739  3.18146  2.89801  2.37887  2.77519  2.98518  4.58477  3.61503
          0.02903  3.94977  4.67212  0.61958  0.77255  0.48576  0.95510
    365   2.71928  4.81887  3.10769  2.56475  4.05874  3.48208  3.62393  3.45600  2.16688  3.02677  3.33517  3.03883  3.87964  1.82112  2.43739  2.76442  2.93848  3.16762  5.26966  3.98967    383 q - - -
          2.68618  4.42225  2.77519  2.73123  3.46354  2.40513  3.72494  3.29354  2.67741  2.69355  4.24690  2.90347  2.73739  3.18146  2.89801  2.37887  2.77519  2.98518  4.58477  3.61503
          0.02903  3.94977  4.67212  0.61958  0.77255  0.48576  0.95510
    366   3.22029  4.57986  4.66763  4.14678  3.13131  4.43095  4.76647  1.74216  3.96172  1.02768  2.97320  4.42229  4.67617  4.18616  4.12980  3.80264  3.46094  2.06194  5.17262  4.00802    384 l - - -
          2.68618  4.42225  2.77519  2.73123  3.46354  2.40513  3.72494  3.29354  2.67741  2.69355  4.24690  2.90347  2.73739  3.18146  2.89801  2.37887  2.77519  2.98518  4.58477  3.61503
          0.02903  3.94977  4.67212  0.61958  0.77255  0.48576  0.95510
    367   3.35972  4.81737  3.95272  3.69683  2.29823  3.92046  3.65622  3.35823  3.55213  2.79217  4.02530  3.81929  4.39262  3.83959  3.71991  3.48864  3.64684  3.23248  3.94487  0.84635    385 y - - -
          2.68618  4.42225  2.77519  2.73123  3.46354  2.40513  3.72494  3.29354  2.67741  2.69355  4.24690  2.90347  2.73739  3.18146  2.89801  2.37887  2.77519  2.98518  4.58477  3.61503
          0.02903  3.94977  4.67212  0.61958  0.77255  0.48576  0.95510
    368   2.72888  5.18189  1.96733  2.18734  4.47569  3.27653  3.28538  3.95775  2.34808  3.47464  4.27366  2.17545  3.78581  2.77607  3.00064  2.46324  2.98274  3.55726  5.64179  4.21613    386 d - - -
          2.68618  4.42225  2.77519  2.73123  3.46354  2.40513  3.72494  3.29354  2.67741  2.69355  4.24690  2.90347  2.73739  3.18146  2.89801  2.37887  2.77519  2.98518  4.58477  3.61503
          0.02903  3.94977  4.67212  0.61958  0.77255  0.48576  0.95510
    369   2.27755  4.23457  3.13903  2.98425  4.34860  1.25053  4.18736  3.83331  3.17632  3.51539  4.35964  3.21523  3.69176  3.46521  3.49259  2.07300  2.77084  3.26641  5.66873  4.42767    387 g - - -
          2.68618  4.42225  2.77519  2.73123  3.46354  2.40513  3.72494  3.29354  2.67741  2.69355  4.24690  2.90347  2.73739  3.18146  2.89801  2.37887  2.77519  2.98518  4.58477  3.61503
          0.02903  3.94977  4.67212  0.61958  0.77255  0.48576  0.95510
    370   3.35748  4.73668  4.34464  4.07407  0.89326  4.02866  3.91277  2.87192  3.97921  2.22431  3.59084  4.10666  4.48572  4.12596  4.07984  3.62328  3.65875  2.86825  4.13942  2.49695    388 f - - -
          2.68618  4.42225  2.77519  2.73123  3.46354  2.40513  3.72494  3.29354  2.67741  2.69355  4.24690  2.90347  2.73739  3.18146  2.89801  2.37887  2.77519  2.98518  4.58477  3.61503
          0.02903  3.94977  4.67212  0.61958  0.77255  0.48576  0.95510
    371   3.35748  4.73668  4.34464  4.07407  0.89326  4.02866  3.91277  2.87192  3.97921  2.22431  3.59084  4.10666  4.48572  4.12596  4.07984  3.62328  3.65875  2.86825  4.13942  2.49695    389 f - - -
          2.68618  4.42225  2.77519  2.73123  3.46354  2.40513  3.72494  3.29354  2.67741  2.69355  4.24690  2.90347  2.73739  3.18146  2.89801  2.37887  2.77519  2.98518  4.58477  3.61503
          0.02903  3.94977  4.67212  0.61958  0.77255  0.48576  0.95510
    372   2.44125  4.51138  2.80183  2.57921  4.29845  2.93833  3.89381  3.78006  2.78424  3.40019  4.22934  2.15230  3.73577  3.09838  3.19215  1.57539  2.84173  3.30892  5.58193  4.25847    390 s - - -
          2.68618  4.42225  2.77519  2.73123  3.46354  2.40513  3.72494  3.29354  2.67741  2.69355  4.24690  2.90347  2.73739  3.18146  2.89801  2.37887  2.77519  2.98518  4.58477  3.61503
          0.02903  3.94977  4.67212  0.61958  0.77255  0.48576  0.95510
    373   2.65004  4.95304  1.89568  2.23693  3.51115  3.31213  3.63193  3.66488  2.48077  3.24260  4.05678  2.65370  3.23680  2.78295  2.97479  2.64105  2.89997  3.31130  5.44818  4.06331    391 d - - -
          2.68618  4.42225  2.77519  2.73123  3.46354  2.40513  3.72494  3.29354  2.67741  2.69355  4.24690  2.90347  2.73739  3.18146  2.89801  2.37887  2.77519  2.98518  4.58477  3.61503
          0.02903  3.94977  4.67212  0.61958  0.77255  0.48576  0.95510
    374   2.00512  4.47484  3.15350  2.62004  3.37001  3.40587  3.27653  3.09081  2.57426  2.76220  3.62510  3.07903  3.82782  2.92829  2.82169  2.47369  2.68937  2.81856  5.06598  3.78498    392 a - - -
          2.68618  4.42225  2.77519  2.73123  3.46354  2.40513  3.72494  3.29354  2.67741  2.69355  4.24690  2.90347  2.73739  3.18146  2.89801  2.37887  2.77519  2.98518  4.58477  3.61503
          0.02903  3.94977  4.67212  0.61958  0.77255  0.48576  0.95510
    375   3.07348  5.21258  0.81323  2.38513  4.60018  3.26998  4.00040  4.20612  3.09934  3.80081  4.78086  2.94529  3.92827  3.23986  3.62585  3.02731  3.41380  3.83717  5.75370  4.46065    393 d - - -
          2.68618  4.42225  2.77519  2.73123  3.46354  2.40513  3.72494  3.29354  2.67741  2.69355  4.24690  2.90347  2.73739  3.18146  2.89801  2.37887  2.77519  2.98518  4.58477  3.61503
          0.02903  3.94977  4.67212  0.61958  0.77255  0.48576  0.95510
    376   3.00730  5.13050  3.38342  2.74003  4.55757  3.63498  3.58400  3.90807  1.67894  3.35905  4.22416  3.15256  4.00197  2.51234  1.40448  3.00269  3.17390  3.59210  5.41886  4.23997    394 r - - -
          2.68618  4.42225  2.77519  2.73123  3.46354  2.40513  3.72494  3.29354  2.67741  2.69355  4.24690  2.90347  2.73739  3.18146  2.89801  2.37887  2.77519  2.98518  4.58477  3.61503
          0.02903  3.94977  4.67212  0.61958  0.77255  0.48576  0.95510
    377   2.04510  4.63040  2.98670  2.49480  3.91224  3.36630  3.51956  3.31118  2.37740  2.94647  3.78549  2.74956  3.80110  2.78512  2.89784  2.44363  2.73994  2.82410  5.21773  3.91529    395 a - - -
          2.68618  4.42225  2.77519  2.73123  3.46354  2.40513  3.72494  3.29354  2.67741  2.69355  4.24690  2.90347  2.73739  3.18146  2.89801  2.37887  2.77519  2.98518  4.58477  3.61503
          0.02903  3.94977  4.67212  0.61958  0.77255  0.48576  0.95510
    378   1.91377  4.44412  3.19041  2.67702  3.74141  3.37912  3.74745  3.05021  2.48779  2.56795  3.65504  2.89837  3.83395  2.98006  2.99126  2.66330  2.62794  2.66770  5.11451  3.84814    396 a - - -
          2.68618  4.42225  2.77519  2.73123  3.46354  2.40513  3.72494  3.29354  2.67741  2.69355  4.24690  2.90347  2.73739  3.18146  2.89801  2.37887  2.77519  2.98518  4.58477  3.61503
          0.02903  3.94977  4.67212  0.61958  0.77255  0.48576  0.95510
    379   3.07919  4.50395  4.45003  3.91586  3.15569  4.22399  4.58353  1.85724  3.73728  1.61941  1.63998  4.19895  4.52196  3.99305  3.93257  3.57349  3.32576  2.12903  5.11471  3.95971    397 l - - -
          2.68618  4.42225  2.77519  2.73123  3.46354  2.40513  3.72494  3.29354  2.67741  2.69355  4.24690  2.90347  2.73739  3.18146  2.89801  2.37887  2.77519  2.98518  4.58477  3.61503
          0.02903  3.94977  4.67212  0.61958  0.77255  0.48576  0.95510
    380   2.55398  5.08373  2.37207  2.20936  4.39896  3.31620  3.61704  3.85119  1.77357  3.37970  4.17864  2.63260  3.79106  2.75161  2.85103  2.55558  2.94089  3.46645  5.55147  4.16525    398 k - - -
          2.68618  4.42225  2.77519  2.73123  3.46354  2.40513  3.72494  3.29354  2.67741  2.69355  4.24690  2.90347  2.73739  3.18146  2.89801  2.37887  2.77519  2.98518  4.58477  3.61503
          0.02903  3.94977  4.67212  0.61958  0.77255  0.48576  0.95510
    381   2.81716  4.39798  3.77438  3.31206  3.49191  3.78915  4.15667  1.37512  2.67828  2.28809  3.43691  3.65308  4.20794  3.50625  3.28129  3.15891  3.07908  2.11082  5.12268  3.87525    399 i - - -
          2.68618  4.42225  2.77519  2.73123  3.46354  2.40513  3.72494  3.29354  2.67741  2.69355  4.24690  2.90347  2.73739  3.18146  2.89801  2.37887  2.77519  2.98518  4.58477  3.61503
          0.02903  3.94977  4.67212  0.61958  0.77255  0.48576  0.95510
    382   3.08494  4.40361  4.73565  4.21326  3.45485  4.42836  4.91191  1.34032  4.09779  1.83759  3.26349  4.45747  4.70951  4.34541  4.29751  3.79437  3.33815  1.31802  5.42031  4.23428    400 v - - -
          2.68618  4.42225  2.77519  2.73123  3.46354  2.40513  3.72494  3.29354  2.67741  2.69355  4.24690  2.90347  2.73739  3.18146  2.89801  2.37887  2.77519  2.98518  4.58477  3.61503
          0.02903  3.94977  4.67212  0.61958  0.77255  0.48576  0.95510
    383   2.67022  4.65556  3.20424  2.62944  3.85759  3.49540  3.30370  3.25890  2.22980  2.25931  3.75222  3.08727  3.88099  2.83980  2.19624  2.55411  2.88970  2.98666  5.13777  3.86906    401 r - - -
          2.68618  4.42225  2.77519  2.73123  3.46354  2.40513  3.72494  3.29354  2.67741  2.69355  4.24690  2.90347  2.73739  3.18146  2.89801  2.37887  2.77519  2.98518  4.58477  3.61503
          0.02903  3.94977  4.67212  0.61958  0.77255  0.48576  0.95510
    384   2.68195  4.96402  2.78501  1.83288  4.25234  3.27482  3.60226  3.67150  2.07662  2.91430  4.04354  2.88642  3.81334  2.63647  2.70459  2.67691  2.83720  3.32477  5.42012  4.08127    402 e - - -
          2.68618  4.42225  2.77519  2.73123  3.46354  2.40513  3.72494  3.29354  2.67741  2.69355  4.24690  2.90347  2.73739  3.18146  2.89801  2.37887  2.77519  2.98518  4.58477  3.61503
          0.02903  3.94977  4.67212  0.61958  0.77255  0.48576  0.95510
    385   2.45519  4.30031  3.49759  3.25353  4.03798  3.13695  4.26484  3.17456  3.19803  3.03530  4.08110  3.45029  3.84690  3.58906  3.45282  2.65735  1.04734  2.86125  5.46899  4.25470    403 t - - -
          2.68618  4.42225  2.77519  2.73123  3.46354  2.40513  3.72494  3.29354  2.67741  2.69355  4.24690  2.90347  2.73739  3.18146  2.89801  2.37887  2.77519  2.98518  4.58477  3.61503
          0.02903  3.94977  4.67212  0.61958  0.77255  0.48576  0.95510
    386   2.46313  4.18921  2.97604  1.95008  3.96257  3.39511  3.62749  3.34008  2.26127  2.76228  3.81420  2.96099  3.80442  2.79433  2.83258  2.57991  2.82074  3.03472  5.24298  3.92933    404 e - - -
          2.68618  4.42225  2.77519  2.73123  3.46354  2.40513  3.72494  3.29354  2.67741  2.69355  4.24690  2.90347  2.73739  3.18146  2.89801  2.37887  2.77519  2.98518  4.58477  3.61503
          0.02903  3.94977  4.67212  0.61958  0.77255  0.48576  0.95510
    387   2.36495  4.32057  3.12293  2.90760  4.19193  3.02887  4.07912  3.65763  2.99271  3.34136  4.22518  3.19763  1.40589  3.34505  3.31405  2.19572  2.81912  3.19214  5.53119  4.25892    405 p - - -
          2.68618  4.42225  2.77519  2.73123  3.46354  2.40513  3.72494  3.29354  2.67741  2.69355  4.24690  2.90347  2.73739  3.18146  2.89801  2.37887  2.77519  2.98518  4.58477  3.61503
          0.02903  3.94977  4.67212  0.61958  0.77255  0.48576  0.95510
    388   2.71942  4.89013  3.11907  2.53163  4.19196  3.48270  3.58841  3.25256  2.00580  3.14171  3.97220  3.01193  3.86508  2.44799  1.93655  2.53482  2.93062  3.26428  5.32128  4.04494    406 r - - -
          2.68618  4.42225  2.77519  2.73123  3.46354  2.40513  3.72494  3.29354  2.67741  2.69355  4.24690  2.90347  2.73739  3.18146  2.89801  2.37887  2.77519  2.98518  4.58477  3.61503
          0.02903  3.94977  4.67212  0.61958  0.77255  0.48576  0.95510
    389   2.81413  5.13089  2.07962  2.22278  4.48083  3.20651  3.78373  4.04454  2.75153  3.61677  4.48261  1.40203  3.82493  2.97205  3.26538  2.77215  3.13057  3.63996  5.72804  4.28727    407 n - - -
          2.68618  4.42225  2.77519  2.73123  3.46354  2.40513  3.72494  3.29354  2.67741  2.69355  4.24690  2.90347  2.73739  3.18146  2.89801  2.37887  2.77519  2.98518  4.58477  3.61503
          0.02903  3.94977  4.67212  0.61958  0.77255  0.48576  0.95510
    390   3.24237  4.68187  4.31345  3.95391  3.16599  4.08005  4.58540  2.37456  3.72089  0.78561  3.16528  4.22188  4.50229  4.07073  3.88422  3.66030  3.53320  2.43191  5.07307  3.81415    408 l - - -
          2.68618  4.42225  2.77519  2.73123  3.46354  2.40513  3.72494  3.29354  2.67741  2.69355  4.24690  2.90347  2.73739  3.18146  2.89801  2.37887  2.77519  2.98518  4.58477  3.61503
          0.02903  3.94977  4.67212  0.61958  0.77255  0.48576  0.95510
    391   2.66923  4.79541  2.94084  2.50926  4.16502  3.37785  3.66010  3.57162  2.14817  3.15680  3.99759  2.98878  2.10180  2.78589  2.48397  2.59233  2.92538  3.23847  5.36039  4.06963    409 p - - -
          2.68618  4.42225  2.77519  2.73123  3.46354  2.40513  3.72494  3.29354  2.67741  2.69355  4.24690  2.90347  2.73739  3.18146  2.89801  2.37887  2.77519  2.98518  4.58477  3.61503
          0.02903  3.94977  4.67212  0.61958  0.77255  0.48576  0.95510
    392   1.78079  4.44384  3.15000  2.67711  3.85824  3.17975  3.77344  3.20524  2.40827  2.69924  3.76164  3.09929  3.80216  2.99530  2.98996  2.47715  2.66625  2.89618  5.20445  3.93734    410 a - - -
          2.68618  4.42225  2.77519  2.73123  3.46354  2.40513  3.72494  3.29354  2.67741  2.69355  4.24690  2.90347  2.73739  3.18146  2.89801  2.37887  2.77519  2.98518  4.58477  3.61503
          0.02903  3.94977  4.67212  0.61958  0.77255  0.48576  0.95510
    393   3.23467  4.63785  4.56691  4.03831  3.05619  4.37134  4.66714  2.18661  3.81645  0.91399  2.54698  4.33400  4.62158  4.06570  3.99058  3.73777  3.47218  2.28905  5.09871  3.94382    411 l - - -
          2.68618  4.42225  2.77519  2.73123  3.46354  2.40513  3.72494  3.29354  2.67741  2.69355  4.24690  2.90347  2.73739  3.18146  2.89801  2.37887  2.77519  2.98518  4.58477  3.61503
          0.02903  3.94977  4.67212  0.61958  0.77255  0.48576  0.95510
    394   2.84171  5.33835  1.50674  2.12764  4.63868  3.22936  3.70378  4.14262  2.37381  3.65406  4.48382  2.23361  3.81043  2.86056  3.17549  2.75551  3.11785  3.72925  5.81275  4.34768    412 d - - -
          2.68618  4.42225  2.77519  2.73123  3.46354  2.40513  3.72494  3.29354  2.67741  2.69355  4.24690  2.90347  2.73739  3.18146  2.89801  2.37887  2.77519  2.98518  4.58477  3.61503
          0.02903  3.94977  4.67212  0.61958  0.77255  0.48576  0.95510
    395   3.18731  4.52763  4.70549  4.18411  3.20252  4.44249  4.80939  1.43052  4.01382  1.25688  3.03804  4.44684  4.69169  4.23945  4.18320  3.81347  3.42988  1.92627  5.22747  4.05914    413 l - - -
          2.68618  4.42225  2.77519  2.73123  3.46354  2.40513  3.72494  3.29354  2.67741  2.69355  4.24690  2.90347  2.73739  3.18146  2.89801  2.37887  2.77519  2.98518  4.58477  3.61503
          0.02903  3.94977  4.67212  0.61958  0.77255  0.48576  0.95510
    396   2.58759  4.76296  2.63453  2.39969  4.04874  3.34919  3.63547  3.45769  2.34708  3.06963  3.89415  2.91462  3.78949  2.64623  2.89131  2.49011  2.11304  2.98907  5.31554  3.98414    414 t - - -
          2.68618  4.42225  2.77519  2.73123  3.46354  2.40513  3.72494  3.29354  2.67741  2.69355  4.24690  2.90347  2.73739  3.18146  2.89801  2.37887  2.77519  2.98518  4.58477  3.61503
          0.02903  3.94977  4.67212  0.61958  0.77255  0.48576  0.95510
    397   3.03048  4.52782  4.03361  3.63423  1.23775  3.90327  3.65748  2.89725  3.52894  2.41756  3.58240  3.75157  4.31363  3.73036  3.71894  2.97741  3.29706  2.77313  3.98161  2.25215    415 f - - -
          2.68618  4.42225  2.77519  2.73123  3.46354  2.40513  3.72494  3.29354  2.67741  2.69355  4.24690  2.90347  2.73739  3.18146  2.89801  2.37887  2.77519  2.98518  4.58477  3.61503
          0.02903  3.94977  4.67212  0.61958  0.77255  0.48576  0.95510
    398   2.42645  4.82148  2.79155  2.16100  4.07118  3.37052  3.47902  3.49158  2.26784  3.08475  3.89829  2.74298  3.78412  2.68876  2.85019  2.53632  2.82861  2.65968  5.31803  3.97632    416 e - - -
          2.68618  4.42225  2.77519  2.73123  3.46354  2.40513  3.72494  3.29354  2.67741  2.69355  4.24690  2.90347  2.73739  3.18146  2.89801  2.37887  2.77519  2.98518  4.58477  3.61503
          0.02903  3.94977  4.67212  0.61958  0.77255  0.48576  0.95510
    399   3.07348  5.21258  0.81323  2.38513  4.60018  3.26998  4.00040  4.20612  3.09934  3.80081  4.78086  2.94529  3.92827  3.23986  3.62585  3.02731  3.41380  3.83717  5.75370  4.46065    417 d - - -
          2.68618  4.42225  2.77519  2.73123  3.46354  2.40513  3.72494  3.29354  2.67741  2.69355  4.24690  2.90347  2.73739  3.18146  2.89801  2.37887  2.77519  2.98518  4.58477  3.61503
          0.02903  3.94977  4.67212  0.61958  0.77255  0.48576  0.95510
    400   2.49640  4.89083  2.65493  2.36716  4.24885  3.33086  3.63188  3.66754  1.82537  3.24021  4.05293  2.88629  2.81314  2.77648  2.79788  2.64167  2.83987  3.30570  5.44036  4.09607    418 k - - -
          2.68618  4.42225  2.77519  2.73123  3.46354  2.40513  3.72494  3.29354  2.67741  2.69355  4.24690  2.90347  2.73739  3.18146  2.89801  2.37887  2.77519  2.98518  4.58477  3.61503
          0.02903  3.94977  4.67212  0.61958  0.77255  0.48576  0.95510
    401   3.09345  4.92676  3.59206  3.08732  4.30095  3.56634  3.88160  3.84818  2.27044  3.35008  4.34843  3.44107  4.06533  3.09826  0.86659  3.17400  3.35425  3.56884  5.35277  4.21171    419 r - - -
          2.68618  4.42225  2.77519  2.73123  3.46354  2.40513  3.72494  3.29354  2.67741  2.69355  4.24690  2.90347  2.73739  3.18146  2.89801  2.37887  2.77519  2.98518  4.58477  3.61503
          0.02903  3.94977  4.67212  0.61958  0.77255  0.48576  0.95510
    402   3.15030  4.48775  4.71108  4.15750  3.20171  4.42997  4.78037  1.35214  4.01596  1.45093  2.61365  4.42110  4.66157  4.20777  4.18334  3.77423  3.38336  1.92954  5.21045  4.08745    420 i - - -
          2.68618  4.42225  2.77519  2.73123  3.46354  2.40513  3.72494  3.29354  2.67741  2.69355  4.24690  2.90347  2.73739  3.18146  2.89801  2.37887  2.77519  2.98518  4.58477  3.61503
          0.02903  3.94977  4.67212  0.61958  0.77255  0.48576  0.95510
    403   2.68299  5.08598  2.46227  1.82794  4.38830  3.32304  3.60375  3.84092  2.02607  3.25965  4.16123  2.73492  3.78522  2.73412  2.84217  2.64736  2.75671  3.45549  5.53858  4.14933    421 e - - -
          2.68618  4.42225  2.77519  2.73123  3.46354  2.40513  3.72494  3.29354  2.67741  2.69355  4.24690  2.90347  2.73739  3.18146  2.89801  2.37887  2.77519  2.98518  4.58477  3.61503
          0.02903  3.94977  4.67212  0.61958  0.77255  0.48576  0.95510
    404   2.69291  4.98130  2.86593  2.08399  4.29599  3.40475  3.58947  3.55107  1.74245  3.25240  4.06320  2.91056  3.33589  2.72308  2.57303  2.68640  2.91842  3.35867  5.42285  4.09636    422 k - - -
          2.68618  4.42225  2.77519  2.73123  3.46354  2.40513  3.72494  3.29354  2.67741  2.69355  4.24690  2.90347  2.73739  3.18146  2.89801  2.37887  2.77519  2.98518  4.58477  3.61503
          0.02903  3.94977  4.67212  0.61958  0.77255  0.48576  0.95510
    405   3.24237  4.68187  4.31345  3.95391  3.16599  4.08005  4.58540  2.37456  3.72089  0.78561  3.16528  4.22188  4.50229  4.07073  3.88422  3.66030  3.53320  2.43191  5.07307  3.81415    423 l - - -
          2.68618  4.42225  2.77519  2.73123  3.46354  2.40513  3.72494  3.29354  2.67741  2.69355  4.24690  2.90347  2.73739  3.18146  2.89801  2.37887  2.77519  2.98518  4.58477  3.61503
          0.02903  3.94977  4.67212  0.61958  0.77255  0.48576  0.95510
    406   3.25831  4.62760  4.60793  4.11028  2.17405  4.36214  4.38975  2.29366  3.96715  1.00616  2.95754  4.31159  4.61518  4.10555  4.10669  3.72811  3.49130  2.39892  4.68143  3.26240    424 l - - -
          2.68618  4.42225  2.77519  2.73123  3.46354  2.40513  3.72494  3.29354  2.67741  2.69355  4.24690  2.90347  2.73739  3.18146  2.89801  2.37887  2.77519  2.98518  4.58477  3.61503
          0.02903  3.94977  4.67212  0.61958  0.77255  0.48576  0.95510
    407   3.35748  4.73668  4.34464  4.07407  0.89326  4.02866  3.91277  2.87192  3.97921  2.22431  3.59084  4.10666  4.48572  4.12596  4.07984  3.62328  3.65875  2.86825  4.13942  2.49695    425 f - - -
          2.68618  4.42225  2.77519  2.73123  3.46354  2.40513  3.72494  3.29354  2.67741  2.69355  4.24690  2.90347  2.73739  3.18146  2.89801  2.37887  2.77519  2.98518  4.58477  3.61503
          0.02903  3.94977  4.67212  0.61958  0.77255  0.48576  0.95510
    408   2.79519  4.93754  3.00862  2.57932  4.30629  3.42896  3.66051  3.78579  2.17537  3.31849  4.17492  2.12915  3.89674  2.82096  1.67156  2.81583  3.04352  3.43805  5.40926  4.12260    426 r - - -
          2.68618  4.42225  2.77519  2.73123  3.46354  2.40513  3.72494  3.29354  2.67741  2.69355  4.24690  2.90347  2.73739  3.18146  2.89801  2.37887  2.77519  2.98518  4.58477  3.61503
          0.02903  3.94977  4.67212  0.61958  0.77255  0.48576  0.95510
    409   3.41317  4.79679  4.23922  3.89311  1.92251  4.15625  3.49689  3.21314  3.75381  2.60905  3.85474  3.87986  4.52038  3.89080  3.89802  3.54213  3.65762  3.11830  3.70481  0.97409    427 y - - -
          2.68618  4.42225  2.77519  2.73123  3.46354  2.40513  3.72494  3.29354  2.67741  2.69355  4.24690  2.90347  2.73739  3.18146  2.89801  2.37887  2.77519  2.98518  4.58477  3.61503
          0.02903  3.94977  4.67212  0.61958  0.77255  0.48576  0.95510
    410   3.03206  5.10561  3.44958  2.80108  4.54265  3.64140  3.60780  3.89740  1.61221  3.35859  4.24077  3.19550  4.02048  2.74994  1.33707  3.03892  3.20477  3.58885  5.41133  4.24496    428 r - - -
          2.68618  4.42225  2.77519  2.73123  3.46354  2.40513  3.72494  3.29354  2.67741  2.69355  4.24690  2.90347  2.73739  3.18146  2.89801  2.37887  2.77519  2.98518  4.58477  3.61503
          0.02903  3.94977  4.67212  0.61958  0.77255  0.48576  0.95510
    411   0.90787  4.23152  3.54178  3.33693  4.13001  3.05392  4.34975  3.26715  3.35519  3.14516  4.16874  3.46678  3.80048  3.68934  3.60022  2.58127  2.86399  2.90818  5.54945  4.35837    429 a - - -
          2.68618  4.42225  2.77519  2.73123  3.46354  2.40513  3.72494  3.29354  2.67741  2.69355  4.24690  2.90347  2.73739  3.18146  2.89801  2.37887  2.77519  2.98518  4.58477  3.61503
          0.02903  3.94977  4.67212  0.61958  0.77255  0.48576  0.95510
    412   3.09345  4.92676  3.59206  3.08732  4.30095  3.56634  3.88160  3.84818  2.27044  3.35008  4.34843  3.44107  4.06533  3.09826  0.86659  3.17400  3.35425  3.56884  5.35277  4.21171    430 r - - -
          2.68618  4.42225  2.77519  2.73123  3.46354  2.40513  3.72494  3.29354  2.67741  2.69355  4.24690  2.90347  2.73739  3.18146  2.89801  2.37887  2.77519  2.98518  4.58477  3.61503
          0.02903  3.94977  4.67212  0.61958  0.77255  0.48576  0.95510
    413   2.78835  4.78701  2.75263  2.64602  4.16272  3.23646  3.98473  3.89000  2.89503  3.52819  4.48317  1.02819  3.89223  3.25783  3.25213  2.85273  3.17290  3.50440  5.45981  4.10567    431 n - - -
          2.68618  4.42225  2.77519  2.73123  3.46354  2.40513  3.72494  3.29354  2.67741  2.69355  4.24690  2.90347  2.73739  3.18146  2.89801  2.37887  2.77519  2.98518  4.58477  3.61503
          0.02903  3.94977  4.67212  0.61958  0.77255  0.48576  0.95510
    414   3.48461  4.77354  4.48798  4.14041  1.15810  4.27727  3.47707  3.16728  3.99602  2.51956  3.77776  3.98958  4.59679  4.01911  4.06813  3.64081  3.71141  3.09654  3.63995  1.49084    432 f - - -
          2.68618  4.42225  2.77519  2.73123  3.46354  2.40513  3.72494  3.29354  2.67741  2.69355  4.24690  2.90347  2.73739  3.18146  2.89801  2.37887  2.77519  2.98518  4.58477  3.61503
          0.02903  3.94977  4.67212  0.61958  0.77255  0.48576  0.95510
    415   2.67146  4.42601  3.50486  3.10177  2.33727  3.46281  3.92984  2.95012  3.07204  2.53681  3.62799  3.42864  1.72577  3.39035  3.38391  2.87052  2.99630  2.76402  4.77860  3.33054    433 p - - -
          2.68618  4.42225  2.77519  2.73123  3.46354  2.40513  3.72494  3.29354  2.67741  2.69355  4.24690  2.90347  2.73739  3.18146  2.89801  2.37887  2.77519  2.98518  4.58477  3.61503
          0.02903  3.94977  4.67212  0.61958  0.77255  0.48576  0.95510
    416   2.50644  4.93054  2.41616  2.28601  4.32574  2.17593  3.68027  3.77285  2.38764  3.34066  4.15503  2.45739  3.77931  2.83518  3.02534  2.52631  2.92625  3.38860  5.54780  4.16947    434 g - - -
          2.68618  4.42225  2.77519  2.73123  3.46354  2.40513  3.72494  3.29354  2.67741  2.69355  4.24690  2.90347  2.73739  3.18146  2.89801  2.37887  2.77519  2.98518  4.58477  3.61503
          0.02903  3.94977  4.67212  0.61958  0.77255  0.48576  0.95510
    417   2.51231  4.27471  3.59531  3.14636  3.66949  3.37902  4.08583  2.27101  3.03541  2.58272  3.61808  3.43771  3.94374  3.40151  3.33771  2.69921  1.61542  2.37093  5.20303  3.95367    435 t - - -
          2.68618  4.42225  2.77519  2.73123  3.46354  2.40513  3.72494  3.29354  2.67741  2.69355  4.24690  2.90347  2.73739  3.18146  2.89801  2.37887  2.77519  2.98518  4.58477  3.61503
          0.02903  3.94977  4.67212  0.61958  0.77255  0.48576  0.95510
    418   3.24237  4.68187  4.31345  3.95391  3.16599  4.08005  4.58540  2.37456  3.72089  0.78561  3.16528  4.22188  4.50229  4.07073  3.88422  3.66030  3.53320  2.43191  5.07307  3.81415    436 l - - -
          2.68618  4.42225  2.77519  2.73123  3.46354  2.40513  3.72494  3.29354  2.67741  2.69355  4.24690  2.90347  2.73739  3.18146  2.89801  2.37887  2.77519  2.98518  4.58477  3.61503
          0.02903  3.94977  4.67212  0.61958  0.77255  0.48576  0.95510
    419   2.69866  5.08650  1.83968  2.21952  4.42636  3.26688  3.65452  3.88915  2.31744  3.42887  4.23406  2.64627  3.78315  2.79844  3.01606  2.28536  2.76619  3.49466  5.61353  4.20486    437 d - - -
          2.68618  4.42225  2.77519  2.73123  3.46354  2.40513  3.72494  3.29354  2.67741  2.69355  4.24690  2.90347  2.73739  3.18146  2.89801  2.37887  2.77519  2.98518  4.58477  3.61503
          0.02903  3.94977  4.67212  0.61958  0.77255  0.48576  0.95510
    420   2.62447  4.97639  2.25233  2.18911  4.24070  3.33623  3.47283  3.69822  2.29718  3.14192  4.04306  2.50348  3.77143  2.72293  2.86761  2.60901  2.86179  3.33083  5.43931  3.26526    438 e - - -
          2.68618  4.42225  2.77519  2.73123  3.46354  2.40513  3.72494  3.29354  2.67741  2.69355  4.24690  2.90347  2.73739  3.18146  2.89801  2.37887  2.77519  2.98518  4.58477  3.61503
          0.02903  3.94977  4.67212  0.61958  0.77255  0.48576  0.95510
    421   2.26436  4.96760  2.34332  2.24363  4.25064  3.24322  3.50737  3.69690  2.28466  3.24826  4.03971  2.76862  3.76827  2.54065  2.86512  2.55317  2.85484  3.16446  5.44381  4.06589    439 e - - -
          2.68618  4.42225  2.77519  2.73123  3.46354  2.40513  3.72494  3.29354  2.67741  2.69355  4.24690  2.90347  2.73739  3.18146  2.89801  2.37887  2.77519  2.98518  4.58477  3.61503
          0.02903  3.94977  4.67212  0.61958  0.77255  0.48576  0.95510
    422   3.01967  5.14567  2.52158  0.92033  4.50172  3.32453  3.91835  3.97099  2.80865  3.57581  4.54669  2.97812  3.93285  3.13255  3.22531  2.99437  3.32458  3.64696  5.65875  4.38131    440 e - - -
          2.68618  4.42225  2.77519  2.73123  3.46354  2.40513  3.72494  3.29354  2.67741  2.69355  4.24690  2.90347  2.73739  3.18146  2.89801  2.37887  2.77519  2.98518  4.58477  3.61503
          0.02903  3.94977  4.67212  0.61958  0.77255  0.48576  0.95510
    423   2.88920  5.08786  2.94013  2.53337  4.42926  3.48019  3.63019  3.85374  1.76530  3.34965  4.21655  3.01145  3.92379  1.69999  2.37647  2.87783  3.10466  3.52288  5.46107  4.19105    441 q - - -
          2.68618  4.42225  2.77519  2.73123  3.46354  2.40513  3.72494  3.29354  2.67741  2.69355  4.24690  2.90347  2.73739  3.18146  2.89801  2.37887  2.77519  2.98518  4.58477  3.61503
          0.02903  3.94977  4.67212  0.61958  0.77255  0.48576  0.95510
    424   2.65635  4.93662  2.95424  2.45235  4.23690  3.43389  3.42410  3.65575  1.98851  3.20312  3.88222  2.95330  3.84232  1.95312  2.54817  2.57695  2.92864  3.31813  5.37355  4.06667    442 q - - -
          2.68618  4.42225  2.77519  2.73123  3.46354  2.40513  3.72494  3.29354  2.67741  2.69355  4.24690  2.90347  2.73739  3.18146  2.89801  2.37887  2.77519  2.98518  4.58477  3.61503
          0.02903  3.94977  4.67212  0.61958  0.77255  0.48576  0.95510
    425   2.52243  4.35487  3.14996  2.40523  3.97566  3.45532  3.64044  3.32774  2.29260  2.77854  3.82398  3.04908  3.85652  2.81403  1.87764  2.71623  2.87816  3.03848  5.22582  3.94990    443 r - - -
          2.68618  4.42225  2.77519  2.73123  3.46354  2.40513  3.72494  3.29354  2.67741  2.69355  4.24690  2.90347  2.73739  3.18146  2.89801  2.37887  2.77519  2.98518  4.58477  3.61503
          0.02903  3.94977  4.67212  0.61958  0.77255  0.48576  0.95510
    426   3.46607  4.81293  4.21070  3.93603  2.74814  3.81784  3.99703  3.49314  3.65666  2.87460  4.12334  4.06952  4.34208  4.04029  3.77136  3.66902  3.77042  3.38562  0.74286  2.74624    444 w - - -
          2.68618  4.42225  2.77519  2.73123  3.46354  2.40513  3.72494  3.29354  2.67741  2.69355  4.24690  2.90347  2.73739  3.18146  2.89801  2.37887  2.77519  2.98518  4.58477  3.61503
          0.02903  3.94977  4.67212  0.61958  0.77255  0.48576  0.95510
    427   3.20344  4.55731  4.69230  4.13799  2.74275  4.42909  4.68121  1.93565  4.01840  1.01459  2.90444  4.40231  4.64408  4.15573  4.17348  3.76632  3.42975  2.09807  5.04580  3.86619    445 l - - -
          2.68618  4.42225  2.77519  2.73123  3.46354  2.40513  3.72494  3.29354  2.67741  2.69355  4.24690  2.90347  2.73739  3.18146  2.89801  2.37887  2.77519  2.98518  4.58477  3.61503
          0.02903  3.94977  4.67212  0.61958  0.77255  0.48576  0.95510
    428   2.58091  4.15233  2.85280  2.02182  4.16835  3.36900  3.58818  3.59608  2.33265  3.16432  3.96684  2.62268  3.78283  2.32404  2.70794  2.61335  2.80402  3.24595  5.36929  4.02221    446 e - - -
          2.68618  4.42225  2.77519  2.73123  3.46354  2.40513  3.72494  3.29354  2.67741  2.69355  4.24690  2.90347  2.73739  3.18146  2.89801  2.37887  2.77519  2.98518  4.58477  3.61503
          0.02903  3.94977  4.67212  0.61958  0.77255  0.48576  0.95510
    429   3.03560  4.79907  3.43200  3.02981  2.49194  3.75145  1.68330  3.42138  2.86113  2.90075  3.94742  3.37215  4.16281  3.26852  3.15444  3.10238  3.27218  3.21025  4.10488  1.99063    447 h - - -
          2.68618  4.42225  2.77519  2.73123  3.46354  2.40513  3.72494  3.29354  2.67741  2.69355  4.24690  2.90347  2.73739  3.18146  2.89801  2.37887  2.77519  2.98518  4.58477  3.61503
          0.02903  3.94977  4.67212  0.61958  0.77255  0.48576  0.95510
    430   2.69449  3.31741  3.36881  2.75989  3.97082  3.48438  3.68511  3.32234  2.11762  2.96187  3.84122  3.16903  3.90725  2.87873  1.66200  2.79761  2.93748  3.04071  5.20274  3.96939    448 r - - -
          2.68618  4.42225  2.77519  2.73123  3.46354  2.40513  3.72494  3.29354  2.67741  2.69355  4.24690  2.90347  2.73739  3.18146  2.89801  2.37887  2.77519  2.98518  4.58477  3.61503
          0.02903  3.94977  4.67212  0.61958  0.77255  0.48576  0.95510
    431   2.90236  4.98000  3.37354  2.71934  4.30874  3.60454  3.59603  3.67580  1.81338  2.81708  4.06530  3.14220  3.96948  2.65240  1.52423  2.92901  3.08496  3.38182  5.33048  4.11995    449 r - - -
          2.68618  4.42225  2.77519  2.73123  3.46354  2.40513  3.72494  3.29354  2.67741  2.69355  4.24690  2.90347  2.73739  3.18146  2.89801  2.37887  2.77519  2.98518  4.58477  3.61503
          0.02903  3.94977  4.67212  0.61958  0.77255  0.48576  0.95510
    432   2.68460  5.13961  2.34113  2.03066  4.44936  3.31136  3.59728  3.91833  2.13170  3.42351  4.20572  2.65231  3.77700  2.27931  2.85967  2.63749  2.75907  3.51417  5.57962  4.17368    450 e - - -
          2.68618  4.42225  2.77519  2.73123  3.46354  2.40513  3.72494  3.29354  2.67741  2.69355  4.24690  2.90347  2.73739  3.18146  2.89801  2.37887  2.77519  2.98518  4.58477  3.61503
          0.02903  3.94977  4.67212  0.61958  0.77255  0.48576  0.95510
    433   2.58607  4.18858  3.66955  3.09977  3.31350  3.62255  3.90436  2.29383  2.84362  2.32743  3.18447  3.44688  3.99731  3.30631  3.30277  2.89041  2.51244  1.88606  4.81973  3.27890    451 v - - -
          2.68618  4.42225  2.77519  2.73123  3.46354  2.40513  3.72494  3.29354  2.67741  2.69355  4.24690  2.90347  2.73739  3.18146  2.89801  2.37887  2.77519  2.98518  4.58477  3.61503
          0.02903  3.94977  4.67212  0.61958  0.77255  0.48576  0.95510
    434   3.24948  4.61539  4.59346  4.10386  1.83103  4.33340  4.27219  2.34063  3.96021  1.15731  3.00335  4.26883  4.59674  4.08896  4.09186  3.69643  3.48246  2.43213  4.54644  3.06753    452 l - - -
          2.68618  4.42225  2.77519  2.73123  3.46354  2.40513  3.72494  3.29354  2.67741  2.69355  4.24690  2.90347  2.73739  3.18146  2.89801  2.37887  2.77519  2.98518  4.58477  3.61503
          0.02903  3.94977  4.67212  0.61958  0.77255  0.48576  0.95510
    435   2.55825  4.64443  2.87656  2.49660  4.02792  3.28560  3.30066  3.46745  2.53193  3.09215  3.93226  2.48023  3.79363  2.90448  2.94121  2.45824  1.96586  3.12614  5.32299  4.00329    453 t - - -
          2.68618  4.42225  2.77519  2.73123  3.46354  2.40513  3.72494  3.29354  2.67741  2.69355  4.24690  2.90347  2.73739  3.18146  2.89801  2.37887  2.77519  2.98518  4.58477  3.61503
          0.02903  3.94977  4.67212  0.61958  0.77255  0.48576  0.95510
    436   2.51886  4.70957  2.85210  2.26281  4.03908  3.32409  3.66723  3.23977  2.48617  3.06735  3.89847  2.76996  2.41509  2.83863  2.92468  2.40899  2.83909  3.11471  5.31896  3.99596    454 e - - -
          2.68618  4.42225  2.77519  2.73123  3.46354  2.40513  3.72494  3.29354  2.67741  2.69355  4.24690  2.90347  2.73739  3.18146  2.89801  2.37887  2.77519  2.98518  4.58477  3.61503
          0.02903  3.94977  4.67212  0.61958  0.77255  0.48576  0.95510
    437   2.47814  4.72086  2.94476  1.99065  3.46960  3.39161  3.61969  3.34771  2.25057  2.97750  3.80930  2.94316  3.65294  2.78470  2.86417  2.62626  2.74799  2.92083  5.24181  3.92039    455 e - - -
          2.68618  4.42225  2.77519  2.73123  3.46354  2.40513  3.72494  3.29354  2.67741  2.69355  4.24690  2.90347  2.73739  3.18146  2.89801  2.37887  2.77519  2.98518  4.58477  3.61503
          0.02903  3.94977  4.67212  0.61958  0.77255  0.48576  0.95510
    438   2.59972  4.39068  3.33825  2.78416  2.37259  3.52150  3.71053  2.91622  2.53293  2.60101  3.49540  3.09902  3.90633  3.03278  2.59613  2.70700  2.82982  2.68181  4.82035  3.20740    456 f - - -
          2.68618  4.42225  2.77519  2.73123  3.46354  2.40513  3.72494  3.29354  2.67741  2.69355  4.24690  2.90347  2.73739  3.18146  2.89801  2.37887  2.77519  2.98518  4.58477  3.61503
          0.02903  3.94977  4.67212  0.61958  0.77255  0.48576  0.95510
    439   3.18003  4.52669  4.70593  4.16551  3.18912  4.43960  4.80501  1.66899  4.01812  1.12624  3.00069  4.43634  4.67843  4.21704  4.19044  3.79465  3.41898  1.87680  5.22485  4.09246    457 l - - -
          2.68618  4.42225  2.77519  2.73123  3.46354  2.40513  3.72494  3.29354  2.67741  2.69355  4.24690  2.90347  2.73739  3.18146  2.89801  2.37887  2.77519  2.98518  4.58477  3.61503
          0.02903  3.94977  4.67212  0.61958  0.77255  0.48576  0.95510
    440   2.66034  4.94178  2.78991  2.18174  4.22505  3.37521  3.27880  3.65281  2.27095  3.21140  4.02150  2.88180  3.80352  2.21690  2.73510  2.59370  2.41365  3.30455  5.40588  4.06290    458 e - - -
          2.68618  4.42225  2.77519  2.73123  3.46354  2.40513  3.72494  3.29354  2.67741  2.69355  4.24690  2.90347  2.73739  3.18146  2.89801  2.37887  2.77519  2.98518  4.58477  3.61503
          0.02903  3.94977  4.67212  0.61958  0.77255  0.48576  0.95510
    441   2.39667  5.07726  2.33461  2.10974  4.37275  2.67419  3.61535  3.83166  2.35403  3.36617  4.16090  2.78685  3.77763  2.35565  2.93196  2.63967  2.92178  3.44644  5.54930  4.14926    459 e - - -
          2.68618  4.42225  2.77519  2.73123  3.46354  2.40513  3.72494  3.29354  2.67741  2.69355  4.24690  2.90347  2.73739  3.18146  2.89801  2.37887  2.77519  2.98518  4.58477  3.61503
          0.02903  3.94977  4.67212  0.61958  0.77255  0.48576  0.95510
    442   3.43823  4.79844  4.29709  3.94667  1.84978  4.19162  3.48336  3.21471  3.80920  2.59994  3.84760  3.90300  4.54230  3.91785  3.94063  3.56762  3.67693  3.12390  3.67871  0.98683    460 y - - -
          2.68618  4.42225  2.77519  2.73123  3.46354  2.40513  3.72494  3.29354  2.67741  2.69355  4.24690  2.90347  2.73739  3.18146  2.89801  2.37887  2.77519  2.98518  4.58477  3.61503
          0.02903  3.94977  4.67212  0.61958  0.77255  0.48576  0.95510
    443   2.14375  4.29401  4.07726  3.51775  3.31205  3.92054  4.27038  1.80918  3.41481  1.81834  2.85333  3.82704  4.26968  3.68667  3.67257  3.22098  3.04337  2.01089  5.02852  3.84365    461 i - - -
          2.68618  4.42225  2.77519  2.73123  3.46354  2.40513  3.72494  3.29354  2.67741  2.69355  4.24690  2.90347  2.73739  3.18146  2.89801  2.37887  2.77519  2.98518  4.58477  3.61503
          0.02903  3.94977  4.67212  0.61958  0.77255  0.48576  0.95510
    444   2.52414  4.15045  2.49890  2.14933  3.85392  3.35858  3.57185  3.58964  2.35132  3.15571  3.94695  2.68976  3.76128  2.50661  2.78455  2.53719  2.80469  3.23251  5.36299  4.00040    462 e - - -
          2.68618  4.42225  2.77519  2.73123  3.46354  2.40513  3.72494  3.29354  2.67741  2.69355  4.24690  2.90347  2.73739  3.18146  2.89801  2.37887  2.77519  2.98518  4.58477  3.61503
          0.02903  3.94977  4.67212  0.61958  0.77255  0.48576  0.95510
    445   2.56863  5.06099  2.66132  1.78458  4.37193  3.35170  3.61052  3.80561  2.12989  3.33851  4.14642  2.84348  3.80975  2.44197  2.74404  2.68586  2.80708  3.43678  5.50997  4.14982    463 e - - -
          2.68618  4.42225  2.77519  2.73123  3.46354  2.40513  3.72494  3.29354  2.67741  2.69355  4.24690  2.90347  2.73739  3.18146  2.89801  2.37887  2.77519  2.98518  4.58477  3.61503
          0.02903  3.94977  4.67212  0.61958  0.77255  0.48576  0.95510
    446   3.20059  4.54515  4.70152  4.17803  3.17421  4.44434  4.79860  1.53786  4.00530  1.16133  3.00858  4.44472  4.68845  4.22472  4.17226  3.81410  3.44144  1.97404  5.20750  4.04589    464 l - - -
          2.68618  4.42225  2.77519  2.73123  3.46354  2.40513  3.72494  3.29354  2.67741  2.69355  4.24690  2.90347  2.73739  3.18146  2.89801  2.37887  2.77519  2.98518  4.58477  3.61503
          0.02903  3.94977  4.67212  0.61958  0.77255  0.48576  0.95510
    447   2.74289  5.11676  2.65648  1.97847  4.43688  3.36048  3.60611  3.88260  2.28777  3.39140  4.19709  2.49508  3.81958  2.07929  2.52490  2.70615  2.97568  3.50416  5.53794  4.17857    465 e - - -
          2.68618  4.42225  2.77519  2.73123  3.46354  2.40513  3.72494  3.29354  2.67741  2.69355  4.24690  2.90347  2.73739  3.18146  2.89801  2.37887  2.77519  2.98518  4.58477  3.61503
          0.02903  3.94977  4.67212  0.61958  0.77255  0.48576  0.95510
    448   2.51992  4.51505  3.16734  2.60658  3.70068  3.45844  3.52099  3.07870  2.25587  2.57984  2.83336  3.07578  3.84557  2.77724  2.88631  2.52817  2.69756  2.81721  5.05667  3.78547    466 k - - -
          2.68618  4.42225  2.77519  2.73123  3.46354  2.40513  3.72494  3.29354  2.67741  2.69355  4.24690  2.90347  2.73739  3.18146  2.89801  2.37887  2.77519  2.98518  4.58477  3.61503
          0.02903  3.94977  4.67212  0.61958  0.77255  0.48576  0.95510
    449   3.24237  4.68187  4.31345  3.95391  3.16599  4.08005  4.58540  2.37456  3.72089  0.78561  3.16528  4.22188  4.50229  4.07073  3.88422  3.66030  3.53320  2.43191  5.07307  3.81415    467 l - - -
          2.68618  4.42225  2.77519  2.73123  3.46354  2.40513  3.72494  3.29354  2.67741  2.69355  4.24690  2.90347  2.73739  3.18146  2.89801  2.37887  2.77519  2.98518  4.58477  3.61503
          0.02903  3.94977  4.67212  0.61958  0.77255  0.48576  0.95510
    450   2.37946  4.14863  3.63847  3.06693  2.92992  3.57272  3.84781  2.59239  2.99383  2.16722  3.02629  3.40578  3.95003  3.27112  3.28713  2.56523  2.63759  2.35161  4.73810  3.03953    468 l - - -
          2.68618  4.42225  2.77519  2.73123  3.46354  2.40513  3.72494  3.29354  2.67741  2.69355  4.24690  2.90347  2.73739  3.18146  2.89801  2.37887  2.77519  2.98518  4.58477  3.61503
          0.02903  3.94977  4.67212  0.61958  0.77255  0.48576  0.95510
    451   2.45726  4.79204  2.75699  2.38255  4.04448  3.19782  3.59316  3.15675  2.26522  3.05912  3.87000  2.80681  3.77800  2.35965  2.84004  2.55859  2.80539  2.95683  5.29426  3.95521    469 k - - -
          2.68618  4.42225  2.77519  2.73123  3.46354  2.40513  3.72494  3.29354  2.67741  2.69355  4.24690  2.90347  2.73739  3.18146  2.89801  2.37887  2.77519  2.98518  4.58477  3.61503
          0.02903  3.94977  4.67212  0.61958  0.77255  0.48576  0.95510
    452   2.60626  4.65466  3.08844  2.43121  3.86284  3.44910  3.63671  2.89162  2.21955  2.64055  3.73153  3.01963  3.83633  2.30222  2.78027  2.68222  2.83252  2.83866  5.16728  3.87782    470 k - - -
          2.68618  4.42225  2.77519  2.73123  3.46354  2.40513  3.72494  3.29354  2.67741  2.69355  4.24690  2.90347  2.73739  3.18146  2.89801  2.37887  2.77519  2.98518  4.58477  3.61503
          0.02903  3.94977  4.67212  0.61958  0.77255  0.48576  0.95510
    453   2.96037  4.72113  3.36994  2.97820  2.53473  3.71281  2.85486  3.33262  2.87827  2.86369  3.87082  2.95038  4.12486  3.24812  3.18724  3.04806  3.19728  3.11120  4.14172  1.48922    471 y - - -
          2.68618  4.42225  2.77519  2.73123  3.46354  2.40513  3.72494  3.29354  2.67741  2.69355  4.24690  2.90347  2.73739  3.18146  2.89801  2.37887  2.77519  2.98518  4.58477  3.61503
          0.02903  3.94977  4.67212  0.61958  0.77255  0.48576  0.95510
    454   2.22781  4.91556  2.79806  2.16432  4.19493  3.36469  3.28099  3.62536  2.16973  3.18901  3.99281  2.87239  3.63218  2.60432  2.78401  2.46046  2.86008  3.27438  5.39176  4.04073    472 e - - -
          2.68618  4.42225  2.77519  2.73123  3.46354  2.40513  3.72494  3.29354  2.67741  2.69355  4.24690  2.90347  2.73739  3.18146  2.89801  2.37887  2.77519  2.98518  4.58477  3.61503
          0.02903  3.94977  4.67212  0.61958  0.77255  0.48576  0.95510
    455   2.64470  5.06128  2.28722  1.97027  4.35026  3.07662  3.43603  3.81358  2.32666  3.34240  4.12623  2.59606  3.76647  2.71907  2.89738  2.55090  2.88550  3.42418  5.51950  3.50506    473 e - - -
          2.68618  4.42225  2.77519  2.73123  3.46354  2.40513  3.72494  3.29354  2.67741  2.69355  4.24690  2.90347  2.73739  3.18146  2.89801  2.37887  2.77519  2.98518  4.58477  3.61503
          0.02903  3.94977  4.67212  0.61958  0.77255  0.48576  0.95510
    456   2.89284  5.35072  1.27019  2.12200  4.66878  3.18953  3.77620  4.23292  2.80652  3.76675  4.63305  2.19057  3.82500  2.95675  3.38625  2.80329  3.20251  3.80848  5.89035  4.39884    474 d - - -
          2.68618  4.42225  2.77519  2.73123  3.46354  2.40513  3.72494  3.29354  2.67741  2.69355  4.24690  2.90347  2.73739  3.18146  2.89801  2.37887  2.77519  2.98518  4.58477  3.61503
          0.02903  3.94977  4.67212  0.61958  0.77255  0.48576  0.95510
    457   2.48148  4.74052  2.99632  2.24358  3.98861  3.41263  3.61361  3.13443  1.97492  2.99664  3.82831  2.96220  3.81043  2.77479  2.73731  2.58618  2.83010  2.82731  5.24945  3.93843    475 k - - -
          2.68618  4.42225  2.77519  2.73123  3.46354  2.40513  3.72494  3.29354  2.67741  2.69355  4.24690  2.90347  2.73739  3.18146  2.89801  2.37887  2.77519  2.98518  4.58477  3.61503
          0.02903  3.94977  4.67212  0.61958  0.77255  0.48576  0.95510
    458   2.60477  5.02433  2.76468  1.91379  4.33560  3.37091  3.58519  3.77232  2.05805  3.29962  4.09611  2.69400  3.79956  2.64347  2.58258  2.65499  2.67910  3.40076  5.46553  4.11148    476 e - - -
          2.68618  4.42225  2.77519  2.73123  3.46354  2.40513  3.72494  3.29354  2.67741  2.69355  4.24690  2.90347  2.73739  3.18146  2.89801  2.37887  2.77519  2.98518  4.58477  3.61503
          0.02903  3.94977  4.67212  0.61958  0.77255  0.48576  0.95510
    459   3.00321  5.10266  3.35203  2.75274  4.53090  3.61005  3.61302  3.89735  1.20341  3.36455  4.24313  3.16386  4.00192  2.75524  1.89894  3.00642  3.18554  3.58216  5.42297  4.23963    477 k - - -
          2.68618  4.42225  2.77519  2.73123  3.46354  2.40513  3.72494  3.29354  2.67741  2.69355  4.24690  2.90347  2.73739  3.18146  2.89801  2.37887  2.77519  2.98518  4.58477  3.61503
          0.02903  3.94977  4.67212  0.61958  0.77255  0.48576  0.95510
    460   2.55279  3.14038  3.67481  3.10379  3.27584  3.58490  3.87905  2.35480  3.01108  2.07789  3.26029  3.09200  3.96747  3.06985  3.29632  2.85610  2.79042  2.19852  4.76956  3.55437    478 l - - -
          2.68618  4.42225  2.77519  2.73123  3.46354  2.40513  3.72494  3.29354  2.67741  2.69355  4.24690  2.90347  2.73739  3.18146  2.89801  2.37887  2.77519  2.98518  4.58477  3.61503
          0.02903  3.94977  4.67212  0.61958  0.77255  0.48576  0.95510
    461   2.33266  4.60990  3.03889  2.49417  3.50014  3.07022  3.63806  3.22528  2.44444  2.80202  3.70895  2.66918  3.80351  2.68528  2.84431  2.51828  2.75629  2.83370  5.15301  3.85098    479 a - - -
          2.68618  4.42225  2.77519  2.73123  3.46354  2.40513  3.72494  3.29354  2.67741  2.69355  4.24690  2.90347  2.73739  3.18146  2.89801  2.37887  2.77519  2.98518  4.58477  3.61503
          0.02903  3.94977  4.67212  0.61958  0.77255  0.48576  0.95510
    462   2.85605  4.59337  3.48080  3.03405  3.37140  3.69530  3.94803  2.75324  2.75451  1.41225  3.38667  3.43609  4.10917  2.49853  3.02657  3.05759  3.10347  2.68913  5.00855  3.71240    480 l - - -
          2.68618  4.42225  2.77519  2.73123  3.46354  2.40513  3.72494  3.29354  2.67741  2.69355  4.24690  2.90347  2.73739  3.18146  2.89801  2.37887  2.77519  2.98518  4.58477  3.61503
          0.02903  3.94977  4.67212  0.61958  0.77255  0.48576  0.95510
    463   3.24237  4.68187  4.31345  3.95391  3.16599  4.08005  4.58540  2.37456  3.72089  0.78561  3.16528  4.22188  4.50229  4.07073  3.88422  3.66030  3.53320  2.43191  5.07307  3.81415    481 l - - -
          2.68618  4.42225  2.77519  2.73123  3.46354  2.40513  3.72494  3.29354  2.67741  2.69355  4.24690  2.90347  2.73739  3.18146  2.89801  2.37887  2.77519  2.98518  4.58477  3.61503
          0.02903  3.94977  4.67212  0.61958  0.77255  0.48576  0.95510
    464   2.81213  4.98263  2.97647  2.54027  4.30919  3.45403  3.32580  3.77157  1.39851  3.29742  4.14609  3.01251  3.89855  2.78335  2.42360  2.54263  3.04082  3.43340  5.40271  4.11357    482 k - - -
          2.68618  4.42225  2.77519  2.73123  3.46354  2.40513  3.72494  3.29354  2.67741  2.69355  4.24690  2.90347  2.73739  3.18146  2.89801  2.37887  2.77519  2.98518  4.58477  3.61503
          0.02903  3.94977  4.67212  0.61958  0.77255  0.48576  0.95510
    465   1.96892  4.86593  2.40183  2.10332  4.23952  3.26767  3.68107  3.66332  2.54686  3.25994  4.08080  2.84499  3.77992  2.84120  3.03231  2.29918  2.84769  3.29851  5.48772  4.12237    483 a - - -
          2.68618  4.42225  2.77519  2.73123  3.46354  2.40513  3.72494  3.29354  2.67741  2.69355  4.24690  2.90347  2.73739  3.18146  2.89801  2.37887  2.77519  2.98518  4.58477  3.61503
          0.02903  3.94977  4.67212  0.61958  0.77255  0.48576  0.95510
    466   3.24237  4.68187  4.31345  3.95391  3.16599  4.08005  4.58540  2.37456  3.72089  0.78561  3.16528  4.22188  4.50229  4.07073  3.88422  3.66030  3.53320  2.43191  5.07307  3.81415    484 l - - -
          2.68618  4.42225  2.77519  2.73123  3.46354  2.40513  3.72494  3.29354  2.67741  2.69355  4.24690  2.90347  2.73739  3.18146  2.89801  2.37887  2.77519  2.98518  4.58477  3.61503
          0.02903  3.94977  4.67212  0.61958  0.77255  0.48576  0.95510
    467   2.71771  4.16771  4.12680  3.56668  2.59385  3.79282  3.84860  2.40118  3.44006  2.01629  3.19491  3.72754  4.14414  3.63013  3.60652  3.08681  2.94730  2.14669  2.77576  2.43193    485 l - - -
          2.68618  4.42225  2.77519  2.73123  3.46354  2.40513  3.72494  3.29354  2.67741  2.69355  4.24690  2.90347  2.73739  3.18146  2.89801  2.37887  2.77519  2.98518  4.58477  3.61503
          0.02903  3.94977  4.67212  0.61958  0.77255  0.48576  0.95510
    468   2.51689  5.03830  2.54562  2.28667  4.34643  3.34245  3.58377  3.79780  2.19478  3.32229  4.10873  2.53326  3.77907  2.18004  2.66442  2.57381  2.88574  3.41326  5.49022  4.11285    486 q - - -
          2.68618  4.42225  2.77519  2.73123  3.46354  2.40513  3.72494  3.29354  2.67741  2.69355  4.24690  2.90347  2.73739  3.18146  2.89801  2.37887  2.77519  2.98518  4.58477  3.61503
          0.02903  3.94977  4.67212  0.61958  0.77255  0.48576  0.95510
    469   3.35972  4.81737  3.95272  3.69683  2.29823  3.92046  3.65622  3.35823  3.55213  2.79217  4.02530  3.81929  4.39262  3.83959  3.71991  3.48864  3.64684  3.23248  3.94487  0.84635    487 y - - -
          2.68618  4.42225  2.77519  2.73123  3.46354  2.40513  3.72494  3.29354  2.67741  2.69355  4.24690  2.90347  2.73739  3.18146  2.89801  2.37887  2.77519  2.98518  4.58477  3.61503
          0.02903  3.94977  4.67212  0.61958  0.77255  0.48576  0.95510
    470   1.56565  4.26106  3.75226  3.28751  3.64169  3.43431  4.19684  2.43396  3.19220  2.29288  3.56076  3.54818  4.00119  3.52604  3.48941  2.81544  2.89529  1.97451  5.24257  4.00749    488 a - - -
          2.68618  4.42225  2.77519  2.73123  3.46354  2.40513  3.72494  3.29354  2.67741  2.69355  4.24690  2.90347  2.73739  3.18146  2.89801  2.37887  2.77519  2.98518  4.58477  3.61503
          0.02903  3.94977  4.67212  0.61958  0.77255  0.48576  0.95510
    471   2.50578  3.64557  3.20770  2.40407  3.24091  3.46172  3.69659  2.96406  2.61745  2.65034  3.52102  2.95355  3.84757  2.70203  3.02106  2.69135  2.61128  2.60358  4.98464  3.50679    489 e - - -
          2.68618  4.42225  2.77519  2.73123  3.46354  2.40513  3.72494  3.29354  2.67741  2.69355  4.24690  2.90347  2.73739  3.18146  2.89801  2.37887  2.77519  2.98518  4.58477  3.61503
          0.02903  3.94977  4.67212  0.61958  0.77255  0.48576  0.95510
    472   2.71806  5.15709  2.41269  1.77279  4.46502  3.31174  3.61291  3.92826  2.05954  3.43738  4.23107  2.78433  3.79129  2.52387  2.85663  2.60358  2.88217  3.53183  5.59567  4.19531    490 e - - -
          2.68618  4.42225  2.77519  2.73123  3.46354  2.40513  3.72494  3.29354  2.67741  2.69355  4.24690  2.90347  2.73739  3.18146  2.89801  2.37887  2.77519  2.98518  4.58477  3.61503
          0.02903  3.94977  4.67212  0.61958  0.77255  0.48576  0.95510
    473   2.80979  4.33809  3.95120  3.40048  3.33831  3.88192  4.16957  1.62963  2.81674  1.78955  3.25547  3.73038  4.23533  3.55660  3.42140  3.19011  3.04754  2.08926  5.01313  3.79734    491 i - - -
          2.68618  4.42225  2.77519  2.73123  3.46354  2.40513  3.72494  3.29354  2.67741  2.69355  4.24690  2.90347  2.73739  3.18146  2.89801  2.37887  2.77519  2.98518  4.58477  3.61503
          0.02903  3.94977  4.67212  0.61958  0.77255  0.48576  0.95510
    474   2.27258  4.24620  3.47297  2.91596  3.36365  3.52870  3.44753  2.70570  2.84039  2.36784  3.36014  3.30149  3.91990  3.15739  3.17199  2.79067  2.66131  2.06447  4.82824  3.19924    492 v - - -
          2.68618  4.42225  2.77519  2.73123  3.46354  2.40513  3.72494  3.29354  2.67741  2.69355  4.24690  2.90347  2.73739  3.18146  2.89801  2.37887  2.77519  2.98518  4.58477  3.61503
          0.22488  3.94977  1.70306  0.61958  0.77255  0.48576  0.95510
    475   2.48935  3.87527  2.99039  2.44041  3.85079  3.29638  3.64013  3.24302  2.28735  2.88810  3.73263  2.83350  3.36272  2.83370  2.85196  2.29129  2.75850  2.93426  5.16342  3.87353    493 k - - -
          2.68627  4.42234  2.77520  2.73132  3.46339  2.40522  3.72504  3.29343  2.67720  2.69342  4.24699  2.90329  2.73749  3.18155  2.89810  2.37888  2.77529  2.98513  4.58486  3.61485
          0.17741  1.81668        *  1.32952  0.30735  0.00000        *
//
