# Supplementary material for: A matter of background: DNA repair pathways as a possible cause for the sparse distribution of CRISPR-Cas systems in bacteria
Source: Philos Trans R Soc Lond B Biol Sci. 2019 Mar 25;374(1772):20180088. doi: 10.1098/rstb.2018.0088 (PMC6452273; doi:10.1098/rstb.2018.0088)
Supplement: Macsy_finder_DNA_repair.zip [file rstb20180088supp3.zip › Macsy_finder_DNA_repair/DNA_repair_profiles/SbcC.hmm]

HMMER2.0
NAME  sbcc
ACC   TIGR00618
DESC  sbcc: exonuclease SbcC
LENG  1063
ALPH  Amino
RF    no
CS    no
MAP   yes
COM   hmmbuild sbcc_2p.HMM sbcc.SEED
COM   hmmcalibrate --num 5000 --histfile sbcc_2p.hist sbcc_2p.HMM
NSEQ  5
DATE  Mon Jul 26 10:12:32 1999
CKSUM 1395
GA    500.00 500.00
TC    500.00 500.00
NC    10.00 10.00
XT      -8455     -4  -1000  -1000  -8455     -4  -8455     -4 
NULT      -4  -8455
NULE     595  -1558     85    338   -294    453  -1158    197    249    902  -1085   -142    -21   -313     45    531    201    384  -1998   -644 
EVD   -1067.472656   0.006636
HMM        A      C      D      E      F      G      H      I      K      L      M      N      P      Q      R      S      T      V      W      Y    
         m->m   m->i   m->d   i->m   i->i   d->m   d->d   b->m   m->e
         -263      *  -2585
     1  -2000  -1794  -4188  -3795  -1108  -3557  -2966    148  -3386     63   4623  -3427  -3588  -3021  -3260  -2852  -2037   1117  -2462  -2222     1
     -   -149   -500    233     43   -381    399    106   -626    210   -466   -720    275    394     45     96    359    117   -369   -294   -249 
     -    -12  -7442  -8484   -894  -1115   -701  -1378   -263      * 
     2  -1786  -2577  -2200  -1232  -3116  -2542   -692  -2520   2669  -2451  -1742  -1259  -2539   -285   2091  -1727  -1586   1331  -2496  -2240     2
     -   -149   -500    233     43   -381    399    106   -626    210   -466   -720    275    394     45     96    359    117   -369   -294   -249 
     -    -12  -7442  -8484   -894  -1115   -701  -1378      *      * 
     3  -1592  -1774  -3061  -2984  -2074  -2579  -2582   1912  -2728  -1447  -1275  -2616   3503  -2663  -2747  -2022  -1806   -698  -2819  -2434     3
     -   -149   -500    233     43   -381    399    106   -626    210   -466   -720    275    394     45     96    359    117   -369   -294   -249 
     -    -12  -7442  -8484   -894  -1115   -701  -1378      *      * 
     4  -1962  -1816  -3427  -2849   -718  -3475  -2195   -234  -2345   2188   2918  -2791  -3290   1999  -2348  -2596  -1872   -732  -1966  -1806     4
     -   -149   -500    233     43   -381    399    106   -626    210   -466   -720    275    394     45     96    359    117   -369   -294   -249 
     -    -12  -7442  -8484   -894  -1115   -701  -1378      *      * 
     5  -1214  -2444  -1201   -514  -2924  -2066   -456  -2537   1829  -2387  -1556   -714  -2114   2085   1875   1157  -1087  -2164  -2430  -1975     5
     -   -149   -500    233     43   -381    399    106   -626    210   -466   -720    275    394     45     96    359    117   -369   -294   -249 
     -    -12  -7442  -8484   -894  -1115   -701  -1378      *      * 
     6  -3371  -2888  -4716  -4628  -1407  -4203  -3653   -947  -4306   3212   -381  -4472  -4191  -3767  -3993  -4264  -3364  -1600  -2791  -2682     6
     -   -149   -500    233     43   -381    399    106   -626    210   -466   -720    275    394     45     96    359    117   -369   -294   -249 
     -    -12  -7442  -8484   -894  -1115   -701  -1378      *      * 
     7   -673  -1617   -752   1356  -1800  -1709   -377   1186     38  -1554   -770   -459  -1803     -7   1498   -674   1315  -1121  -1909  -1371     7
     -   -149   -500    233     43   -381    399    106   -626    210   -466   -720    275    394     45     96    359    117   -369   -294   -249 
     -    -12  -7442  -8484   -894  -1115   -701  -1378      *      * 
     8  -2422  -2011  -4751  -4283   -992  -4331  -3431    245  -3993   2662    168  -4065  -3994  -3350  -3769  -3622  -2371   1772  -2560  -2466     8
     -   -149   -500    233     43   -381    399    106   -626    210   -466   -720    275    394     45     96    359    117   -369   -294   -249 
     -    -12  -7442  -8484   -894  -1115   -701  -1378      *      * 
     9  -2171  -2976  -2014  -1374  -3283  -2678   2957  -3180   3254  -2908  -2232  -1414  -2752   -510    271  -2051  -1965  -2910  -2669  -2328     9
     -   -149   -500    233     43   -381    399    106   -626    210   -466   -720    275    394     45     96    359    117   -369   -294   -249 
     -    -12  -7442  -8484   -894  -1115   -701  -1378      *      * 
    10  -1477  -2254  -1032  -1323  -3815   1625  -2076  -3867  -2211  -3919  -3177   3709  -2615  -1859  -2618  -1543  -1799  -3032  -3796  -3343    10
     -   -149   -500    233     43   -381    399    106   -626    210   -466   -720    275    394     45     96    359    117   -369   -294   -249 
     -    -12  -7442  -8484   -894  -1115   -701  -1378      *      * 
    11  -2504  -2070  -4792  -4243   3081  -4347  -2885   1887  -3951   1630    355  -3944  -3903  -3132  -3621  -3557  -2401   -509  -2027  -1695    11
     -   -149   -500    233     43   -381    399    106   -626    210   -466   -720    275    394     45     96    359    117   -369   -294   -249 
     -    -12  -7442  -8484   -894  -1115   -701  -1378      *      * 
    12   -644  -1292  -1101   -703  -1696   1112   -809  -1293   -643    796   -792   1746  -1946   -552  -1015   -777   1515  -1035  -1969  -1491    12
     -   -149   -500    233     43   -381    399    106   -626    210   -466   -720    275    394     45     96    359    117   -369   -294   -249 
     -    -12  -7442  -8484   -894  -1115   -701  -1378      *      * 
    13   -616  -1161  -2381  -2145  -2437  -1580  -1924  -1871  -2018  -2313  -1586  -1683   1852  -1828  -2174   2388   -927   1575  -2785  -2429    13
     -   -149   -500    233     43   -381    399    106   -626    210   -466   -720    275    394     45     96    359    117   -369   -294   -249 
     -    -12  -7442  -8484   -894  -1115   -701  -1378      *      * 
    14  -3365  -2671  -4417  -4469   2575  -4183   -798  -2035  -4056   1177  -1492  -3030  -4046  -3030  -3574  -3390  -3254  -2293    -67   3755    14
     -   -149   -500    233     43   -381    399    106   -626    210   -466   -720    275    394     45     96    359    117   -369   -294   -249 
     -    -12  -7442  -8484   -894  -1115   -701  -1378      *      * 
    15  -1270  -2250  -1314   -681  -2622  -2132   -569  -2130   2521  -2168  -1414   -849  -2203   2093    159  -1214  -1155   1202  -2345  -1920    15
     -   -149   -500    233     43   -381    399    106   -626    210   -466   -720    275    394     45     96    359    117   -369   -294   -249 
     -    -12  -7442  -8484   -894  -1115   -701  -1378      *      * 
    16  -1478  -3012   1979   -114  -3401   2232   -947  -3213   1659  -3138  -2344   -468  -2211   -571  -1393  -1264  -1502  -2732  -3301  -2515    16
     -   -149   -500    233     43   -381    399    106   -626    210   -466   -720    275    394     45     96    359    117   -369   -294   -249 
     -    -12  -7442  -8484   -894  -1115   -701  -1378      *      * 
    17   -649  -1469   -768   1365  -1733  -1674   -547  -1245   -294  -1522   -761   -559   1385   -217   -725   -701   1383   1187  -1941  -1411    17
     -   -149   -500    233     43   -381    399    106   -626    210   -466   -720    275    394     45     96    359    117   -369   -294   -249 
     -    -12  -7442  -8484   -894  -1115   -701  -1378      *      * 
    18   -794  -1797   -787   -275  -1501  -1782   2535  -1671    -14  -1747   -965   -517  -1887   1928   -391   1133   -733  -1390   3217  -1006    18
     -   -149   -500    233     43   -381    399    106   -626    210   -466   -720    275    394     45     96    359    117   -369   -294   -249 
     -    -12  -7442  -8484   -894  -1115   -701  -1378      *      * 
    19   -748   -892  -1854  -1273   -912  -2096   -895   -164   1296    923    -65  -1271  -2167   -874  -1119  -1132   1388   1454  -1379   -990    19
     -   -149   -500    233     43   -381    399    106   -626    210   -466   -720    275    394     45     96    359    117   -369   -294   -249 
     -    -12  -7442  -8484   -894  -1115   -701  -1378      *      * 
    20  -1470  -1233  -3421  -2990  -1551  -3230  -2449   2731  -2768   -847   -544   1743  -3266  -2593  -2830  -2412  -1461   1964  -2451  -2033    20
     -   -149   -500    233     43   -381    399    106   -626    210   -466   -720    275    394     45     96    359    117   -369   -294   -249 
     -    -12  -7442  -8484   -894  -1115   -701  -1378      *      * 
    21  -2432  -3037   3488  -1298   2377  -2620  -1526  -2961  -2354  -2805  -2539  -1540  -3064  -1848  -2858  -2320  -2521  -2847  -1788   -743    21
     -   -149   -500    233     43   -381    399    106   -626    210   -466   -720    275    394     45     96    359    117   -369   -294   -249 
     -    -12  -7442  -8484   -894  -1115   -701  -1378      *      * 
    22  -2640  -2550  -3470  -3087   3865  -3339  -1231  -2232  -1842  -1920  -1752  -2615  -3494  -2178   1990  -2778  -2627  -2300   -871    193    22
     -   -149   -500    233     43   -381    399    106   -626    210   -466   -720    275    394     45     96    359    117   -369   -294   -249 
     -    -12  -7442  -8484   -894  -1115   -701  -1378      *      * 
    23   -817  -1420  -2710  -2872  -3594   1671  -2721  -3329  -2957  -3612  -2781  -2088  -2401  -2671  -2952  -1052   3386  -2377  -3749  -3583    23
     -   -149   -500    233     43   -381    399    106   -626    210   -466   -720    275    394     45     96    359    117   -369   -294   -249 
     -   -356  -7442  -2232   -894  -1115   -701  -1378      *      * 
    24   1527  -1418  -1126   -653  -2302  -1501   -707  -1943   -153  -2048  -1247   -734   1901   -350   1996   -653   -692  -1510  -2298  -1834    24
     -   -149   -500    233     43   -381    399    106   -626    210   -466   -720    275    394     45     96    359    117   -369   -294   -249 
     -   -463  -7102  -1904   -894  -1115  -1462   -651      *      * 
    25   -865  -1498   -480   2034  -1243  -1707   -609   -684   -360   1520   -353   -568  -1916   -340   -698   -947   -838   -694  -1767  -1259    25
     -   -149   -500    233     43   -381    399    106   -626    210   -466   -720    275    394     45     96    359    117   -369   -294   -249 
     -    -21  -6660  -7702   -894  -1115  -1953   -431      *      * 
    26   -603  -1198  -1426  -1530  -2914   2400  -1744  -2777  -1799  -2934  -2173  -1312   2812  -1605  -1991   -785   -957  -2009  -2879  -2710    26
     -   -149   -500    233     43   -381    399    106   -626    210   -466   -720    275    394     45     96    359    117   -369   -294   -249 
     -   -658  -6660  -1488   -894  -1115  -1953   -431      *      * 
    27  -1587  -1328  -2498  -2439   3731  -2304   -372   -464  -2209   -163   -178  -1862  -2492  -1768  -2066  -1878  -1633   -669    215   1262    27
     -   -149   -500    233     43   -381    399    106   -626    210   -466   -720    275    394     45     96    359    117   -369   -294   -249 
     -    -33  -6035  -7077   -894  -1115  -2314   -324      *      * 
    28   2797   -437  -1258  -1251  -1720   -737  -1170  -1020  -1198  -1532   -998   -859  -1373  -1089  -1312   -148   -251   -629  -2029  -1709    28
     -   -149   -500    233     43   -381    399    106   -626    210   -466   -720    275    394     45     96    359    117   -369   -294   -249 
     -    -33  -6035  -7077   -894  -1115  -2314   -324      *      * 
    29    123   -491   -829   -855  -1740   -665   -938  -1612   -903  -1884  -1206   -612  -1297   -812  -1085   2776   -212  -1027  -1982  -1518    29
     -   -149   -500    233     43   -381    399    106   -626    210   -466   -720    275    394     45     96    359    117   -369   -294   -249 
     -    -33  -6035  -7077   -894  -1115   -614  -1528      *      * 
    30  -1248  -1564  -1495  -1395  -1092  -2170  -1288   -831  -1262   2263   -530   2200  -2464  -1267  -1442  -1497  -1310   -896  -1778  -1177    30
     -   -149   -500    233     43   -381    399    106   -626    210   -466   -720    275    394     45     96    359    117   -369   -294   -249 
     -    -16  -7112  -8154   -894  -1115   -376  -2123      *      * 
    31   -898  -2170   -601   -181  -2561   1028   2634  -2264   1648  -2230  -1375   -451   1428    -21   -235   -798   -844  -1868  -2389  -1796    31
     -   -149   -500    233     43   -381    399    106   -626    210   -466   -720    275    394     45     96    359    117   -369   -294   -249 
     -    -12  -7442  -8484   -894  -1115   -701  -1378      *      * 
    32  -1273  -1046  -3525  -2920   1993  -2898  -1760   1784  -2567   1324    299  -2510  -2849  -2134  -2390  -2006   1495     34  -1484  -1183    32
     -   -149   -500    233     43   -381    399    106   -626    210   -466   -720    275    394     45     96    359    117   -369   -294   -249 
     -    -12  -7442  -8484   -894  -1115   -701  -1378      *      * 
    33   1475  -1665  -3335  -3269   3785  -2406  -1685  -1497  -3068  -1532  -1301  -2469  -2906  -2652  -2942  -1750  -1691  -1428  -1307   -335    33
     -   -149   -500    233     43   -381    399    106   -626    210   -466   -720    275    394     45     96    359    117   -369   -294   -249 
     -    -12  -7442  -8484   -894  -1115   -701  -1378      *      * 
    34   1154   3065  -3210  -2645   -865  -2481  -1587    337  -2303   1059    -17  -2188  -2588  -1973  -2184  -1614   -919   1732  -1493  -1147    34
     -   -149   -500    233     43   -381    399    106   -626    210   -466   -720    275    394     45     96    359    117   -369   -294   -249 
     -    -12  -7442  -8484   -894  -1115   -701  -1378      *      * 
    35  -2038  -1566  -4651  -4311  -2050  -4387  -4191   3317  -4206   -857   -804  -4081  -4193  -4076  -4297  -3730  -2033   2114  -3641  -3188    35
     -   -149   -500    233     43   -381    399    106   -626    210   -466   -720    275    394     45     96    359    117   -369   -294   -249 
     -    -12  -7442  -8484   -894  -1115   -701  -1378      *      * 
    36   -699   4245  -1993  -1611  -2130  -1684  -1442  -1682  -1228  -1979  -1267  -1420  -2163   2119  -1420   -916   1691  -1330  -2421  -2026    36
     -   -149   -500    233     43   -381    399    106   -626    210   -466   -720    275    394     45     96    359    117   -369   -294   -249 
     -    -12  -7442  -8484   -894  -1115   -701  -1378      *      * 
    37  -3196  -3194  -3915  -4259  -4867   3789  -4005  -5414  -4591  -5241  -4823  -3935  -3840  -4374  -4341  -3455  -3585  -4634  -4094  -4784    37
     -   -149   -500    233     43   -381    399    106   -626    210   -466   -720    275    394     45     96    359    117   -369   -294   -249 
     -    -12  -7442  -8484   -894  -1115   -701  -1378      *      * 
    38   -955  -2027   -930   -538  -2814  -1784   -726  -2501   2479  -2477  -1636   -729   1590   -318   -381   1305   -990  -2033  -2617  -2090    38
     -   -149   -500    233     43   -381    399    106   -626    210   -466   -720    275    394     45     96    359    117   -369   -294   -249 
     -    -12  -7442  -8484   -894  -1115   -701  -1378      *      * 
    39   -953  -1665  -1379  -1496  -3181  -1699  -1876  -2946  -1795  -3181  -2415   2129  -2332  -1656  -2063  -1098   3274  -2261  -3348  -2875    39
     -   -149   -500    233     43   -381    399    106   -626    210   -466   -720    275    394     45     96    359    117   -369   -294   -249 
     -    -12  -7442  -8484   -894  -1115   -701  -1378      *      * 
    40  -3196  -3194  -3915  -4259  -4867   3789  -4005  -5414  -4591  -5241  -4823  -3935  -3840  -4374  -4341  -3455  -3585  -4634  -4094  -4784    40
     -   -149   -500    233     43   -381    399    106   -626    210   -466   -720    275    394     45     96    359    117   -369   -294   -249 
     -    -12  -7442  -8484   -894  -1115   -701  -1378      *      * 
    41   3028  -1214  -2980  -3095  -3525  -1481  -2735  -3258  -3049  -3548  -2667  -2036  -2251  -2699  -2987   1648  -1041  -2224  -3761  -3566    41
     -   -149   -500    233     43   -381    399    106   -626    210   -466   -720    275    394     45     96    359    117   -369   -294   -249 
     -    -12  -7442  -8484   -894  -1115   -701  -1378      *      * 
    42  -3196  -3194  -3915  -4259  -4867   3789  -4005  -5414  -4591  -5241  -4823  -3935  -3840  -4374  -4341  -3455  -3585  -4634  -4094  -4784    42
     -   -149   -500    233     43   -381    399    106   -626    210   -466   -720    275    394     45     96    359    117   -369   -294   -249 
     -    -12  -7442  -8484   -894  -1115   -701  -1378      *      * 
    43  -3217  -3413  -3082  -2664  -4291  -3257  -2104  -4231   3883  -3955  -3433  -2635  -3520  -1813   -964  -3215  -3130  -3953  -3447  -3538    43
     -   -149   -500    233     43   -381    399    106   -626    210   -466   -720    275    394     45     96    359    117   -369   -294   -249 
     -    -12  -7442  -8484   -894  -1115   -701  -1378      *      * 
    44   -630  -1250  -2721  -2783  -3375  -1510  -2549  -3085  -2727  -3380  -2535  -1945  -2256  -2473  -2744   1661   3340  -2161  -3614  -3359    44
     -   -149   -500    233     43   -381    399    106   -626    210   -466   -720    275    394     45     96    359    117   -369   -294   -249 
     -    -12  -7442  -8484   -894  -1115   -701  -1378      *      * 
    45   -623  -1248  -2702  -2739  -3382  -1504  -2522  -3101  -2684  -3384  -2531  -1926  -2246  -2431  -2719   2522   2778  -2167  -3613  -3355    45
     -   -149   -500    233     43   -381    399    106   -626    210   -466   -720    275    394     45     96    359    117   -369   -294   -249 
     -    -12  -7442  -8484   -894  -1115   -701  -1378      *      * 
    46  -2774  -2270  -5120  -4602   -859  -4819  -3693   1961  -4336   2720    333  -4508  -4205  -3462  -4004  -4135  -2674   -349  -2555  -2584    46
     -   -149   -500    233     43   -381    399    106   -626    210   -466   -720    275    394     45     96    359    117   -369   -294   -249 
     -    -12  -7442  -8484   -894  -1115   -701  -1378      *      * 
    47  -2630  -2173  -4951  -4380   2160  -4526  -3157   1906  -4100   2297    420  -4160  -3994  -3209  -3738  -3751  -2516   -607  -2195  -2042    47
     -   -149   -500    233     43   -381    399    106   -626    210   -466   -720    275    394     45     96    359    117   -369   -294   -249 
     -    -12  -7442  -8484   -894  -1115   -701  -1378      *      * 
    48  -2130  -4056   3449   1886  -4234  -1929  -1354  -4216  -1708  -4068  -3473   -530  -2499  -1043  -2640  -1759  -2221  -3675  -4219  -3180    48
     -   -149   -500    233     43   -381    399    106   -626    210   -466   -720    275    394     45     96    359    117   -369   -294   -249 
     -    -12  -7442  -8484   -894  -1115   -701  -1378      *      * 
    49   3526  -1873  -3387  -3638  -3818  -2115  -3250  -3479  -3635  -3847  -3229  -2715  -2848  -3363  -3482  -1631  -1814  -2726  -3850  -3860    49
     -   -149   -500    233     43   -381    399    106   -626    210   -466   -720    275    394     45     96    359    117   -369   -294   -249 
     -    -12  -7442  -8484   -894  -1115   -701  -1378      *      * 
    50  -2506  -2132  -4383  -4301  -2107  -3870  -3753   3806  -4080  -1081  -1125  -4012  -4038  -3936  -3993  -3643  -2570     78  -3292  -2940    50
     -   -149   -500    233     43   -381    399    106   -626    210   -466   -720    275    394     45     96    359    117   -369   -294   -249 
     -    -12  -7442  -8484   -894  -1115   -701  -1378      *      * 
    51   1610   3463  -3359  -3267  -2831  -1512  -2552  -2296  -2969  -2747  -1984  -2081  -2236  -2622  -2858   -842   2787  -1678  -3193  -2961    51
     -   -149   -500    233     43   -381    399    106   -626    210   -466   -720    275    394     45     96    359    117   -369   -294   -249 
     -    -12  -7442  -8484   -894  -1115   -701  -1378      *      * 
    52  -3259  -2611  -4304  -4316    702  -4072   -738  -2191  -3859   1136  -1685  -2934  -3972  -2942  -3433  -3270  -3155  -2336   3962   3746    52
     -   -149   -500    233     43   -381    399    106   -626    210   -466   -720    275    394     45     96    359    117   -369   -294   -249 
     -    -12  -7442  -8484   -894  -1115   -701  -1378      *      * 
    53   3526  -1873  -3387  -3638  -3818  -2115  -3250  -3479  -3635  -3847  -3229  -2715  -2848  -3363  -3482  -1631  -1814  -2726  -3850  -3860    53
     -   -149   -500    233     43   -381    399    106   -626    210   -466   -720    275    394     45     96    359    117   -369   -294   -249 
     -    -12  -7442  -8484   -894  -1115   -701  -1378      *      * 
    54  -2773  -2269  -5119  -4601   -860  -4818  -3693   1970  -4335   2717    332  -4507  -4205  -3462  -4003  -4133  -2673   -347  -2555  -2584    54
     -   -149   -500    233     43   -381    399    106   -626    210   -466   -720    275    394     45     96    359    117   -369   -294   -249 
     -    -12  -7442  -8484   -894  -1115   -701  -1378      *      * 
    55  -4029  -3073  -4493  -4760    742  -4353   -719  -3012  -4273  -2383  -2438  -3079  -4256  -3186  -3735  -3657  -3906  -3150   4023   4310    55
     -   -149   -500    233     43   -381    399    106   -626    210   -466   -720    275    394     45     96    359    117   -369   -294   -249 
     -    -12  -7442  -8484   -894  -1115   -701  -1378      *      * 
    56  -2009  -2572  -1797  -1995  -3107   3209   3215  -3919  -2274  -3886  -3263  -2047  -3018  -2240  -2477  -2103  -2285  -3299  -3226  -2681    56
     -   -149   -500    233     43   -381    399    106   -626    210   -466   -720    275    394     45     96    359    117   -369   -294   -249 
     -    -12  -7442  -8484   -894  -1115   -701  -1378      *      * 
    57  -1836  -3031   -807   1631  -3563  -2253   -899  -3191   3171  -3001  -2265   -921  -2486   -500   -191  -1656  -1735  -2831  -2980  -2547    57
     -   -149   -500    233     43   -381    399    106   -626    210   -466   -720    275    394     45     96    359    117   -369   -294   -249 
     -  -1439  -7442   -677   -894  -1115   -701  -1378      *      * 
    58   -920  -1208  -1336  -1434  -2171  -1302  -1440  -2141  -1469  -2251  -1809  -1343   3752  -1453  -1554  -1114  -1200  -1763  -2038  -2007    58
     -   -149   -500    233     43   -381    399    106   -626    210   -466   -720    275    394     45     96    359    117   -369   -294   -249 
     -    -33  -6036  -7078   -894  -1115   -194  -2990      *      * 
    59   -939   3050  -3192  -2617   -828  -2509  -1557    354  -2272   1063     21  -2179  -2590  -1945  -2155  -1632   1455   1728  -1457  -1112    59
     -   -149   -500    233     43   -381    399    106   -626    210   -466   -720    275    394     45     96    359    117   -369   -294   -249 
     -    -12  -7442  -8484   -894  -1115   -701  -1378      *      * 
    60  -1155  -1940  -1607  -1307  -3187   1431  -1339  -2891   -660  -2913  -2118  -1323   2811   -995   1956  -1233  -1325  -2333  -2997  -2632    60
     -   -149   -500    233     43   -381    399    106   -626    210   -466   -720    275    394     45     96    359    117   -369   -294   -249 
     -    -12  -7442  -8484   -894  -1115   -701  -1378      *      * 
    61   1378  -1542  -1664  -1151  -2571  -1722  -1090  -2167   -502  -2317  -1528  -1136  -2113   -755   2682   -904   1634  -1719  -2589  -2172    61
     -   -149   -500    233     43   -381    399    106   -626    210   -466   -720    275    394     45     96    359    117   -369   -294   -249 
     -    -12  -7442  -8484   -894  -1115   -701  -1378      *      * 
    62   -777  -1571   -956   1358  -1530  -1832   -442  -1304    -18    637   -708   -611  -1912   -129   1558   -815   -703  -1092  -1736   1993    62
     -   -149   -500    233     43   -381    399    106   -626    210   -466   -720    275    394     45     96    359    117   -369   -294   -249 
     -    -12  -7442  -8484   -894  -1115   -701  -1378      *      * 
    63   1634  -1210  -2815  -2822  -3531   1629  -2582  -3298  -2806  -3529  -2617  -1931  -2212  -2478  -2843   2516  -1002  -2232  -3732  -3519    63
     -   -149   -500    233     43   -381    399    106   -626    210   -466   -720    275    394     45     96    359    117   -369   -294   -249 
     -    -12  -7442  -8484   -894  -1115   -701  -1378      *      * 
    64   1230  -2659    -38   2461  -3103  -1724   -823  -2878   -662  -2852  -2026   1958  -2084   -435  -1241  -1064  -1253  -2409  -3051  -2295    64
     -   -149   -500    233     43   -381    399    106   -626    210   -466   -720    275    394     45     96    359    117   -369   -294   -249 
     -    -12  -7442  -8484   -894  -1115   -701  -1378      *      * 
    65   -921  -1674   1771   -661  -2271  -1737  -1107  -1567  -1046  -2066  -1362   -850  -2132   -828  -1501   1344  -1033   2275  -2548  -2001    65
     -   -149   -500    233     43   -381    399    106   -626    210   -466   -720    275    394     45     96    359    117   -369   -294   -249 
     -    -12  -7442  -8484   -894  -1115   -701  -1378      *      * 
    66   -774  -1059   1401  -1027  -1199  -2035   -934   1559   -948   -933   -318  -1125  -2159   -808  -1260   1071   -746   1486  -1651  -1215    66
     -   -149   -500    233     43   -381    399    106   -626    210   -466   -720    275    394     45     96    359    117   -369   -294   -249 
     -    -12  -7442  -8484   -894  -1115   -701  -1378      *      * 
    67   1072  -1582   -938   -366  -1806  -1766   -450  -1388     20  -1562   -790   -579  -1872   1885   1566   -753   -670   1139  -1915  -1411    67
     -   -149   -500    233     43   -381    399    106   -626    210   -466   -720    275    394     45     96    359    117   -369   -294   -249 
     -    -12  -7442  -8484   -894  -1115   -701  -1378      *      * 
    68   -648  -1077  -2114  -1726  -1700  -1710  -1452  -1192  -1522    997   -869  -1488  -2159  -1386  -1709   2220   1681   -951  -2123  -1734    68
     -   -149   -500    233     43   -381    399    106   -626    210   -466   -720    275    394     45     96    359    117   -369   -294   -249 
     -    -12  -7442  -8484   -894  -1115   -701  -1378      *      * 
    69  -1081  -2184  -1092   -456  -2483  -1987   2669  -2138   1757    629  -1302   -666  -2047   2009    128  -1004   -971  -1826  -2249  -1761    69
     -   -149   -500    233     43   -381    399    106   -626    210   -466   -720    275    394     45     96    359    117   -369   -294   -249 
     -    -12  -7442  -8484   -894  -1115   -701  -1378      *      * 
    70  -1375  -2279  -1230   -768  -1444  -2192   -617  -2251    -11  -2205  -1504   2758  -2311   -386   1836  -1315  -1290  -1986  -1724   2316    70
     -   -149   -500    233     43   -381    399    106   -626    210   -466   -720    275    394     45     96    359    117   -369   -294   -249 
     -    -12  -7442  -8484   -894  -1115   -701  -1378      *      * 
    71   -776  -1747   1674   -407  -2412   1231   -827  -2068   -621  -2214  -1400   -628  -1951   -470  -1105   1289   -859   1273  -2526  -1940    71
     -   -149   -500    233     43   -381    399    106   -626    210   -466   -720    275    394     45     96    359    117   -369   -294   -249 
     -    -12  -7442  -8484   -894  -1115   -701  -1378      *      * 
    72   -908  -1076  -1952  -1475   -843  -2151   2643   -547  -1073   1771   -184  -1421  -2291  -1060  -1215  -1260   1508   -504  -1383   -886    72
     -   -149   -500    233     43   -381    399    106   -626    210   -466   -720    275    394     45     96    359    117   -369   -294   -249 
     -    -12  -7442  -8484   -894  -1115   -701  -1378      *      * 
    73   -672  -1425   1437   -318  -1371  -1724   -475  -1158   -297  -1355   2398   -547  -1853   -200   -725   1096   -626   -945  -1663   1957    73
     -   -149   -500    233     43   -381    399    106   -626    210   -466   -720    275    394     45     96    359    117   -369   -294   -249 
     -    -12  -7442  -8484   -894  -1115   -701  -1378      *      * 
    74   1050  -1897   -731   -174  -2281  -1683   -368  -1953    170  -1975  -1123   -427  -1804   1949   1610   -659   1350  -1584  -2190  -1617    74
     -   -149   -500    233     43   -381    399    106   -626    210   -466   -720    275    394     45     96    359    117   -369   -294   -249 
     -    -12  -7442  -8484   -894  -1115   -701  -1378      *      * 
    75   1262  -1200  -1491   -985  -1722   1186   -939  -1261   -727  -1553   -815  -1015  -1992   -707   1608   -796   -710   1368  -2000  -1563    75
     -   -149   -500    233     43   -381    399    106   -626    210   -466   -720    275    394     45     96    359    117   -369   -294   -249 
     -   -353  -7442  -2244   -894  -1115   -701  -1378      *      * 
    76   -874  -2237   1941     76  -2621  -1548   -434  -2371    -57  -2334  -1488   -236   1768    -24   1911   -738   -851  -1944  -2497  -1833    76
     -   -149   -500    233     43   -381    399    106   -626    210   -466   -720    275    394     45     96    359    117   -369   -294   -249 
     -   -466  -7105  -1895   -894  -1115  -1456   -654      *      * 
    77    -15   -658  -1539  -1391  -2302   -914  -1359  -1937  -1325  -2226  -1427   -993  -1562  -1176  -1522   2186   2437  -1265  -2539  -2171    77
     -   -149   -500    233     43   -381    399    106   -626    210   -466   -720    275    394     45     96    359    117   -369   -294   -249 
     -    -21  -6660  -7702   -894  -1115  -1953   -431      *      * 
    78   1800  -1667     94   2157  -2300  -1250   -478  -1904   -273  -2070  -1307   -161  -1631   -125   -749   -561   -686  -1510  -2362  -1739    78
     -   -149   -500    233     43   -381    399    106   -626    210   -466   -720    275    394     45     96    359    117   -369   -294   -249 
     -    -21  -6660  -7702   -894  -1115  -1953   -431      *      * 
    79   1802  -1667     94   2155  -2300  -1250   -478  -1904   -273  -2070  -1307   -161  -1631   -125   -749   -561   -686  -1510  -2362  -1738    79
     -   -149   -500    233     43   -381    399    106   -626    210   -466   -720    275    394     45     96    359    117   -369   -294   -249 
     -    -21  -6660  -7702   -894  -1115  -1953   -431      *      * 
    80   2250   4127  -2587  -2478  -2054   -976  -1851  -1303  -2181  -1898  -1236  -1468  -1673  -1910  -2115   -315   -407   -838  -2453  -2183    80
     -   -149   -500    233     43   -381    399    106   -626    210   -466   -720    275    394     45     96    359    117   -369   -294   -249 
     -    -21  -6660  -7702   -894  -1115   -870  -1143      *      * 
    81  -1051  -1162  -1859   1528   2206  -2339   -954   -234  -1284   1401    180  -1448  -2374  -1091  -1481  -1416   -990   -367  -1089   -457    81
     -   -149   -500    233     43   -381    399    106   -626    210   -466   -720    275    394     45     96    359    117   -369   -294   -249 
     -    -16  -7102  -8144   -894  -1115   -372  -2139      *      * 
    82   2039  -1317  -1554  -1059  -1770  -1867   -988   -920   1549  -1499   -834  -1110  -2131   -744   -899   -987   -849   1435  -2069  -1637    82
     -   -149   -500    233     43   -381    399    106   -626    210   -466   -720    275    394     45     96    359    117   -369   -294   -249 
     -    -12  -7442  -8484   -894  -1115   -701  -1378      *      * 
    83  -1513  -3173   2008   2532  -3444  -1781   -942  -3268   -927  -3198  -2410   -395  -2197   -570  -1609  -1268   1567  -2790  -3393  -2536    83
     -   -149   -500    233     43   -381    399    106   -626    210   -466   -720    275    394     45     96    359    117   -369   -294   -249 
     -    -12  -7442  -8484   -894  -1115   -701  -1378      *      * 
    84  -2251  -1869  -4553  -3992   2161  -4051  -2746     44  -3686   2222    334  -3671  -3719  -2979  -3405  -3235  -2163   1642  -2013  -1729    84
     -   -149   -500    233     43   -381    399    106   -626    210   -466   -720    275    394     45     96    359    117   -369   -294   -249 
     -    -12  -7442  -8484   -894  -1115   -701  -1378      *      * 
    85  -1753  -3108   -403   3046  -3542  -2087   -963  -3260   1796  -3115  -2369   -742  -2408   -578   -638  -1544  -1706  -2858  -3151  -2581    85
     -   -149   -500    233     43   -381    399    106   -626    210   -466   -720    275    394     45     96    359    117   -369   -294   -249 
     -    -12  -7442  -8484   -894  -1115   -701  -1378      *      * 
    86  -2205  -1905  -4173  -3919   3703  -3621  -1773   -220  -3606   -534   -543  -3186  -3649  -3022  -3378  -2898  -2217   1746  -1136   -162    86
     -   -149   -500    233     43   -381    399    106   -626    210   -466   -720    275    394     45     96    359    117   -369   -294   -249 
     -    -12  -7442  -8484   -894  -1115   -701  -1378      *      * 
    87   1101  -1402   -809   1342  -1641  -1670   -529   1280   -293  -1443   -683   -565  -1832   -211   -721   1109   -600   -944  -1865  -1344    87
     -   -149   -500    233     43   -381    399    106   -626    210   -466   -720    275    394     45     96    359    117   -369   -294   -249 
     -    -12  -7442  -8484   -894  -1115   -701  -1378      *      * 
    88  -1019   -974  -3000  -2496   -937  -2447  -1659     81  -2182   1884    -58  -2139  -2613  -1907  -2150   1177  -1040   1652  -1650  -1305    88
     -   -149   -500    233     43   -381    399    106   -626    210   -466   -720    275    394     45     96    359    117   -369   -294   -249 
     -    -12  -7442  -8484   -894  -1115   -701  -1378      *      * 
    89  -1180  -2758   1848     27  -3054   1187   -681  -2846   1580  -2774  -1921   1948  -2011   -273  -1054   -986  -1163  -2381  -2950  -2177    89
     -   -149   -500    233     43   -381    399    106   -626    210   -466   -720    275    394     45     96    359    117   -369   -294   -249 
     -    -12  -7442  -8484   -894  -1115   -701  -1378      *      * 
    90   -649  -1260  -1203   -824   1847   1151   -888  -1322   -795  -1562   -824   1807  -1982   -673  -1159   -802   1527  -1056  -1927  -1408    90
     -   -149   -500    233     43   -381    399    106   -626    210   -466   -720    275    394     45     96    359    117   -369   -294   -249 
     -    -12  -7442  -8484   -894  -1115   -701  -1378      *      * 
    91   -745  -2191   -389   1451  -2526  -1626   -303  -2261   1556  -2194  -1295   -261  -1753   1947   -270   1119   -683  -1825  -2347  -1689    91
     -   -149   -500    233     43   -381    399    106   -626    210   -466   -720    275    394     45     96    359    117   -369   -294   -249 
     -    -12  -7442  -8484   -894  -1115   -701  -1378      *      * 
    92   1125   -782  -2913  -2337   -780  -2448  -1426   1757  -2028   1082     72  -2012  -2514  -1735  -1983  -1549   1472    313  -1401  -1056    92
     -   -149   -500    233     43   -381    399    106   -626    210   -466   -720    275    394     45     96    359    117   -369   -294   -249 
     -    -12  -7442  -8484   -894  -1115   -701  -1378      *      * 
    93  -2743  -2779  -3170  -2643   -227  -3305  -1002  -2786  -1055  -2485  -2187  -2302  -3401  -1658   2020  -2718  -2642  -2728   -838   4194    93
     -   -149   -500    233     43   -381    399    106   -626    210   -466   -720    275    394     45     96    359    117   -369   -294   -249 
     -    -12  -7442  -8484   -894  -1115   -701  -1378      *      * 
    94  -2099  -2630  -2635  -2251  -3928   1618  -1847  -3738   -820  -3599  -2924  -2143  -3019  -1538   3587  -2186  -2228  -3226  -3324  -3262    94
     -   -149   -500    233     43   -381    399    106   -626    210   -466   -720    275    394     45     96    359    117   -369   -294   -249 
     -   -803  -7442  -1247   -894  -1115   -701  -1378      *      * 
    95   1940   -649  -2413  -2129  -1389  -1590  -1699    410  -1914   -837   -443  -1646  -2074  -1727  -1986   -869   -632   2328  -2088  -1716    95
     -   -149   -500    233     43   -381    399    106   -626    210   -466   -720    275    394     45     96    359    117   -369   -294   -249 
     -    -21  -6660  -7702   -894  -1115  -1953   -431      *      * 
    96  -2163  -1891  -2681  -2537   3173  -2944   3730  -1617  -2213  -1309  -1134  -1891  -2988  -1794  -2149  -2179  -2112  -1657    452   1599    96
     -   -149   -500    233     43   -381    399    106   -626    210   -466   -720    275    394     45     96    359    117   -369   -294   -249 
     -    -21  -6660  -7702   -894  -1115   -870  -1143      *      * 
    97  -2217  -2496  -2854  -1987  -1477  -2766  -1017  -2579   -129  -2403  -1909  -1853  -2867   -932   3293  -2256  -2075  -2447   4205   -986    97
     -   -149   -500    233     43   -381    399    106   -626    210   -466   -720    275    394     45     96    359    117   -369   -294   -249 
     -    -16  -7102  -8144   -894  -1115   -372  -2139      *      * 
    98   -603  -1186  -1221   -752  -1536  -1691   -785   1418   -649  -1372   -641   1724  -1934   -551  -1009   1190   1470   -840  -1839  -1376    98
     -   -149   -500    233     43   -381    399    106   -626    210   -466   -720    275    394     45     96    359    117   -369   -294   -249 
     -    -12  -7442  -8484   -894  -1115   -701  -1378      *      * 
    99   -947   -861  -2644  -2058   -439  -2417  -1131   1649  -1712   1134    201  -1818  -2438   1779  -1712  -1486   -883   -148  -1083   2201    99
     -   -149   -500    233     43   -381    399    106   -626    210   -466   -720    275    394     45     96    359    117   -369   -294   -249 
     -    -12  -7442  -8484   -894  -1115   -701  -1378      *      * 
   100  -1121  -2146  -1138   -651  -2796  -1948   -682  -2437    110  -2404  -1599   1844  -2144   -277   2672  -1081   1512  -2045  -2525  -2059   100
     -   -149   -500    233     43   -381    399    106   -626    210   -466   -720    275    394     45     96    359    117   -369   -294   -249 
     -    -12  -7442  -8484   -894  -1115   -701  -1378      *      * 
   101   -621   3028  -1939  -1398  -1234  -1807  -1044   -728  -1063  -1092   -408  -1288  -2080   -998   1550   1244   -685   1435  -1631  -1243   101
     -   -149   -500    233     43   -381    399    106   -626    210   -466   -720    275    394     45     96    359    117   -369   -294   -249 
     -    -12  -7442  -8484   -894  -1115   -701  -1378      *      * 
   102   1016  -1928   -510   1420  -2273  -1592   -299  -1975    144  -1984  -1107   -291  -1716    134   1530   -554   1310  -1581  -2196  -1569   102
     -   -149   -500    233     43   -381    399    106   -626    210   -466   -720    275    394     45     96    359    117   -369   -294   -249 
     -    -12  -7442  -8484   -894  -1115   -701  -1378      *      * 
   103  -1692  -2442  -2043  -1175  -2707  -2492   -704  -2274    419    831  -1510  -1226  -2502   2169   2793  -1661  -1513  -2110  -2380  -2067   103
     -   -149   -500    233     43   -381    399    106   -626    210   -466   -720    275    394     45     96    359    117   -369   -294   -249 
     -    -12  -7442  -8484   -894  -1115   -701  -1378      *      * 
   104   -738  -1883   -665   -155  -2000  -1698   -363  -1848    102  -1893  -1062   1666  -1814     31   1590   1102   -682  -1513  -2042   1955   104
     -   -149   -500    233     43   -381    399    106   -626    210   -466   -720    275    394     45     96    359    117   -369   -294   -249 
     -    -12  -7442  -8484   -894  -1115   -701  -1378      *      * 
   105   -922  -1951   -716   -307  -1324   1055   2606  -1839   -152  -1883  -1122   -557  -1973   1949   -545   -869   -865  -1555  -1643   2132   105
     -   -149   -500    233     43   -381    399    106   -626    210   -466   -720    275    394     45     96    359    117   -369   -294   -249 
     -    -12  -7442  -8484   -894  -1115   -701  -1378      *      * 
   106  -2236  -2765  -2716  -2141  -3797  -2738  -1609  -3560   -475  -3379  -2734  -2058   1992  -1273   3577  -2282  -2259  -3170  -3153  -3052   106
     -   -149   -500    233     43   -381    399    106   -626    210   -466   -720    275    394     45     96    359    117   -369   -294   -249 
     -    -12  -7442  -8484   -894  -1115   -701  -1378      *      * 
   107   -957  -2500   1701   1599  -2796  -1640   -502  -2572   1547  -2506  -1622   -260  -1873    -75   -767   1214   -921  -2114  -2678  -1940   107
     -   -149   -500    233     43   -381    399    106   -626    210   -466   -720    275    394     45     96    359    117   -369   -294   -249 
     -    -12  -7442  -8484   -894  -1115   -701  -1378      *      * 
   108   -577  -1069  -1978  -1572   2001   1317  -1373  -1427  -1443  -1710   -980  -1371  -2079  -1273  -1683   1422   1665  -1106  -2142  -1722   108
     -   -149   -500    233     43   -381    399    106   -626    210   -466   -720    275    394     45     96    359    117   -369   -294   -249 
     -    -12  -7442  -8484   -894  -1115   -701  -1378      *      * 
   109   -805  -2014   -319   1493  -2291  -1642   -483  -1956   -183  -2047  -1217   1748   1429    -84   -682   -724   -774   1115  -2327  -1689   109
     -   -149   -500    233     43   -381    399    106   -626    210   -466   -720    275    394     45     96    359    117   -369   -294   -249 
     -    -12  -7442  -8484   -894  -1115   -701  -1378      *      * 
   110   -656  -1790   -518   1401  -1995  -1630   -331  -1652     49    498   -918   -331  -1745   1862   -401   -603   1333  -1347  -2047  -1453   110
     -   -149   -500    233     43   -381    399    106   -626    210   -466   -720    275    394     45     96    359    117   -369   -294   -249 
     -    -12  -7442  -8484   -894  -1115   -701  -1378      *      * 
   111  -1265  -2892   1893   1712  -3158  -1720   -738  -2964   -586  -2886  -2044   -328   1611   2082  -1203  -1052  -1254  -2493  -3065  -2263   111
     -   -149   -500    233     43   -381    399    106   -626    210   -466   -720    275    394     45     96    359    117   -369   -294   -249 
     -    -12  -7442  -8484   -894  -1115   -701  -1378      *      * 
   112   -631   -998  -1269   1216   1707  -1849   -663   -561   -662   -894   -211   -887  -1961   -536   -980   1068   -589   1280  -1402   -939   112
     -   -149   -500    233     43   -381    399    106   -626    210   -466   -720    275    394     45     96    359    117   -369   -294   -249 
     -    -12  -7442  -8484   -894  -1115   -701  -1378      *      * 
   113  -1814  -2610  -1264  -1294  -3414  -2288  -1641  -3407  -1124  -3331  -2673  -1464   1962   3846  -1339  -1810  -1948  -2938  -3255  -2838   113
     -   -149   -500    233     43   -381    399    106   -626    210   -466   -720    275    394     45     96    359    117   -369   -294   -249 
     -    -12  -7442  -8484   -894  -1115   -701  -1378      *      * 
   114  -1227  -1008  -3351  -2761   -908  -2895  -1815   1896  -2369   1164     28  -2436  -2872  -2106   1464  -2005  -1172   1771  -1691  -1368   114
     -   -149   -500    233     43   -381    399    106   -626    210   -466   -720    275    394     45     96    359    117   -369   -294   -249 
     -    -12  -7442  -8484   -894  -1115   -701  -1378      *      * 
   115  -1079  -1763  -1457   -758  -1879  -2097   -553  -1507   1723  -1649   -920   -892  -2142   -224   1798  -1134   -971   1208  -1923   2088   115
     -   -149   -500    233     43   -381    399    106   -626    210   -466   -720    275    394     45     96    359    117   -369   -294   -249 
     -    -12  -7442  -8484   -894  -1115   -701  -1378      *      * 
   116   -648  -1053  -1225   1224  -1115  -1858   -664   -535   -602    768   -247   -859  -1964   -495   -934   1073   -603   1302  -1496  -1052   116
     -   -149   -500    233     43   -381    399    106   -626    210   -466   -720    275    394     45     96    359    117   -369   -294   -249 
     -    -12  -7442  -8484   -894  -1115   -701  -1378      *      * 
   117   -726  -1329   -872   1321  -1218    979   -553   -993   -426    707   -504   -671  -1931   -336   -809   -839   -675   -817  -1562   2028   117
     -   -149   -500    233     43   -381    399    106   -626    210   -466   -720    275    394     45     96    359    117   -369   -294   -249 
     -   -356  -7442  -2232   -894  -1115   -701  -1378      *      * 
   118   1299  -2108    -45   1760  -2447  -1477   -327  -2175     24  -2162  -1306   -149  -1698   2189   -462   -606   -704  -1761  -2365  -1689   118
     -   -149   -500    233     43   -381    399    106   -626    210   -466   -720    275    394     45     96    359    117   -369   -294   -249 
     -    -16  -7102  -8144   -894  -1115   -372  -2139      *      * 
   119   -826  -2297   1578   1506  -2630  -1650   -362  -2371   1570  -2295  -1401   -279  -1802     81   1570   -685   -767  -1929  -2443  -1774   119
     -   -149   -500    233     43   -381    399    106   -626    210   -466   -720    275    394     45     96    359    117   -369   -294   -249 
     -    -12  -7442  -8484   -894  -1115   -701  -1378      *      * 
   120   -811   2884   -952   -422  -2118   1059   2635  -1778   1603  -1873  -1074   -628  -1932   -153   -294   -811   -782  -1468  -2134  -1614   120
     -   -149   -500    233     43   -381    399    106   -626    210   -466   -720    275    394     45     96    359    117   -369   -294   -249 
     -    -12  -7442  -8484   -894  -1115   -701  -1378      *      * 
   121   1183  -1176  -1337   -822   1793   1067   -770  -1084   -594  -1331   -605   -907  -1959   -559   1565   -802   -662   -863  -1747  -1270   121
     -   -149   -500    233     43   -381    399    106   -626    210   -466   -720    275    394     45     96    359    117   -369   -294   -249 
     -    -12  -7442  -8484   -894  -1115   -701  -1378      *      * 
   122  -1252  -2616   1722   -238  -2878  -1888   2743  -2696    -74  -2603  -1781   -533  -2105   -227   2616  -1096  -1192  -2293  -2671  -2037   122
     -   -149   -500    233     43   -381    399    106   -626    210   -466   -720    275    394     45     96    359    117   -369   -294   -249 
     -   -803  -7442  -1247   -894  -1115   -701  -1378      *      * 
   123  -1794  -2008  -2456  -2724  -3557   3646  -2680  -3822  -3028  -3842  -3331  -2471  -2682  -2851  -2963  -2019  -2166  -3125  -3065  -3419   123
     -   -149   -500    233     43   -381    399    106   -626    210   -466   -720    275    394     45     96    359    117   -369   -294   -249 
     -   -657  -6660  -1490   -894  -1115  -1953   -431      *      * 
   124  -1909  -1563  -2401  -2353    205  -2058   -781  -1583  -1864  -1330  -1192  -2002  -2371  -1837  -1760  -2133  -1974  -1624   5688    573   124
     -   -149   -500    233     43   -381    399    106   -626    210   -466   -720    275    394     45     96    359    117   -369   -294   -249 
     -    -33  -6036  -7078   -894  -1115  -2313   -324      *      * 
   125   -978  -1911    386   3044  -2298  -1188   -485  -2095   -339  -2182  -1599    -95  -1613   -200   -759   -852  -1032  -1786  -2197  -1731   125
     -   -149   -500    233     43   -381    399    106   -626    210   -466   -720    275    394     45     96    359    117   -369   -294   -249 
     -    -33  -6036  -7078   -894  -1115   -624  -1511      *      * 
   126  -1302  -2308  -1475   -679  -2865  -2095   -380  -2395   2125  -2249  -1480   -793  -2130     43   2221  -1212   1751  -2083  -2272  -1932   126
     -   -149   -500    233     43   -381    399    106   -626    210   -466   -720    275    394     45     96    359    117   -369   -294   -249 
     -    -16  -7105  -8148   -894  -1115  -1456   -654      *      * 
   127  -2129  -1684  -4483  -4006   -831  -4171  -3226   2994  -3736   1768    331  -3820  -3788  -3155  -3555  -3448  -2068    431  -2389  -2255   127
     -   -149   -500    233     43   -381    399    106   -626    210   -466   -720    275    394     45     96    359    117   -369   -294   -249 
     -    -16  -7105  -8148   -894  -1115   -373  -2133      *      * 
   128   1406  -1014  -2405  -2049  -1611  -1737  -1608  -1085  -1838   1877   -788  -1667  -2211  -1642  -1945   1420   -856   -871  -2086  -1726   128
     -   -149   -500    233     43   -381    399    106   -626    210   -466   -720    275    394     45     96    359    117   -369   -294   -249 
     -    -12  -7442  -8484   -894  -1115   -701  -1378      *      * 
   129   2420   3424  -2600  -2430  -2827  -1520  -2175  -2439  -2297  -2765  -1970   2076  -2196  -2079  -2408   -831   -956  -1789  -3119  -2805   129
     -   -149   -500    233     43   -381    399    106   -626    210   -466   -720    275    394     45     96    359    117   -369   -294   -249 
     -    -12  -7442  -8484   -894  -1115   -701  -1378      *      * 
   130   1016  -1776   1422    -44  -2005  -1618   -349   1129   1489  -1754   -931   -328  -1744     52   -469   -598   -596  -1295  -2069  -1466   130
     -   -149   -500    233     43   -381    399    106   -626    210   -466   -720    275    394     45     96    359    117   -369   -294   -249 
     -    -12  -7442  -8484   -894  -1115   -701  -1378      *      * 
   131  -1392  -2521  -1019   -619  -2986   1233   2791  -2686   2567  -2570  -1780   -823  -2257   -265     -3  -1285  -1307  -2320  -2599  -2126   131
     -   -149   -500    233     43   -381    399    106   -626    210   -466   -720    275    394     45     96    359    117   -369   -294   -249 
     -    -12  -7442  -8484   -894  -1115   -701  -1378      *      * 
   132   1105   -885  -1844  -1271   -917  -2080   -904   -161   1292    921    -70  -1268  -2160   -886  -1161  -1118   -687   1439  -1385   -993   132
     -   -149   -500    233     43   -381    399    106   -626    210   -466   -720    275    394     45     96    359    117   -369   -294   -249 
     -    -12  -7442  -8484   -894  -1115   -701  -1378      *      * 
   133   -975  -2286   -852   -269  -2707  -1861   -383  -2376   1709  -2272  -1410   1749  -1943     60   1771   1131   -883  -1976  -2368  -1828   133
     -   -149   -500    233     43   -381    399    106   -626    210   -466   -720    275    394     45     96    359    117   -369   -294   -249 
     -    -12  -7442  -8484   -894  -1115   -701  -1378      *      * 
   134   1270  -3214   1993   2545  -3500  -1787   -976  -3331   -988  -3258  -2479   -406  -2218   -608  -1685  -1298  -1577  -2845  -3454  -2585   134
     -   -149   -500    233     43   -381    399    106   -626    210   -466   -720    275    394     45     96    359    117   -369   -294   -249 
     -    -12  -7442  -8484   -894  -1115   -701  -1378      *      * 
   135   -857  -1369  -1530  -1003  -1722  -1945   -902   -863   1540  -1434   -779  -1079  -2152   -648   -709  -1045   2362   1407  -2004  -1574   135
     -   -149   -500    233     43   -381    399    106   -626    210   -466   -720    275    394     45     96    359    117   -369   -294   -249 
     -    -12  -7442  -8484   -894  -1115   -701  -1378      *      * 
   136  -1014  -2226   -411   2285  -2375  -1790   -559  -2061   -136    659  -1307   -462  -1978   2027   -542   -915   -961  -1778  -2407  -1792   136
     -   -149   -500    233     43   -381    399    106   -626    210   -466   -720    275    394     45     96    359    117   -369   -294   -249 
     -    -12  -7442  -8484   -894  -1115   -701  -1378      *      * 
   137  -1002   2933   -677   2279  -2575  -1831   -535  -2229   1677  -2240  -1415   -550  -1991   -122   -271   -915   -948  -1869  -2421  -1861   137
     -   -149   -500    233     43   -381    399    106   -626    210   -466   -720    275    394     45     96    359    117   -369   -294   -249 
     -    -12  -7442  -8484   -894  -1115   -701  -1378      *      * 
   138   -785   -759  -2361  -1740   -613  -2218   -981   -124   1291   1009    146  -1563  -2261  -1166  -1289  -1280   -721   1455   3319   -748   138
     -   -149   -500    233     43   -381    399    106   -626    210   -466   -720    275    394     45     96    359    117   -369   -294   -249 
     -    -12  -7442  -8484   -894  -1115   -701  -1378      *      * 
   139  -1631  -1343  -3891  -3362  -1107  -3415  -2488   2699  -3053   1298    -57  -3040  -3339  -2698  -2958  -2581   1495    459  -2180  -1902   139
     -   -149   -500    233     43   -381    399    106   -626    210   -466   -720    275    394     45     96    359    117   -369   -294   -249 
     -    -12  -7442  -8484   -894  -1115   -701  -1378      *      * 
   140   1135   -916  -1625  -1103   1804  -1880   2543   -591   -925   -885   -208  -1107  -2038   -783  -1172   -938   1459   -448  -1292   -784   140
     -   -149   -500    233     43   -381    399    106   -626    210   -466   -720    275    394     45     96    359    117   -369   -294   -249 
     -    -12  -7442  -8484   -894  -1115   -701  -1378      *      * 
   141   -852  -2340   1625     77  -2653  -1618   -427  -2411   1554  -2359  -1469   1800  -1815      6   -613   -705   1375  -1965  -2535  -1826   141
     -   -149   -500    233     43   -381    399    106   -626    210   -466   -720    275    394     45     96    359    117   -369   -294   -249 
     -    -12  -7442  -8484   -894  -1115   -701  -1378      *      * 
   142  -1682  -1409  -3900  -3350   -933  -3411  -2414   1933  -3027   2050    125  -3033  -3308  -2611  -2899  -2567   1534    200  -2050  -1821   142
     -   -149   -500    233     43   -381    399    106   -626    210   -466   -720    275    394     45     96    359    117   -369   -294   -249 
     -    -12  -7442  -8484   -894  -1115   -701  -1378      *      * 
   143   -684   -996  -2273  -1873  -1413  -1809  -1443   -883  -1635   1849   -591  -1590  -2210  -1472  -1760   1347   1626   -718  -1900  -1530   143
     -   -149   -500    233     43   -381    399    106   -626    210   -466   -720    275    394     45     96    359    117   -369   -294   -249 
     -    -12  -7442  -8484   -894  -1115   -701  -1378      *      * 
   144  -1885  -2627  -1659  -1516  -3776   2488  -1551  -3525   2786  -3416  -2704  -1604  -2781  -1212   -805  -1892  -1981  -3026  -3269  -3035   144
     -   -149   -500    233     43   -381    399    106   -626    210   -466   -720    275    394     45     96    359    117   -369   -294   -249 
     -    -12  -7442  -8484   -894  -1115   -701  -1378      *      * 
   145  -3371  -2888  -4716  -4628  -1407  -4203  -3653   -947  -4306   3212   -381  -4472  -4191  -3767  -3993  -4264  -3364  -1600  -2791  -2682   145
     -   -149   -500    233     43   -381    399    106   -626    210   -466   -720    275    394     45     96    359    117   -369   -294   -249 
     -    -12  -7442  -8484   -894  -1115   -701  -1378      *      * 
   146  -2078  -3848   3462   -179  -4127  -1931  -1383  -4169  -1727  -4040  -3437   2161  -2505  -1078  -2627  -1743  -2188  -3611  -4142  -3137   146
     -   -149   -500    233     43   -381    399    106   -626    210   -466   -720    275    394     45     96    359    117   -369   -294   -249 
     -    -12  -7442  -8484   -894  -1115   -701  -1378      *      * 
   147  -1890  -2136  -2689  -2729      3  -2666  -1114  -2562  -2634  -2402  -2082  -2224  -3102  -2337  -2644   1451  -2108  -2345   -678   4206   147
     -   -149   -500    233     43   -381    399    106   -626    210   -466   -720    275    394     45     96    359    117   -369   -294   -249 
     -    -12  -7442  -8484   -894  -1115   -701  -1378      *      * 
   148  -1249  -2657   -322   1631  -3056   1184   -666  -2778   2471  -2684  -1853   -498  -2095   -253   -521  -1085  -1204  -2351  -2804  -2170   148
     -   -149   -500    233     43   -381    399    106   -626    210   -466   -720    275    394     45     96    359    117   -369   -294   -249 
     -    -12  -7442  -8484   -894  -1115   -701  -1378      *      * 
   149  -1000  -2217   -692   1482  -2630  -1829   -508  -2294    120  -2268  -1435   -540  -1983    -88   1719   -906   2310  -1918  -2430  -1873   149
     -   -149   -500    233     43   -381    399    106   -626    210   -466   -720    275    394     45     96    359    117   -369   -294   -249 
     -    -12  -7442  -8484   -894  -1115   -701  -1378      *      * 
   150  -3904  -3244  -4483  -4744   4436  -3934  -1848  -2962  -4575  -2394  -2507  -3766  -4186  -3845  -4126  -4011  -3988  -3213  -1146    -58   150
     -   -149   -500    233     43   -381    399    106   -626    210   -466   -720    275    394     45     96    359    117   -369   -294   -249 
     -    -12  -7442  -8484   -894  -1115   -701  -1378      *      * 
   151   -826  -1423  -1041   1399  -1761  -1853   -912   -824   -734  -1474   -822   -898  -2095   -647  -1111   -977   2342   1412  -2097  -1607   151
     -   -149   -500    233     43   -381    399    106   -626    210   -466   -720    275    394     45     96    359    117   -369   -294   -249 
     -    -12  -7442  -8484   -894  -1115   -701  -1378      *      * 
   152  -1926  -2863  -2068  -1190  -3561  -2574   -691  -3007   2009  -2734  -2004   1933  -2577   -265   2848  -1800  -1702  -2715  -2646  -2410   152
     -   -149   -500    233     43   -381    399    106   -626    210   -466   -720    275    394     45     96    359    117   -369   -294   -249 
     -    -12  -7442  -8484   -894  -1115   -701  -1378      *      * 
   153   -787  -1219  -2946  -2872  -2436  -1780  -2420  -1092  -2694  -2145  -1618  -2112  -2430  -2466  -2691   2408  -1124   2562  -2977  -2603   153
     -   -149   -500    233     43   -381    399    106   -626    210   -466   -720    275    394     45     96    359    117   -369   -294   -249 
     -    -12  -7442  -8484   -894  -1115   -701  -1378      *      * 
   154   1163  -1043  -3650  -3102  -1167  -3102  -2150   2000  -2800   -550   2721  -2720  -3082  -2490  -2706  -2240  -1280   1894  -1975  -1621   154
     -   -149   -500    233     43   -381    399    106   -626    210   -466   -720    275    394     45     96    359    117   -369   -294   -249 
     -    -12  -7442  -8484   -894  -1115   -701  -1378      *      * 
   155  -2096  -1780  -4175  -3620   -393  -3710  -2123   -247  -3247   2202   2943  -3223  -3474  -2638  -3007  -2855  -2003   -725  -1512   2427   155
     -   -149   -500    233     43   -381    399    106   -626    210   -466   -720    275    394     45     96    359    117   -369   -294   -249 
     -    -12  -7442  -8484   -894  -1115   -701  -1378      *      * 
   156  -3371  -2888  -4716  -4628  -1407  -4203  -3653   -947  -4306   3212   -381  -4472  -4191  -3767  -3993  -4264  -3364  -1600  -2791  -2682   156
     -   -149   -500    233     43   -381    399    106   -626    210   -466   -720    275    394     45     96    359    117   -369   -294   -249 
     -    -12  -7442  -8484   -894  -1115   -701  -1378      *      * 
   157   -908  -1755  -1438  -1031  -2882  -1765  -1070  -2572   -422  -2611  -1793  -1074   2685   -705   1872   1381  -1053  -2040  -2767  -2323   157
     -   -149   -500    233     43   -381    399    106   -626    210   -466   -720    275    394     45     96    359    117   -369   -294   -249 
     -    -12  -7442  -8484   -894  -1115   -701  -1378      *      * 
   158  -3220  -3396  -2530  -2667  -3851  -3171  -2735  -4442  -2277  -4159  -3816  -2784  -3622   4474  -2342  -3267  -3359  -4138  -3573  -3441   158
     -   -149   -500    233     43   -381    399    106   -626    210   -466   -720    275    394     45     96    359    117   -369   -294   -249 
     -    -12  -7442  -8484   -894  -1115   -701  -1378      *      * 
   159  -3196  -3194  -3915  -4259  -4867   3789  -4005  -5414  -4591  -5241  -4823  -3935  -3840  -4374  -4341  -3455  -3585  -4634  -4094  -4784   159
     -   -149   -500    233     43   -381    399    106   -626    210   -466   -720    275    394     45     96    359    117   -369   -294   -249 
     -    -12  -7442  -8484   -894  -1115   -701  -1378      *      * 
   160  -1248  -2559   -761   2313  -2989  -1982   -538  -2647    239  -2511  -1683   -620  -2114   2067   1854  -1106  -1150  -2257  -2578  -2056   160
     -   -149   -500    233     43   -381    399    106   -626    210   -466   -720    275    394     45     96    359    117   -369   -294   -249 
     -    -12  -7442  -8484   -894  -1115   -701  -1378      *      * 
   161   1419   3259  -3201  -2827   3018  -1948  -1661   -757  -2488  -1135   -596  -2067  -2392  -2129  -2359  -1195   -958   -610  -1597  -1027   161
     -   -149   -500    233     43   -381    399    106   -626    210   -466   -720    275    394     45     96    359    117   -369   -294   -249 
     -    -12  -7442  -8484   -894  -1115   -701  -1378      *      * 
   162   2313  -2491   2906   -627  -3663  -1838  -1570  -3428  -1756  -3555  -2838   -896  -2421  -1279  -2394  -1410  -1688  -2809  -3730  -3040   162
     -   -149   -500    233     43   -381    399    106   -626    210   -466   -720    275    394     45     96    359    117   -369   -294   -249 
     -    -12  -7442  -8484   -894  -1115   -701  -1378      *      * 
   163   1008  -2131   -503   1450  -2471  -1650   -289  -2187    237  -2131  -1240   -296  -1757   1914   1582   -619   -668  -1768  -2286  -1656   163
     -   -149   -500    233     43   -381    399    106   -626    210   -466   -720    275    394     45     96    359    117   -369   -294   -249 
     -    -12  -7442  -8484   -894  -1115   -701  -1378      *      * 
   164  -3904  -3244  -4483  -4744   4436  -3934  -1848  -2962  -4575  -2394  -2507  -3766  -4186  -3845  -4126  -4011  -3988  -3213  -1146    -58   164
     -   -149   -500    233     43   -381    399    106   -626    210   -466   -720    275    394     45     96    359    117   -369   -294   -249 
     -    -12  -7442  -8484   -894  -1115   -701  -1378      *      * 
   165  -3035  -2513  -5266  -4702   -710  -4977  -3673   -177  -4377   2773   3071  -4671  -4240  -3384  -3969  -4301  -2899   -935  -2438  -2539   165
     -   -149   -500    233     43   -381    399    106   -626    210   -466   -720    275    394     45     96    359    117   -369   -294   -249 
     -    -12  -7442  -8484   -894  -1115   -701  -1378      *      * 
   166  -1223  -2217  -1104   -593  -2488  -2064   -586  -2124   2497    749  -1383   1802  -2170   -195     19  -1166  -1127  -1852  -2321  -1846   166
     -   -149   -500    233     43   -381    399    106   -626    210   -466   -720    275    394     45     96    359    117   -369   -294   -249 
     -    -12  -7442  -8484   -894  -1115   -701  -1378      *      * 
   167   1925  -2154   -614   1507  -2595  -1764   -515  -2274     40  -2262  -1420   -500  -1942    -97   1709   -843   -893  -1881  -2441  -1859   167
     -   -149   -500    233     43   -381    399    106   -626    210   -466   -720    275    394     45     96    359    117   -369   -294   -249 
     -    -12  -7442  -8484   -894  -1115   -701  -1378      *      * 
   168  -1037  -2298   -598   -288  -2839  -1801   -592  -2548   2446  -2480  -1632   1833  -2013   -171   -325   1240  -1011  -2110  -2604  -2019   168
     -   -149   -500    233     43   -381    399    106   -626    210   -466   -720    275    394     45     96    359    117   -369   -294   -249 
     -    -12  -7442  -8484   -894  -1115   -701  -1378      *      * 
   169   -800  -1436  -2352  -2502  -3545  -1623  -2529  -3422  -2681  -3625  -2777  -1917   2987  -2424  -2764   2523  -1220  -2421  -3705  -3432   169
     -   -149   -500    233     43   -381    399    106   -626    210   -466   -720    275    394     45     96    359    117   -369   -294   -249 
     -    -12  -7442  -8484   -894  -1115   -701  -1378      *      * 
   170  -1017  -2414   -394   1551  -2797  -1761   -503  -2516   2380  -2440  -1578   -414  -1949    -74   -363   1212   -963  -2090  -2577  -1944   170
     -   -149   -500    233     43   -381    399    106   -626    210   -466   -720    275    394     45     96    359    117   -369   -294   -249 
     -    -12  -7442  -8484   -894  -1115   -701  -1378      *      * 
   171  -1850  -2991   -866   3063  -3506  -2277  -1010  -3209   -207  -3047  -2314   -998  -2530   -622   1987  -1689  -1775  -2842  -3016  -2580   171
     -   -149   -500    233     43   -381    399    106   -626    210   -466   -720    275    394     45     96    359    117   -369   -294   -249 
     -    -12  -7442  -8484   -894  -1115   -701  -1378      *      * 
   172  -2479  -3106  -3223  -1794  -4006  -2960   -831  -3303   2807  -2932  -2277  -1653  -2895   -413   2973  -2356  -2140  -3085  -2749  -2681   172
     -   -149   -500    233     43   -381    399    106   -626    210   -466   -720    275    394     45     96    359    117   -369   -294   -249 
     -    -12  -7442  -8484   -894  -1115   -701  -1378      *      * 
   173   1333  -2171  -1664  -1260  -3238  -2106  -1120  -2788   3193  -2805  -2069  -1291  -2440   -748   -302  -1407  -1452  -2350  -2881  -2543   173
     -   -149   -500    233     43   -381    399    106   -626    210   -466   -720    275    394     45     96    359    117   -369   -294   -249 
     -    -12  -7442  -8484   -894  -1115   -701  -1378      *      * 
   174   -954  -2087   -429   2248  -2271  -1771   -552   1296   -166  -1963  -1218   -461  -1954   2003   -586   -881   -904  -1545  -2334  -1729   174
     -   -149   -500    233     43   -381    399    106   -626    210   -466   -720    275    394     45     96    359    117   -369   -294   -249 
     -    -12  -7442  -8484   -894  -1115   -701  -1378      *      * 
   175  -1688  -1413  -3908  -3358   -933  -3418  -2422   1943  -3035   2061    126  -3041  -3314  -2618  -2907  -2575   1499    199  -2055  -1826   175
     -   -149   -500    233     43   -381    399    106   -626    210   -466   -720    275    394     45     96    359    117   -369   -294   -249 
     -    -12  -7442  -8484   -894  -1115   -701  -1378      *      * 
   176  -2774  -2270  -5120  -4602   -859  -4819  -3693   1961  -4336   2720    333  -4508  -4205  -3462  -4004  -4135  -2674   -349  -2555  -2584   176
     -   -149   -500    233     43   -381    399    106   -626    210   -466   -720    275    394     45     96    359    117   -369   -294   -249 
     -  -1425  -7442   -686   -894  -1115   -701  -1378      *      * 
   177   -644  -1354    -10   -154  -1780  -1083   -631  -1974   -507  -2120  -1523   3463  -1579   -442   -818   -668   -825  -1568  -1906  -1334   177
     -   -149   -500    233     43   -381    399    106   -626    210   -466   -720    275    394     45     96    359    117   -369   -294   -249 
     -    -33  -6050  -7092   -894  -1115  -2307   -326      *      * 
   178  -1376  -1205  -2551  -2304   -133  -2460  -1611    484  -1876   2611    739  -2177  -2545  -1732  -1843  -2000  -1391    125  -1289   -903   178
     -   -149   -500    233     43   -381    399    106   -626    210   -466   -720    275    394     45     96    359    117   -369   -294   -249 
     -    -33  -6050  -7092   -894  -1115   -195  -2985      *      * 
   179   1088   -991  -1466   1188   -934  -1971   -757   -421   -771    900   2504  -1027  -2048   -648  -1056   -983   -645   -350  -1404   -997   179
     -   -149   -500    233     43   -381    399    106   -626    210   -466   -720    275    394     45     96    359    117   -369   -294   -249 
     -    -12  -7442  -8484   -894  -1115   -701  -1378      *      * 
   180  -1688  -3478   2066   1787  -3695   1382  -1043  -3566  -1128  -3458  -2705   2071  -2274   -683  -1880  -1398  -1722  -3063  -3647  -2720   180
     -   -149   -500    233     43   -381    399    106   -626    210   -466   -720    275    394     45     96    359    117   -369   -294   -249 
     -    -12  -7442  -8484   -894  -1115   -701  -1378      *      * 
   181  -3371  -2888  -4716  -4628  -1407  -4203  -3653   -947  -4306   3212   -381  -4472  -4191  -3767  -3993  -4264  -3364  -1600  -2791  -2682   181
     -   -149   -500    233     43   -381    399    106   -626    210   -466   -720    275    394     45     96    359    117   -369   -294   -249 
     -    -12  -7442  -8484   -894  -1115   -701  -1378      *      * 
   182   -707   -901  -1632   1184   1738  -2018   -798   -344   -936    939     11  -1143  -2091   -782  -1174  -1044   1371   -276  -1270   -839   182
     -   -149   -500    233     43   -381    399    106   -626    210   -466   -720    275    394     45     96    359    117   -369   -294   -249 
     -    -12  -7442  -8484   -894  -1115   -701  -1378      *      * 
   183   -890  -2332   -262   1545  -2676   1034   -449  -2418   1596  -2363  -1483   -308   1426    -17   -516   -750   -846  -1981  -2530  -1851   183
     -   -149   -500    233     43   -381    399    106   -626    210   -466   -720    275    394     45     96    359    117   -369   -294   -249 
     -    -12  -7442  -8484   -894  -1115   -701  -1378      *      * 
   184  -1416  -1213  -3603  -3075  -1031  -3054  -2181    390  -2754   1984    -31  -2720  -3076  -2420  -2669  -2213   1498   1776  -1977  -1684   184
     -   -149   -500    233     43   -381    399    106   -626    210   -466   -720    275    394     45     96    359    117   -369   -294   -249 
     -    -12  -7442  -8484   -894  -1115   -701  -1378      *      * 
   185  -2092  -4011   2941   2666  -4189  -1918  -1327  -4160  -1656  -4015  -3403   -517  -2480  -1012  -2569  -1728  -2178  -3622  -4172  -3141   185
     -   -149   -500    233     43   -381    399    106   -626    210   -466   -720    275    394     45     96    359    117   -369   -294   -249 
     -    -12  -7442  -8484   -894  -1115   -701  -1378      *      * 
   186  -1282  -2178  -1365   -730  -2462  -2165   -592   1359   1804  -2021  -1310   -890  -2228   2914    133  -1250  -1163  -1722  -2279  -1861   186
     -   -149   -500    233     43   -381    399    106   -626    210   -466   -720    275    394     45     96    359    117   -369   -294   -249 
     -    -12  -7442  -8484   -894  -1115   -701  -1378      *      * 
   187  -2314  -2061  -3729  -3584    207  -3418  -1127  -1010  -3178  -1430  -1257  -2765  -3538  -2715  -2997  -2689  -2337   1664   -522   4147   187
     -   -149   -500    233     43   -381    399    106   -626    210   -466   -720    275    394     45     96    359    117   -369   -294   -249 
     -    -12  -7442  -8484   -894  -1115   -701  -1378      *      * 
   188   -728  -2062   -462   1470  -2432    947   -351  -2146    108  -2125  -1245   -314  -1770     84   1569   -627   1343  -1733  -2312  -1677   188
     -   -149   -500    233     43   -381    399    106   -626    210   -466   -720    275    394     45     96    359    117   -369   -294   -249 
     -   -346  -7442  -2270   -894  -1115   -701  -1378      *      * 
   189  -1206  -1731  -1417  -1029  -1388  -2132   -912  -1066   -358   -801   3058  -1142  -2304   3237   -529  -1337  -1184  -1137  -1916  -1428   189
     -   -149   -500    233     43   -381    399    106   -626    210   -466   -720    275    394     45     96    359    117   -369   -294   -249 
     -    -16  -7112  -8154   -894  -1115  -1446   -660      *      * 
   190  -2334  -1873  -4643  -4130   -656  -4329  -3246   2196  -3847   2509    518  -3985  -3836  -3110  -3584  -3607  -2249     59  -2273  -2235   190
     -   -149   -500    233     43   -381    399    106   -626    210   -466   -720    275    394     45     96    359    117   -369   -294   -249 
     -    -16  -7112  -8154   -894  -1115   -376  -2123      *      * 
   191   3029  -1214  -2980  -3095  -3525  -1481  -2735  -3258  -3049  -3548  -2667  -2036  -2251  -2699  -2987   1646  -1041  -2224  -3761  -3566   191
     -   -149   -500    233     43   -381    399    106   -626    210   -466   -720    275    394     45     96    359    117   -369   -294   -249 
     -    -12  -7442  -8484   -894  -1115   -701  -1378      *      * 
   192   1324   -976  -1951  -1474  -1485  -1690  -1210  -1023  -1298    908   -647  -1321  -2063  -1138  -1525   1327   1628   -789  -1873  -1484   192
     -   -149   -500    233     43   -381    399    106   -626    210   -466   -720    275    394     45     96    359    117   -369   -294   -249 
     -    -12  -7442  -8484   -894  -1115   -701  -1378      *      * 
   193  -1131  -2079  -1074   1456  -2318  -2021   -562  -1915    181  -1934   3495   -751  -2117   -177   1816  -1095  -1037  -1671  -2232  -1766   193
     -   -149   -500    233     43   -381    399    106   -626    210   -466   -720    275    394     45     96    359    117   -369   -294   -249 
     -    -12  -7442  -8484   -894  -1115   -701  -1378      *      * 
   194   1145  -1299  -1000   1330  -1576  -1710   -643   -982   -444  -1369   -638   -702  -1893   -357   -847   -741   1425   1229  -1851  -1356   194
     -   -149   -500    233     43   -381    399    106   -626    210   -466   -720    275    394     45     96    359    117   -369   -294   -249 
     -    -12  -7442  -8484   -894  -1115   -701  -1378      *      * 
   195  -1698  -2365  -2123  -1250   2897  -2518   -699  -2243   1925  -2187  -1524  -1276  -2530   -378   2016  -1687  -1525  -2051  -2085  -1559   195
     -   -149   -500    233     43   -381    399    106   -626    210   -466   -720    275    394     45     96    359    117   -369   -294   -249 
     -    -12  -7442  -8484   -894  -1115   -701  -1378      *      * 
   196   1078  -2419   1690   1556  -2719  -1624   -458  -2487   1556  -2427  -1538   -248  -1837    -26   -690   -739   -857  -2034  -2602  -1876   196
     -   -149   -500    233     43   -381    399    106   -626    210   -466   -720    275    394     45     96    359    117   -369   -294   -249 
     -    -12  -7442  -8484   -894  -1115   -701  -1378      *      * 
   197   -824  -2038   -700   -167  -2329  -1757   -353   1171   1611  -2000  -1159   1700  -1850   1933   -105   -740   -745  -1644  -2201  -1634   197
     -   -149   -500    233     43   -381    399    106   -626    210   -466   -720    275    394     45     96    359    117   -369   -294   -249 
     -   -353  -7442  -2244   -894  -1115   -701  -1378      *      * 
   198   -826  -2022   -605   -141  -2383  -1672   2844  -2108   1891  -2064  -1234   -382  -1807    119    100   1397   -759  -1736  -2180  -1625   198
     -   -149   -500    233     43   -381    399    106   -626    210   -466   -720    275    394     45     96    359    117   -369   -294   -249 
     -   -466  -7105  -1895   -894  -1115  -1456   -654      *      * 
   199  -1873  -2382  -1681  -1281  -3032  -2202   -932  -2809   3576  -2678  -2097  -1330  -2435   -604     91  -1846  -1797  -2542  -2446  -2304   199
     -   -149   -500    233     43   -381    399    106   -626    210   -466   -720    275    394     45     96    359    117   -369   -294   -249 
     -  -1825  -6660   -499   -894  -1115   -863  -1151      *      * 
   200  -1043  -1698   -815   -457  -2187  -1534   -274  -1890   3115  -1873  -1266   -560  -1762     63    592  -1018   -987  -1636  -1823  -1542   200
     -   -149   -500    233     43   -381    399    106   -626    210   -466   -720    275    394     45     96    359    117   -369   -294   -249 
     -    -33  -6057  -7099   -894  -1115   -628  -1502      *      * 
   201  -1044  -2212    -18   1979  -2967  -1533   -871  -2763   -741  -2792  -2010   -421  -1981   -522  -1259   2505  -1155  -2250  -2970  -2274   201
     -   -149   -500    233     43   -381    399    106   -626    210   -466   -720    275    394     45     96    359    117   -369   -294   -249 
     -    -16  -7105  -8148   -894  -1115   -373  -2133      *      * 
   202   2261  -1491  -3257  -3006  -1377  -2443  -2360   -571  -2693   2091   -409  -2507  -2853  -2444  -2652  -1750  -1498   -703  -2368  -2083   202
     -   -149   -500    233     43   -381    399    106   -626    210   -466   -720    275    394     45     96    359    117   -369   -294   -249 
     -    -12  -7442  -8484   -894  -1115   -701  -1378      *      * 
   203  -1232  -2480  -1147   1470  -2956  -2065   2688  -2574   1836  -2416  -1585   -707  -2120    -24   1874  -1107  -1105  -2197  -2455  -1995   203
     -   -149   -500    233     43   -381    399    106   -626    210   -466   -720    275    394     45     96    359    117   -369   -294   -249 
     -    -12  -7442  -8484   -894  -1115   -701  -1378      *      * 
   204   1629  -1192  -2889  -2879  -3385   2542  -2567  -3087  -2804  -3363  -2487  -1953  -2216  -2488  -2820   -811   1879  -2132  -3619  -3403   204
     -   -149   -500    233     43   -381    399    106   -626    210   -466   -720    275    394     45     96    359    117   -369   -294   -249 
     -    -12  -7442  -8484   -894  -1115   -701  -1378      *      * 
   205  -1836  -3031   -807   1631  -3563  -2253   -899  -3191   3171  -3001  -2265   -921  -2486   -500   -191  -1656  -1735  -2831  -2980  -2547   205
     -   -149   -500    233     43   -381    399    106   -626    210   -466   -720    275    394     45     96    359    117   -369   -294   -249 
     -    -12  -7442  -8484   -894  -1115   -701  -1378      *      * 
   206   1095   -792  -2318  -1719   -729  -2234  -1065   1630  -1323   1011    109  -1577  -2289  -1201   1437  -1296   -744     17  -1274   -917   206
     -   -149   -500    233     43   -381    399    106   -626    210   -466   -720    275    394     45     96    359    117   -369   -294   -249 
     -    -12  -7442  -8484   -894  -1115   -701  -1378      *      * 
   207  -1100  -2326   -187   2377  -2616  -1745   -729  -2173   -507  -2371  -1591   1917  -2036   -353  -1023   -993  -1095   1223  -2675  -2000   207
     -   -149   -500    233     43   -381    399    106   -626    210   -466   -720    275    394     45     96    359    117   -369   -294   -249 
     -    -12  -7442  -8484   -894  -1115   -701  -1378      *      * 
   208   1103   -858  -2029  -1447   -837  -2173   -981   1602   1273    951     11  -1402  -2232  -1017  -1265  -1217   -726     -5  -1349   -972   208
     -   -149   -500    233     43   -381    399    106   -626    210   -466   -720    275    394     45     96    359    117   -369   -294   -249 
     -    -12  -7442  -8484   -894  -1115   -701  -1378      *      * 
   209  -2012  -2295  -1571   1574  -1574  -2780  -1841  -1038  -1725   2609   -627  -1808  -3006  -1668  -1954  -2238  -2002  -1316  -2486  -2114   209
     -   -149   -500    233     43   -381    399    106   -626    210   -466   -720    275    394     45     96    359    117   -369   -294   -249 
     -    -12  -7442  -8484   -894  -1115   -701  -1378      *      * 
   210   -736  -2197   1541     85  -2514  -1595   -320  -2259   1545  -2205  -1305   -230  -1742   1916   -398   -604   1325  -1821  -2375  -1693   210
     -   -149   -500    233     43   -381    399    106   -626    210   -466   -720    275    394     45     96    359    117   -369   -294   -249 
     -    -12  -7442  -8484   -894  -1115   -701  -1378      *      * 
   211   1003  -1846   -550   1408  -2086  -1637   -309  -1746   1521    481   -975   -327  -1743    105   -305   -598   -601  -1418  -2083  -1486   211
     -   -149   -500    233     43   -381    399    106   -626    210   -466   -720    275    394     45     96    359    117   -369   -294   -249 
     -    -12  -7442  -8484   -894  -1115   -701  -1378      *      * 
   212  -1426  -2645  -1051   1525  -3137  -2140   -584  -2743    339  -2573  -1772   -784  -2242   2104   2702  -1287  -1299  -2380  -2597  -2155   212
     -   -149   -500    233     43   -381    399    106   -626    210   -466   -720    275    394     45     96    359    117   -369   -294   -249 
     -    -12  -7442  -8484   -894  -1115   -701  -1378      *      * 
   213   1129   -753  -1954  -1412   -699  -1960   -879   -347  -1190    937    -11  -1308  -2095  -1000  -1339   1074   -614   -235  -1170   2111   213
     -   -149   -500    233     43   -381    399    106   -626    210   -466   -720    275    394     45     96    359    117   -369   -294   -249 
     -    -12  -7442  -8484   -894  -1115   -701  -1378      *      * 
   214  -1095  -2550   -136   1628  -2903  -1715   -630  -2666   -311  -2613  -1761   -369  -1985   2904   -809   1228  -1073  -2221  -2785  -2073   214
     -   -149   -500    233     43   -381    399    106   -626    210   -466   -720    275    394     45     96    359    117   -369   -294   -249 
     -    -12  -7442  -8484   -894  -1115   -701  -1378      *      * 
   215  -1359  -1200  -3380  -2868   -861   1123  -1959   1860  -2537   1996    101  -2537  -2939  -2205  -2453  -2058  -1337     63  -1774  -1477   215
     -   -149   -500    233     43   -381    399    106   -626    210   -466   -720    275    394     45     96    359    117   -369   -294   -249 
     -    -12  -7442  -8484   -894  -1115   -701  -1378      *      * 
   216  -1277  -1258  -2401   1249  -1016  -2718  -1615    134  -1795   1915    -46  -1965  -2750  -1624  -1942  -1830  -1231   1639  -1836  -1495   216
     -   -149   -500    233     43   -381    399    106   -626    210   -466   -720    275    394     45     96    359    117   -369   -294   -249 
     -    -12  -7442  -8484   -894  -1115   -701  -1378      *      * 
   217   -991  -2321   -465   1540  -2694  -1770   -495  -2387   1654  -2345  -1495   -439  -1945    -71   -325   -868   2268  -1987  -2505  -1894   217
     -   -149   -500    233     43   -381    399    106   -626    210   -466   -720    275    394     45     96    359    117   -369   -294   -249 
     -    -12  -7442  -8484   -894  -1115   -701  -1378      *      * 
   218  -1163  -2257   1769   -220  -2243  -1834   -762  -1946   -553   1655  -1307   -532  -2098   2066  -1036  -1080  -1137  -1749  -2477  -1840   218
     -   -149   -500    233     43   -381    399    106   -626    210   -466   -720    275    394     45     96    359    117   -369   -294   -249 
     -    -12  -7442  -8484   -894  -1115   -701  -1378      *      * 
   219   -766   2904   1353  -1368   -509  -2099   -814   -362  -1194    923    -39  -1313  -2181   -993  -1365  -1150   -714   -273  -1027   2164   219
     -   -149   -500    233     43   -381    399    106   -626    210   -466   -720    275    394     45     96    359    117   -369   -294   -249 
     -    -12  -7442  -8484   -894  -1115   -701  -1378      *      * 
   220   1355  -1004  -2510  -2099  -1443  -1872  -1596   -701  -1845   1064   -587  -1741  -2285  -1654  -1938  -1087   2516   -564  -1980  -1632   220
     -   -149   -500    233     43   -381    399    106   -626    210   -466   -720    275    394     45     96    359    117   -369   -294   -249 
     -    -12  -7442  -8484   -894  -1115   -701  -1378      *      * 
   221  -1533  -3073     70   1747  -3453  -1810  -1004  -3280   -947  -3218  -2444   2073   2701   -640  -1567  -1311  -1572  -2798  -3397  -2579   221
     -   -149   -500    233     43   -381    399    106   -626    210   -466   -720    275    394     45     96    359    117   -369   -294   -249 
     -   -353  -7442  -2244   -894  -1115   -701  -1378      *      * 
   222   -686   3086   -334   1675  -2122  -1539   -345  -1794     68  -1868  -1058   -285  -1727   2199   -340   -624   -654  -1460  -2128  -1534   222
     -   -149   -500    233     43   -381    399    106   -626    210   -466   -720    275    394     45     96    359    117   -369   -294   -249 
     -    -16  -7105  -8148   -894  -1115  -1456   -654      *      * 
   223  -1091  -1942  -1316   -597  -2196  -1993   -379  -1782    540  -1750   2806   -733  -2039   2267   2129  -1070   -964  -1566  -2021  -1623   223
     -   -149   -500    233     43   -381    399    106   -626    210   -466   -720    275    394     45     96    359    117   -369   -294   -249 
     -   -466  -7105  -1895   -894  -1115  -1456   -654      *      * 
   224   -488   -788  -1946  -1713  -1367  -1551  -1433    -38  -1514   -934   -522  -1426   2396  -1411  -1640   -853   -686   2276  -1956  -1556   224
     -   -149   -500    233     43   -381    399    106   -626    210   -466   -720    275    394     45     96    359    117   -369   -294   -249 
     -    -21  -6660  -7702   -894  -1115  -1953   -431      *      * 
   225  -1047  -2593   2537    412  -2833  -1308   -470  -2707   -406  -2646  -1891     49  -1726   2720  -1017   -816  -1070  -2259  -2795  -1988   225
     -   -149   -500    233     43   -381    399    106   -626    210   -466   -720    275    394     45     96    359    117   -369   -294   -249 
     -    -21  -6660  -7702   -894  -1115  -1953   -431      *      * 
   226    -15   -658  -1539  -1391  -2302   -914  -1359  -1936  -1325  -2226  -1427   -993  -1562  -1176  -1522   2184   2438  -1265  -2539  -2171   226
     -   -149   -500    233     43   -381    399    106   -626    210   -466   -720    275    394     45     96    359    117   -369   -294   -249 
     -    -21  -6660  -7702   -894  -1115  -1953   -431      *      * 
   227  -1691  -1430  -2978  -2647    764  -2902   -578   -393  -2217   1854     16  -2091  -2861  -1823  -2109  -2086  -1626   -631    -18   3282   227
     -   -149   -500    233     43   -381    399    106   -626    210   -466   -720    275    394     45     96    359    117   -369   -294   -249 
     -    -21  -6660  -7702   -894  -1115   -863  -1151      *      * 
   228   -581  -1394   -795   -478  -1932  -1488   2967  -1690   -353  -1841  -1067   -623   1866   -362   -703   -648   1779  -1331  -2102  -1551   228
     -   -149   -500    233     43   -381    399    106   -626    210   -466   -720    275    394     45     96    359    117   -369   -294   -249 
     -    -16  -7105  -8148   -894  -1115   -373  -2133      *      * 
   229   1104  -2389   1724   1574  -2714  -1634   -524  -2470   -253  -2441  -1568   -286  -1874   -104   -807   -782   1439  -2029  -2639  -1918   229
     -   -149   -500    233     43   -381    399    106   -626    210   -466   -720    275    394     45     96    359    117   -369   -294   -249 
     -    -12  -7442  -8484   -894  -1115   -701  -1378      *      * 
   230   -924  -1975  -1017   -391  -2297  -1882   -428  -1911   1690  -1951  -1143   -606  -1961    -21   1718   1120   -840   1126  -2165  -1668   230
     -   -149   -500    233     43   -381    399    106   -626    210   -466   -720    275    394     45     96    359    117   -369   -294   -249 
     -    -12  -7442  -8484   -894  -1115   -701  -1378      *      * 
   231  -1232  -1364  -2280  -1644  -1278  -2540  -1230   -161   2347   1039   -320  -1645  -2577  -1085   -930  -1634  -1166   1581  -1872  -1508   231
     -   -149   -500    233     43   -381    399    106   -626    210   -466   -720    275    394     45     96    359    117   -369   -294   -249 
     -    -12  -7442  -8484   -894  -1115   -701  -1378      *      * 
   232   1164  -2410   -207   1599  -2777  -1702   -596  -2513   -255  -2487  -1638   -378  -1953   2861   -738   -882   -999  -2087  -2680  -1994   232
     -   -149   -500    233     43   -381    399    106   -626    210   -466   -720    275    394     45     96    359    117   -369   -294   -249 
     -    -12  -7442  -8484   -894  -1115   -701  -1378      *      * 
   233   -777  -1157  -1899  -1600  -1748  -1863  -1467   -685  -1502  -1493   -881   1878  -2265  -1373  -1726  -1078   1619   2385  -2197  -1785   233
     -   -149   -500    233     43   -381    399    106   -626    210   -466   -720    275    394     45     96    359    117   -369   -294   -249 
     -    -12  -7442  -8484   -894  -1115   -701  -1378      *      * 
   234  -2190  -2223  -2775  -2473  -1079  -3263  -2037   -719  -1695   2641   -132  -2486  -3294   2145  -1742  -2605  -2143  -1201  -2194  -1838   234
     -   -149   -500    233     43   -381    399    106   -626    210   -466   -720    275    394     45     96    359    117   -369   -294   -249 
     -    -12  -7442  -8484   -894  -1115   -701  -1378      *      * 
   235   1267  -1884   -550   2351  -2607  -1624   -800  -2263   -535  -2375  -1544   -591  -1956   -419  -1014   -800   1530  -1818  -2646  -2033   235
     -   -149   -500    233     43   -381    399    106   -626    210   -466   -720    275    394     45     96    359    117   -369   -294   -249 
     -    -12  -7442  -8484   -894  -1115   -701  -1378      *      * 
   236   1137  -2430   1721    -53  -2825  -1695   -598  -2568   2398  -2532  -1673   -373  -1950   -182   -750   -876  -1000  -2124  -2710  -2016   236
     -   -149   -500    233     43   -381    399    106   -626    210   -466   -720    275    394     45     96    359    117   -369   -294   -249 
     -    -12  -7442  -8484   -894  -1115   -701  -1378      *      * 
   237   -862  -1658   -725   2208  -1783  -1815   -683  -1251   -419    778   -818   -657  -2001   -363   -824   -909   1448  -1081  -2067  -1541   237
     -   -149   -500    233     43   -381    399    106   -626    210   -466   -720    275    394     45     96    359    117   -369   -294   -249 
     -    -12  -7442  -8484   -894  -1115   -701  -1378      *      * 
   238  -1275  -1254  -2405   1246  -1018  -2718  -1616    141  -1798   1898    -49  -1967  -2751  -1627  -1944  -1830  -1228   1669  -1836  -1494   238
     -   -149   -500    233     43   -381    399    106   -626    210   -466   -720    275    394     45     96    359    117   -369   -294   -249 
     -    -12  -7442  -8484   -894  -1115   -701  -1378      *      * 
   239   1142  -2331   -990   -460  -2818  -1971   -520  -2452   2485  -2364  -1540   -677  -2085   2051     61  -1045  -1059  -2077  -2460  -1970   239
     -   -149   -500    233     43   -381    399    106   -626    210   -466   -720    275    394     45     96    359    117   -369   -294   -249 
     -    -12  -7442  -8484   -894  -1115   -701  -1378      *      * 
   240   -968  -2476   -149   1593  -2774  -1669   2625  -2540   -143  -2473  -1596   1835  -1887   1997   -647   -806   -924  -2095  -2636  -1923   240
     -   -149   -500    233     43   -381    399    106   -626    210   -466   -720    275    394     45     96    359    117   -369   -294   -249 
     -    -12  -7442  -8484   -894  -1115   -701  -1378      *      * 
   241   1153  -1381  -3876  -3335   -962  -3357  -2406   1947  -3025   2046     90  -3003  -3283  -2612  -2900  -2518  -1603    236  -2061  -1821   241
     -   -149   -500    233     43   -381    399    106   -626    210   -466   -720    275    394     45     96    359    117   -369   -294   -249 
     -    -12  -7442  -8484   -894  -1115   -701  -1378      *      * 
   242   -672  -1622   -748   1357  -1805  -1707   -374   1150     41  -1559   -774   -455  -1801     -3   1499   -671   1343  -1127  -1912  -1373   242
     -   -149   -500    233     43   -381    399    106   -626    210   -466   -720    275    394     45     96    359    117   -369   -294   -249 
     -    -12  -7442  -8484   -894  -1115   -701  -1378      *      * 
   243  -1512  -3171   1979   2548  -3442  -1780   -941  -3266   -926  -3196  -2408   -395  -2197   -568  -1607  -1266   1565  -2788  -3391  -2534   243
     -   -149   -500    233     43   -381    399    106   -626    210   -466   -720    275    394     45     96    359    117   -369   -294   -249 
     -    -12  -7442  -8484   -894  -1115   -701  -1378      *      * 
   244   2030  -1410  -1085   1440  -1847  -1811   -987   -923   -835  -1570   -909   -939  -2098   -725  -1217   -957   -862   1428  -2180  -1693   244
     -   -149   -500    233     43   -381    399    106   -626    210   -466   -720    275    394     45     96    359    117   -369   -294   -249 
     -    -12  -7442  -8484   -894  -1115   -701  -1378      *      * 
   245  -2047  -2229  -2413  -2100  -1233  -3019  -1772   -918  -1316   2112   -353  -2153  -3110   3089  -1402  -2344  -2006  -1315  -2197  -1772   245
     -   -149   -500    233     43   -381    399    106   -626    210   -466   -720    275    394     45     96    359    117   -369   -294   -249 
     -    -12  -7442  -8484   -894  -1115   -701  -1378      *      * 
   246   1143  -2291   -908   -415  -2768  -1927   -521  -2414   1754  -2342  -1515   -641  -2056   2867     -8  -1002  -1024  -2034  -2456  -1947   246
     -   -149   -500    233     43   -381    399    106   -626    210   -466   -720    275    394     45     96    359    117   -369   -294   -249 
     -    -12  -7442  -8484   -894  -1115   -701  -1378      *      * 
   247  -1794  -3240   -165   1764  -3566  -2010  -1088  -3406   -758  -3285  -2568   -667  -2414   3672  -1161  -1560  -1797  -2980  -3359  -2667   247
     -   -149   -500    233     43   -381    399    106   -626    210   -466   -720    275    394     45     96    359    117   -369   -294   -249 
     -    -12  -7442  -8484   -894  -1115   -701  -1378      *      * 
   248   -656  -1788   -520   1383  -1991  -1631   -332  -1648     48    522   -915   -332  -1746   1889   -402   -604   1305  -1343  -2045  -1451   248
     -   -149   -500    233     43   -381    399    106   -626    210   -466   -720    275    394     45     96    359    117   -369   -294   -249 
     -    -12  -7442  -8484   -894  -1115   -701  -1378      *      * 
   249  -2096  -2945  -2479  -1385  -3707  -2713   -714  -3091   2046  -2780  -2072  -1371  -2676   3088   2149  -1968  -1828  -2825  -2661  -2485   249
     -   -149   -500    233     43   -381    399    106   -626    210   -466   -720    275    394     45     96    359    117   -369   -294   -249 
     -    -12  -7442  -8484   -894  -1115   -701  -1378      *      * 
   250   -964  -2050   -491   1504  -2227  -1797   -562   1284   -152  -1915  -1182   -497  -1973   2818   -549   -903   -911  -1499  -2300  -1712   250
     -   -149   -500    233     43   -381    399    106   -626    210   -466   -720    275    394     45     96    359    117   -369   -294   -249 
     -    -12  -7442  -8484   -894  -1115   -701  -1378      *      * 
   251   -623  -1248  -2702  -2740  -3381  -1505  -2522  -3099  -2685  -3383  -2530  -1926  -2246  -2432  -2719   2492   2809  -2166  -3612  -3354   251
     -   -149   -500    233     43   -381    399    106   -626    210   -466   -720    275    394     45     96    359    117   -369   -294   -249 
     -    -12  -7442  -8484   -894  -1115   -701  -1378      *      * 
   252   -752  -2008   -476   1445  -2226  -1665   2495  -1949    102    504  -1123   -331  -1788   1936   -323   -661   -688  -1598  -2189  -1565   252
     -   -149   -500    233     43   -381    399    106   -626    210   -466   -720    275    394     45     96    359    117   -369   -294   -249 
     -    -12  -7442  -8484   -894  -1115   -701  -1378      *      * 
   253   1047  -1904   -406   1459  -2130  -1621   -395  -1849    -60  -1918  -1081   1688  -1780      5   -542   -645   -673  -1508   3210  -1543   253
     -   -149   -500    233     43   -381    399    106   -626    210   -466   -720    275    394     45     96    359    117   -369   -294   -249 
     -    -12  -7442  -8484   -894  -1115   -701  -1378      *      * 
   254  -1186  -2002  -1350   -728  -1085  -2152   -492  -1838   1686  -1858  -1157   -885  -2207   2039   -217  -1167  -1087  -1613   3417   2232   254
     -   -149   -500    233     43   -381    399    106   -626    210   -466   -720    275    394     45     96    359    117   -369   -294   -249 
     -    -12  -7442  -8484   -894  -1115   -701  -1378      *      * 
   255  -2778  -2348  -4235  -3996     85  -4012  -1501   -901  -3532   2672   -346  -3250  -3842  -2906  -3260  -3280  -2697  -1379   -803   2688   255
     -   -149   -500    233     43   -381    399    106   -626    210   -466   -720    275    394     45     96    359    117   -369   -294   -249 
     -    -12  -7442  -8484   -894  -1115   -701  -1378      *      * 
   256  -1264  -2294  -1328   -699  -2805  -2101   -592  -2403    322  -2335  -1548   -859  -2203   2113   1917  -1199   2360  -2070  -2436  -2015   256
     -   -149   -500    233     43   -381    399    106   -626    210   -466   -720    275    394     45     96    359    117   -369   -294   -249 
     -    -12  -7442  -8484   -894  -1115   -701  -1378      *      * 
   257  -2171  -2940  -2231  -1466  -3589  -2703   -905  -3173    356  -2893  -2222  -1471  -2765   3700   2135  -2069  -1965  -2905  -2759  -2542   257
     -   -149   -500    233     43   -381    399    106   -626    210   -466   -720    275    394     45     96    359    117   -369   -294   -249 
     -    -12  -7442  -8484   -894  -1115   -701  -1378      *      * 
   258   -814  -2142   -613   1441  -2468  -1725   -326  -2159   1612    533  -1246   -374  -1822   1935   -103   -704   -736  -1771  -2277  -1682   258
     -   -149   -500    233     43   -381    399    106   -626    210   -466   -720    275    394     45     96    359    117   -369   -294   -249 
     -    -12  -7442  -8484   -894  -1115   -701  -1378      *      * 
   259   -731  -2045   1446    -19  -2322  -1653   -311  -2027    172    499  -1154   -310  -1765   1933   1543   -630   -665  -1651  -2223  -1601   259
     -   -149   -500    233     43   -381    399    106   -626    210   -466   -720    275    394     45     96    359    117   -369   -294   -249 
     -    -12  -7442  -8484   -894  -1115   -701  -1378      *      * 
   260   -975  -2350   -406   2263  -2715  -1746   -481  -2422   1641  -2368  -1509   -402  -1925    -53   -360   -843   1442  -2009  -2523  -1893   260
     -   -149   -500    233     43   -381    399    106   -626    210   -466   -720    275    394     45     96    359    117   -369   -294   -249 
     -    -12  -7442  -8484   -894  -1115   -701  -1378      *      * 
   261   1077  -1434   -904   -369  -1687  -1684   -492  -1294   1480    622   -710   -575  -1829   -159   -539   1134   -600  -1042  -1867  -1355   261
     -   -149   -500    233     43   -381    399    106   -626    210   -466   -720    275    394     45     96    359    117   -369   -294   -249 
     -    -12  -7442  -8484   -894  -1115   -701  -1378      *      * 
   262   1190  -1422  -1321   -877  -1507  -1931   -869  -1030   -571    881   -594  -1000  -2126   2833   -852  -1025   -874   -927  -1910  -1457   262
     -   -149   -500    233     43   -381    399    106   -626    210   -466   -720    275    394     45     96    359    117   -369   -294   -249 
     -    -12  -7442  -8484   -894  -1115   -701  -1378      *      * 
   263  -1399  -3009     50   2481  -3286  -1781   -820  -3092   -630  -3003  -2189   2013  -2138   2113  -1191  -1175  -1392  -2628  -3166  -2377   263
     -   -149   -500    233     43   -381    399    106   -626    210   -466   -720    275    394     45     96    359    117   -369   -294   -249 
     -    -12  -7442  -8484   -894  -1115   -701  -1378      *      * 
   264   1134  -2448   -169   2346  -2803  -1696   -599  -2548   -280  -2516  -1664   -362  -1952   2059   -780   -884  -1009  -2116  -2707  -2008   264
     -   -149   -500    233     43   -381    399    106   -626    210   -466   -720    275    394     45     96    359    117   -369   -294   -249 
     -    -12  -7442  -8484   -894  -1115   -701  -1378      *      * 
   265   1081  -2422  -1212   -520  -2893  -2066   -457  -2504   1827  -2365  -1537   -719  -2113   2053   1900  -1094  -1082  -2138  -2416  -1963   265
     -   -149   -500    233     43   -381    399    106   -626    210   -466   -720    275    394     45     96    359    117   -369   -294   -249 
     -    -12  -7442  -8484   -894  -1115   -701  -1378      *      * 
   266   -735  -2025   1546     27  -2276  -1606   -381  -1988    -48    511  -1170   -280  -1770   1939   -552   1114   -690  -1621  -2272  -1619   266
     -   -149   -500    233     43   -381    399    106   -626    210   -466   -720    275    394     45     96    359    117   -369   -294   -249 
     -    -12  -7442  -8484   -894  -1115   -701  -1378      *      * 
   267  -1210  -2442  -1196   -511  -2920  -2063   -454  -2535   1812  -2385  -1553   -711  -2111   2084   1872   1178  -1084  -2161  -2429  -1973   267
     -   -149   -500    233     43   -381    399    106   -626    210   -466   -720    275    394     45     96    359    117   -369   -294   -249 
     -    -12  -7442  -8484   -894  -1115   -701  -1378      *      * 
   268  -1458  -2041  -2019  -1143  -2187  -2393   -661  -1808   1842    830  -1178  -1184  -2399   -325   1951  -1512  -1301  -1638   3529  -1722   268
     -   -149   -500    233     43   -381    399    106   -626    210   -466   -720    275    394     45     96    359    117   -369   -294   -249 
     -    -12  -7442  -8484   -894  -1115   -701  -1378      *      * 
   269  -1794  -3240   -165   1764  -3566  -2010  -1088  -3406   -758  -3285  -2568   -667  -2414   3672  -1161  -1560  -1797  -2980  -3359  -2667   269
     -   -149   -500    233     43   -381    399    106   -626    210   -466   -720    275    394     45     96    359    117   -369   -294   -249 
     -    -12  -7442  -8484   -894  -1115   -701  -1378      *      * 
   270  -2098  -2946  -2484  -1387  -3709  -2715   -714  -3092   2055  -2781  -2073  -1372  -2677   3071   2167  -1970  -1830  -2827  -2661  -2486   270
     -   -149   -500    233     43   -381    399    106   -626    210   -466   -720    275    394     45     96    359    117   -369   -294   -249 
     -    -12  -7442  -8484   -894  -1115   -701  -1378      *      * 
   271   1010  -1793   -498   1407  -2001  -1623   -336  -1661     30    501   -926   -325  -1743   1891   -429   -600   -598  -1352  -2058  -1459   271
     -   -149   -500    233     43   -381    399    106   -626    210   -466   -720    275    394     45     96    359    117   -369   -294   -249 
     -    -12  -7442  -8484   -894  -1115   -701  -1378      *      * 
   272   1341   3189  -3216  -2766  -1116  -2146  -1801   -305  -2408   1929   -248  -2160  -2492  -2086  -2303  -1367   -996   -269  -1795  -1478   272
     -   -149   -500    233     43   -381    399    106   -626    210   -466   -720    275    394     45     96    359    117   -369   -294   -249 
     -    -12  -7442  -8484   -894  -1115   -701  -1378      *      * 
   273   -770  -2121   -513    -60  -2526    998   -361  -2243   1583  -2194  -1309   -344  -1798   1940   -257   1145   -720  -1815  -2353  -1726   273
     -   -149   -500    233     43   -381    399    106   -626    210   -466   -720    275    394     45     96    359    117   -369   -294   -249 
     -    -12  -7442  -8484   -894  -1115   -701  -1378      *      * 
   274  -1112  -2313   -551   1526  -2253  -1874   -571  -2277    -80  -2258  -1469   -550  -2051   2883   -430  -1004  -1050  -1944   3440  -1607   274
     -   -149   -500    233     43   -381    399    106   -626    210   -466   -720    275    394     45     96    359    117   -369   -294   -249 
     -    -12  -7442  -8484   -894  -1115   -701  -1378      *      * 
   275   1094   -839  -1961  -1403   -823  -2104   -967   -133  -1159    950     18  -1360  -2188   1790  -1331  -1153   -693   1468  -1333   -954   275
     -   -149   -500    233     43   -381    399    106   -626    210   -466   -720    275    394     45     96    359    117   -369   -294   -249 
     -    -12  -7442  -8484   -894  -1115   -701  -1378      *      * 
   276   -870  -1265  -1540   -907  -1275  -2053   -676   -768   -254    821   -366  -1004  -2109   1897   1590  -1077   -791   1301  -1603  -1198   276
     -   -149   -500    233     43   -381    399    106   -626    210   -466   -720    275    394     45     96    359    117   -369   -294   -249 
     -    -12  -7442  -8484   -894  -1115   -701  -1378      *      * 
   277   2193  -1434  -1682  -1205  -2488  -1658  -1175  -2091   -714  -2276  -1486  -1162  -2084   -864   1806   -846   1674  -1637  -2585  -2161   277
     -   -149   -500    233     43   -381    399    106   -626    210   -466   -720    275    394     45     96    359    117   -369   -294   -249 
     -    -12  -7442  -8484   -894  -1115   -701  -1378      *      * 
   278  -1222  -2479  -1141   1448  -2960  -2058   -459  -2578   1827  -2417  -1583   -699  -2113   2087   1872  -1096  -1096  -2198  -2454  -1992   278
     -   -149   -500    233     43   -381    399    106   -626    210   -466   -720    275    394     45     96    359    117   -369   -294   -249 
     -    -12  -7442  -8484   -894  -1115   -701  -1378      *      * 
   279   -899   2987  -2640   1111   -739  -2422  -1297   1712  -1781   1078    115  -1852  -2457  -1530  -1803  -1496   -845    239  -1353  -1002   279
     -   -149   -500    233     43   -381    399    106   -626    210   -466   -720    275    394     45     96    359    117   -369   -294   -249 
     -    -12  -7442  -8484   -894  -1115   -701  -1378      *      * 
   280  -1201  -2596   -497   2319  -2987  -1886   -555  -2680   1726  -2559  -1719   -515  -2064   2090   -216  -1044  -1124  -2268  -2653  -2065   280
     -   -149   -500    233     43   -381    399    106   -626    210   -466   -720    275    394     45     96    359    117   -369   -294   -249 
     -    -12  -7442  -8484   -894  -1115   -701  -1378      *      * 
   281   -978  -2354   -402   2292  -2718  -1747   -484  -2426   1623  -2372  -1513   -403  -1926    -56   -365   -846   1412  -2012  -2527  -1896   281
     -   -149   -500    233     43   -381    399    106   -626    210   -466   -720    275    394     45     96    359    117   -369   -294   -249 
     -    -12  -7442  -8484   -894  -1115   -701  -1378      *      * 
   282   1169  -1028  -2861  -2350   -362  -2515  -1227   -288  -2012   1909     25  -2011  -2594  -1719  -1971  -1631  -1078   -330  -1048   2313   282
     -   -149   -500    233     43   -381    399    106   -626    210   -466   -720    275    394     45     96    359    117   -369   -294   -249 
     -    -12  -7442  -8484   -894  -1115   -701  -1378      *      * 
   283   -766  -2149   -553   1440  -2496  -1680   -297  -2205    262  -2142  -1256   -324  -1781   1922   1591   -649   1350  -1790  -2291  -1673   283
     -   -149   -500    233     43   -381    399    106   -626    210   -466   -720    275    394     45     96    359    117   -369   -294   -249 
     -    -12  -7442  -8484   -894  -1115   -701  -1378      *      * 
   284   1374  -1450  -1249   -897  -2597  -1530  -1124  -2285   -886  -2423  -1576   1928   1687   -781  -1293   -705   1674  -1737  -2704  -2193   284
     -   -149   -500    233     43   -381    399    106   -626    210   -466   -720    275    394     45     96    359    117   -369   -294   -249 
     -    -12  -7442  -8484   -894  -1115   -701  -1378      *      * 
   285  -1029  -2193   -480   1535  -2328  -1820   -569  -2004   -115    697  -1269   -502  -2000   2829   -495   -942   -973  -1740  -2371  -1776   285
     -   -149   -500    233     43   -381    399    106   -626    210   -466   -720    275    394     45     96    359    117   -369   -294   -249 
     -    -12  -7442  -8484   -894  -1115   -701  -1378      *      * 
   286  -1373  -1425  -2232   2205  -1083  -2770  -1612   1801  -1655   1203    -74  -1887  -2784  -1516  -1869  -1866  -1318     -5  -1967  -1621   286
     -   -149   -500    233     43   -381    399    106   -626    210   -466   -720    275    394     45     96    359    117   -369   -294   -249 
     -    -12  -7442  -8484   -894  -1115   -701  -1378      *      * 
   287   2128  -1753  -1116   -736  -2666  -1711   -905  -2321   1679  -2399  -1578   -865   1644   -530   -680   -875   -940  -1855  -2620  -2121   287
     -   -149   -500    233     43   -381    399    106   -626    210   -466   -720    275    394     45     96    359    117   -369   -294   -249 
     -    -12  -7442  -8484   -894  -1115   -701  -1378      *      * 
   288   1019  -1671   -668   1374  -1904  -1656   -360  -1502     38  -1657   -849   -404  -1767     27   1514   -621   -589   1026  -1982  -1418   288
     -   -149   -500    233     43   -381    399    106   -626    210   -466   -720    275    394     45     96    359    117   -369   -294   -249 
     -    -12  -7442  -8484   -894  -1115   -701  -1378      *      * 
   289  -1208  -1083  -2983  -2433   -596  -2698   2663    -32  -2007   1936    136  -2161  -2713  -1789  -1972  -1807  -1155   1590  -1361   -902   289
     -   -149   -500    233     43   -381    399    106   -626    210   -466   -720    275    394     45     96    359    117   -369   -294   -249 
     -    -12  -7442  -8484   -894  -1115   -701  -1378      *      * 
   290   1259  -2017   -445   2413  -2838  -1623   -860  -2571   -627  -2611  -1759   -579  -1990   -474  -1133   1317   -980  -2055  -2834  -2184   290
     -   -149   -500    233     43   -381    399    106   -626    210   -466   -720    275    394     45     96    359    117   -369   -294   -249 
     -    -12  -7442  -8484   -894  -1115   -701  -1378      *      * 
   291   -773  -2132   -431   1448  -2431  -1657   -336  -2141   1576    488  -1243   1720  -1785     99   -286   -658   -709  -1745  -2302  -1668   291
     -   -149   -500    233     43   -381    399    106   -626    210   -466   -720    275    394     45     96    359    117   -369   -294   -249 
     -    -12  -7442  -8484   -894  -1115   -701  -1378      *      * 
   292   1093  -1153  -1168   -640  -1297  -1767   -629   -849   -464    756   -403   -783  -1910   1854   -809   -784   1384   -676  -1624  -1168   292
     -   -149   -500    233     43   -381    399    106   -626    210   -466   -720    275    394     45     96    359    117   -369   -294   -249 
     -    -12  -7442  -8484   -894  -1115   -701  -1378      *      * 
   293  -1449  -2617  -1145   -643  -3119  -2168   -605  -2736    344  -2571  -1778   1889  -2270   2957   1953  -1321  -1324  -2379  -2586  -2157   293
     -   -149   -500    233     43   -381    399    106   -626    210   -466   -720    275    394     45     96    359    117   -369   -294   -249 
     -    -12  -7442  -8484   -894  -1115   -701  -1378      *      * 
   294  -1183  -2605   -304   2383  -2973  -1816   -620  -2699   1658  -2615  -1774   -458   1557   -203   -517  -1022  -1135  -2274  -2746  -2101   294
     -   -149   -500    233     43   -381    399    106   -626    210   -466   -720    275    394     45     96    359    117   -369   -294   -249 
     -    -12  -7442  -8484   -894  -1115   -701  -1378      *      * 
   295   1026  -2215   -706   1449  -2593  -1767   -327  -2283   1669  -2197  -1320   -411  -1852    120   1668   -741   -774  -1874  -2318  -1738   295
     -   -149   -500    233     43   -381    399    106   -626    210   -466   -720    275    394     45     96    359    117   -369   -294   -249 
     -    -12  -7442  -8484   -894  -1115   -701  -1378      *      * 
   296  -1535  -1364  -3377  -2717   -903  -3095  -1866   2596  -1886   1334     94  -2501  -3027  -1948   1582  -2227  -1465    -27  -1841  -1563   296
     -   -149   -500    233     43   -381    399    106   -626    210   -466   -720    275    394     45     96    359    117   -369   -294   -249 
     -    -12  -7442  -8484   -894  -1115   -701  -1378      *      * 
   297  -1902  -3800   2097   1846  -3973  -1851  -1183  -3892  -1404  -3762  -3079   3005  -2375   -847  -2247  -1566  -1963  -3369  -3955  -2947   297
     -   -149   -500    233     43   -381    399    106   -626    210   -466   -720    275    394     45     96    359    117   -369   -294   -249 
     -    -12  -7442  -8484   -894  -1115   -701  -1378      *      * 
   298   -927  -1269  -1637  -1024   1817  -2131   -716   -757   -456    894   -285  -1103  -2180   1900   1568  -1153   -849   -700  -1401   -864   298
     -   -149   -500    233     43   -381    399    106   -626    210   -466   -720    275    394     45     96    359    117   -369   -294   -249 
     -    -12  -7442  -8484   -894  -1115   -701  -1378      *      * 
   299   1051  -1939   -657   -119  -2367  -1642   -355  -2064    162  -2057  -1183   -382  -1775   1948   1573   1137   -653  -1658  -2247  -1648   299
     -   -149   -500    233     43   -381    399    106   -626    210   -466   -720    275    394     45     96    359    117   -369   -294   -249 
     -    -12  -7442  -8484   -894  -1115   -701  -1378      *      * 
   300  -1088   3362  -2321  -1734  -2648  -1984  -1370  -2266   -624  -2421  -1695  -1568   1820  -1093   2818  -1253  -1250  -1874  -2651  -2333   300
     -   -149   -500    233     43   -381    399    106   -626    210   -466   -720    275    394     45     96    359    117   -369   -294   -249 
     -    -12  -7442  -8484   -894  -1115   -701  -1378      *      * 
   301  -1653  -2729  -1551   -878  -3254  -2358   2811  -2836   2641  -2622  -1856  -1010  -2403   2176    359  -1525  -1480  -2512  -2579  -2226   301
     -   -149   -500    233     43   -381    399    106   -626    210   -466   -720    275    394     45     96    359    117   -369   -294   -249 
     -    -12  -7442  -8484   -894  -1115   -701  -1378      *      * 
   302   1079   -933  -1562   -985   -968  -1923   -711   -492   1364   -827   -150  -1033  -2019   -623   -872   -951   -612   1335   3219   -939   302
     -   -149   -500    233     43   -381    399    106   -626    210   -466   -720    275    394     45     96    359    117   -369   -294   -249 
     -    -12  -7442  -8484   -894  -1115   -701  -1378      *      * 
   303   1969  -1486   -888   1405  -1657  -1823   -787  -1107   -597    825   -732   -783  -2037   -515   -980   -936   -830   -944  -1991  -1498   303
     -   -149   -500    233     43   -381    399    106   -626    210   -466   -720    275    394     45     96    359    117   -369   -294   -249 
     -    -12  -7442  -8484   -894  -1115   -701  -1378      *      * 
   304  -1908  -2796  -2148  -1242  -3505  -2572   -719  -2958   2014  -2713  -1987  -1274   2666   -298   2103  -1802  -1700  -2669  -2640  -2410   304
     -   -149   -500    233     43   -381    399    106   -626    210   -466   -720    275    394     45     96    359    117   -369   -294   -249 
     -    -12  -7442  -8484   -894  -1115   -701  -1378      *      * 
   305  -1915  -1604  -4091  -3540   -463  -3568  -2077   1829  -3180   2148    249  -3113  -3385  -2613  -2951  -2711  -1836   -366  -1522   2389   305
     -   -149   -500    233     43   -381    399    106   -626    210   -466   -720    275    394     45     96    359    117   -369   -294   -249 
     -    -12  -7442  -8484   -894  -1115   -701  -1378      *      * 
   306   2051  -1118  -3396  -2899  -1170  -2783  -2084    381  -2604   1180   -207  -2520  -2919  -2315  -2562  -1960  -1264   1811  -2006  -1675   306
     -   -149   -500    233     43   -381    399    106   -626    210   -466   -720    275    394     45     96    359    117   -369   -294   -249 
     -    -12  -7442  -8484   -894  -1115   -701  -1378      *      * 
   307   1071  -1510   -696   1366  -1710  -1675   -499  -1307   -239    655   -737   -512   1363   -165   -674   -696   -631  -1066  -1913  -1378   307
     -   -149   -500    233     43   -381    399    106   -626    210   -466   -720    275    394     45     96    359    117   -369   -294   -249 
     -    -12  -7442  -8484   -894  -1115   -701  -1378      *      * 
   308  -1018  -1830   -636   1497  -1764  -1888   3583   1393   -374  -1690  -1000   -658  -2074   -382   -737  -1033   -971  -1262  -2019  -1413   308
     -   -149   -500    233     43   -381    399    106   -626    210   -466   -720    275    394     45     96    359    117   -369   -294   -249 
     -    -12  -7442  -8484   -894  -1115   -701  -1378      *      * 
   309   1138  -1221  -1086   -577  -1465  -1703   -631   1314   -441  -1288   -553   -731  -1881   1883   -815   1125   -597   -802  -1748  -1272   309
     -   -149   -500    233     43   -381    399    106   -626    210   -466   -720    275    394     45     96    359    117   -369   -294   -249 
     -    -12  -7442  -8484   -894  -1115   -701  -1378      *      * 
   310   1093  -2330   -455   1539  -2719  -1757   -484  -2420   2381  -2365  -1507   -424  -1932    -56   -324   -849   -922  -2006  -2515  -1897   310
     -   -149   -500    233     43   -381    399    106   -626    210   -466   -720    275    394     45     96    359    117   -369   -294   -249 
     -    -12  -7442  -8484   -894  -1115   -701  -1378      *      * 
   311   2031  -2009  -1276   -717  -2450  -1980   2734  -2153    109  -2179  -1401   -866  -2147   -287   1850  -1088  -1063  -1826  -2324  -1848   311
     -   -149   -500    233     43   -381    399    106   -626    210   -466   -720    275    394     45     96    359    117   -369   -294   -249 
     -    -12  -7442  -8484   -894  -1115   -701  -1378      *      * 
   312  -2047  -1586  -4618  -4199  -1660  -4309  -3740   2157  -4043   1217   -457  -3958  -4055  -3727  -4017  -3590  -2017   2688  -3141  -2838   312
     -   -149   -500    233     43   -381    399    106   -626    210   -466   -720    275    394     45     96    359    117   -369   -294   -249 
     -    -12  -7442  -8484   -894  -1115   -701  -1378      *      * 
   313   1076  -1216  -1043   1303  -1382  -1776   -621   1368   -459  -1173   -468   -730  -1913   -368   -844   -788   1369   -577  -1699  -1221   313
     -   -149   -500    233     43   -381    399    106   -626    210   -466   -720    275    394     45     96    359    117   -369   -294   -249 
     -    -12  -7442  -8484   -894  -1115   -701  -1378      *      * 
   314  -1243  -2699   -216   1633  -2964  -1818   2739  -2762   -217  -2675  -1847   -444  -2074   2939   -625  -1067  -1198  -2341  -2789  -2105   314
     -   -149   -500    233     43   -381    399    106   -626    210   -466   -720    275    394     45     96    359    117   -369   -294   -249 
     -    -12  -7442  -8484   -894  -1115   -701  -1378      *      * 
   315  -1812   3174  -4391  -3978  -1887  -3958  -3480   2828  -3799   -896   -728  -3656  -3859  -3608  -3811  -3218  -1803   2108  -3140  -2712   315
     -   -149   -500    233     43   -381    399    106   -626    210   -466   -720    275    394     45     96    359    117   -369   -294   -249 
     -    -12  -7442  -8484   -894  -1115   -701  -1378      *      * 
   316  -1079  -2649   1790   1622  -2937  -1679   -591  -2721   -335  -2647  -1778   1904  -1947   -173   1602   -895  -1049  -2259  -2819  -2063   316
     -   -149   -500    233     43   -381    399    106   -626    210   -466   -720    275    394     45     96    359    117   -369   -294   -249 
     -    -12  -7442  -8484   -894  -1115   -701  -1378      *      * 
   317  -1208  -2152  -1181   -628   1836  -2093   -550  -2028   1745  -2004  -1291   -814  -2178   2878    -56  -1161  -1109  -1780  -1966  -1309   317
     -   -149   -500    233     43   -381    399    106   -626    210   -466   -720    275    394     45     96    359    117   -369   -294   -249 
     -    -12  -7442  -8484   -894  -1115   -701  -1378      *      * 
   318  -1222  -2733   1785    -74  -3055  -1784   -654  -2813   1655  -2720  -1878   -404  -2051   2934   -703  -1037  -1183  -2371  -2858  -2159   318
     -   -149   -500    233     43   -381    399    106   -626    210   -466   -720    275    394     45     96    359    117   -369   -294   -249 
     -  -1418  -7442   -690   -894  -1115   -701  -1378      *      * 
   319  -1199  -1629  -1450   -921  -2085  -1646   -460  -1964    548  -1885  -1344   -915  -1887   -169   3444  -1243  -1165  -1737  -1760  -1545   319
     -   -149   -500    233     43   -381    399    106   -626    210   -466   -720    275    394     45     96    359    117   -369   -294   -249 
     -  -1222  -6057   -846   -894  -1115   -628  -1502      *      * 
   320   1798   -724  -2496  -2132  -1068  -2020  -1664   2440  -1889   -400   -106  -1821  -2327  -1723  -1969  -1257   -782    801  -1876  -1493   320
     -   -149   -500    233     43   -381    399    106   -626    210   -466   -720    275    394     45     96    359    117   -369   -294   -249 
     -    -21  -6660  -7702   -894  -1115  -1953   -431      *      * 
   321   -903  -2324    335   2179  -2613  -1363   -316  -2387     42  -2324  -1539    -11  -1680   2635   -389   -717   -880  -1981  -2474  -1787   321
     -   -149   -500    233     43   -381    399    106   -626    210   -466   -720    275    394     45     96    359    117   -369   -294   -249 
     -    -21  -6660  -7702   -894  -1115  -1953   -431      *      * 
   322   -967  -2128   -384   2078  -2558  -1616   -236  -2219    559  -2122  -1346   -314  -1790    170   2404   -842   -879  -1869  -2185  -1709   322
     -   -149   -500    233     43   -381    399    106   -626    210   -466   -720    275    394     45     96    359    117   -369   -294   -249 
     -    -21  -6660  -7702   -894  -1115  -1953   -431      *      * 
   323  -1395   -979  -3853  -3455  -1326  -3559  -3078   2684  -3278   -236   -149  -3210  -3425  -3098  -3326  -2836  -1384   2592  -2699  -2285   323
     -   -149   -500    233     43   -381    399    106   -626    210   -466   -720    275    394     45     96    359    117   -369   -294   -249 
     -    -21  -6660  -7702   -894  -1115   -254  -2631      *      * 
   324  -1354  -1640  -1827  -1374     -3  -2463   2788  -1301  -1154    930   -841   1798  -2529  -1041  -1405  -1502  -1289  -1187   -613   2537   324
     -   -149   -500    233     43   -381    399    106   -626    210   -466   -720    275    394     45     96    359    117   -369   -294   -249 
     -    -12  -7442  -8484   -894  -1115   -701  -1378      *      * 
   325   1345  -1483  -1249   -900  -2448  -1606  -1078  -2078   -770  -2253  -1453   -965  -2016   2102  -1120   -784   2496  -1626  -2577  -2086   325
     -   -149   -500    233     43   -381    399    106   -626    210   -466   -720    275    394     45     96    359    117   -369   -294   -249 
     -    -12  -7442  -8484   -894  -1115   -701  -1378      *      * 
   326   -972  -2254   -603   2257  -2655  -1794   -478  -2336    118  -2294  -1446   -482  -1948    -52   1693   -864   1445  -1943  -2447  -1864   326
     -   -149   -500    233     43   -381    399    106   -626    210   -466   -720    275    394     45     96    359    117   -369   -294   -249 
     -    -12  -7442  -8484   -894  -1115   -701  -1378      *      * 
   327  -2778  -2273  -5122  -4604   -858  -4822  -3693   1941  -4337   2728    335  -4511  -4206  -3461  -4004  -4138  -2677   -355  -2553  -2584   327
     -   -149   -500    233     43   -381    399    106   -626    210   -466   -720    275    394     45     96    359    117   -369   -294   -249 
     -    -12  -7442  -8484   -894  -1115   -701  -1378      *      * 
   328  -2034  -2952  -1672  -1164  -3587  -2547   -850  -3141   1984  -2884  -2187  -1256  -2650   3656    259  -1902  -1852  -2846  -2789  -2518   328
     -   -149   -500    233     43   -381    399    106   -626    210   -466   -720    275    394     45     96    359    117   -369   -294   -249 
     -    -12  -7442  -8484   -894  -1115   -701  -1378      *      * 
   329   -802  -1662   -707   1486  -2143  -1693   -807  -1608   -581  -1928  -1174   -681  -1986   -476  -1018   2085   -854   1294  -2332  -1779   329
     -   -149   -500    233     43   -381    399    106   -626    210   -466   -720    275    394     45     96    359    117   -369   -294   -249 
     -    -12  -7442  -8484   -894  -1115   -701  -1378      *      * 
   330  -1320  -2495  -1365   -632  -2996  -2155   -493  -2582   1850  -2421  -1608   -807  -2191   2109   1940  -1205   1445  -2227  -2450  -2034   330
     -   -149   -500    233     43   -381    399    106   -626    210   -466   -720    275    394     45     96    359    117   -369   -294   -249 
     -    -12  -7442  -8484   -894  -1115   -701  -1378      *      * 
   331  -1065  -2174   -779   1492  -2447  -1911   -518  -2064   1698  -2076   3459   -600  -2035   -115   -136   -989   -983  -1770  -2323  -1801   331
     -   -149   -500    233     43   -381    399    106   -626    210   -466   -720    275    394     45     96    359    117   -369   -294   -249 
     -    -12  -7442  -8484   -894  -1115   -701  -1378      *      * 
   332   1114  -1757   -743   -237  -2285  -1606   -476  -1968    -36  -2021  -1165   1730  -1798    -65   1571   -619   1433  -1566  -2260  -1678   332
     -   -149   -500    233     43   -381    399    106   -626    210   -466   -720    275    394     45     96    359    117   -369   -294   -249 
     -    -12  -7442  -8484   -894  -1115   -701  -1378      *      * 
   333   -676  -1959   -489   1428  -2233  -1622   -292  -1926   1537    457  -1080   -290  -1732    137   -279   1075   -614  -1558  -2168  -1547   333
     -   -149   -500    233     43   -381    399    106   -626    210   -466   -720    275    394     45     96    359    117   -369   -294   -249 
     -    -12  -7442  -8484   -894  -1115   -701  -1378      *      * 
   334  -2192  -2372  -3175  -2297  -1785  -3054  -1480  -1398   -458   2070   -857  -2173  -3096  -1225   2851  -2429  -2077  -1660  -2357  -2044   334
     -   -149   -500    233     43   -381    399    106   -626    210   -466   -720    275    394     45     96    359    117   -369   -294   -249 
     -    -12  -7442  -8484   -894  -1115   -701  -1378      *      * 
   335   2106  -1734   -720   1535  -2537  -1615   -898  -2171   -651  -2324  -1506   -701  -1978   -537  -1103   -799   1585  -1732  -2623  -2049   335
     -   -149   -500    233     43   -381    399    106   -626    210   -466   -720    275    394     45     96    359    117   -369   -294   -249 
     -    -12  -7442  -8484   -894  -1115   -701  -1378      *      * 
   336  -1176  -2407   -944   -441  -2893  -1979   -519  -2540   2508  -2424  -1595   -665  -2095   2058     66   1184  -1086  -2153  -2498  -2001   336
     -   -149   -500    233     43   -381    399    106   -626    210   -466   -720    275    394     45     96    359    117   -369   -294   -249 
     -    -12  -7442  -8484   -894  -1115   -701  -1378      *      * 
   337   1107   -910  -1843   1181   -894  -2154   -979   1574  -1130    937    -31  -1325  -2220   -972  -1347  -1190   -732      8  -1417  -1027   337
     -   -149   -500    233     43   -381    399    106   -626    210   -466   -720    275    394     45     96    359    117   -369   -294   -249 
     -    -12  -7442  -8484   -894  -1115   -701  -1378      *      * 
   338  -1749  -1585  -3410  -2813   2162  -3188  -1590   -394  -2121   2086    131  -2533  -3100  -2008   1627  -2312  -1668   -715  -1293   -648   338
     -   -149   -500    233     43   -381    399    106   -626    210   -466   -720    275    394     45     96    359    117   -369   -294   -249 
     -    -12  -7442  -8484   -894  -1115   -701  -1378      *      * 
   339   1047  -1466   -820   -290  -1592  -1713   2451  -1232    -81  -1401   2360   -518  -1816   1865   -466   -688   -591  -1003  -1782  -1256   339
     -   -149   -500    233     43   -381    399    106   -626    210   -466   -720    275    394     45     96    359    117   -369   -294   -249 
     -   -353  -7442  -2244   -894  -1115   -701  -1378      *      * 
   340  -1217  -2369  -1046   -450  -2814  -1977   2972  -2449   2072  -2287  -1494   -630  -2045   2350    469  -1094  -1076  -2106  -2295  -1869   340
     -   -149   -500    233     43   -381    399    106   -626    210   -466   -720    275    394     45     96    359    117   -369   -294   -249 
     -   -452  -7105  -1935   -894  -1115  -1456   -654      *      * 
   341  -1338  -1747  -1707  -1102   -142  -2161   -282  -1591    125  -1528  -1014  -1059  -2245   -400   2494  -1374  -1239  -1459   -642   3148   341
     -   -149   -500    233     43   -381    399    106   -626    210   -466   -720    275    394     45     96    359    117   -369   -294   -249 
     -    -21  -6675  -7717   -894  -1115  -1942   -435      *      * 
   342   1836  -1273   -518   -298  -2029  -1256   -549  -1675   -149  -1817  -1082   -434  -1635   2658   -462   -487   -551  -1285  -2128  -1607   342
     -   -149   -500    233     43   -381    399    106   -626    210   -466   -720    275    394     45     96    359    117   -369   -294   -249 
     -    -21  -6675  -7717   -894  -1115  -1942   -435      *      * 
   343   2029  -1058   -583   -565  -2321  -1074   -943  -2003   -810  -2233  -1453   2645  -1624   -668  -1163   -402   -544  -1434  -2485  -1970   343
     -   -149   -500    233     43   -381    399    106   -626    210   -466   -720    275    394     45     96    359    117   -369   -294   -249 
     -    -21  -6675  -7717   -894  -1115   -256  -2619      *      * 
   344   1099   -674  -2271  -1698   -638  -2114   2493    -56  -1413    996    144  -1516  -2195  -1196  -1475  -1181   -639   1489  -1147   -771   344
     -   -149   -500    233     43   -381    399    106   -626    210   -466   -720    275    394     45     96    359    117   -369   -294   -249 
     -    -12  -7442  -8484   -894  -1115   -701  -1378      *      * 
   345   1094   -839  -1961  -1403   -822  -2104   -966   -135  -1159    967     19  -1360  -2188   1790  -1331  -1153   -693   1450  -1333   -953   345
     -   -149   -500    233     43   -381    399    106   -626    210   -466   -720    275    394     45     96    359    117   -369   -294   -249 
     -    -12  -7442  -8484   -894  -1115   -701  -1378      *      * 
   346   1111  -2334   -992   -461  -2821  -1973   -520  -2455   2486  -2366  -1542   -678  -2087   2082     63  -1047  -1060  -2079  -2461  -1971   346
     -   -149   -500    233     43   -381    399    106   -626    210   -466   -720    275    394     45     96    359    117   -369   -294   -249 
     -    -12  -7442  -8484   -894  -1115   -701  -1378      *      * 
   347  -1936  -3530   2092   -250  -3789  -1969  -1277  -3778  -1349  -3665  -2990   -624  -2468   3724  -2013  -1655  -1998  -3290  -3734  -2888   347
     -   -149   -500    233     43   -381    399    106   -626    210   -466   -720    275    394     45     96    359    117   -369   -294   -249 
     -    -12  -7442  -8484   -894  -1115   -701  -1378      *      * 
   348   -753  -2167   -483   1451  -2512  -1654   -296  -2234    230  -2167  -1273   -294  -1765   1921   1597   1094   -684  -1807  -2314  -1679   348
     -   -149   -500    233     43   -381    399    106   -626    210   -466   -720    275    394     45     96    359    117   -369   -294   -249 
     -    -12  -7442  -8484   -894  -1115   -701  -1378      *      * 
   349   1103  -1327   -962   -455  -1577  -1678   -564  -1183   -317    687   -638   -640  -1848   1890   -709   1122   -596   -948  -1817  -1318   349
     -   -149   -500    233     43   -381    399    106   -626    210   -466   -720    275    394     45     96    359    117   -369   -294   -249 
     -    -12  -7442  -8484   -894  -1115   -701  -1378      *      * 
   350  -1604  -3305   2042   1770  -3582  -1796  -1010  -3435  -1052  -3346  -2577   -411  -2244   -646  -1769   2233  -1638  -2938  -3537  -2646   350
     -   -149   -500    233     43   -381    399    106   -626    210   -466   -720    275    394     45     96    359    117   -369   -294   -249 
     -   -803  -7442  -1247   -894  -1115   -701  -1378      *      * 
   351  -1742  -1344  -3962  -3457   -450  -3668  -2641   2515  -3157   2053    687  -3270  -3340  -2624  -3002  -2903  -1676    619  -1928  -1776   351
     -   -149   -500    233     43   -381    399    106   -626    210   -466   -720    275    394     45     96    359    117   -369   -294   -249 
     -    -21  -6660  -7702   -894  -1115  -1953   -431      *      * 
   352   -903  -2324    335   2180  -2613  -1363   -316  -2387     41  -2324  -1539    -11  -1680   2634   -389   -717   -880  -1982  -2474  -1787   352
     -   -149   -500    233     43   -381    399    106   -626    210   -466   -720    275    394     45     96    359    117   -369   -294   -249 
     -    -21  -6660  -7702   -894  -1115  -1953   -431      *      * 
   353   -903  -2324    335   2180  -2613  -1363   -316  -2387     41  -2324  -1539    -11  -1680   2634   -389   -717   -880  -1982  -2474  -1787   353
     -   -149   -500    233     43   -381    399    106   -626    210   -466   -720    275    394     45     96    359    117   -369   -294   -249 
     -    -21  -6660  -7702   -894  -1115  -1953   -431      *      * 
   354  -1742  -2271  -1113  -1123  -2501  -2024  -1269  -2749   -719  -2604  -2160  -1282  -2416   4133   -862  -1744  -1819  -2497  -2441  -2058   354
     -   -149   -500    233     43   -381    399    106   -626    210   -466   -720    275    394     45     96    359    117   -369   -294   -249 
     -    -21  -6660  -7702   -894  -1115  -1953   -431      *      * 
   355  -1252  -2166  -1278   -574  -2682  -1934   -217  -2279    915  -2094  -1375   -660  -1995   2709   2584  -1159  -1086  -1993  -2070  -1755   355
     -   -149   -500    233     43   -381    399    106   -626    210   -466   -720    275    394     45     96    359    117   -369   -294   -249 
     -    -21  -6660  -7702   -894  -1115  -1953   -431      *      * 
   356  -1252  -2166  -1278   -574  -2682  -1934   -217  -2279    915  -2094  -1375   -660  -1995   2709   2584  -1159  -1086  -1993  -2070  -1755   356
     -   -149   -500    233     43   -381    399    106   -626    210   -466   -720    275    394     45     96    359    117   -369   -294   -249 
     -    -21  -6660  -7702   -894  -1115   -863  -1151      *      * 
   357   -831  -1122  -2242  -1998  -1121  -1894  -1551   -667  -1722   2257   -375  -1707  -2309  -1612  -1802   1620  -1003   -677  -1845  -1387   357
     -   -149   -500    233     43   -381    399    106   -626    210   -466   -720    275    394     45     96    359    117   -369   -294   -249 
     -    -16  -7105  -8148   -894  -1115  -1456   -654      *      * 
   358  -1443  -1875  -1042   1834  -1372  -2258  -1238   -817  -1062   2232   -456  -1205  -2477  -1025  -1343  -1604  -1424   -973  -2113  -1677   358
     -   -149   -500    233     43   -381    399    106   -626    210   -466   -720    275    394     45     96    359    117   -369   -294   -249 
     -    -16  -7105  -8148   -894  -1115  -1456   -654      *      * 
   359  -1296  -2522   -132   -189  -2871  -1721   -760  -2829   -325  -2757  -2013   2269  -2090   3341   -662  -1150  -1319  -2400  -2771  -2104   359
     -   -149   -500    233     43   -381    399    106   -626    210   -466   -720    275    394     45     96    359    117   -369   -294   -249 
     -    -16  -7105  -8148   -894  -1115  -1456   -654      *      * 
   360   -823  -1625   -903   -714  -2397  -1610   -914  -2063   -426  -2185  -1480   -824  -2006   2429   -678   -886   2797  -1678  -2471  -1974   360
     -   -149   -500    233     43   -381    399    106   -626    210   -466   -720    275    394     45     96    359    117   -369   -294   -249 
     -    -16  -7105  -8148   -894  -1115  -1456   -654      *      * 
   361  -2299  -1944  -3967  -3579    -40  -3605  -1668   -425  -3038   2491    150  -3075  -3458  -2578  -2827  -2929  -2224   -925   4067   -191   361
     -   -149   -500    233     43   -381    399    106   -626    210   -466   -720    275    394     45     96    359    117   -369   -294   -249 
     -    -16  -7105  -8148   -894  -1115   -373  -2133      *      * 
   362  -1180  -1331  -2040  -1517   2084  -2419   2713   -838  -1218    973   -408  -1466  -2465   1954  -1407  -1455  -1113   -791   -752    119   362
     -   -149   -500    233     43   -381    399    106   -626    210   -466   -720    275    394     45     96    359    117   -369   -294   -249 
     -    -12  -7442  -8484   -894  -1115   -701  -1378      *      * 
   363   1070  -1939   -659   -121  -2367  -1643   -356  -2064    162  -2057  -1184   -383  -1776   1919   1604   1119   -654  -1659  -2247  -1649   363
     -   -149   -500    233     43   -381    399    106   -626    210   -466   -720    275    394     45     96    359    117   -369   -294   -249 
     -    -12  -7442  -8484   -894  -1115   -701  -1378      *      * 
   364   1135  -2414   -207   1581  -2781  -1704   -599  -2517   -258  -2492  -1643   -379  -1956   2892   -740   -886  -1003  -2091  -2684  -1998   364
     -   -149   -500    233     43   -381    399    106   -626    210   -466   -720    275    394     45     96    359    117   -369   -294   -249 
     -    -12  -7442  -8484   -894  -1115   -701  -1378      *      * 
   365  -1011   3015   -577   2349  -2205  -1811   2711  -2042   -353  -2138  -1358   -610  -2044   -347   -756   -967   -999  -1725  -2316  -1687   365
     -   -149   -500    233     43   -381    399    106   -626    210   -466   -720    275    394     45     96    359    117   -369   -294   -249 
     -    -12  -7442  -8484   -894  -1115   -701  -1378      *      * 
   366  -1129  -2635   1803   1656  -2885  -1695   -653   1304   -460  -2622  -1781   1926  -1986   -251  -1047   -952  -1107  -2215  -2836  -2084   366
     -   -149   -500    233     43   -381    399    106   -626    210   -466   -720    275    394     45     96    359    117   -369   -294   -249 
     -    -12  -7442  -8484   -894  -1115   -701  -1378      *      * 
   367   -875  -2025   -803   1430  -2276  -1814   2549  -1953    248    584  -1144   -495  -1898     34   1662   -803   -790  -1631  -2165  -1617   367
     -   -149   -500    233     43   -381    399    106   -626    210   -466   -720    275    394     45     96    359    117   -369   -294   -249 
     -    -12  -7442  -8484   -894  -1115   -701  -1378      *      * 
   368  -1056   -893  -3057  -2472   1946  -2597  -1358   1700  -2142   1229    239   1633  -2599  -1783  -2044  -1685   -994    -25  -1178   -727   368
     -   -149   -500    233     43   -381    399    106   -626    210   -466   -720    275    394     45     96    359    117   -369   -294   -249 
     -    -12  -7442  -8484   -894  -1115   -701  -1378      *      * 
   369   1147  -2246   -706   1491  -2700  -1838   -529  -2367    114  -2326  -1491   -559  -2001   -108   2543   -927   -970  -1977  -2474  -1919   369
     -   -149   -500    233     43   -381    399    106   -626    210   -466   -720    275    394     45     96    359    117   -369   -294   -249 
     -    -12  -7442  -8484   -894  -1115   -701  -1378      *      * 
   370   -698  -1976   1432    -12  -2239  -1636   -305   1094    149  -1949  -1092   -302  -1748   1888   1545   -608   -635  -1564  -2177  -1558   370
     -   -149   -500    233     43   -381    399    106   -626    210   -466   -720    275    394     45     96    359    117   -369   -294   -249 
     -    -12  -7442  -8484   -894  -1115   -701  -1378      *      * 
   371   1011  -1870   -476   1418  -2093  -1616   -318  -1799     75  -1854  -1008   -304  -1736   1901   -382   -591   -606  -1458   3100  -1484   371
     -   -149   -500    233     43   -381    399    106   -626    210   -466   -720    275    394     45     96    359    117   -369   -294   -249 
     -    -12  -7442  -8484   -894  -1115   -701  -1378      *      * 
   372   1154  -1702   -656   -242  -2181  -1592   2572  -1870   -206  -1964  -1128   1729  -1813   -150   -660   -637   1452  -1493  -2243  -1653   372
     -   -149   -500    233     43   -381    399    106   -626    210   -466   -720    275    394     45     96    359    117   -369   -294   -249 
     -    -12  -7442  -8484   -894  -1115   -701  -1378      *      * 
   373  -1883  -3774   2093   2639  -3950  -1848  -1170  -3865  -1379  -3736  -3045   2111  -2366   -832  -2213  -1551  -1942  -3343  -3928  -2927   373
     -   -149   -500    233     43   -381    399    106   -626    210   -466   -720    275    394     45     96    359    117   -369   -294   -249 
     -    -12  -7442  -8484   -894  -1115   -701  -1378      *      * 
   374   -741  -2087   -526   1417  -2401  -1663   -297  -2098   1585  -2071  -1195   -313  -1767   1938   -178   -633   -671    959  -2249  -1631   374
     -   -149   -500    233     43   -381    399    106   -626    210   -466   -720    275    394     45     96    359    117   -369   -294   -249 
     -    -12  -7442  -8484   -894  -1115   -701  -1378      *      * 
   375   1052  -2160   -278   1506  -2495  -1599   -383  -2231    -18  -2208  -1323   -263   1358   1962   -521   -640   -720  -1806  -2404  -1725   375
     -   -149   -500    233     43   -381    399    106   -626    210   -466   -720    275    394     45     96    359    117   -369   -294   -249 
     -    -12  -7442  -8484   -894  -1115   -701  -1378      *      * 
   376   1073  -1257  -1097   -545  -1418  -1768   -560   -964   1442    721   -495   -712  -1893   -292   -625   -770   1369   -773  -1687  -1219   376
     -   -149   -500    233     43   -381    399    106   -626    210   -466   -720    275    394     45     96    359    117   -369   -294   -249 
     -   -353  -7442  -2244   -894  -1115   -701  -1378      *      * 
   377   -416   -936  -1605  -1312  -1711   1599  -1208  -1319  -1216   1222   -895  -1142  -1893  -1081  -1452   1659   -625   -992  -2069  -1650   377
     -   -149   -500    233     43   -381    399    106   -626    210   -466   -720    275    394     45     96    359    117   -369   -294   -249 
     -    -16  -7105  -8148   -894  -1115   -373  -2133      *      * 
   378  -1092   -942  -2961  -2392   2094  -2536   -946   1625  -1947   -543    -44  -1959  -2563  -1662   1541  -1621  -1027   -337   3483     88   378
     -   -149   -500    233     43   -381    399    106   -626    210   -466   -720    275    394     45     96    359    117   -369   -294   -249 
     -    -12  -7442  -8484   -894  -1115   -701  -1378      *      * 
   379  -2063  -2769  -2637  -1475  -3341  -2733   -740  -2762   2033    886  -1889  -1431  -2692   -332   2879  -1989  -1805  -2560  -2563  -2376   379
     -   -149   -500    233     43   -381    399    106   -626    210   -466   -720    275    394     45     96    359    117   -369   -294   -249 
     -    -12  -7442  -8484   -894  -1115   -701  -1378      *      * 
   380   1236  -3220   1996   2562  -3505  -1788   -978  -3337   -992  -3264  -2485   -406  -2220   -610  -1691  -1301  -1581  -2851  -3460  -2589   380
     -   -149   -500    233     43   -381    399    106   -626    210   -466   -720    275    394     45     96    359    117   -369   -294   -249 
     -    -12  -7442  -8484   -894  -1115   -701  -1378      *      * 
   381   -717  -1919   -483   1430  -2129  -1652   2510   1105     75  -1878  -1042   -330  -1773   1890   -360   -642   -656  -1491  -2131  -1519   381
     -   -149   -500    233     43   -381    399    106   -626    210   -466   -720    275    394     45     96    359    117   -369   -294   -249 
     -    -12  -7442  -8484   -894  -1115   -701  -1378      *      * 
   382   -683   -976  -1491   -930   1712  -1942   -674   -537   1344    852   -137  -1001  -2023   -600   -916   1039   -627   -423  -1284   -798   382
     -   -149   -500    233     43   -381    399    106   -626    210   -466   -720    275    394     45     96    359    117   -369   -294   -249 
     -    -12  -7442  -8484   -894  -1115   -701  -1378      *      * 
   383   -877   2885   1695   1569  -2607  -1626   -524  -2347   -245  -2346  -1481   -313  -1861   -109   -785   1187   -859  -1922  -2563  -1868   383
     -   -149   -500    233     43   -381    399    106   -626    210   -466   -720    275    394     45     96    359    117   -369   -294   -249 
     -    -12  -7442  -8484   -894  -1115   -701  -1378      *      * 
   384  -2098  -2946  -2484  -1387  -3709  -2715   -714  -3092   2055  -2781  -2073  -1372  -2677   3071   2167  -1970  -1830  -2827  -2661  -2486   384
     -   -149   -500    233     43   -381    399    106   -626    210   -466   -720    275    394     45     96    359    117   -369   -294   -249 
     -    -12  -7442  -8484   -894  -1115   -701  -1378      *      * 
   385   1134  -2414   -206   1600  -2780  -1703   -598  -2517   -257  -2491  -1642   -378  -1955   2879   -740   -885  -1002  -2091  -2683  -1997   385
     -   -149   -500    233     43   -381    399    106   -626    210   -466   -720    275    394     45     96    359    117   -369   -294   -249 
     -    -12  -7442  -8484   -894  -1115   -701  -1378      *      * 
   386   -798  -1614   -998   -414  -1758  -1840   2521  -1380   1572    662   -769   -621  -1920   -104   -223   -829   1355  -1154  -1870  -1375   386
     -   -149   -500    233     43   -381    399    106   -626    210   -466   -720    275    394     45     96    359    117   -369   -294   -249 
     -    -12  -7442  -8484   -894  -1115   -701  -1378      *      * 
   387   1189  -1739   -643   1477  -2372  -1548   -563  -2075   -232  -2134  -1267   -471  -1797   -156   -711   1213   1443  -1631  -2381  -1770   387
     -   -149   -500    233     43   -381    399    106   -626    210   -466   -720    275    394     45     96    359    117   -369   -294   -249 
     -    -12  -7442  -8484   -894  -1115   -701  -1378      *      * 
   388  -1422  -2804   1919   1731  -2921  -1811   -910  -2623   -861   1734  -1951   -450  -2186   -556  -1479  -1239  -1424  -2309  -3033  -2284   388
     -   -149   -500    233     43   -381    399    106   -626    210   -466   -720    275    394     45     96    359    117   -369   -294   -249 
     -    -12  -7442  -8484   -894  -1115   -701  -1378      *      * 
   389   -704  -1739   -722   1377  -1945  -1710   -355  -1575    113    569   -876   -433  -1803     35   1533   -675   1319  -1295  -1991  -1441   389
     -   -149   -500    233     43   -381    399    106   -626    210   -466   -720    275    394     45     96    359    117   -369   -294   -249 
     -    -12  -7442  -8484   -894  -1115   -701  -1378      *      * 
   390  -1245  -2700   -217   1613  -2965  -1819   2765  -2763   -217  -2676  -1848   -445  -2076   2940   -623  -1069  -1200  -2342  -2789  -2106   390
     -   -149   -500    233     43   -381    399    106   -626    210   -466   -720    275    394     45     96    359    117   -369   -294   -249 
     -    -12  -7442  -8484   -894  -1115   -701  -1378      *      * 
   391  -1558  -2483  -1547   -961  -2827  -2297   3781  -2636    250  -2528  -1783  -1081   1706   -358   2003  -1493  -1452  -2323  -2484  -2051   391
     -   -149   -500    233     43   -381    399    106   -626    210   -466   -720    275    394     45     96    359    117   -369   -294   -249 
     -    -12  -7442  -8484   -894  -1115   -701  -1378      *      * 
   392  -2607  -2119  -4997  -4504   -970  -4689  -3672   2756  -4252   2236    218  -4369  -4165  -3492  -3982  -3996  -2526    -58  -2630  -2601   392
     -   -149   -500    233     43   -381    399    106   -626    210   -466   -720    275    394     45     96    359    117   -369   -294   -249 
     -    -12  -7442  -8484   -894  -1115   -701  -1378      *      * 
   393  -1583  -2502  -1847   -981  -2951  -2390   2789  -2494   1932    793  -1628  -1073  -2394   -190   2013  -1507  -1404  -2225  -2421  -2094   393
     -   -149   -500    233     43   -381    399    106   -626    210   -466   -720    275    394     45     96    359    117   -369   -294   -249 
     -    -12  -7442  -8484   -894  -1115   -701  -1378      *      * 
   394   1049  -1962   -595    -60  -2318  -1638   -310  -2012   1570  -2008  -1136   -336  -1751   1899   -211   -600   1320  -1622  -2206  -1599   394
     -   -149   -500    233     43   -381    399    106   -626    210   -466   -720    275    394     45     96    359    117   -369   -294   -249 
     -    -12  -7442  -8484   -894  -1115   -701  -1378      *      * 
   395  -1546  -1528  -2745  -2190   -393  -2844  -1225   -621  -1499   1980   -112  -2036  -2837   2010  -1547  -1958  -1470   -815   3581   -424   395
     -   -149   -500    233     43   -381    399    106   -626    210   -466   -720    275    394     45     96    359    117   -369   -294   -249 
     -    -12  -7442  -8484   -894  -1115   -701  -1378      *      * 
   396   1428  -1887  -1260  -1204  -3031  -1838  -1473  -2761  -1038  -2862  -2150  -1253  -2344   3719  -1275  -1194  -1326  -2237  -3074  -2598   396
     -   -149   -500    233     43   -381    399    106   -626    210   -466   -720    275    394     45     96    359    117   -369   -294   -249 
     -    -12  -7442  -8484   -894  -1115   -701  -1378      *      * 
   397  -1794  -3240   -165   1764  -3566  -2010  -1088  -3406   -758  -3285  -2568   -667  -2414   3672  -1161  -1560  -1797  -2980  -3359  -2667   397
     -   -149   -500    233     43   -381    399    106   -626    210   -466   -720    275    394     45     96    359    117   -369   -294   -249 
     -    -12  -7442  -8484   -894  -1115   -701  -1378      *      * 
   398  -1066  -2226   1750   -146  -2380  -1769   -681   1365   -443  -2119  -1392   -460  -2022   2862   -940   -976  -1039  -1660  -2504  -1849   398
     -   -149   -500    233     43   -381    399    106   -626    210   -466   -720    275    394     45     96    359    117   -369   -294   -249 
     -    -12  -7442  -8484   -894  -1115   -701  -1378      *      * 
   399  -1412  -1444  -2617  -1959  -1139  -2788  -1447   1762   2358   1174   -141  -1927  -2771  -1330  -1151  -1891  -1333   -170  -1902  -1582   399
     -   -149   -500    233     43   -381    399    106   -626    210   -466   -720    275    394     45     96    359    117   -369   -294   -249 
     -    -12  -7442  -8484   -894  -1115   -701  -1378      *      * 
   400  -1383  -2473   -382   2568  -3219  -1867  -1215  -2877  -1060  -3000  -2267   -782  -2316   -877  -1539  -1307   2577  -2433  -3230  -2590   400
     -   -149   -500    233     43   -381    399    106   -626    210   -466   -720    275    394     45     96    359    117   -369   -294   -249 
     -    -12  -7442  -8484   -894  -1115   -701  -1378      *      * 
   401   1150   -843  -1687  -1151   -935  -1891   2509   1483   -946   -791   -121  -1142  -2036   -810  -1171   -947   1414   -286  -1358   -955   401
     -   -149   -500    233     43   -381    399    106   -626    210   -466   -720    275    394     45     96    359    117   -369   -294   -249 
     -    -12  -7442  -8484   -894  -1115   -701  -1378      *      * 
   402   1214  -1553   1680   -713  -1707  -1877  -1016  -1130   -985   1740   -817   -905  -2167   -790  -1390  -1092   -998  -1000  -2134  -1642   402
     -   -149   -500    233     43   -381    399    106   -626    210   -466   -720    275    394     45     96    359    117   -369   -294   -249 
     -    -12  -7442  -8484   -894  -1115   -701  -1378      *      * 
   403   -681  -1853   -585   1381  -2091  -1657   -313  -1748   1534    520   -978   -346  -1757    100   -269   -618   1305  -1424  -2081  -1492   403
     -   -149   -500    233     43   -381    399    106   -626    210   -466   -720    275    394     45     96    359    117   -369   -294   -249 
     -    -12  -7442  -8484   -894  -1115   -701  -1378      *      * 
   404  -1643  -3401   2047   1794  -3622  -1808  -1005  -3481  -1035  -3376  -2611   -404  -2254   3054  -1742  -1364  -1668  -2987  -3558  -2659   404
     -   -149   -500    233     43   -381    399    106   -626    210   -466   -720    275    394     45     96    359    117   -369   -294   -249 
     -    -12  -7442  -8484   -894  -1115   -701  -1378      *      * 
   405  -1496  -2433  -1597   -876  -2771  -2308   -618  -2338   2597    787  -1524  -1003  -2345   2107    287  -1427  -1343  -2103  -2403  -2033   405
     -   -149   -500    233     43   -381    399    106   -626    210   -466   -720    275    394     45     96    359    117   -369   -294   -249 
     -    -12  -7442  -8484   -894  -1115   -701  -1378      *      * 
   406   -884  -1635   -684   1452  -1784  -1798   -742  -1375   -536   1631   -877   -685  -2025   -453   -936   1207   -878  -1180  -2067  -1539   406
     -   -149   -500    233     43   -381    399    106   -626    210   -466   -720    275    394     45     96    359    117   -369   -294   -249 
     -    -12  -7442  -8484   -894  -1115   -701  -1378      *      * 
   407  -1354  -2631   -804   -447  -3087  -2042   -594  -2736   1816  -2588  -1776   1856  -2186   2947      9  -1209  -1252  -2353  -2636  -2137   407
     -   -149   -500    233     43   -381    399    106   -626    210   -466   -720    275    394     45     96    359    117   -369   -294   -249 
     -    -12  -7442  -8484   -894  -1115   -701  -1378      *      * 
   408   1137   -693  -2523  -1958   -723  -2159  -1167   1665  -1675   1019     85  -1691  -2278  -1416  -1691   1061   -703     91  -1258   -901   408
     -   -149   -500    233     43   -381    399    106   -626    210   -466   -720    275    394     45     96    359    117   -369   -294   -249 
     -    -12  -7442  -8484   -894  -1115   -701  -1378      *      * 
   409   1436  -1014  -2403  -2047  -1613  -1736  -1607  -1087  -1837   1865   -790  -1665  -2210  -1641  -1944   1410   -855   -873  -2087  -1727   409
     -   -149   -500    233     43   -381    399    106   -626    210   -466   -720    275    394     45     96    359    117   -369   -294   -249 
     -    -12  -7442  -8484   -894  -1115   -701  -1378      *      * 
   410   1314   3087  -1386   -890  -2179  -1578   -973  -1816   1585  -2002  -1200   -940  -1946   -658  -1045   1353   -722  -1410  -2347  -1870   410
     -   -149   -500    233     43   -381    399    106   -626    210   -466   -720    275    394     45     96    359    117   -369   -294   -249 
     -    -12  -7442  -8484   -894  -1115   -701  -1378      *      * 
   411   1021  -2001   -533    -20  -2383  -1610   -303  -2097   1546  -2071  -1183   -303  -1733   1929   -244   1115   -621  -1679  -2251  -1623   411
     -   -149   -500    233     43   -381    399    106   -626    210   -466   -720    275    394     45     96    359    117   -369   -294   -249 
     -    -12  -7442  -8484   -894  -1115   -701  -1378      *      * 
   412   -734  -1382  -1035   1288  -1447  -1855   -531   1291   1467    715   -491   -688  -1934   -237   -528   -839   -667   -734  -1727  -1252   412
     -   -149   -500    233     43   -381    399    106   -626    210   -466   -720    275    394     45     96    359    117   -369   -294   -249 
     -    -12  -7442  -8484   -894  -1115   -701  -1378      *      * 
   413  -1013  -1429  -1660  -1076  -1476  -2125   -833   -922   1591   1709   -541  -1146  -2235   -603   -477  -1213   1460   -838  -1817  -1426   413
     -   -149   -500    233     43   -381    399    106   -626    210   -466   -720    275    394     45     96    359    117   -369   -294   -249 
     -    -12  -7442  -8484   -894  -1115   -701  -1378      *      * 
   414   -908  -2318   1669   1572  -2578  -1640   -497  -2314   -223    574  -1458   -284  -1862    -83   -768   1201   -872  -1913  -2540  -1839   414
     -   -149   -500    233     43   -381    399    106   -626    210   -466   -720    275    394     45     96    359    117   -369   -294   -249 
     -    -12  -7442  -8484   -894  -1115   -701  -1378      *      * 
   415   -754  -1707   -856   -283  -1910  -1775   -394   1177   1565  -1639   -855   -517  -1859   1917   -212   -747   1335  -1237  -1964  -1443   415
     -   -149   -500    233     43   -381    399    106   -626    210   -466   -720    275    394     45     96    359    117   -369   -294   -249 
     -    -12  -7442  -8484   -894  -1115   -701  -1378      *      * 
   416  -2008  -2297  -1561   1598  -1579  -2773  -1834  -1043  -1718   2600   -633  -1799  -3001  -1660  -1948  -2231  -1998  -1319  -2488  -2114   416
     -   -149   -500    233     43   -381    399    106   -626    210   -466   -720    275    394     45     96    359    117   -369   -294   -249 
     -    -12  -7442  -8484   -894  -1115   -701  -1378      *      * 
   417   -706  -2132   1499     64  -2455  -1599   -294  -2189    149  -2142  -1245   -242  -1728   1905   1534   -583   1311  -1761  -2313  -1650   417
     -   -149   -500    233     43   -381    399    106   -626    210   -466   -720    275    394     45     96    359    117   -369   -294   -249 
     -    -12  -7442  -8484   -894  -1115   -701  -1378      *      * 
   418   1023  -2144   -370   1471  -2478  -1611   -321  -2209    121  -2166  -1273   1717  -1750    121   1530   -609   -676  -1782  -2338  -1678   418
     -   -149   -500    233     43   -381    399    106   -626    210   -466   -720    275    394     45     96    359    117   -369   -294   -249 
     -   -794  -7442  -1260   -894  -1115   -701  -1378      *      * 
   419  -1230  -2123   2494   -143   -488  -1664   -441  -2042   -810  -2009  -1472   -414  -2013   -505  -1315  -1104  -1245  -1813  -1046   3147   419
     -   -149   -500    233     43   -381    399    106   -626    210   -466   -720    275    394     45     96    359    117   -369   -294   -249 
     -    -21  -6670  -7712   -894  -1115   -256  -2623      *      * 
   420  -1819  -2566   -871   3087  -2241  -2355  -1435  -1775  -1230   1112  -1414  -1211  -2676  -1164  -1592  -1814  -1828  -1818  -2760  -2219   420
     -   -149   -500    233     43   -381    399    106   -626    210   -466   -720    275    394     45     96    359    117   -369   -294   -249 
     -    -12  -7442  -8484   -894  -1115   -701  -1378      *      * 
   421   1256  -1298  -1463  -1049  -1766  -1806  -1052   -992   -835  -1501   -854  -1100  -2112   2900  -1130   -946   -838   1408  -2107  -1658   421
     -   -149   -500    233     43   -381    399    106   -626    210   -466   -720    275    394     45     96    359    117   -369   -294   -249 
     -    -12  -7442  -8484   -894  -1115   -701  -1378      *      * 
   422   2306  -1475  -1441  -1309  -2730   1437   2966  -2508  -1383  -2682  -1876  -1250  -2154  -1270  -1700   -892  -1012  -1920  -2917  -2434   422
     -   -149   -500    233     43   -381    399    106   -626    210   -466   -720    275    394     45     96    359    117   -369   -294   -249 
     -    -12  -7442  -8484   -894  -1115   -701  -1378      *      * 
   423  -1166  -2321  -1021   -489  -2783  -1994   -530  -2409   1783  -2335  -1522   -700  -2104   2084     70  -1073   2317  -2051  -2443  -1963   423
     -   -149   -500    233     43   -381    399    106   -626    210   -466   -720    275    394     45     96    359    117   -369   -294   -249 
     -    -12  -7442  -8484   -894  -1115   -701  -1378      *      * 
   424   1107   -863  -2331  -1775   -947  -2334  -1248   1718  -1531   -631    -88  -1671  -2406   1793  -1661  -1402   -830   1653  -1503  -1122   424
     -   -149   -500    233     43   -381    399    106   -626    210   -466   -720    275    394     45     96    359    117   -369   -294   -249 
     -    -12  -7442  -8484   -894  -1115   -701  -1378      *      * 
   425   1103  -2158   1620   1536  -2398  -1637   -470  -2093   -189    564  -1303   -299  -1838    -63   -717   -735   -807  -1730  -2407  -1737   425
     -   -149   -500    233     43   -381    399    106   -626    210   -466   -720    275    394     45     96    359    117   -369   -294   -249 
     -    -12  -7442  -8484   -894  -1115   -701  -1378      *      * 
   426   1313   -920  -2054  -1587   1940  -1732  -1220   -895  -1406  -1216   -533  -1391   1634  -1220  -1591   -895   1588   -688  -1742  -1345   426
     -   -149   -500    233     43   -381    399    106   -626    210   -466   -720    275    394     45     96    359    117   -369   -294   -249 
     -    -12  -7442  -8484   -894  -1115   -701  -1378      *      * 
   427   -875  -2127   -759   1432  -2448  -1796   -355  -2116    294    569  -1235   -456  -1880   1952   1671   -778   -789  -1757  -2251  -1694   427
     -   -149   -500    233     43   -381    399    106   -626    210   -466   -720    275    394     45     96    359    117   -369   -294   -249 
     -    -12  -7442  -8484   -894  -1115   -701  -1378      *      * 
   428   -699  -1663   1481   -146  -1783  -1668   2487  -1457   -166    613   -826   -416  -1812    -84   -627   -689   1343  -1198  -1954  -1372   428
     -   -149   -500    233     43   -381    399    106   -626    210   -466   -720    275    394     45     96    359    117   -369   -294   -249 
     -    -12  -7442  -8484   -894  -1115   -701  -1378      *      * 
   429   1103  -1327   -962   -455  -1577  -1678   -564  -1183   -317    687   -638   -640  -1848   1890   -709   1122   -596   -948  -1817  -1318   429
     -   -149   -500    233     43   -381    399    106   -626    210   -466   -720    275    394     45     96    359    117   -369   -294   -249 
     -    -12  -7442  -8484   -894  -1115   -701  -1378      *      * 
   430   1022  -1983   -458   1419  -2357  -1576   -302  -2079    132  -2062  -1171   -270  -1710    138   1529   1115   -599  -1658  -2255  -1609   430
     -   -149   -500    233     43   -381    399    106   -626    210   -466   -720    275    394     45     96    359    117   -369   -294   -249 
     -    -12  -7442  -8484   -894  -1115   -701  -1378      *      * 
   431   -750  -2020   -603   1421   1508  -1692   -309  -1993    220  -1987  -1132   -356  -1788   1908   1600   -658   -677  -1629  -2165  -1554   431
     -   -149   -500    233     43   -381    399    106   -626    210   -466   -720    275    394     45     96    359    117   -369   -294   -249 
     -    -12  -7442  -8484   -894  -1115   -701  -1378      *      * 
   432  -1067  -2155   -957   -557  -2864  -1868   -699  -2556     14  -2501  -1674   1858  -2101   -290   2636   1291  -1071  -2113  -2606  -2095   432
     -   -149   -500    233     43   -381    399    106   -626    210   -466   -720    275    394     45     96    359    117   -369   -294   -249 
     -    -12  -7442  -8484   -894  -1115   -701  -1378      *      * 
   433   1224  -1525   1567   -470  -1997  -1649   -752  -1503   -548  -1793  -1026   -669   1499   -426   -993   -760   -748   1266  -2201  -1666   433
     -   -149   -500    233     43   -381    399    106   -626    210   -466   -720    275    394     45     96    359    117   -369   -294   -249 
     -    -12  -7442  -8484   -894  -1115   -701  -1378      *      * 
   434  -2008  -2297  -1561   1598  -1579  -2773  -1834  -1043  -1718   2600   -633  -1799  -3001  -1660  -1948  -2231  -1998  -1319  -2488  -2114   434
     -   -149   -500    233     43   -381    399    106   -626    210   -466   -720    275    394     45     96    359    117   -369   -294   -249 
     -    -12  -7442  -8484   -894  -1115   -701  -1378      *      * 
   435  -2096  -2945  -2479  -1385  -3707  -2713   -714  -3091   2046  -2780  -2072  -1371  -2676   3089   2148  -1968  -1828  -2825  -2661  -2485   435
     -   -149   -500    233     43   -381    399    106   -626    210   -466   -720    275    394     45     96    359    117   -369   -294   -249 
     -    -12  -7442  -8484   -894  -1115   -701  -1378      *      * 
   436   -909  -1473  -1201   -918  -1784   2140   -994   1505   -727  -1572   -926  -1029  -2165   2009  -1004  -1063   -959  -1045  -2096  -1623   436
     -   -149   -500    233     43   -381    399    106   -626    210   -466   -720    275    394     45     96    359    117   -369   -294   -249 
     -    -12  -7442  -8484   -894  -1115   -701  -1378      *      * 
   437   -860  -2334   1611     32  -2655  -1657   2560  -2402   1587  -2331  -1442   -284  -1824   1961   -417   -715   -804  -1962  -2483  -1805   437
     -   -149   -500    233     43   -381    399    106   -626    210   -466   -720    275    394     45     96    359    117   -369   -294   -249 
     -    -12  -7442  -8484   -894  -1115   -701  -1378      *      * 
   438  -2047  -2241  -2695  -2086  -1652  -2968  -1499  -1146   1784   2554   -677  -2049  -3025  -1252   -639  -2306  -1951  -1398  -2322  -2019   438
     -   -149   -500    233     43   -381    399    106   -626    210   -466   -720    275    394     45     96    359    117   -369   -294   -249 
     -    -12  -7442  -8484   -894  -1115   -701  -1378      *      * 
   439   2070  -1118  -3390  -2894  -1170  -2777  -2081    376  -2599   1171   -208  -2515  -2915  -2310  -2558  -1954  -1262   1792  -2005  -1674   439
     -   -149   -500    233     43   -381    399    106   -626    210   -466   -720    275    394     45     96    359    117   -369   -294   -249 
     -    -12  -7442  -8484   -894  -1115   -701  -1378      *      * 
   440   1071  -1336  -1138   -565  -1485  -1817   2514  -1065   -171  -1298   -563   -729  -1927   -264   1568   -823   -661   1204  -1714  -1246   440
     -   -149   -500    233     43   -381    399    106   -626    210   -466   -720    275    394     45     96    359    117   -369   -294   -249 
     -    -12  -7442  -8484   -894  -1115   -701  -1378      *      * 
   441   2855  -1421  -3066  -2868  -1682  -2181  -2312   -825  -2569   1215   -784  -2318  -2689  -2378  -2563  -1504  -1373   -831  -2522  -2184   441
     -   -149   -500    233     43   -381    399    106   -626    210   -466   -720    275    394     45     96    359    117   -369   -294   -249 
     -    -12  -7442  -8484   -894  -1115   -701  -1378      *      * 
   442  -1234  -2481  -1150   1471  -2959  -2067   2687  -2575   1813  -2417  -1587   -709  -2122    -25   1903  -1110  -1107  -2199  -2455  -1996   442
     -   -149   -500    233     43   -381    399    106   -626    210   -466   -720    275    394     45     96    359    117   -369   -294   -249 
     -    -12  -7442  -8484   -894  -1115   -701  -1378      *      * 
   443   1258  -1606   -948   -480  -2395   1141   -711  -2079   1560  -2165  -1311   -654  -1862   -321   -747   -645   1528  -1622  -2421  -1864   443
     -   -149   -500    233     43   -381    399    106   -626    210   -466   -720    275    394     45     96    359    117   -369   -294   -249 
     -    -12  -7442  -8484   -894  -1115   -701  -1378      *      * 
   444  -1013  -2402   -242   1585  -2746  -1714   -563  -2476   -182  -2446  -1596   -378  -1946   2865   -641   -875   1440  -2059  -2632  -1959   444
     -   -149   -500    233     43   -381    399    106   -626    210   -466   -720    275    394     45     96    359    117   -369   -294   -249 
     -    -12  -7442  -8484   -894  -1115   -701  -1378      *      * 
   445   -649   2782   -958   1294  -1362  -1778   -517   1272   -290  -1159   -445   -647  -1878   1806   -662   -768   -594   -681  -1649  -1165   445
     -   -149   -500    233     43   -381    399    106   -626    210   -466   -720    275    394     45     96    359    117   -369   -294   -249 
     -    -12  -7442  -8484   -894  -1115   -701  -1378      *      * 
   446   -741  -2087   -526   1419  -2401  -1663   -297  -2098   1585  -2071  -1195   -313  -1767   1938   -178   -632   -671    958  -2249  -1631   446
     -   -149   -500    233     43   -381    399    106   -626    210   -466   -720    275    394     45     96    359    117   -369   -294   -249 
     -    -12  -7442  -8484   -894  -1115   -701  -1378      *      * 
   447   1380  -1091  -2435  -2076  -1390  -1938  -1615   -802  -1842   1908   -522  -1763   1691  -1661  -1936  -1163   -965   -719  -1985  -1642   447
     -   -149   -500    233     43   -381    399    106   -626    210   -466   -720    275    394     45     96    359    117   -369   -294   -249 
     -    -12  -7442  -8484   -894  -1115   -701  -1378      *      * 
   448  -1095  -2550   -136   1628  -2903  -1715   -630  -2666   -311  -2612  -1761   -369  -1985   2904   -809   1229  -1073  -2221  -2784  -2073   448
     -   -149   -500    233     43   -381    399    106   -626    210   -466   -720    275    394     45     96    359    117   -369   -294   -249 
     -    -12  -7442  -8484   -894  -1115   -701  -1378      *      * 
   449  -1425  -2358  -1489   -816  -2646  -2255   -612  -2229   1859    793  -1445   -959  -2305   2936    226  -1365  -1285  -2003  -2363  -1970   449
     -   -149   -500    233     43   -381    399    106   -626    210   -466   -720    275    394     45     96    359    117   -369   -294   -249 
     -  -1418  -7442   -690   -894  -1115   -701  -1378      *      * 
   450  -1003  -1936    369   3065  -2326  -1207   -508  -2128   -365  -2212  -1630   -115  -1633   -224   -786   -876  -1057  -1818  -2221  -1757   450
     -   -149   -500    233     43   -381    399    106   -626    210   -466   -720    275    394     45     96    359    117   -369   -294   -249 
     -  -1222  -6057   -846   -894  -1115   -628  -1502      *      * 
   451  -1571  -2359  -1956   -897  -3085  -2177   -215  -2501   2576  -2225  -1530   -872  -2159    203   2701  -1461  -1316  -2246  -2118  -1943   451
     -   -149   -500    233     43   -381    399    106   -626    210   -466   -720    275    394     45     96    359    117   -369   -294   -249 
     -    -21  -6660  -7702   -894  -1115  -1953   -431      *      * 
   452  -1316  -1731  -1683  -1078   -147  -2142   -271  -1573    143  -1513   -996  -1039  -2226   -380   2499  -1352  -1217  -1440   -643   3118   452
     -   -149   -500    233     43   -381    399    106   -626    210   -466   -720    275    394     45     96    359    117   -369   -294   -249 
     -    -21  -6660  -7702   -894  -1115  -1953   -431      *      * 
   453   1842   -807  -2147  -1786   -768  -1803  -1335    111  -1506   1741    148  -1540  -2125  -1356  -1597  -1036   -737     67  -1582  -1225   453
     -   -149   -500    233     43   -381    399    106   -626    210   -466   -720    275    394     45     96    359    117   -369   -294   -249 
     -    -21  -6660  -7702   -894  -1115  -1953   -431      *      * 
   454   1800  -1667     94   2157  -2300  -1250   -478  -1904   -273  -2070  -1307   -161  -1631   -125   -749   -561   -686  -1510  -2362  -1739   454
     -   -149   -500    233     43   -381    399    106   -626    210   -466   -720    275    394     45     96    359    117   -369   -294   -249 
     -    -21  -6660  -7702   -894  -1115   -870  -1143      *      * 
   455  -1274  -1188  -2716  -2155   -590  -2773  -1560   2008  -1742   1581    414  -2075  -2712   2117  -1804  -1866  -1205      4  -1569  -1286   455
     -   -149   -500    233     43   -381    399    106   -626    210   -466   -720    275    394     45     96    359    117   -369   -294   -249 
     -    -16  -7102  -8144   -894  -1115   -372  -2139      *      * 
   456   -860   2849  -1245   -624  -1622  -1941   -537  -1194   1584    707   -658   -785  -2012   1934   -231   -951   -780  -1014  -1792  -1347   456
     -   -149   -500    233     43   -381    399    106   -626    210   -466   -720    275    394     45     96    359    117   -369   -294   -249 
     -    -12  -7442  -8484   -894  -1115   -701  -1378      *      * 
   457   1010  -2131   -504   1442  -2471  -1651   -289  -2188    237  -2131  -1240   -296  -1758   1913   1592   -619   -669  -1769  -2286  -1656   457
     -   -149   -500    233     43   -381    399    106   -626    210   -466   -720    275    394     45     96    359    117   -369   -294   -249 
     -    -12  -7442  -8484   -894  -1115   -701  -1378      *      * 
   458   1095   -839  -1961  -1402   -822  -2104   -966   -135  -1158    967     19  -1359  -2188   1790  -1331  -1152   -693   1449  -1333   -953   458
     -   -149   -500    233     43   -381    399    106   -626    210   -466   -720    275    394     45     96    359    117   -369   -294   -249 
     -    -12  -7442  -8484   -894  -1115   -701  -1378      *      * 
   459   2131  -1394  -2177  -1794   2183  -2316   2827  -1158  -1597  -1322   -770  -1623  -2530  -1406  -1756  -1455  -1225  -1034   -814    115   459
     -   -149   -500    233     43   -381    399    106   -626    210   -466   -720    275    394     45     96    359    117   -369   -294   -249 
     -    -12  -7442  -8484   -894  -1115   -701  -1378      *      * 
   460   1403  -1004  -2677  -2333  -1692  -1829  -1803   2599  -2117  -1442   -847  -1851  -2313  -1888  -2179   1399   -914   -478  -2196  -1843   460
     -   -149   -500    233     43   -381    399    106   -626    210   -466   -720    275    394     45     96    359    117   -369   -294   -249 
     -    -12  -7442  -8484   -894  -1115   -701  -1378      *      * 
   461   1050  -2008   -367   1455  -2337  -1570   -317  -2058     67  -2057  -1173   -249  -1715   1891   -427   -559   1318  -1649  -2268  -1610   461
     -   -149   -500    233     43   -381    399    106   -626    210   -466   -720    275    394     45     96    359    117   -369   -294   -249 
     -    -12  -7442  -8484   -894  -1115   -701  -1378      *      * 
   462   -745   2732   -426   1462  -2429  -1636   -330  -2144   1574  -2119  -1239   1685  -1768    106   -305   -633   -687  -1739  -2303  -1663   462
     -   -149   -500    233     43   -381    399    106   -626    210   -466   -720    275    394     45     96    359    117   -369   -294   -249 
     -    -12  -7442  -8484   -894  -1115   -701  -1378      *      * 
   463   -638  -1763   -513   1400  -1989  -1617   -337  -1614     24  -1740   -916   -329  -1738   1886   -438   -590   1306    995  -2048  -1451   463
     -   -149   -500    233     43   -381    399    106   -626    210   -466   -720    275    394     45     96    359    117   -369   -294   -249 
     -    -12  -7442  -8484   -894  -1115   -701  -1378      *      * 
   464   1112   -656  -2228  -1660   -601  -2048   -946   -159  -1392    984    134  -1469  -2149  -1162  -1457  -1119   1408    -72  -1097   2097   464
     -   -149   -500    233     43   -381    399    106   -626    210   -466   -720    275    394     45     96    359    117   -369   -294   -249 
     -    -12  -7442  -8484   -894  -1115   -701  -1378      *      * 
   465  -1211  -2016  -1210  -1094  -2930  -1926  -1303  -2652   -743  -2721  -2032  -1187  -2364   3683   -956  -1268   1720  -2211  -2930  -2448   465
     -   -149   -500    233     43   -381    399    106   -626    210   -466   -720    275    394     45     96    359    117   -369   -294   -249 
     -    -12  -7442  -8484   -894  -1115   -701  -1378      *      * 
   466   -622   2857  -1382   1234  -1132  -1829   -755   1446   -738   -967   -281   -959  -1983   -620  -1043   1111   -608   -424  -1515  -1085   466
     -   -149   -500    233     43   -381    399    106   -626    210   -466   -720    275    394     45     96    359    117   -369   -294   -249 
     -    -12  -7442  -8484   -894  -1115   -701  -1378      *      * 
   467   1039  -1785   -503   1389  -1991  -1625   -338  -1649     26    524   -919   -329  -1745   1861   -432   -602   -598  -1343  -2052  -1455   467
     -   -149   -500    233     43   -381    399    106   -626    210   -466   -720    275    394     45     96    359    117   -369   -294   -249 
     -    -12  -7442  -8484   -894  -1115   -701  -1378      *      * 
   468   -984  -1510  -1509   -923  -1737  -2075   -790   1503   2370  -1388   -761  -1038  -2194   -504   -430  -1145   1449   -703  -1978  -1552   468
     -   -149   -500    233     43   -381    399    106   -626    210   -466   -720    275    394     45     96    359    117   -369   -294   -249 
     -    -12  -7442  -8484   -894  -1115   -701  -1378      *      * 
   469   1110   -942  -1863  -1297   -790  -2128   -929   -304  -1044   1015   2604  -1305  -2189   1771  -1243  -1160   -734   -295  -1349   -981   469
     -   -149   -500    233     43   -381    399    106   -626    210   -466   -720    275    394     45     96    359    117   -369   -294   -249 
     -    -12  -7442  -8484   -894  -1115   -701  -1378      *      * 
   470   1056  -2214   -707   1423  -2593  -1767   -327  -2282   1670  -2197  -1320   -412  -1853    120   1667   -742   -775  -1874  -2318  -1738   470
     -   -149   -500    233     43   -381    399    106   -626    210   -466   -720    275    394     45     96    359    117   -369   -294   -249 
     -    -12  -7442  -8484   -894  -1115   -701  -1378      *      * 
   471   -738  -2067   -425   1454  -2350  -1639   -326   1122   1538  -2050  -1183   1675  -1766    105   -318   -633   -676  -1663  -2259  -1625   471
     -   -149   -500    233     43   -381    399    106   -626    210   -466   -720    275    394     45     96    359    117   -369   -294   -249 
     -    -12  -7442  -8484   -894  -1115   -701  -1378      *      * 
   472   1124  -1142  -1366   -812  -1334  -1821   -711   1384   -487  -1147   -447   -910   1432   -505   1537   -863   -656   -655  -1652  -1217   472
     -   -149   -500    233     43   -381    399    106   -626    210   -466   -720    275    394     45     96    359    117   -369   -294   -249 
     -    -12  -7442  -8484   -894  -1115   -701  -1378      *      * 
   473   1025  -1590   -618   1385  -1726  -1671   2455  -1373    -95    587   -747   -428  -1791    -48   -531   -662   -605  -1121  -1890  -1331   473
     -   -149   -500    233     43   -381    399    106   -626    210   -466   -720    275    394     45     96    359    117   -369   -294   -249 
     -    -12  -7442  -8484   -894  -1115   -701  -1378      *      * 
   474   1172  -1276  -1644  -1198  -1218  -2074  -1035   -720   -873   1775   -317  -1252  -2249   1952  -1098  -1183   -925   -699  -1755  -1355   474
     -   -149   -500    233     43   -381    399    106   -626    210   -466   -720    275    394     45     96    359    117   -369   -294   -249 
     -    -12  -7442  -8484   -894  -1115   -701  -1378      *      * 
   475   -848  -2005   -796   -234  -2303  -1792   -376  -1952    244  -1974  -1144   1684  -1881   1943   1681   -777   -769   1065  -2181  -1635   475
     -   -149   -500    233     43   -381    399    106   -626    210   -466   -720    275    394     45     96    359    117   -369   -294   -249 
     -    -12  -7442  -8484   -894  -1115   -701  -1378      *      * 
   476  -1524  -2683  -1342   2334  -3232  -2253   -587  -2793   1886  -2592  -1802   -897  -2314   -155   2001  -1391  -1371  -2445  -2583  -2199   476
     -   -149   -500    233     43   -381    399    106   -626    210   -466   -720    275    394     45     96    359    117   -369   -294   -249 
     -    -12  -7442  -8484   -894  -1115   -701  -1378      *      * 
   477   1172   -717  -2216  -1658   -736  -2016  -1027   -232  -1404    999   2606  -1477  -2158  -1183  -1493   1079   -643   -152  -1242   -880   477
     -   -149   -500    233     43   -381    399    106   -626    210   -466   -720    275    394     45     96    359    117   -369   -294   -249 
     -    -12  -7442  -8484   -894  -1115   -701  -1378      *      * 
   478   1039  -1540   -910   -347   1617  -1764   -429  -1325    -13  -1477   -716   -564  -1860   1886   1532   -741   -647  -1092  -1805  -1268   478
     -   -149   -500    233     43   -381    399    106   -626    210   -466   -720    275    394     45     96    359    117   -369   -294   -249 
     -    -12  -7442  -8484   -894  -1115   -701  -1378      *      * 
   479  -1567  -2458  -1668   -959  -2041  -2367   -617  -2435    320  -2324  -1614  -1069  -2408   2992   1982  -1493  -1417  -2179  -2036   2267   479
     -   -149   -500    233     43   -381    399    106   -626    210   -466   -720    275    394     45     96    359    117   -369   -294   -249 
     -    -12  -7442  -8484   -894  -1115   -701  -1378      *      * 
   480   1083  -2079   -811   -224  -2511  -1761   -373  -2186   1665  -2141  -1277   -471  -1865     64   1671   1125   -766  -1790  -2290  -1731   480
     -   -149   -500    233     43   -381    399    106   -626    210   -466   -720    275    394     45     96    359    117   -369   -294   -249 
     -    -12  -7442  -8484   -894  -1115   -701  -1378      *      * 
   481  -1151  -1054  -2889  -2365   -332  -2573  -1220   -282  -1999   1917     44  -2035  -2626  -1720  -1957  -1681   1492   -339  -1028   2316   481
     -   -149   -500    233     43   -381    399    106   -626    210   -466   -720    275    394     45     96    359    117   -369   -294   -249 
     -    -12  -7442  -8484   -894  -1115   -701  -1378      *      * 
   482  -1281  -2577   1647   -412  -3029  -2014   -546  -2676   2512  -2530  -1704   -654  -2138   -115   1846  -1139  -1177  -2287  -2584  -2079   482
     -   -149   -500    233     43   -381    399    106   -626    210   -466   -720    275    394     45     96    359    117   -369   -294   -249 
     -    -12  -7442  -8484   -894  -1115   -701  -1378      *      * 
   483   1356  -2524   -333   3113  -3398  -1852  -1306  -3087  -1242  -3197  -2463   -792  -2343   -975  -1771  -1338  -1562  -2587  -3408  -2740   483
     -   -149   -500    233     43   -381    399    106   -626    210   -466   -720    275    394     45     96    359    117   -369   -294   -249 
     -    -12  -7442  -8484   -894  -1115   -701  -1378      *      * 
   484  -1118  -2319  -1094   1458  -2726  -1999   -433  -2348   1768    640  -1429   -655  -2055      1   1823  -1014  -1002  -1996  -2354  -1875   484
     -   -149   -500    233     43   -381    399    106   -626    210   -466   -720    275    394     45     96    359    117   -369   -294   -249 
     -    -12  -7442  -8484   -894  -1115   -701  -1378      *      * 
   485   -658  -1757   -607   1366  -1974  -1656   -327   1134   1507  -1711   -893   -363  -1757     73   -330   -615   1300  -1277  -2018  -1439   485
     -   -149   -500    233     43   -381    399    106   -626    210   -466   -720    275    394     45     96    359    117   -369   -294   -249 
     -    -12  -7442  -8484   -894  -1115   -701  -1378      *      * 
   486  -1032  -2165   -438   1539   1797  -1815   -570  -2026   -283  -2039  -1304   -505  -2012   2837   -718   -945   -987  -1740  -2078  -1316   486
     -   -149   -500    233     43   -381    399    106   -626    210   -466   -720    275    394     45     96    359    117   -369   -294   -249 
     -    -12  -7442  -8484   -894  -1115   -701  -1378      *      * 
   487  -1426  -2363  -1488   -815  -2654  -2255   -611  -2238   1859    758  -1451   -958  -2305   2954    228  -1365  -1287  -2010  -2366  -1973   487
     -   -149   -500    233     43   -381    399    106   -626    210   -466   -720    275    394     45     96    359    117   -369   -294   -249 
     -    -12  -7442  -8484   -894  -1115   -701  -1378      *      * 
   488  -2008  -2297  -1561   1598  -1579  -2773  -1834  -1043  -1718   2600   -633  -1799  -3001  -1660  -1948  -2231  -1998  -1319  -2488  -2114   488
     -   -149   -500    233     43   -381    399    106   -626    210   -466   -720    275    394     45     96    359    117   -369   -294   -249 
     -    -12  -7442  -8484   -894  -1115   -701  -1378      *      * 
   489   1051  -2054   -559    -85  -2464    984   -366  -2171   1603  -2142  -1264   -362  -1795   1935   -257   -654   -703  -1755  -2317  -1701   489
     -   -149   -500    233     43   -381    399    106   -626    210   -466   -720    275    394     45     96    359    117   -369   -294   -249 
     -    -12  -7442  -8484   -894  -1115   -701  -1378      *      * 
   490   -988  -2505   1724     58  -2807  -1651   -543  -2579   -275  -2526  -1652   1871  -1899   2029   -833   -823   1427  -2128  -2710  -1972   490
     -   -149   -500    233     43   -381    399    106   -626    210   -466   -720    275    394     45     96    359    117   -369   -294   -249 
     -    -12  -7442  -8484   -894  -1115   -701  -1378      *      * 
   491  -1233  -1368  -2276  -1640  -1277  -2539  -1227   -170   2353   1060   -318  -1642  -2576  -1080   -924  -1632  -1167   1550  -1871  -1508   491
     -   -149   -500    233     43   -381    399    106   -626    210   -466   -720    275    394     45     96    359    117   -369   -294   -249 
     -    -12  -7442  -8484   -894  -1115   -701  -1378      *      * 
   492  -1202  -2598   -493   2332  -2988  -1885   -556  -2682   1707  -2561  -1721   -514  -2064   2090   -220  -1044  -1125  -2269  -2655  -2067   492
     -   -149   -500    233     43   -381    399    106   -626    210   -466   -720    275    394     45     96    359    117   -369   -294   -249 
     -    -12  -7442  -8484   -894  -1115   -701  -1378      *      * 
   493   -639  -1561   -710   -237  -1811  -1655   -453  -1406   -130  -1596   -807   1666  -1802   1868   -556   -655   1353   1120  -1958  -1409   493
     -   -149   -500    233     43   -381    399    106   -626    210   -466   -720    275    394     45     96    359    117   -369   -294   -249 
     -    -12  -7442  -8484   -894  -1115   -701  -1378      *      * 
   494  -1779  -1479  -3962  -3423   -481  -3436  -1959   2622  -3063   1415    136  -2974  -3302  -2556  -2861  -2576  -1709   -140  -1459   2395   494
     -   -149   -500    233     43   -381    399    106   -626    210   -466   -720    275    394     45     96    359    117   -369   -294   -249 
     -    -12  -7442  -8484   -894  -1115   -701  -1378      *      * 
   495   -637   2900  -2182  -1613   -672  -2011   2513   -225  -1302    972     82  -1434  -2132  -1120  -1381  -1089   1441   -128  -1151   -762   495
     -   -149   -500    233     43   -381    399    106   -626    210   -466   -720    275    394     45     96    359    117   -369   -294   -249 
     -    -12  -7442  -8484   -894  -1115   -701  -1378      *      * 
   496   -815  -2144   -615   1423  -2472  -1726   -326  -2163   1637    500  -1249   -375  -1823   1956   -100   -705   -737  -1775  -2278  -1683   496
     -   -149   -500    233     43   -381    399    106   -626    210   -466   -720    275    394     45     96    359    117   -369   -294   -249 
     -    -12  -7442  -8484   -894  -1115   -701  -1378      *      * 
   497  -2098  -2946  -2485  -1388  -3709  -2715   -714  -3093   2047  -2781  -2073  -1373  -2677   3071   2176  -1971  -1830  -2827  -2661  -2486   497
     -   -149   -500    233     43   -381    399    106   -626    210   -466   -720    275    394     45     96    359    117   -369   -294   -249 
     -    -12  -7442  -8484   -894  -1115   -701  -1378      *      * 
   498   -951  -1445  -1045   2190  -1031  -2007   -737   -869   -723  -1260   -636   -908  -2155   -627  -1072  -1101   -909   1364  -1490   2191   498
     -   -149   -500    233     43   -381    399    106   -626    210   -466   -720    275    394     45     96    359    117   -369   -294   -249 
     -    -12  -7442  -8484   -894  -1115   -701  -1378      *      * 
   499   1004  -2006   -419   1442  -2336  -1575   -278  -2054   1526  -2040  -1149   -244  -1699    163   -321   -539   1299  -1642  -2236  -1585   499
     -   -149   -500    233     43   -381    399    106   -626    210   -466   -720    275    394     45     96    359    117   -369   -294   -249 
     -    -12  -7442  -8484   -894  -1115   -701  -1378      *      * 
   500  -1899  -2971  -1095   2526  -3532  -2361   -964  -3182    -31  -2993  -2267  -1083  -2567   -569   2835  -1749  -1792  -2837  -2940  -2565   500
     -   -149   -500    233     43   -381    399    106   -626    210   -466   -720    275    394     45     96    359    117   -369   -294   -249 
     -    -12  -7442  -8484   -894  -1115   -701  -1378      *      * 
   501   -985  -1518  -1501   -915  -1748  -2073   -785   1467   2388  -1398   -769  -1031  -2191   -496   -421  -1141   1450   -718  -1983  -1557   501
     -   -149   -500    233     43   -381    399    106   -626    210   -466   -720    275    394     45     96    359    117   -369   -294   -249 
     -    -12  -7442  -8484   -894  -1115   -701  -1378      *      * 
   502  -1392  -2521  -1019   -619  -2986   1233   2791  -2686   2567  -2570  -1780   -823  -2257   -265     -3  -1285  -1307  -2320  -2599  -2126   502
     -   -149   -500    233     43   -381    399    106   -626    210   -466   -720    275    394     45     96    359    117   -369   -294   -249 
     -    -12  -7442  -8484   -894  -1115   -701  -1378      *      * 
   503   1021  -1964   -595    -60  -2320  -1639   -310  -2014   1570  -2010  -1137   -336  -1752   1929   -210   -600   1319  -1623  -2207  -1599   503
     -   -149   -500    233     43   -381    399    106   -626    210   -466   -720    275    394     45     96    359    117   -369   -294   -249 
     -    -12  -7442  -8484   -894  -1115   -701  -1378      *      * 
   504  -1255  -1215  -2409   1278  -1171  -2733  -1664    310  -1821   1093   -213  -1981  -2779  -1674  -1984  -1850  -1214   2430  -1939  -1562   504
     -   -149   -500    233     43   -381    399    106   -626    210   -466   -720    275    394     45     96    359    117   -369   -294   -249 
     -    -12  -7442  -8484   -894  -1115   -701  -1378      *      * 
   505   -781  -1944   -695   1393  -2197  -1737   2527  -1862    201  -1903  -1070   -422  -1830     66   1624   -713   -706   1017  -2129  -1562   505
     -   -149   -500    233     43   -381    399    106   -626    210   -466   -720    275    394     45     96    359    117   -369   -294   -249 
     -    -12  -7442  -8484   -894  -1115   -701  -1378      *      * 
   506   1104  -1554   -666   1420  -1823   1034   -555  -1435   -307    642   -848   -529  -1852   -218   -750   -714   -673  -1169  -2011  -1468   506
     -   -149   -500    233     43   -381    399    106   -626    210   -466   -720    275    394     45     96    359    117   -369   -294   -249 
     -    -12  -7442  -8484   -894  -1115   -701  -1378      *      * 
   507   1030  -2165   -691   -146  -2518  -1759   2570  -2208   1655  -2149  -1281   -413  -1850   1949    -42   -738   -767  -1815  -2291  -1710   507
     -   -149   -500    233     43   -381    399    106   -626    210   -466   -720    275    394     45     96    359    117   -369   -294   -249 
     -    -12  -7442  -8484   -894  -1115   -701  -1378      *      * 
   508  -1134  -1144  -2580  -1980   2019  -2478  -1116   -323  -1288   -637   -212  -1791  -2550  -1360   2488  -1584  -1090   1541  -1209   -571   508
     -   -149   -500    233     43   -381    399    106   -626    210   -466   -720    275    394     45     96    359    117   -369   -294   -249 
     -    -12  -7442  -8484   -894  -1115   -701  -1378      *      * 
   509   1152  -1370  -1609  -1062  -1460  -2057   -862   -905   1572   1702   -538  -1131  -2201   -643   -608  -1150   -918   -806  -1819  -1419   509
     -   -149   -500    233     43   -381    399    106   -626    210   -466   -720    275    394     45     96    359    117   -369   -294   -249 
     -    -12  -7442  -8484   -894  -1115   -701  -1378      *      * 
   510   -787  -2156   -300   1506  -2423  -1631   -377  -2146      8    509  -1273   1738  -1790   1929   -472   -669   -734  -1755  -2351  -1689   510
     -   -149   -500    233     43   -381    399    106   -626    210   -466   -720    275    394     45     96    359    117   -369   -294   -249 
     -    -12  -7442  -8484   -894  -1115   -701  -1378      *      * 
   511  -1114  -2167   -942   2257  -2395  -1980   -540  -2015    172    685  -1269   -682  -2085   -142   1798  -1050  -1024  -1756  -2292  -1792   511
     -   -149   -500    233     43   -381    399    106   -626    210   -466   -720    275    394     45     96    359    117   -369   -294   -249 
     -    -12  -7442  -8484   -894  -1115   -701  -1378      *      * 
   512  -1232  -1739  -1447   -981  -1205  -2235   2717  -1281   -300   1751   -738  -1102  -2328   1998   -482  -1345  -1151  -1221  -1624   -978   512
     -   -149   -500    233     43   -381    399    106   -626    210   -466   -720    275    394     45     96    359    117   -369   -294   -249 
     -    -12  -7442  -8484   -894  -1115   -701  -1378      *      * 
   513   1112  -2294   -911   -418  -2772  -1929   -522  -2417   1756  -2345  -1518   -644  -2059   2886     -6  -1006  -1028  -2038  -2458  -1950   513
     -   -149   -500    233     43   -381    399    106   -626    210   -466   -720    275    394     45     96    359    117   -369   -294   -249 
     -   -346  -7442  -2270   -894  -1115   -701  -1378      *      * 
   514  -1575  -2791    -38   2962  -3512   1779  -1201  -3396  -1229  -3360  -2650   -615  -2277   -883  -1819  -1409  -1687  -2873  -3390  -2744   514
     -   -149   -500    233     43   -381    399    106   -626    210   -466   -720    275    394     45     96    359    117   -369   -294   -249 
     -    -16  -7112  -8154   -894  -1115   -376  -2123      *      * 
   515   -788  -2154   -302   1481  -2420  -1631   -378  -2143      7    532  -1271   1748  -1791   1929   -472   -670   -735  -1752  -2349  -1688   515
     -   -149   -500    233     43   -381    399    106   -626    210   -466   -720    275    394     45     96    359    117   -369   -294   -249 
     -    -12  -7442  -8484   -894  -1115   -701  -1378      *      * 
   516  -1327  -2795    -94   1687  -3132  -1803   -788  -2903   -493  -2839  -2026   -450   2587   2137   -976  -1141  -1315  -2466  -3003  -2284   516
     -   -149   -500    233     43   -381    399    106   -626    210   -466   -720    275    394     45     96    359    117   -369   -294   -249 
     -    -12  -7442  -8484   -894  -1115   -701  -1378      *      * 
   517  -1911   4552  -3483  -2853  -3305  -2582  -2072  -3041  -1131  -3163  -2576  -2470  -3031  -1864   3052  -2113  -2106  -2669  -3127  -2975   517
     -   -149   -500    233     43   -381    399    106   -626    210   -466   -720    275    394     45     96    359    117   -369   -294   -249 
     -    -12  -7442  -8484   -894  -1115   -701  -1378      *      * 
   518  -1106  -1943   -621   1552  -2044  -1903   -861  -1629   -611    863  -1120   -738   2537   -550  -1009  -1118  -1099  -1458  -2318  -1774   518
     -   -149   -500    233     43   -381    399    106   -626    210   -466   -720    275    394     45     96    359    117   -369   -294   -249 
     -    -12  -7442  -8484   -894  -1115   -701  -1378      *      * 
   519  -2250  -1869  -4553  -3991   2161  -4050  -2746     44  -3686   2221    334  -3670  -3719  -2979  -3405  -3234  -2162   1644  -2013  -1729   519
     -   -149   -500    233     43   -381    399    106   -626    210   -466   -720    275    394     45     96    359    117   -369   -294   -249 
     -    -12  -7442  -8484   -894  -1115   -701  -1378      *      * 
   520  -1116   3989   -835   1531  -2589  -1926   -635  -2209   1719  -2250  -1458   -690  -2099   -239   -251  -1054  -1066  -1880  -2442  -1930   520
     -   -149   -500    233     43   -381    399    106   -626    210   -466   -720    275    394     45     96    359    117   -369   -294   -249 
     -    -12  -7442  -8484   -894  -1115   -701  -1378      *      * 
   521  -1326  -2749   -227   1660  -3150   2141   -754  -2887   1700  -2802  -1984   -503  -2140   -352   -718  -1151  -1299  -2453  -2934  -2271   521
     -   -149   -500    233     43   -381    399    106   -626    210   -466   -720    275    394     45     96    359    117   -369   -294   -249 
     -    -12  -7442  -8484   -894  -1115   -701  -1378      *      * 
   522  -1154  -2287  -1093   -545  -2830  -1985   -564  -2478    264  -2390  -1571   -740  -2116   2095   1864   2044  -1085  -2095  -2476  -2000   522
     -   -149   -500    233     43   -381    399    106   -626    210   -466   -720    275    394     45     96    359    117   -369   -294   -249 
     -    -12  -7442  -8484   -894  -1115   -701  -1378      *      * 
   523   -634   2840  -1490   1218   -992  -1887   -760   -464   -789    856   -151  -1024  -2009   -670  -1060   -922   1387   -339  -1405   -991   523
     -   -149   -500    233     43   -381    399    106   -626    210   -466   -720    275    394     45     96    359    117   -369   -294   -249 
     -    -12  -7442  -8484   -894  -1115   -701  -1378      *      * 
   524   -711   -827  -1915  -1320   -803  -2061   -851   1496   -920    933     19  -1278  -2132   -874   1456   1028   -655   -178  -1265   -884   524
     -   -149   -500    233     43   -381    399    106   -626    210   -466   -720    275    394     45     96    359    117   -369   -294   -249 
     -    -12  -7442  -8484   -894  -1115   -701  -1378      *      * 
   525  -2045  -3326   -323   1809  -3137  -2165   4569  -3572  -1094  -3452  -2805   -875  -2604  -1015  -1499  -1815  -2070  -3175  -3189  -2418   525
     -   -149   -500    233     43   -381    399    106   -626    210   -466   -720    275    394     45     96    359    117   -369   -294   -249 
     -    -12  -7442  -8484   -894  -1115   -701  -1378      *      * 
   526  -1529  -1491  -2761  -2363    -63  -2763  -1048   -850  -2010   1165   -466  -2060   2645  -1791  -2034  -1909  -1500   -899   -755   2565   526
     -   -149   -500    233     43   -381    399    106   -626    210   -466   -720    275    394     45     96    359    117   -369   -294   -249 
     -    -12  -7442  -8484   -894  -1115   -701  -1378      *      * 
   527   1076  -2314   -176   1564  -2613  -1629   2608  -2366   -132  -2335  -1459   1780  -1835    -30   -656   -730   -832  -1938  -2527  -1825   527
     -   -149   -500    233     43   -381    399    106   -626    210   -466   -720    275    394     45     96    359    117   -369   -294   -249 
     -    -12  -7442  -8484   -894  -1115   -701  -1378      *      * 
   528   1186  -1272  -1124   -639  -1622  -1686   -714  -1156   -504  -1436   -697   -778   1437   1929   -876   -742   -645   1245  -1889  -1410   528
     -   -149   -500    233     43   -381    399    106   -626    210   -466   -720    275    394     45     96    359    117   -369   -294   -249 
     -    -12  -7442  -8484   -894  -1115   -701  -1378      *      * 
   529   1015  -2142   -417   1441  -2464  -1630   2508  -2190   1577  -2142  -1252   -273  -1753    139   -266   -616   -674  -1770  -2310  -1662   529
     -   -149   -500    233     43   -381    399    106   -626    210   -466   -720    275    394     45     96    359    117   -369   -294   -249 
     -    -12  -7442  -8484   -894  -1115   -701  -1378      *      * 
   530   1087   -873  -2021  -1421   -771  -2134   -926   -277  -1012   1019   2606  -1368  -2195   -955   1437  -1180   -718   -242  -1293   -931   530
     -   -149   -500    233     43   -381    399    106   -626    210   -466   -720    275    394     45     96    359    117   -369   -294   -249 
     -    -12  -7442  -8484   -894  -1115   -701  -1378      *      * 
   531   -641   -906  -1500   -953   -862  -1916   -693   -453   -735   -779   -107  -1011  -2006   1756   -991   -935   1396   1329  -1279   2000   531
     -   -149   -500    233     43   -381    399    106   -626    210   -466   -720    275    394     45     96    359    117   -369   -294   -249 
     -    -12  -7442  -8484   -894  -1115   -701  -1378      *      * 
   532   1055  -1861   1486    -31  -2078  -1621   -389  -1746    -69    560  -1013   -324  -1772   1887   -557   -637   -654  -1429  -2144  -1527   532
     -   -149   -500    233     43   -381    399    106   -626    210   -466   -720    275    394     45     96    359    117   -369   -294   -249 
     -    -12  -7442  -8484   -894  -1115   -701  -1378      *      * 
   533   1137   -694  -2515  -1951   -724  -2155  -1163   1637  -1669   1027     84  -1686  -2275  -1411  -1687   1083   -701     87  -1258   -901   533
     -   -149   -500    233     43   -381    399    106   -626    210   -466   -720    275    394     45     96    359    117   -369   -294   -249 
     -    -12  -7442  -8484   -894  -1115   -701  -1378      *      * 
   534   -826  -1475   1509   -453  -1228   1051   -610  -1164   -556    732   -669   -672  -1991   -414   -972   -911   -787   -980  -1604   2108   534
     -   -149   -500    233     43   -381    399    106   -626    210   -466   -720    275    394     45     96    359    117   -369   -294   -249 
     -    -12  -7442  -8484   -894  -1115   -701  -1378      *      * 
   535   -708  -1223  -1014   1271  -1256  -1857   -619   1379   -479    762   -361   1595  -1958   -392   -845   -872   -652   -534  -1617  -1147   535
     -   -149   -500    233     43   -381    399    106   -626    210   -466   -720    275    394     45     96    359    117   -369   -294   -249 
     -    -12  -7442  -8484   -894  -1115   -701  -1378      *      * 
   536   -717  -1213  -1949  -1669  -1900  -1712  -1515  -1513  -1514    976  -1110  -1470   2726  -1411  -1718   1437   -929  -1230  -2307  -1880   536
     -   -149   -500    233     43   -381    399    106   -626    210   -466   -720    275    394     45     96    359    117   -369   -294   -249 
     -    -12  -7442  -8484   -894  -1115   -701  -1378      *      * 
   537  -1423  -2643   -203   1736  -3453   2342  -1209  -3262  -1168  -3254  -2475   -683   1827   -865  -1748  -1305  -1542  -2716  -3420  -2710   537
     -   -149   -500    233     43   -381    399    106   -626    210   -466   -720    275    394     45     96    359    117   -369   -294   -249 
     -    -12  -7442  -8484   -894  -1115   -701  -1378      *      * 
   538   1533  -1098  -2404  -2090  -2274   1469  -1820  -1795  -1949  -2160  -1415  -1641   1824  -1738  -2114   -827   -863   1531  -2620  -2274   538
     -   -149   -500    233     43   -381    399    106   -626    210   -466   -720    275    394     45     96    359    117   -369   -294   -249 
     -    -12  -7442  -8484   -894  -1115   -701  -1378      *      * 
   539   -793  -1949   1595    -59  -2182  -1645   -484  -1851   -211    584  -1139   1738  -1838    -97   -714   -725   1413  -1529  -2260  -1632   539
     -   -149   -500    233     43   -381    399    106   -626    210   -466   -720    275    394     45     96    359    117   -369   -294   -249 
     -    -12  -7442  -8484   -894  -1115   -701  -1378      *      * 
   540   -681   3262  -1880  -1471  -2074  -1676  -1345  -1634  -1133  -1921  -1200  -1334  -2128   2074  -1355   -887   2553  -1292  -2359  -1952   540
     -   -149   -500    233     43   -381    399    106   -626    210   -466   -720    275    394     45     96    359    117   -369   -294   -249 
     -    -12  -7442  -8484   -894  -1115   -701  -1378      *      * 
   541   -630   3162  -1556  -1054  -2240  -1615  -1065  -1880   -720  -2063  -1270  -1054   1689   -763   1705   1357   -784  -1466  -2399  -1949   541
     -   -149   -500    233     43   -381    399    106   -626    210   -466   -720    275    394     45     96    359    117   -369   -294   -249 
     -    -12  -7442  -8484   -894  -1115   -701  -1378      *      * 
   542  -1359  -1904  -1937  -1241  -2041  -2305   -870  -1627     -5    934  -1072  -1279   1661   -563   2702  -1466  -1290  -1511  -2155  -1783   542
     -   -149   -500    233     43   -381    399    106   -626    210   -466   -720    275    394     45     96    359    117   -369   -294   -249 
     -    -12  -7442  -8484   -894  -1115   -701  -1378      *      * 
   543  -1307   3108  -3641  -3046   -765  -2982  -1913    320  -2694   1283   2777  -2622  -2936  -2274  -2516  -2102  -1250   1716  -1637  -1357   543
     -   -149   -500    233     43   -381    399    106   -626    210   -466   -720    275    394     45     96    359    117   -369   -294   -249 
     -    -12  -7442  -8484   -894  -1115   -701  -1378      *      * 
   544   -661   2760   -847   1334  -1498  -1744   -462  -1088   -171    636   -552   -564  -1846   1828   -554   -729   -604   -893  -1738  -1232   544
     -   -149   -500    233     43   -381    399    106   -626    210   -466   -720    275    394     45     96    359    117   -369   -294   -249 
     -    -12  -7442  -8484   -894  -1115   -701  -1378      *      * 
   545   1081  -1975   -723   -208  -2447   1021   -422  -2134    133  -2125  -1262   -458  -1841   1984   1630   -699   -734  -1729  -2308  -1729   545
     -   -149   -500    233     43   -381    399    106   -626    210   -466   -720    275    394     45     96    359    117   -369   -294   -249 
     -    -12  -7442  -8484   -894  -1115   -701  -1378      *      * 
   546  -1263  -1164  -3157  -2683   -971   2121  -1887   1833  -2369   1225    -45  -2379  -2847  -2101  -2339  -1908  -1266    105  -1814  -1479   546
     -   -149   -500    233     43   -381    399    106   -626    210   -466   -720    275    394     45     96    359    117   -369   -294   -249 
     -    -12  -7442  -8484   -894  -1115   -701  -1378      *      * 
   547  -1376  -1424  -2244   2192  -1077  -2775  -1618   1792  -1665   1233    -67  -1897  -2788  -1524  -1877  -1872  -1321     -8  -1964  -1620   547
     -   -149   -500    233     43   -381    399    106   -626    210   -466   -720    275    394     45     96    359    117   -369   -294   -249 
     -    -12  -7442  -8484   -894  -1115   -701  -1378      *      * 
   548  -1020  -2509   1761     39  -2654  -1674   -555  -2541   -303  -2500  -1643   1845  -1922   2013   -858   -855   -987  -2113  -2631   2100   548
     -   -149   -500    233     43   -381    399    106   -626    210   -466   -720    275    394     45     96    359    117   -369   -294   -249 
     -    -12  -7442  -8484   -894  -1115   -701  -1378      *      * 
   549   -730  -2061   -463   1444  -2432    982   -353  -2146    107  -2126  -1246   -316  -1771     82   1570   -628   1344  -1733  -2313  -1678   549
     -   -149   -500    233     43   -381    399    106   -626    210   -466   -720    275    394     45     96    359    117   -369   -294   -249 
     -   -803  -7442  -1247   -894  -1115   -701  -1378      *      * 
   550  -1054   -934  -2554  -2171    351  -2384   -711    177  -1828   -404    -78  -1772  -2482  -1564  -1811  -1554  -1042   2182   -354   3074   550
     -   -149   -500    233     43   -381    399    106   -626    210   -466   -720    275    394     45     96    359    117   -369   -294   -249 
     -    -21  -6660  -7702   -894  -1115  -1953   -431      *      * 
   551   1778  -1424   -716   -326  -2159  -1392   -398  -1715   2231  -1844  -1084   -457  -1681    -30     49   -582   -608  -1348  -2074  -1615   551
     -   -149   -500    233     43   -381    399    106   -626    210   -466   -720    275    394     45     96    359    117   -369   -294   -249 
     -  -1825  -6660   -499   -894  -1115   -863  -1151      *      * 
   552  -1212  -1563   -830   -801   -533  -1572   4601  -1903   -477  -1809  -1379   -885  -1928   -689   -618  -1250  -1279  -1700   -932   -103   552
     -   -149   -500    233     43   -381    399    106   -626    210   -466   -720    275    394     45     96    359    117   -369   -294   -249 
     -    -33  -6057  -7099   -894  -1115   -628  -1502      *      * 
   553  -1043  -2101   -961   -381  -2029  -1891   -314  -2068   1978  -2009  -1238   -573  -1965   2260    295   -959   -928  -1768  -1946   2388   553
     -   -149   -500    233     43   -381    399    106   -626    210   -466   -720    275    394     45     96    359    117   -369   -294   -249 
     -    -16  -7105  -8148   -894  -1115   -373  -2133      *      * 
   554  -1048  -1370  -1607  -1313  -1096   1238   2814  -1087  -1041   1799   -676  -1328  -2337  -1059  -1231  -1292  -1070   -968  -1574   -956   554
     -   -149   -500    233     43   -381    399    106   -626    210   -466   -720    275    394     45     96    359    117   -369   -294   -249 
     -   -353  -7442  -2244   -894  -1115   -701  -1378      *      * 
   555  -1019  -2500    154   1877  -2835   1434   -519  -2607   -261  -2553  -1723   -182  -1850   2335   -782   -839  -1007  -2163  -2729  -1997   555
     -   -149   -500    233     43   -381    399    106   -626    210   -466   -720    275    394     45     96    359    117   -369   -294   -249 
     -    -16  -7105  -8148   -894  -1115   -373  -2133      *      * 
   556   -742  -2163   -456   1435  -2501  -1642   -292  -2225   1584  -2161  -1266   -280  -1755   1944   -203   -618   1316  -1798  -2313  -1671   556
     -   -149   -500    233     43   -381    399    106   -626    210   -466   -720    275    394     45     96    359    117   -369   -294   -249 
     -    -12  -7442  -8484   -894  -1115   -701  -1378      *      * 
   557   1154  -1465   -823   1385  -1850  -1625   -592  -1417   -336  -1649   -865   -584  -1837   -252   -773   1166   -630   1196  -2034  -1499   557
     -   -149   -500    233     43   -381    399    106   -626    210   -466   -720    275    394     45     96    359    117   -369   -294   -249 
     -    -12  -7442  -8484   -894  -1115   -701  -1378      *      * 
   558   -718   -982  -1428   1203   -986    928   -794   1491   -831    873   -133  -1046  -2074   -703  -1109  -1018   -667   -254  -1433  -1016   558
     -   -149   -500    233     43   -381    399    106   -626    210   -466   -720    275    394     45     96    359    117   -369   -294   -249 
     -    -12  -7442  -8484   -894  -1115   -701  -1378      *      * 
   559   1098  -2351   -343   2303  -2723  -1721   -502  -2440   1607  -2394  -1532   -384  -1918    -76   -462   -833   -922  -2018  -2558  -1909   559
     -   -149   -500    233     43   -381    399    106   -626    210   -466   -720    275    394     45     96    359    117   -369   -294   -249 
     -    -12  -7442  -8484   -894  -1115   -701  -1378      *      * 
   560   -851  -2339   1624     77  -2652  -1618   -427  -2410   1563  -2358  -1468   1789  -1815      7   -612   -704   1375  -1964  -2534  -1825   560
     -   -149   -500    233     43   -381    399    106   -626    210   -466   -720    275    394     45     96    359    117   -369   -294   -249 
     -    -12  -7442  -8484   -894  -1115   -701  -1378      *      * 
   561  -1409  -1183  -3641  -3132  -1235  -3108  -2302    573  -2829   1153   -238  -2778  -3145  -2545  -2773  -2278   1532   2548  -2145  -1807   561
     -   -149   -500    233     43   -381    399    106   -626    210   -466   -720    275    394     45     96    359    117   -369   -294   -249 
     -    -12  -7442  -8484   -894  -1115   -701  -1378      *      * 
   562   -802  -2256   1592   1528  -2521  -1614   -378  -2295    -13  -2254  -1367   -247  -1786     55   1525   -665   -752  -1867  -2423   1934   562
     -   -149   -500    233     43   -381    399    106   -626    210   -466   -720    275    394     45     96    359    117   -369   -294   -249 
     -    -12  -7442  -8484   -894  -1115   -701  -1378      *      * 
   563   1479  -1526  -1376  -1283  -2762   1442   3924  -2574  -1382  -2739  -1937  -1243  -2178  -1278  -1695   -929  -1055  -1979  -2945  -2445   563
     -   -149   -500    233     43   -381    399    106   -626    210   -466   -720    275    394     45     96    359    117   -369   -294   -249 
     -    -12  -7442  -8484   -894  -1115   -701  -1378      *      * 
   564   -964  -2050   -491   1504  -2227  -1797   -562   1284   -152  -1915  -1182   -497  -1973   2818   -549   -903   -911  -1499  -2300  -1712   564
     -   -149   -500    233     43   -381    399    106   -626    210   -466   -720    275    394     45     96    359    117   -369   -294   -249 
     -    -12  -7442  -8484   -894  -1115   -701  -1378      *      * 
   565   -825   3322  -3074  -2712  -1385   1374  -1839   -800  -2359   1940   -595  -2074  -2415  -2090  -2282  -1234  -1005   -682  -1955  -1615   565
     -   -149   -500    233     43   -381    399    106   -626    210   -466   -720    275    394     45     96    359    117   -369   -294   -249 
     -    -12  -7442  -8484   -894  -1115   -701  -1378      *      * 
   566   -675  -1752   1450    -70  -1951  -1634   -390   1163    -78  -1713   -909   -354  -1772   1897   -554   -637   1326  -1265  -2055  -1460   566
     -   -149   -500    233     43   -381    399    106   -626    210   -466   -720    275    394     45     96    359    117   -369   -294   -249 
     -    -12  -7442  -8484   -894  -1115   -701  -1378      *      * 
   567   1288  -1894   -574   1610  -2818  -1607   -932  -2542   -702  -2605  -1755   -658  -1999   -555  -1189   2184   -960  -2011  -2837  -2216   567
     -   -149   -500    233     43   -381    399    106   -626    210   -466   -720    275    394     45     96    359    117   -369   -294   -249 
     -    -12  -7442  -8484   -894  -1115   -701  -1378      *      * 
   568  -1374  -1427  -2233   2205  -1078  -2770  -1612   1771  -1655   1232    -68  -1888  -2784  -1515  -1869  -1866  -1319    -14  -1964  -1620   568
     -   -149   -500    233     43   -381    399    106   -626    210   -466   -720    275    394     45     96    359    117   -369   -294   -249 
     -    -12  -7442  -8484   -894  -1115   -701  -1378      *      * 
   569  -1143  -1586  -1911  -1222  -1706  -2200   -856  -1187   -139    916   -755  -1245  -2318   -596   2625  -1320   1499  -1086  -1953  -1581   569
     -   -149   -500    233     43   -381    399    106   -626    210   -466   -720    275    394     45     96    359    117   -369   -294   -249 
     -    -12  -7442  -8484   -894  -1115   -701  -1378      *      * 
   570  -1259  -2721   -270   1606  -3079  -1841   -644  -2808   2462  -2700  -1866   1925  -2085   -228   -509  -1081  -1206  -2379  -2816  -2165   570
     -   -149   -500    233     43   -381    399    106   -626    210   -466   -720    275    394     45     96    359    117   -369   -294   -249 
     -    -12  -7442  -8484   -894  -1115   -701  -1378      *      * 
   571  -1747  -2739  -1789  -1020  -3217  -2449   2858  -2842    491  -2624  -1878  -1114  -2474   3032   2052  -1629  -1557  -2541  -2550  -2214   571
     -   -149   -500    233     43   -381    399    106   -626    210   -466   -720    275    394     45     96    359    117   -369   -294   -249 
     -    -12  -7442  -8484   -894  -1115   -701  -1378      *      * 
   572   1114   -790  -2320  -1720   -727  -2234  -1065   1630  -1326   1011    111  -1577  -2288  -1203   1414  -1295   -743     18  -1272   -915   572
     -   -149   -500    233     43   -381    399    106   -626    210   -466   -720    275    394     45     96    359    117   -369   -294   -249 
     -    -12  -7442  -8484   -894  -1115   -701  -1378      *      * 
   573   1036  -1926   -838   -257  -2177  -1794   -375  -1847   1631  -1888  -1069   -499  -1877   1930    -86   -771   -747  -1535   3240  -1564   573
     -   -149   -500    233     43   -381    399    106   -626    210   -466   -720    275    394     45     96    359    117   -369   -294   -249 
     -    -12  -7442  -8484   -894  -1115   -701  -1378      *      * 
   574   -659  -1766   -617   1386  -1995  -1653   -326   1130    104  -1737   -912   -365  -1756     75   1497   1067   -598  -1332  -2025  -1448   574
     -   -149   -500    233     43   -381    399    106   -626    210   -466   -720    275    394     45     96    359    117   -369   -294   -249 
     -    -12  -7442  -8484   -894  -1115   -701  -1378      *      * 
   575  -1435  -1654   1617  -1380   -296  -2476   -907  -1039  -1516   1875   -631  -1439  -2610  -1266  -1779  -1647  -1390  -1043   -950   2459   575
     -   -149   -500    233     43   -381    399    106   -626    210   -466   -720    275    394     45     96    359    117   -369   -294   -249 
     -    -12  -7442  -8484   -894  -1115   -701  -1378      *      * 
   576  -1021  -2417   -399   1532  -2802  -1765   -505  -2520   2409  -2443  -1582   -418  -1952    -77   -359   1183   -967  -2094  -2578  -1947   576
     -   -149   -500    233     43   -381    399    106   -626    210   -466   -720    275    394     45     96    359    117   -369   -294   -249 
     -    -12  -7442  -8484   -894  -1115   -701  -1378      *      * 
   577   1208  -2663    -37   2473  -3106  -1725   -824  -2882   -664  -2855  -2030   1958  -2085   -436  -1244  -1066  -1255  -2412  -3054  -2297   577
     -   -149   -500    233     43   -381    399    106   -626    210   -466   -720    275    394     45     96    359    117   -369   -294   -249 
     -    -12  -7442  -8484   -894  -1115   -701  -1378      *      * 
   578  -1252  -2613   -595   1539  -3025  -1939   -564  -2700   1755  -2568  -1737   -569  -2104   2923   -128  -1097  -1165  -2298  -2646  -2090   578
     -   -149   -500    233     43   -381    399    106   -626    210   -466   -720    275    394     45     96    359    117   -369   -294   -249 
     -    -12  -7442  -8484   -894  -1115   -701  -1378      *      * 
   579   1068   -897  -1659   1181   -908  -2036   -850   1533   -948   -653   2516  -1165  -2112   -805  -1196  -1061   -655    -92  -1378   -975   579
     -   -149   -500    233     43   -381    399    106   -626    210   -466   -720    275    394     45     96    359    117   -369   -294   -249 
     -    -12  -7442  -8484   -894  -1115   -701  -1378      *      * 
   580  -1011  -2399   -243   1584  -2743  -1713   -562  -2473   -180  -2443  -1593   -377  -1944   2847   -640   -873   1471  -2056  -2630  -1957   580
     -   -149   -500    233     43   -381    399    106   -626    210   -466   -720    275    394     45     96    359    117   -369   -294   -249 
     -    -12  -7442  -8484   -894  -1115   -701  -1378      *      * 
   581   -690  -1862   -606   1384  -2113  -1663   -319  -1782    152    525   -998   -357  -1765     95   1546   1074   -626  -1452  -2091  -1504   581
     -   -149   -500    233     43   -381    399    106   -626    210   -466   -720    275    394     45     96    359    117   -369   -294   -249 
     -    -12  -7442  -8484   -894  -1115   -701  -1378      *      * 
   582   1107   -910  -1843   1181   -895  -2154   -979   1576  -1130    936    -31  -1325  -2220   -972  -1347  -1190   -732      8  -1417  -1027   582
     -   -149   -500    233     43   -381    399    106   -626    210   -466   -720    275    394     45     96    359    117   -369   -294   -249 
     -    -12  -7442  -8484   -894  -1115   -701  -1378      *      * 
   583   -698  -1976   1461    -10  -2240  -1635   -305   1094    148  -1950  -1092   -301  -1748   1889   1515   -607   -634  -1564  -2178  -1558   583
     -   -149   -500    233     43   -381    399    106   -626    210   -466   -720    275    394     45     96    359    117   -369   -294   -249 
     -    -12  -7442  -8484   -894  -1115   -701  -1378      *      * 
   584  -1403  -2986   1929    -47  -3155  -1789   2812  -3058   -658  -2978  -2172   -403  -2146   3004  -1226  -1183  -1396  -2605  -3099  -2294   584
     -   -149   -500    233     43   -381    399    106   -626    210   -466   -720    275    394     45     96    359    117   -369   -294   -249 
     -    -12  -7442  -8484   -894  -1115   -701  -1378      *      * 
   585   -997  -2505   1736   1626  -2823  -1650   -563  -2595   -312  -2546  -1675   -288  -1908   -144   -880   1207   1457  -2141  -2734  -1993   585
     -   -149   -500    233     43   -381    399    106   -626    210   -466   -720    275    394     45     96    359    117   -369   -294   -249 
     -    -12  -7442  -8484   -894  -1115   -701  -1378      *      * 
   586   -706   -898  -1639   1161   1739  -2020   -800   -341   -941    940     14  -1148  -2092   -786  -1178  -1046   1393   -273  -1268   -837   586
     -   -149   -500    233     43   -381    399    106   -626    210   -466   -720    275    394     45     96    359    117   -369   -294   -249 
     -   -356  -7442  -2232   -894  -1115   -701  -1378      *      * 
   587   -591  -1296   -822   -377  -1430  -1617   -464  -1075   -134    957   -541   -558  -1791   2111   -465   1345   -576   -882  -1700  -1188   587
     -   -149   -500    233     43   -381    399    106   -626    210   -466   -720    275    394     45     96    359    117   -369   -294   -249 
     -    -16  -7102  -8144   -894  -1115  -1462   -651      *      * 
   588   1319  -1097  -1260   -722  -1295  -1795   -627   1674   1688  -1000   -369   -831  -1934   -395   -544   -851   -618   -292  -1631  -1195   588
     -   -149   -500    233     43   -381    399    106   -626    210   -466   -720    275    394     45     96    359    117   -369   -294   -249 
     -    -16  -7102  -8144   -894  -1115  -1462   -651      *      * 
   589  -2861  -2448  -4221  -4092  -1026  -3794  -3155   -533  -3722   3129    -24  -3924  -3789  -3276  -3474  -3702  -2859  -1126  -2386  -2211   589
     -   -149   -500    233     43   -381    399    106   -626    210   -466   -720    275    394     45     96    359    117   -369   -294   -249 
     -  -1084  -7102   -940   -894  -1115  -1462   -651      *      * 
   590  -1676  -1480  -2010  -1975   1178  -2217    -30  -1233  -1668  -1026   -879  -1512  -2422  -1431  -1627  -1755  -1701  -1257    498   4154   590
     -   -149   -500    233     43   -381    399    106   -626    210   -466   -720    275    394     45     96    359    117   -369   -294   -249 
     -    -33  -6050  -7092   -894  -1115   -195  -2985      *      * 
   591   2494  -1208  -3028  -3061  -3285  -1518  -2646  -2767  -2907  -3204  -2414  -2043  -2266  -2615  -2862   -869   2783  -1981  -3574  -3360   591
     -   -149   -500    233     43   -381    399    106   -626    210   -466   -720    275    394     45     96    359    117   -369   -294   -249 
     -    -12  -7442  -8484   -894  -1115   -701  -1378      *      * 
   592   -784  -1427  -1117   -699  -1678  -1812   -769   1435   -467  -1470   -789   -848  -2027   2813   -784   1188   -798   -970  -1956  -1461   592
     -   -149   -500    233     43   -381    399    106   -626    210   -466   -720    275    394     45     96    359    117   -369   -294   -249 
     -    -12  -7442  -8484   -894  -1115   -701  -1378      *      * 
   593   -859   2850  -1254   -633  -1609  -1944   -541  -1180   1582    741   -648   -791  -2015   1901   -237   -954   -780  -1002  -1784  -1341   593
     -   -149   -500    233     43   -381    399    106   -626    210   -466   -720    275    394     45     96    359    117   -369   -294   -249 
     -    -12  -7442  -8484   -894  -1115   -701  -1378      *      * 
   594   -684  -1303   1342   -474  -1273  -1809   -495   1285   -247  -1178   -462   -666  -1897   -243   1492   -796   -621   -773   3163  -1044   594
     -   -149   -500    233     43   -381    399    106   -626    210   -466   -720    275    394     45     96    359    117   -369   -294   -249 
     -    -12  -7442  -8484   -894  -1115   -701  -1378      *      * 
   595  -1000  -2204   -421   -251  -2741  -1722   -706  -2475   -314  -2482  -1650   2757  -2008   2050   -732   -916   1501  -2041  -2672  -2039   595
     -   -149   -500    233     43   -381    399    106   -626    210   -466   -720    275    394     45     96    359    117   -369   -294   -249 
     -    -12  -7442  -8484   -894  -1115   -701  -1378      *      * 
   596   1021  -1984   -456   1445  -2357  -1575   -301  -2079    132  -2062  -1171   -269  -1709    139   1500   1115   -598  -1658  -2255  -1609   596
     -   -149   -500    233     43   -381    399    106   -626    210   -466   -720    275    394     45     96    359    117   -369   -294   -249 
     -    -12  -7442  -8484   -894  -1115   -701  -1378      *      * 
   597   -712   -616  -2598  -2011   -446  -2193  -1015    -19  -1690   1024    207  -1691  -2256  -1398  -1646   1018   -660   1493   -982   2145   597
     -   -149   -500    233     43   -381    399    106   -626    210   -466   -720    275    394     45     96    359    117   -369   -294   -249 
     -    -12  -7442  -8484   -894  -1115   -701  -1378      *      * 
   598   -829  -1855  -1009   -544  -2641  -1720   -702  -2310   2458  -2333  -1490   -719  -1982   -299   -420   1265   1512  -1855  -2516  -1991   598
     -   -149   -500    233     43   -381    399    106   -626    210   -466   -720    275    394     45     96    359    117   -369   -294   -249 
     -    -12  -7442  -8484   -894  -1115   -701  -1378      *      * 
   599   1352   3175  -1187   2404  -2373  -1635  -1156  -1910   -964  -2191  -1420   -998  -2058   -858  -1345   -838   -889  -1512  -2569  -2078   599
     -   -149   -500    233     43   -381    399    106   -626    210   -466   -720    275    394     45     96    359    117   -369   -294   -249 
     -    -12  -7442  -8484   -894  -1115   -701  -1378      *      * 
   600   -881  -2238   1648   1556  -2492  -1639   -488   1234   -213  -2234  -1385   -292  -1853    -78   -751   1162   -844  -1815  -2478  -1793   600
     -   -149   -500    233     43   -381    399    106   -626    210   -466   -720    275    394     45     96    359    117   -369   -294   -249 
     -    -12  -7442  -8484   -894  -1115   -701  -1378      *      * 
   601   1161  -1153  -3629  -3030   -718  -3050  -1949   1824  -2692   1353   2827  -2657  -2978  -2258  -2530  -2165  -1329     78  -1656  -1404   601
     -   -149   -500    233     43   -381    399    106   -626    210   -466   -720    275    394     45     96    359    117   -369   -294   -249 
     -    -12  -7442  -8484   -894  -1115   -701  -1378      *      * 
   602  -1554  -3285   2022   1779  -3519  -1784   -949  -3366   -954  -3270  -2483   2035   1715   -576  -1656  -1290  -1572  -2875  -3456  -2574   602
     -   -149   -500    233     43   -381    399    106   -626    210   -466   -720    275    394     45     96    359    117   -369   -294   -249 
     -    -12  -7442  -8484   -894  -1115   -701  -1378      *      * 
   603   -746  -1794   -648   -194  -2058    993   -429   1179   1549  -1806   -996   1681  -1838    -41   -384   -713   -698  -1389  -2100  -1537   603
     -   -149   -500    233     43   -381    399    106   -626    210   -466   -720    275    394     45     96    359    117   -369   -294   -249 
     -    -12  -7442  -8484   -894  -1115   -701  -1378      *      * 
   604  -1416  -1213  -3603  -3075  -1031  -3054  -2181    390  -2754   1984    -31  -2720  -3076  -2420  -2669  -2213   1498   1776  -1977  -1684   604
     -   -149   -500    233     43   -381    399    106   -626    210   -466   -720    275    394     45     96    359    117   -369   -294   -249 
     -    -12  -7442  -8484   -894  -1115   -701  -1378      *      * 
   605   -880  -1748  -1073   -456  -1943  -1894   -459  -1544    161    640   -891   -657  -1966   1932   1687   -890   1404  -1310  -1979  -1502   605
     -   -149   -500    233     43   -381    399    106   -626    210   -466   -720    275    394     45     96    359    117   -369   -294   -249 
     -    -12  -7442  -8484   -894  -1115   -701  -1378      *      * 
   606  -1360  -2650   -741   -424  -3098  -2027   -610  -2754   1782  -2610  -1799   2766  -2186   2095    -40  -1211  -1264  -2368  -2663  -2152   606
     -   -149   -500    233     43   -381    399    106   -626    210   -466   -720    275    394     45     96    359    117   -369   -294   -249 
     -    -12  -7442  -8484   -894  -1115   -701  -1378      *      * 
   607   -774  -1016  -1548   1220   -960  -2063   -857   1495   -890    938    -82  -1131   1350   -766  -1159  -1092   -719   -227  -1459  -1054   607
     -   -149   -500    233     43   -381    399    106   -626    210   -466   -720    275    394     45     96    359    117   -369   -294   -249 
     -    -12  -7442  -8484   -894  -1115   -701  -1378      *      * 
   608   -739   -942  -1648   1207   -972  -2062   -883   -152   -953    875   -109  -1177  -2142   -819  -1211  -1090   1379   1451  -1446  -1038   608
     -   -149   -500    233     43   -381    399    106   -626    210   -466   -720    275    394     45     96    359    117   -369   -294   -249 
     -    -12  -7442  -8484   -894  -1115   -701  -1378      *      * 
   609   -921  -2397   1676   1580  -2671  -1637   -488  -2418   -201  -2393  -1522   -267  -1859   2012   -749   -769   -883   1069  -2594  -1876   609
     -   -149   -500    233     43   -381    399    106   -626    210   -466   -720    275    394     45     96    359    117   -369   -294   -249 
     -    -12  -7442  -8484   -894  -1115   -701  -1378      *      * 
   610   -748  -2149   1520   1486  -2430  -1608   -342  -2158     48    513  -1259   -250  -1758     92   1512   -626   -694  -1752  -2339  -1670   610
     -   -149   -500    233     43   -381    399    106   -626    210   -466   -720    275    394     45     96    359    117   -369   -294   -249 
     -    -12  -7442  -8484   -894  -1115   -701  -1378      *      * 
   611  -2166  -1712  -4682  -4216  -1326  -4332  -3561   2071  -4021   2093   -136  -3986  -4011  -3531  -3896  -3593  -2118   1923  -2835  -2659   611
     -   -149   -500    233     43   -381    399    106   -626    210   -466   -720    275    394     45     96    359    117   -369   -294   -249 
     -    -12  -7442  -8484   -894  -1115   -701  -1378      *      * 
   612  -1565  -2351  -1843  -1052  -2566  -2399   -679  -2159    371    815  -1412  -1136  -2425   2988   2001  -1538  -1408  -1992  -2330  -1978   612
     -   -149   -500    233     43   -381    399    106   -626    210   -466   -720    275    394     45     96    359    117   -369   -294   -249 
     -    -12  -7442  -8484   -894  -1115   -701  -1378      *      * 
   613   -897  -2375   1634     44  -2678  -1651   2624  -2436   1575  -2378  -1496   -281   1421    -13   -569   -748   -850  -1997  -2546  -1848   613
     -   -149   -500    233     43   -381    399    106   -626    210   -466   -720    275    394     45     96    359    117   -369   -294   -249 
     -    -12  -7442  -8484   -894  -1115   -701  -1378      *      * 
   614  -1279  -1321  -2306   1331     62  -2543   -733   -867  -1555    986   -477  -1650  -2586  -1341  -1688  -1595  -1213   -801   3552   2519   614
     -   -149   -500    233     43   -381    399    106   -626    210   -466   -720    275    394     45     96    359    117   -369   -294   -249 
     -    -12  -7442  -8484   -894  -1115   -701  -1378      *      * 
   615   -764   -713  -2589  -2027   -723   1024  -1211   1678  -1732   1020     93  -1751  -2325  -1472  -1735  -1316   1438    127  -1277   -924   615
     -   -149   -500    233     43   -381    399    106   -626    210   -466   -720    275    394     45     96    359    117   -369   -294   -249 
     -    -12  -7442  -8484   -894  -1115   -701  -1378      *      * 
   616  -1263  -2889   1872   1685  -3155  -1720   -737  -2961   -583  -2883  -2041   -328   1635   2114  -1200  -1050  -1251  -2490  -3062  -2261   616
     -   -149   -500    233     43   -381    399    106   -626    210   -466   -720    275    394     45     96    359    117   -369   -294   -249 
     -    -12  -7442  -8484   -894  -1115   -701  -1378      *      * 
   617    994  -1856   -528   1397  -2109  -1614   -284  -1783   1498  -1834   2308   -298  -1717    136   -295   -565   -576  -1439  -2090  -1482   617
     -   -149   -500    233     43   -381    399    106   -626    210   -466   -720    275    394     45     96    359    117   -369   -294   -249 
     -    -12  -7442  -8484   -894  -1115   -701  -1378      *      * 
   618   -787  -2156   -300   1506  -2423  -1631   -377  -2146      8    509  -1273   1738  -1790   1929   -472   -669   -734  -1755  -2351  -1689   618
     -   -149   -500    233     43   -381    399    106   -626    210   -466   -720    275    394     45     96    359    117   -369   -294   -249 
     -    -12  -7442  -8484   -894  -1115   -701  -1378      *      * 
   619   1154  -1574   1505   -293  -1919  -1630   -575  -1545   -328    661   -931   -526  -1843   -227   -786   1166   -671  -1250  -2087  -1531   619
     -   -149   -500    233     43   -381    399    106   -626    210   -466   -720    275    394     45     96    359    117   -369   -294   -249 
     -    -12  -7442  -8484   -894  -1115   -701  -1378      *      * 
   620  -1521  -2681  -1338   2339  -3229  -2250   -586  -2792   1902  -2590  -1801   -895  -2311   -154   1973  -1387  -1368  -2442  -2582  -2197   620
     -   -149   -500    233     43   -381    399    106   -626    210   -466   -720    275    394     45     96    359    117   -369   -294   -249 
     -    -12  -7442  -8484   -894  -1115   -701  -1378      *      * 
   621   1026  -1587   -620   1376  -1722  -1672   2454  -1368    -97    598   -743   -429  -1792    -50   -533   -663   -605  -1117  -1887  -1329   621
     -   -149   -500    233     43   -381    399    106   -626    210   -466   -720    275    394     45     96    359    117   -369   -294   -249 
     -    -12  -7442  -8484   -894  -1115   -701  -1378      *      * 
   622  -1523  -2682  -1339   2340  -3231  -2252   -587  -2793   1886  -2591  -1802   -896  -2313   -155   1992  -1389  -1370  -2444  -2582  -2198   622
     -   -149   -500    233     43   -381    399    106   -626    210   -466   -720    275    394     45     96    359    117   -369   -294   -249 
     -    -12  -7442  -8484   -894  -1115   -701  -1378      *      * 
   623   -769  -2051   1428    -92  -2355  -1706   -314   1118   1613  -2023  -1163   -367  -1800    119   1592   -674   -694  -1659  -2213  -1621   623
     -   -149   -500    233     43   -381    399    106   -626    210   -466   -720    275    394     45     96    359    117   -369   -294   -249 
     -    -12  -7442  -8484   -894  -1115   -701  -1378      *      * 
   624   -735  -1939   -682   -122  -2226  -1702   -317  -1897   1589  -1917   2328   -387  -1792   1902   -140   1109   -664  -1551  -2137  -1561   624
     -   -149   -500    233     43   -381    399    106   -626    210   -466   -720    275    394     45     96    359    117   -369   -294   -249 
     -   -356  -7442  -2232   -894  -1115   -701  -1378      *      * 
   625  -1538  -1853  -2081  -1470  -1463  -2483  -1003   -939   2024   2193   -511  -1483  -2551   -740   -215  -1738  -1443  -1078  -1978  -1629   625
     -   -149   -500    233     43   -381    399    106   -626    210   -466   -720    275    394     45     96    359    117   -369   -294   -249 
     -    -16  -7102  -8144   -894  -1115  -1462   -651      *      * 
   626   1359  -1110  -1467   -875  -1223  -1818   -640   -711   -216   1097   -320   -926  -1966   -431   1849   -901   -669   -596  -1569  -1165   626
     -   -149   -500    233     43   -381    399    106   -626    210   -466   -720    275    394     45     96    359    117   -369   -294   -249 
     -    -16  -7102  -8144   -894  -1115   -372  -2139      *      * 
   627   -650   2885  -1224   1309  -1263   1038   -740   -807   -667    786   -404   -887  -1970   -565   -993   -855   -645   -638  -1617  -1173   627
     -   -149   -500    233     43   -381    399    106   -626    210   -466   -720    275    394     45     96    359    117   -369   -294   -249 
     -    -12  -7442  -8484   -894  -1115   -701  -1378      *      * 
   628   1139  -1666   -702   2258  -1846  -1792   -719  -1310   -480    751   -883   -663  -2005   -400   -899   -905   -852  -1125  -2124  -1592   628
     -   -149   -500    233     43   -381    399    106   -626    210   -466   -720    275    394     45     96    359    117   -369   -294   -249 
     -    -12  -7442  -8484   -894  -1115   -701  -1378      *      * 
   629   -676  -1781   -545   -100  -2022  -1636   -383  -1705    -10    552   -971   1688  -1775   1885   -454   1097   -632  -1386  -2081  -1485   629
     -   -149   -500    233     43   -381    399    106   -626    210   -466   -720    275    394     45     96    359    117   -369   -294   -249 
     -    -12  -7442  -8484   -894  -1115   -701  -1378      *      * 
   630  -1814  -2769  -1869  -1086  -3235  -2495   3804  -2871    493  -2647  -1913  -1164  -2517   2168   2087  -1698  -1615  -2581  -2558  -2232   630
     -   -149   -500    233     43   -381    399    106   -626    210   -466   -720    275    394     45     96    359    117   -369   -294   -249 
     -    -12  -7442  -8484   -894  -1115   -701  -1378      *      * 
   631   1016  -1602   -725   1365  -1789  -1690   -376   1170     14  -1548   -762   -444  -1789     -6   1482   -655   -594  -1108  -1907  -1363   631
     -   -149   -500    233     43   -381    399    106   -626    210   -466   -720    275    394     45     96    359    117   -369   -294   -249 
     -    -12  -7442  -8484   -894  -1115   -701  -1378      *      * 
   632   -752  -2008   -476   1445  -2226  -1665   2494  -1948    102    505  -1123   -331  -1788   1936   -323   -661   -688  -1598  -2189  -1565   632
     -   -149   -500    233     43   -381    399    106   -626    210   -466   -720    275    394     45     96    359    117   -369   -294   -249 
     -    -12  -7442  -8484   -894  -1115   -701  -1378      *      * 
   633  -1130  -2138   -848   1463  -2332  -1974   -580  -1921   1702   1605  -1230   -679  -2100   -195   -174  -1077  -1045  -1687  -2292  -1794   633
     -   -149   -500    233     43   -381    399    106   -626    210   -466   -720    275    394     45     96    359    117   -369   -294   -249 
     -    -12  -7442  -8484   -894  -1115   -701  -1378      *      * 
   634   -728  -1288  -1144   1286  -1349  -1879   -559   -807   -244    718   -422   -755  -1955   -298   1491   -869   -661   1240  -1646  -1189   634
     -   -149   -500    233     43   -381    399    106   -626    210   -466   -720    275    394     45     96    359    117   -369   -294   -249 
     -    -12  -7442  -8484   -894  -1115   -701  -1378      *      * 
   635  -1270  -2605   -695   1555  -3035  -1975   -554  -2696   2499  -2554  -1726   -607  -2121   2072    -43  -1119  -1174  -2300  -2620  -2088   635
     -   -149   -500    233     43   -381    399    106   -626    210   -466   -720    275    394     45     96    359    117   -369   -294   -249 
     -    -12  -7442  -8484   -894  -1115   -701  -1378      *      * 
   636  -1110  -1685  -1432   -968  -1892   1170   -849  -1454   1665   1746   -960  -1073  -2250   -569   -411  -1227  -1083  -1287  -2077  -1659   636
     -   -149   -500    233     43   -381    399    106   -626    210   -466   -720    275    394     45     96    359    117   -369   -294   -249 
     -    -12  -7442  -8484   -894  -1115   -701  -1378      *      * 
   637  -1386  -2975     23   1714  -3260  -1787   -806  -3058   -582  -2970  -2154   2005  -2135   2979  -1119  -1168  -1375  -2600  -3129  -2355   637
     -   -149   -500    233     43   -381    399    106   -626    210   -466   -720    275    394     45     96    359    117   -369   -294   -249 
     -    -12  -7442  -8484   -894  -1115   -701  -1378      *      * 
   638   -713  -1687   -553   1418  -1827  -1683   2512   1177   -111  -1628   -843   -422   1321    -66   -549   -699   -659  -1214  -1971  -1398   638
     -   -149   -500    233     43   -381    399    106   -626    210   -466   -720    275    394     45     96    359    117   -369   -294   -249 
     -    -12  -7442  -8484   -894  -1115   -701  -1378      *      * 
   639   1008  -2155   -413   1440  -2488  -1621   -289  -2218   1569  -2158  -1260   -260  -1741   1938   -248   -600   -661  -1787  -2316  -1663   639
     -   -149   -500    233     43   -381    399    106   -626    210   -466   -720    275    394     45     96    359    117   -369   -294   -249 
     -    -12  -7442  -8484   -894  -1115   -701  -1378      *      * 
   640   1090   -846  -2193  -1623   -740  -2240  -1076   1624  -1353   1051    118  -1535  -2292   1757  -1476  -1291   -765    -27  -1317   -958   640
     -   -149   -500    233     43   -381    399    106   -626    210   -466   -720    275    394     45     96    359    117   -369   -294   -249 
     -    -12  -7442  -8484   -894  -1115   -701  -1378      *      * 
   641   1165  -2548   1769     29  -2846  -1672   2684  -2626   -384  -2587  -1729   1894  -1948   -203   -955   -890  -1036  -2182  -2779  -2035   641
     -   -149   -500    233     43   -381    399    106   -626    210   -466   -720    275    394     45     96    359    117   -369   -294   -249 
     -    -12  -7442  -8484   -894  -1115   -701  -1378      *      * 
   642   -806  -2213   1599     51  -2491  -1625   -391  -2225   1547    513  -1332   1733  -1796     38   -517   -678   -756  -1817  -2406  -1729   642
     -   -149   -500    233     43   -381    399    106   -626    210   -466   -720    275    394     45     96    359    117   -369   -294   -249 
     -    -12  -7442  -8484   -894  -1115   -701  -1378      *      * 
   643  -1559  -1721  -2203  -1734   -133  -2689   -839  -1109  -1229   1086   -631  -1669  -2732   2940  -1375  -1777  -1486  -1151   -793   2526   643
     -   -149   -500    233     43   -381    399    106   -626    210   -466   -720    275    394     45     96    359    117   -369   -294   -249 
     -    -12  -7442  -8484   -894  -1115   -701  -1378      *      * 
   644   -879  -2389   1627   1562  -2700  -1636   -426  -2460    -59  -2391  -1499   -259  -1828   1968   1579   -725   -831  -2009  -2553  -1846   644
     -   -149   -500    233     43   -381    399    106   -626    210   -466   -720    275    394     45     96    359    117   -369   -294   -249 
     -    -12  -7442  -8484   -894  -1115   -701  -1378      *      * 
   645  -1238  -1031  -3239  -2661  -1026  -2914  -1845   1899   1303   1140    -84  -2401  -2897  -2081  -2284  -2021  -1186   1796  -1796  -1453   645
     -   -149   -500    233     43   -381    399    106   -626    210   -466   -720    275    394     45     96    359    117   -369   -294   -249 
     -    -12  -7442  -8484   -894  -1115   -701  -1378      *      * 
   646   1159  -1150  -1294   -750  -1397  -1751   -702   1361   -504  -1226   -504   -857  -1935   -478   1506   1167   -624   -734  -1701  -1253   646
     -   -149   -500    233     43   -381    399    106   -626    210   -466   -720    275    394     45     96    359    117   -369   -294   -249 
     -    -12  -7442  -8484   -894  -1115   -701  -1378      *      * 
   647   1172  -1273  -1655  -1210  -1211  -2079  -1042   -712   -884   1794   -310  -1262  -2253   1917  -1107  -1188   -928   -693  -1752  -1354   647
     -   -149   -500    233     43   -381    399    106   -626    210   -466   -720    275    394     45     96    359    117   -369   -294   -249 
     -    -12  -7442  -8484   -894  -1115   -701  -1378      *      * 
   648   -712  -1814   -516   1421  -1775  -1667   2484  -1681    -42  -1768   -957   -370  -1794      1   -497   -661   1359  -1379  -1928   1922   648
     -   -149   -500    233     43   -381    399    106   -626    210   -466   -720    275    394     45     96    359    117   -369   -294   -249 
     -    -12  -7442  -8484   -894  -1115   -701  -1378      *      * 
   649   -929  -2408   1699   1590  -2678  -1642   -490  -2433   -200    569  -1529   -269  -1864   1983   -744   -776   -890  -2007  -2598  -1880   649
     -   -149   -500    233     43   -381    399    106   -626    210   -466   -720    275    394     45     96    359    117   -369   -294   -249 
     -    -12  -7442  -8484   -894  -1115   -701  -1378      *      * 
   650  -1416  -2488  -1255   -745  -3093   1239   -682  -2708    259  -2576  -1789   -912  -2293   2982   1958  -1326  -1328  -2340  -2609  -2199   650
     -   -149   -500    233     43   -381    399    106   -626    210   -466   -720    275    394     45     96    359    117   -369   -294   -249 
     -    -12  -7442  -8484   -894  -1115   -701  -1378      *      * 
   651  -1706  -2904   -403   -531  -3291  -2034  -1148  -3330   -715  -3228  -2518   2099  -2448   3685  -1030  -1551  -1753  -2878  -3175  -2507   651
     -   -149   -500    233     43   -381    399    106   -626    210   -466   -720    275    394     45     96    359    117   -369   -294   -249 
     -    -12  -7442  -8484   -894  -1115   -701  -1378      *      * 
   652   -739   2907  -2600  -1998   1856  -2233  -1068   1618   1213   -383    192  -1709  -2286  -1391  -1604  -1307   -684    118  -1082   -687   652
     -   -149   -500    233     43   -381    399    106   -626    210   -466   -720    275    394     45     96    359    117   -369   -294   -249 
     -    -12  -7442  -8484   -894  -1115   -701  -1378      *      * 
   653   1065  -2091   -313   1464  -2442  -1571   -342  -2180     30  -2157  -1263   -244  -1732   1931   -475   1117   -656  -1749  -2350  -1674   653
     -   -149   -500    233     43   -381    399    106   -626    210   -466   -720    275    394     45     96    359    117   -369   -294   -249 
     -    -12  -7442  -8484   -894  -1115   -701  -1378      *      * 
   654  -1247  -2610   -591   1568  -3021  -1935   -563  -2697   1753  -2566  -1734   -566  -2100   2903   -132  -1093  -1161  -2294  -2645  -2087   654
     -   -149   -500    233     43   -381    399    106   -626    210   -466   -720    275    394     45     96    359    117   -369   -294   -249 
     -    -12  -7442  -8484   -894  -1115   -701  -1378      *      * 
   655   -974  -2319   -466   2279  -2731  -1755   -499  -2445     35  -2384  -1524   -436  -1937    -71   1672   1211   -927  -2023  -2528  -1909   655
     -   -149   -500    233     43   -381    399    106   -626    210   -466   -720    275    394     45     96    359    117   -369   -294   -249 
     -    -12  -7442  -8484   -894  -1115   -701  -1378      *      * 
   656  -1072  -2063   -575   1511  -2087  -1888   -652  -1725   -232   1625  -1076   -603  -2067   1994   -591  -1029  -1016  -1553  -2271  -1719   656
     -   -149   -500    233     43   -381    399    106   -626    210   -466   -720    275    394     45     96    359    117   -369   -294   -249 
     -    -12  -7442  -8484   -894  -1115   -701  -1378      *      * 
   657   2308  -1787  -1315  -1233  -2970  -1788  -1482  -2683  -1094  -2808  -2078  -1257  -2302   3145  -1343  -1123  -1250  -2150  -3043  -2572   657
     -   -149   -500    233     43   -381    399    106   -626    210   -466   -720    275    394     45     96    359    117   -369   -294   -249 
     -    -12  -7442  -8484   -894  -1115   -701  -1378      *      * 
   658  -1441  -2227  -1604   -926  -2397  -2305   -668  -1965   1824   1705  -1266  -1046  -2351   2105    171  -1429  -1304  -1812  -2275  -1901   658
     -   -149   -500    233     43   -381    399    106   -626    210   -466   -720    275    394     45     96    359    117   -369   -294   -249 
     -    -12  -7442  -8484   -894  -1115   -701  -1378      *      * 
   659   1022  -1843   -550   1408  -2083  -1637   -309  -1743   1504    480   -973   -327  -1743    104   -307   -598   -601  -1415  -2081  -1485   659
     -   -149   -500    233     43   -381    399    106   -626    210   -466   -720    275    394     45     96    359    117   -369   -294   -249 
     -    -12  -7442  -8484   -894  -1115   -701  -1378      *      * 
   660  -1130  -2138   -848   1464  -2332  -1974   -580  -1921   1702   1604  -1230   -679  -2100   -195   -174  -1076  -1045  -1687  -2293  -1794   660
     -   -149   -500    233     43   -381    399    106   -626    210   -466   -720    275    394     45     96    359    117   -369   -294   -249 
     -    -12  -7442  -8484   -894  -1115   -701  -1378      *      * 
   661   1386  -1004  -2508  -2096  -1446  -1869  -1595   -705  -1843   1053   -589  -1738  -2284  -1651  -1936  -1084   2505   -567  -1981  -1632   661
     -   -149   -500    233     43   -381    399    106   -626    210   -466   -720    275    394     45     96    359    117   -369   -294   -249 
     -    -12  -7442  -8484   -894  -1115   -701  -1378      *      * 
   662   2224  -1330  -1540  -1210  -2242  -1612   2858  -1912  -1081  -2138  -1368  -1167  -2070  -1022  -1385   -820   1663  -1493  -2482  -2017   662
     -   -149   -500    233     43   -381    399    106   -626    210   -466   -720    275    394     45     96    359    117   -369   -294   -249 
     -    -12  -7442  -8484   -894  -1115   -701  -1378      *      * 
   663  -2047  -2241  -2695  -2086  -1652  -2968  -1499  -1146   1784   2554   -677  -2049  -3025  -1252   -639  -2306  -1951  -1398  -2322  -2019   663
     -   -149   -500    233     43   -381    399    106   -626    210   -466   -720    275    394     45     96    359    117   -369   -294   -249 
     -    -12  -7442  -8484   -894  -1115   -701  -1378      *      * 
   664   1057  -1922   -410   1459  -2232  -1587   2481  -1935      4  -1975  -1114   -294  -1740     61   -482   -589   1332  -1560  -2220  -1583   664
     -   -149   -500    233     43   -381    399    106   -626    210   -466   -720    275    394     45     96    359    117   -369   -294   -249 
     -    -12  -7442  -8484   -894  -1115   -701  -1378      *      * 
   665   1082  -1977   -725   -208  -2448    997   -422  -2135    135  -2125  -1263   -458  -1842   1974   1659   -700   -735  -1730  -2308  -1730   665
     -   -149   -500    233     43   -381    399    106   -626    210   -466   -720    275    394     45     96    359    117   -369   -294   -249 
     -    -12  -7442  -8484   -894  -1115   -701  -1378      *      * 
   666   -649  -1088  -1149   1258  -1029  -1843   -581   -675   -510    748   -248   -794  -1934   -416   -845   -845   1364   -535  -1408   1962   666
     -   -149   -500    233     43   -381    399    106   -626    210   -466   -720    275    394     45     96    359    117   -369   -294   -249 
     -    -12  -7442  -8484   -894  -1115   -701  -1378      *      * 
   667   1011  -1787   -501   1406  -1994  -1624   -338  -1652     27    534   -921   -328  -1745   1863   -431   -602   -599  -1345  -2053  -1456   667
     -   -149   -500    233     43   -381    399    106   -626    210   -466   -720    275    394     45     96    359    117   -369   -294   -249 
     -    -12  -7442  -8484   -894  -1115   -701  -1378      *      * 
   668   -898  -1411  -1053   1366  -1421  -1952   -848   -852   -688   1676   -504   -915  -2124   -623  -1022  -1061   1476   -765  -1852  -1399   668
     -   -149   -500    233     43   -381    399    106   -626    210   -466   -720    275    394     45     96    359    117   -369   -294   -249 
     -    -12  -7442  -8484   -894  -1115   -701  -1378      *      * 
   669  -1177  -2557    -92   1671  -2981  -1724   -782  -2735   -577  -2728  -1904   1968  -2061   -393  -1123  -1028   2405  -2290  -2937  -2211   669
     -   -149   -500    233     43   -381    399    106   -626    210   -466   -720    275    394     45     96    359    117   -369   -294   -249 
     -    -12  -7442  -8484   -894  -1115   -701  -1378      *      * 
   670  -3371  -2888  -4716  -4628  -1407  -4203  -3653   -947  -4306   3212   -381  -4472  -4191  -3767  -3993  -4264  -3364  -1600  -2791  -2682   670
     -   -149   -500    233     43   -381    399    106   -626    210   -466   -720    275    394     45     96    359    117   -369   -294   -249 
     -    -12  -7442  -8484   -894  -1115   -701  -1378      *      * 
   671   1311   -943  -1934  -1450  -1316  -1758  -1147   -818  -1261    935   -482  -1320   1561  -1104  -1473   -902   1559   -631  -1734  -1347   671
     -   -149   -500    233     43   -381    399    106   -626    210   -466   -720    275    394     45     96    359    117   -369   -294   -249 
     -    -12  -7442  -8484   -894  -1115   -701  -1378      *      * 
   672  -1400  -2443  -1298   -707  -2322  -2201   -567  -2444   1839  -2340  -1584   -878  -2270   2933    152  -1305  -1271  -2145  -2200   2233   672
     -   -149   -500    233     43   -381    399    106   -626    210   -466   -720    275    394     45     96    359    117   -369   -294   -249 
     -    -12  -7442  -8484   -894  -1115   -701  -1378      *      * 
   673  -1662  -3434   2054   2568  -3651  -1811  -1019  -3515  -1066  -3408  -2647   -405  -2262   2166  -1787  -1378  -1690  -3018  -3591  -2682   673
     -   -149   -500    233     43   -381    399    106   -626    210   -466   -720    275    394     45     96    359    117   -369   -294   -249 
     -    -12  -7442  -8484   -894  -1115   -701  -1378      *      * 
   674   -824  -2295   1546   1513  -2628  -1650   -360  -2369   1587  -2293  -1398   -278  -1801     83   1571   -683   -765  -1927  -2441  -1772   674
     -   -149   -500    233     43   -381    399    106   -626    210   -466   -720    275    394     45     96    359    117   -369   -294   -249 
     -    -12  -7442  -8484   -894  -1115   -701  -1378      *      * 
   675   -721  -1237  -1106   1258  -1328  -1901   -646   1409   -460  -1055   -403   -789  -1987   1831   -827   -895   -663   1296  -1685  -1211   675
     -   -149   -500    233     43   -381    399    106   -626    210   -466   -720    275    394     45     96    359    117   -369   -294   -249 
     -    -12  -7442  -8484   -894  -1115   -701  -1378      *      * 
   676  -1087  -2301   -801   1481  -2737  -1902   -520  -2388    193  -2331  -1504   -601  -2040    -97   2569   -986   1471  -2013  -2461  -1933   676
     -   -149   -500    233     43   -381    399    106   -626    210   -466   -720    275    394     45     96    359    117   -369   -294   -249 
     -    -12  -7442  -8484   -894  -1115   -701  -1378      *      * 
   677   -972  -1914   -528   2260  -1908  -1823   2669   1323   -301  -1796  -1074   -558  -2009   -282   -703   -949   -925  -1372  -2109  -1489   677
     -   -149   -500    233     43   -381    399    106   -626    210   -466   -720    275    394     45     96    359    117   -369   -294   -249 
     -    -12  -7442  -8484   -894  -1115   -701  -1378      *      * 
   678   1067  -1924   -581    -73  -2300  -1622   2487  -2002   1558  -2011  -1141   -346  -1754     88   -290   1107   -632  -1609  -2217  -1606   678
     -   -149   -500    233     43   -381    399    106   -626    210   -466   -720    275    394     45     96    359    117   -369   -294   -249 
     -    -12  -7442  -8484   -894  -1115   -701  -1378      *      * 
   679   1150   -713  -2119  -1567   -719  -1960   -953   -319  -1309    964     13  -1401  -2114  -1108  -1415   1108   -615   -209   3307   -784   679
     -   -149   -500    233     43   -381    399    106   -626    210   -466   -720    275    394     45     96    359    117   -369   -294   -249 
     -    -12  -7442  -8484   -894  -1115   -701  -1378      *      * 
   680   1216  -1269  -2018  -1415  -1312  -2139  -1018   -787   -617   1763   -415  -1378  -2299   -874   1692  -1261   -968   -728  -1752  -1384   680
     -   -149   -500    233     43   -381    399    106   -626    210   -466   -720    275    394     45     96    359    117   -369   -294   -249 
     -    -12  -7442  -8484   -894  -1115   -701  -1378      *      * 
   681   1124  -1265  -1173   -624  -1521  -1735   -630  -1109   -346    733   -600   -766  -1908   -360   1556   1135   -633   -890  -1775  -1309   681
     -   -149   -500    233     43   -381    399    106   -626    210   -466   -720    275    394     45     96    359    117   -369   -294   -249 
     -    -12  -7442  -8484   -894  -1115   -701  -1378      *      * 
   682   -861   -809  -2762  -2218   -970  -2331  -1453   1772  -1945   -678   -128  -1925  -2473  -1693  -1963   1124   1468   1701  -1542  -1177   682
     -   -149   -500    233     43   -381    399    106   -626    210   -466   -720    275    394     45     96    359    117   -369   -294   -249 
     -    -12  -7442  -8484   -894  -1115   -701  -1378      *      * 
   683  -1819  -2722  -2133  -1189  -3395  -2529   -680  -2854   1994  -2636  -1901  -1229  -2536   -258   2831  -1721   1570  -2565  -2589  -2341   683
     -   -149   -500    233     43   -381    399    106   -626    210   -466   -720    275    394     45     96    359    117   -369   -294   -249 
     -   -346  -7442  -2270   -894  -1115   -701  -1378      *      * 
   684   -687  -1805   -270   1671  -2025  -1548   -325  -1579     50  -1749   -968   -253  -1720   2129   -380   -626   -641   1333  -2082  -1482   684
     -   -149   -500    233     43   -381    399    106   -626    210   -466   -720    275    394     45     96    359    117   -369   -294   -249 
     -    -16  -7112  -8154   -894  -1115   -376  -2123      *      * 
   685   -786  -1441   1451   -476   1719  -1864   -560  -1018   -444    754   -489   -691  -1971   1850   -849   -876   -730   -893  -1541   -910   685
     -   -149   -500    233     43   -381    399    106   -626    210   -466   -720    275    394     45     96    359    117   -369   -294   -249 
     -    -12  -7442  -8484   -894  -1115   -701  -1378      *      * 
   686   -844  -2276   -427   1472  -2622  -1689   -358  -2347   1614  -2269  -1382   -322   1368   1983   -243   -710   -778  -1917  -2410  -1769   686
     -   -149   -500    233     43   -381    399    106   -626    210   -466   -720    275    394     45     96    359    117   -369   -294   -249 
     -    -12  -7442  -8484   -894  -1115   -701  -1378      *      * 
   687   1003  -1840   -553   1400  -2078  -1639   -311  -1736   1504    514   -969   -330  -1744    101   -308   -600   -602  -1411  -2078  -1483   687
     -   -149   -500    233     43   -381    399    106   -626    210   -466   -720    275    394     45     96    359    117   -369   -294   -249 
     -    -12  -7442  -8484   -894  -1115   -701  -1378      *      * 
   688   -879  -2130   -764   1415  -2452  -1799   -356  -2119    296    560  -1238   -459  -1882   1954   1700   -782   -792  -1760  -2253  -1696   688
     -   -149   -500    233     43   -381    399    106   -626    210   -466   -720    275    394     45     96    359    117   -369   -294   -249 
     -    -12  -7442  -8484   -894  -1115   -701  -1378      *      * 
   689   -712  -1256  -1159   -598  -1159  -1861   -525   -916   1451    709   -431   -758  -1944   -312   -583   1056   -649   -748  -1484   2012   689
     -   -149   -500    233     43   -381    399    106   -626    210   -466   -720    275    394     45     96    359    117   -369   -294   -249 
     -   -353  -7442  -2244   -894  -1115   -701  -1378      *      * 
   690   -899   -929  -2329  -1857   -291   1459   -933   -431  -1486   1317    -76  -1615  -2313  -1329  -1531  -1317   -892   -399   3804   -208   690
     -   -149   -500    233     43   -381    399    106   -626    210   -466   -720    275    394     45     96    359    117   -369   -294   -249 
     -    -16  -7105  -8148   -894  -1115  -1456   -654      *      * 
   691   1298  -2111    -46   1767  -2450  -1479   -329  -2178     21  -2165  -1309   -151  -1700   2186   -465   -608   -706  -1764  -2368  -1691   691
     -   -149   -500    233     43   -381    399    106   -626    210   -466   -720    275    394     45     96    359    117   -369   -294   -249 
     -    -16  -7105  -8148   -894  -1115   -373  -2133      *      * 
   692   -772  -1721   -893   -312  -1941  -1786   -407   1220    130  -1675   -886   -539  -1874   1901   1617   1087   -702  -1292  -1980  -1464   692
     -   -149   -500    233     43   -381    399    106   -626    210   -466   -720    275    394     45     96    359    117   -369   -294   -249 
     -    -12  -7442  -8484   -894  -1115   -701  -1378      *      * 
   693  -1127  -1903  -1367   -815  -2279  -2042   -714  -1777     52  -1977  -1250   1809  -2198   -361   2639  -1163  -1085   1297  -2246  -1804   693
     -   -149   -500    233     43   -381    399    106   -626    210   -466   -720    275    394     45     96    359    117   -369   -294   -249 
     -    -12  -7442  -8484   -894  -1115   -701  -1378      *      * 
   694  -1031  -2196   -479   1526  -2333  -1820   -569  -2009   -114    675  -1273   -502  -2000   2847   -493   -942   -974  -1744  -2373  -1778   694
     -   -149   -500    233     43   -381    399    106   -626    210   -466   -720    275    394     45     96    359    117   -369   -294   -249 
     -    -12  -7442  -8484   -894  -1115   -701  -1378      *      * 
   695   1087  -1545   -905   -361  -1756  -1746   -464  -1368    -39    619   -762   1642  -1864   -118   1566   -740   -657  -1123  -1894  -1384   695
     -   -149   -500    233     43   -381    399    106   -626    210   -466   -720    275    394     45     96    359    117   -369   -294   -249 
     -    -12  -7442  -8484   -894  -1115   -701  -1378      *      * 
   696   1004  -1842   -554   1382  -2080  -1639   -310  -1739   1529    504   -971   -330  -1744    102   -305   -600   -602  -1413  -2080  -1484   696
     -   -149   -500    233     43   -381    399    106   -626    210   -466   -720    275    394     45     96    359    117   -369   -294   -249 
     -    -12  -7442  -8484   -894  -1115   -701  -1378      *      * 
   697  -1086  -1780   -755   1509  -1780  -1956   -892  -1339   -685   1733   -862   -825   1570   -617  -1059  -1152  -1069  -1233  -2154  -1653   697
     -   -149   -500    233     43   -381    399    106   -626    210   -466   -720    275    394     45     96    359    117   -369   -294   -249 
     -    -12  -7442  -8484   -894  -1115   -701  -1378      *      * 
   698   -736  -2196   1532     85  -2513  -1595   -319  -2258   1553  -2205  -1304   -230  -1741   1917   -397   -603   1323  -1820  -2374  -1693   698
     -   -149   -500    233     43   -381    399    106   -626    210   -466   -720    275    394     45     96    359    117   -369   -294   -249 
     -    -12  -7442  -8484   -894  -1115   -701  -1378      *      * 
   699   1001  -1959   -461   1432  -2214  -1612   -290  -1927   1511  -1945  -1079   -278  -1725    137   -309   -578   -608  -1557  -2162   1868   699
     -   -149   -500    233     43   -381    399    106   -626    210   -466   -720    275    394     45     96    359    117   -369   -294   -249 
     -    -12  -7442  -8484   -894  -1115   -701  -1378      *      * 
   700   1088   -996  -1452   1211   -941  -1966   -751   -429   -759    878   2501  -1017  -2044   -637  -1047   -978   -644   -357  -1409  -1000   700
     -   -149   -500    233     43   -381    399    106   -626    210   -466   -720    275    394     45     96    359    117   -369   -294   -249 
     -    -12  -7442  -8484   -894  -1115   -701  -1378      *      * 
   701  -1794  -3240   -165   1764  -3566  -2010  -1088  -3406   -758  -3285  -2568   -667  -2414   3672  -1161  -1560  -1797  -2980  -3359  -2667   701
     -   -149   -500    233     43   -381    399    106   -626    210   -466   -720    275    394     45     96    359    117   -369   -294   -249 
     -    -12  -7442  -8484   -894  -1115   -701  -1378      *      * 
   702  -1021  -2156   -433   -339  -2608  -1713   2780  -2583   -559  -2598  -1779   1917  -2060   -478  -1009   2176  -1086  -2116  -2676  -1972   702
     -   -149   -500    233     43   -381    399    106   -626    210   -466   -720    275    394     45     96    359    117   -369   -294   -249 
     -    -12  -7442  -8484   -894  -1115   -701  -1378      *      * 
   703  -1123  -2323  -1102   1430  -2731  -2004   -435  -2353   1796    642  -1433   -660  -2059     -1   1825  -1020  -1007  -2001  -2356  -1879   703
     -   -149   -500    233     43   -381    399    106   -626    210   -466   -720    275    394     45     96    359    117   -369   -294   -249 
     -   -353  -7442  -2244   -894  -1115   -701  -1378      *      * 
   704   -807  -1020  -1672  -1085   -570  -2040   -589   1706   1662   -756   -172  -1090  -2099   -605   -598  -1098   -735   -332  -1048   2429   704
     -   -149   -500    233     43   -381    399    106   -626    210   -466   -720    275    394     45     96    359    117   -369   -294   -249 
     -    -16  -7105  -8148   -894  -1115  -1456   -654      *      * 
   705   -980  -2279   -606   1692  -2700  -1760   -295  -2356    482  -2233  -1398   -402  -1874   2251   2041   -848   -881  -1970  -2310  -1789   705
     -   -149   -500    233     43   -381    399    106   -626    210   -466   -720    275    394     45     96    359    117   -369   -294   -249 
     -    -16  -7105  -8148   -894  -1115  -1456   -654      *      * 
   706   -840  -1772   -619   -525  -2637  -1549   -882  -2494   -447  -2526  -1746   -687  -1971   3325   -751   1641   -980  -1982  -2638  -2062   706
     -   -149   -500    233     43   -381    399    106   -626    210   -466   -720    275    394     45     96    359    117   -369   -294   -249 
     -    -16  -7105  -8148   -894  -1115  -1456   -654      *      * 
   707  -1974  -1603  -4246  -3774   -801  -3843  -2953    573  -3473   2414    333  -3532  -3599  -2955  -3312  -3100  -1932   2030  -2262  -2097   707
     -   -149   -500    233     43   -381    399    106   -626    210   -466   -720    275    394     45     96    359    117   -369   -294   -249 
     -    -16  -7105  -8148   -894  -1115  -1456   -654      *      * 
   708   1891   -928  -2490  -2438  -2787  -1250  -2139  -2206  -2298  -2667  -1913  -1644  -1965  -2067  -2338   -588   3066  -1542  -3092  -2826   708
     -   -149   -500    233     43   -381    399    106   -626    210   -466   -720    275    394     45     96    359    117   -369   -294   -249 
     -    -16  -7105  -8148   -894  -1115  -1456   -654      *      * 
   709   -763  -1337  -1209  -1023  -1217   1650   -976  -1641  -1059  -1822  -1138  -1041   2018   -940  -1360   -912   -907  -1333  -1659   2681   709
     -   -149   -500    233     43   -381    399    106   -626    210   -466   -720    275    394     45     96    359    117   -369   -294   -249 
     -    -16  -7105  -8148   -894  -1115  -1456   -654      *      * 
   710   -794  -1031   1713   -969   -546  -1984   -702   1753   -926   -699   -164  -1042  -2102   -764  -1194  -1081   -751   -282   3625   -427   710
     -   -149   -500    233     43   -381    399    106   -626    210   -466   -720    275    394     45     96    359    117   -369   -294   -249 
     -    -16  -7105  -8148   -894  -1115   -373  -2133      *      * 
   711  -2021  -2764  -2542  -1420  -3339  -2700   -726  -2768   2728    840  -1883  -1393  -2664   -315   2157  -1941  -1771  -2555  -2562  -2364   711
     -   -149   -500    233     43   -381    399    106   -626    210   -466   -720    275    394     45     96    359    117   -369   -294   -249 
     -    -12  -7442  -8484   -894  -1115   -701  -1378      *      * 
   712  -2023  -3213   -416   3221  -3873  -2168  -1575  -3790  -1577  -3731  -3058  -1003   1985  -1266  -2131  -1843  -2124  -3295  -3704  -3109   712
     -   -149   -500    233     43   -381    399    106   -626    210   -466   -720    275    394     45     96    359    117   -369   -294   -249 
     -    -12  -7442  -8484   -894  -1115   -701  -1378      *      * 
   713   -647  -1579   -645   1403  -1838    989   -476  -1467   -190  -1629   2396   -467  -1805   -119   -637   -659   1365  -1188  -1992  -1437   713
     -   -149   -500    233     43   -381    399    106   -626    210   -466   -720    275    394     45     96    359    117   -369   -294   -249 
     -    -12  -7442  -8484   -894  -1115   -701  -1378      *      * 
   714  -2774  -2270  -5120  -4602   -859  -4819  -3693   1961  -4336   2720    333  -4508  -4205  -3462  -4004  -4135  -2674   -349  -2555  -2584   714
     -   -149   -500    233     43   -381    399    106   -626    210   -466   -720    275    394     45     96    359    117   -369   -294   -249 
     -    -12  -7442  -8484   -894  -1115   -701  -1378      *      * 
   715   1121  -2294   -186   1590  -2692  -1631   -547  -2443   -261  -2423  -1553   1841   1477   -130   -797   -774   -890  -1997  -2624  -1922   715
     -   -149   -500    233     43   -381    399    106   -626    210   -466   -720    275    394     45     96    359    117   -369   -294   -249 
     -    -12  -7442  -8484   -894  -1115   -701  -1378      *      * 
   716  -1860  -2468  -1648  -1291   -107  -2646   2914  -2368   -789  -2175  -1692  -1356  -2741   3050  -1004  -1770  -1775  -2206   -715   2633   716
     -   -149   -500    233     43   -381    399    106   -626    210   -466   -720    275    394     45     96    359    117   -369   -294   -249 
     -    -12  -7442  -8484   -894  -1115   -701  -1378      *      * 
   717   -643   2882  -1595  -1035  -1089  -1875   -792   1459   1387   -928   -247  -1065  -2024   -689   -973   1095   -629   -409  -1473  -1063   717
     -   -149   -500    233     43   -381    399    106   -626    210   -466   -720    275    394     45     96    359    117   -369   -294   -249 
     -    -12  -7442  -8484   -894  -1115   -701  -1378      *      * 
   718   -908  -2324   1659     43  -2574  -1646   -485  -2322   -189    604  -1455   1814  -1861   1976   -720   -769   -869  -1919  -2526  -1826   718
     -   -149   -500    233     43   -381    399    106   -626    210   -466   -720    275    394     45     96    359    117   -369   -294   -249 
     -    -12  -7442  -8484   -894  -1115   -701  -1378      *      * 
   719   -618  -1518   -680   1353  -1731  -1644   -438  -1349   -154    611   -741   -460  -1786    -89   -597   1107   1341  -1089  -1903  -1357   719
     -   -149   -500    233     43   -381    399    106   -626    210   -466   -720    275    394     45     96    359    117   -369   -294   -249 
     -    -12  -7442  -8484   -894  -1115   -701  -1378      *      * 
   720   1183  -1368  -1605  -1059  -1459  -2053   -860   -904   1561   1689   -537  -1128  -2198   -642   -610  -1146   -914   -805  -1817  -1417   720
     -   -149   -500    233     43   -381    399    106   -626    210   -466   -720    275    394     45     96    359    117   -369   -294   -249 
     -    -12  -7442  -8484   -894  -1115   -701  -1378      *      * 
   721  -1901  -1698  -3788  -3235   -696  -3459  -2355   -161  -2869   2210   2928  -3019   1639  -2435  -2757  -2614  -1840   -612  -1938  -1784   721
     -   -149   -500    233     43   -381    399    106   -626    210   -466   -720    275    394     45     96    359    117   -369   -294   -249 
     -    -12  -7442  -8484   -894  -1115   -701  -1378      *      * 
   722  -1882  -2811  -2023  -1162  -3349  -2551   2858  -2924    527  -2678  -1950  -1217  -2557   2200   2852  -1763  -1666  -2639  -2583  -2296   722
     -   -149   -500    233     43   -381    399    106   -626    210   -466   -720    275    394     45     96    359    117   -369   -294   -249 
     -    -12  -7442  -8484   -894  -1115   -701  -1378      *      * 
   723   -757   3142   -924   2387  -2536  -1617  -1033  -2206   -798  -2363  -1550   -840  -2020   -694  -1217   1391   -902  -1743  -2653  -2108   723
     -   -149   -500    233     43   -381    399    106   -626    210   -466   -720    275    394     45     96    359    117   -369   -294   -249 
     -    -12  -7442  -8484   -894  -1115   -701  -1378      *      * 
   724   -731  -1287  -1079   1268  -1264  -1885   -606   1353   -395    772   -330   -760  -1967   1842   -749   -877   -669   -626  -1646  -1186   724
     -   -149   -500    233     43   -381    399    106   -626    210   -466   -720    275    394     45     96    359    117   -369   -294   -249 
     -    -12  -7442  -8484   -894  -1115   -701  -1378      *      * 
   725  -1051  -2083   -505   2293  -1959  -1850   2668  -1867   -269    742  -1205   -559  -2041   -281   -661   -993  -1001  -1624  -2154  -1489   725
     -   -149   -500    233     43   -381    399    106   -626    210   -466   -720    275    394     45     96    359    117   -369   -294   -249 
     -    -12  -7442  -8484   -894  -1115   -701  -1378      *      * 
   726  -1007  -2370   -248   1584  -2715  -1712   -572  -2439   -201  -2422  -1578   -385  -1947   2049   -662   -875   2300  -2030  -2619  -1951   726
     -   -149   -500    233     43   -381    399    106   -626    210   -466   -720    275    394     45     96    359    117   -369   -294   -249 
     -    -12  -7442  -8484   -894  -1115   -701  -1378      *      * 
   727   -699  -1690   -764   -224  -1909  -1710   2483  -1556   1538  -1674   -871   -467  -1816     -6   -300   1111   -641   1048  -1974  -1428   727
     -   -149   -500    233     43   -381    399    106   -626    210   -466   -720    275    394     45     96    359    117   -369   -294   -249 
     -    -12  -7442  -8484   -894  -1115   -701  -1378      *      * 
   728  -1319  -1101  -3265   1210  -1123  -3032  -1999   1940  -2463   1144   -152  -2499  -3004  -2202  -2479  -2143  -1271   1836  -1947  -1600   728
     -   -149   -500    233     43   -381    399    106   -626    210   -466   -720    275    394     45     96    359    117   -369   -294   -249 
     -    -12  -7442  -8484   -894  -1115   -701  -1378      *      * 
   729   -765  -2029   -482   1435  -2304    974   -357  -1990   1566    510  -1159   -340  -1798     65   -312   -673   -704  -1631  -2234  -1622   729
     -   -149   -500    233     43   -381    399    106   -626    210   -466   -720    275    394     45     96    359    117   -369   -294   -249 
     -    -12  -7442  -8484   -894  -1115   -701  -1378      *      * 
   730   -975  -2350   -406   2263  -2715  -1746   -481  -2422   1641  -2368  -1509   -402  -1925    -53   -360   -843   1442  -2009  -2523  -1893   730
     -   -149   -500    233     43   -381    399    106   -626    210   -466   -720    275    394     45     96    359    117   -369   -294   -249 
     -    -12  -7442  -8484   -894  -1115   -701  -1378      *      * 
   731   -741  -1149  -1286   -805   -799  -1915   -625   -803   -670    805   -369   1627  -2030   -564   -988   1119   -699   -653  -1243   2100   731
     -   -149   -500    233     43   -381    399    106   -626    210   -466   -720    275    394     45     96    359    117   -369   -294   -249 
     -    -12  -7442  -8484   -894  -1115   -701  -1378      *      * 
   732   -670  -1926   1437    -11  -2154  -1612   -316  -1910     92  -1938  -1079   -300  -1738    102   1516   1115   -618  -1543   3112  -1501   732
     -   -149   -500    233     43   -381    399    106   -626    210   -466   -720    275    394     45     96    359    117   -369   -294   -249 
     -    -12  -7442  -8484   -894  -1115   -701  -1378      *      * 
   733  -1983  -2849  -2299  -1311  -3582  -2632   -721  -3008   2023  -2739  -2021  -1321   1734   -298   2868  -1872  -1753  -2728  -2648  -2442   733
     -   -149   -500    233     43   -381    399    106   -626    210   -466   -720    275    394     45     96    359    117   -369   -294   -249 
     -    -12  -7442  -8484   -894  -1115   -701  -1378      *      * 
   734   -753  -2004   -479   1428  -2219  -1667   2519  -1940    100    540  -1119   -334  -1790   1907   -325   -664   -690  -1592  -2185  -1563   734
     -   -149   -500    233     43   -381    399    106   -626    210   -466   -720    275    394     45     96    359    117   -369   -294   -249 
     -    -12  -7442  -8484   -894  -1115   -701  -1378      *      * 
   735  -1161  -1108  -2778  -2203   2901  -2543  -1150   -283  -1592   -576   -166  -1928  -2611  -1552   1604  -1656  -1120   1541  -1082   -399   735
     -   -149   -500    233     43   -381    399    106   -626    210   -466   -720    275    394     45     96    359    117   -369   -294   -249 
     -    -12  -7442  -8484   -894  -1115   -701  -1378      *      * 
   736   -967  -2475   -150   1584  -2772  -1669   2623  -2539   -141  -2472  -1594   1814  -1886   2028   -645   -805   -923  -2094  -2634  -1922   736
     -   -149   -500    233     43   -381    399    106   -626    210   -466   -720    275    394     45     96    359    117   -369   -294   -249 
     -    -12  -7442  -8484   -894  -1115   -701  -1378      *      * 
   737  -1771  -3298    -60   3088  -3597  -1959  -1086  -3450   -863  -3333  -2610   -601  -2382   2234  -1338  -1523  -1784  -3005  -3432  -2685   737
     -   -149   -500    233     43   -381    399    106   -626    210   -466   -720    275    394     45     96    359    117   -369   -294   -249 
     -    -12  -7442  -8484   -894  -1115   -701  -1378      *      * 
   738  -1027   -913  -2841  -2237   -496  -2525  -1283   1650  -1846   1233    281  -1970  -2526   1791  -1811  -1601   -961   -175   3430   -803   738
     -   -149   -500    233     43   -381    399    106   -626    210   -466   -720    275    394     45     96    359    117   -369   -294   -249 
     -    -12  -7442  -8484   -894  -1115   -701  -1378      *      * 
   739   -652   2723   -463   1425  -2237  -1585   -358  -1939     24  -1976  -1112   -310  -1737   1923   -449   1129   -618  -1556  -2215  -1585   739
     -   -149   -500    233     43   -381    399    106   -626    210   -466   -720    275    394     45     96    359    117   -369   -294   -249 
     -   -353  -7442  -2244   -894  -1115   -701  -1378      *      * 
   740   -754  -1692   -512   -166  -1748  -1649   -385  -1477     50    888   -843   1949  -1810   2192   -293   -737   -704  -1247  -1904  -1326   740
     -   -149   -500    233     43   -381    399    106   -626    210   -466   -720    275    394     45     96    359    117   -369   -294   -249 
     -    -16  -7105  -8148   -894  -1115  -1456   -654      *      * 
   741   2561   -956  -2905  -2714  -1927  -1755  -2213   -128  -2490  -1384   -983  -2017  -2331  -2264  -2497  -1068   -933   2052  -2617  -2269   741
     -   -149   -500    233     43   -381    399    106   -626    210   -466   -720    275    394     45     96    359    117   -369   -294   -249 
     -    -16  -7105  -8148   -894  -1115  -1456   -654      *      * 
   742   -697  -1113  -2013  -1784  -1410  -1691  -1483  -1014  -1550   1348   -748  -1518  -2173  -1472  -1686   2579   -913   -889  -2005  -1499   742
     -   -149   -500    233     43   -381    399    106   -626    210   -466   -720    275    394     45     96    359    117   -369   -294   -249 
     -   -466  -7105  -1895   -894  -1115  -1456   -654      *      * 
   743   -507  -1317   -496   -346  -1478  -1292   3423  -1823   -285  -1911  -1176   -474  -1689   -317   -599   1925   -636  -1412  -1768  -1031   743
     -   -149   -500    233     43   -381    399    106   -626    210   -466   -720    275    394     45     96    359    117   -369   -294   -249 
     -    -21  -6660  -7702   -894  -1115   -254  -2631      *      * 
   744   1611  -1187  -2787  -2640  -3249  -1467  -2377  -2946  -2508  -3205  -2336  -1860  -2186  -2250  -2601   2482   1896  -2057  -3476  -3215   744
     -   -149   -500    233     43   -381    399    106   -626    210   -466   -720    275    394     45     96    359    117   -369   -294   -249 
     -    -12  -7442  -8484   -894  -1115   -701  -1378      *      * 
   745   1077  -1691  -1001   -405  -1883  -1842   -446  -1489    115    627   -844   -614  -1924   1910   1644   -831   -743  -1251  -1949  -1459   745
     -   -149   -500    233     43   -381    399    106   -626    210   -466   -720    275    394     45     96    359    117   -369   -294   -249 
     -    -12  -7442  -8484   -894  -1115   -701  -1378      *      * 
   746   -811  -1872   -788   -250  -2126    951   -397   1209   1607  -1833  -1024   -495  -1874   1922   -167   -768   -738  -1456  -2096  -1559   746
     -   -149   -500    233     43   -381    399    106   -626    210   -466   -720    275    394     45     96    359    117   -369   -294   -249 
     -    -12  -7442  -8484   -894  -1115   -701  -1378      *      * 
   747   1372  -1560  -1155   -865  -2743  -1566  -1131  -2454   -835  -2560  -1711   -940  -2012   2095  -1218   2262   -875  -1878  -2802  -2279   747
     -   -149   -500    233     43   -381    399    106   -626    210   -466   -720    275    394     45     96    359    117   -369   -294   -249 
     -    -12  -7442  -8484   -894  -1115   -701  -1378      *      * 
   748   -866  -2379   1637   1568  -2681  -1617   -431  -2445   1553  -2386  -1494   -241  -1818      4   -638   -711   1377  -1995  -2560  -1841   748
     -   -149   -500    233     43   -381    399    106   -626    210   -466   -720    275    394     45     96    359    117   -369   -294   -249 
     -    -12  -7442  -8484   -894  -1115   -701  -1378      *      * 
   749  -2778  -2273  -5122  -4604   -858  -4822  -3693   1941  -4337   2728    335  -4511  -4206  -3461  -4004  -4138  -2677   -355  -2553  -2584   749
     -   -149   -500    233     43   -381    399    106   -626    210   -466   -720    275    394     45     96    359    117   -369   -294   -249 
     -    -12  -7442  -8484   -894  -1115   -701  -1378      *      * 
   750   1067  -2323   -178   1548  -2634  -1617   -426  -2389    -87  -2342  -1454   1797  -1813   1959   -610   -702   -805  -1948  -2523  -1816   750
     -   -149   -500    233     43   -381    399    106   -626    210   -466   -720    275    394     45     96    359    117   -369   -294   -249 
     -    -12  -7442  -8484   -894  -1115   -701  -1378      *      * 
   751   1110  -1541   -769   -335  -1756   1024   -538  -1489   -257  -1649   -866   -556  -1851   1900   -677   -700   -661  -1207  -1950   2034   751
     -   -149   -500    233     43   -381    399    106   -626    210   -466   -720    275    394     45     96    359    117   -369   -294   -249 
     -    -12  -7442  -8484   -894  -1115   -701  -1378      *      * 
   752   -873  -2300   -459   1491  -2654  -1712   -368  -2374    180  -2289  -1405   1759  -1845   1962   1626   -738   -804  -1946  -2421  -1790   752
     -   -149   -500    233     43   -381    399    106   -626    210   -466   -720    275    394     45     96    359    117   -369   -294   -249 
     -    -12  -7442  -8484   -894  -1115   -701  -1378      *      * 
   753  -1169  -2708   1824   1653  -2959  -1703   -677  -2736   -495    693  -1855   1942  -2005   -275  -1090   -981  -1149  -2300  -2899  -2133   753
     -   -149   -500    233     43   -381    399    106   -626    210   -466   -720    275    394     45     96    359    117   -369   -294   -249 
     -    -12  -7442  -8484   -894  -1115   -701  -1378      *      * 
   754   -903  -2298   1670   1580  -2581  -1638   -507  -2301   -236  -2318  -1461   -292  -1864    -93   -781   1196   -872   1083  -2546  -1847   754
     -   -149   -500    233     43   -381    399    106   -626    210   -466   -720    275    394     45     96    359    117   -369   -294   -249 
     -    -12  -7442  -8484   -894  -1115   -701  -1378      *      * 
   755   2192  -1002  -2509  -2100  -1470  -1851  -1601   -739  -1850   1027   -616  -1734  -2274  -1656  -1945  -1068   1675   -592  -1998  -1649   755
     -   -149   -500    233     43   -381    399    106   -626    210   -466   -720    275    394     45     96    359    117   -369   -294   -249 
     -    -12  -7442  -8484   -894  -1115   -701  -1378      *      * 
   756   1185  -1060  -1941  -1494   -888  -2096   2693   -582  -1163   1777   -226  -1425  -2274  -1107  -1312  -1219   -875   -523  -1424   -931   756
     -   -149   -500    233     43   -381    399    106   -626    210   -466   -720    275    394     45     96    359    117   -369   -294   -249 
     -    -12  -7442  -8484   -894  -1115   -701  -1378      *      * 
   757   1218  -2155   -423   -287  -2797  -1695   -778  -2538   -439  -2554  -1719   2768  -2018   2097   -881   -912  -1031  -2074  -2750  -2110   757
     -   -149   -500    233     43   -381    399    106   -626    210   -466   -720    275    394     45     96    359    117   -369   -294   -249 
     -    -12  -7442  -8484   -894  -1115   -701  -1378      *      * 
   758  -1243  -2699   -216   1633  -2964  -1818   2740  -2761   -217  -2675  -1847   -444  -2074   2938   -625  -1067  -1198  -2341  -2789  -2105   758
     -   -149   -500    233     43   -381    399    106   -626    210   -466   -720    275    394     45     96    359    117   -369   -294   -249 
     -    -12  -7442  -8484   -894  -1115   -701  -1378      *      * 
   759   -932   -975  -2769  -2288  -1072  -2282  -1599    -22  -2004   1110   -216  -1976  -2514  -1776  -2038   2071   -984   1643  -1723  -1355   759
     -   -149   -500    233     43   -381    399    106   -626    210   -466   -720    275    394     45     96    359    117   -369   -294   -249 
     -    -12  -7442  -8484   -894  -1115   -701  -1378      *      * 
   760  -1829  -1629  -3538  -2972   -758  -3419  -2208   1835  -2519   2146    306  -2830  -3262   1936  -2482  -2548  -1750   -358  -1937  -1738   760
     -   -149   -500    233     43   -381    399    106   -626    210   -466   -720    275    394     45     96    359    117   -369   -294   -249 
     -    -12  -7442  -8484   -894  -1115   -701  -1378      *      * 
   761   -915  -2322   -438    -75  -2688   1052   -416  -2407   1619  -2330  -1455   1777  -1878   1980   -270   -781   -853  -1981  -2468  -1837   761
     -   -149   -500    233     43   -381    399    106   -626    210   -466   -720    275    394     45     96    359    117   -369   -294   -249 
     -    -12  -7442  -8484   -894  -1115   -701  -1378      *      * 
   762  -1016  -2446   -282   2316  -2811  -1728   -527  -2547   1611  -2479  -1615   -377  -1940   -101   -511   1212   -972  -2112  -2630  -1965   762
     -   -149   -500    233     43   -381    399    106   -626    210   -466   -720    275    394     45     96    359    117   -369   -294   -249 
     -    -12  -7442  -8484   -894  -1115   -701  -1378      *      * 
   763   1169  -1028  -2861  -2350   -362  -2515  -1227   -288  -2012   1909     25  -2011  -2594  -1719  -1971  -1631  -1078   -330  -1048   2313   763
     -   -149   -500    233     43   -381    399    106   -626    210   -466   -720    275    394     45     96    359    117   -369   -294   -249 
     -    -12  -7442  -8484   -894  -1115   -701  -1378      *      * 
   764   -820  -2107   -704   1426  -2433  -1751   -324  -2111    295  -2073   2356   -408  -1836   1935   1665   -720   -738  -1737  -2240  -1665   764
     -   -149   -500    233     43   -381    399    106   -626    210   -466   -720    275    394     45     96    359    117   -369   -294   -249 
     -    -12  -7442  -8484   -894  -1115   -701  -1378      *      * 
   765   1014  -2099   -517   1441  -2423  -1661   2488  -2134    215  -2097  -1217   -314  -1770    135   1594   -635   -678  -1731  -2267  -1644   765
     -   -149   -500    233     43   -381    399    106   -626    210   -466   -720    275    394     45     96    359    117   -369   -294   -249 
     -    -12  -7442  -8484   -894  -1115   -701  -1378      *      * 
   766  -1031  -2196   -479   1526  -2333  -1820   -569  -2009   -114    675  -1273   -502  -2000   2847   -493   -942   -974  -1744  -2373  -1778   766
     -   -149   -500    233     43   -381    399    106   -626    210   -466   -720    275    394     45     96    359    117   -369   -294   -249 
     -    -12  -7442  -8484   -894  -1115   -701  -1378      *      * 
   767   1039  -1546   -906   -342   1579  -1762   -426  -1335     -7  -1485   -722   -560  -1858   1896   1553   -739   -647  -1099  -1811  -1273   767
     -   -149   -500    233     43   -381    399    106   -626    210   -466   -720    275    394     45     96    359    117   -369   -294   -249 
     -    -12  -7442  -8484   -894  -1115   -701  -1378      *      * 
   768   -834  -2247   1502    -44  -2602  -1698   -346  -2320   1622  -2243  -1356   -336   1394     99   1612   -705   -764  -1894  -2380  -1752   768
     -   -149   -500    233     43   -381    399    106   -626    210   -466   -720    275    394     45     96    359    117   -369   -294   -249 
     -    -12  -7442  -8484   -894  -1115   -701  -1378      *      * 
   769   -875  -1656   -809   1462  -1703  -1817   -676  -1499   -407  -1676   -947   -700  -2016   -392   -779   -921   2309  -1263   3413  -1363   769
     -   -149   -500    233     43   -381    399    106   -626    210   -466   -720    275    394     45     96    359    117   -369   -294   -249 
     -    -12  -7442  -8484   -894  -1115   -701  -1378      *      * 
   770   1026  -1724   -746   -196  -1970  -1701   -369  -1576   1541  -1705   -897   -445  -1803   1908   -276   -669   -634   1037  -2009  -1460   770
     -   -149   -500    233     43   -381    399    106   -626    210   -466   -720    275    394     45     96    359    117   -369   -294   -249 
     -    -12  -7442  -8484   -894  -1115   -701  -1378      *      * 
   771  -2054   3351  -4312  -3943  -1097  -3355  -2875   -355  -3519   2702    -86  -3433  -3495  -3054  -3299  -2736  -2128   -692  -2345  -2113   771
     -   -149   -500    233     43   -381    399    106   -626    210   -466   -720    275    394     45     96    359    117   -369   -294   -249 
     -    -12  -7442  -8484   -894  -1115   -701  -1378      *      * 
   772  -1374   3064  -1522   -836  -2826  -2201   -634  -2404   2595  -2344  -1579   -967  -2286   2103    206  -1319  -1266  -2098  -2437  -2051   772
     -   -149   -500    233     43   -381    399    106   -626    210   -466   -720    275    394     45     96    359    117   -369   -294   -249 
     -    -12  -7442  -8484   -894  -1115   -701  -1378      *      * 
   773   1986  -2278   -259   1597  -2612  -1714   2732  -2367   -359  -2396  -1573   -437  -1983   -267   -841   -912  -1013  -1976  -2609  -1940   773
     -   -149   -500    233     43   -381    399    106   -626    210   -466   -720    275    394     45     96    359    117   -369   -294   -249 
     -    -12  -7442  -8484   -894  -1115   -701  -1378      *      * 
   774   -837  -1864   -908   -316  -2113  -1819   -402  -1751    207    605  -1014   -545  -1902   1960   1649   1099   -759  -1463  -2073  -1555   774
     -   -149   -500    233     43   -381    399    106   -626    210   -466   -720    275    394     45     96    359    117   -369   -294   -249 
     -    -12  -7442  -8484   -894  -1115   -701  -1378      *      * 
   775   1135  -1305   -993   1359  -1582  -1709   -639   -988   -438  -1374   -642   -697  -1891   -351   -842   -739   1404   1227  -1854  -1358   775
     -   -149   -500    233     43   -381    399    106   -626    210   -466   -720    275    394     45     96    359    117   -369   -294   -249 
     -    -12  -7442  -8484   -894  -1115   -701  -1378      *      * 
   776   -733  -1328   -912   1309   1674  -1831   -551   -943   -445    753   -460   1646  -1943   -344   -832   -850   -678   -789  -1514   -923   776
     -   -149   -500    233     43   -381    399    106   -626    210   -466   -720    275    394     45     96    359    117   -369   -294   -249 
     -    -12  -7442  -8484   -894  -1115   -701  -1378      *      * 
   777   1071  -2061   1595   1525  -2294  -1646   -474   1220   -197  -2040  -1217   -323  -1839    -75   -717   -733   -785  -1576  -2339  -1689   777
     -   -149   -500    233     43   -381    399    106   -626    210   -466   -720    275    394     45     96    359    117   -369   -294   -249 
     -    -12  -7442  -8484   -894  -1115   -701  -1378      *      * 
   778   -909  -2275   1615    -23  -1969  -1696   2597  -2271   -161  -2238  -1403   -337  -1881   1997   -666   -777   -862  -1883  -2131   2067   778
     -   -149   -500    233     43   -381    399    106   -626    210   -466   -720    275    394     45     96    359    117   -369   -294   -249 
     -    -12  -7442  -8484   -894  -1115   -701  -1378      *      * 
   779   1043  -1747   -496   1404   1499  -1620   -347  -1611    -16  -1712   -895   -334  -1745   1857   -485   -601   -593  -1309  -2008  -1401   779
     -   -149   -500    233     43   -381    399    106   -626    210   -466   -720    275    394     45     96    359    117   -369   -294   -249 
     -    -12  -7442  -8484   -894  -1115   -701  -1378      *      * 
   780   -848  -2005   -796   -234  -2303  -1792   -376  -1952    244  -1974  -1144   1685  -1881   1942   1681   -777   -769   1065  -2180  -1635   780
     -   -149   -500    233     43   -381    399    106   -626    210   -466   -720    275    394     45     96    359    117   -369   -294   -249 
     -  -1425  -7442   -686   -894  -1115   -701  -1378      *      * 
   781   2811   -448  -1277  -1273  -1739   -747  -1189  -1041  -1220  -1553  -1017   -875  -1385  -1109  -1332   -160   -263   -647  -2045  -1728   781
     -   -149   -500    233     43   -381    399    106   -626    210   -466   -720    275    394     45     96    359    117   -369   -294   -249 
     -    -33  -6050  -7092   -894  -1115   -631  -1497      *      * 
   782   1330  -1897   -406    -50  -2405  -1528   -353  -2096   1840  -2094  -1246   1991  -1734     63   -203   -619   -680  -1682  -2275  -1684   782
     -   -149   -500    233     43   -381    399    106   -626    210   -466   -720    275    394     45     96    359    117   -369   -294   -249 
     -    -16  -7102  -8144   -894  -1115  -1462   -651      *      * 
   783   -646  -1258  -1008   -722   2187  -1611   -678  -1345   -750  -1528   -841   2069  -1926   -615  -1105   1536   -729  -1083  -1376   -579   783
     -   -149   -500    233     43   -381    399    106   -626    210   -466   -720    275    394     45     96    359    117   -369   -294   -249 
     -    -16  -7102  -8144   -894  -1115   -372  -2139      *      * 
   784   -735  -1966   -426   1435  -2196  -1644   -364  -1883     30    514  -1089   -320   1345   1931   -424   -652   -679  -1545  -2194  -1574   784
     -   -149   -500    233     43   -381    399    106   -626    210   -466   -720    275    394     45     96    359    117   -369   -294   -249 
     -    -12  -7442  -8484   -894  -1115   -701  -1378      *      * 
   785   1008  -2131   -504   1425  -2471  -1651   -289  -2188    237  -2131  -1240   -297  -1758   1942   1583   -620   -669  -1769  -2286  -1656   785
     -   -149   -500    233     43   -381    399    106   -626    210   -466   -720    275    394     45     96    359    117   -369   -294   -249 
     -    -12  -7442  -8484   -894  -1115   -701  -1378      *      * 
   786   1080   -940  -1656   1201   -981  -2057   -897   -153   -977    903   -120  -1187  -2145   -836  -1234  -1090   -692   1440  -1456  -1048   786
     -   -149   -500    233     43   -381    399    106   -626    210   -466   -720    275    394     45     96    359    117   -369   -294   -249 
     -    -12  -7442  -8484   -894  -1115   -701  -1378      *      * 
   787   -787   -766  -2551  -1996   -800  -2220  -1251     47  -1714   1020     31  -1747   1470  -1471  -1746  -1321   1451   1588  -1362  -1006   787
     -   -149   -500    233     43   -381    399    106   -626    210   -466   -720    275    394     45     96    359    117   -369   -294   -249 
     -    -12  -7442  -8484   -894  -1115   -701  -1378      *      * 
   788   1132  -1047  -3659  -3112  -1174  -3111  -2162   2011  -2810   -553   2721  -2730  -3091  -2501  -2716  -2250  -1285   1911  -1985  -1631   788
     -   -149   -500    233     43   -381    399    106   -626    210   -466   -720    275    394     45     96    359    117   -369   -294   -249 
     -    -12  -7442  -8484   -894  -1115   -701  -1378      *      * 
   789   1075  -2157   1619   1537  -2396  -1638   -472  -2090   -191    600  -1302   -300  -1839    -65   -720   -737   -809  -1728  -2406  -1737   789
     -   -149   -500    233     43   -381    399    106   -626    210   -466   -720    275    394     45     96    359    117   -369   -294   -249 
     -    -12  -7442  -8484   -894  -1115   -701  -1378      *      * 
   790  -1536  -1420  -2876   1259   -912  -3066  -1927   1848  -2191   2017    117  -2368  -3014  -1957  -2270  -2184  -1474    -19  -1922  -1647   790
     -   -149   -500    233     43   -381    399    106   -626    210   -466   -720    275    394     45     96    359    117   -369   -294   -249 
     -    -12  -7442  -8484   -894  -1115   -701  -1378      *      * 
   791  -1256  -1547  -1832  -1333   -393  -2389   -754  -1050   -866  -1040   2690  -1356  -2458   2886  -1062  -1453  -1190  -1010   -980   2395   791
     -   -149   -500    233     43   -381    399    106   -626    210   -466   -720    275    394     45     96    359    117   -369   -294   -249 
     -    -12  -7442  -8484   -894  -1115   -701  -1378      *      * 
   792  -1016  -1408  -1853  -1217  -1506  -2125   -884   -991   -327    924   -594  -1236  -2263   -669   1750  -1233   2353   -892  -1832  -1448   792
     -   -149   -500    233     43   -381    399    106   -626    210   -466   -720    275    394     45     96    359    117   -369   -294   -249 
     -    -12  -7442  -8484   -894  -1115   -701  -1378      *      * 
   793  -1311  -2284   1896   -444  -2658   2298  -1141  -2351  -1138    878  -1820   -734  -2269   -844  -1681  -1265  -1390  -2041  -2870  -2234   793
     -   -149   -500    233     43   -381    399    106   -626    210   -466   -720    275    394     45     96    359    117   -369   -294   -249 
     -    -12  -7442  -8484   -894  -1115   -701  -1378      *      * 
   794   1067  -2094   1577     30  -2461  -1583   -408  -2193    -71  -2189  -1309   -278  -1772   1962   -587   -630   1364  -1768  -2400  -1725   794
     -   -149   -500    233     43   -381    399    106   -626    210   -466   -720    275    394     45     96    359    117   -369   -294   -249 
     -    -12  -7442  -8484   -894  -1115   -701  -1378      *      * 
   795  -1203  -2598   -495   2337  -2989  -1886   -556  -2682   1726  -2561  -1722   -515  -2065   2058   -218  -1045  -1126  -2270  -2655  -2067   795
     -   -149   -500    233     43   -381    399    106   -626    210   -466   -720    275    394     45     96    359    117   -369   -294   -249 
     -    -12  -7442  -8484   -894  -1115   -701  -1378      *      * 
   796  -1212  -1425  -1657   1365   -486  -2367   -897   -785  -1185   1798   -372  -1377  -2458  -1074  -1408  -1474  -1153   -790  -1108   2360   796
     -   -149   -500    233     43   -381    399    106   -626    210   -466   -720    275    394     45     96    359    117   -369   -294   -249 
     -    -12  -7442  -8484   -894  -1115   -701  -1378      *      * 
   797   1056  -2091   -313   1464  -2443  -1571   -342  -2181     31  -2157  -1263   -244  -1732   1940   -475   1117   -656  -1749  -2350  -1674   797
     -   -149   -500    233     43   -381    399    106   -626    210   -466   -720    275    394     45     96    359    117   -369   -294   -249 
     -    -12  -7442  -8484   -894  -1115   -701  -1378      *      * 
   798  -1187  -2790   1862   1678  -3061  -1703   2730  -2860   -479  -2784  -1930   -313  -2009   2062  -1072   -986  -1167  -2394  -2959  -2176   798
     -   -149   -500    233     43   -381    399    106   -626    210   -466   -720    275    394     45     96    359    117   -369   -294   -249 
     -    -12  -7442  -8484   -894  -1115   -701  -1378      *      * 
   799   1323  -1641  -3502  -3245  -1217  -2737  -2540   -445  -2914   2635   -193  -2773  -3065  -2610  -2832  -2050  -1701   -689  -2364  -2130   799
     -   -149   -500    233     43   -381    399    106   -626    210   -466   -720    275    394     45     96    359    117   -369   -294   -249 
     -    -12  -7442  -8484   -894  -1115   -701  -1378      *      * 
   800   1004  -1746   -583   1384  -1965  -1643   -328   1131   1478  -1706   -888   -352  -1748     71   -363   -603   -586  -1266  -2018  -1434   800
     -   -149   -500    233     43   -381    399    106   -626    210   -466   -720    275    394     45     96    359    117   -369   -294   -249 
     -    -12  -7442  -8484   -894  -1115   -701  -1378      *      * 
   801   1083  -1975   -726   -210  -2448   1032   -424  -2134    133  -2125  -1263   -459  -1843   1954   1650   -700   -735  -1730  -2309  -1730   801
     -   -149   -500    233     43   -381    399    106   -626    210   -466   -720    275    394     45     96    359    117   -369   -294   -249 
     -   -353  -7442  -2244   -894  -1115   -701  -1378      *      * 
   802  -1527  -3358   2349   2061  -3554  -1575   -850  -3443   -990  -3328  -2604   2345  -2065   -501  -1775  -1218  -1572  -2935  -3519  -2561   802
     -   -149   -500    233     43   -381    399    106   -626    210   -466   -720    275    394     45     96    359    117   -369   -294   -249 
     -   -466  -7105  -1895   -894  -1115  -1456   -654      *      * 
   803  -1742  -1344  -3962  -3457   -450  -3668  -2641   2515  -3157   2053    687  -3270  -3340  -2624  -3002  -2903  -1676    619  -1928  -1776   803
     -   -149   -500    233     43   -381    399    106   -626    210   -466   -720    275    394     45     96    359    117   -369   -294   -249 
     -    -21  -6660  -7702   -894  -1115  -1953   -431      *      * 
   804   -903  -2324    335   2179  -2613  -1363   -316  -2387     42  -2324  -1539    -11  -1680   2635   -389   -717   -880  -1981  -2474  -1787   804
     -   -149   -500    233     43   -381    399    106   -626    210   -466   -720    275    394     45     96    359    117   -369   -294   -249 
     -    -21  -6660  -7702   -894  -1115  -1953   -431      *      * 
   805  -1165  -1450  -1347  -1232   2908  -2018   -403  -1226  -1272  -1234   -844   2584  -2282  -1062  -1484  -1286  -1217  -1130   -240    813   805
     -   -149   -500    233     43   -381    399    106   -626    210   -466   -720    275    394     45     96    359    117   -369   -294   -249 
     -    -21  -6660  -7702   -894  -1115   -254  -2631      *      * 
   806  -1271  -2358  -1361   -636   1737  -2139   -495  -2363   1840  -2271  -1477   -809  -2175   2060   1923  -1182  -1136  -2047  -2341  -1904   806
     -   -149   -500    233     43   -381    399    106   -626    210   -466   -720    275    394     45     96    359    117   -369   -294   -249 
     -    -12  -7442  -8484   -894  -1115   -701  -1378      *      * 
   807   -886  -1985   -873   -295  -2257  -1837   -395   1208    250  -1931  -1118   1690  -1917   1979   1675   -827   -800  -1585  -2151  -1625   807
     -   -149   -500    233     43   -381    399    106   -626    210   -466   -720    275    394     45     96    359    117   -369   -294   -249 
     -    -12  -7442  -8484   -894  -1115   -701  -1378      *      * 
   808  -1764  -2802  -1745   1488  -3437  -2446   -647  -2928   1970  -2680  -1926  -1095  -2471   -218   2819  -1632  -1568  -2612  -2623  -2329   808
     -   -149   -500    233     43   -381    399    106   -626    210   -466   -720    275    394     45     96    359    117   -369   -294   -249 
     -    -12  -7442  -8484   -894  -1115   -701  -1378      *      * 
   809   1038  -1790   -499   1406  -1998  -1623   -337  -1657     29    501   -924   -326  -1744   1861   -430   -600   -598  -1349  -2055  -1457   809
     -   -149   -500    233     43   -381    399    106   -626    210   -466   -720    275    394     45     96    359    117   -369   -294   -249 
     -    -12  -7442  -8484   -894  -1115   -701  -1378      *      * 
   810   1093   -780  -2169  -1581   1832  -2144   -939   -212  -1236   1026    132  -1458  -2207  -1089   1407  -1197   -694   -167  -1145   -729   810
     -   -149   -500    233     43   -381    399    106   -626    210   -466   -720    275    394     45     96    359    117   -369   -294   -249 
     -    -12  -7442  -8484   -894  -1115   -701  -1378      *      * 
   811   1134  -2450   -167   2363  -2806  -1696   -601  -2550   -283  -2519  -1668   -362  -1954   2028   -784   -887  -1011  -2118  -2710  -2011   811
     -   -149   -500    233     43   -381    399    106   -626    210   -466   -720    275    394     45     96    359    117   -369   -294   -249 
     -    -12  -7442  -8484   -894  -1115   -701  -1378      *      * 
   812   1237  -1888   -547   2368  -2611  -1624   -801  -2266   -536  -2378  -1547   -590  -1957   -419  -1015   -801   1530  -1822  -2649  -2035   812
     -   -149   -500    233     43   -381    399    106   -626    210   -466   -720    275    394     45     96    359    117   -369   -294   -249 
     -    -12  -7442  -8484   -894  -1115   -701  -1378      *      * 
   813   -653  -1859   1428    -18  -2111  -1607   -324  -1799     65    480  -1011   -305  -1733     90   1508   1099   -601  -1455  -2119  -1503   813
     -   -149   -500    233     43   -381    399    106   -626    210   -466   -720    275    394     45     96    359    117   -369   -294   -249 
     -    -12  -7442  -8484   -894  -1115   -701  -1378      *      * 
   814   -671   -757  -1947  -1387   1785  -2042   -879   -191  -1151   -554     60  -1317  -2127   1767  -1306  -1088   1390   1415  -1185   -771   814
     -   -149   -500    233     43   -381    399    106   -626    210   -466   -720    275    394     45     96    359    117   -369   -294   -249 
     -    -12  -7442  -8484   -894  -1115   -701  -1378      *      * 
   815   -736  -1943   -514   -108  -2307   1022   2542  -2017    -11  -2049  -1197   -384  -1808   1953   -446   -666   1374  -1636  -2274  -1658   815
     -   -149   -500    233     43   -381    399    106   -626    210   -466   -720    275    394     45     96    359    117   -369   -294   -249 
     -    -12  -7442  -8484   -894  -1115   -701  -1378      *      * 
   816   -671  -1931   -416   1442  -2179  -1603   -317  -1875     68    473  -1060   -279  -1732   1879   -404   1101   -616  -1519  -2165  -1535   816
     -   -149   -500    233     43   -381    399    106   -626    210   -466   -720    275    394     45     96    359    117   -369   -294   -249 
     -    -12  -7442  -8484   -894  -1115   -701  -1378      *      * 
   817  -1704  -1717  -3555  -3238  -1093  -2961  -2512   -347  -2821   2640    -61  -2864  -3183  -2566  -2747  -2259   1622   -640  -2281  -2051   817
     -   -149   -500    233     43   -381    399    106   -626    210   -466   -720    275    394     45     96    359    117   -369   -294   -249 
     -    -12  -7442  -8484   -894  -1115   -701  -1378      *      * 
   818   2246  -2015  -1599  -1238  -3118  -1996  -1175  -2687   2644  -2756  -2006  -1265  -2371   -816   -493  -1284  -1345  -2227  -2882  -2514   818
     -   -149   -500    233     43   -381    399    106   -626    210   -466   -720    275    394     45     96    359    117   -369   -294   -249 
     -    -12  -7442  -8484   -894  -1115   -701  -1378      *      * 
   819   -656  -1788   -520   1383  -1991  -1631   -332  -1648     48    522   -915   -332  -1746   1889   -402   -604   1305  -1343  -2045  -1451   819
     -   -149   -500    233     43   -381    399    106   -626    210   -466   -720    275    394     45     96    359    117   -369   -294   -249 
     -    -12  -7442  -8484   -894  -1115   -701  -1378      *      * 
   820  -1013  -1429  -1660  -1076  -1476  -2125   -833   -922   1591   1709   -541  -1146  -2235   -603   -477  -1213   1460   -838  -1817  -1426   820
     -   -149   -500    233     43   -381    399    106   -626    210   -466   -720    275    394     45     96    359    117   -369   -294   -249 
     -    -12  -7442  -8484   -894  -1115   -701  -1378      *      * 
   821  -1053  -2249   -668   2266  -2520  -1874   -506  -2157   1685    638  -1361   -543  -2009    -94   -188   -955   -975  -1843  -2382  -1828   821
     -   -149   -500    233     43   -381    399    106   -626    210   -466   -720    275    394     45     96    359    117   -369   -294   -249 
     -    -12  -7442  -8484   -894  -1115   -701  -1378      *      * 
   822   2119  -1861   -606   1607  -2794  -1606   -949  -2511   -723  -2584  -1738   -678  -2002   -576  -1205   1366   -955  -1985  -2825  -2213   822
     -   -149   -500    233     43   -381    399    106   -626    210   -466   -720    275    394     45     96    359    117   -369   -294   -249 
     -    -12  -7442  -8484   -894  -1115   -701  -1378      *      * 
   823  -1729  -3229   -100   2563  -3538  -1961  -1049  -3377   -776  -3262  -2527   -606  -2364   3108  -1224  -1492  -1733  -2939  -3357  -2632   823
     -   -149   -500    233     43   -381    399    106   -626    210   -466   -720    275    394     45     96    359    117   -369   -294   -249 
     -    -12  -7442  -8484   -894  -1115   -701  -1378      *      * 
   824  -1742  -1694  -2782  -2530   -831  -2913   2918   3226  -1943  -1047   -794  -2320  -3083  -2038  -1966  -2226  -1749   -452  -1534   -728   824
     -   -149   -500    233     43   -381    399    106   -626    210   -466   -720    275    394     45     96    359    117   -369   -294   -249 
     -    -12  -7442  -8484   -894  -1115   -701  -1378      *      * 
   825   -871  -2277   -481   1488  -2634    985   -372  -2349    181  -2271  -1391   -356  -1848   1962   1657   -741   -802  -1926  -2408  -1784   825
     -   -149   -500    233     43   -381    399    106   -626    210   -466   -720    275    394     45     96    359    117   -369   -294   -249 
     -    -12  -7442  -8484   -894  -1115   -701  -1378      *      * 
   826  -1013  -2402   -242   1585  -2746  -1714   -563  -2476   -182  -2446  -1596   -378  -1946   2865   -641   -875   1440  -2059  -2632  -1959   826
     -   -149   -500    233     43   -381    399    106   -626    210   -466   -720    275    394     45     96    359    117   -369   -294   -249 
     -    -12  -7442  -8484   -894  -1115   -701  -1378      *      * 
   827   -825  -2151   -557   1438  -2309  -1720   2528  -2164   1612  -2123  -1262   -368  -1831     82   -191   -713   -752  -1778  -2217   1973   827
     -   -149   -500    233     43   -381    399    106   -626    210   -466   -720    275    394     45     96    359    117   -369   -294   -249 
     -    -12  -7442  -8484   -894  -1115   -701  -1378      *      * 
   828   1124   -790  -2317  -1717   -726  -2232  -1063   1602  -1323   1029    112  -1575  -2287  -1200   1412  -1294   -742     15  -1271   -914   828
     -   -149   -500    233     43   -381    399    106   -626    210   -466   -720    275    394     45     96    359    117   -369   -294   -249 
     -    -12  -7442  -8484   -894  -1115   -701  -1378      *      * 
   829  -1376  -2876   1922   -110  -3234  -1805   -845  -3021   1656  -2953  -2141   -455   2617   -456  -1135  -1180  -1376  -2565  -3111  -2367   829
     -   -149   -500    233     43   -381    399    106   -626    210   -466   -720    275    394     45     96    359    117   -369   -294   -249 
     -    -12  -7442  -8484   -894  -1115   -701  -1378      *      * 
   830  -1172  -2761   1829   1675  -3033  -1697   2762  -2830   -485  -2762  -1908   -310  -2002   -265  -1084   1243  -1154  -2367  -2943  -2162   830
     -   -149   -500    233     43   -381    399    106   -626    210   -466   -720    275    394     45     96    359    117   -369   -294   -249 
     -    -12  -7442  -8484   -894  -1115   -701  -1378      *      * 
   831  -1582  -2861   2791   -273  -2490   1405  -1082  -3019  -1201  -3019  -2318   -612  -2334   -821  -1842  -1407  -1639  -2624  -2796   2410   831
     -   -149   -500    233     43   -381    399    106   -626    210   -466   -720    275    394     45     96    359    117   -369   -294   -249 
     -    -12  -7442  -8484   -894  -1115   -701  -1378      *      * 
   832  -1112  -2126   -396   2407  -2382   1211   -834  -2023   -620    779  -1431   -609  -2107   -494  -1084  -1064  -1120  -1746  -2535  -1933   832
     -   -149   -500    233     43   -381    399    106   -626    210   -466   -720    275    394     45     96    359    117   -369   -294   -249 
     -    -12  -7442  -8484   -894  -1115   -701  -1378      *      * 
   833   -885  -2185   1643     -7  -2429   1071   -505  -2146   -222    588  -1348   -325  -1868   1998   -741   -773   -850  -1781  -2439  -1771   833
     -   -149   -500    233     43   -381    399    106   -626    210   -466   -720    275    394     45     96    359    117   -369   -294   -249 
     -    -12  -7442  -8484   -894  -1115   -701  -1378      *      * 
   834   1160  -1289  -1349   1341  -1510  -2093  -1124   2449  -1066  -1142   -592  -1185  -2291   -951  -1389  -1229   -948   -166  -1988  -1537   834
     -   -149   -500    233     43   -381    399    106   -626    210   -466   -720    275    394     45     96    359    117   -369   -294   -249 
     -    -12  -7442  -8484   -894  -1115   -701  -1378      *      * 
   835  -1937  -2584  -2517  -1433  -2998  -2674   -745  -2456   2005   1772  -1679  -1402  -2646   -352   2121  -1906  -1707  -2293  -2463  -2244   835
     -   -149   -500    233     43   -381    399    106   -626    210   -466   -720    275    394     45     96    359    117   -369   -294   -249 
     -    -12  -7442  -8484   -894  -1115   -701  -1378      *      * 
   836   -698  -1812   -446   1436  -2023  -1633   -395  -1678    -70    568   -972   1669  -1780     -4   -542   -648   1334  -1372  -2102  -1500   836
     -   -149   -500    233     43   -381    399    106   -626    210   -466   -720    275    394     45     96    359    117   -369   -294   -249 
     -    -12  -7442  -8484   -894  -1115   -701  -1378      *      * 
   837   1175  -1195  -3591  -3079  -1077  -2979  -2192    384  -2772   1975    -81  -2696  -3045  -2435  -2688  -2150  -1374   1783  -2006  -1707   837
     -   -149   -500    233     43   -381    399    106   -626    210   -466   -720    275    394     45     96    359    117   -369   -294   -249 
     -    -12  -7442  -8484   -894  -1115   -701  -1378      *      * 
   838   -686  -2088   -320   1480  -2422  -1571   -321  -2158     63  -2133  -1238   -234  -1722   1903   -437   1124   1321  -1731  -2325  -1651   838
     -   -149   -500    233     43   -381    399    106   -626    210   -466   -720    275    394     45     96    359    117   -369   -294   -249 
     -    -12  -7442  -8484   -894  -1115   -701  -1378      *      * 
   839   -653   2782   1432   -348  -1586  -1708   -530  -1090   -305  -1386   -643   -572  -1855   1878   -728   -724   -622   1160  -1830  -1310   839
     -   -149   -500    233     43   -381    399    106   -626    210   -466   -720    275    394     45     96    359    117   -369   -294   -249 
     -    -12  -7442  -8484   -894  -1115   -701  -1378      *      * 
   840   -972  -1910   -529   2265  -1904  -1824   2634   1346   -303  -1792  -1071   -560  -2010   -284   -705   -950   -925  -1366  -2106  -1488   840
     -   -149   -500    233     43   -381    399    106   -626    210   -466   -720    275    394     45     96    359    117   -369   -294   -249 
     -    -12  -7442  -8484   -894  -1115   -701  -1378      *      * 
   841   -814  -1839   -870   -286  -2068  -1803   -389  -1692   1613    607   -971   -522  -1883   1917   -117   -780   1347  -1414  -2050  -1529   841
     -   -149   -500    233     43   -381    399    106   -626    210   -466   -720    275    394     45     96    359    117   -369   -294   -249 
     -   -803  -7442  -1247   -894  -1115   -701  -1378      *      * 
   842  -1742  -1344  -3962  -3458   -450  -3668  -2641   2514  -3157   2054    688  -3270  -3340  -2624  -3002  -2903  -1677    618  -1928  -1776   842
     -   -149   -500    233     43   -381    399    106   -626    210   -466   -720    275    394     45     96    359    117   -369   -294   -249 
     -    -21  -6660  -7702   -894  -1115   -863  -1151      *      * 
   843   1443  -1021  -1226   -778  -1369  -1622   -752   -626   -582  -1122   -470   -848  -1876   2131   -885   -728   -572   1591  -1728  -1282   843
     -   -149   -500    233     43   -381    399    106   -626    210   -466   -720    275    394     45     96    359    117   -369   -294   -249 
     -    -16  -7105  -8148   -894  -1115   -373  -2133      *      * 
   844  -1334  -2541   -874   -509  -3061   1201   -639  -2706   1790  -2581  -1774   -735  -2200   2967    -33  -1213  -1253  -2320  -2641  -2156   844
     -   -149   -500    233     43   -381    399    106   -626    210   -466   -720    275    394     45     96    359    117   -369   -294   -249 
     -    -12  -7442  -8484   -894  -1115   -701  -1378      *      * 
   845  -1326  -2926   1880   2457  -3207  -1763   -767  -3004   -557  -2918  -2089   -374  -2097   -369   1710  -1112  -1311  -2541  -3082  -2305   845
     -   -149   -500    233     43   -381    399    106   -626    210   -466   -720    275    394     45     96    359    117   -369   -294   -249 
     -    -12  -7442  -8484   -894  -1115   -701  -1378      *      * 
   846   -780  -1571   -962   1330  -1529  -1835   -443  -1303    -17    638   -708   -615  -1915   -132   1588   -819   -706  -1092  -1735   1994   846
     -   -149   -500    233     43   -381    399    106   -626    210   -466   -720    275    394     45     96    359    117   -369   -294   -249 
     -    -12  -7442  -8484   -894  -1115   -701  -1378      *      * 
   847   1132  -2448   -169   2346  -2803  -1696   -599  -2548   -280  -2517  -1665   -362  -1952   2059   -780   -885  -1009  -2116  -2707  -2008   847
     -   -149   -500    233     43   -381    399    106   -626    210   -466   -720    275    394     45     96    359    117   -369   -294   -249 
     -    -12  -7442  -8484   -894  -1115   -701  -1378      *      * 
   848  -1036  -2308   -326   -208  -2875  -1709   -733  -2652   -384  -2625  -1779   1896  -2017   2938   -836   1292  -1063  -2177  -2787  -2116   848
     -   -149   -500    233     43   -381    399    106   -626    210   -466   -720    275    394     45     96    359    117   -369   -294   -249 
     -    -12  -7442  -8484   -894  -1115   -701  -1378      *      * 
   849  -1060   -862  -3284  -2681   1919  -2658  -1543    212  -2328   1230    239  -2264  -2658  -1945  -2179  -1759   1443   1642  -1352  -1017   849
     -   -149   -500    233     43   -381    399    106   -626    210   -466   -720    275    394     45     96    359    117   -369   -294   -249 
     -    -12  -7442  -8484   -894  -1115   -701  -1378      *      * 
   850   -748  -2060   1515     -1  -2299  -1643   2494  -2030   1549    493  -1176   -299  -1775     84   -358   -645   -688  -1657  -2240  -1599   850
     -   -149   -500    233     43   -381    399    106   -626    210   -466   -720    275    394     45     96    359    117   -369   -294   -249 
     -    -12  -7442  -8484   -894  -1115   -701  -1378      *      * 
   851   -675  -1950   -457    -55  -2419  -1573   -419  -2144    -39  -2148  -1265   1745  -1762   1929   -520   1153   1396  -1709  -2355  -1709   851
     -   -149   -500    233     43   -381    399    106   -626    210   -466   -720    275    394     45     96    359    117   -369   -294   -249 
     -    -12  -7442  -8484   -894  -1115   -701  -1378      *      * 
   852  -1596  -2592  -1810   -947  -3121  -2383   -590  -2638   1924    784  -1709  -1049  -2387   2150   2022  -1497  -1414  -2344  -2484  -2163   852
     -   -149   -500    233     43   -381    399    106   -626    210   -466   -720    275    394     45     96    359    117   -369   -294   -249 
     -    -12  -7442  -8484   -894  -1115   -701  -1378      *      * 
   853  -2778  -2273  -5122  -4604   -858  -4822  -3693   1941  -4337   2728    335  -4511  -4206  -3461  -4004  -4138  -2677   -355  -2553  -2584   853
     -   -149   -500    233     43   -381    399    106   -626    210   -466   -720    275    394     45     96    359    117   -369   -294   -249 
     -    -12  -7442  -8484   -894  -1115   -701  -1378      *      * 
   854   1132  -2221   -536   2262  -2641  -1751   -494  -2334     46  -2302  -1450   -456  -1926    -69   1667   -830   -891  -1928  -2468  -1866   854
     -   -149   -500    233     43   -381    399    106   -626    210   -466   -720    275    394     45     96    359    117   -369   -294   -249 
     -    -12  -7442  -8484   -894  -1115   -701  -1378      *      * 
   855   -978  -2118   -644   2234  -2386  -1838   -499   1255   1652  -2037  -1256   -521  -1974    -94   -267   -903   -908  -1598  -2318  -1757   855
     -   -149   -500    233     43   -381    399    106   -626    210   -466   -720    275    394     45     96    359    117   -369   -294   -249 
     -    -12  -7442  -8484   -894  -1115   -701  -1378      *      * 
   856  -1225  -2224  -1104   -593  -2498  -2065   -586  -2134   2513    714  -1389   1803  -2170   -193     22  -1167  -1129  -1861  -2326  -1850   856
     -   -149   -500    233     43   -381    399    106   -626    210   -466   -720    275    394     45     96    359    117   -369   -294   -249 
     -    -12  -7442  -8484   -894  -1115   -701  -1378      *      * 
   857   -630  -1518  -1058   -685  -2440   1272   2767  -2140   -656  -2261  -1422   -807  -1931   -576  -1074   1340   1581  -1657  -2539  -2000   857
     -   -149   -500    233     43   -381    399    106   -626    210   -466   -720    275    394     45     96    359    117   -369   -294   -249 
     -  -1418  -7442   -690   -894  -1115   -701  -1378      *      * 
   858   -779  -1121  -1336  -1512  -2483   3340  -1585  -2529  -1747  -2669  -2107  -1347  -1793  -1616  -1815   -979  -1115  -1945  -2216  -2302   858
     -   -149   -500    233     43   -381    399    106   -626    210   -466   -720    275    394     45     96    359    117   -369   -294   -249 
     -    -33  -6057  -7099   -894  -1115  -2305   -326      *      * 
   859  -1385  -1212  -2562  -2316   -137  -2469  -1621    479  -1888   2616    736  -2188  -2553  -1742  -1854  -2011  -1400    118  -1296   -911   859
     -   -149   -500    233     43   -381    399    106   -626    210   -466   -720    275    394     45     96    359    117   -369   -294   -249 
     -    -33  -6057  -7099   -894  -1115  -2305   -326      *      * 
   860  -1003  -1936    369   3065  -2326  -1207   -508  -2128   -365  -2212  -1630   -115  -1633   -224   -786   -876  -1057  -1818  -2221  -1757   860
     -   -149   -500    233     43   -381    399    106   -626    210   -466   -720    275    394     45     96    359    117   -369   -294   -249 
     -    -33  -6057  -7099   -894  -1115   -195  -2982      *      * 
   861   1021  -1964   -595    -60  -2320  -1639   -310  -2014   1570  -2010  -1137   -336  -1752   1929   -210   -600   1319  -1623  -2207  -1599   861
     -   -149   -500    233     43   -381    399    106   -626    210   -466   -720    275    394     45     96    359    117   -369   -294   -249 
     -    -12  -7442  -8484   -894  -1115   -701  -1378      *      * 
   862   -644  -1451   -901   -356  -1665  -1709   -466  -1268   1484    646   -686   -566  -1834   -132   -476   1088   1353  -1028  -1839  -1331   862
     -   -149   -500    233     43   -381    399    106   -626    210   -466   -720    275    394     45     96    359    117   -369   -294   -249 
     -    -12  -7442  -8484   -894  -1115   -701  -1378      *      * 
   863  -2195  -2224  -2787  -2486  -1075  -3272  -2046   -714  -1709   2654   -126  -2498  -3301   2106  -1754  -2614  -2148  -1199  -2194  -1840   863
     -   -149   -500    233     43   -381    399    106   -626    210   -466   -720    275    394     45     96    359    117   -369   -294   -249 
     -    -12  -7442  -8484   -894  -1115   -701  -1378      *      * 
   864   -923  -1297  -1533  -1255  -1301   2149   2766   1596  -1063  -1395   -756  -1265  -2255  -1041  -1279  -1164   -980   -889  -1731  -1165   864
     -   -149   -500    233     43   -381    399    106   -626    210   -466   -720    275    394     45     96    359    117   -369   -294   -249 
     -    -12  -7442  -8484   -894  -1115   -701  -1378      *      * 
   865  -1014  -2429   -202   2327  -2765  -1702   -564  -2503   -208  -2469  -1616   -359  -1940   2049   -687   -869   1439  -2080  -2655  -1968   865
     -   -149   -500    233     43   -381    399    106   -626    210   -466   -720    275    394     45     96    359    117   -369   -294   -249 
     -    -12  -7442  -8484   -894  -1115   -701  -1378      *      * 
   866  -2075  -1612  -4643  -4220  -1613  -4335  -3747   2823  -4062   1242   -409  -3986  -4065  -3719  -4024  -3617  -2043   2033  -3114  -2834   866
     -   -149   -500    233     43   -381    399    106   -626    210   -466   -720    275    394     45     96    359    117   -369   -294   -249 
     -    -12  -7442  -8484   -894  -1115   -701  -1378      *      * 
   867   -738  -2144   1474      1  -2488  -1649   -287  -2207   1590  -2145  -1251   -292  -1757    160   1563   -618   1314  -1784  -2296  -1663   867
     -   -149   -500    233     43   -381    399    106   -626    210   -466   -720    275    394     45     96    359    117   -369   -294   -249 
     -    -12  -7442  -8484   -894  -1115   -701  -1378      *      * 
   868  -1003  -2225   -954   -339  -2599  -1905   2606  -2254    360  -2187  -1348   -571  -1976   1995   1779   -905   1417  -1893  -2307  -1791   868
     -   -149   -500    233     43   -381    399    106   -626    210   -466   -720    275    394     45     96    359    117   -369   -294   -249 
     -    -12  -7442  -8484   -894  -1115   -701  -1378      *      * 
   869  -1030  -2191   -481   1526  -2325  -1821   -570  -2000   -116    709  -1266   -503  -2000   2829   -495   -943   -974  -1738  -2370  -1775   869
     -   -149   -500    233     43   -381    399    106   -626    210   -466   -720    275    394     45     96    359    117   -369   -294   -249 
     -    -12  -7442  -8484   -894  -1115   -701  -1378      *      * 
   870  -1554  -1572  -2518  -2045   -133  -2788   -988   -829  -1533   1925   -360  -1891  -2807   2025  -1617  -1889  -1482   -936   -835   2482   870
     -   -149   -500    233     43   -381    399    106   -626    210   -466   -720    275    394     45     96    359    117   -369   -294   -249 
     -    -12  -7442  -8484   -894  -1115   -701  -1378      *      * 
   871   -765  -2029   -480   1452  -2304    974   -357  -1990   1548    511  -1159   -339  -1797     65   -315   -673   -704  -1630  -2235  -1622   871
     -   -149   -500    233     43   -381    399    106   -626    210   -466   -720    275    394     45     96    359    117   -369   -294   -249 
     -    -12  -7442  -8484   -894  -1115   -701  -1378      *      * 
   872   -910  -2311   -563   1490  -2679  -1759   2593  -2386   1646  -2291  -1414   -393  -1876   1973   -111   -778   -832  -1965  -2409  -1805   872
     -   -149   -500    233     43   -381    399    106   -626    210   -466   -720    275    394     45     96    359    117   -369   -294   -249 
     -    -12  -7442  -8484   -894  -1115   -701  -1378      *      * 
   873  -1635  -1889   1675  -1431   -106  -2577   -829  -1380  -1607   1029   -967  -1477  -2727  -1342  -1885  -1769  -1593  -1348   -763   3432   873
     -   -149   -500    233     43   -381    399    106   -626    210   -466   -720    275    394     45     96    359    117   -369   -294   -249 
     -    -12  -7442  -8484   -894  -1115   -701  -1378      *      * 
   874   1303  -2211   -333   2488  -3109   1353  -1048  -2859   -915  -2897  -2072   -639  -2119   -684  -1453  -1023  -1203  -2314  -3115  -2440   874
     -   -149   -500    233     43   -381    399    106   -626    210   -466   -720    275    394     45     96    359    117   -369   -294   -249 
     -    -12  -7442  -8484   -894  -1115   -701  -1378      *      * 
   875  -2079  -3970   2128   3186  -4161  -1922  -1323  -4127  -1633  -3986  -3365   -525  -2479  -1006  -2528  -1722  -2162  -3593  -4136  -3124   875
     -   -149   -500    233     43   -381    399    106   -626    210   -466   -720    275    394     45     96    359    117   -369   -294   -249 
     -    -12  -7442  -8484   -894  -1115   -701  -1378      *      * 
   876   -681   2931  -1106   -567  -2002  -1689   -653  -1628   -222  -1784   -995   1735  -1912   -307   1641   -742   1495  -1311  -2113  -1617   876
     -   -149   -500    233     43   -381    399    106   -626    210   -466   -720    275    394     45     96    359    117   -369   -294   -249 
     -    -12  -7442  -8484   -894  -1115   -701  -1378      *      * 
   877  -1088  -2122  -1197   -522  -2459  -2012   -465  -2063   1772    667  -1263   -715  -2068    -55   1807   1138   -979  -1766  -2230  -1774   877
     -   -149   -500    233     43   -381    399    106   -626    210   -466   -720    275    394     45     96    359    117   -369   -294   -249 
     -    -12  -7442  -8484   -894  -1115   -701  -1378      *      * 
   878  -2039  -2947  -1826  -1206  -3612  -2581   -811  -3125   2728  -2854  -2152  -1277  -2650   3109    341  -1908  -1837  -2836  -2754  -2505   878
     -   -149   -500    233     43   -381    399    106   -626    210   -466   -720    275    394     45     96    359    117   -369   -294   -249 
     -    -12  -7442  -8484   -894  -1115   -701  -1378      *      * 
   879  -2172  -2940  -2235  -1467  -3591  -2704   -904  -3173    359  -2893  -2221  -1471  -2765   3690   2155  -2070  -1965  -2905  -2758  -2542   879
     -   -149   -500    233     43   -381    399    106   -626    210   -466   -720    275    394     45     96    359    117   -369   -294   -249 
     -    -12  -7442  -8484   -894  -1115   -701  -1378      *      * 
   880   -838  -1366  -1297   -711   1741  -1981   -590   -934   1492    788   -425   -861  -2044   1861   -518   -980   -763   -824  -1548  -1022   880
     -   -149   -500    233     43   -381    399    106   -626    210   -466   -720    275    394     45     96    359    117   -369   -294   -249 
     -    -12  -7442  -8484   -894  -1115   -701  -1378      *      * 
   881   1123  -2617   1795   1637  -2903  -1666   -585  -2685   -348  -2622  -1752   -284  -1934   2026   -925   -877  -1030  -2227  -2802  -2044   881
     -   -149   -500    233     43   -381    399    106   -626    210   -466   -720    275    394     45     96    359    117   -369   -294   -249 
     -    -12  -7442  -8484   -894  -1115   -701  -1378      *      * 
   882  -1013  -2402   -242   1585  -2747  -1714   -563  -2476   -182  -2446  -1597   -378  -1946   2866   -641   -875   1438  -2059  -2632  -1959   882
     -   -149   -500    233     43   -381    399    106   -626    210   -466   -720    275    394     45     96    359    117   -369   -294   -249 
     -    -12  -7442  -8484   -894  -1115   -701  -1378      *      * 
   883   1183  -1363  -1611  -1066  -1452  -2055   -864   -896   1540   1702   -531  -1134  -2200   -649   -618  -1149   -915   -798  -1813  -1414   883
     -   -149   -500    233     43   -381    399    106   -626    210   -466   -720    275    394     45     96    359    117   -369   -294   -249 
     -   -803  -7442  -1247   -894  -1115   -701  -1378      *      * 
   884   -482   -722  -1889  -1473   -809  -1653  -1078    -17  -1139   -227   3316  -1288  -1965  -1059  -1267   -853   2111     -1  -1483  -1113   884
     -   -149   -500    233     43   -381    399    106   -626    210   -466   -720    275    394     45     96    359    117   -369   -294   -249 
     -    -21  -6660  -7702   -894  -1115   -863  -1151      *      * 
   885  -1598  -2589  -1287   -765  -3161  -2193   -529  -2732   2204  -2517  -1792   -888  -2290   3301    491  -1472  -1434  -2425  -2468  -2147   885
     -   -149   -500    233     43   -381    399    106   -626    210   -466   -720    275    394     45     96    359    117   -369   -294   -249 
     -    -16  -7105  -8148   -894  -1115  -1456   -654      *      * 
   886   -923  -2300   -361   1718  -2688  -1668   -301  -2377   1926  -2266  -1417   -300  -1820   2236     52   -777   -842  -1969  -2365  -1785   886
     -   -149   -500    233     43   -381    399    106   -626    210   -466   -720    275    394     45     96    359    117   -369   -294   -249 
     -    -16  -7105  -8148   -894  -1115   -373  -2133      *      * 
   887   -784  -1433  -1111   -693  -1687  -1810   -767   1399   -461  -1479   -796   -843  -2025   2832   -780   1189   -798   -980  -1961  -1466   887
     -   -149   -500    233     43   -381    399    106   -626    210   -466   -720    275    394     45     96    359    117   -369   -294   -249 
     -    -12  -7442  -8484   -894  -1115   -701  -1378      *      * 
   888   1982  -1315  -1393   -905   1853  -1881   -789  -1095   1519  -1334   -666   -992  -2081   -611   -823   -966   -808   -912  -1680  -1121   888
     -   -149   -500    233     43   -381    399    106   -626    210   -466   -720    275    394     45     96    359    117   -369   -294   -249 
     -    -12  -7442  -8484   -894  -1115   -701  -1378      *      * 
   889  -1222  -2479  -1142   1469  -2960  -2058   -459  -2578   1811  -2418  -1584   -699  -2113   2056   1898  -1097  -1096  -2198  -2454  -1992   889
     -   -149   -500    233     43   -381    399    106   -626    210   -466   -720    275    394     45     96    359    117   -369   -294   -249 
     -    -12  -7442  -8484   -894  -1115   -701  -1378      *      * 
   890  -2547  -2088  -4928  -4365   -834  -4535  -3402   2732  -4102   1634   2975  -4196  -4020  -3286  -3790  -3773  -2448   -287  -2432  -2449   890
     -   -149   -500    233     43   -381    399    106   -626    210   -466   -720    275    394     45     96    359    117   -369   -294   -249 
     -    -12  -7442  -8484   -894  -1115   -701  -1378      *      * 
   891   -603   -997  -1364   -842  -1119  -1800   2542   1384   -670   -986   -285   -924  -1954   -572   -970   1113   1402   -520  -1487  -1049   891
     -   -149   -500    233     43   -381    399    106   -626    210   -466   -720    275    394     45     96    359    117   -369   -294   -249 
     -    -12  -7442  -8484   -894  -1115   -701  -1378      *      * 
   892  -1013  -2402   -242   1585  -2746  -1714   -563  -2476   -182  -2446  -1596   -378  -1946   2865   -641   -875   1440  -2059  -2632  -1959   892
     -   -149   -500    233     43   -381    399    106   -626    210   -466   -720    275    394     45     96    359    117   -369   -294   -249 
     -    -12  -7442  -8484   -894  -1115   -701  -1378      *      * 
   893  -1071  -2064   -573   1521  -2090  -1887   -650  -1728   -230   1618  -1079   -601  -2066   1994   -591  -1027  -1015  -1555  -2273  -1719   893
     -   -149   -500    233     43   -381    399    106   -626    210   -466   -720    275    394     45     96    359    117   -369   -294   -249 
     -    -12  -7442  -8484   -894  -1115   -701  -1378      *      * 
   894   -648  -1054  -1224   1245  -1115  -1858   -664   -536   -601    795   -246   -858  -1964   -494   -933   1044   -603   1282  -1496  -1052   894
     -   -149   -500    233     43   -381    399    106   -626    210   -466   -720    275    394     45     96    359    117   -369   -294   -249 
     -    -12  -7442  -8484   -894  -1115   -701  -1378      *      * 
   895  -1204  -2810   1842   1664  -3087   1228   -691  -2885   1601  -2808  -1956   -319  -2019   -283  -1094  -1001  -1186  -2417  -2983  -2198   895
     -   -149   -500    233     43   -381    399    106   -626    210   -466   -720    275    394     45     96    359    117   -369   -294   -249 
     -    -12  -7442  -8484   -894  -1115   -701  -1378      *      * 
   896  -1398  -3037   1913   1708  -3309  -1774   -818  -3116   2486  -3022  -2203   -379  -2133   -425  -1227  -1169  -1390  -2645  -3187  -2386   896
     -   -149   -500    233     43   -381    399    106   -626    210   -466   -720    275    394     45     96    359    117   -369   -294   -249 
     -    -12  -7442  -8484   -894  -1115   -701  -1378      *      * 
   897   1207  -1051  -3054  -2509   -512  -2564  -1423   -238  -2114   1947    132  -2145  -2642  -1822  -2042  -1693  -1116   -338   3498   -755   897
     -   -149   -500    233     43   -381    399    106   -626    210   -466   -720    275    394     45     96    359    117   -369   -294   -249 
     -    -12  -7442  -8484   -894  -1115   -701  -1378      *      * 
   898   -920  -2150   -230   1560   1727   1079   -561  -2109   -322  -2171  -1353   1806  -1908   -180   -843   -822   -895  -1760  -2395  -1713   898
     -   -149   -500    233     43   -381    399    106   -626    210   -466   -720    275    394     45     96    359    117   -369   -294   -249 
     -    -12  -7442  -8484   -894  -1115   -701  -1378      *      * 
   899   -938  -1093  -2376  -2035   -697   2185  -1234   -722  -1826  -1160   -576  -1740  -2420  -1611  -1896  -1312  -1022   1555  -1266   2389   899
     -   -149   -500    233     43   -381    399    106   -626    210   -466   -720    275    394     45     96    359    117   -369   -294   -249 
     -    -12  -7442  -8484   -894  -1115   -701  -1378      *      * 
   900   -825   -786  -2407  -1800   -553  -2267  -1008   1582   1287   1033    146  -1615  -2305  -1234  -1404  -1328   -760    -82  -1113   2139   900
     -   -149   -500    233     43   -381    399    106   -626    210   -466   -720    275    394     45     96    359    117   -369   -294   -249 
     -    -12  -7442  -8484   -894  -1115   -701  -1378      *      * 
   901  -1343  -2879   1904    -74  -3195  -1788   -790  -2993   -533  -2912  -2092   2816  -2123   -395   1723  -1141  -1332  -2537  -3063  -2311   901
     -   -149   -500    233     43   -381    399    106   -626    210   -466   -720    275    394     45     96    359    117   -369   -294   -249 
     -    -12  -7442  -8484   -894  -1115   -701  -1378      *      * 
   902   -621  -1434   -995   -563  -1984   1151   -746  -1611   -483  -1800  -1010   -720  -1892   1958   -889   1240   -687   1252  -2163  -1647   902
     -   -149   -500    233     43   -381    399    106   -626    210   -466   -720    275    394     45     96    359    117   -369   -294   -249 
     -    -12  -7442  -8484   -894  -1115   -701  -1378      *      * 
   903  -1447  -1323  -3063  -2438  -1035  -2981  -1755   2600   1399   1224    -43  -2299  -2942  -1779  -1702  -2101  -1380    117  -1894  -1586   903
     -   -149   -500    233     43   -381    399    106   -626    210   -466   -720    275    394     45     96    359    117   -369   -294   -249 
     -    -12  -7442  -8484   -894  -1115   -701  -1378      *      * 
   904   -725  -1830   -716   -163  -2078  -1712   -342   1120   1551  -1796   -973   -420  -1805   1920   -197   1097   -656  -1412  -2061  -1502   904
     -   -149   -500    233     43   -381    399    106   -626    210   -466   -720    275    394     45     96    359    117   -369   -294   -249 
     -    -12  -7442  -8484   -894  -1115   -701  -1378      *      * 
   905   -760   -882  -2010  -1532  -1035   1028  -1139   1635  -1359   -806   -201   1652  -2252  -1183  -1536  -1186   -760   1569  -1529  -1136   905
     -   -149   -500    233     43   -381    399    106   -626    210   -466   -720    275    394     45     96    359    117   -369   -294   -249 
     -    -12  -7442  -8484   -894  -1115   -701  -1378      *      * 
   906   -691  -2000   1512     47  -2270  -1586   -343  -1984      8  -2009   2357   -259  -1737   1895   -495   1101   -644  -1605  -2247  -1593   906
     -   -149   -500    233     43   -381    399    106   -626    210   -466   -720    275    394     45     96    359    117   -369   -294   -249 
     -    -12  -7442  -8484   -894  -1115   -701  -1378      *      * 
   907  -1216  -1156  -2689  -2125   2879  -2627  -1208   1721   1379   -453   -104  -1929  -2653  -1524  -1601  -1723  -1156   -195  -1190   -548   907
     -   -149   -500    233     43   -381    399    106   -626    210   -466   -720    275    394     45     96    359    117   -369   -294   -249 
     -    -12  -7442  -8484   -894  -1115   -701  -1378      *      * 
   908   -725  -2095   1504   1458  -2367  -1601   -334   1118     47  -2083  -1209   -249  -1747     97   1517   -611   -671  -1683  -2299  -1636   908
     -   -149   -500    233     43   -381    399    106   -626    210   -466   -720    275    394     45     96    359    117   -369   -294   -249 
     -    -12  -7442  -8484   -894  -1115   -701  -1378      *      * 
   909   1347  -2095   -445   1694  -3151   2294  -1185  -2894  -1085  -2961  -2145   -747  -2158   -840  -1604  -1041  -1226  -2318  -3190  -2547   909
     -   -149   -500    233     43   -381    399    106   -626    210   -466   -720    275    394     45     96    359    117   -369   -294   -249 
     -    -12  -7442  -8484   -894  -1115   -701  -1378      *      * 
   910  -1518  -2896   2759   -191  -2492  -1874   -955  -2962   -965  -2932  -2201   2054  -2265   -660  -1573  -1324  -1537  -2570   3626  -1848   910
     -   -149   -500    233     43   -381    399    106   -626    210   -466   -720    275    394     45     96    359    117   -369   -294   -249 
     -    -12  -7442  -8484   -894  -1115   -701  -1378      *      * 
   911   1067  -1781  -1192   -544  -2010  -1956   -490   1308   1653  -1704   -945   -727  -2023   -125   1734   -965   -858  -1324  -2009  -1554   911
     -   -149   -500    233     43   -381    399    106   -626    210   -466   -720    275    394     45     96    359    117   -369   -294   -249 
     -    -12  -7442  -8484   -894  -1115   -701  -1378      *      * 
   912  -3042  -2510  -4934  -4583   3175  -4623  -2336   -469  -4267   2292    170  -4022  -4143  -3280  -3845  -3929  -2924  -1157  -1451   -660   912
     -   -149   -500    233     43   -381    399    106   -626    210   -466   -720    275    394     45     96    359    117   -369   -294   -249 
     -    -12  -7442  -8484   -894  -1115   -701  -1378      *      * 
   913   -897  -1791  -1053   -447  -2007  -1895   -461   1243    172  -1710   -945   -651   1427   1962   1679   -897   -813  -1355  -2016  -1534   913
     -   -149   -500    233     43   -381    399    106   -626    210   -466   -720    275    394     45     96    359    117   -369   -294   -249 
     -    -12  -7442  -8484   -894  -1115   -701  -1378      *      * 
   914  -1173  -2405   -940   -438  -2890  -1977   -518  -2538   2491  -2423  -1593   -662  -2093   2087     65   1184  -1083  -2150  -2497  -1999   914
     -   -149   -500    233     43   -381    399    106   -626    210   -466   -720    275    394     45     96    359    117   -369   -294   -249 
     -    -12  -7442  -8484   -894  -1115   -701  -1378      *      * 
   915  -3306  -2634  -4412  -4441   3359  -4165   -819  -1946  -4030   1222  -1400  -3034  -4025  -3018  -3555  -3369  -3196  -2218    -89   2950   915
     -   -149   -500    233     43   -381    399    106   -626    210   -466   -720    275    394     45     96    359    117   -369   -294   -249 
     -    -12  -7442  -8484   -894  -1115   -701  -1378      *      * 
   916   1079   -943  -1651   1212   -986  -2056   -896   -153   -973    875   -124  -1184  -2144   -833  -1232  -1089   -693   1457  -1459  -1051   916
     -   -149   -500    233     43   -381    399    106   -626    210   -466   -720    275    394     45     96    359    117   -369   -294   -249 
     -    -12  -7442  -8484   -894  -1115   -701  -1378      *      * 
   917   1086  -1864   -529    -70  -2247  -1588   2496  -1959     20  -1993  -1128   -344  -1748   1903   -438   1142   -623  -1568  -2221  -1598   917
     -   -149   -500    233     43   -381    399    106   -626    210   -466   -720    275    394     45     96    359    117   -369   -294   -249 
     -    -12  -7442  -8484   -894  -1115   -701  -1378      *      * 
   918  -2035  -3230   -360   3247  -4032   1541  -1643  -3980  -1758  -3912  -3242   -993  -2670  -1345  -2379  -1854  -2172  -3419  -3860  -3242   918
     -   -149   -500    233     43   -381    399    106   -626    210   -466   -720    275    394     45     96    359    117   -369   -294   -249 
     -    -12  -7442  -8484   -894  -1115   -701  -1378      *      * 
   919  -1626  -1340  -3883  -3354  -1108  -3408  -2481   2693  -3045   1278    -60  -3032  -3334  -2693  -2951  -2574   1531    461  -2178  -1898   919
     -   -149   -500    233     43   -381    399    106   -626    210   -466   -720    275    394     45     96    359    117   -369   -294   -249 
     -    -12  -7442  -8484   -894  -1115   -701  -1378      *      * 
   920   -716  -1260  -1364   -993  -1661  -1752  -1000  -1196   -850  -1479   2679   1826  -2064   -797  -1150   -900   2398   -972  -1998  -1541   920
     -   -149   -500    233     43   -381    399    106   -626    210   -466   -720    275    394     45     96    359    117   -369   -294   -249 
     -    -12  -7442  -8484   -894  -1115   -701  -1378      *      * 
   921   1171  -1029  -2859  -2349   -359  -2514  -1223   -291  -2011   1892     21  -2010  -2594  -1718  -1970  -1630  -1078   -332  -1043   2348   921
     -   -149   -500    233     43   -381    399    106   -626    210   -466   -720    275    394     45     96    359    117   -369   -294   -249 
     -    -12  -7442  -8484   -894  -1115   -701  -1378      *      * 
   922   -718  -1547   1430   -256  -1438  -1735   -454   1253   -245  -1440   -697   -505  -1859   1875   -682   -746   -663  -1036  -1717   1961   922
     -   -149   -500    233     43   -381    399    106   -626    210   -466   -720    275    394     45     96    359    117   -369   -294   -249 
     -    -12  -7442  -8484   -894  -1115   -701  -1378      *      * 
   923   1035  -1694   -709   -194  -1925  -1689   -388  -1557   1524    583   -876   1638  -1803     -6   -349   -669   -633  -1272  -1995  -1443   923
     -   -149   -500    233     43   -381    399    106   -626    210   -466   -720    275    394     45     96    359    117   -369   -294   -249 
     -    -12  -7442  -8484   -894  -1115   -701  -1378      *      * 
   924   1161   -810  -2045  -1516   -889  -2064  -1046   -113  -1304    931    -66   1590  -2198  -1121  -1459  -1142   -695   1512  -1382   -998   924
     -   -149   -500    233     43   -381    399    106   -626    210   -466   -720    275    394     45     96    359    117   -369   -294   -249 
     -    -12  -7442  -8484   -894  -1115   -701  -1378      *      * 
   925  -1435  -1202  -3459  -2888  -1409  -3172  -2189   2001  -2296   -727   -415  -2651  -3164  -2315   1568  -2325  -1400   2566  -2241  -1861   925
     -   -149   -500    233     43   -381    399    106   -626    210   -466   -720    275    394     45     96    359    117   -369   -294   -249 
     -    -12  -7442  -8484   -894  -1115   -701  -1378      *      * 
   926   -743  -1947   1468    -76  -2132  -1679   2489  -1868    111    544  -1070   -357  -1793     66   1541   -666   -678  -1533  -2124  -1508   926
     -   -149   -500    233     43   -381    399    106   -626    210   -466   -720    275    394     45     96    359    117   -369   -294   -249 
     -    -12  -7442  -8484   -894  -1115   -701  -1378      *      * 
   927  -1058  -1335  -2054  -1407  -1321  -2222   -974   -798   -477   1761   -412  -1383  -2338   -811   1718  -1336   1521   -758  -1746  -1386   927
     -   -149   -500    233     43   -381    399    106   -626    210   -466   -720    275    394     45     96    359    117   -369   -294   -249 
     -    -12  -7442  -8484   -894  -1115   -701  -1378      *      * 
   928   2261  -1585  -1184  -1024  -2899   1429  -1335  -2610  -1093  -2734  -1900  -1064  -2102   2140  -1453   -860   -990  -1999  -2979  -2481   928
     -   -149   -500    233     43   -381    399    106   -626    210   -466   -720    275    394     45     96    359    117   -369   -294   -249 
     -    -12  -7442  -8484   -894  -1115   -701  -1378      *      * 
   929  -1044  -2302   -504   -269  -2863  -1773   -647  -2587   1658  -2534  -1689   2731  -2021   -234   -483   1261  -1037  -2138  -2673  -2064   929
     -   -149   -500    233     43   -381    399    106   -626    210   -466   -720    275    394     45     96    359    117   -369   -294   -249 
     -    -12  -7442  -8484   -894  -1115   -701  -1378      *      * 
   930   -937  -2142   -470   1505  -2351  -1763   -496  -2029    -38  -2027   2467   -442  -1928   2808   -432   -846   -880  -1720  -2338  -1736   930
     -   -149   -500    233     43   -381    399    106   -626    210   -466   -720    275    394     45     96    359    117   -369   -294   -249 
     -    -12  -7442  -8484   -894  -1115   -701  -1378      *      * 
   931   -818  -1879   -712   -238  -1347  -1782   2581  -1771    -73  -1818  -1037   -492  -1893   1913   -486   1113   -758  -1477  -1640   2064   931
     -   -149   -500    233     43   -381    399    106   -626    210   -466   -720    275    394     45     96    359    117   -369   -294   -249 
     -    -12  -7442  -8484   -894  -1115   -701  -1378      *      * 
   932   -895  -1239  -1442   1277   1890  -2088   2626   -798   -806    854   -358  -1051  -2165   -690  -1103  -1106   -834   -697  -1054   -307   932
     -   -149   -500    233     43   -381    399    106   -626    210   -466   -720    275    394     45     96    359    117   -369   -294   -249 
     -    -12  -7442  -8484   -894  -1115   -701  -1378      *      * 
   933   -641   -681  -2157  -1615   -658    963   -952   1568  -1364   -582     64  -1439  -2141  -1147  -1449  -1097   1422    -92  -1141   2109   933
     -   -149   -500    233     43   -381    399    106   -626    210   -466   -720    275    394     45     96    359    117   -369   -294   -249 
     -    -12  -7442  -8484   -894  -1115   -701  -1378      *      * 
   934  -2206  -2996  -2701  -1499  -3802  -2790   -736  -3150   2065  -2818  -2124  -1448  -2737   2250   2907  -2077  -1914  -2899  -2680  -2539   934
     -   -149   -500    233     43   -381    399    106   -626    210   -466   -720    275    394     45     96    359    117   -369   -294   -249 
     -    -12  -7442  -8484   -894  -1115   -701  -1378      *      * 
   935  -3315  -2639  -4413  -4446   3388  -4168   -817  -1958  -4034   1187  -1413  -3033  -4028  -3020  -3559  -3372  -3205  -2228    -86   2932   935
     -   -149   -500    233     43   -381    399    106   -626    210   -466   -720    275    394     45     96    359    117   -369   -294   -249 
     -    -12  -7442  -8484   -894  -1115   -701  -1378      *      * 
   936   -772  -1087  -1817  -1392  -1266  -1920   3641   -704  -1096  -1176   -545  -1328  -2194  -1061  -1290  -1070   1560   1487  -1704  -1232   936
     -   -149   -500    233     43   -381    399    106   -626    210   -466   -720    275    394     45     96    359    117   -369   -294   -249 
     -    -12  -7442  -8484   -894  -1115   -701  -1378      *      * 
   937   -706  -1131  -2257  -1982  -1864   2309  -1679  -1324  -1797   1009  -1039  -1646  -2239  -1650  -1933   -991   1743  -1069  -2306  -1937   937
     -   -149   -500    233     43   -381    399    106   -626    210   -466   -720    275    394     45     96    359    117   -369   -294   -249 
     -    -12  -7442  -8484   -894  -1115   -701  -1378      *      * 
   938  -1567  -2680  -1337   -774  -3224  -2268   -632  -2805    396  -2615  -1840   1892  -2350   2166   2744  -1441  -1422  -2464  -2605  -2223   938
     -   -149   -500    233     43   -381    399    106   -626    210   -466   -720    275    394     45     96    359    117   -369   -294   -249 
     -    -12  -7442  -8484   -894  -1115   -701  -1378      *      * 
   939  -1125  -1351  -1939  -1375   -719  -2304   -804   -794   1553  -1146   -555  -1357  -2384   -865   -777  -1392  -1060   1407  -1209   3183   939
     -   -149   -500    233     43   -381    399    106   -626    210   -466   -720    275    394     45     96    359    117   -369   -294   -249 
     -    -12  -7442  -8484   -894  -1115   -701  -1378      *      * 
   940   1072   -899  -1611   1198   1757  -2003   -794   -353   -932    904     -2  -1131  -2082   -775  -1175  -1032   -645   -280  -1277   -846   940
     -   -149   -500    233     43   -381    399    106   -626    210   -466   -720    275    394     45     96    359    117   -369   -294   -249 
     -    -12  -7442  -8484   -894  -1115   -701  -1378      *      * 
   941   -791  -1166   1432   -807   1808   1036   -737   -738   -830    840   -334   -938  -2073   -662  -1160  -1009   -753   -620  -1391   -818   941
     -   -149   -500    233     43   -381    399    106   -626    210   -466   -720    275    394     45     96    359    117   -369   -294   -249 
     -    -12  -7442  -8484   -894  -1115   -701  -1378      *      * 
   942   -745  -2191   -390   1468  -2526  -1626   -303  -2261   1581  -2194  -1295   -261  -1753   1918   -269   1100   -683  -1825  -2347  -1689   942
     -   -149   -500    233     43   -381    399    106   -626    210   -466   -720    275    394     45     96    359    117   -369   -294   -249 
     -    -12  -7442  -8484   -894  -1115   -701  -1378      *      * 
   943   -824  -1645  -1038   -447  -1772  -1857   2543  -1442     77    661   -818   -646  -1941   -120   1624   1124   -750  -1209  -1879  -1370   943
     -   -149   -500    233     43   -381    399    106   -626    210   -466   -720    275    394     45     96    359    117   -369   -294   -249 
     -    -12  -7442  -8484   -894  -1115   -701  -1378      *      * 
   944   -646  -1922   -466   1418  -2204  -1598   -290  -1889   1500  -1925  -1059   -275  -1714    137   -328   1101   -590    948  -2159  -1532   944
     -   -149   -500    233     43   -381    399    106   -626    210   -466   -720    275    394     45     96    359    117   -369   -294   -249 
     -    -12  -7442  -8484   -894  -1115   -701  -1378      *      * 
   945   1114  -1758   -744   -237  -2286  -1607   -476  -1969    -35  -2021  -1165   1709  -1798    -65   1591   -619   1433  -1567  -2260  -1678   945
     -   -149   -500    233     43   -381    399    106   -626    210   -466   -720    275    394     45     96    359    117   -369   -294   -249 
     -    -12  -7442  -8484   -894  -1115   -701  -1378      *      * 
   946   2140  -1626  -1160   -763  -2670  -1616   -953  -2351   1659  -2434  -1588   -869  -1993   -579   -853   1351   -854  -1829  -2660  -2146   946
     -   -149   -500    233     43   -381    399    106   -626    210   -466   -720    275    394     45     96    359    117   -369   -294   -249 
     -   -345  -7442  -2272   -894  -1115   -701  -1378      *      * 
   947   -749  -1825   -717   -248  -2359  -1623   -388  -2021    260  -2031  -1209   2023  -1808     18   1940   -705   1682  -1639  -2207  -1683   947
     -   -149   -500    233     43   -381    399    106   -626    210   -466   -720    275    394     45     96    359    117   -369   -294   -249 
     -    -16  -7113  -8155   -894  -1115  -1445   -660      *      * 
   948  -1448  -2284  -1206   -978  -3240   1727  -1023  -2944   3020  -2859  -2121  -1103  -2354   -661   -316  -1429  -1495  -2497  -2799  -2483   948
     -   -149   -500    233     43   -381    399    106   -626    210   -466   -720    275    394     45     96    359    117   -369   -294   -249 
     -    -16  -7113  -8155   -894  -1115   -377  -2122      *      * 
   949   -882  -2075   -300   1522  -2274   1091   -548  -2053   -281  -2120  -1300   -390   1494   -167   -782   -798   -858  -1705  -2350   2046   949
     -   -149   -500    233     43   -381    399    106   -626    210   -466   -720    275    394     45     96    359    117   -369   -294   -249 
     -    -12  -7442  -8484   -894  -1115   -701  -1378      *      * 
   950   1081  -2422  -1211   -520  -2893  -2065   -456  -2504   1835  -2364  -1536   -718  -2113   2053   1891  -1093  -1081  -2137  -2416  -1963   950
     -   -149   -500    233     43   -381    399    106   -626    210   -466   -720    275    394     45     96    359    117   -369   -294   -249 
     -    -12  -7442  -8484   -894  -1115   -701  -1378      *      * 
   951   -709  -1202   1420   -611  -1223    954   -670   -774   -595    784   2519   -785  -1969   -468   -962   -882   -669   -646  -1608  -1146   951
     -   -149   -500    233     43   -381    399    106   -626    210   -466   -720    275    394     45     96    359    117   -369   -294   -249 
     -    -12  -7442  -8484   -894  -1115   -701  -1378      *      * 
   952   -735  -1378  -1039   1285  -1443  -1857   -534   1325   1457    698   -488   -692  -1935   -241   -531   -842   -667   -727  -1724  -1250   952
     -   -149   -500    233     43   -381    399    106   -626    210   -466   -720    275    394     45     96    359    117   -369   -294   -249 
     -    -12  -7442  -8484   -894  -1115   -701  -1378      *      * 
   953   1127  -1909   1633   -145  -2271  -1641   -582  -1880   -330  -2041  -1228   1808  -1877   -201   -835   -753   -800   1141  -2357  -1735   953
     -   -149   -500    233     43   -381    399    106   -626    210   -466   -720    275    394     45     96    359    117   -369   -294   -249 
     -    -12  -7442  -8484   -894  -1115   -701  -1378      *      * 
   954   -791   -909  -1864   1155   -881  -2166   -982   1594  -1132    944    -17  -1337  -2226   -978  -1344  -1200   1416      6  -1409  -1021   954
     -   -149   -500    233     43   -381    399    106   -626    210   -466   -720    275    394     45     96    359    117   -369   -294   -249 
     -    -12  -7442  -8484   -894  -1115   -701  -1378      *      * 
   955  -2221  -1816  -4610  -4166  -1188  -4195  -3414    468  -3900   2135    -38  -3913  -3944  -3398  -3749  -3478  -2187   2588  -2685  -2501   955
     -   -149   -500    233     43   -381    399    106   -626    210   -466   -720    275    394     45     96    359    117   -369   -294   -249 
     -    -12  -7442  -8484   -894  -1115   -701  -1378      *      * 
   956  -1650  -1988   1885  -1399  -2471  -2424  -2022   -500  -2212  -1923  -1595  -1598  -2865  -1853  -2650  -1942  -1775   3093  -3123  -2573   956
     -   -149   -500    233     43   -381    399    106   -626    210   -466   -720    275    394     45     96    359    117   -369   -294   -249 
     -    -12  -7442  -8484   -894  -1115   -701  -1378      *      * 
   957   1120  -1059   1384  -1731  -1262  -2483  -1451   1834  -1603   -833   -340  -1727  -2567  -1436  -1828  -1562   -998   1741  -1871  -1459   957
     -   -149   -500    233     43   -381    399    106   -626    210   -466   -720    275    394     45     96    359    117   -369   -294   -249 
     -    -12  -7442  -8484   -894  -1115   -701  -1378      *      * 
   958   -821  -2125   1597   1523  -2359  -1631   -447  -2051   -154    585  -1261   -293  -1822    -38   -677   -713   1371  -1692  -2368  -1704   958
     -   -149   -500    233     43   -381    399    106   -626    210   -466   -720    275    394     45     96    359    117   -369   -294   -249 
     -    -12  -7442  -8484   -894  -1115   -701  -1378      *      * 
   959   1151   -659  -2266  -1709   -698  -1980  -1002   1575  -1438   -593     56  -1484  -2134  -1208  -1499   1101   -606   -114   3306   -792   959
     -   -149   -500    233     43   -381    399    106   -626    210   -466   -720    275    394     45     96    359    117   -369   -294   -249 
     -    -12  -7442  -8484   -894  -1115   -701  -1378      *      * 
   960   1103  -1531   -750   -262  -1736  -1640   -459  -1457   -160  -1608   -814   -494  -1797   1870   -592   1133   -598  -1173  -1910   1939   960
     -   -149   -500    233     43   -381    399    106   -626    210   -466   -720    275    394     45     96    359    117   -369   -294   -249 
     -    -12  -7442  -8484   -894  -1115   -701  -1378      *      * 
   961   1354  -1798   1832   -641  -2870  -1616  -1166  -2530  -1041  -2687  -1869   -816  -2082   -827  -1527   -901   2540  -1998  -2970  -2382   961
     -   -149   -500    233     43   -381    399    106   -626    210   -466   -720    275    394     45     96    359    117   -369   -294   -249 
     -  -1418  -7442   -690   -894  -1115   -701  -1378      *      * 
   962   2818   -453  -1286  -1282  -1747   -752  -1198  -1051  -1230  -1562  -1026   -883  -1390  -1118  -1341   -165   -269   -656  -2053  -1737   962
     -   -149   -500    233     43   -381    399    106   -626    210   -466   -720    275    394     45     96    359    117   -369   -294   -249 
     -    -33  -6057  -7099   -894  -1115   -195  -2982      *      * 
   963  -1064  -2550   1784      6  -2930   1164   -650  -2711   -428  -2661  -1798   -332  -1963   2075  -1002   1259  -1059  -2242  -2848  -2099   963
     -   -149   -500    233     43   -381    399    106   -626    210   -466   -720    275    394     45     96    359    117   -369   -294   -249 
     -    -12  -7442  -8484   -894  -1115   -701  -1378      *      * 
   964   1313  -1586   -999   -631  -2648   1282   -922  -2366   -621  -2441  -1568   -767  -1916   2072  -1058   1351   -771  -1808  -2675  -2113   964
     -   -149   -500    233     43   -381    399    106   -626    210   -466   -720    275    394     45     96    359    117   -369   -294   -249 
     -    -12  -7442  -8484   -894  -1115   -701  -1378      *      * 
   965   -889  -1173  -2096  -1524  -1494  -2067  -1149   -534   -822  -1207   -605  -1441  -2298  -1024   1675  -1210   1561   2296  -1887  -1505   965
     -   -149   -500    233     43   -381    399    106   -626    210   -466   -720    275    394     45     96    359    117   -369   -294   -249 
     -    -12  -7442  -8484   -894  -1115   -701  -1378      *      * 
   966  -3572  -3491  -3930  -3374  -4367  -3463  -2544  -4583  -1435  -4243  -3795  -3226  -3764  -2331   4134  -3660  -3534  -4308  -3567  -3769   966
     -   -149   -500    233     43   -381    399    106   -626    210   -466   -720    275    394     45     96    359    117   -369   -294   -249 
     -    -12  -7442  -8484   -894  -1115   -701  -1378      *      * 
   967  -2265  -3278   2117   -937  -4178  -2299  -1969  -4265  -2262  -4201  -3602  -1267   3609  -1720  -2936  -2114  -2450  -3677  -3985  -3486   967
     -   -149   -500    233     43   -381    399    106   -626    210   -466   -720    275    394     45     96    359    117   -369   -294   -249 
     -    -12  -7442  -8484   -894  -1115   -701  -1378      *      * 
   968   -612   -746  -2010  -1472   -805  -1923   -949   -349  -1249   -720    -57  -1342  -2094  -1055  -1392   1101   1445   1440  -1264   2130   968
     -   -149   -500    233     43   -381    399    106   -626    210   -466   -720    275    394     45     96    359    117   -369   -294   -249 
     -    -12  -7442  -8484   -894  -1115   -701  -1378      *      * 
   969   1022  -1984   -456   1445  -2357  -1575   -301  -2079    132  -2062  -1171   -269  -1709    139   1499   1115   -598  -1658  -2255  -1609   969
     -   -149   -500    233     43   -381    399    106   -626    210   -466   -720    275    394     45     96    359    117   -369   -294   -249 
     -    -12  -7442  -8484   -894  -1115   -701  -1378      *      * 
   970   -631  -1250  -2721  -2784  -3375  -1510  -2549  -3085  -2728  -3380  -2536  -1946  -2256  -2473  -2744   1650   3345  -2162  -3614  -3359   970
     -   -149   -500    233     43   -381    399    106   -626    210   -466   -720    275    394     45     96    359    117   -369   -294   -249 
     -    -12  -7442  -8484   -894  -1115   -701  -1378      *      * 
   971  -2781  -2350  -4233  -3997     92  -4010  -1491   -910  -3532   2660   -356  -3245  -3843  -2905  -3260  -3278  -2700  -1386   -793   2723   971
     -   -149   -500    233     43   -381    399    106   -626    210   -466   -720    275    394     45     96    359    117   -369   -294   -249 
     -    -12  -7442  -8484   -894  -1115   -701  -1378      *      * 
   972  -1298  -1844  -2875  -3136  -3678  -2026  -2995  -3857  -3302  -4033  -3306  -2458  -2758  -3055  -3253   3563  -1733  -2892  -3744  -3541   972
     -   -149   -500    233     43   -381    399    106   -626    210   -466   -720    275    394     45     96    359    117   -369   -294   -249 
     -    -12  -7442  -8484   -894  -1115   -701  -1378      *      * 
   973  -3196  -3194  -3915  -4259  -4867   3789  -4005  -5414  -4591  -5241  -4823  -3935  -3840  -4374  -4341  -3455  -3585  -4634  -4094  -4784   973
     -   -149   -500    233     43   -381    399    106   -626    210   -466   -720    275    394     45     96    359    117   -369   -294   -249 
     -    -12  -7442  -8484   -894  -1115   -701  -1378      *      * 
   974  -3196  -3194  -3915  -4259  -4867   3789  -4005  -5414  -4591  -5241  -4823  -3935  -3840  -4374  -4341  -3455  -3585  -4634  -4094  -4784   974
     -   -149   -500    233     43   -381    399    106   -626    210   -466   -720    275    394     45     96    359    117   -369   -294   -249 
     -    -12  -7442  -8484   -894  -1115   -701  -1378      *      * 
   975  -3264  -3765  -1447   3822  -4535  -2948  -2636  -4814  -2810  -4653  -4248  -2115  -3463  -2478  -3225  -3107  -3392  -4410  -4009  -3981   975
     -   -149   -500    233     43   -381    399    106   -626    210   -466   -720    275    394     45     96    359    117   -369   -294   -249 
     -    -12  -7442  -8484   -894  -1115   -701  -1378      *      * 
   976   1640  -1181  -2805  -2662  -3210  -1470  -2380  -2897  -2526  -3164  -2304  -1869  -2188  -2265  -2610   1612   2768  -2031  -3447  -3188   976
     -   -149   -500    233     43   -381    399    106   -626    210   -466   -720    275    394     45     96    359    117   -369   -294   -249 
     -    -12  -7442  -8484   -894  -1115   -701  -1378      *      * 
   977  -3904  -3244  -4483  -4744   4436  -3934  -1848  -2962  -4575  -2394  -2507  -3766  -4186  -3845  -4126  -4011  -3988  -3213  -1146    -58   977
     -   -149   -500    233     43   -381    399    106   -626    210   -466   -720    275    394     45     96    359    117   -369   -294   -249 
     -    -12  -7442  -8484   -894  -1115   -701  -1378      *      * 
   978  -1767  -1654  -3361  -2660   -788  -3219  -1871   -286  -1706   2118   2877  -2525  -3096  -1833   1675  -2348  -1674   -675  -1861  -1661   978
     -   -149   -500    233     43   -381    399    106   -626    210   -466   -720    275    394     45     96    359    117   -369   -294   -249 
     -    -12  -7442  -8484   -894  -1115   -701  -1378      *      * 
   979   2072  -1280  -3948  -3504  -1697  -3407  -2873   2121  -3277   -872   -623  -3145  -3458  -3054  -3277  -2627  -1576   2013  -2721  -2323   979
     -   -149   -500    233     43   -381    399    106   -626    210   -466   -720    275    394     45     96    359    117   -369   -294   -249 
     -    -12  -7442  -8484   -894  -1115   -701  -1378      *      * 
   980   -941  -1710  -1162  -1339  -3372  -1646  -1869  -3336  -1884  -3458  -2639   2138  -2299  -1634  -2223   2972  -1281  -2479  -3520  -2981   980
     -   -149   -500    233     43   -381    399    106   -626    210   -466   -720    275    394     45     96    359    117   -369   -294   -249 
     -    -12  -7442  -8484   -894  -1115   -701  -1378      *      * 
   981  -2631  -2173  -4951  -4379   2194  -4525  -3153   1886  -4099   2293    420  -4158  -3993  -3208  -3737  -3750  -2517   -610  -2191  -2036   981
     -   -149   -500    233     43   -381    399    106   -626    210   -466   -720    275    394     45     96    359    117   -369   -294   -249 
     -    -12  -7442  -8484   -894  -1115   -701  -1378      *      * 
   982   1640  -1225  -2913  -3024  -3546  -1483  -2712  -3292  -3001  -3573  -2688  -2016  -2251  -2661  -2960   3070  -1045  -2244  -3773  -3571   982
     -   -149   -500    233     43   -381    399    106   -626    210   -466   -720    275    394     45     96    359    117   -369   -294   -249 
     -    -12  -7442  -8484   -894  -1115   -701  -1378      *      * 
   983  -2626  -2169  -4947  -4376   2182  -4520  -3151   1916  -4096   2283    419  -4154  -3991  -3207  -3735  -3745  -2512   -604  -2192  -2037   983
     -   -149   -500    233     43   -381    399    106   -626    210   -466   -720    275    394     45     96    359    117   -369   -294   -249 
     -    -12  -7442  -8484   -894  -1115   -701  -1378      *      * 
   984   2892  -1729  -2304  -1924  -3112  -1924  -1635  -2738   -879  -2876  -2149  -1682  -2442  -1352   1994  -1260  -1343  -2195  -3037  -2745   984
     -   -149   -500    233     43   -381    399    106   -626    210   -466   -720    275    394     45     96    359    117   -369   -294   -249 
     -    -12  -7442  -8484   -894  -1115   -701  -1378      *      * 
   985  -3055  -2521  -5061  -4646   2279  -4754  -2693   -367  -4349   2754    292  -4241  -4184  -3329  -3917  -4072  -2929  -1093  -1732  -1095   985
     -   -149   -500    233     43   -381    399    106   -626    210   -466   -720    275    394     45     96    359    117   -369   -294   -249 
     -    -12  -7442  -8484   -894  -1115   -701  -1378      *      * 
   986   3054  -1335  -2940  -3137  -3681   1644  -2855  -3435  -3221  -3716  -2844  -2134  -2354  -2840  -3140   -971  -1177  -2377  -3853  -3727   986
     -   -149   -500    233     43   -381    399    106   -626    210   -466   -720    275    394     45     96    359    117   -369   -294   -249 
     -    -12  -7442  -8484   -894  -1115   -701  -1378      *      * 
   987  -2422  -2011  -4751  -4283   -992  -4331  -3431    245  -3993   2662    168  -4065  -3994  -3350  -3769  -3622  -2371   1772  -2560  -2466   987
     -   -149   -500    233     43   -381    399    106   -626    210   -466   -720    275    394     45     96    359    117   -369   -294   -249 
     -    -12  -7442  -8484   -894  -1115   -701  -1378      *      * 
   988   2497  -1216  -2945  -3038  -3523  -1479  -2704  -3263  -2993  -3544  -2660  -2017  -2245  -2653  -2952   2522  -1036  -2226  -3753  -3553   988
     -   -149   -500    233     43   -381    399    106   -626    210   -466   -720    275    394     45     96    359    117   -369   -294   -249 
     -    -12  -7442  -8484   -894  -1115   -701  -1378      *      * 
   989  -1958  -3530   3404   -288  -3867  -2003  -1258  -3764   1746  -3646  -2959   -656  -2484   -921  -1764  -1679  -2003  -3286  -3709  -2924   989
     -   -149   -500    233     43   -381    399    106   -626    210   -466   -720    275    394     45     96    359    117   -369   -294   -249 
     -    -12  -7442  -8484   -894  -1115   -701  -1378      *      * 
   990  -1206  -1479  -2794  -2626  -1391  -2248  -2075   -961  -2331   2583   -618  -2215  -2701  -2185  -2342   1395  -1413  -1045  -2226  -1786   990
     -   -149   -500    233     43   -381    399    106   -626    210   -466   -720    275    394     45     96    359    117   -369   -294   -249 
     -    -12  -7442  -8484   -894  -1115   -701  -1378      *      * 
   991  -2166  -1712  -4682  -4216  -1325  -4332  -3561   2072  -4021   2093   -136  -3986  -4011  -3531  -3896  -3593  -2118   1922  -2835  -2659   991
     -   -149   -500    233     43   -381    399    106   -626    210   -466   -720    275    394     45     96    359    117   -369   -294   -249 
     -    -12  -7442  -8484   -894  -1115   -701  -1378      *      * 
   992   1401  -1559  -1155   -864  -2741  -1566  -1129  -2452   -833  -2557  -1708   -939  -2012   2096  -1217   2244   -874  -1876  -2800  -2276   992
     -   -149   -500    233     43   -381    399    106   -626    210   -466   -720    275    394     45     96    359    117   -369   -294   -249 
     -   -789  -7442  -1268   -894  -1115   -701  -1378      *      * 
   993   -509  -1374   -500   -234  -1962  -1336   -445  -1604     37  -1727  -1005   -397  -1655   2622   -254   -542   2081  -1264  -2036  -1514   993
     -   -149   -500    233     43   -381    399    106   -626    210   -466   -720    275    394     45     98    359    117   -369   -294   -249 
     -   -650  -1482  -7717   -159  -3262  -1942   -435      *      * 
   994   -584  -1408   -997   -534  -2253  -1418   -464  -1959    312  -1991  -1220   -594  -1734   -103   2447   1875   -665  -1531  -2109  -1674   995
     -   -149   -500    233     43   -381    399    106   -626    210   -466   -720    275    394     45     96    359    117   -369   -294   -249 
     -    -21  -6675  -7717   -894  -1115   -256  -2619      *      * 
   995   -849  -1660  -1104  -1061  -2867   2353   2927  -2774  -1268  -2884  -2065  -1106  -2170  -1148  -1629   1501  -1096  -2133  -3014  -2445   996
     -   -149   -500    233     43   -381    399    106   -626    210   -466   -720    275    394     45     96    359    117   -369   -294   -249 
     -    -12  -7442  -8484   -894  -1115   -701  -1378      *      * 
   996   -898  -1843   -993   -773  -3001   2253  -1062  -2717   1677  -2742  -1899   -903  -2106   -689   -897   1405  -1049  -2135  -2906  -2386   997
     -   -149   -500    233     43   -381    399    106   -626    210   -466   -720    275    394     45     96    359    117   -369   -294   -249 
     -    -12  -7442  -8484   -894  -1115   -701  -1378      *      * 
   997   1354  -1015  -2808  -2401  -1542  -2050  -1829   1786  -2153  -1170   -658  -1977  -2452  -1935  -2212  -1274   2515    -78  -2125  -1768   998
     -   -149   -500    233     43   -381    399    106   -626    210   -466   -720    275    394     45     96    359    117   -369   -294   -249 
     -    -12  -7442  -8484   -894  -1115   -701  -1378      *      * 
   998   1128  -1468   -940   -412  -1772  -1695   -534  -1345   -172  -1559   -786   1684  -1857   -196   1532   -707   -638   1148  -1936  -1425   999
     -   -149   -500    233     43   -381    399    106   -626    210   -466   -720    275    394     45     96    359    117   -369   -294   -249 
     -    -12  -7442  -8484   -894  -1115   -701  -1378      *      * 
   999  -2778  -2273  -5123  -4604   -857  -4822  -3693   1940  -4337   2728    335  -4511  -4206  -3461  -4004  -4138  -2678   -356  -2553  -2584  1000
     -   -149   -500    233     43   -381    399    106   -626    210   -466   -720    275    394     45     96    359    117   -369   -294   -249 
     -    -12  -7442  -8484   -894  -1115   -701  -1378      *      * 
  1000  -1738  -3545   2830   1815  -3749  -1825  -1071  -3627  -1165  -3514  -2775   -418  -2299   2212  -1915  -1439  -1775  -3124  -3699  -2764  1001
     -   -149   -500    233     43   -381    399    106   -626    210   -466   -720    275    394     45     96    359    117   -369   -294   -249 
     -    -12  -7442  -8484   -894  -1115   -701  -1378      *      * 
  1001   -974  -1423  -2475  -2341  -1874  -1920  -1992  -1549  -2108   1146  -1269  -1936  -2481  -2017  -2195   2921  -1252  -1382  -2483  -1964  1002
     -   -149   -500    233     43   -381    399    106   -626    210   -466   -720    275    394     45     96    359    117   -369   -294   -249 
     -    -12  -7442  -8484   -894  -1115   -701  -1378      *      * 
  1002  -3371  -2888  -4716  -4628  -1407  -4203  -3653   -947  -4306   3212   -381  -4472  -4191  -3767  -3993  -4264  -3364  -1600  -2791  -2682  1003
     -   -149   -500    233     43   -381    399    106   -626    210   -466   -720    275    394     45     96    359    117   -369   -294   -249 
     -    -12  -7442  -8484   -894  -1115   -701  -1378      *      * 
  1003  -2522  -2097  -4455  -4166   3698  -4060  -1914   1924  -3847   -167   -270  -3477  -3881  -3139  -3562  -3327  -2471   -468  -1193   -254  1004
     -   -149   -500    233     43   -381    399    106   -626    210   -466   -720    275    394     45     96    359    117   -369   -294   -249 
     -    -12  -7442  -8484   -894  -1115   -701  -1378      *      * 
  1004  -2433  -1961  -4852  -4401  -1143  -4552  -3679   3268  -4157   1485     33  -4228  -4137  -3557  -3972  -3865  -2376    254  -2758  -2630  1005
     -   -149   -500    233     43   -381    399    106   -626    210   -466   -720    275    394     45     96    359    117   -369   -294   -249 
     -    -12  -7442  -8484   -894  -1115   -701  -1378      *      * 
  1005  -3359  -3855   4091  -1760  -4660  -2944  -2744  -5137  -3226  -4926  -4562  -2110  -3493  -2619  -3804  -3177  -3522  -4662  -4114  -4101  1006
     -   -149   -500    233     43   -381    399    106   -626    210   -466   -720    275    394     45     96    359    117   -369   -294   -249 
     -    -12  -7442  -8484   -894  -1115   -701  -1378      *      * 
  1006  -3264  -3765  -1447   3822  -4535  -2948  -2636  -4814  -2810  -4653  -4248  -2115  -3463  -2478  -3225  -3107  -3392  -4410  -4009  -3981  1007
     -   -149   -500    233     43   -381    399    106   -626    210   -466   -720    275    394     45     96    359    117   -369   -294   -249 
     -    -12  -7442  -8484   -894  -1115   -701  -1378      *      * 
  1007  -3196  -3194  -3915  -4259  -4867   3789  -4005  -5414  -4591  -5241  -4823  -3935  -3840  -4374  -4341  -3455  -3585  -4634  -4094  -4784  1008
     -   -149   -500    233     43   -381    399    106   -626    210   -466   -720    275    394     45     96    359    117   -369   -294   -249 
     -    -12  -7442  -8484   -894  -1115   -701  -1378      *      * 
  1008  -3904  -3244  -4483  -4744   4436  -3934  -1848  -2962  -4575  -2394  -2507  -3766  -4186  -3845  -4126  -4011  -3988  -3213  -1146    -58  1009
     -   -149   -500    233     43   -381    399    106   -626    210   -466   -720    275    394     45     96    359    117   -369   -294   -249 
     -    -12  -7442  -8484   -894  -1115   -701  -1378      *      * 
  1009  -3196  -3194  -3915  -4259  -4867   3789  -4005  -5414  -4591  -5241  -4823  -3935  -3840  -4374  -4341  -3455  -3585  -4634  -4094  -4784  1010
     -   -149   -500    233     43   -381    399    106   -626    210   -466   -720    275    394     45     96    359    117   -369   -294   -249 
     -    -12  -7442  -8484   -894  -1115   -701  -1378      *      * 
  1010   -623  -1248  -2702  -2740  -3382  -1505  -2522  -3100  -2684  -3383  -2531  -1926  -2246  -2431  -2719   2504   2796  -2166  -3612  -3355  1011
     -   -149   -500    233     43   -381    399    106   -626    210   -466   -720    275    394     45     96    359    117   -369   -294   -249 
     -    -12  -7442  -8484   -894  -1115   -701  -1378      *      * 
  1011  -2190  -2223  -2775  -2473  -1079  -3263  -2037   -719  -1695   2641   -132  -2486  -3294   2145  -1742  -2605  -2143  -1201  -2194  -1838  1012
     -   -149   -500    233     43   -381    399    106   -626    210   -466   -720    275    394     45     96    359    117   -369   -294   -249 
     -    -12  -7442  -8484   -894  -1115   -701  -1378      *      * 
  1012  -3359  -3855   4091  -1760  -4660  -2944  -2744  -5137  -3226  -4926  -4562  -2110  -3493  -2619  -3804  -3177  -3522  -4662  -4114  -4101  1013
     -   -149   -500    233     43   -381    399    106   -626    210   -466   -720    275    394     45     96    359    117   -369   -294   -249 
     -    -12  -7442  -8484   -894  -1115   -701  -1378      *      * 
  1013   1065  -2091   -313   1465  -2442  -1571   -342  -2181     30  -2157  -1263   -244  -1732   1931   -475   1116   -656  -1749  -2350  -1674  1014
     -   -149   -500    233     43   -381    399    106   -626    210   -466   -720    275    394     45     96    359    117   -369   -294   -249 
     -    -12  -7442  -8484   -894  -1115   -701  -1378      *      * 
  1014   1251  -3337   2836   1777  -3615  -1805  -1041  -3461  -1108  -3383  -2626   -422  -2264   -682  -1838  -1372  -1679  -2968  -3582  -2684  1015
     -   -149   -500    233     43   -381    399    106   -626    210   -466   -720    275    394     45     96    359    117   -369   -294   -249 
     -    -12  -7442  -8484   -894  -1115   -701  -1378      *      * 
  1015   -568  -1120  -1822  -1389  -1911   1336  -1288  -1512  -1250  -1781   2767  -1261  -2041  -1115  -1532   1382   1649  -1171  -2227  -1819  1016
     -   -149   -500    233     43   -381    399    106   -626    210   -466   -720    275    394     45     96    359    117   -369   -294   -249 
     -    -12  -7442  -8484   -894  -1115   -701  -1378      *      * 
  1016  -1108   3137  -2760  -2084   -988  -2406  -1286   -450  -1100   1870   -140  -1852  -2522  -1337   1671  -1559  -1085   -473  -1581  -1233  1017
     -   -149   -500    233     43   -381    399    106   -626    210   -466   -720    275    394     45     96    359    117   -369   -294   -249 
     -    -12  -7442  -8484   -894  -1115   -701  -1378      *      * 
  1017  -2130  -4056   3453   1877  -4234  -1929  -1355  -4217  -1709  -4069  -3474   -530  -2500  -1044  -2641  -1759  -2222  -3675  -4220  -3181  1018
     -   -149   -500    233     43   -381    399    106   -626    210   -466   -720    275    394     45     96    359    117   -369   -294   -249 
     -    -12  -7442  -8484   -894  -1115   -701  -1378      *      * 
  1018  -1826  -2726  -2145  -1197  -3402  -2534   -682  -2859   1979  -2639  -1905  -1234  -2540   -260   2860  -1728   1534  -2570  -2591  -2345  1019
     -   -149   -500    233     43   -381    399    106   -626    210   -466   -720    275    394     45     96    359    117   -369   -294   -249 
     -    -12  -7442  -8484   -894  -1115   -701  -1378      *      * 
  1019   2051  -1118  -3396  -2899  -1170  -2783  -2084    381  -2604   1180   -207  -2520  -2919  -2315  -2562  -1960  -1264   1811  -2006  -1675  1020
     -   -149   -500    233     43   -381    399    106   -626    210   -466   -720    275    394     45     96    359    117   -369   -294   -249 
     -    -12  -7442  -8484   -894  -1115   -701  -1378      *      * 
  1020  -1142   -916  -3370  -2799   -955  -2823  -1805   1895  -2478   1089    -53  -2420  -2831  -2161  -2382   1069  -1097   1822  -1674  -1326  1021
     -   -149   -500    233     43   -381    399    106   -626    210   -466   -720    275    394     45     96    359    117   -369   -294   -249 
     -    -12  -7442  -8484   -894  -1115   -701  -1378      *      * 
  1021   1224  -2867   1895   1715  -3188   1246   -798  -2991   -682  -2930  -2100   -359  -2083   -406  -1312  -1088  -1298  -2518  -3122  -2319  1022
     -   -149   -500    233     43   -381    399    106   -626    210   -466   -720    275    394     45     96    359    117   -369   -294   -249 
     -    -12  -7442  -8484   -894  -1115   -701  -1378      *      * 
  1022   2213  -1328  -3521  -3275  -1859  -2618  -2710   2755  -3025  -1077   -848  -2716  -3023  -2816  -3011  -1923  -1459    325  -2793  -2421  1023
     -   -149   -500    233     43   -381    399    106   -626    210   -466   -720    275    394     45     96    359    117   -369   -294   -249 
     -    -12  -7442  -8484   -894  -1115   -701  -1378      *      * 
  1023  -2773  -2269  -5119  -4601   -860  -4818  -3693   1970  -4335   2717    332  -4507  -4205  -3462  -4003  -4133  -2673   -347  -2555  -2584  1024
     -   -149   -500    233     43   -381    399    106   -626    210   -466   -720    275    394     45     96    359    117   -369   -294   -249 
     -    -12  -7442  -8484   -894  -1115   -701  -1378      *      * 
  1024  -1595  -3282   2790   1787  -3546  -1798  -1001  -3381  -1035  -3307  -2539   -411  -2240   -638  -1744  -1335   1618  -2898  -3506  -2624  1025
     -   -149   -500    233     43   -381    399    106   -626    210   -466   -720    275    394     45     96    359    117   -369   -294   -249 
     -    -12  -7442  -8484   -894  -1115   -701  -1378      *      * 
  1025   2846  -2186   -610   1701  -3264  -1823  -1448  -2903  -1374  -3087  -2353   -970  -2345  -1143  -1834  -1270  -1461  -2388  -3332  -2753  1026
     -   -149   -500    233     43   -381    399    106   -626    210   -466   -720    275    394     45     96    359    117   -369   -294   -249 
     -    -12  -7442  -8484   -894  -1115   -701  -1378      *      * 
  1026  -2433  -1961  -4852  -4401  -1143  -4552  -3679   3268  -4157   1485     33  -4228  -4137  -3557  -3972  -3865  -2376    254  -2758  -2630  1027
     -   -149   -500    233     43   -381    399    106   -626    210   -466   -720    275    394     45     96    359    117   -369   -294   -249 
     -    -12  -7442  -8484   -894  -1115   -701  -1378      *      * 
  1027   1082  -2247   -865   -273  -2662  -1855   -382  -2327   1720  -2238  -1379   1721  -1937     59   1738   -850   -869  -1934  -2346  -1808  1028
     -   -149   -500    233     43   -381    399    106   -626    210   -466   -720    275    394     45     96    359    117   -369   -294   -249 
     -    -12  -7442  -8484   -894  -1115   -701  -1378      *      * 
  1028   1161  -1738   -645   1459  -2372  -1548   -565  -2075   -233  -2134  -1267   -472  -1797   -157   -712   1243   1464  -1631  -2381  -1770  1029
     -   -149   -500    233     43   -381    399    106   -626    210   -466   -720    275    394     45     96    359    117   -369   -294   -249 
     -   -779  -7442  -1281   -894  -1115   -701  -1378      *      * 
  1029  -1229  -2861   2666    428  -3144  -1302   -627  -3082   -774  -3012  -2308   2701  -1805   -294  -1525   -956  -1299  -2581  -3152  -2245  1030
     -   -149   -500    233     43   -381    399    106   -626    210   -466   -720    275    394     45     96    359    117   -369   -294   -249 
     -    -21  -6684  -7726   -894  -1115   -258  -2611      *      * 
  1030   -615   -774  -2317  -1831   1937   1134  -1188   -518  -1604   -891   -233  -1543  -2152  -1364  -1681   1210   -686   1499  -1425  -1016  1031
     -   -149   -500    233     43   -381    399    106   -626    210   -466   -720    275    394     45     96    359    117   -369   -294   -249 
     -    -12  -7442  -8484   -894  -1115   -701  -1378      *      * 
  1031   1502  -1438  -1455  -1232  -3054   1432  -1493  -2798  -1327  -2913  -2028   2020  -2060  -1168  -1712   1495   -906  -2044  -3135  -2655  1032
     -   -149   -500    233     43   -381    399    106   -626    210   -466   -720    275    394     45     96    359    117   -369   -294   -249 
     -    -12  -7442  -8484   -894  -1115   -701  -1378      *      * 
  1032  -1899   3221  -2432  -1377  -3333  -2607   -743  -2779   2716  -2604  -1895  -1361  -2614   -333   2111  -1836  -1697  -2520  -2576  -2362  1033
     -   -149   -500    233     43   -381    399    106   -626    210   -466   -720    275    394     45     96    359    117   -369   -294   -249 
     -    -12  -7442  -8484   -894  -1115   -701  -1378      *      * 
  1033  -1339  -1147  -3456  -2908   -951  -2959  -2008   1905  -2571   -173   3680  -2576  -2973  -2257  -2498  -2099   1485    303  -1842  -1542  1034
     -   -149   -500    233     43   -381    399    106   -626    210   -466   -720    275    394     45     96    359    117   -369   -294   -249 
     -    -12  -7442  -8484   -894  -1115   -701  -1378      *      * 
  1034  -2439  -1966  -4857  -4404  -1136  -4556  -3678   3256  -4160   1513     40  -4232  -4137  -3554  -3972  -3869  -2381    244  -2753  -2629  1035
     -   -149   -500    233     43   -381    399    106   -626    210   -466   -720    275    394     45     96    359    117   -369   -294   -249 
     -    -12  -7442  -8484   -894  -1115   -701  -1378      *      * 
  1035   -830  -1436  -2694  -2891  -3666   3135  -2765  -3422  -3024  -3697  -2859  -2102  -2413  -2721  -3008  -1064   1945  -2429  -3807  -3656  1036
     -   -149   -500    233     43   -381    399    106   -626    210   -466   -720    275    394     45     96    359    117   -369   -294   -249 
     -    -12  -7442  -8484   -894  -1115   -701  -1378      *      * 
  1036  -2034  -1556  -4661  -4321  -2097  -4413  -4239   2866  -4228   -907   -842  -4097  -4210  -4117  -4333  -3757  -2027   2749  -3697  -3228  1037
     -   -149   -500    233     43   -381    399    106   -626    210   -466   -720    275    394     45     96    359    117   -369   -294   -249 
     -    -12  -7442  -8484   -894  -1115   -701  -1378      *      * 
  1037  -1720  -1354  -4183  -3749  -1802  -3754  -3197   2797  -3543   -879   -677  -3433  -3702  -3346  -3556  -2988   1540   2075  -2953  -2538  1038
     -   -149   -500    233     43   -381    399    106   -626    210   -466   -720    275    394     45     96    359    117   -369   -294   -249 
     -   -356  -7442  -2232   -894  -1115   -701  -1378      *      * 
  1038   -890  -1455  -2324  -2533  -3177  -1634  -2464  -3283  -2675  -3487  -2770  -1964  -2353  -2472  -2693   3463  -1309  -2404  -3302  -3016  1039
     -   -149   -500    233     43   -381    399    106   -626    210   -466   -720    275    394     45     96    359    117   -369   -294   -249 
     -    -16  -7102  -8144   -894  -1115   -372  -2139      *      * 
  1039  -3877  -3574  -3390  -3607  -2722  -3539   5365  -4887  -3381  -4487  -4288  -3580  -3986  -3571  -3330  -3992  -4050  -4628  -2940  -2300  1040
     -   -149   -500    233     43   -381    399    106   -626    210   -466   -720    275    394     45     96    359    117   -369   -294   -249 
     -    -12  -7442  -8484   -894  -1115   -701  -1378      *      * 
  1040  -1917  -1489  -4450  -4006  -1627  -4080  -3425   2146  -3813   -526   2839  -3725  -3890  -3518  -3776  -3326  -1887   2663  -2959  -2628  1041
     -   -149   -500    233     43   -381    399    106   -626    210   -466   -720    275    394     45     96    359    117   -369   -294   -249 
     -    -12  -7442  -8484   -894  -1115   -701  -1378      *      * 
  1041  -1382  -2776   -125   1678  -3018  -1838   2824  -2881   -598  -2843  -2052   -505   2655   -482  -1082  -1206  -1379  -2466  -2970  -2244  1042
     -   -149   -500    233     43   -381    399    106   -626    210   -466   -720    275    394     45     96    359    117   -369   -294   -249 
     -    -12  -7442  -8484   -894  -1115   -701  -1378      *      * 
  1042   1122  -2615   1785   1619  -2900  -1666   -584  -2683   -345  -2619  -1749   -284  -1933   2058   -922   -875  -1028  -2224  -2799  -2042  1043
     -   -149   -500    233     43   -381    399    106   -626    210   -466   -720    275    394     45     96    359    117   -369   -294   -249 
     -    -12  -7442  -8484   -894  -1115   -701  -1378      *      * 
  1043  -2722  -2265  -4944  -4378   3106  -4536  -2961   -213  -4079   1701   3011  -4122  -3991  -3155  -3699  -3755  -2597   -906  -2012  -1718  1044
     -   -149   -500    233     43   -381    399    106   -626    210   -466   -720    275    394     45     96    359    117   -369   -294   -249 
     -    -12  -7442  -8484   -894  -1115   -701  -1378      *      * 
  1044   1184  -2623  -1940  -1080  -3283  -2425   -666  -2775   1946  -2588  -1838  -1149  -2461   -244   2817  -1593  -1514  -2466  -2569  -2283  1045
     -   -149   -500    233     43   -381    399    106   -626    210   -466   -720    275    394     45     96    359    117   -369   -294   -249 
     -    -12  -7442  -8484   -894  -1115   -701  -1378      *      * 
  1045  -1452  -2601   -307   3095  -3317  -1879  -1219  -2996  -1086  -3096  -2368   -751  -2335   -879  -1586  -1350   1662  -2544  -3311  -2643  1046
     -   -149   -500    233     43   -381    399    106   -626    210   -466   -720    275    394     45     96    359    117   -369   -294   -249 
     -    -12  -7442  -8484   -894  -1115   -701  -1378      *      * 
  1046   1448  -2009  -2401  -1852  -3288  -2138  -1406  -2880   -394  -2910  -2208  -1669  -2557  -1073   3433  -1487  -1531  -2398  -2975  -2728  1047
     -   -149   -500    233     43   -381    399    106   -626    210   -466   -720    275    394     45     96    359    117   -369   -294   -249 
     -    -12  -7442  -8484   -894  -1115   -701  -1378      *      * 
  1047  -2373  -1958  -4458  -4113   3133  -4050  -2168   2724  -3815   -124   -209  -3535  -3857  -3170  -3569  -3309  -2325   -157  -1464   -601  1048
     -   -149   -500    233     43   -381    399    106   -626    210   -466   -720    275    394     45     96    359    117   -369   -294   -249 
     -    -12  -7442  -8484   -894  -1115   -701  -1378      *      * 
  1048   -867  -1772   -947   -698  -2633  -1700   -975  -2315   -568  -2408  -1609   -849   2612   2120   -906   -905   1619  -1862  -2664  -2137  1049
     -   -149   -500    233     43   -381    399    106   -626    210   -466   -720    275    394     45     96    359    117   -369   -294   -249 
     -    -12  -7442  -8484   -894  -1115   -701  -1378      *      * 
  1049   -713  -1972   -434   1442  -2209  -1633   2476  -1910     80  -1946  -1095   -301  -1760   1922   -371   -625   -654    982  -2182  -1555  1050
     -   -149   -500    233     43   -381    399    106   -626    210   -466   -720    275    394     45     96    359    117   -369   -294   -249 
     -    -12  -7442  -8484   -894  -1115   -701  -1378      *      * 
  1050  -2211  -2998  -2710  -1504  -3806  -2793   -738  -3153   2049  -2820  -2127  -1452  -2740   2217   2935  -2082  -1918  -2903  -2681  -2541  1051
     -   -149   -500    233     43   -381    399    106   -626    210   -466   -720    275    394     45     96    359    117   -369   -294   -249 
     -    -12  -7442  -8484   -894  -1115   -701  -1378      *      * 
  1051  -2506  -2132  -4383  -4301  -2107  -3870  -3753   3806  -4080  -1081  -1125  -4012  -4038  -3936  -3993  -3643  -2570     78  -3292  -2940  1052
     -   -149   -500    233     43   -381    399    106   -626    210   -466   -720    275    394     45     96    359    117   -369   -294   -249 
     -    -12  -7442  -8484   -894  -1115   -701  -1378      *      * 
  1052   -702  -1456   -902   1333  -1568  -1790   -468  -1026   1448    635   -592   -588  -1876   -144   -474   -767   -636   1159  -1789  -1288  1053
     -   -149   -500    233     43   -381    399    106   -626    210   -466   -720    275    394     45     96    359    117   -369   -294   -249 
     -    -12  -7442  -8484   -894  -1115   -701  -1378      *      * 
  1053  -2026  -1554  -4645  -4306  -2088  -4385  -4205   2205  -4206   -905   -839  -4075  -4194  -4093  -4307  -3727  -2022   3180  -3675  -3205  1054
     -   -149   -500    233     43   -381    399    106   -626    210   -466   -720    275    394     45     96    359    117   -369   -294   -249 
     -    -12  -7442  -8484   -894  -1115   -701  -1378      *      * 
  1054  -1257  -2720   -268   1625  -3078  -1839   -643  -2807   2450  -2699  -1865   1925  -2083   -227   -512  -1079  -1205  -2378  -2816  -2164  1055
     -   -149   -500    233     43   -381    399    106   -626    210   -466   -720    275    394     45     96    359    117   -369   -294   -249 
     -    -12  -7442  -8484   -894  -1115   -701  -1378      *      * 
  1055  -3217  -3413  -3082  -2664  -4291  -3257  -2104  -4231   3883  -3955  -3433  -2635  -3520  -1813   -964  -3215  -3130  -3953  -3447  -3538  1056
     -   -149   -500    233     43   -381    399    106   -626    210   -466   -720    275    394     45     96    359    117   -369   -294   -249 
     -    -12  -7442  -8484   -894  -1115   -701  -1378      *      * 
  1056   -922  -1339  -1591  -1034  -1537  -2066   -866   1507   1539  -1221   -608  -1117  -2201   -638   -643  -1143   2321   -517  -1863  -1445  1057
     -   -149   -500    233     43   -381    399    106   -626    210   -466   -720    275    394     45     96    359    117   -369   -294   -249 
     -    -12  -7442  -8484   -894  -1115   -701  -1378      *      * 
  1057  -1614  -3200    118   1800  -3608   1390  -1075  -3458  -1102  -3381  -2624   2936  -2279   -720  -1780  -1374  -1671  -2949  -3563  -2702  1058
     -   -149   -500    233     43   -381    399    106   -626    210   -466   -720    275    394     45     96    359    117   -369   -294   -249 
     -    -12  -7442  -8484   -894  -1115   -701  -1378      *      * 
  1058   1199  -1612   1637   -425   1810   1136   -760  -1670   -602  -1854  -1085   -642  -1951   -451  -1061   -811   -813  -1367  -2194  -1623  1059
     -   -149   -500    233     43   -381    399    106   -626    210   -466   -720    275    394     45     96    359    117   -369   -294   -249 
     -    -12  -7442  -8484   -894  -1115   -701  -1378      *      * 
  1059  -1340  -1383  -2510  -2164   -169   2209  -1020   -946  -1893   1063   -599  -1889  -2694  -1680  -1946  -1692  -1348   -899   -811   2548  1060
     -   -149   -500    233     43   -381    399    106   -626    210   -466   -720    275    394     45     96    359    117   -369   -294   -249 
     -    -12  -7442  -8484   -894  -1115   -701  -1378      *      * 
  1060   -739  -1373  -2505  -2714  -3698   1630  -2690  -3560  -2978  -3774  -2883  -1978  -2334  -2616  -3003   3086  -1180  -2445  -3856  -3650  1061
     -   -149   -500    233     43   -381    399    106   -626    210   -466   -720    275    394     45     96    359    117   -369   -294   -249 
     -    -12  -7442  -8484   -894  -1115   -701  -1378      *      * 
  1061   -808  -2141   -415   1478  -2089  -1678   2532  -2134     43  -2111  -1258   -327  -1817   1961   -405   -694   -748  -1752  -2136   1955  1062
     -   -149   -500    233     43   -381    399    106   -626    210   -466   -720    275    394     45     96    359    117   -369   -294   -249 
     -    -12  -7442  -8484   -894  -1115   -701  -1378      *      * 
  1062  -1031   -969  -3047  -2552  -1054  -2489  -1735    229  -2244   1117   -180  -2190  -2661  -1987  -2220   1139  -1056   2438  -1744  -1381  1063
     -   -149   -500    233     43   -381    399    106   -626    210   -466   -720    275    394     45     96    359    117   -369   -294   -249 
     -    -12  -7442  -8484   -894  -1115   -701  -1378      *      * 
  1063   1095  -1961  -1133   -479  -2249  -1950   -453  -1849   1694  -1898   2473   -677  -2014    -58   1768   -955   -890  -1573  -2130  -1662  1064
     -      *      *      *      *      *      *      *      *      *      *      *      *      *      *      *      *      *      *      *      * 
     -      *      *      *      *      *      *      *      *      0 
//
