# Supplementary material for: A matter of background: DNA repair pathways as a possible cause for the sparse distribution of CRISPR-Cas systems in bacteria
Source: Philos Trans R Soc Lond B Biol Sci. 2019 Mar 25;374(1772):20180088. doi: 10.1098/rstb.2018.0088 (PMC6452273; doi:10.1098/rstb.2018.0088)
Supplement: Macsy_finder_DNA_repair.zip [file rstb20180088supp3.zip › Macsy_finder_DNA_repair/DNA_repair_profiles/SbcD.hmm]

HMMER2.0
NAME  sbcd
ACC   TIGR00619
DESC  sbcd: exonuclease SbcCD, D subunit
LENG  275
ALPH  Amino
RF    no
CS    no
MAP   yes
COM   hmmbuild sbcd_2p.HMM sbcd.SEED
COM   hmmcalibrate --num 5000 --histfile sbcd_2p.hist sbcd_2p.HMM
NSEQ  7
DATE  Tue Jul 13 15:24:18 1999
CKSUM 639
GA    15.00 15.00
TC    15.00 15.00
NC    0.00 0.00
XT      -8455     -4  -1000  -1000  -8455     -4  -8455     -4 
NULT      -4  -8455
NULE     595  -1558     85    338   -294    453  -1158    197    249    902  -1085   -142    -21   -313     45    531    201    384  -1998   -644 
EVD   -155.913483   0.168637
HMM        A      C      D      E      F      G      H      I      K      L      M      N      P      Q      R      S      T      V      W      Y    
         m->m   m->i   m->d   i->m   i->i   d->m   d->d   b->m   m->e
         -170      *  -3170
     1  -3196  -2762  -5315  -4801   -961  -4887  -3052   -873  -4428   1742   4243  -4390  -4456  -3607  -4077  -4092  -3081  -1521  -2225   1900     1
     -   -149   -500    233     43   -381    399    106   -626    210   -466   -720    275    394     45     96    359    117   -369   -294   -249 
     -     -8  -8139  -9181   -894  -1115   -701  -1378   -170      * 
     2  -3240  -3772  -4258  -2555  -4757  -3653  -1449  -3994   2745  -3583  -2948  -2350  -3566  -1032   3251  -3112  -2856  -3796  -3367  -3349     2
     -   -149   -500    233     43   -381    399    106   -626    210   -466   -720    275    394     45     96    359    117   -369   -294   -249 
     -     -8  -8139  -9181   -894  -1115   -701  -1378      *      * 
     3  -2713  -2211  -5350  -4979  -2345  -5135  -4796   3364  -4889    699  -1090  -4795  -4812  -4602  -4915  -4478  -2689   1571  -4022  -3718     3
     -   -149   -500    233     43   -381    399    106   -626    210   -466   -720    275    394     45     96    359    117   -369   -294   -249 
     -     -8  -8139  -9181   -894  -1115   -701  -1378      *      * 
     4  -3671  -3092  -6040  -5509  -1371  -5795  -4568   1379  -5280   3013   -157  -5538  -4956  -4166  -4826  -5189  -3541  -1217  -3169  -3305     4
     -   -149   -500    233     43   -381    399    106   -626    210   -466   -720    275    394     45     96    359    117   -369   -294   -249 
     -     -8  -8139  -9181   -894  -1115   -701  -1378      *      * 
     5  -5197  -4539  -4720  -5009  -4036  -4506   5435  -6314  -4911  -5786  -5667  -4954  -4960  -5011  -4732  -5391  -5395  -6022  -4063  -3641     5
     -   -149   -500    233     43   -381    399    106   -626    210   -466   -720    275    394     45     96    359    117   -369   -294   -249 
     -     -8  -8139  -9181   -894  -1115   -701  -1378      *      * 
     6  -2170  -2364  -4231  -4106  -2111  -3222  -3370  -1375  -3661   1600  -1133  -3465  -3680  -3448  -3544  -2608   3332  -1595  -3238  -2976     6
     -   -149   -500    233     43   -381    399    106   -626    210   -466   -720    275    394     45     96    359    117   -369   -294   -249 
     -     -8  -8139  -9181   -894  -1115   -701  -1378      *      * 
     7   2372  -1853  -3983  -4236  -4409  -2120  -3658  -4210  -4150  -4482  -3551  -2820  -2920  -3690  -3933   2844  -1707  -2997  -4630  -4526     7
     -   -149   -500    233     43   -381    399    106   -626    210   -466   -720    275    394     45     96    359    117   -369   -294   -249 
     -     -8  -8139  -9181   -894  -1115   -701  -1378      *      * 
     8  -4580  -4701   4174  -3014  -5700  -3967  -3905  -6376  -4478  -6024  -5744  -3355  -4501  -3870  -4926  -4440  -4750  -5894  -4922  -5231     8
     -   -149   -500    233     43   -381    399    106   -626    210   -466   -720    275    394     45     96    359    117   -369   -294   -249 
     -     -8  -8139  -9181   -894  -1115   -701  -1378      *      * 
     9  -3000  -2582  -5237  -4723  -1108  -4766  -3149   2181  -4349   1013   -310  -4325  -4405  -3634  -4047  -3981  -2908  -1036   5088  -1837     9
     -   -149   -500    233     43   -381    399    106   -626    210   -466   -720    275    394     45     96    359    117   -369   -294   -249 
     -     -8  -8139  -9181   -894  -1115   -701  -1378      *      * 
    10  -5197  -4539  -4720  -5009  -4036  -4506   5435  -6314  -4911  -5786  -5667  -4954  -4960  -5011  -4732  -5391  -5395  -6022  -4063  -3641    10
     -   -149   -500    233     43   -381    399    106   -626    210   -466   -720    275    394     45     96    359    117   -369   -294   -249 
     -     -8  -8139  -9181   -894  -1115   -701  -1378      *      * 
    11    654  -2261  -5024  -4509  -1543  -4473  -3582   2164  -4223   2404   -403  -4195  -4256  -3652  -4017  -3691  -2572   -413  -2933  -2803    11
     -   -149   -500    233     43   -381    399    106   -626    210   -466   -720    275    394     45     96    359    117   -369   -294   -249 
     -     -8  -8139  -9181   -894  -1115   -701  -1378      *      * 
    12  -4436  -4204  -5093  -5463  -5894   3833  -5029  -6628  -5766  -6298  -5971  -5142  -4805  -5547  -5386  -4728  -4816  -5863  -4925  -5850    12
     -   -149   -500    233     43   -381    399    106   -626    210   -466   -720    275    394     45     96    359    117   -369   -294   -249 
     -     -8  -8139  -9181   -894  -1115   -701  -1378      *      * 
    13  -2116  -3203  -1891  -1354  -3855  -2795  -1204  -3418   2954  -3214  -2441  -1501  -2904   2454   -281    796  -1989  -3058  -3192  -2828    13
     -   -149   -500    233     43   -381    399    106   -626    210   -466   -720    275    394     45     96    359    117   -369   -294   -249 
     -     -8  -8139  -9181   -894  -1115   -701  -1378      *      * 
    14  -1376  -2559  -1050   -789  -3273    763  -1175  -2994   1153  -2978  -2116   2225  -2448   -764  -1137  -1315   2401  -2508  -3152  -2541    14
     -   -149   -500    233     43   -381    399    106   -626    210   -466   -720    275    394     45     96    359    117   -369   -294   -249 
     -     -8  -8139  -9181   -894  -1115   -701  -1378      *      * 
    15  -3627  -3066  -5959  -5391   2547  -5654  -4136   1339  -5152   2517   -101  -5307  -4850  -4017  -4675  -4961  -3481  -1432  -2899  -2824    15
     -   -149   -500    233     43   -381    399    106   -626    210   -466   -720    275    394     45     96    359    117   -369   -294   -249 
     -     -8  -8139  -9181   -894  -1115   -701  -1378      *      * 
    16  -1013  -2462   -686   1734  -2759    511   2026  -2509   -250  -2471  -1564   1232  -2052   -187   -764    751   -958  -2076  -2653   1392    16
     -   -149   -500    233     43   -381    399    106   -626    210   -466   -720    275    394     45     96    359    117   -369   -294   -249 
     -     -8  -8139  -9181   -894  -1115   -701  -1378      *      * 
    17   -985  -2452   -717   1032  -2772   1310   2101  -2520   -184  -2465  -1549   1262  -2029   -146   1099    664   -926  -2075  -2634  -1952    17
     -   -149   -500    233     43   -381    399    106   -626    210   -466   -720    275    394     45     96    359    117   -369   -294   -249 
     -  -2083  -8139   -395   -894  -1115   -701  -1378      *      * 
    18   -827  -1164  -1390  -1571  -2536   3363  -1639  -2592  -1810  -2727  -2167  -1402  -1836  -1676  -1872  -1028  -1165  -2003  -2259  -2358    18
     -   -149   -500    233     43   -381    399    106   -626    210   -466   -720    275    394     45     96    359    117   -369   -294   -249 
     -    -32  -6088  -7130   -894  -1115  -3041   -187      *      * 
    19  -1260  -1600   -874   -851   -567  -1607   4638  -1956   -526  -1857  -1431   -932  -1967   -740   -664  -1299  -1329  -1753   -964   -136    19
     -   -149   -500    233     43   -381    399    106   -626    210   -466   -720    275    394     45     96    359    117   -369   -294   -249 
     -    -32  -6088  -7130   -894  -1115  -3041   -187      *      * 
    20  -1053   -834  -2693  -2427   -627  -2513  -1909   3075  -2101    299    314  -2234  -2631  -2002  -2127  -1929  -1089   1168  -1740  -1305    20
     -   -149   -500    233     43   -381    399    106   -626    210   -466   -720    275    394     45     96    359    117   -369   -294   -249 
     -    -32  -6088  -7130   -894  -1115  -3041   -187      *      * 
    21   -686  -1392    -46   -196  -1825  -1117   -675  -2031   -557  -2173  -1578   3505  -1617   -489   -867   -710   -869  -1621  -1946  -1378    21
     -   -149   -500    233     43   -381    399    106   -626    210   -466   -720    275    394     45     96    359    117   -369   -294   -249 
     -    -32  -6088  -7130   -894  -1115  -3041   -187      *      * 
    22  -1008  -1283  -1431  -1538  -2265  -1374  -1536  -2254  -1579  -2355  -1918  -1440   3798  -1561  -1654  -1205  -1293  -1868  -2112  -2102    22
     -   -149   -500    233     43   -381    399    106   -626    210   -466   -720    275    394     45     96    359    117   -369   -294   -249 
     -    -32  -6088  -7130   -894  -1115  -3041   -187      *      * 
    23   2847   -475  -1325  -1325  -1785   -773  -1236  -1094  -1274  -1604  -1066   -915  -1415  -1160  -1381   -188   -294   -693  -2087  -1776    23
     -   -149   -500    233     43   -381    399    106   -626    210   -466   -720    275    394     45     96    359    117   -369   -294   -249 
     -    -32  -6088  -7130   -894  -1115  -3041   -187      *      * 
    24    -86   -589  -1224  -1170  -1622   -903  -1094   -919  -1008  -1409   -921   -890  -1491   -994  -1138   -320   3118   -609  -1945  -1591    24
     -   -149   -500    233     43   -381    399    106   -626    210   -466   -720    275    394     45     96    359    117   -369   -294   -249 
     -    -32  -6088  -7130   -894  -1115  -3041   -187      *      * 
    25   -827  -1164  -1390  -1571  -2536   3363  -1639  -2592  -1810  -2727  -2167  -1402  -1836  -1676  -1872  -1028  -1165  -2003  -2259  -2358    25
     -   -149   -500    233     43   -381    399    106   -626    210   -466   -720    275    394     45     96    359    117   -369   -294   -249 
     -    -32  -6088  -7130   -894  -1115  -3041   -187      *      * 
    26  -1424  -1243  -2612  -2368   -156  -2508  -1664    456  -1940   2640    723  -2237  -2588  -1785  -1900  -2057  -1438     88  -1323   -944    26
     -   -149   -500    233     43   -381    399    106   -626    210   -466   -720    275    394     45     96    359    117   -369   -294   -249 
     -    -32  -6088  -7130   -894  -1115   -114  -3718      *      * 
    27  -1039  -1424  -1715  -1132   1255  -2270   -971  -1032    919  -1305   -601   1212  -2340   -815   1027  -1261   -973   1600   2720  -1320    27
     -   -149   -500    233     43   -381    399    106   -626    210   -466   -720    275    394     45     96    359    117   -369   -294   -249 
     -     -8  -8139  -9181   -894  -1115   -701  -1378      *      * 
    28  -1271  -1888  -3771  -4013  -4362  -2144  -3573  -4171  -3968  -4442  -3534  -2779  -2935  -3581  -3811   3372   1341  -3002  -4580  -4433    28
     -   -149   -500    233     43   -381    399    106   -626    210   -466   -720    275    394     45     96    359    117   -369   -294   -249 
     -     -8  -8139  -9181   -894  -1115   -701  -1378      *      * 
    29  -2564  -2452  -4223  -3288  -1743  -3906  -2360   1271  -1574    793   -685  -3101  -3794  -2182   3399  -3142  -2452  -1074  -2726  -2490    29
     -   -149   -500    233     43   -381    399    106   -626    210   -466   -720    275    394     45     96    359    117   -369   -294   -249 
     -     -8  -8139  -9181   -894  -1115   -701  -1378      *      * 
    30  -1376  -1800  -1513   1678   1355  -2464  -1207  -1297  -1261   1742   -850   1270  -2597  -1115  -1603  -1556  -1326  -1220  -1893  -1273    30
     -   -149   -500    233     43   -381    399    106   -626    210   -466   -720    275    394     45     96    359    117   -369   -294   -249 
     -     -8  -8139  -9181   -894  -1115   -701  -1378      *      * 
    31   1894  -2557   -764   1820  -2957  -2018   -804  -2698   1133  -2658  -1764   -704  -2191   -366   -888    725  -1128  -2251  -2835  -2164    31
     -   -149   -500    233     43   -381    399    106   -626    210   -466   -720    275    394     45     96    359    117   -369   -294   -249 
     -     -8  -8139  -9181   -894  -1115   -701  -1378      *      * 
    32  -2558  -4473   2369   2925  -4677  -2450  -1830  -4618  -2116  -4479  -3827  -1045  -2998  -1504  -3006    793  -2637  -4074  -4674  -3630    32
     -   -149   -500    233     43   -381    399    106   -626    210   -466   -720    275    394     45     96    359    117   -369   -294   -249 
     -     -8  -8139  -9181   -894  -1115   -701  -1378      *      * 
    33  -1699  -1886  -2460  -1970   1657  -2892   3144  -1454  -1643  -1614  -1059  -1926  -2963   2918  -1833  -1946  -1640    928  -1243   -343    33
     -   -149   -500    233     43   -381    399    106   -626    210   -466   -720    275    394     45     96    359    117   -369   -294   -249 
     -     -8  -8139  -9181   -894  -1115   -701  -1378      *      * 
    34    616  -2023  -1150   -573  -2203  -2088   -723    801   1799  -1960  -1159   -821  -2168   1431   1085  -1034   -974    655  -2284  -1744    34
     -   -149   -500    233     43   -381    399    106   -626    210   -466   -720    275    394     45     96    359    117   -369   -294   -249 
     -     -8  -8139  -9181   -894  -1115   -701  -1378      *      * 
    35   1297  -2401   1022   -211  -2714  -1887   -564  -2461   1101  -2413  -1494   1249  -1993   1539   -663   -818   -880  -2019  -2586   1414    35
     -   -149   -500    233     43   -381    399    106   -626    210   -466   -720    275    394     45     96    359    117   -369   -294   -249 
     -     -8  -8139  -9181   -894  -1115   -701  -1378      *      * 
    36    711   -933  -3224  -2617   2753  -2554  -1489   -393  -2259   -771   2164  -2180  -2639  -1918  -2131    654  -1013   1082  -1417  -1066    36
     -   -149   -500    233     43   -381    399    106   -626    210   -466   -720    275    394     45     96    359    117   -369   -294   -249 
     -     -8  -8139  -9181   -894  -1115   -701  -1378      *      * 
    37  -4414  -3800  -5638  -5628  -2290  -4980  -4628  -1886  -5423   3316  -1236  -5514  -4997  -4750  -5002  -5379  -4399  -2629  -3665  -3690    37
     -   -149   -500    233     43   -381    399    106   -626    210   -466   -720    275    394     45     96    359    117   -369   -294   -249 
     -     -8  -8139  -9181   -894  -1115   -701  -1378      *      * 
    38    582  -2412   1796   -243  -2717    457   -611  -2458   -218  -2426  -1519   1270  -2030   -163   1126   -862   -924  -2029  -2613   1430    38
     -   -149   -500    233     43   -381    399    106   -626    210   -466   -720    275    394     45     96    359    117   -369   -294   -249 
     -     -8  -8139  -9181   -894  -1115   -701  -1378      *      * 
    39   -952  -1986   1740    964   1097  -1989   -672  -1804   -361    178  -1116   -710  -2084   1461   -829   -930   -892  -1525   2623  -1607    39
     -   -149   -500    233     43   -381    399    106   -626    210   -466   -720    275    394     45     96    359    117   -369   -294   -249 
     -     -8  -8139  -9181   -894  -1115   -701  -1378      *      * 
    40  -2532   2753  -5016  -4512  -1580  -4325  -3544   -206  -4214   2654   -458  -4128  -4191  -3656  -4001  -3555  -2510   1263  -2929  -2765    40
     -   -149   -500    233     43   -381    399    106   -626    210   -466   -720    275    394     45     96    359    117   -369   -294   -249 
     -     -8  -8139  -9181   -894  -1115   -701  -1378      *      * 
    41  -1070   2445  -3284  -2664   -889    450  -1498   1257  -2294   1259   -122   1061  -2666  -1948  -2148  -1697  -1014   1133  -1404  -1058    41
     -   -149   -500    233     43   -381    399    106   -626    210   -466   -720    275    394     45     96    359    117   -369   -294   -249 
     -     -8  -8139  -9181   -894  -1115   -701  -1378      *      * 
    42  -2422  -4239   2347   2528  -4482  -2421  -1747  -4379  -1941  -4268  -3570  -1025  -2936  -1408  -2756  -2108   1988  -3858  -4463  -3485    42
     -   -149   -500    233     43   -381    399    106   -626    210   -466   -720    275    394     45     96    359    117   -369   -294   -249 
     -     -8  -8139  -9181   -894  -1115   -701  -1378      *      * 
    43  -1208  -1046  -3389  -2766   2287  -2753  -1609   1919  -2380    661   -102  -2341  -2784  -2035   1001  -1837    945   -339  -1489  -1148    43
     -   -149   -500    233     43   -381    399    106   -626    210   -466   -720    275    394     45     96    359    117   -369   -294   -249 
     -     -8  -8139  -9181   -894  -1115   -701  -1378      *      * 
    44   1513   2594  -4011  -3434  -1440  -3330  -2322   1454  -3089   1309   -548  -2979  -3333  -2746  -2938  -2453  -1567   1355  -2143  -1792    44
     -   -149   -500    233     43   -381    399    106   -626    210   -466   -720    275    394     45     96    359    117   -369   -294   -249 
     -     -8  -8139  -9181   -894  -1115   -701  -1378      *      * 
    45    614  -1758  -1448   -865  -1850  -2221   -879    915   2281    231   -902  -1058  -2295   1398   -838  -1195  -1028  -1218  -2085  -1613    45
     -   -149   -500    233     43   -381    399    106   -626    210   -466   -720    275    394     45     96    359    117   -369   -294   -249 
     -     -8  -8139  -9181   -894  -1115   -701  -1378      *      * 
    46   1346  -2412   1023   1057  -2730  -1882   -561  -2481   1124  -2426  -1504   -517  -1990   1470   -664   -813    860  -2033  -2596  -1909    46
     -   -149   -500    233     43   -381    399    106   -626    210   -466   -720    275    394     45     96    359    117   -369   -294   -249 
     -     -8  -8139  -9181   -894  -1115   -701  -1378      *      * 
    47  -2381  -4241   1495   2927  -4424  -2405   2327  -4325  -1846  -4201  -3483   1559  -2901  -1342  -2644  -2063  -2428  -3810  -4389  -3416    47
     -   -149   -500    233     43   -381    399    106   -626    210   -466   -720    275    394     45     96    359    117   -369   -294   -249 
     -     -8  -8139  -9181   -894  -1115   -701  -1378      *      * 
    48  -1620  -2985  -1050   -721  -3402  -2353   -998  -3091   1261  -2974  -2128   2205   1123   2906   -628  -1476  -1543  -2677  -3067  -2492    48
     -   -149   -500    233     43   -381    399    106   -626    210   -466   -720    275    394     45     96    359    117   -369   -294   -249 
     -     -8  -8139  -9181   -894  -1115   -701  -1378      *      * 
    49    733  -1011  -3396  -2789  -1014  -2742  -1651   1978  -2428   -829   -232  -2352    960  -2089  -2292  -1834  -1127   1815  -1556   1639    49
     -   -149   -500    233     43   -381    399    106   -626    210   -466   -720    275    394     45     96    359    117   -369   -294   -249 
     -     -8  -8139  -9181   -894  -1115   -701  -1378      *      * 
    50    797  -3521   3814  -1296  -4796  -2597  -2425  -4730  -2833  -4762  -4131  -1600  -3233  -2165  -3615  -2327  -2697  -3997  -4797  -4068    50
     -   -149   -500    233     43   -381    399    106   -626    210   -466   -720    275    394     45     96    359    117   -369   -294   -249 
     -     -8  -8139  -9181   -894  -1115   -701  -1378      *      * 
    51   2491  -1803  -4325  -3883  -1771  -3426  -2979   -223  -3569   1474   -750  -3361  -3616  -3207  -3450  -2654  -1982   1327  -2765  -2481    51
     -   -149   -500    233     43   -381    399    106   -626    210   -466   -720    275    394     45     96    359    117   -369   -294   -249 
     -     -8  -8139  -9181   -894  -1115   -701  -1378      *      * 
    52  -2784  -2287  -5386  -4979  -2100  -5133  -4599   2259  -4856   1970   -865  -4796  -4766  -4426  -4795  -4455  -2747   2162  -3755  -3555    52
     -   -149   -500    233     43   -381    399    106   -626    210   -466   -720    275    394     45     96    359    117   -369   -294   -249 
     -     -8  -8139  -9181   -894  -1115   -701  -1378      *      * 
    53  -2959  -2453  -5517  -5071  -1834  -5248  -4520   2214  -4921   2414   -606  -4921  -4782  -4299  -4755  -4566  -2903   1353  -3524  -3449    53
     -   -149   -500    233     43   -381    399    106   -626    210   -466   -720    275    394     45     96    359    117   -369   -294   -249 
     -     -8  -8139  -9181   -894  -1115   -701  -1378      *      * 
    54  -2340  -1956  -4832  -4325   1551  -4331  -3444   1517  -4068   -772   2303  -3980  -4162  -3663  -3937  -3526  -2294   2865  -2991  -2699    54
     -   -149   -500    233     43   -381    399    106   -626    210   -466   -720    275    394     45     96    359    117   -369   -294   -249 
     -     -8  -8139  -9181   -894  -1115   -701  -1378      *      * 
    55   3341  -2027  -3973  -4282  -4569   1083  -3791  -4396  -4326  -4654  -3746  -2969  -3072  -3849  -4094  -1681  -1899  -3187  -4696  -4683    55
     -   -149   -500    233     43   -381    399    106   -626    210   -466   -720    275    394     45     96    359    117   -369   -294   -249 
     -     -8  -8139  -9181   -894  -1115   -701  -1378      *      * 
    56  -4436  -4204  -5093  -5463  -5894   3833  -5029  -6628  -5766  -6298  -5971  -5142  -4805  -5547  -5386  -4728  -4816  -5863  -4925  -5850    56
     -   -149   -500    233     43   -381    399    106   -626    210   -466   -720    275    394     45     96    359    117   -369   -294   -249 
     -     -8  -8139  -9181   -894  -1115   -701  -1378      *      * 
    57  -4580  -4701   4174  -3014  -5700  -3967  -3905  -6376  -4478  -6024  -5744  -3355  -4501  -3870  -4926  -4440  -4750  -5894  -4922  -5231    57
     -   -149   -500    233     43   -381    399    106   -626    210   -466   -720    275    394     45     96    359    117   -369   -294   -249 
     -     -8  -8139  -9181   -894  -1115   -701  -1378      *      * 
    58   1591  -1980  -4991  -4628  -2588  -4496  -4285   1641  -4483  -1538  -1386  -4285  -4459  -4330  -4531  -3793  -2389   2943  -3945  -3492    58
     -   -149   -500    233     43   -381    399    106   -626    210   -466   -720    275    394     45     96    359    117   -369   -294   -249 
     -     -8  -8139  -9181   -894  -1115   -701  -1378      *      * 
    59  -4814  -3763  -5218  -5562   3984  -5090  -1320  -3693  -5125  -3008  -3102  -3733  -4957  -3868  -4499  -4355  -4673  -3860   -568   3169    59
     -   -149   -500    233     43   -381    399    106   -626    210   -466   -720    275    394     45     96    359    117   -369   -294   -249 
     -     -8  -8139  -9181   -894  -1115   -701  -1378      *      * 
    60  -3247  -4327   3860  -1616  -5212  -3070  -2765  -5429  -3209  -5259  -4746  -1976   1471  -2531  -4004  -3021  -3432  -4801  -4899  -4428    60
     -   -149   -500    233     43   -381    399    106   -626    210   -466   -720    275    394     45     96    359    117   -369   -294   -249 
     -     -8  -8139  -9181   -894  -1115   -701  -1378      *      * 
    61   -920  -2377   1063   -211  -2701    412   -549  -2447   1135  -2396  -1476   -520  -1981    -93   1051    695   1638  -2003  -2567  -1889    61
     -   -149   -500    233     43   -381    399    106   -626    210   -466   -720    275    394     45     96    359    117   -369   -294   -249 
     -     -8  -8139  -9181   -894  -1115   -701  -1378      *      * 
    62   1484   2414  -2466  -1886  -1062    460  -1279   -586    802    475   -277  -1753  -2489  -1429  -1748  -1449   -960    998  -1522  -1149    62
     -   -149   -500    233     43   -381    399    106   -626    210   -466   -720    275    394     45     96    359    117   -369   -294   -249 
     -     -8  -8139  -9181   -894  -1115   -701  -1378      *      * 
    63  -1001  -2025  -1152   -624  -2411  -2009   -844  -2068   -472  -2180  -1352   2590  -2173   -454   1110    692   1021    633  -2482  -1915    63
     -   -149   -500    233     43   -381    399    106   -626    210   -466   -720    275    394     45     96    359    117   -369   -294   -249 
     -     -8  -8139  -9181   -894  -1115   -701  -1378      *      * 
    64  -4853  -4392  -5213  -5573  -5853  -4408  -5077  -6679  -5780  -6281  -6067  -5357   4310  -5648  -5396  -5166  -5194  -6092  -4900  -5786    64
     -   -149   -500    233     43   -381    399    106   -626    210   -466   -720    275    394     45     96    359    117   -369   -294   -249 
     -     -8  -8139  -9181   -894  -1115   -701  -1378      *      * 
    65  -1762  -2826   1413  -1116  -4183    884  -1978  -4016  -2058  -4027  -3212  -1359   2798  -1651  -2672   1724  -1989  -3273  -4217  -3499    65
     -   -149   -500    233     43   -381    399    106   -626    210   -466   -720    275    394     45     96    359    117   -369   -294   -249 
     -     -8  -8139  -9181   -894  -1115   -701  -1378      *      * 
    66   1535  -1871  -1502  -1014   1290    626  -1194  -2161   -934  -2321  -1508   1325   1115   -850  -1363    765  -1099  -1790  -2661  -2135    66
     -   -149   -500    233     43   -381    399    106   -626    210   -466   -720    275    394     45     96    359    117   -369   -294   -249 
     -     -8  -8139  -9181   -894  -1115   -701  -1378      *      * 
    67  -2358  -2745  -1942   2809   -827  -3152  -1434  -2205  -1953    471  -1731  -1973  -3330  -1826  -2228  -2405  -2314  -2208  -1484   2907    67
     -   -149   -500    233     43   -381    399    106   -626    210   -466   -720    275    394     45     96    359    117   -369   -294   -249 
     -     -8  -8139  -9181   -894  -1115   -701  -1378      *      * 
    68   2487  -1878  -1671    978  -2614  -2113  -1513  -2160  -1343  -2438  -1666  -1418  -2486  -1223  -1737    811  -1278    910  -2841  -2352    68
     -   -149   -500    233     43   -381    399    106   -626    210   -466   -720    275    394     45     96    359    117   -369   -294   -249 
     -     -8  -8139  -9181   -894  -1115   -701  -1378      *      * 
    69  -1361  -2693  -1274    996  -3093  -2269   -775  -2765   1289  -2662  -1793   -912  -2338   2868   1271  -1244  -1265    578  -2761  -2212    69
     -   -149   -500    233     43   -381    399    106   -626    210   -466   -720    275    394     45     96    359    117   -369   -294   -249 
     -     -8  -8139  -9181   -894  -1115   -701  -1378      *      * 
    70   -998  -2439   -806   1746  -2771  -1944   -596  -2507   -130  -2450  -1538   -584  -2044   1496   1857    673    868  -2069  -2611  -1950    70
     -   -149   -500    233     43   -381    399    106   -626    210   -466   -720    275    394     45     96    359    117   -369   -294   -249 
     -     -8  -8139  -9181   -894  -1115   -701  -1378      *      * 
    71    702  -2360  -5085  -4562  -1463  -4515  -3602   1413  -4265   2685   -316  -4257  -4278  -3637  -4030  -3737  -2659   -625  -2895  -2805    71
     -   -149   -500    233     43   -381    399    106   -626    210   -466   -720    275    394     45     96    359    117   -369   -294   -249 
     -     -8  -8139  -9181   -894  -1115   -701  -1378      *      * 
    72  -1761  -1518  -4073  -3482   2950  -3363  -2047   1297  -3103    770   -268  -2970  -3325  -2637  -2882  -2472  -1695   1129  -1695   1751    72
     -   -149   -500    233     43   -381    399    106   -626    210   -466   -720    275    394     45     96    359    117   -369   -294   -249 
     -     -8  -8139  -9181   -894  -1115   -701  -1378      *      * 
    73    750  -1598  -1997  -1499   1458  -2446  -1142  -1296  -1370  -1539   -872   2101  -2582  -1218  -1663    666  -1235  -1146  -1526   2619    73
     -   -149   -500    233     43   -381    399    106   -626    210   -466   -720    275    394     45     96    359    117   -369   -294   -249 
     -     -8  -8139  -9181   -894  -1115   -701  -1378      *      * 
    74   1363  -2466   1072   1053  -2782  -1905   -604  -2536   -208  -2481  -1562   1267  -2026   -150   1039    679   -928  -2086  -2651  -1959    74
     -   -149   -500    233     43   -381    399    106   -626    210   -466   -720    275    394     45     96    359    117   -369   -294   -249 
     -     -8  -8139  -9181   -894  -1115   -701  -1378      *      * 
    75    734  -1865  -1492   1023   3268  -2200  -1414  -1907  -1356  -2144  -1416  -1372  -2519  -1202  -1739    783  -1310  -1645  -2494  -1949    75
     -   -149   -500    233     43   -381    399    106   -626    210   -466   -720    275    394     45     96    359    117   -369   -294   -249 
     -     -8  -8139  -9181   -894  -1115   -701  -1378      *      * 
    76  -3291  -2811  -5597  -5062   3106  -5181  -3643   -647  -4786   2143   -187  -4793  -4630  -3846  -4398  -4428  -3178   1028  -2661  -2341    76
     -   -149   -500    233     43   -381    399    106   -626    210   -466   -720    275    394     45     96    359    117   -369   -294   -249 
     -     -8  -8139  -9181   -894  -1115   -701  -1378      *      * 
    77    612  -1369  -1569  -1006  -1403  -2181   -921   -980   -853    352   -544  -1147  -2257   1332   1035    620   -888    792  -1755   1529    77
     -   -149   -500    233     43   -381    399    106   -626    210   -466   -720    275    394     45     96    359    117   -369   -294   -249 
     -     -8  -8139  -9181   -894  -1115   -701  -1378      *      * 
    78    602  -2416   -761   1042  -2743    422   -566  -2487   1148  -2429  -1510   1982  -2008   -110   1143   -834   -893  -2042  -2591  -1919    78
     -   -149   -500    233     43   -381    399    106   -626    210   -466   -720    275    394     45     96    359    117   -369   -294   -249 
     -     -8  -8139  -9181   -894  -1115   -701  -1378      *      * 
    79  -3148  -2706  -5377  -4846  -1080  -4933  -3276   1296  -4518   2764   -209  -4491  -4481  -3678  -4166  -4146  -3038  -1265  -2418   1815    79
     -   -149   -500    233     43   -381    399    106   -626    210   -466   -720    275    394     45     96    359    117   -369   -294   -249 
     -     -8  -8139  -9181   -894  -1115   -701  -1378      *      * 
    80    656  -2239   -820   -272  -2513  -1906   2025  -2223   1094  -2235  -1350   -569  -1999   1441   -639   1403   -854    476  -2457  -1816    80
     -   -149   -500    233     43   -381    399    106   -626    210   -466   -720    275    394     45     96    359    117   -369   -294   -249 
     -     -8  -8139  -9181   -894  -1115   -701  -1378      *      * 
    81   -993  -2394   1845   -274   1052  -1933   -618  -2422   -208  -2399  -1500   -580  -2046   1460   1826    708   -934  -2006  -2585  -1917    81
     -   -149   -500    233     43   -381    399    106   -626    210   -466   -720    275    394     45     96    359    117   -369   -294   -249 
     -     -8  -8139  -9181   -894  -1115   -701  -1378      *      * 
    82   1492  -1606  -1618  -1075  -1878  -2122  -1085  -1473   -896    315   -973  -1204  -2312   -835   1063    700   1793  -1251  -2162  -1697    82
     -   -149   -500    233     43   -381    399    106   -626    210   -466   -720    275    394     45     96    359    117   -369   -294   -249 
     -     -8  -8139  -9181   -894  -1115   -701  -1378      *      * 
    83  -1320  -2679   1280   -465  -3077   1501   -992  -2822   -713  -2817   2008   2182  -2316   -576  -1252    762  -1310  -2386  -3031  -2337    83
     -   -149   -500    233     43   -381    399    106   -626    210   -466   -720    275    394     45     96    359    117   -369   -294   -249 
     -   -721  -8139  -1359   -894  -1115   -701  -1378      *      * 
    84   -998   3302  -1834  -1361  -2554  -1896  -1218  -2153   1751  -2327  -1582  -1323   2715   -919   -748  -1130  -1136  -1770  -2585  -2209    84
     -   -149   -500    233     43   -381    399    106   -626    210   -466   -720    275    394     45     96    359    117   -369   -294   -249 
     -   -804  -7430  -1246   -894  -1115  -2323   -322      *      * 
    85  -2133  -2381  -2458  -1878  -3012  -2369  -1231  -3005   -132  -2813  -2305  -1802  -2628   -958   3874  -2184  -2088  -2760  -2469  -2412    85
     -   -149   -500    233     43   -381    399    106   -626    210   -466   -720    275    394     45     96    359    117   -369   -294   -249 
     -    -22  -6647  -7689   -894  -1115   -130  -3532      *      * 
    86  -1187   2435  -2914  -2239  -1102  -2625  -1381   1932    869   1229   -302  -2005  -2669  -1561   1022  -1701  -1118   -487  -1573  -1226    86
     -   -149   -500    233     43   -381    399    106   -626    210   -466   -720    275    394     45     96    359    117   -369   -294   -249 
     -     -8  -8139  -9181   -894  -1115   -701  -1378      *      * 
    87  -1944  -2698  -1837  -1423  -1547  -2781   2264  -2612   -757  -2597  -1944  -1563   3075   1538   -957  -1918  -1870  -2389   3068  -1062    87
     -   -149   -500    233     43   -381    399    106   -626    210   -466   -720    275    394     45     96    359    117   -369   -294   -249 
     -     -8  -8139  -9181   -894  -1115   -701  -1378      *      * 
    88  -1132   2514  -3386  -2783  -1002  -2656  -1626   2414  -2414    559   -222  -2315  -2741  -2067  -2267    613   1055   -210  -1533  -1188    88
     -   -149   -500    233     43   -381    399    106   -626    210   -466   -720    275    394     45     96    359    117   -369   -294   -249 
     -     -8  -8139  -9181   -894  -1115   -701  -1378      *      * 
    89  -2768  -2471  -4629  -4497   -987  -4144  -2371   -675  -4148  -1880  -1751  -3743  -4282  -3753  -3980  -3494  -2816   3464  -1776   2024    89
     -   -149   -500    233     43   -381    399    106   -626    210   -466   -720    275    394     45     96    359    117   -369   -294   -249 
     -     -8  -8139  -9181   -894  -1115   -701  -1378      *      * 
    90  -2940  -2481  -5434  -5029  -1828  -5043  -4395    -49  -4823   2056   -639  -4814  -4711  -4248  -4655  -4391  -2908   2894  -3467  -3328    90
     -   -149   -500    233     43   -381    399    106   -626    210   -466   -720    275    394     45     96    359    117   -369   -294   -249 
     -     -8  -8139  -9181   -894  -1115   -701  -1378      *      * 
    91  -2539  -2161  -4977  -4484  -1718  -4485  -3652   3048  -4209   1558   -579  -4177  -4286  -3741  -4058  -3709    950   -119  -3074  -2879    91
     -   -149   -500    233     43   -381    399    106   -626    210   -466   -720    275    394     45     96    359    117   -369   -294   -249 
     -     -8  -8139  -9181   -894  -1115   -701  -1378      *      * 
    92   1793  -1738  -3524  -3324  -3434  -2113  -2909  -3023  -3139  -3363  -2565  -2505   1296  -2861  -3191   2373  -1546   1049  -3747  -3471    92
     -   -149   -500    233     43   -381    399    106   -626    210   -466   -720    275    394     45     96    359    117   -369   -294   -249 
     -     -8  -8139  -9181   -894  -1115   -701  -1378      *      * 
    93  -4436  -4204  -5093  -5463  -5894   3833  -5029  -6628  -5766  -6298  -5971  -5142  -4805  -5547  -5386  -4728  -4816  -5863  -4925  -5850    93
     -   -149   -500    233     43   -381    399    106   -626    210   -466   -720    275    394     45     96    359    117   -369   -294   -249 
     -     -8  -8139  -9181   -894  -1115   -701  -1378      *      * 
    94  -3999  -4116  -3388  -3748  -5072  -3910  -4122  -6021  -4502  -5796  -5418   4398  -4478  -4254  -4591  -4114  -4311  -5370  -4649  -4730    94
     -   -149   -500    233     43   -381    399    106   -626    210   -466   -720    275    394     45     96    359    117   -369   -294   -249 
     -     -8  -8139  -9181   -894  -1115   -701  -1378      *      * 
    95  -5197  -4539  -4720  -5009  -4036  -4506   5435  -6314  -4911  -5786  -5667  -4954  -4960  -5011  -4732  -5391  -5395  -6022  -4063  -3641    95
     -   -149   -500    233     43   -381    399    106   -626    210   -466   -720    275    394     45     96    359    117   -369   -294   -249 
     -     -8  -8139  -9181   -894  -1115   -701  -1378      *      * 
    96  -4580  -4701   4174  -3014  -5700  -3967  -3905  -6376  -4478  -6024  -5744  -3355  -4501  -3870  -4926  -4440  -4750  -5894  -4922  -5231    96
     -   -149   -500    233     43   -381    399    106   -626    210   -466   -720    275    394     45     96    359    117   -369   -294   -249 
     -     -8  -8139  -9181   -894  -1115   -701  -1378      *      * 
    97  -1072  -2510   -791   -324  -2856  -1982   -666  -2595   1153  -2536  -1629   1269    853   1566   -670   1928  -1014  -2154  -2696  -2032    97
     -   -149   -500    233     43   -381    399    106   -626    210   -466   -720    275    394     45     96    359    117   -369   -294   -249 
     -     -8  -8139  -9181   -894  -1115   -701  -1378      *      * 
    98   1335  -1675  -1226   -672  -1768  -2071   2084  -1383   1008  -1594   -835   -892    845   -472   -936  -1023   -885    673  -2009   1495    98
     -   -149   -500    233     43   -381    399    106   -626    210   -466   -720    275    394     45     96    359    117   -369   -294   -249 
     -     -8  -8139  -9181   -894  -1115   -701  -1378      *      * 
    99    613  -2881   2014   1144  -3183  -2065   -909  -2956   -614  -2893  -2002   -688  -2283   2326  -1169    794  -1308  -2498  -3067  -2333    99
     -   -149   -500    233     43   -381    399    106   -626    210   -466   -720    275    394     45     96    359    117   -369   -294   -249 
     -     -8  -8139  -9181   -894  -1115   -701  -1378      *      * 
   100  -1246  -1862  -1619  -1036   1325  -2359   -915  -1560   -642  -1741  -1029  -1200  -2429   1515   2441  -1342    919  -1378  -1821   1661   100
     -   -149   -500    233     43   -381    399    106   -626    210   -466   -720    275    394     45     96    359    117   -369   -294   -249 
     -     -8  -8139  -9181   -894  -1115   -701  -1378      *      * 
   101  -2559  -2369  -4655  -4187  -1316    768  -3192   -796  -3805   2709   2446  -3841  -3985  -3278  -3599  -3278  -2548  -1297  -2639  -2516   101
     -   -149   -500    233     43   -381    399    106   -626    210   -466   -720    275    394     45     96    359    117   -369   -294   -249 
     -     -8  -8139  -9181   -894  -1115   -701  -1378      *      * 
   102  -1494  -2993   -622   1097  -3331  -2162  -1014  -3092   1147  -3018  -2147   1351  -2398   -590  -1147   2477  -1458  -2639  -3177  -2468   102
     -   -149   -500    233     43   -381    399    106   -626    210   -466   -720    275    394     45     96    359    117   -369   -294   -249 
     -     -8  -8139  -9181   -894  -1115   -701  -1378      *      * 
   103   1379  -1402  -1562    784   1197    543   -954    923   -886  -1318   -604  -1157  -2268   -774  -1232    655   -910   -884  -1814  -1367   103
     -   -149   -500    233     43   -381    399    106   -626    210   -466   -720    275    394     45     96    359    117   -369   -294   -249 
     -     -8  -8139  -9181   -894  -1115   -701  -1378      *      * 
   104   1504  -1905  -1381   -884  -2475    699  -1087  -2133   -803    235  -1460   1301    972   -727  -1244    747  -1059  -1769  -2610  -2069   104
     -   -149   -500    233     43   -381    399    106   -626    210   -466   -720    275    394     45     96    359    117   -369   -294   -249 
     -     -8  -8139  -9181   -894  -1115   -701  -1378      *      * 
   105    653  -2406   -801    999  -2737  -1915   -555  -2478   1813  -2416  -1497   -551  -2006   1474   1069    683   -887  -2035  -2574  -1909   105
     -   -149   -500    233     43   -381    399    106   -626    210   -466   -720    275    394     45     96    359    117   -369   -294   -249 
     -     -8  -8139  -9181   -894  -1115   -701  -1378      *      * 
   106    579  -2451   1016   1037  -2769  -1899   -592  -2522   1803  -2467  -1547   -532    848   -138   -707    746   -914  -2072  -2636  -1946   106
     -   -149   -500    233     43   -381    399    106   -626    210   -466   -720    275    394     45     96    359    117   -369   -294   -249 
     -     -8  -8139  -9181   -894  -1115   -701  -1378      *      * 
   107  -3101  -2588  -5623  -5147  -1672  -5344  -4479   1447  -4976   2726   -449  -5026  -4799  -4222  -4735  -4661  -3029   1247  -3385  -3384   107
     -   -149   -500    233     43   -381    399    106   -626    210   -466   -720    275    394     45     96    359    117   -369   -294   -249 
     -     -8  -8139  -9181   -894  -1115   -701  -1378      *      * 
   108  -1759   2671  -4067  -3463  -1102  -3323  -2281   -492  -3085   2306   2291  -3012  -3313  -2632  -2885  -2447    993   -675  -1993  -1744   108
     -   -149   -500    233     43   -381    399    106   -626    210   -466   -720    275    394     45     96    359    117   -369   -294   -249 
     -     -8  -8139  -9181   -894  -1115   -701  -1378      *      * 
   109    572  -2317   -815   -259  -2616  -1910   2007    659   1114  -2316  -1416   -559  -2000   1497   1052    689   -866  -1928  -2508  -1857   109
     -   -149   -500    233     43   -381    399    106   -626    210   -466   -720    275    394     45     96    359    117   -369   -294   -249 
     -     -8  -8139  -9181   -894  -1115   -701  -1378      *      * 
   110   -944  -1836  -1092   1622   1064  -2026   -705  -1599   -407  -1764   -979   -787  -2111   1408   1043   -965   -882    667  -2106   1525   110
     -   -149   -500    233     43   -381    399    106   -626    210   -466   -720    275    394     45     96    359    117   -369   -294   -249 
     -     -8  -8139  -9181   -894  -1115   -701  -1378      *      * 
   111  -1011  -1153  -2128  -1546   1312  -2364  -1136   1051  -1294   1139   -324   1101  -2427   1289   1021  -1382   -950   -583  -1561  -1165   111
     -   -149   -500    233     43   -381    399    106   -626    210   -466   -720    275    394     45     96    359    117   -369   -294   -249 
     -     -8  -8139  -9181   -894  -1115   -701  -1378      *      * 
   112  -2059  -3484   1474   -744  -4192   2283  -1716  -4040  -1797  -3986  -3214   2379  -2830  -1368  -2501  -1874   1146  -3461  -4183  -3332   112
     -   -149   -500    233     43   -381    399    106   -626    210   -466   -720    275    394     45     96    359    117   -369   -294   -249 
     -     -8  -8139  -9181   -894  -1115   -701  -1378      *      * 
   113  -1778  -1497  -4191  -3619   1455  -3536  -2522   1455  -3283    718   -537  -3180  -3502  -2916  -3125  -2666    945   2447  -2286  -1956   113
     -   -149   -500    233     43   -381    399    106   -626    210   -466   -720    275    394     45     96    359    117   -369   -294   -249 
     -     -8  -8139  -9181   -894  -1115   -701  -1378      *      * 
   114    745  -1512  -2962  -2438   2425  -2895   3136  -1077  -2181  -1333   -733  -2176  -2956  -1897  -2235  -1959    974   -990  -1088   1953   114
     -   -149   -500    233     43   -381    399    106   -626    210   -466   -720    275    394     45     96    359    117   -369   -294   -249 
     -     -8  -8139  -9181   -894  -1115   -701  -1378      *      * 
   115  -2717  -2221  -5337  -4949  -2251  -5095  -4664   1604  -4840   1468  -1009  -4756  -4769  -4505  -4832  -4423  -2688   2940  -3894  -3623   115
     -   -149   -500    233     43   -381    399    106   -626    210   -466   -720    275    394     45     96    359    117   -369   -294   -249 
     -     -8  -8139  -9181   -894  -1115   -701  -1378      *      * 
   116    635  -1379  -3985  -3416  -1494  -3355  -2358   2141  -3084    556   -597  -2987   1086  -2759  -2957  -2479  -1588   2006  -2199  -1843   116
     -   -149   -500    233     43   -381    399    106   -626    210   -466   -720    275    394     45     96    359    117   -369   -294   -249 
     -     -8  -8139  -9181   -894  -1115   -701  -1378      *      * 
   117    815  -2013  -1718  -1328  -3188   2236  -1569  -2900  -1288  -2998  -2128  -1407   1182   1539  -1707  -1194   1127  -2318  -3245  -2713   117
     -   -149   -500    233     43   -381    399    106   -626    210   -466   -720    275    394     45     96    359    117   -369   -294   -249 
     -     -8  -8139  -9181   -894  -1115   -701  -1378      *      * 
   118   -891  -2298    972   1030   1054  -1871   -535  -2323   1123  -2302  -1395   -516  -1965    -85   -632    652    853  -1905  -2498   1369   118
     -   -149   -500    233     43   -381    399    106   -626    210   -466   -720    275    394     45     96    359    117   -369   -294   -249 
     -     -8  -8139  -9181   -894  -1115   -701  -1378      *      * 
   119    646   -978  -3159  -2553   -890  -2618  -1484   1233  -2207    581   -137  -2175   2426  -1885  -2110  -1697  -1050   -317  -1424   1671   119
     -   -149   -500    233     43   -381    399    106   -626    210   -466   -720    275    394     45     96    359    117   -369   -294   -249 
     -     -8  -8139  -9181   -894  -1115   -701  -1378      *      * 
   120   -953  -2405   1044   1029  -2715    429   -584  -2461   -186  -2419  -1505   1263  -2007   -132   -698    662    895    563  -2599  -1917   120
     -   -149   -500    233     43   -381    399    106   -626    210   -466   -720    275    394     45     96    359    117   -369   -294   -249 
     -     -8  -8139  -9181   -894  -1115   -701  -1378      *      * 
   121   -894  -2265   -778   1001  -2547    498   1957  -2269   -137     19  -1366   -534  -1974    -99   1024    687    884  -1866  -2472  -1817   121
     -   -149   -500    233     43   -381    399    106   -626    210   -466   -720    275    394     45     96    359    117   -369   -294   -249 
     -     -8  -8139  -9181   -894  -1115   -701  -1378      *      * 
   122    642  -3199   2164   1928  -3538    668  -1180  -3334   -994  -3267  -2408   -817  -2492   -772  -1594    749  -1634  -2857  -3447  -2669   122
     -   -149   -500    233     43   -381    399    106   -626    210   -466   -720    275    394     45     96    359    117   -369   -294   -249 
     -     -8  -8139  -9181   -894  -1115   -701  -1378      *      * 
   123  -1354  -2667   -965   1817  -3098  -2178   -918  -2803   -386  -2756  -1892   -878   2465   -489   1274  -1245    949  -2383  -2914  -2303   123
     -   -149   -500    233     43   -381    399    106   -626    210   -466   -720    275    394     45     96    359    117   -369   -294   -249 
     -     -8  -8139  -9181   -894  -1115   -701  -1378      *      * 
   124  -1006   2414  -2062  -1478  -1181    436  -1110   1018  -1203    493   -369  -1489  -2407   2163    950  -1356   -946   -617  -1599  -1204   124
     -   -149   -500    233     43   -381    399    106   -626    210   -466   -720    275    394     45     96    359    117   -369   -294   -249 
     -     -8  -8139  -9181   -894  -1115   -701  -1378      *      * 
   125    740  -1036  -2497  -1923  -1046    459   2050   1835  -1682   -925   -263  -1776    886  -1459  -1779  -1460   -960   1021  -1509  -1138   125
     -   -149   -500    233     43   -381    399    106   -626    210   -466   -720    275    394     45     96    359    117   -369   -294   -249 
     -     -8  -8139  -9181   -894  -1115   -701  -1378      *      * 
   126  -1111   -938  -3397  -2769   -861  -2666   2034   1203  -2381   1297   2159  -2291  -2706  -2011  -2204  -1751   1039   1113  -1406  -1070   126
     -   -149   -500    233     43   -381    399    106   -626    210   -466   -720    275    394     45     96    359    117   -369   -294   -249 
     -     -8  -8139  -9181   -894  -1115   -701  -1378      *      * 
   127  -1405  -2849   2020   1125  -3100  -2105   2251  -2851   -706   1045  -1978   -738    980   -557  -1257  -1256  -1369  -2440  -3050  -2337   127
     -   -149   -500    233     43   -381    399    106   -626    210   -466   -720    275    394     45     96    359    117   -369   -294   -249 
     -     -8  -8139  -9181   -894  -1115   -701  -1378      *      * 
   128  -2257  -2029  -4357  -3701  -1435  -3857  -2710   -423  -2788   2363   -394  -3396  -3767  -2809   1053  -3032  -2198   1930  -2511  -2281   128
     -   -149   -500    233     43   -381    399    106   -626    210   -466   -720    275    394     45     96    359    117   -369   -294   -249 
     -     -8  -8139  -9181   -894  -1115   -701  -1378      *      * 
   129   -942   2202    946   -328  -2447  -1942   -599    699   1793  -2177  -1311   -617    831   -171   1045   -866   -879  -1780  -2421  -1802   129
     -   -149   -500    233     43   -381    399    106   -626    210   -466   -720    275    394     45     96    359    117   -369   -294   -249 
     -   -708  -8139  -1380   -894  -1115   -701  -1378      *      * 
   130  -1292  -2690   2656   -181  -3103  -1817   -816  -2882   -509  -2826  -2005   -506   1743   -422   1697  -1130  -1291  -2434  -2972  -2281   130
     -   -149   -500    233     43   -381    399    106   -626    210   -466   -720    275    394     45     96    359    117   -369   -294   -249 
     -    -12  -7443  -8485   -894  -1115  -2309   -325      *      * 
   131   -780  -1923   -490   -210  -2449   1082   2615  -2177   -293  -2228  -1381   1824  -1881   -218   -765   -732   1535  -1757  -2462  -1834   131
     -   -149   -500    233     43   -381    399    106   -626    210   -466   -720    275    394     45     96    359    117   -369   -294   -249 
     -    -12  -7443  -8485   -894  -1115  -1232   -800      *      * 
   132   1233  -1266  -2012  -1540  -1950   1095  -1406  -1546  -1394    664  -1082  -1427  -2217  -1250  -1677   1167   1406  -1240  -2282  -1875   132
     -   -149   -500    233     43   -381    399    106   -626    210   -466   -720    275    394     45     96    359    117   -369   -294   -249 
     -    -10  -7714  -8756   -894  -1115  -1943   -434      *      * 
   133   1086  -1411  -1476  -1087  -1898  -1869  -1144   1251  -1029  -1727  -1005   2543   1345   -918  -1376   -999   -916  -1129  -2207  -1750   133
     -   -149   -500    233     43   -381    399    106   -626    210   -466   -720    275    394     45     96    359    117   -369   -294   -249 
     -    -10  -7714  -8756   -894  -1115   -879  -1132      *      * 
   134  -1181  -1750  -1552  -1265  -1984   2336   2377  -1759  -1150    521  -1271  -1358   1221  -1124  -1445  -1334  -1248  -1520  -2311  -1779   134
     -   -149   -500    233     43   -381    399    106   -626    210   -466   -720    275    394     45     96    359    117   -369   -294   -249 
     -     -9  -7938  -8980   -894  -1115  -1462   -651      *      * 
   135    704  -2353   1247   1842  -2655  -1811   -521  -2399   1239    110  -1454   -448  -1939    -73   -645   -779   -847  -1966  -2544  -1860   135
     -   -149   -500    233     43   -381    399    106   -626    210   -466   -720    275    394     45     96    359    117   -369   -294   -249 
     -     -9  -7938  -8980   -894  -1115   -371  -2139      *      * 
   136  -1095   -983  -3076  -2465   1407   1410  -1445   -419  -2100   1314   -129  -2120  -2648  -1813    886  -1670  -1038   1033  -1417  -1055   136
     -   -149   -500    233     43   -381    399    106   -626    210   -466   -720    275    394     45     96    359    117   -369   -294   -249 
     -     -8  -8139  -9181   -894  -1115   -701  -1378      *      * 
   137  -1090  -2088   1018    978  -2219  -2064   -812    778   -531   1516  -1206   -788  -2196   1522  -1002  -1071  -1036  -1590  -2379  -1806   137
     -   -149   -500    233     43   -381    399    106   -626    210   -466   -720    275    394     45     96    359    117   -369   -294   -249 
     -     -8  -8139  -9181   -894  -1115   -701  -1378      *      * 
   138    661   2355  -2198  -1618  -1081  -2360  -1158   1106    826   -955   -284  -1580  -2426  -1222    899  -1384    940    972  -1523  -1136   138
     -   -149   -500    233     43   -381    399    106   -626    210   -466   -720    275    394     45     96    359    117   -369   -294   -249 
     -     -8  -8139  -9181   -894  -1115   -701  -1378      *      * 
   139    638  -1659  -4304  -3838  -2043  -3620  -3031   1554  -3571  -1386  -1043  -3402   1034  -3308  -3516  -2822  -1910   2893  -2906  -2523   139
     -   -149   -500    233     43   -381    399    106   -626    210   -466   -720    275    394     45     96    359    117   -369   -294   -249 
     -     -8  -8139  -9181   -894  -1115   -701  -1378      *      * 
   140    742   2485  -2146  -1598  -1414   1441  -1285    990  -1414  -1285   -596  -1570  -2437   1349  -1647  -1321   1069   -817  -1824  -1426   140
     -   -149   -500    233     43   -381    399    106   -626    210   -466   -720    275    394     45     96    359    117   -369   -294   -249 
     -     -8  -8139  -9181   -894  -1115   -701  -1378      *      * 
   141    718   2511  -2470  -1917  -1243  -2364  -1382   -785  -1661   1735   -445  -1783    925   1305  -1791  -1447  -1038   -670  -1699  -1326   141
     -   -149   -500    233     43   -381    399    106   -626    210   -466   -720    275    394     45     96    359    117   -369   -294   -249 
     -     -8  -8139  -9181   -894  -1115   -701  -1378      *      * 
   142  -2438  -2133  -4714  -4120   2430  -4117  -2850   1267  -3776   1661   -133  -3740   2131  -3159  -3517  -3259  -2355   -981  -2286  -2001   142
     -   -149   -500    233     43   -381    399    106   -626    210   -466   -720    275    394     45     96    359    117   -369   -294   -249 
     -     -8  -8139  -9181   -894  -1115   -701  -1378      *      * 
   143    648  -1325  -1805  -1226  -1331  -2279   2052   -915   -954   1090   -507  -1313    903   -900    966  -1278   -951   -781   2837  -1280   143
     -   -149   -500    233     43   -381    399    106   -626    210   -466   -720    275    394     45     96    359    117   -369   -294   -249 
     -     -8  -8139  -9181   -894  -1115   -701  -1378      *      * 
   144    643   -959  -3105  -2486   -868  -2593  -1431   1172  -2101   1301   -114  -2124  -2640  -1815    881  -1667  -1023   -337  -1391   2545   144
     -   -149   -500    233     43   -381    399    106   -626    210   -466   -720    275    394     45     96    359    117   -369   -294   -249 
     -     -8  -8139  -9181   -894  -1115   -701  -1378      *      * 
   145  -1495  -2635   -977   -859  -3394  -2203  -1354  -3130  -1015  -3140  -2302   1424   3036   1543  -1448  -1439   1118  -2636  -3337  -2708   145
     -   -149   -500    233     43   -381    399    106   -626    210   -466   -720    275    394     45     96    359    117   -369   -294   -249 
     -     -8  -8139  -9181   -894  -1115   -701  -1378      *      * 
   146   -963  -1803  -1145    929   1099  -2050   -751  -1553   -455  -1738   -963   -839  -2143   -415   1851   1420   -905    640  -2121  -1589   146
     -   -149   -500    233     43   -381    399    106   -626    210   -466   -720    275    394     45     96    359    117   -369   -294   -249 
     -     -8  -8139  -9181   -894  -1115   -701  -1378      *      * 
   147  -1031  -2460   1039   1741  -2756  -1941   -651  -2494   -262    870  -1564   -582  -2069   -206   1090    751   -976  -2070  -2655  -1978   147
     -   -149   -500    233     43   -381    399    106   -626    210   -466   -720    275    394     45     96    359    117   -369   -294   -249 
     -     -8  -8139  -9181   -894  -1115   -701  -1378      *      * 
   148   1389  -1130  -2098  -1519  -1125  -2336   2007    999  -1291    463   -320  -1513  -2403  -1143    968  -1354   1013   -564  -1554  -1162   148
     -   -149   -500    233     43   -381    399    106   -626    210   -466   -720    275    394     45     96    359    117   -369   -294   -249 
     -     -8  -8139  -9181   -894  -1115   -701  -1378      *      * 
   149    644  -1164  -3592  -2987  -1148  -2969  -1878   2018  -2619   1336   -313  -2568  -2993  -2291    943  -2066  -1305   1246  -1761  -1418   149
     -   -149   -500    233     43   -381    399    106   -626    210   -466   -720    275    394     45     96    359    117   -369   -294   -249 
     -     -8  -8139  -9181   -894  -1115   -701  -1378      *      * 
   150  -1193  -1542  -3002  -2713  -2202    797  -2221  -1748  -2520   2292  -1388  -2262   1165  -2300  -2582  -1516   1119  -1503  -2654  -2314   150
     -   -149   -500    233     43   -381    399    106   -626    210   -466   -720    275    394     45     96    359    117   -369   -294   -249 
     -     -8  -8139  -9181   -894  -1115   -701  -1378      *      * 
   151    754  -1770  -1607  -1101   1247    670  -1221  -1962  -1000  -2157  -1370   1289  -2329   -911  -1407    757   1915  -1636  -2539  -2041   151
     -   -149   -500    233     43   -381    399    106   -626    210   -466   -720    275    394     45     96    359    117   -369   -294   -249 
     -     -8  -8139  -9181   -894  -1115   -701  -1378      *      * 
   152  -1101  -2188  -1117    967   1095  -2106   -722  -2046   -233     95  -1302   -809  -2188   2251   1961  -1057  -1028  -1754  -2389  -1819   152
     -   -149   -500    233     43   -381    399    106   -626    210   -466   -720    275    394     45     96    359    117   -369   -294   -249 
     -     -8  -8139  -9181   -894  -1115   -701  -1378      *      * 
   153   1383  -2042  -1016   -476  -2382  -1948   -731  -2057   -373  -2146  -1300   1243    952   -326   1034    690   -908    603  -2433  -1839   153
     -   -149   -500    233     43   -381    399    106   -626    210   -466   -720    275    394     45     96    359    117   -369   -294   -249 
     -     -8  -8139  -9181   -894  -1115   -701  -1378      *      * 
   154   -995  -1554  -1409    908   1222   1340   -865  -1204   -747    286   -720  -1052  -2249   1352  -1127  -1136   -935  -1033  -1811   1516   154
     -   -149   -500    233     43   -381    399    106   -626    210   -466   -720    275    394     45     96    359    117   -369   -294   -249 
     -     -8  -8139  -9181   -894  -1115   -701  -1378      *      * 
   155    583  -2238   1021   1032  -2498  -1917   -613  -2203   -238    852  -1360   -588  -2026   -182   -736    683    957  -1830  -2476  -1834   155
     -   -149   -500    233     43   -381    399    106   -626    210   -466   -720    275    394     45     96    359    117   -369   -294   -249 
     -     -8  -8139  -9181   -894  -1115   -701  -1378      *      * 
   156  -2724  -4780   3214   1334  -4895  -2485  -1921  -4884  -2319  -4717  -4138   2437  -3068  -1610  -3311  -2332  -2820  -4325  -4918  -3793   156
     -   -149   -500    233     43   -381    399    106   -626    210   -466   -720    275    394     45     96    359    117   -369   -294   -249 
     -     -8  -8139  -9181   -894  -1115   -701  -1378      *      * 
   157   -954  -1463  -1460    817  -1531   1362   -904    896   -790    273   -651  -1081  -2237   -690  -1157    655    936   -940  -1857  -1396   157
     -   -149   -500    233     43   -381    399    106   -626    210   -466   -720    275    394     45     96    359    117   -369   -294   -249 
     -     -8  -8139  -9181   -894  -1115   -701  -1378      *      * 
   158   -987  -1218  -1907    721   2139  -2299  -1065    965    873    477   -388  -1394    832  -1014  -1405  -1302   -926   -649  -1626  -1216   158
     -   -149   -500    233     43   -381    399    106   -626    210   -466   -720    275    394     45     96    359    117   -369   -294   -249 
     -     -8  -8139  -9181   -894  -1115   -701  -1378      *      * 
   159  -1234  -2728   1185   1077  -3026   1440   -821  -2786   -496    110  -1843   1316  -2208   -384  -1037    781  -1190  -2341  -2920  -2206   159
     -   -149   -500    233     43   -381    399    106   -626    210   -466   -720    275    394     45     96    359    117   -369   -294   -249 
     -     -8  -8139  -9181   -894  -1115   -701  -1378      *      * 
   160   -986  -2119   -935    984  -2338  -1989   -672  -2004   1063   1465  -1256   -694  -2091   -268   -735    694    893  -1688  -2381  -1788   160
     -   -149   -500    233     43   -381    399    106   -626    210   -466   -720    275    394     45     96    359    117   -369   -294   -249 
     -     -8  -8139  -9181   -894  -1115   -701  -1378      *      * 
   161   -993  -2428   -854   1732  -2762  -1954   -579  -2494   1159  -2432  -1520   -592  -2042   1467   1094   -875    878  -2059  -2587   1433   161
     -   -149   -500    233     43   -381    399    106   -626    210   -466   -720    275    394     45     96    359    117   -369   -294   -249 
     -  -1067  -8139   -946   -894  -1115   -701  -1378      *      * 
   162   -801  -2005   1916     98  -2105  -1536   -402  -1821   -133    859  -1112   -215  -1764   2183   -624   -703   -766  -1539  -2222  -1566   162
     -   -149   -500    233     43   -381    399    106   -626    210   -466   -720    275    394     45     96    359    117   -369   -294   -249 
     -    -16  -7088  -8130   -894  -1115  -2615   -257      *      * 
   163   -891  -2089   -271    -68  -2352   1367   2928  -2214     29  -2203  -1393   -343  -1844   2306   -332   -791   -868  -1831  -2305  -1664   163
     -   -149   -500    233     43   -381    399    106   -626    210   -466   -720    275    394     45     96    359    117   -369   -294   -249 
     -  -1069  -7088   -955   -894  -1115  -2615   -257      *      * 
   164  -1678  -1482  -2012  -1978   1177  -2218    -31  -1235  -1671  -1028   -881  -1514  -2424  -1434  -1629  -1757  -1704  -1260    497   4155   164
     -   -149   -500    233     43   -381    399    106   -626    210   -466   -720    275    394     45     96    359    117   -369   -294   -249 
     -    -33  -6052  -7094   -894  -1115  -1996   -416      *      * 
   165   2209   -605  -1749  -1659  -2474   -864  -1564  -2130  -1627  -2421  -1596  -1100  -1556  -1414  -1776   2263   -350  -1351  -2711  -2388   165
     -   -149   -500    233     43   -381    399    106   -626    210   -466   -720    275    394     45     96    359    117   -369   -294   -249 
     -    -21  -6661  -7703   -894  -1115  -2849   -216      *      * 
   166   -685  -1893    272   2162  -2478  -1240   -433  -2237   -241  -2277  -1481    -63  -1626    -67   -750   1877   -751  -1782  -2481  -1794   166
     -   -149   -500    233     43   -381    399    106   -626    210   -466   -720    275    394     45     96    359    117   -369   -294   -249 
     -    -21  -6661  -7703   -894  -1115  -2849   -216      *      * 
   167   -914  -2225    -30   2074  -2619  -1495   -227  -2300   2261  -2205  -1410   -150  -1719    180    144   -756   -846  -1917  -2297  -1737   167
     -   -149   -500    233     43   -381    399    106   -626    210   -466   -720    275    394     45     96    359    117   -369   -294   -249 
     -    -21  -6661  -7703   -894  -1115   -725  -1340      *      * 
   168   1323  -1311  -2912  -2711  -2046   1176  -2176  -1497  -2521   2268  -1213  -2124  -2530  -2273  -2532  -1265  -1202  -1276  -2572  -2249   168
     -   -149   -500    233     43   -381    399    106   -626    210   -466   -720    275    394     45     96    359    117   -369   -294   -249 
     -    -10  -7714  -8756   -894  -1115   -879  -1132      *      * 
   169  -1184   2634  -3515  -2891   1587  -2766  -1646   1441  -2504   1498     13  -2407  -2783  -2107  -2310  -1860   1084   -157  -1462  -1140   169
     -   -149   -500    233     43   -381    399    106   -626    210   -466   -720    275    394     45     96    359    117   -369   -294   -249 
     -     -9  -7938  -8980   -894  -1115  -1462   -651      *      * 
   170    703  -2108   -767   1094  -2354  -1859   -531  -2039   -115   1025  -1230   1409  -1960   -109   1206   -804   -816  -1692  -2339  -1726   170
     -   -149   -500    233     43   -381    399    106   -626    210   -466   -720    275    394     45     96    359    117   -369   -294   -249 
     -     -9  -7938  -8980   -894  -1115  -1462   -651      *      * 
   171    710  -1822   1094   1088  -1977    545   -587    821   -287    313   -963   -615  -1980   -217   -752   -832   -781  -1344  -2121  -1554   171
     -   -149   -500    233     43   -381    399    106   -626    210   -466   -720    275    394     45     96    359    117   -369   -294   -249 
     -     -9  -7938  -8980   -894  -1115  -1462   -651      *      * 
   172    758  -1048  -1942  -1386  -1036  -2221   3073   1128  -1180    629   -239   1250  -2298  -1031  -1392  -1245   -830   -467  -1470  -1067   172
     -   -149   -500    233     43   -381    399    106   -626    210   -466   -720    275    394     45     96    359    117   -369   -294   -249 
     -     -9  -7938  -8980   -894  -1115  -1462   -651      *      * 
   173  -1162   -997  -3337  -2732   -815  -2711  -1571   -192  -2365   1523    -56  -2305  -2746  -2012  -2227  -1803   1930   1232  -1430   1831   173
     -   -149   -500    233     43   -381    399    106   -626    210   -466   -720    275    394     45     96    359    117   -369   -294   -249 
     -     -9  -7938  -8980   -894  -1115   -371  -2139      *      * 
   174    623  -2374   1776   1047  -2670  -1897   -584  -2407   -188     71  -1473   -539  -2007   1467   -697   -835    864  -1983  -2572  -1897   174
     -   -149   -500    233     43   -381    399    106   -626    210   -466   -720    275    394     45     96    359    117   -369   -294   -249 
     -     -8  -8139  -9181   -894  -1115   -701  -1378      *      * 
   175    596  -1787  -1106   -558  -1923  -2017   -725  -1548   1071  -1729   -947   1193  -2110   -384   -882    641   -871   1474  -2114   1413   175
     -   -149   -500    233     43   -381    399    106   -626    210   -466   -720    275    394     45     96    359    117   -369   -294   -249 
     -     -8  -8139  -9181   -894  -1115   -701  -1378      *      * 
   176   1341  -2048   -986    953  -2230  -2002   -670  -1892   1804    126  -1178   -715  -2094   -277   -725   -942   -912  -1599  -2306   1402   176
     -   -149   -500    233     43   -381    399    106   -626    210   -466   -720    275    394     45     96    359    117   -369   -294   -249 
     -     -8  -8139  -9181   -894  -1115   -701  -1378      *      * 
   177  -1344  -1160  -3585  -2964   -944  -2913  -1769   1235  -2586   1843   -118  -2521  -2925   1251  -2419  -2003  -1282   1122  -1599   1700   177
     -   -149   -500    233     43   -381    399    106   -626    210   -466   -720    275    394     45     96    359    117   -369   -294   -249 
     -     -8  -8139  -9181   -894  -1115   -701  -1378      *      * 
   178  -1783  -2946  -1707   1002  -3390  -2604   -992  -2990    -65    184  -2057  -1259  -2661   2446   2660  -1672  -1652  -2651  -2927  -2491   178
     -   -149   -500    233     43   -381    399    106   -626    210   -466   -720    275    394     45     96    359    117   -369   -294   -249 
     -     -8  -8139  -9181   -894  -1115   -701  -1378      *      * 
   179    573  -2402   -752   1041  -2724  -1897   1977  -2469   1143  -2413  -1494   -533    899   2214   -610   -820   -879  -2025  -2579  -1904   179
     -   -149   -500    233     43   -381    399    106   -626    210   -466   -720    275    394     45     96    359    117   -369   -294   -249 
     -     -8  -8139  -9181   -894  -1115   -701  -1378      *      * 
   180   1391  -1375  -1574    785  -1408  -2189   -927    973    921    307   -549  -1153  -2264   -755  -1192  -1167   -895   -829  -1761   1482   180
     -   -149   -500    233     43   -381    399    106   -626    210   -466   -720    275    394     45     96    359    117   -369   -294   -249 
     -     -8  -8139  -9181   -894  -1115   -701  -1378      *      * 
   181   1488  -1761  -4368  -3768   1518  -3708  -2586   2103  -3417   1569   -204  -3353  -3604  -2919  -3202  -2834  -1963   -525  -2200  -1947   181
     -   -149   -500    233     43   -381    399    106   -626    210   -466   -720    275    394     45     96    359    117   -369   -294   -249 
     -     -8  -8139  -9181   -894  -1115   -701  -1378      *      * 
   182    595  -2633   1106   1805  -2946  -1974   -731  -2707   1124  -2648  -1740   -604  -2134   -286   -900   1469  -1084  -2254  -2819  -2113   182
     -   -149   -500    233     43   -381    399    106   -626    210   -466   -720    275    394     45     96    359    117   -369   -294   -249 
     -     -8  -8139  -9181   -894  -1115   -701  -1378      *      * 
   183    571  -2338   -742   1002  -2646    500   1995  -2386   -118  -2348  -1432   1233  -1967    -79   1043   -785   -838  -1953  -2528   1394   183
     -   -149   -500    233     43   -381    399    106   -626    210   -466   -720    275    394     45     96    359    117   -369   -294   -249 
     -     -8  -8139  -9181   -894  -1115   -701  -1378      *      * 
   184   -985   2343  -2044    778  -1147  -2326  -1105   -700  -1248   1172   2078  -1479  -2393  -1105    930  -1339    920   -588  -1573  -1177   184
     -   -149   -500    233     43   -381    399    106   -626    210   -466   -720    275    394     45     96    359    117   -369   -294   -249 
     -     -8  -8139  -9181   -894  -1115   -701  -1378      *      * 
   185   -996   -913  -2841  -2235   -877  -2483  -1326   1187    688    544   -112  -1953  -2538  -1646  -1905    583    970   1019  -1363   1644   185
     -   -149   -500    233     43   -381    399    106   -626    210   -466   -720    275    394     45     96    359    117   -369   -294   -249 
     -     -8  -8139  -9181   -894  -1115   -701  -1378      *      * 
   186    570  -2336   -741   1041  -2648  -1864   -524  -2390   -105    -59  -1429   1230  -1958   1460   1113    680   -828  -1953  -2525  -1849   186
     -   -149   -500    233     43   -381    399    106   -626    210   -466   -720    275    394     45     96    359    117   -369   -294   -249 
     -     -8  -8139  -9181   -894  -1115   -701  -1378      *      * 
   187  -1904  -2843  -2120  -1352   1336  -2751  -1084  -2851   1386  -2782  -2021  -1474  -2795   -683   3049    769  -1767  -2567  -2832  -2424   187
     -   -149   -500    233     43   -381    399    106   -626    210   -466   -720    275    394     45     96    359    117   -369   -294   -249 
     -     -8  -8139  -9181   -894  -1115   -701  -1378      *      * 
   188   1431   -951  -3311  -2699   1404    469  -1531   -357  -2330   1328   -132  -2244  -2682  -1977  -2182  -1704  -1046   1110  -1433  -1087   188
     -   -149   -500    233     43   -381    399    106   -626    210   -466   -720    275    394     45     96    359    117   -369   -294   -249 
     -     -8  -8139  -9181   -894  -1115   -701  -1378      *      * 
   189    572  -2370   1784   1040  -2685  -1876   -541  -2430   1133  -2382  -1462   -513  -1975    -85   1063   -795   -852    457  -2555  -1877   189
     -   -149   -500    233     43   -381    399    106   -626    210   -466   -720    275    394     45     96    359    117   -369   -294   -249 
     -  -1061  -8139   -951   -894  -1115   -701  -1378      *      * 
   190   1694  -1210  -1074   -889  -2671  -1269  -1175  -2395  -1009  -2535  -1679   2280  -1809   -859  -1390   1733   -668  -1721  -2780  -2289   190
     -   -149   -500    233     43   -381    399    106   -626    210   -466   -720    275    394     45     96    359    117   -369   -294   -249 
     -   -453  -7093  -1930   -894  -1115  -2612   -258      *      * 
   191   -871  -1233  -1427   -858  -1321  -1953   -590   2102   2164   -808   -367   -929  -2047   -324    -23  -1104   -806    -81  -1677  -1264   191
     -   -149   -500    233     43   -381    399    106   -626    210   -466   -720    275    394     45     96    359    117   -369   -294   -249 
     -    -21  -6661  -7703   -894  -1115  -2849   -216      *      * 
   192   1876   -919  -1558  -1284   -120  -1607   -626   -807  -1107  -1048   -513  -1107  -1959   -975  -1274   -834   -712   -639   -711   3091   192
     -   -149   -500    233     43   -381    399    106   -626    210   -466   -720    275    394     45     96    359    117   -369   -294   -249 
     -    -21  -6661  -7703   -894  -1115   -131  -3526      *      * 
   193   -897  -2336   1013   -201  -2643    401   -534  -2384   1122    -37  -1430   -509    880   1448   -625   -783    883  -1951  -2528  -1854   193
     -   -149   -500    233     43   -381    399    106   -626    210   -466   -720    275    394     45     96    359    117   -369   -294   -249 
     -     -8  -8139  -9181   -894  -1115   -701  -1378      *      * 
   194    649  -2452   1849   -299  -2818    529   -692  -2565   -315  -2529  -1621   -607    858   1559   -830   -918    891  -2118  -2713  -2030   194
     -   -149   -500    233     43   -381    399    106   -626    210   -466   -720    275    394     45     96    359    117   -369   -294   -249 
     -     -8  -8139  -9181   -894  -1115   -701  -1378      *      * 
   195    689  -1026  -3193  -2599  -1001  -2624  -1576   1207  -2264   1758   -209  -2218    969  -1946  -2178  -1717    973   -315  -1539  -1196   195
     -   -149   -500    233     43   -381    399    106   -626    210   -466   -720    275    394     45     96    359    117   -369   -294   -249 
     -     -8  -8139  -9181   -894  -1115   -701  -1378      *      * 
   196  -2097  -2060  -4246  -3920  -1825  -3463  -3136   -512  -3551    785   -818  -3439   3450  -3273  -3464  -2747  -2204   1200  -2929  -2627   196
     -   -149   -500    233     43   -381    399    106   -626    210   -466   -720    275    394     45     96    359    117   -369   -294   -249 
     -     -8  -8139  -9181   -894  -1115   -701  -1378      *      * 
   197  -1022  -1441  -1663  -1093  -1498  -2242   -988    903   2231    314   -628  -1223  -2326   -807  -1158    615   1005   -871  -1845  -1407   197
     -   -149   -500    233     43   -381    399    106   -626    210   -466   -720    275    394     45     96    359    117   -369   -294   -249 
     -     -8  -8139  -9181   -894  -1115   -701  -1378      *      * 
   198  -2635  -2143  -5298  -4988  -2695  -5062  -5058   3624  -4927  -1453  -1416  -4776  -4845  -4834  -5057  -4443  -2634   1607  -4412  -3930   198
     -   -149   -500    233     43   -381    399    106   -626    210   -466   -720    275    394     45     96    359    117   -369   -294   -249 
     -     -8  -8139  -9181   -894  -1115   -701  -1378      *      * 
   199   2227  -2334  -4407  -4295  -2041  -3211  -3507  -1336  -3971   2464   -997  -3546  -3677  -3574  -3793  -2583  -2389  -1611  -3263  -3086   199
     -   -149   -500    233     43   -381    399    106   -626    210   -466   -720    275    394     45     96    359    117   -369   -294   -249 
     -     -8  -8139  -9181   -894  -1115   -701  -1378      *      * 
   200    669  -1086  -3513  -2898   -988  -2823  -1727   -268  -2528   1382   3060  -2448  -2860  -2162  -2370  -1917    949   1125  -1591  -1262   200
     -   -149   -500    233     43   -381    399    106   -626    210   -466   -720    275    394     45     96    359    117   -369   -294   -249 
     -     -8  -8139  -9181   -894  -1115   -701  -1378      *      * 
   201   2782  -1829  -3979  -4180  -4408    963  -3617  -4210  -4093  -4461  -3514  -2787  -2893  -3626  -3904   1905  -1675  -2981  -4623  -4526   201
     -   -149   -500    233     43   -381    399    106   -626    210   -466   -720    275    394     45     96    359    117   -369   -294   -249 
     -     -8  -8139  -9181   -894  -1115   -701  -1378      *      * 
   202  -5197  -4539  -4720  -5009  -4036  -4506   5435  -6314  -4911  -5786  -5667  -4954  -4960  -5011  -4732  -5391  -5395  -6022  -4063  -3641   202
     -   -149   -500    233     43   -381    399    106   -626    210   -466   -720    275    394     45     96    359    117   -369   -294   -249 
     -     -8  -8139  -9181   -894  -1115   -701  -1378      *      * 
   203  -2279  -2063  -4512  -4003  -1363  -3868  -2979   1337  -3648   2666   -313  -3617  -3829  -3172  -3467    646  -2260   -720  -2541  -2331   203
     -   -149   -500    233     43   -381    399    106   -626    210   -466   -720    275    394     45     96    359    117   -369   -294   -249 
     -     -8  -8139  -9181   -894  -1115   -701  -1378      *      * 
   204  -2035  -1800  -3977  -3513   3074  -3429  -1447  -1232  -3132  -1299   2365  -2831  -3442  -2632  -2922  -2539   1898  -1234   -957   2070   204
     -   -149   -500    233     43   -381    399    106   -626    210   -466   -720    275    394     45     96    359    117   -369   -294   -249 
     -     -8  -8139  -9181   -894  -1115   -701  -1378      *      * 
   205    733   2443  -3447  -2825   1409  -2694  -1594   1261  -2439   -774   -162  -2335  -2743  -2076  -2261  -1785   1766   1158  -1467  -1121   205
     -   -149   -500    233     43   -381    399    106   -626    210   -466   -720    275    394     45     96    359    117   -369   -294   -249 
     -     -8  -8139  -9181   -894  -1115   -701  -1378      *      * 
   206   1933  -2301   1168   -486  -2671    585   -866  -2362   -548  -2428  -1577   -771  -2200   1487  -1047  -1047  -1093    598  -2694  -2064   206
     -   -149   -500    233     43   -381    399    106   -626    210   -466   -720    275    394     45     96    359    117   -369   -294   -249 
     -     -8  -8139  -9181   -894  -1115   -701  -1378      *      * 
   207  -1825  -2878  -1899  -1300  -3637   2566  -1185  -3229   1325  -3089  -2286  -1439  -2764   -762   1492    756  -1765  -2822  -3121  -2724   207
     -   -149   -500    233     43   -381    399    106   -626    210   -466   -720    275    394     45     96    359    117   -369   -294   -249 
     -     -8  -8139  -9181   -894  -1115   -701  -1378      *      * 
   208   1699  -2268  -1411   1057  -3635   1704  -1784  -3395  -1613  -3456  -2579  -1435  -2605  -1425  -2082   1750  -1539  -2706  -3662  -3082   208
     -   -149   -500    233     43   -381    399    106   -626    210   -466   -720    275    394     45     96    359    117   -369   -294   -249 
     -     -8  -8139  -9181   -894  -1115   -701  -1378      *      * 
   209  -1013  -1361  -1756  -1187  -1404  -2263  -1025    944   1719    342   -552  -1290  -2346   -887  -1247    594   1776   -787  -1776  -1350   209
     -   -149   -500    233     43   -381    399    106   -626    210   -466   -720    275    394     45     96    359    117   -369   -294   -249 
     -     -8  -8139  -9181   -894  -1115   -701  -1378      *      * 
   210   -998  -2196   -919    966   1154  -1993   -644  -2109   2241  -2161  -1318   -675  -2089   -246   -727    662   -935  -1774  -2317   1480   210
     -   -149   -500    233     43   -381    399    106   -626    210   -466   -720    275    394     45     96    359    117   -369   -294   -249 
     -     -8  -8139  -9181   -894  -1115   -701  -1378      *      * 
   211  -1070   2626  -2769  -2290  -1909    815  -1844   1085  -2082  -1797  -1098  -1999   1132  -1874  -2230   1617   1138  -1248  -2323  -1958   211
     -   -149   -500    233     43   -381    399    106   -626    210   -466   -720    275    394     45     96    359    117   -369   -294   -249 
     -     -8  -8139  -9181   -894  -1115   -701  -1378      *      * 
   212   1373  -2383   1813   1027  -2664  -1936   -641    633   -257  -2382  -1493   -586  -2058   -202   1090   -897   -949  -1981  -2594  -1930   212
     -   -149   -500    233     43   -381    399    106   -626    210   -466   -720    275    394     45     96    359    117   -369   -294   -249 
     -  -1475  -8139   -651   -894  -1115   -701  -1378      *      * 
   213  -1062  -2258    274   2434  -2905   2019   -725  -2722   -663  -2729  -1988   -223  -1848   -392  -1211   -923  -1152  -2244  -2833  -2186   213
     -   -149   -500    233     43   -381    399    106   -626    210   -466   -720    275    394     45     96    359    117   -369   -294   -249 
     -    -21  -6685  -7727   -894  -1115   -132  -3516      *      * 
   214   1332  -2289   -879   -344  -2670  -1928   -645  -2392   1169  -2381  -1484   -632  -2050   1489   -688    687   1715  -1970  -2578  -1934   214
     -   -149   -500    233     43   -381    399    106   -626    210   -466   -720    275    394     45     96    359    117   -369   -294   -249 
     -     -8  -8139  -9181   -894  -1115   -701  -1378      *      * 
   215  -1233  -1540  -1907   2163  -1604  -2485  -1338   -691  -1306    444   -707  -1541  -2592  -1195  -1612  -1525   1833    970  -2075  -1647   215
     -   -149   -500    233     43   -381    399    106   -626    210   -466   -720    275    394     45     96    359    117   -369   -294   -249 
     -     -8  -8139  -9181   -894  -1115   -701  -1378      *      * 
   216  -2240  -2775  -3085  -2374  -3390   1766  -1778  -3034   -692    474  -2400  -2251  -3259  -1457   3191  -2346  -2260  -2792  -3212  -2931   216
     -   -149   -500    233     43   -381    399    106   -626    210   -466   -720    275    394     45     96    359    117   -369   -294   -249 
     -     -8  -8139  -9181   -894  -1115   -701  -1378      *      * 
   217  -1044  -2531   1057   1082  -2848    516   -655  -2604   -273  -2547  -1632   -567    863   -205   1848    757   -991  -2153  -2717  -2021   217
     -   -149   -500    233     43   -381    399    106   -626    210   -466   -720    275    394     45     96    359    117   -369   -294   -249 
     -     -8  -8139  -9181   -894  -1115   -701  -1378      *      * 
   218    693   -931  -3421  -2795   1379  -2675  -1559   1906  -2407    603   -124  -2308  -2719  -2041  -2228    576  -1052   1187  -1430  -1086   218
     -   -149   -500    233     43   -381    399    106   -626    210   -466   -720    275    394     45     96    359    117   -369   -294   -249 
     -     -8  -8139  -9181   -894  -1115   -701  -1378      *      * 
   219   -987  -1077  -2239  -1659  -1063    538  -1168   -611    802    451   -271  -1606  -2434  -1249  -1587  -1396    978    951  -1507   2461   219
     -   -149   -500    233     43   -381    399    106   -626    210   -466   -720    275    394     45     96    359    117   -369   -294   -249 
     -     -8  -8139  -9181   -894  -1115   -701  -1378      *      * 
   220  -1248  -1779  -1911  -1496  -2211    668  -1439   2802   1114  -2028  -1314  -1542  -2572  -1220  -1390    768  -1312  -1478  -2485  -2060   220
     -   -149   -500    233     43   -381    399    106   -626    210   -466   -720    275    394     45     96    359    117   -369   -294   -249 
     -     -8  -8139  -9181   -894  -1115   -701  -1378      *      * 
   221    843  -1649  -2181  -1759  -2350   2206  -1705   1023  -1660  -2211  -1469   1314  -2541  -1520  -1966  -1301   1134  -1606  -2667  -2246   221
     -   -149   -500    233     43   -381    399    106   -626    210   -466   -720    275    394     45     96    359    117   -369   -294   -249 
     -     -8  -8139  -9181   -894  -1115   -701  -1378      *      * 
   222    637  -1506    925   -882   1258    442   -899  -1193   -761  -1446   -714  -1055    884   -664  -1141  -1098    910    778  -1914  -1445   222
     -   -149   -500    233     43   -381    399    106   -626    210   -466   -720    275    394     45     96    359    117   -369   -294   -249 
     -     -8  -8139  -9181   -894  -1115   -701  -1378      *      * 
   223  -1008   -974    742  -2044   1369  -2460   2036   -489  -1777    508   -171  -1846  -2517  -1525  -1822  -1509   1027   1003  -1381   1648   223
     -   -149   -500    233     43   -381    399    106   -626    210   -466   -720    275    394     45     96    359    117   -369   -294   -249 
     -     -8  -8139  -9181   -894  -1115   -701  -1378      *      * 
   224   -962  -1908    938   -494  -2010  -2011   1986    797   -427  -1845  -1051   1213  -2111   -357   -885   -965    911  -1434  -2182   2370   224
     -   -149   -500    233     43   -381    399    106   -626    210   -466   -720    275    394     45     96    359    117   -369   -294   -249 
     -     -8  -8139  -9181   -894  -1115   -701  -1378      *      * 
   225   2531  -1700  -2453  -1975  -2443  -2214  -1790  -1945  -1583  -2276  -1553  -1840   1236  -1610   1183  -1399  -1344    929  -2740  -2348   225
     -   -149   -500    233     43   -381    399    106   -626    210   -466   -720    275    394     45     96    359    117   -369   -294   -249 
     -     -8  -8139  -9181   -894  -1115   -701  -1378      *      * 
   226  -1329  -1158    821  -2868   2323  -2848  -1524   -526  -2505    691   -246  -2401  -2878  -2122  -2352  -1933  -1267   1790   2930   -742   226
     -   -149   -500    233     43   -381    399    106   -626    210   -466   -720    275    394     45     96    359    117   -369   -294   -249 
     -     -8  -8139  -9181   -894  -1115   -701  -1378      *      * 
   227    757  -2056  -1087   1015  -2432    618  -1017  -2079   -753    205  -1429   -958   2437   -661  -1211  -1129  -1125  -1765  -2576  -2015   227
     -   -149   -500    233     43   -381    399    106   -626    210   -466   -720    275    394     45     96    359    117   -369   -294   -249 
     -     -8  -8139  -9181   -894  -1115   -701  -1378      *      * 
   228    638  -1718  -1312   -847  -1864  -2131   2063  -1485   -750   1100   -962   1231   1838   -681  -1139  -1148  -1017  -1275  -2131  -1632   228
     -   -149   -500    233     43   -381    399    106   -626    210   -466   -720    275    394     45     96    359    117   -369   -294   -249 
     -     -8  -8139  -9181   -894  -1115   -701  -1378      *      * 
   229   -893  -2262    953   -229  -2541    445   -544    651   1103  -2260  -1363   -532  -1973   1440   -640    694   -832  -1861   2581  -1814   229
     -   -149   -500    233     43   -381    399    106   -626    210   -466   -720    275    394     45     96    359    117   -369   -294   -249 
     -     -8  -8139  -9181   -894  -1115   -701  -1378      *      * 
   230   1571  -1297  -2796  -2334   2329  -2455  -1670   -866  -2125  -1324   -699   2162  -2707  -1882  -2200  -1601  -1229   1004  -1853  -1390   230
     -   -149   -500    233     43   -381    399    106   -626    210   -466   -720    275    394     45     96    359    117   -369   -294   -249 
     -     -8  -8139  -9181   -894  -1115   -701  -1378      *      * 
   231   -972   2377    808  -1407   2099  -2299  -1085   1026  -1223  -1043   -361  -1436  -2372  -1068   1011    615   -915   -609  -1587  -1182   231
     -   -149   -500    233     43   -381    399    106   -626    210   -466   -720    275    394     45     96    359    117   -369   -294   -249 
     -     -8  -8139  -9181   -894  -1115   -701  -1378      *      * 
   232  -2826  -2712  -3687  -3288   1845  -3831  -1293  -2432  -2662  -2341  -1976  -2809   3191  -2541   1209  -2961  -2758  -2391   -819   2243   232
     -   -149   -500    233     43   -381    399    106   -626    210   -466   -720    275    394     45     96    359    117   -369   -294   -249 
     -     -8  -8139  -9181   -894  -1115   -701  -1378      *      * 
   233   -992  -1900  -1034   1708   1101  -2040   -756  -1658   -471  -1827  -1048   -801   1733   1437   -917  -1007   -936    671  -2199  -1643   233
     -   -149   -500    233     43   -381    399    106   -626    210   -466   -720    275    394     45     96    359    117   -369   -294   -249 
     -     -8  -8139  -9181   -894  -1115   -701  -1378      *      * 
   234   2003  -1096  -2859  -2311   1469    617  -1541   -757  -2040  -1098   2189  -2005  -2583  -1777  -2065  -1497   1017   -636  -1687  -1327   234
     -   -149   -500    233     43   -381    399    106   -626    210   -466   -720    275    394     45     96    359    117   -369   -294   -249 
     -     -8  -8139  -9181   -894  -1115   -701  -1378      *      * 
   235  -1594  -1618   1926  -2229   1618  -2903  -1264  -1140  -2059   1277   -768  -2077   1045  -1792  -2184  -1962  -1533  -1074  -1146   1905   235
     -   -149   -500    233     43   -381    399    106   -626    210   -466   -720    275    394     45     96    359    117   -369   -294   -249 
     -     -8  -8139  -9181   -894  -1115   -701  -1378      *      * 
   236    633  -1141    851  -1502  -1137    486  -1131   -688  -1325    450   -338  -1504  -2404  -1152  -1539  -1349   -930    925  -1569   2486   236
     -   -149   -500    233     43   -381    399    106   -626    210   -466   -720    275    394     45     96    359    117   -369   -294   -249 
     -   -208  -8139  -2938   -894  -1115   -701  -1378      *      * 
   237    785   -776  -2814  -2205   -738  -2377   2120   1243  -1884   -627     22  -1883  -2433  -1584  -1829  -1444   1099   1233  -1230   1777   237
     -   -149   -500    233     43   -381    399    106   -626    210   -466   -720    275    394     45     96    359    117   -369   -294   -249 
     -   -238  -7940  -2754   -894  -1115  -1458   -653      *      * 
   238   1899  -1373  -3864  -3389  -1509  -3177  -2554    338  -3096    942   -514  -2965  -3298  -2801  -3029  -2374  -1577   2360  -2412  -2072   238
     -   -149   -500    233     43   -381    399    106   -626    210   -466   -720    275    394     45     96    359    117   -369   -294   -249 
     -    -10  -7712  -8754   -894  -1115  -1947   -433      *      * 
   239   2101  -1307  -2871  -2660  -2172   1210  -2173  -1641  -2479   1747  -1347  -2077  -2491  -2238  -2514  -1207  -1175  -1361  -2649  -2322   239
     -   -149   -500    233     43   -381    399    106   -626    210   -466   -720    275    394     45     96    359    117   -369   -294   -249 
     -   -279  -7712  -2549   -894  -1115  -1947   -433      *      * 
   240  -1728  -2004  -2982  -2991  -2220   2581  -2611  -1830  -2852   2167  -1518  -2632  -3049  -2727  -2850  -2045  -1984  -1833  -2847  -2524   240
     -   -149   -500    233     43   -381    399    106   -626    210   -466   -720    275    394     45     96    359    117   -369   -294   -249 
     -   -337  -7445  -2302   -894  -1115  -2306   -326      *      * 
   241  -1523  -2159  -1258  -1380  -2575   2867   3556  -3213  -1577  -3222  -2565  -1474  -2553  -1566  -1822  -1594  -1749  -2679  -2738  -2136   241
     -   -149   -500    233     43   -381    399    106   -626    210   -466   -720    275    394     45     96    359    117   -369   -294   -249 
     -   -436  -7124  -1980   -894  -1115  -2590   -262      *      * 
   242   -715   -963  -1471  -1135   -536  -1810   3348   -269   -747   -784   -294  -1095  -2041   -805   -907  -1012   -745   2104  -1084   -375   242
     -   -149   -500    233     43   -381    399    106   -626    210   -466   -720    275    394     45     96    359    117   -369   -294   -249 
     -    -21  -6709  -7751   -894  -1115  -1774   -499      *      * 
   243  -1164  -1414  -1899  -1655   -806  -2162   4162   -778  -1203  -1281   -845  -1554  -2461  -1315  -1322  -1446  -1237   1860  -1382   -585   243
     -   -149   -500    233     43   -381    399    106   -626    210   -466   -720    275    394     45     96    359    117   -369   -294   -249 
     -    -15  -7124  -8166   -894  -1115  -1536   -610      *      * 
   244  -1297  -1952  -1556   -924  -1966  -2234   3663   1388   1819  -1798  -1118  -1036  -2299   -351     20  -1344  -1184  -1469  -2020  -1543   244
     -   -149   -500    233     43   -381    399    106   -626    210   -466   -720    275    394     45     96    359    117   -369   -294   -249 
     -    -12  -7445  -8488   -894  -1115   -623  -1512      *      * 
   245  -2385  -2852  -2951  -2031  -2284  -3134   4452  -2655   -161    505  -1977  -1958  -3151   -986   1695  -2410  -2198  -2551  -2387  -1784   245
     -   -149   -500    233     43   -381    399    106   -626    210   -466   -720    275    394     45     96    359    117   -369   -294   -249 
     -     -9  -7942  -8984   -894  -1115  -1451   -657      *      * 
   246   -925  -1231  -1721  -1135  -1194  -2189   2136   1097   -821    491   -409  -1217  -2255   1545   1105  -1189   -860   -686  -1576   1719   246
     -   -149   -500    233     43   -381    399    106   -626    210   -466   -720    275    394     45     96    359    117   -369   -294   -249 
     -     -9  -7942  -8984   -894  -1115  -1451   -657      *      * 
   247    703  -2397   -848   -308  -2742  -1946   3092  -2454      0  -2394  -1504   1444  -2041   1659   1276   -901   -943  -2039  -2542  -1924   247
     -   -149   -500    233     43   -381    399    106   -626    210   -466   -720    275    394     45     96    359    117   -369   -294   -249 
     -     -9  -7942  -8984   -894  -1115  -1451   -657      *      * 
   248  -1602  -2766  -1662   -932  -3231  -2458   -811  -2823   2192    406  -1876  -1113   1147   1707   1592  -1495  -1466  -2477  -2743  -2316   248
     -   -149   -500    233     43   -381    399    106   -626    210   -466   -720    275    394     45     96    359    117   -369   -294   -249 
     -     -9  -7942  -8984   -894  -1115   -375  -2128      *      * 
   249  -1030   2428  -3089  -2473   1395  -2546  -1399   1878  -2126    590    -85   1128  -2597   1204  -2027  -1619   -971   -295  -1349   -995   249
     -   -149   -500    233     43   -381    399    106   -626    210   -466   -720    275    394     45     96    359    117   -369   -294   -249 
     -     -8  -8139  -9181   -894  -1115   -701  -1378      *      * 
   250   -897  -2183   -822   1016  -2433  -1900   -565    569   -172  -2167   1842   -568    881   1446   1049    645   -836  -1766  -2409  -1775   250
     -   -149   -500    233     43   -381    399    106   -626    210   -466   -720    275    394     45     96    359    117   -369   -294   -249 
     -     -8  -8139  -9181   -894  -1115   -701  -1378      *      * 
   251  -1101  -2313  -1036   -492  -2602    471   2147  -2286   2314     60  -1460   -762  -2169   -291   -598    688  -1037  -1933  -2533  -1943   251
     -   -149   -500    233     43   -381    399    106   -626    210   -466   -720    275    394     45     96    359    117   -369   -294   -249 
     -     -8  -8139  -9181   -894  -1115   -701  -1378      *      * 
   252   1387  -1723    917   -657  -1840    438   -807    782   -584    225   -897   1250  -2169   -499  -1012  -1036   -915  -1227  -2079  -1564   252
     -   -149   -500    233     43   -381    399    106   -626    210   -466   -720    275    394     45     96    359    117   -369   -294   -249 
     -     -8  -8139  -9181   -894  -1115   -701  -1378      *      * 
   253   -927  -1659  -1212   -657  -1759    413   -767    791   -534  -1580   1901   1226    862   -464   1018  -1006    900  -1159  -2003  -1496   253
     -   -149   -500    233     43   -381    399    106   -626    210   -466   -720    275    394     45     96    359    117   -369   -294   -249 
     -     -8  -8139  -9181   -894  -1115   -701  -1378      *      * 
   254  -1044   2296   1097   1719  -2789    483   -700  -2529   -331  -2506  -1606   -614    969   -259   -846   -932    943  -2096  -2701  -2022   254
     -   -149   -500    233     43   -381    399    106   -626    210   -466   -720    275    394     45     96    359    117   -369   -294   -249 
     -     -8  -8139  -9181   -894  -1115   -701  -1378      *      * 
   255  -1237  -2308  -1245   -677  -2548  -2210   3010    755   -217  -2264  -1451   1269   1009   -400   1957  -1190  -1159  -1904  -2503  -1964   255
     -   -149   -500    233     43   -381    399    106   -626    210   -466   -720    275    394     45     96    359    117   -369   -294   -249 
     -     -8  -8139  -9181   -894  -1115   -701  -1378      *      * 
   256    634  -1834  -4756  -4294  -2207  -4298  -3603   2309  -4073  -1323   2228  -3951  -4196  -3831  -4034  -3512  -2199   2569  -3306  -2910   256
     -   -149   -500    233     43   -381    399    106   -626    210   -466   -720    275    394     45     96    359    117   -369   -294   -249 
     -     -8  -8139  -9181   -894  -1115   -701  -1378      *      * 
   257  -2138  -2176  -3450  -2724  -1029  -3269  -1488  -1572  -1289  -1905  -1411  -2441  -3340  -1796   2671  -2458  -2069   1874  -1585   2838   257
     -   -149   -500    233     43   -381    399    106   -626    210   -466   -720    275    394     45     96    359    117   -369   -294   -249 
     -   -205  -8139  -2953   -894  -1115   -701  -1378      *      * 
   258  -4791  -3934  -4913  -5231   -815  -4530  -2177  -4357  -5024  -3745  -3806  -4206  -4771  -4328  -4584  -4677  -4837  -4435  -1477   4858   258
     -   -149   -500    233     43   -381    399    106   -626    210   -466   -720    275    394     45     96    359    117   -369   -294   -249 
     -     -9  -7942  -8984   -894  -1115  -1451   -657      *      * 
   259   -994   2998  -3627  -3508  -3630  -1916  -3000  -3330  -3276  -3603  -2749  -2450   1601  -2962  -3255   2566   1460  -2462  -3901  -3682   259
     -   -149   -500    233     43   -381    399    106   -626    210   -466   -720    275    394     45     96    359    117   -369   -294   -249 
     -     -9  -7942  -8984   -894  -1115  -1451   -657      *      * 
   260  -4089  -3925  -4775  -5140  -5616   3825  -4753  -6304  -5454  -6015  -5662  -4812  -4539  -5232  -5107  -4371  -4473  -5528  -4697  -5562   260
     -   -149   -500    233     43   -381    399    106   -626    210   -466   -720    275    394     45     96    359    117   -369   -294   -249 
     -     -9  -7942  -8984   -894  -1115  -1451   -657      *      * 
   261   1171  -1682  -3649  -3887  -4189  -1942  -3410  -3985  -3853  -4260  -3342  -2599  -2736  -3423  -3680   3327  -1529  -2804  -4410  -4280   261
     -   -149   -500    233     43   -381    399    106   -626    210   -466   -720    275    394     45     96    359    117   -369   -294   -249 
     -     -9  -7942  -8984   -894  -1115  -1451   -657      *      * 
   262  -2291  -2058  -4363  -3907  -1355  -3903  -3048   1592  -3536   1091   -289  -3607   3239  -3153  -3418  -3130  -2277   -454  -2613  -2386   262
     -   -149   -500    233     43   -381    399    106   -626    210   -466   -720    275    394     45     96    359    117   -369   -294   -249 
     -     -9  -7942  -8984   -894  -1115  -1451   -657      *      * 
   263  -1604  -1397  -3781    908   2509  -3193  -2032   1366  -2815   1032   2478  -2783  -3136  -2372  -2646  -2291  -1533   -537  -1762  -1498   263
     -   -149   -500    233     43   -381    399    106   -626    210   -466   -720    275    394     45     96    359    117   -369   -294   -249 
     -     -9  -7942  -8984   -894  -1115   -375  -2128      *      * 
   264  -2471  -3405  -2718  -1755  -4116  -3134  -1216  -3547   1470  -3265  -2533  -1791   2648   2538   1637  -2345  -2238  -3257  -3172  -2947   264
     -   -149   -500    233     43   -381    399    106   -626    210   -466   -720    275    394     45     96    359    117   -369   -294   -249 
     -   -205  -8139  -2953   -894  -1115   -701  -1378      *      * 
   265  -2324  -2007  -4474  -3970   -724  -3934  -2274   -493  -3597   2177   -273  -3453  -3785  -3028  -3356  -3088  -2253   1312  -1700   2959   265
     -   -149   -500    233     43   -381    399    106   -626    210   -466   -720    275    394     45     96    359    117   -369   -294   -249 
     -     -9  -7942  -8984   -894  -1115  -1451   -657      *      * 
   266  -2067  -3198   2535   -980  -4409  -2295  -2064  -4414  -2387  -4394  -3701  -1280  -2916  -1785  -3135   2893  -2314  -3657  -4461  -3663   266
     -   -149   -500    233     43   -381    399    106   -626    210   -466   -720    275    394     45     96    359    117   -369   -294   -249 
     -     -9  -7942  -8984   -894  -1115  -1451   -657      *      * 
   267    992  -2364  -4122  -4231   4123  -2983  -2198  -2441  -4041  -2330  -2190  -3164  -3541  -3498  -3796  -2384  -2431  -2357  -1697   -650   267
     -   -149   -500    233     43   -381    399    106   -626    210   -466   -720    275    394     45     96    359    117   -369   -294   -249 
     -     -9  -7942  -8984   -894  -1115   -375  -2128      *      * 
   268  -1313  -2805   1969   -376  -3156    681   -908  -2925   -596  -2867  -1975   1369  -2274   -476   1114   1524  -1282  -2462  -3041  -2320   268
     -   -149   -500    233     43   -381    399    106   -626    210   -466   -720    275    394     45     96    359    117   -369   -294   -249 
     -     -8  -8139  -9181   -894  -1115   -701  -1378      *      * 
   269  -2369  -3610   -741   3518  -4575  -2524  -2124  -4544  -2293  -4489  -3813  -1396  -3107  -1826  -2949    859  -2560  -3884  -4554  -3757   269
     -   -149   -500    233     43   -381    399    106   -626    210   -466   -720    275    394     45     96    359    117   -369   -294   -249 
     -     -8  -8139  -9181   -894  -1115   -701  -1378      *      * 
   270   1433   2352  -1701    874  -1510  -2179  -1051    906  -1006  -1365   -653  -1256  -2312   -889  -1336    661    980   -911  -1867  -1430   270
     -   -149   -500    233     43   -381    399    106   -626    210   -466   -720    275    394     45     96    359    117   -369   -294   -249 
     -     -8  -8139  -9181   -894  -1115   -701  -1378      *      * 
   271  -1403   2695  -1772  -1502  -3428   2655  -1689  -3118   1208  -3192  -2366   1392  -2671  -1336  -1469  -1474  -1574  -2565  -3390  -2916   271
     -   -149   -500    233     43   -381    399    106   -626    210   -466   -720    275    394     45     96    359    117   -369   -294   -249 
     -   -208  -8139  -2938   -894  -1115   -701  -1378      *      * 
   272   -880  -2309   -746   1184  -2643  -1842   -466  -2372   1252  -2312  -1402   -480  -1929   1631   1242   -763    995  -1940  -2469   1488   272
     -   -149   -500    233     43   -381    399    106   -626    210   -466   -720    275    394     45     96    359    117   -369   -294   -249 
     -     -9  -7940  -8982   -894  -1115   -373  -2135      *      * 
   273  -1865  -3526   2702   1219  -3788    745  -1319  -3608  -1214  -3522  -2692   -860  -2616   1577  -1858    741  -1862  -3128  -3702  -2875   273
     -   -149   -500    233     43   -381    399    106   -626    210   -466   -720    275    394     45     96    359    117   -369   -294   -249 
     -     -8  -8139  -9181   -894  -1115   -701  -1378      *      * 
   274  -3074  -3700  -3895  -2369  -4598  -3551   2350  -3878   3361  -3491  -2836  -2215  -3464   -948   1660  -2941  -2713  -3667  -3299  -3233   274
     -   -149   -500    233     43   -381    399    106   -626    210   -466   -720    275    394     45     96    359    117   -369   -294   -249 
     -     -8  -8139  -9181   -894  -1115   -701  -1378      *      * 
   275  -1405  -1218  -3575  -3001   1581   1522  -1449   -659  -2617    599   -374  -2454  -2942  -2207  -2431  -1996  -1345   1035  -1151   2689   275
     -      *      *      *      *      *      *      *      *      *      *      *      *      *      *      *      *      *      *      *      * 
     -      *      *      *      *      *      *      *      *      0 
//
