# Supplementary material for: A matter of background: DNA repair pathways as a possible cause for the sparse distribution of CRISPR-Cas systems in bacteria
Source: Philos Trans R Soc Lond B Biol Sci. 2019 Mar 25;374(1772):20180088. doi: 10.1098/rstb.2018.0088 (PMC6452273; doi:10.1098/rstb.2018.0088)
Supplement: Macsy_finder_DNA_repair.zip [file rstb20180088supp3.zip › Macsy_finder_DNA_repair/DNA_repair_profiles/SbcE.hmm]

HMMER3/f [3.1b1 | May 2013]
NAME  SbcE
LENG  962
ALPH  amino
RF    no
MM    no
CONS  yes
CS    no
MAP   yes
DATE  Wed Jun 15 17:34:54 2016
NSEQ  14
EFFN  0.652832
CKSUM 3856922663
STATS LOCAL MSV      -12.6476  0.69568
STATS LOCAL VITERBI  -13.6728  0.69568
STATS LOCAL FORWARD   -6.9062  0.69568
HMM          A        C        D        E        F        G        H        I        K        L        M        N        P        Q        R        S        T        V        W        Y   
            m->m     m->i     m->d     i->m     i->i     d->m     d->d
  COMPO   2.52285  4.57415  2.92042  2.46869  3.28499  3.06172  3.65429  2.89964  2.51632  2.35273  3.69059  3.14311  3.56415  2.93203  2.84276  2.70493  2.94552  2.76003  4.80558  3.47676
          2.68614  4.42226  2.77520  2.73124  3.46355  2.40514  3.72495  3.29355  2.67742  2.69356  4.24666  2.90348  2.73740  3.18147  2.89802  2.37888  2.77515  2.98519  4.58478  3.61504
          0.05242  3.17024  4.70252  0.72603  0.66131  0.00000        *
      1   3.08536  4.58015  4.29202  3.80751  3.14129  4.09905  4.48407  2.29649  3.55396  1.60687  1.40291  4.09125  4.46323  3.89620  3.75377  3.49287  3.35449  2.33967  5.06851  3.84215      4 m - - -
          2.68618  4.42225  2.77519  2.73123  3.46354  2.40513  3.72494  3.29354  2.67741  2.69355  4.24690  2.90347  2.73739  3.18146  2.89801  2.37887  2.77519  2.98518  4.58477  3.61503
          0.02815  3.98017  4.70252  0.61958  0.77255  0.48576  0.95510
      2   2.83585  5.06328  3.03121  2.53700  4.43908  3.49332  3.60809  3.84529  1.92787  3.34388  4.17648  2.15272  3.90807  2.74447  1.80855  2.82809  3.04685  3.49785  5.45225  4.18373      5 r - - -
          2.68618  4.42225  2.77519  2.73123  3.46354  2.40513  3.72494  3.29354  2.67741  2.69355  4.24690  2.90347  2.73739  3.18146  2.89801  2.37887  2.77519  2.98518  4.58477  3.61503
          0.02815  3.98017  4.70252  0.61958  0.77255  0.48576  0.95510
      3   3.11536  4.50549  4.48649  4.10715  3.44834  4.18099  4.81612  0.95376  3.93734  2.01347  3.36808  4.33750  4.60277  4.27516  4.12171  3.68754  3.41299  1.85416  5.36073  4.10765      6 i - - -
          2.68618  4.42225  2.77519  2.73123  3.46354  2.40513  3.72494  3.29354  2.67741  2.69355  4.24690  2.90347  2.73739  3.18146  2.89801  2.37887  2.77519  2.98518  4.58477  3.61503
          0.02815  3.98017  4.70252  0.61958  0.77255  0.48576  0.95510
      4   2.60445  4.39848  3.34611  2.82636  3.49696  3.50700  2.55314  2.28394  2.70468  2.58458  3.52200  3.24082  3.92530  3.09039  3.04474  2.79061  2.42139  2.62451  4.95086  3.65894      7 i - - -
          2.68618  4.42225  2.77519  2.73123  3.46354  2.40513  3.72494  3.29354  2.67741  2.69355  4.24690  2.90347  2.73739  3.18146  2.89801  2.37887  2.77519  2.98518  4.58477  3.61503
          0.02815  3.98017  4.70252  0.61958  0.77255  0.48576  0.95510
      5   1.65466  4.16001  3.45532  3.09644  4.18061  2.97059  4.14141  3.52152  3.10509  3.25561  4.09621  3.27949  3.69007  3.40672  3.43029  1.63381  2.15298  3.04225  5.53770  4.32097      8 s - - -
          2.68618  4.42225  2.77519  2.73123  3.46354  2.40513  3.72494  3.29354  2.67741  2.69355  4.24690  2.90347  2.73739  3.18146  2.89801  2.37887  2.77519  2.98518  4.58477  3.61503
          0.02815  3.98017  4.70252  0.61958  0.77255  0.48576  0.95510
      6   3.23111  4.56434  4.78704  4.22375  3.11751  4.49708  4.81247  1.68872  4.08410  1.09247  2.52601  4.49177  4.69488  4.22778  4.22753  3.83930  3.45558  2.10651  5.17459  4.09341      9 l - - -
          2.68618  4.42225  2.77519  2.73123  3.46354  2.40513  3.72494  3.29354  2.67741  2.69355  4.24690  2.90347  2.73739  3.18146  2.89801  2.37887  2.77519  2.98518  4.58477  3.61503
          0.02815  3.98017  4.70252  0.61958  0.77255  0.48576  0.95510
      7   3.11817  4.91498  3.23588  3.00757  3.36402  3.54187  0.93421  3.83772  2.84787  3.31777  4.36984  3.41218  4.10081  3.37547  3.10666  3.18815  3.42558  3.57084  4.82748  3.31204     10 h - - -
          2.68618  4.42225  2.77519  2.73123  3.46354  2.40513  3.72494  3.29354  2.67741  2.69355  4.24690  2.90347  2.73739  3.18146  2.89801  2.37887  2.77519  2.98518  4.58477  3.61503
          0.02815  3.98017  4.70252  0.61958  0.77255  0.48576  0.95510
      8   3.11536  4.50549  4.48649  4.10715  3.44834  4.18099  4.81612  0.95376  3.93734  2.01347  3.36808  4.33750  4.60277  4.27516  4.12171  3.68754  3.41299  1.85416  5.36073  4.10765     11 i - - -
          2.68618  4.42225  2.77519  2.73123  3.46354  2.40513  3.72494  3.29354  2.67741  2.69355  4.24690  2.90347  2.73739  3.18146  2.89801  2.37887  2.77519  2.98518  4.58477  3.61503
          0.02815  3.98017  4.70252  0.61958  0.77255  0.48576  0.95510
      9   3.40538  4.85065  3.99840  3.74881  2.30340  3.95650  3.67306  3.39984  3.60327  2.82577  4.06388  3.85793  4.42824  3.88334  3.76455  3.53103  3.69280  3.27560  3.95100  0.80392     12 y - - -
          2.68618  4.42225  2.77519  2.73123  3.46354  2.40513  3.72494  3.29354  2.67741  2.69355  4.24690  2.90347  2.73739  3.18146  2.89801  2.37887  2.77519  2.98518  4.58477  3.61503
          0.02815  3.98017  4.70252  0.61958  0.77255  0.48576  0.95510
     10   2.68545  4.81173  2.75774  2.50357  4.30893  2.05559  3.79563  3.79888  2.55370  3.37310  4.23373  2.98543  3.84091  1.75371  2.92595  2.72655  3.00537  3.41366  5.52244  4.20467     13 q - - -
          2.68618  4.42225  2.77519  2.73123  3.46354  2.40513  3.72494  3.29354  2.67741  2.69355  4.24690  2.90347  2.73739  3.18146  2.89801  2.37887  2.77519  2.98518  4.58477  3.61503
          0.02815  3.98017  4.70252  0.61958  0.77255  0.48576  0.95510
     11   3.40538  4.85065  3.99840  3.74881  2.30340  3.95650  3.67306  3.39984  3.60327  2.82577  4.06388  3.85793  4.42824  3.88334  3.76455  3.53103  3.69280  3.27560  3.95100  0.80392     14 y - - -
          2.68618  4.42225  2.77519  2.73123  3.46354  2.40513  3.72494  3.29354  2.67741  2.69355  4.24690  2.90347  2.73739  3.18146  2.89801  2.37887  2.77519  2.98518  4.58477  3.61503
          0.02815  3.98017  4.70252  0.61958  0.77255  0.48576  0.95510
     12   2.80344  4.56732  3.49919  3.41273  4.55139  0.58070  4.52564  4.17795  3.60859  3.81836  4.79559  3.66360  3.96188  3.92430  3.83205  2.97858  3.29307  3.68550  5.61729  4.65721     15 G - - -
          2.68618  4.42225  2.77519  2.73123  3.46354  2.40513  3.72494  3.29354  2.67741  2.69355  4.24690  2.90347  2.73739  3.18146  2.89801  2.37887  2.77519  2.98518  4.58477  3.61503
          0.02815  3.98017  4.70252  0.61958  0.77255  0.48576  0.95510
     13   3.07249  5.03848  3.25551  2.85806  4.44954  3.54930  3.82212  3.88579  0.89995  3.42788  4.38447  3.27744  4.04281  3.00817  2.45660  3.10796  3.31822  3.58783  5.46068  4.28935     16 k - - -
          2.68618  4.42225  2.77519  2.73123  3.46354  2.40513  3.72494  3.29354  2.67741  2.69355  4.24690  2.90347  2.73739  3.18146  2.89801  2.37887  2.77519  2.98518  4.58477  3.61503
          0.02815  3.98017  4.70252  0.61958  0.77255  0.48576  0.95510
     14   3.39766  4.76816  4.38633  4.12213  0.85070  4.06050  3.92850  2.90902  4.02666  2.25469  3.62383  4.14165  4.51733  4.16518  4.11975  3.66149  3.69917  2.90747  4.14725  2.50142     17 f - - -
          2.68618  4.42225  2.77519  2.73123  3.46354  2.40513  3.72494  3.29354  2.67741  2.69355  4.24690  2.90347  2.73739  3.18146  2.89801  2.37887  2.77519  2.98518  4.58477  3.61503
          0.02815  3.98017  4.70252  0.61958  0.77255  0.48576  0.95510
     15   1.97976  4.26026  3.37254  2.92677  3.94976  3.13053  3.97234  3.24978  2.89555  2.74527  3.86966  3.22763  3.75605  3.22651  3.25057  1.73565  2.26532  2.88683  5.32838  4.08552     18 s - - -
          2.68618  4.42225  2.77519  2.73123  3.46354  2.40513  3.72494  3.29354  2.67741  2.69355  4.24690  2.90347  2.73739  3.18146  2.89801  2.37887  2.77519  2.98518  4.58477  3.61503
          0.02815  3.98017  4.70252  0.61958  0.77255  0.48576  0.95510
     16   2.83837  5.17798  2.04606  2.22088  4.52589  3.21967  3.79454  4.08930  2.76843  3.65331  4.51680  1.37399  3.83877  2.98016  3.29163  2.78905  3.15272  3.68064  5.76653  4.31920     19 n - - -
          2.68618  4.42225  2.77519  2.73123  3.46354  2.40513  3.72494  3.29354  2.67741  2.69355  4.24690  2.90347  2.73739  3.18146  2.89801  2.37887  2.77519  2.98518  4.58477  3.61503
          0.02815  3.98017  4.70252  0.61958  0.77255  0.48576  0.95510
     17   2.92473  5.06588  3.21777  2.67103  4.41608  3.56282  3.62540  3.84440  2.01489  3.32043  4.19363  3.11202  3.96786  1.84174  1.66535  2.92929  3.12480  3.52440  5.41274  4.17698     20 r - - -
          2.68618  4.42225  2.77519  2.73123  3.46354  2.40513  3.72494  3.29354  2.67741  2.69355  4.24690  2.90347  2.73739  3.18146  2.89801  2.37887  2.77519  2.98518  4.58477  3.61503
          0.02815  3.98017  4.70252  0.61958  0.77255  0.48576  0.95510
     18   2.28748  4.20341  3.39191  3.10577  4.12955  3.01407  4.15887  3.41662  3.09466  3.21014  4.10226  3.30089  3.73533  3.44306  3.38883  2.14564  1.28127  2.98987  5.51658  4.27794     21 t - - -
          2.68618  4.42225  2.77519  2.73123  3.46354  2.40513  3.72494  3.29354  2.67741  2.69355  4.24690  2.90347  2.73739  3.18146  2.89801  2.37887  2.77519  2.98518  4.58477  3.61503
          0.02815  3.98017  4.70252  0.61958  0.77255  0.48576  0.95510
     19   3.39766  4.76816  4.38633  4.12213  0.85070  4.06050  3.92850  2.90902  4.02666  2.25469  3.62383  4.14165  4.51733  4.16518  4.11975  3.66149  3.69917  2.90747  4.14725  2.50142     22 f - - -
          2.68618  4.42225  2.77519  2.73123  3.46354  2.40513  3.72494  3.29354  2.67741  2.69355  4.24690  2.90347  2.73739  3.18146  2.89801  2.37887  2.77519  2.98518  4.58477  3.61503
          0.02815  3.98017  4.70252  0.61958  0.77255  0.48576  0.95510
     20   2.68578  5.03563  2.54132  2.35531  4.32919  3.39308  2.75404  3.78861  2.25618  3.30793  4.10357  2.88291  3.81209  2.49272  2.10032  2.66590  2.91244  3.41594  5.45455  4.09892     23 r - - -
          2.68618  4.42225  2.77519  2.73123  3.46354  2.40513  3.72494  3.29354  2.67741  2.69355  4.24690  2.90347  2.73739  3.18146  2.89801  2.37887  2.77519  2.98518  4.58477  3.61503
          0.02815  3.98017  4.70252  0.61958  0.77255  0.48576  0.95510
     21   3.27690  4.63463  4.64143  4.15078  1.81445  4.36806  4.30267  2.35124  4.00607  1.12857  3.00445  4.30924  4.62433  4.12417  4.12944  3.73205  3.50848  2.45048  4.56607  3.09145     24 l - - -
          2.68618  4.42225  2.77519  2.73123  3.46354  2.40513  3.72494  3.29354  2.67741  2.69355  4.24690  2.90347  2.73739  3.18146  2.89801  2.37887  2.77519  2.98518  4.58477  3.61503
          0.02815  3.98017  4.70252  0.61958  0.77255  0.48576  0.95510
     22   2.31088  4.27607  3.20265  2.95760  4.25680  2.99760  4.11309  3.72094  3.04415  3.39392  4.24618  3.21656  2.98512  3.37093  3.37471  1.15369  2.77625  3.21215  5.58856  4.32824     25 s - - -
          2.68618  4.42225  2.77519  2.73123  3.46354  2.40513  3.72494  3.29354  2.67741  2.69355  4.24690  2.90347  2.73739  3.18146  2.89801  2.37887  2.77519  2.98518  4.58477  3.61503
          0.02815  3.98017  4.70252  0.61958  0.77255  0.48576  0.95510
     23   1.86482  4.61343  2.52870  2.49058  4.19511  3.19559  3.77180  3.61635  2.64260  3.23436  4.05259  2.95979  2.83149  2.94663  3.09828  2.20201  2.82171  3.21562  5.46984  4.14345     26 a - - -
          2.68618  4.42225  2.77519  2.73123  3.46354  2.40513  3.72494  3.29354  2.67741  2.69355  4.24690  2.90347  2.73739  3.18146  2.89801  2.37887  2.77519  2.98518  4.58477  3.61503
          0.02815  3.98017  4.70252  0.61958  0.77255  0.48576  0.95510
     24   2.26312  4.20763  3.32520  3.07349  4.24080  2.96875  4.17384  3.61145  3.11331  3.35192  4.22107  3.26947  3.70899  3.44617  3.41735  1.14585  2.40110  3.11806  5.60252  4.35457     27 s - - -
          2.68618  4.42225  2.77519  2.73123  3.46354  2.40513  3.72494  3.29354  2.67741  2.69355  4.24690  2.90347  2.73739  3.18146  2.89801  2.37887  2.77519  2.98518  4.58477  3.61503
          0.02815  3.98017  4.70252  0.61958  0.77255  0.48576  0.95510
     25   2.59453  4.68673  2.74629  2.53475  4.27781  3.18811  3.86542  3.79049  2.72452  3.40386  4.26112  1.93212  1.88982  3.06948  3.12751  2.66054  2.95823  3.37282  5.54729  4.21037     28 p - - -
          2.68618  4.42225  2.77519  2.73123  3.46354  2.40513  3.72494  3.29354  2.67741  2.69355  4.24690  2.90347  2.73739  3.18146  2.89801  2.37887  2.77519  2.98518  4.58477  3.61503
          0.02815  3.98017  4.70252  0.61958  0.77255  0.48576  0.95510
     26   3.05265  4.45297  4.52645  4.02605  3.33052  4.23718  4.71262  1.94778  3.86712  1.42848  3.19284  4.27597  4.57951  4.14312  4.06865  3.61423  3.32056  1.32293  5.26456  4.05763     29 v - - -
          2.68618  4.42225  2.77519  2.73123  3.46354  2.40513  3.72494  3.29354  2.67741  2.69355  4.24690  2.90347  2.73739  3.18146  2.89801  2.37887  2.77519  2.98518  4.58477  3.61503
          0.02815  3.98017  4.70252  0.61958  0.77255  0.48576  0.95510
     27   2.83419  5.01271  2.87088  2.50228  3.98097  3.45373  2.30684  3.75561  2.28105  3.27013  4.14635  2.99507  3.91092  1.84347  2.60287  2.83361  3.06682  3.43340  5.25118  3.83939     30 q - - -
          2.68618  4.42225  2.77519  2.73123  3.46354  2.40513  3.72494  3.29354  2.67741  2.69355  4.24690  2.90347  2.73739  3.18146  2.89801  2.37887  2.77519  2.98518  4.58477  3.61503
          0.02815  3.98017  4.70252  0.61958  0.77255  0.48576  0.95510
     28   3.08310  4.48722  4.53591  4.03176  3.26516  4.25350  4.70351  2.00416  3.86721  1.22893  3.12155  4.28675  4.58270  4.12905  4.06085  3.62912  3.34728  1.52086  5.22530  4.03505     31 l - - -
          2.68618  4.42225  2.77519  2.73123  3.46354  2.40513  3.72494  3.29354  2.67741  2.69355  4.24690  2.90347  2.73739  3.18146  2.89801  2.37887  2.77519  2.98518  4.58477  3.61503
          0.02815  3.98017  4.70252  0.61958  0.77255  0.48576  0.95510
     29   3.08463  4.42233  4.72686  4.23968  3.50575  4.38328  4.95834  1.13040  4.11231  1.99880  3.32243  4.46566  4.71212  4.38460  4.31244  3.77619  3.35610  1.44224  5.48057  4.27494     32 i - - -
          2.68618  4.42225  2.77519  2.73123  3.46354  2.40513  3.72494  3.29354  2.67741  2.69355  4.24690  2.90347  2.73739  3.18146  2.89801  2.37887  2.77519  2.98518  4.58477  3.61503
          0.02815  3.98017  4.70252  0.61958  0.77255  0.48576  0.95510
     30   3.40538  4.85065  3.99840  3.74881  2.30340  3.95650  3.67306  3.39984  3.60327  2.82577  4.06388  3.85793  4.42824  3.88334  3.76455  3.53103  3.69280  3.27560  3.95100  0.80392     33 y - - -
          2.68618  4.42225  2.77519  2.73123  3.46354  2.40513  3.72494  3.29354  2.67741  2.69355  4.24690  2.90347  2.73739  3.18146  2.89801  2.37887  2.77519  2.98518  4.58477  3.61503
          0.02815  3.98017  4.70252  0.61958  0.77255  0.48576  0.95510
     31   2.80344  4.56732  3.49919  3.41273  4.55139  0.58070  4.52564  4.17795  3.60859  3.81836  4.79559  3.66360  3.96188  3.92430  3.83205  2.97858  3.29307  3.68550  5.61729  4.65721     34 G - - -
          2.68618  4.42225  2.77519  2.73123  3.46354  2.40513  3.72494  3.29354  2.67741  2.69355  4.24690  2.90347  2.73739  3.18146  2.89801  2.37887  2.77519  2.98518  4.58477  3.61503
          0.02815  3.98017  4.70252  0.61958  0.77255  0.48576  0.95510
     32   3.27740  4.70827  4.36208  4.00334  3.17919  4.11825  4.62534  2.39013  3.77002  0.75317  3.17018  4.26833  4.53569  4.11255  3.92810  3.70303  3.56709  2.45525  5.09660  3.84448     35 l - - -
          2.68618  4.42225  2.77519  2.73123  3.46354  2.40513  3.72494  3.29354  2.67741  2.69355  4.24690  2.90347  2.73739  3.18146  2.89801  2.37887  2.77519  2.98518  4.58477  3.61503
          0.02815  3.98017  4.70252  0.61958  0.77255  0.48576  0.95510
     33   2.81528  4.81378  2.77227  2.66909  4.19445  3.25823  4.01189  3.92899  2.92513  3.56391  4.51923  0.98066  3.91579  3.28560  3.28278  2.87885  3.20117  3.54028  5.48810  4.13564     36 n - - -
          2.68618  4.42225  2.77519  2.73123  3.46354  2.40513  3.72494  3.29354  2.67741  2.69355  4.24690  2.90347  2.73739  3.18146  2.89801  2.37887  2.77519  2.98518  4.58477  3.61503
          0.02815  3.98017  4.70252  0.61958  0.77255  0.48576  0.95510
     34   3.04773  5.17796  2.53708  0.88147  4.53812  3.34550  3.94286  4.01352  2.83713  3.61377  4.58403  2.99803  3.95549  3.15688  3.25641  3.01977  3.35311  3.68662  5.68944  4.41286     37 e - - -
          2.68618  4.42225  2.77519  2.73123  3.46354  2.40513  3.72494  3.29354  2.67741  2.69355  4.24690  2.90347  2.73739  3.18146  2.89801  2.37887  2.77519  2.98518  4.58477  3.61503
          0.02815  3.98017  4.70252  0.61958  0.77255  0.48576  0.95510
     35   1.15004  4.14015  3.45374  3.19237  4.22532  2.93978  4.24035  3.54302  3.23432  3.32069  4.18663  3.32248  3.69425  3.53353  3.52275  1.94109  2.70899  3.05175  5.60393  4.38576     38 a - - -
          2.68618  4.42225  2.77519  2.73123  3.46354  2.40513  3.72494  3.29354  2.67741  2.69355  4.24690  2.90347  2.73739  3.18146  2.89801  2.37887  2.77519  2.98518  4.58477  3.61503
          0.02815  3.98017  4.70252  0.61958  0.77255  0.48576  0.95510
     36   2.80344  4.56732  3.49919  3.41273  4.55139  0.58070  4.52564  4.17795  3.60859  3.81836  4.79559  3.66360  3.96188  3.92430  3.83205  2.97858  3.29307  3.68550  5.61729  4.65721     39 G - - -
          2.68618  4.42225  2.77519  2.73123  3.46354  2.40513  3.72494  3.29354  2.67741  2.69355  4.24690  2.90347  2.73739  3.18146  2.89801  2.37887  2.77519  2.98518  4.58477  3.61503
          0.02815  3.98017  4.70252  0.61958  0.77255  0.48576  0.95510
     37   3.07249  5.03848  3.25551  2.85806  4.44954  3.54930  3.82212  3.88579  0.89995  3.42788  4.38447  3.27744  4.04281  3.00817  2.45660  3.10796  3.31822  3.58783  5.46068  4.28935     40 k - - -
          2.68618  4.42225  2.77519  2.73123  3.46354  2.40513  3.72494  3.29354  2.67741  2.69355  4.24690  2.90347  2.73739  3.18146  2.89801  2.37887  2.77519  2.98518  4.58477  3.61503
          0.02815  3.98017  4.70252  0.61958  0.77255  0.48576  0.95510
     38   2.47326  4.31821  3.52639  3.28460  4.06660  3.15362  4.29336  3.20695  3.22970  3.06660  4.11101  3.47591  3.86622  3.61935  3.48257  2.67584  1.00163  2.89032  5.49492  4.28354     41 t - - -
          2.68618  4.42225  2.77519  2.73123  3.46354  2.40513  3.72494  3.29354  2.67741  2.69355  4.24690  2.90347  2.73739  3.18146  2.89801  2.37887  2.77519  2.98518  4.58477  3.61503
          0.02815  3.98017  4.70252  0.61958  0.77255  0.48576  0.95510
     39   2.47326  4.31821  3.52639  3.28460  4.06660  3.15362  4.29336  3.20695  3.22970  3.06660  4.11101  3.47591  3.86622  3.61935  3.48257  2.67584  1.00163  2.89032  5.49492  4.28354     42 t - - -
          2.68618  4.42225  2.77519  2.73123  3.46354  2.40513  3.72494  3.29354  2.67741  2.69355  4.24690  2.90347  2.73739  3.18146  2.89801  2.37887  2.77519  2.98518  4.58477  3.61503
          0.02815  3.98017  4.70252  0.61958  0.77255  0.48576  0.95510
     40   3.21379  4.55942  4.74676  4.17902  3.09224  4.45848  4.76231  1.81891  4.04054  1.15138  2.11871  4.44794  4.66134  4.18148  4.18429  3.79460  3.43644  2.17022  5.13614  4.05914     43 l - - -
          2.68618  4.42225  2.77519  2.73123  3.46354  2.40513  3.72494  3.29354  2.67741  2.69355  4.24690  2.90347  2.73739  3.18146  2.89801  2.37887  2.77519  2.98518  4.58477  3.61503
          0.02815  3.98017  4.70252  0.61958  0.77255  0.48576  0.95510
     41   3.05633  4.58872  4.16611  3.76868  3.25842  3.91493  4.47894  2.44492  3.53055  1.83779  1.18578  4.03258  4.37702  3.90587  3.72303  3.41622  3.36421  2.46330  5.11302  3.88376     44 m - - -
          2.68618  4.42225  2.77519  2.73123  3.46354  2.40513  3.72494  3.29354  2.67741  2.69355  4.24690  2.90347  2.73739  3.18146  2.89801  2.37887  2.77519  2.98518  4.58477  3.61503
          0.02815  3.98017  4.70252  0.61958  0.77255  0.48576  0.95510
     42   2.37044  4.29177  3.30260  3.12427  4.18475  3.01978  4.23071  3.72236  3.20531  3.43460  4.35228  3.33118  3.76766  3.54638  3.48740  0.93954  2.85880  3.23381  5.54880  4.26908     45 s - - -
          2.68618  4.42225  2.77519  2.73123  3.46354  2.40513  3.72494  3.29354  2.67741  2.69355  4.24690  2.90347  2.73739  3.18146  2.89801  2.37887  2.77519  2.98518  4.58477  3.61503
          0.02815  3.98017  4.70252  0.61958  0.77255  0.48576  0.95510
     43   3.39766  4.76816  4.38633  4.12213  0.85070  4.06050  3.92850  2.90902  4.02666  2.25469  3.62383  4.14165  4.51733  4.16518  4.11975  3.66149  3.69917  2.90747  4.14725  2.50142     46 f - - -
          2.68618  4.42225  2.77519  2.73123  3.46354  2.40513  3.72494  3.29354  2.67741  2.69355  4.24690  2.90347  2.73739  3.18146  2.89801  2.37887  2.77519  2.98518  4.58477  3.61503
          0.02815  3.98017  4.70252  0.61958  0.77255  0.48576  0.95510
     44   3.11536  4.50549  4.48649  4.10715  3.44834  4.18099  4.81612  0.95376  3.93734  2.01347  3.36808  4.33750  4.60277  4.27516  4.12171  3.68754  3.41299  1.85416  5.36073  4.10765     47 i - - -
          2.68618  4.42225  2.77519  2.73123  3.46354  2.40513  3.72494  3.29354  2.67741  2.69355  4.24690  2.90347  2.73739  3.18146  2.89801  2.37887  2.77519  2.98518  4.58477  3.61503
          0.02815  3.98017  4.70252  0.61958  0.77255  0.48576  0.95510
     45   2.88807  5.22942  2.46181  1.29900  4.55160  3.33047  3.71508  3.98473  2.19426  3.52788  4.38938  2.83643  3.87448  2.87498  2.86080  2.83408  3.14624  3.62280  5.67844  4.31042     48 e - - -
          2.68618  4.42225  2.77519  2.73123  3.46354  2.40513  3.72494  3.29354  2.67741  2.69355  4.24690  2.90347  2.73739  3.18146  2.89801  2.37887  2.77519  2.98518  4.58477  3.61503
          0.02815  3.98017  4.70252  0.61958  0.77255  0.48576  0.95510
     46   2.37044  4.29177  3.30260  3.12427  4.18475  3.01978  4.23071  3.72236  3.20531  3.43460  4.35228  3.33118  3.76766  3.54638  3.48740  0.93954  2.85880  3.23381  5.54880  4.26908     49 s - - -
          2.68618  4.42225  2.77519  2.73123  3.46354  2.40513  3.72494  3.29354  2.67741  2.69355  4.24690  2.90347  2.73739  3.18146  2.89801  2.37887  2.77519  2.98518  4.58477  3.61503
          0.02815  3.98017  4.70252  0.61958  0.77255  0.48576  0.95510
     47   2.96642  4.42458  4.36686  3.84453  3.26440  4.08308  4.53871  2.10141  3.68694  1.79244  1.80335  4.10487  4.44423  3.95669  3.89596  3.43856  3.23346  1.63818  5.14999  3.97939     50 v - - -
          2.68618  4.42225  2.77519  2.73123  3.46354  2.40513  3.72494  3.29354  2.67741  2.69355  4.24690  2.90347  2.73739  3.18146  2.89801  2.37887  2.77519  2.98518  4.58477  3.61503
          0.02815  3.98017  4.70252  0.61958  0.77255  0.48576  0.95510
     48   3.27740  4.70827  4.36208  4.00334  3.17919  4.11825  4.62534  2.39013  3.77002  0.75317  3.17018  4.26833  4.53569  4.11255  3.92810  3.70303  3.56709  2.45525  5.09660  3.84448     51 l - - -
          2.68618  4.42225  2.77519  2.73123  3.46354  2.40513  3.72494  3.29354  2.67741  2.69355  4.24690  2.90347  2.73739  3.18146  2.89801  2.37887  2.77519  2.98518  4.58477  3.61503
          0.02815  3.98017  4.70252  0.61958  0.77255  0.48576  0.95510
     49   3.39766  4.76816  4.38633  4.12213  0.85070  4.06050  3.92850  2.90902  4.02666  2.25469  3.62383  4.14165  4.51733  4.16518  4.11975  3.66149  3.69917  2.90747  4.14725  2.50142     52 f - - -
          2.68618  4.42225  2.77519  2.73123  3.46354  2.40513  3.72494  3.29354  2.67741  2.69355  4.24690  2.90347  2.73739  3.18146  2.89801  2.37887  2.77519  2.98518  4.58477  3.61503
          0.02815  3.98017  4.70252  0.61958  0.77255  0.48576  0.95510
     50   2.80344  4.56732  3.49919  3.41273  4.55139  0.58070  4.52564  4.17795  3.60859  3.81836  4.79559  3.66360  3.96188  3.92430  3.83205  2.97858  3.29307  3.68550  5.61729  4.65721     53 G - - -
          2.68618  4.42225  2.77519  2.73123  3.46354  2.40513  3.72494  3.29354  2.67741  2.69355  4.24690  2.90347  2.73739  3.18146  2.89801  2.37887  2.77519  2.98518  4.58477  3.61503
          0.02815  3.98017  4.70252  0.61958  0.77255  0.48576  0.95510
     51   3.39766  4.76816  4.38633  4.12213  0.85070  4.06050  3.92850  2.90902  4.02666  2.25469  3.62383  4.14165  4.51733  4.16518  4.11975  3.66149  3.69917  2.90747  4.14725  2.50142     54 f - - -
          2.68618  4.42225  2.77519  2.73123  3.46354  2.40513  3.72494  3.29354  2.67741  2.69355  4.24690  2.90347  2.73739  3.18146  2.89801  2.37887  2.77519  2.98518  4.58477  3.61503
          0.02815  3.98017  4.70252  0.61958  0.77255  0.48576  0.95510
     52   2.89936  4.63786  3.51833  3.37355  4.35804  3.31932  4.44148  3.93198  3.44022  3.54682  4.60185  3.66900  0.64968  3.82573  3.67285  3.07042  3.34959  3.56494  5.51427  4.48046     55 P - - -
          2.68618  4.42225  2.77519  2.73123  3.46354  2.40513  3.72494  3.29354  2.67741  2.69355  4.24690  2.90347  2.73739  3.18146  2.89801  2.37887  2.77519  2.98518  4.58477  3.61503
          0.02815  3.98017  4.70252  0.61958  0.77255  0.48576  0.95510
     53   3.07249  5.03848  3.25551  2.85806  4.44954  3.54930  3.82212  3.88579  0.89995  3.42788  4.38447  3.27744  4.04281  3.00817  2.45660  3.10796  3.31822  3.58783  5.46068  4.28935     56 k - - -
          2.68618  4.42225  2.77519  2.73123  3.46354  2.40513  3.72494  3.29354  2.67741  2.69355  4.24690  2.90347  2.73739  3.18146  2.89801  2.37887  2.77519  2.98518  4.58477  3.61503
          0.02815  3.98017  4.70252  0.61958  0.77255  0.48576  0.95510
     54   2.27780  4.20092  3.38577  3.08655  4.14052  3.00719  4.14505  3.45176  3.08321  3.22355  4.10202  3.28744  3.72582  3.42309  3.38625  1.99405  1.35900  3.01242  5.51810  4.28178     57 t - - -
          2.68618  4.42225  2.77519  2.73123  3.46354  2.40513  3.72494  3.29354  2.67741  2.69355  4.24690  2.90347  2.73739  3.18146  2.89801  2.37887  2.77519  2.98518  4.58477  3.61503
          0.02815  3.98017  4.70252  0.61958  0.77255  0.48576  0.95510
     55   3.07249  5.03848  3.25551  2.85806  4.44954  3.54930  3.82212  3.88579  0.89995  3.42788  4.38447  3.27744  4.04281  3.00817  2.45660  3.10796  3.31822  3.58783  5.46068  4.28935     58 k - - -
          2.68618  4.42225  2.77519  2.73123  3.46354  2.40513  3.72494  3.29354  2.67741  2.69355  4.24690  2.90347  2.73739  3.18146  2.89801  2.37887  2.77519  2.98518  4.58477  3.61503
          0.02815  3.98017  4.70252  0.61958  0.77255  0.48576  0.95510
     56   3.04736  5.15412  3.45945  2.79456  4.60720  3.65960  3.60670  3.95508  1.33406  3.39854  4.27150  3.19466  4.02948  2.74254  1.58100  3.04382  3.21404  3.63839  5.44023  4.27424     59 k - - -
          2.68618  4.42225  2.77519  2.73123  3.46354  2.40513  3.72494  3.29354  2.67741  2.69355  4.24690  2.90347  2.73739  3.18146  2.89801  2.37887  2.77519  2.98518  4.58477  3.61503
          0.02815  3.98017  4.70252  0.61958  0.77255  0.48576  0.95510
     57   3.40538  4.85065  3.99840  3.74881  2.30340  3.95650  3.67306  3.39984  3.60327  2.82577  4.06388  3.85793  4.42824  3.88334  3.76455  3.53103  3.69280  3.27560  3.95100  0.80392     60 y - - -
          2.68618  4.42225  2.77519  2.73123  3.46354  2.40513  3.72494  3.29354  2.67741  2.69355  4.24690  2.90347  2.73739  3.18146  2.89801  2.37887  2.77519  2.98518  4.58477  3.61503
          0.02815  3.98017  4.70252  0.61958  0.77255  0.48576  0.95510
     58   3.04773  5.17796  2.53708  0.88147  4.53812  3.34550  3.94286  4.01352  2.83713  3.61377  4.58403  2.99803  3.95549  3.15688  3.25641  3.01977  3.35311  3.68662  5.68944  4.41286     61 e - - -
          2.68618  4.42225  2.77519  2.73123  3.46354  2.40513  3.72494  3.29354  2.67741  2.69355  4.24690  2.90347  2.73739  3.18146  2.89801  2.37887  2.77519  2.98518  4.58477  3.61503
          0.02815  3.98017  4.70252  0.61958  0.77255  0.48576  0.95510
     59   2.89936  4.63786  3.51833  3.37355  4.35804  3.31932  4.44148  3.93198  3.44022  3.54682  4.60185  3.66900  0.64968  3.82573  3.67285  3.07042  3.34959  3.56494  5.51427  4.48046     62 P - - -
          2.68618  4.42225  2.77519  2.73123  3.46354  2.40513  3.72494  3.29354  2.67741  2.69355  4.24690  2.90347  2.73739  3.18146  2.89801  2.37887  2.77519  2.98518  4.58477  3.61503
          0.02815  3.98017  4.70252  0.61958  0.77255  0.48576  0.95510
     60   3.07249  5.03848  3.25551  2.85806  4.44954  3.54930  3.82212  3.88579  0.89995  3.42788  4.38447  3.27744  4.04281  3.00817  2.45660  3.10796  3.31822  3.58783  5.46068  4.28935     63 k - - -
          2.68618  4.42225  2.77519  2.73123  3.46354  2.40513  3.72494  3.29354  2.67741  2.69355  4.24690  2.90347  2.73739  3.18146  2.89801  2.37887  2.77519  2.98518  4.58477  3.61503
          0.02815  3.98017  4.70252  0.61958  0.77255  0.48576  0.95510
     61   1.99703  4.32741  3.18190  2.80363  4.10089  3.09469  3.94317  3.48308  2.84451  3.16437  4.00155  2.67371  3.73274  3.16925  3.22366  2.21809  1.78208  3.06454  5.43264  4.17290     64 t - - -
          2.68618  4.42225  2.77519  2.73123  3.46354  2.40513  3.72494  3.29354  2.67741  2.69355  4.24690  2.90347  2.73739  3.18146  2.89801  2.37887  2.77519  2.98518  4.58477  3.61503
          0.02815  3.98017  4.70252  0.61958  0.77255  0.48576  0.95510
     62   2.80344  4.56732  3.49919  3.41273  4.55139  0.58070  4.52564  4.17795  3.60859  3.81836  4.79559  3.66360  3.96188  3.92430  3.83205  2.97858  3.29307  3.68550  5.61729  4.65721     65 G - - -
          2.68618  4.42225  2.77519  2.73123  3.46354  2.40513  3.72494  3.29354  2.67741  2.69355  4.24690  2.90347  2.73739  3.18146  2.89801  2.37887  2.77519  2.98518  4.58477  3.61503
          0.02815  3.98017  4.70252  0.61958  0.77255  0.48576  0.95510
     63   2.36415  4.23829  3.45606  3.15702  4.00156  1.40564  4.18430  3.19095  3.16525  3.05404  4.00844  3.36745  3.79742  3.49304  3.46146  2.56117  2.81151  2.16715  5.43297  4.19069     66 g - - -
          2.68618  4.42225  2.77519  2.73123  3.46354  2.40513  3.72494  3.29354  2.67741  2.69355  4.24690  2.90347  2.73739  3.18146  2.89801  2.37887  2.77519  2.98518  4.58477  3.61503
          0.02815  3.98017  4.70252  0.61958  0.77255  0.48576  0.95510
     64   3.06146  4.39894  4.71310  4.22060  3.54922  4.36977  4.95018  1.43956  4.10351  2.06612  3.36545  4.44702  4.70274  4.37980  4.31173  3.75736  3.33262  1.10755  5.49941  4.28673     67 v - - -
          2.68618  4.42225  2.77519  2.73123  3.46354  2.40513  3.72494  3.29354  2.67741  2.69355  4.24690  2.90347  2.73739  3.18146  2.89801  2.37887  2.77519  2.98518  4.58477  3.61503
          0.02815  3.98017  4.70252  0.61958  0.77255  0.48576  0.95510
     65   3.40538  4.85065  3.99840  3.74881  2.30340  3.95650  3.67306  3.39984  3.60327  2.82577  4.06388  3.85793  4.42824  3.88334  3.76455  3.53103  3.69280  3.27560  3.95100  0.80392     68 y - - -
          2.68618  4.42225  2.77519  2.73123  3.46354  2.40513  3.72494  3.29354  2.67741  2.69355  4.24690  2.90347  2.73739  3.18146  2.89801  2.37887  2.77519  2.98518  4.58477  3.61503
          0.02815  3.98017  4.70252  0.61958  0.77255  0.48576  0.95510
     66   2.80344  4.56732  3.49919  3.41273  4.55139  0.58070  4.52564  4.17795  3.60859  3.81836  4.79559  3.66360  3.96188  3.92430  3.83205  2.97858  3.29307  3.68550  5.61729  4.65721     69 G - - -
          2.68618  4.42225  2.77519  2.73123  3.46354  2.40513  3.72494  3.29354  2.67741  2.69355  4.24690  2.90347  2.73739  3.18146  2.89801  2.37887  2.77519  2.98518  4.58477  3.61503
          0.02815  3.98017  4.70252  0.61958  0.77255  0.48576  0.95510
     67   2.80344  4.56732  3.49919  3.41273  4.55139  0.58070  4.52564  4.17795  3.60859  3.81836  4.79559  3.66360  3.96188  3.92430  3.83205  2.97858  3.29307  3.68550  5.61729  4.65721     70 G - - -
          2.68618  4.42225  2.77519  2.73123  3.46354  2.40513  3.72494  3.29354  2.67741  2.69355  4.24690  2.90347  2.73739  3.18146  2.89801  2.37887  2.77519  2.98518  4.58477  3.61503
          0.02815  3.98017  4.70252  0.61958  0.77255  0.48576  0.95510
     68   2.80973  4.28199  4.17869  3.62222  3.33464  3.94518  4.33568  2.02137  3.51054  2.02860  2.23392  3.90094  4.30396  3.77488  3.74831  3.25797  2.69249  1.60271  5.05635  3.87577     71 v - - -
          2.68618  4.42225  2.77519  2.73123  3.46354  2.40513  3.72494  3.29354  2.67741  2.69355  4.24690  2.90347  2.73739  3.18146  2.89801  2.37887  2.77519  2.98518  4.58477  3.61503
          0.02815  3.98017  4.70252  0.61958  0.77255  0.48576  0.95510
     69   3.14505  4.57281  4.51632  4.03027  3.16770  4.25417  4.68517  2.12383  3.83314  0.97708  3.03784  4.29182  4.58574  4.10202  4.01652  3.64649  3.41356  1.93185  5.16839  3.97390     72 l - - -
          2.68618  4.42225  2.77519  2.73123  3.46354  2.40513  3.72494  3.29354  2.67741  2.69355  4.24690  2.90347  2.73739  3.18146  2.89801  2.37887  2.77519  2.98518  4.58477  3.61503
          0.02815  3.98017  4.70252  0.61958  0.77255  0.48576  0.95510
     70   3.04773  5.17796  2.53708  0.88147  4.53812  3.34550  3.94286  4.01352  2.83713  3.61377  4.58403  2.99803  3.95549  3.15688  3.25641  3.01977  3.35311  3.68662  5.68944  4.41286     73 e - - -
          2.68618  4.42225  2.77519  2.73123  3.46354  2.40513  3.72494  3.29354  2.67741  2.69355  4.24690  2.90347  2.73739  3.18146  2.89801  2.37887  2.77519  2.98518  4.58477  3.61503
          0.02815  3.98017  4.70252  0.61958  0.77255  0.48576  0.95510
     71   1.66371  4.28072  3.82266  3.33415  3.58596  3.54670  4.21837  2.34485  3.23857  2.15946  3.49696  3.61140  4.07155  3.56262  3.53359  2.91041  2.93757  1.87105  5.20753  3.97960     74 a - - -
          2.68618  4.42225  2.77519  2.73123  3.46354  2.40513  3.72494  3.29354  2.67741  2.69355  4.24690  2.90347  2.73739  3.18146  2.89801  2.37887  2.77519  2.98518  4.58477  3.61503
          0.02815  3.98017  4.70252  0.61958  0.77255  0.48576  0.95510
     72   2.63936  4.85153  2.78716  1.90579  4.13968  2.77135  3.64275  3.53806  2.25060  3.14638  3.97199  2.90434  3.80914  2.79845  2.86025  2.65951  2.88541  2.71156  5.37973  4.04142     75 e - - -
          2.68618  4.42225  2.77519  2.73123  3.46354  2.40513  3.72494  3.29354  2.67741  2.69355  4.24690  2.90347  2.73739  3.18146  2.89801  2.37887  2.77519  2.98518  4.58477  3.61503
          0.02815  3.98017  4.70252  0.61958  0.77255  0.48576  0.95510
     73   3.11817  4.91498  3.23588  3.00757  3.36402  3.54187  0.93421  3.83772  2.84787  3.31777  4.36984  3.41218  4.10081  3.37547  3.10666  3.18815  3.42558  3.57084  4.82748  3.31204     76 h - - -
          2.68618  4.42225  2.77519  2.73123  3.46354  2.40513  3.72494  3.29354  2.67741  2.69355  4.24690  2.90347  2.73739  3.18146  2.89801  2.37887  2.77519  2.98518  4.58477  3.61503
          0.02815  3.98017  4.70252  0.61958  0.77255  0.48576  0.95510
     74   2.46486  4.33371  3.42647  3.09550  3.89231  3.20208  4.12445  3.09891  3.04457  2.87555  3.91079  3.36615  1.44759  3.41903  3.34663  2.65435  2.88097  2.38148  5.36478  4.09775     77 p - - -
          2.68618  4.42225  2.77519  2.73123  3.46354  2.40513  3.72494  3.29354  2.67741  2.69355  4.24690  2.90347  2.73739  3.18146  2.89801  2.37887  2.77519  2.98518  4.58477  3.61503
          0.02815  3.98017  4.70252  0.61958  0.77255  0.48576  0.95510
     75   2.33931  5.28344  1.81095  1.63484  4.59868  3.24561  3.70603  4.06465  2.63847  3.60178  4.42545  2.72586  3.81211  2.85872  3.18802  2.73784  3.08524  3.66050  5.78408  4.32991     78 e - - -
          2.68618  4.42225  2.77519  2.73123  3.46354  2.40513  3.72494  3.29354  2.67741  2.69355  4.24690  2.90347  2.73739  3.18146  2.89801  2.37887  2.77519  2.98518  4.58477  3.61503
          0.02815  3.98017  4.70252  0.61958  0.77255  0.48576  0.95510
     76   2.80841  4.33091  3.92359  3.38462  2.36888  3.80273  3.06709  2.53246  3.28171  2.05299  3.40338  3.61050  4.15895  3.50990  3.51983  3.08462  3.03691  2.60129  4.18176  1.92110     79 y - - -
          2.68618  4.42225  2.77519  2.73123  3.46354  2.40513  3.72494  3.29354  2.67741  2.69355  4.24690  2.90347  2.73739  3.18146  2.89801  2.37887  2.77519  2.98518  4.58477  3.61503
          0.02815  3.98017  4.70252  0.61958  0.77255  0.48576  0.95510
     77   2.80344  4.56732  3.49919  3.41273  4.55139  0.58070  4.52564  4.17795  3.60859  3.81836  4.79559  3.66360  3.96188  3.92430  3.83205  2.97858  3.29307  3.68550  5.61729  4.65721     80 G - - -
          2.68618  4.42225  2.77519  2.73123  3.46354  2.40513  3.72494  3.29354  2.67741  2.69355  4.24690  2.90347  2.73739  3.18146  2.89801  2.37887  2.77519  2.98518  4.58477  3.61503
          0.02815  3.98017  4.70252  0.61958  0.77255  0.48576  0.95510
     78   2.27537  4.60970  3.03810  2.53475  3.83106  3.41477  3.29263  3.22658  2.48991  2.87758  3.72941  2.80588  3.83060  2.50195  2.89790  2.67171  2.82677  2.39477  5.16019  3.86428     81 a - - -
          2.68618  4.42225  2.77519  2.73123  3.46354  2.40513  3.72494  3.29354  2.67741  2.69355  4.24690  2.90347  2.73739  3.18146  2.89801  2.37887  2.77519  2.98518  4.58477  3.61503
          0.02815  3.98017  4.70252  0.61958  0.77255  0.48576  0.95510
     79   3.11168  4.43272  4.75836  4.20556  3.29505  4.43063  4.82343  1.46950  4.09570  1.50492  2.82569  4.44653  4.67366  4.27484  4.26004  3.77419  3.34777  1.57559  5.26837  4.14443     82 i - - -
          2.68618  4.42225  2.77519  2.73123  3.46354  2.40513  3.72494  3.29354  2.67741  2.69355  4.24690  2.90347  2.73739  3.18146  2.89801  2.37887  2.77519  2.98518  4.58477  3.61503
          0.02815  3.98017  4.70252  0.61958  0.77255  0.48576  0.95510
     80   3.04736  5.15412  3.45945  2.79456  4.60720  3.65960  3.60670  3.95508  1.33406  3.39854  4.27150  3.19466  4.02948  2.74254  1.58100  3.04382  3.21404  3.63839  5.44023  4.27424     83 k - - -
          2.68618  4.42225  2.77519  2.73123  3.46354  2.40513  3.72494  3.29354  2.67741  2.69355  4.24690  2.90347  2.73739  3.18146  2.89801  2.37887  2.77519  2.98518  4.58477  3.61503
          0.02815  3.98017  4.70252  0.61958  0.77255  0.48576  0.95510
     81   3.11536  4.50549  4.48649  4.10715  3.44834  4.18099  4.81612  0.95376  3.93734  2.01347  3.36808  4.33750  4.60277  4.27516  4.12171  3.68754  3.41299  1.85416  5.36073  4.10765     84 i - - -
          2.68618  4.42225  2.77519  2.73123  3.46354  2.40513  3.72494  3.29354  2.67741  2.69355  4.24690  2.90347  2.73739  3.18146  2.89801  2.37887  2.77519  2.98518  4.58477  3.61503
          0.02815  3.98017  4.70252  0.61958  0.77255  0.48576  0.95510
     82   3.04773  5.17796  2.53708  0.88147  4.53812  3.34550  3.94286  4.01352  2.83713  3.61377  4.58403  2.99803  3.95549  3.15688  3.25641  3.01977  3.35311  3.68662  5.68944  4.41286     85 e - - -
          2.68618  4.42225  2.77519  2.73123  3.46354  2.40513  3.72494  3.29354  2.67741  2.69355  4.24690  2.90347  2.73739  3.18146  2.89801  2.37887  2.77519  2.98518  4.58477  3.61503
          0.02815  3.98017  4.70252  0.61958  0.77255  0.48576  0.95510
     83   3.12948  4.95938  3.63137  3.12113  4.34135  3.59569  3.90629  3.89125  2.28638  3.38766  4.38580  3.47225  4.09373  3.12195  0.82581  3.20892  3.38855  3.61074  5.38118  4.24613     86 r - - -
          2.68618  4.42225  2.77519  2.73123  3.46354  2.40513  3.72494  3.29354  2.67741  2.69355  4.24690  2.90347  2.73739  3.18146  2.89801  2.37887  2.77519  2.98518  4.58477  3.61503
          0.02815  3.98017  4.70252  0.61958  0.77255  0.48576  0.95510
     84   2.47326  4.31821  3.52639  3.28460  4.06660  3.15362  4.29336  3.20695  3.22970  3.06660  4.11101  3.47591  3.86622  3.61935  3.48257  2.67584  1.00163  2.89032  5.49492  4.28354     87 t - - -
          2.68618  4.42225  2.77519  2.73123  3.46354  2.40513  3.72494  3.29354  2.67741  2.69355  4.24690  2.90347  2.73739  3.18146  2.89801  2.37887  2.77519  2.98518  4.58477  3.61503
          0.02815  3.98017  4.70252  0.61958  0.77255  0.48576  0.95510
     85   1.92227  4.72643  3.04551  2.63327  4.22259  3.35043  3.75018  3.53430  1.62257  3.19329  4.06924  3.07504  3.86460  2.92445  2.67874  2.73084  2.95628  3.20068  5.42534  4.15438     88 k - - -
          2.68618  4.42225  2.77519  2.73123  3.46354  2.40513  3.72494  3.29354  2.67741  2.69355  4.24690  2.90347  2.73739  3.18146  2.89801  2.37887  2.77519  2.98518  4.58477  3.61503
          0.02815  3.98017  4.70252  0.61958  0.77255  0.48576  0.95510
     86   2.80344  4.56732  3.49919  3.41273  4.55139  0.58070  4.52564  4.17795  3.60859  3.81836  4.79559  3.66360  3.96188  3.92430  3.83205  2.97858  3.29307  3.68550  5.61729  4.65721     89 G - - -
          2.68618  4.42225  2.77519  2.73123  3.46354  2.40513  3.72494  3.29354  2.67741  2.69355  4.24690  2.90347  2.73739  3.18146  2.89801  2.37887  2.77519  2.98518  4.58477  3.61503
          0.02815  3.98017  4.70252  0.61958  0.77255  0.48576  0.95510
     87   2.41697  4.74621  3.08022  2.55370  4.09890  3.41081  3.65451  3.47366  1.94158  3.08431  3.92371  3.02574  3.84378  2.81756  2.46984  2.69570  2.15710  3.15286  5.31162  4.02911     90 k - - -
          2.68618  4.42225  2.77519  2.73123  3.46354  2.40513  3.72494  3.29354  2.67741  2.69355  4.24690  2.90347  2.73739  3.18146  2.89801  2.37887  2.77519  2.98518  4.58477  3.61503
          0.02815  3.98017  4.70252  0.61958  0.77255  0.48576  0.95510
     88   1.41415  4.24426  3.33078  3.03238  4.17304  3.02870  4.13043  3.48666  3.07228  3.22812  4.11639  3.27022  2.04184  3.39571  3.39667  2.48304  2.76624  3.05221  5.53454  4.30775     91 a - - -
          2.68618  4.42225  2.77519  2.73123  3.46354  2.40513  3.72494  3.29354  2.67741  2.69355  4.24690  2.90347  2.73739  3.18146  2.89801  2.37887  2.77519  2.98518  4.58477  3.61503
          0.02815  3.98017  4.70252  0.61958  0.77255  0.48576  0.95510
     89   2.92898  5.39055  2.02999  1.15877  4.69096  3.24079  3.77384  4.18250  2.75098  3.72418  4.59039  2.73165  3.85139  2.94606  3.29989  2.83602  3.21704  3.78496  5.87337  4.41886     92 e - - -
          2.68618  4.42225  2.77519  2.73123  3.46354  2.40513  3.72494  3.29354  2.67741  2.69355  4.24690  2.90347  2.73739  3.18146  2.89801  2.37887  2.77519  2.98518  4.58477  3.61503
          0.02815  3.98017  4.70252  0.61958  0.77255  0.48576  0.95510
     90   3.04064  5.14926  3.43937  2.78657  4.59853  3.65244  3.60917  3.94987  1.26684  3.39657  4.26963  3.18956  4.02592  2.74567  1.68820  3.03756  3.21003  3.63262  5.44072  4.27107     93 k - - -
          2.68618  4.42225  2.77519  2.73123  3.46354  2.40513  3.72494  3.29354  2.67741  2.69355  4.24690  2.90347  2.73739  3.18146  2.89801  2.37887  2.77519  2.98518  4.58477  3.61503
          0.02815  3.98017  4.70252  0.61958  0.77255  0.48576  0.95510
     91   3.04425  4.44517  4.52069  4.02318  3.35142  4.22973  4.71587  1.93324  3.86459  1.49637  3.21678  4.27164  4.57812  4.14685  4.06890  3.60862  3.31424  1.27023  5.27819  4.06445     94 v - - -
          2.68618  4.42225  2.77519  2.73123  3.46354  2.40513  3.72494  3.29354  2.67741  2.69355  4.24690  2.90347  2.73739  3.18146  2.89801  2.37887  2.77519  2.98518  4.58477  3.61503
          0.02815  3.98017  4.70252  0.61958  0.77255  0.48576  0.95510
     92   2.58715  4.74485  2.98429  2.49809  4.16232  3.33970  3.66416  3.57704  2.36786  3.16484  3.98468  2.54156  3.80435  2.81971  2.16605  2.30536  2.43747  3.21991  5.37305  4.06433     95 r - - -
          2.68618  4.42225  2.77519  2.73123  3.46354  2.40513  3.72494  3.29354  2.67741  2.69355  4.24690  2.90347  2.73739  3.18146  2.89801  2.37887  2.77519  2.98518  4.58477  3.61503
          0.02815  3.98017  4.70252  0.61958  0.77255  0.48576  0.95510
     93   2.89352  4.40734  4.27347  3.94084  3.63042  3.83423  4.72445  2.04997  3.81024  2.29936  3.58011  4.11311  4.38940  4.16270  4.01222  3.34525  3.25286  0.89934  5.43275  4.17065     96 v - - -
          2.68618  4.42225  2.77519  2.73123  3.46354  2.40513  3.72494  3.29354  2.67741  2.69355  4.24690  2.90347  2.73739  3.18146  2.89801  2.37887  2.77519  2.98518  4.58477  3.61503
          0.02815  3.98017  4.70252  0.61958  0.77255  0.48576  0.95510
     94   3.54061  4.83390  4.46941  4.13110  1.62535  4.29713  3.46875  3.26777  3.98895  2.62283  3.87925  3.98783  4.62215  4.02281  4.07313  3.66454  3.76880  3.18559  3.63195  1.00995     97 y - - -
          2.68618  4.42225  2.77519  2.73123  3.46354  2.40513  3.72494  3.29354  2.67741  2.69355  4.24690  2.90347  2.73739  3.18146  2.89801  2.37887  2.77519  2.98518  4.58477  3.61503
          0.02815  3.98017  4.70252  0.61958  0.77255  0.48576  0.95510
     95   2.76037  4.34926  3.88312  3.33503  3.31718  3.78748  4.15000  2.35844  3.19981  1.61430  2.80139  3.67102  4.17367  3.51927  3.47822  3.09272  2.13632  2.26052  5.00937  3.81299     98 l - - -
          2.68618  4.42225  2.77519  2.73123  3.46354  2.40513  3.72494  3.29354  2.67741  2.69355  4.24690  2.90347  2.73739  3.18146  2.89801  2.37887  2.77519  2.98518  4.58477  3.61503
          0.02815  3.98017  4.70252  0.61958  0.77255  0.48576  0.95510
     96   2.41856  5.01266  2.47809  1.29149  4.42701  3.26705  3.78925  3.76065  2.65214  3.42251  4.31684  2.86279  3.85047  2.96678  3.10103  2.77282  3.08387  3.41437  5.66883  4.29441     99 e - - -
          2.68618  4.42225  2.77519  2.73123  3.46354  2.40513  3.72494  3.29354  2.67741  2.69355  4.24690  2.90347  2.73739  3.18146  2.89801  2.37887  2.77519  2.98518  4.58477  3.61503
          0.02815  3.98017  4.70252  0.61958  0.77255  0.48576  0.95510
     97   2.69243  5.07725  1.97781  2.25696  4.41727  3.30045  3.64273  3.87147  1.97442  3.40858  4.20795  2.80592  3.79287  2.77988  2.93083  2.42122  2.75975  3.47902  5.58507  4.18874    100 k - - -
          2.68618  4.42225  2.77519  2.73123  3.46354  2.40513  3.72494  3.29354  2.67741  2.69355  4.24690  2.90347  2.73739  3.18146  2.89801  2.37887  2.77519  2.98518  4.58477  3.61503
          0.02815  3.98017  4.70252  0.61958  0.77255  0.48576  0.95510
     98   2.80344  4.56732  3.49919  3.41273  4.55139  0.58070  4.52564  4.17795  3.60859  3.81836  4.79559  3.66360  3.96188  3.92430  3.83205  2.97858  3.29307  3.68550  5.61729  4.65721    101 G - - -
          2.68618  4.42225  2.77519  2.73123  3.46354  2.40513  3.72494  3.29354  2.67741  2.69355  4.24690  2.90347  2.73739  3.18146  2.89801  2.37887  2.77519  2.98518  4.58477  3.61503
          0.02815  3.98017  4.70252  0.61958  0.77255  0.48576  0.95510
     99   2.71389  4.96330  2.50444  1.57954  4.40229  3.24572  3.75392  3.84775  2.61282  3.43970  4.28530  2.84882  3.81819  2.92537  3.06958  1.92591  3.01886  3.46135  5.62996  4.24866    102 e - - -
          2.68618  4.42225  2.77519  2.73123  3.46354  2.40513  3.72494  3.29354  2.67741  2.69355  4.24690  2.90347  2.73739  3.18146  2.89801  2.37887  2.77519  2.98518  4.58477  3.61503
          0.02815  3.98017  4.70252  0.61958  0.77255  0.48576  0.95510
    100   2.80250  4.28575  4.19837  3.67288  3.52753  3.93235  4.45493  1.71208  3.57198  2.24587  3.39818  3.94231  4.34216  3.86529  3.83055  3.27336  2.30095  1.42465  5.24344  4.03337    103 v - - -
          2.68618  4.42225  2.77519  2.73123  3.46354  2.40513  3.72494  3.29354  2.67741  2.69355  4.24690  2.90347  2.73739  3.18146  2.89801  2.37887  2.77519  2.98518  4.58477  3.61503
          0.02815  3.98017  4.70252  0.61958  0.77255  0.48576  0.95510
    101   3.03048  5.13552  3.40143  2.77647  4.57603  3.63824  3.61769  3.93520  1.19460  3.39064  4.26640  3.18350  4.02113  2.75679  1.83389  3.02992  3.20615  3.61844  5.44031  4.26429    104 k - - -
          2.68618  4.42225  2.77519  2.73123  3.46354  2.40513  3.72494  3.29354  2.67741  2.69355  4.24690  2.90347  2.73739  3.18146  2.89801  2.37887  2.77519  2.98518  4.58477  3.61503
          0.02815  3.98017  4.70252  0.61958  0.77255  0.48576  0.95510
    102   2.66051  5.02659  2.29910  2.26769  4.36259  3.29989  3.63665  3.82281  2.45534  3.36383  4.16018  2.81389  2.94474  2.16086  2.94448  2.30904  2.91744  3.43321  5.54744  4.15448    105 q - - -
          2.68618  4.42225  2.77519  2.73123  3.46354  2.40513  3.72494  3.29354  2.67741  2.69355  4.24690  2.90347  2.73739  3.18146  2.89801  2.37887  2.77519  2.98518  4.58477  3.61503
          0.02815  3.98017  4.70252  0.61958  0.77255  0.48576  0.95510
    103   2.79855  5.05432  2.44211  1.44090  4.52119  2.05900  3.80412  3.98489  2.70378  3.55962  4.41586  2.85132  3.84304  2.98313  3.17577  2.77946  3.10915  3.58821  5.71052  4.34675    106 e - - -
          2.68618  4.42225  2.77519  2.73123  3.46354  2.40513  3.72494  3.29354  2.67741  2.69355  4.24690  2.90347  2.73739  3.18146  2.89801  2.37887  2.77519  2.98518  4.58477  3.61503
          0.02815  3.98017  4.70252  0.61958  0.77255  0.48576  0.95510
    104   2.88863  5.39906  1.40751  1.91354  4.72687  2.46747  3.75266  4.23188  2.75492  3.74542  4.58774  2.69586  3.82731  2.91786  3.33895  2.79234  3.17958  3.80848  5.91283  4.42905    107 d - - -
          2.68618  4.42225  2.77519  2.73123  3.46354  2.40513  3.72494  3.29354  2.67741  2.69355  4.24690  2.90347  2.73739  3.18146  2.89801  2.37887  2.77519  2.98518  4.58477  3.61503
          0.02815  3.98017  4.70252  0.61958  0.77255  0.48576  0.95510
    105   2.94801  4.35336  4.34911  3.82993  1.62065  3.99147  3.83420  2.59360  3.68316  2.09310  3.26373  3.90825  4.32772  3.82855  3.81257  3.30775  3.18033  2.03450  3.20629  2.60058    108 f - - -
          2.68618  4.42225  2.77519  2.73123  3.46354  2.40513  3.72494  3.29354  2.67741  2.69355  4.24690  2.90347  2.73739  3.18146  2.89801  2.37887  2.77519  2.98518  4.58477  3.61503
          0.02815  3.98017  4.70252  0.61958  0.77255  0.48576  0.95510
    106   3.27740  4.70827  4.36208  4.00334  3.17919  4.11825  4.62534  2.39013  3.77002  0.75317  3.17018  4.26833  4.53569  4.11255  3.92810  3.70303  3.56709  2.45525  5.09660  3.84448    109 l - - -
          2.68618  4.42225  2.77519  2.73123  3.46354  2.40513  3.72494  3.29354  2.67741  2.69355  4.24690  2.90347  2.73739  3.18146  2.89801  2.37887  2.77519  2.98518  4.58477  3.61503
          0.02815  3.98017  4.70252  0.61958  0.77255  0.48576  0.95510
    107   2.86360  5.07175  2.86695  2.51228  4.45938  3.43640  3.66589  3.90136  1.35642  3.41892  4.27232  2.39995  3.91370  2.81769  2.47239  2.85492  3.10281  3.54652  5.50878  4.21911    110 k - - -
          2.68618  4.42225  2.77519  2.73123  3.46354  2.40513  3.72494  3.29354  2.67741  2.69355  4.24690  2.90347  2.73739  3.18146  2.89801  2.37887  2.77519  2.98518  4.58477  3.61503
          0.02815  3.98017  4.70252  0.61958  0.77255  0.48576  0.95510
    108   2.80472  5.12867  2.80461  2.09210  4.47110  3.43169  3.60720  3.89094  2.05389  3.38709  4.20490  2.91836  3.86803  1.84459  2.42118  2.77415  3.02279  3.52723  5.51500  4.19971    111 q - - -
          2.68618  4.42225  2.77519  2.73123  3.46354  2.40513  3.72494  3.29354  2.67741  2.69355  4.24690  2.90347  2.73739  3.18146  2.89801  2.37887  2.77519  2.98518  4.58477  3.61503
          0.02815  3.98017  4.70252  0.61958  0.77255  0.48576  0.95510
    109   3.26521  4.65529  4.62943  4.09413  3.05922  4.41866  4.71055  2.19811  3.88125  0.89835  2.44767  4.38714  4.65311  4.10786  4.04662  3.78198  3.49873  2.31311  5.11600  3.98131    112 l - - -
          2.68618  4.42225  2.77519  2.73123  3.46354  2.40513  3.72494  3.29354  2.67741  2.69355  4.24690  2.90347  2.73739  3.18146  2.89801  2.37887  2.77519  2.98518  4.58477  3.61503
          0.02815  3.98017  4.70252  0.61958  0.77255  0.48576  0.95510
    110   3.27690  4.63463  4.64143  4.15078  1.81445  4.36806  4.30267  2.35124  4.00607  1.12857  3.00445  4.30924  4.62433  4.12417  4.12944  3.73205  3.50848  2.45048  4.56607  3.09145    113 l - - -
          2.68618  4.42225  2.77519  2.73123  3.46354  2.40513  3.72494  3.29354  2.67741  2.69355  4.24690  2.90347  2.73739  3.18146  2.89801  2.37887  2.77519  2.98518  4.58477  3.61503
          0.02815  3.98017  4.70252  0.61958  0.77255  0.48576  0.95510
    111   2.61262  4.72926  2.83004  2.52165  4.20315  3.26191  3.76526  3.68960  2.51478  3.27936  4.13444  2.98865  3.81830  2.01456  2.88509  1.76744  2.93301  3.31088  5.45639  4.12117    114 s - - -
          2.68618  4.42225  2.77519  2.73123  3.46354  2.40513  3.72494  3.29354  2.67741  2.69355  4.24690  2.90347  2.73739  3.18146  2.89801  2.37887  2.77519  2.98518  4.58477  3.61503
          0.02815  3.98017  4.70252  0.61958  0.77255  0.48576  0.95510
    112   2.71750  5.00707  2.12829  2.25616  4.51524  1.75056  3.78591  4.00519  2.74306  3.56797  4.40237  2.28495  3.80147  2.96106  3.26415  2.70165  3.04397  3.57698  5.74703  4.33415    115 g - - -
          2.68618  4.42225  2.77519  2.73123  3.46354  2.40513  3.72494  3.29354  2.67741  2.69355  4.24690  2.90347  2.73739  3.18146  2.89801  2.37887  2.77519  2.98518  4.58477  3.61503
          0.02815  3.98017  4.70252  0.61958  0.77255  0.48576  0.95510
    113   2.64902  4.28185  3.80485  3.26977  3.45575  3.64313  4.12209  2.35541  3.16642  2.26505  2.71304  3.58879  4.08941  3.48207  3.46260  2.96345  1.94651  1.92630  5.06508  3.85426    116 v - - -
          2.68618  4.42225  2.77519  2.73123  3.46354  2.40513  3.72494  3.29354  2.67741  2.69355  4.24690  2.90347  2.73739  3.18146  2.89801  2.37887  2.77519  2.98518  4.58477  3.61503
          0.02815  3.98017  4.70252  0.61958  0.77255  0.48576  0.95510
    114   3.10782  5.24948  0.77507  2.40732  4.64156  3.29451  4.02954  4.25479  3.13460  3.84434  4.82571  2.96874  3.95502  3.26952  3.66473  3.05867  3.44901  3.88281  5.78902  4.49787    117 d - - -
          2.68618  4.42225  2.77519  2.73123  3.46354  2.40513  3.72494  3.29354  2.67741  2.69355  4.24690  2.90347  2.73739  3.18146  2.89801  2.37887  2.77519  2.98518  4.58477  3.61503
          0.02815  3.98017  4.70252  0.61958  0.77255  0.48576  0.95510
    115   3.12948  4.95938  3.63137  3.12113  4.34135  3.59569  3.90629  3.89125  2.28638  3.38766  4.38580  3.47225  4.09373  3.12195  0.82581  3.20892  3.38855  3.61074  5.38118  4.24613    118 r - - -
          2.68618  4.42225  2.77519  2.73123  3.46354  2.40513  3.72494  3.29354  2.67741  2.69355  4.24690  2.90347  2.73739  3.18146  2.89801  2.37887  2.77519  2.98518  4.58477  3.61503
          0.02815  3.98017  4.70252  0.61958  0.77255  0.48576  0.95510
    116   2.14144  4.73342  2.96039  2.48922  4.11640  3.34433  3.66691  3.52789  2.39708  3.12588  3.95199  2.97529  3.80626  2.27963  2.58885  2.24067  2.85653  3.18328  5.35020  4.04021    119 a - - -
          2.68618  4.42225  2.77519  2.73123  3.46354  2.40513  3.72494  3.29354  2.67741  2.69355  4.24690  2.90347  2.73739  3.18146  2.89801  2.37887  2.77519  2.98518  4.58477  3.61503
          0.02815  3.98017  4.70252  0.61958  0.77255  0.48576  0.95510
    117   3.27740  4.70827  4.36208  4.00334  3.17919  4.11825  4.62534  2.39013  3.77002  0.75317  3.17018  4.26833  4.53569  4.11255  3.92810  3.70303  3.56709  2.45525  5.09660  3.84448    120 l - - -
          2.68618  4.42225  2.77519  2.73123  3.46354  2.40513  3.72494  3.29354  2.67741  2.69355  4.24690  2.90347  2.73739  3.18146  2.89801  2.37887  2.77519  2.98518  4.58477  3.61503
          0.02815  3.98017  4.70252  0.61958  0.77255  0.48576  0.95510
    118   3.40538  4.85065  3.99840  3.74881  2.30340  3.95650  3.67306  3.39984  3.60327  2.82577  4.06388  3.85793  4.42824  3.88334  3.76455  3.53103  3.69280  3.27560  3.95100  0.80392    121 y - - -
          2.68618  4.42225  2.77519  2.73123  3.46354  2.40513  3.72494  3.29354  2.67741  2.69355  4.24690  2.90347  2.73739  3.18146  2.89801  2.37887  2.77519  2.98518  4.58477  3.61503
          0.02815  3.98017  4.70252  0.61958  0.77255  0.48576  0.95510
    119   2.93851  5.15212  2.87365  2.24637  4.53645  3.48106  3.66065  3.91730  1.25564  3.42888  4.29500  3.00844  3.94276  2.80809  2.41521  2.91599  3.15599  3.58161  5.53112  4.27069    122 k - - -
          2.68618  4.42225  2.77519  2.73123  3.46354  2.40513  3.72494  3.29354  2.67741  2.69355  4.24690  2.90347  2.73739  3.18146  2.89801  2.37887  2.77519  2.98518  4.58477  3.61503
          0.02815  3.98017  4.70252  0.61958  0.77255  0.48576  0.95510
    120   0.86905  4.24833  3.57411  3.37145  4.16168  3.06977  4.38047  3.30348  3.39052  3.18002  4.20083  3.49314  3.81927  3.72201  3.63300  2.59811  2.88297  2.93922  5.57808  4.39058    123 a - - -
          2.68618  4.42225  2.77519  2.73123  3.46354  2.40513  3.72494  3.29354  2.67741  2.69355  4.24690  2.90347  2.73739  3.18146  2.89801  2.37887  2.77519  2.98518  4.58477  3.61503
          0.02815  3.98017  4.70252  0.61958  0.77255  0.48576  0.95510
    121   3.11536  4.50549  4.48649  4.10715  3.44834  4.18099  4.81612  0.95376  3.93734  2.01347  3.36808  4.33750  4.60277  4.27516  4.12171  3.68754  3.41299  1.85416  5.36073  4.10765    124 i - - -
          2.68618  4.42225  2.77519  2.73123  3.46354  2.40513  3.72494  3.29354  2.67741  2.69355  4.24690  2.90347  2.73739  3.18146  2.89801  2.37887  2.77519  2.98518  4.58477  3.61503
          0.02815  3.98017  4.70252  0.61958  0.77255  0.48576  0.95510
    122   3.40538  4.85065  3.99840  3.74881  2.30340  3.95650  3.67306  3.39984  3.60327  2.82577  4.06388  3.85793  4.42824  3.88334  3.76455  3.53103  3.69280  3.27560  3.95100  0.80392    125 y - - -
          2.68618  4.42225  2.77519  2.73123  3.46354  2.40513  3.72494  3.29354  2.67741  2.69355  4.24690  2.90347  2.73739  3.18146  2.89801  2.37887  2.77519  2.98518  4.58477  3.61503
          0.02815  3.98017  4.70252  0.61958  0.77255  0.48576  0.95510
    123   2.37044  4.29177  3.30260  3.12427  4.18475  3.01978  4.23071  3.72236  3.20531  3.43460  4.35228  3.33118  3.76766  3.54638  3.48740  0.93954  2.85880  3.23381  5.54880  4.26908    126 s - - -
          2.68618  4.42225  2.77519  2.73123  3.46354  2.40513  3.72494  3.29354  2.67741  2.69355  4.24690  2.90347  2.73739  3.18146  2.89801  2.37887  2.77519  2.98518  4.58477  3.61503
          0.02815  3.98017  4.70252  0.61958  0.77255  0.48576  0.95510
    124   3.39766  4.76816  4.38633  4.12213  0.85070  4.06050  3.92850  2.90902  4.02666  2.25469  3.62383  4.14165  4.51733  4.16518  4.11975  3.66149  3.69917  2.90747  4.14725  2.50142    127 f - - -
          2.68618  4.42225  2.77519  2.73123  3.46354  2.40513  3.72494  3.29354  2.67741  2.69355  4.24690  2.90347  2.73739  3.18146  2.89801  2.37887  2.77519  2.98518  4.58477  3.61503
          0.02815  3.98017  4.70252  0.61958  0.77255  0.48576  0.95510
    125   3.10782  5.24948  0.77507  2.40732  4.64156  3.29451  4.02954  4.25479  3.13460  3.84434  4.82571  2.96874  3.95502  3.26952  3.66473  3.05867  3.44901  3.88281  5.78902  4.49787    128 d - - -
          2.68618  4.42225  2.77519  2.73123  3.46354  2.40513  3.72494  3.29354  2.67741  2.69355  4.24690  2.90347  2.73739  3.18146  2.89801  2.37887  2.77519  2.98518  4.58477  3.61503
          0.02815  3.98017  4.70252  0.61958  0.77255  0.48576  0.95510
    126   2.89352  4.40734  4.27347  3.94084  3.63042  3.83423  4.72445  2.04997  3.81024  2.29936  3.58011  4.11311  4.38940  4.16270  4.01222  3.34525  3.25286  0.89934  5.43275  4.17065    129 v - - -
          2.68618  4.42225  2.77519  2.73123  3.46354  2.40513  3.72494  3.29354  2.67741  2.69355  4.24690  2.90347  2.73739  3.18146  2.89801  2.37887  2.77519  2.98518  4.58477  3.61503
          0.02815  3.98017  4.70252  0.61958  0.77255  0.48576  0.95510
    127   3.39766  4.76816  4.38633  4.12213  0.85070  4.06050  3.92850  2.90902  4.02666  2.25469  3.62383  4.14165  4.51733  4.16518  4.11975  3.66149  3.69917  2.90747  4.14725  2.50142    130 f - - -
          2.68618  4.42225  2.77519  2.73123  3.46354  2.40513  3.72494  3.29354  2.67741  2.69355  4.24690  2.90347  2.73739  3.18146  2.89801  2.37887  2.77519  2.98518  4.58477  3.61503
          0.02815  3.98017  4.70252  0.61958  0.77255  0.48576  0.95510
    128   2.80344  4.56732  3.49919  3.41273  4.55139  0.58070  4.52564  4.17795  3.60859  3.81836  4.79559  3.66360  3.96188  3.92430  3.83205  2.97858  3.29307  3.68550  5.61729  4.65721    131 G - - -
          2.68618  4.42225  2.77519  2.73123  3.46354  2.40513  3.72494  3.29354  2.67741  2.69355  4.24690  2.90347  2.73739  3.18146  2.89801  2.37887  2.77519  2.98518  4.58477  3.61503
          0.02815  3.98017  4.70252  0.61958  0.77255  0.48576  0.95510
    129   3.27740  4.70827  4.36208  4.00334  3.17919  4.11825  4.62534  2.39013  3.77002  0.75317  3.17018  4.26833  4.53569  4.11255  3.92810  3.70303  3.56709  2.45525  5.09660  3.84448    132 l - - -
          2.68618  4.42225  2.77519  2.73123  3.46354  2.40513  3.72494  3.29354  2.67741  2.69355  4.24690  2.90347  2.73739  3.18146  2.89801  2.37887  2.77519  2.98518  4.58477  3.61503
          0.02815  3.98017  4.70252  0.61958  0.77255  0.48576  0.95510
    130   2.96940  4.95643  2.97727  2.73457  4.13905  3.43906  3.89352  3.78716  2.54812  3.27873  4.30443  3.19492  3.99462  1.05413  2.82982  3.01300  3.26670  3.51040  5.39241  4.09361    133 q - - -
          2.68618  4.42225  2.77519  2.73123  3.46354  2.40513  3.72494  3.29354  2.67741  2.69355  4.24690  2.90347  2.73739  3.18146  2.89801  2.37887  2.77519  2.98518  4.58477  3.61503
          0.02815  3.98017  4.70252  0.61958  0.77255  0.48576  0.95510
    131   3.04773  5.17796  2.53708  0.88147  4.53812  3.34550  3.94286  4.01352  2.83713  3.61377  4.58403  2.99803  3.95549  3.15688  3.25641  3.01977  3.35311  3.68662  5.68944  4.41286    134 e - - -
          2.68618  4.42225  2.77519  2.73123  3.46354  2.40513  3.72494  3.29354  2.67741  2.69355  4.24690  2.90347  2.73739  3.18146  2.89801  2.37887  2.77519  2.98518  4.58477  3.61503
          0.02815  3.98017  4.70252  0.61958  0.77255  0.48576  0.95510
    132   3.11536  4.50549  4.48649  4.10715  3.44834  4.18099  4.81612  0.95376  3.93734  2.01347  3.36808  4.33750  4.60277  4.27516  4.12171  3.68754  3.41299  1.85416  5.36073  4.10765    135 i - - -
          2.68618  4.42225  2.77519  2.73123  3.46354  2.40513  3.72494  3.29354  2.67741  2.69355  4.24690  2.90347  2.73739  3.18146  2.89801  2.37887  2.77519  2.98518  4.58477  3.61503
          0.02815  3.98017  4.70252  0.61958  0.77255  0.48576  0.95510
    133   2.88539  4.96446  2.89182  2.58043  3.71688  3.47005  1.62256  3.70562  2.36946  3.22337  4.14475  3.05465  3.95426  2.53403  2.67165  2.90271  3.13161  3.40820  5.08794  3.61994    136 h - - -
          2.68618  4.42225  2.77519  2.73123  3.46354  2.40513  3.72494  3.29354  2.67741  2.69355  4.24690  2.90347  2.73739  3.18146  2.89801  2.37887  2.77519  2.98518  4.58477  3.61503
          0.02815  3.98017  4.70252  0.61958  0.77255  0.48576  0.95510
    134   1.72900  4.66287  3.04942  2.65111  4.17384  3.32195  3.77784  3.48074  1.80519  3.15999  4.03882  3.08498  3.85250  2.96202  2.75804  2.70639  2.93160  3.14752  5.41182  4.14011    137 a - - -
          2.68618  4.42225  2.77519  2.73123  3.46354  2.40513  3.72494  3.29354  2.67741  2.69355  4.24690  2.90347  2.73739  3.18146  2.89801  2.37887  2.77519  2.98518  4.58477  3.61503
          0.02815  3.98017  4.70252  0.61958  0.77255  0.48576  0.95510
    135   3.39766  4.76816  4.38633  4.12213  0.85070  4.06050  3.92850  2.90902  4.02666  2.25469  3.62383  4.14165  4.51733  4.16518  4.11975  3.66149  3.69917  2.90747  4.14725  2.50142    138 f - - -
          2.68618  4.42225  2.77519  2.73123  3.46354  2.40513  3.72494  3.29354  2.67741  2.69355  4.24690  2.90347  2.73739  3.18146  2.89801  2.37887  2.77519  2.98518  4.58477  3.61503
          0.02815  3.98017  4.70252  0.61958  0.77255  0.48576  0.95510
    136   2.81528  4.81378  2.77227  2.66909  4.19445  3.25823  4.01189  3.92899  2.92513  3.56391  4.51923  0.98066  3.91579  3.28560  3.28278  2.87885  3.20117  3.54028  5.48810  4.13564    139 n - - -
          2.68618  4.42225  2.77519  2.73123  3.46354  2.40513  3.72494  3.29354  2.67741  2.69355  4.24690  2.90347  2.73739  3.18146  2.89801  2.37887  2.77519  2.98518  4.58477  3.61503
          0.02815  3.98017  4.70252  0.61958  0.77255  0.48576  0.95510
    137   3.12948  4.95938  3.63137  3.12113  4.34135  3.59569  3.90629  3.89125  2.28638  3.38766  4.38580  3.47225  4.09373  3.12195  0.82581  3.20892  3.38855  3.61074  5.38118  4.24613    140 r - - -
          2.68618  4.42225  2.77519  2.73123  3.46354  2.40513  3.72494  3.29354  2.67741  2.69355  4.24690  2.90347  2.73739  3.18146  2.89801  2.37887  2.77519  2.98518  4.58477  3.61503
          0.02815  3.98017  4.70252  0.61958  0.77255  0.48576  0.95510
    138   3.10782  5.24948  0.77507  2.40732  4.64156  3.29451  4.02954  4.25479  3.13460  3.84434  4.82571  2.96874  3.95502  3.26952  3.66473  3.05867  3.44901  3.88281  5.78902  4.49787    141 d - - -
          2.68618  4.42225  2.77519  2.73123  3.46354  2.40513  3.72494  3.29354  2.67741  2.69355  4.24690  2.90347  2.73739  3.18146  2.89801  2.37887  2.77519  2.98518  4.58477  3.61503
          0.02815  3.98017  4.70252  0.61958  0.77255  0.48576  0.95510
    139   2.86847  4.91289  3.27933  2.73584  4.17415  3.55626  3.68574  3.49630  1.23884  3.08810  3.59910  3.16526  3.97677  2.85216  2.38127  2.91834  3.09215  3.23662  5.34303  4.08720    142 k - - -
          2.68618  4.42225  2.77519  2.73123  3.46354  2.40513  3.72494  3.29354  2.67741  2.69355  4.24690  2.90347  2.73739  3.18146  2.89801  2.37887  2.77519  2.98518  4.58477  3.61503
          0.02815  3.98017  4.70252  0.61958  0.77255  0.48576  0.95510
    140   3.11536  4.50549  4.48649  4.10715  3.44834  4.18099  4.81612  0.95376  3.93734  2.01347  3.36808  4.33750  4.60277  4.27516  4.12171  3.68754  3.41299  1.85416  5.36073  4.10765    143 i - - -
          2.68618  4.42225  2.77519  2.73123  3.46354  2.40513  3.72494  3.29354  2.67741  2.69355  4.24690  2.90347  2.73739  3.18146  2.89801  2.37887  2.77519  2.98518  4.58477  3.61503
          0.02815  3.98017  4.70252  0.61958  0.77255  0.48576  0.95510
    141   2.80344  4.56732  3.49919  3.41273  4.55139  0.58070  4.52564  4.17795  3.60859  3.81836  4.79559  3.66360  3.96188  3.92430  3.83205  2.97858  3.29307  3.68550  5.61729  4.65721    144 G - - -
          2.68618  4.42225  2.77519  2.73123  3.46354  2.40513  3.72494  3.29354  2.67741  2.69355  4.24690  2.90347  2.73739  3.18146  2.89801  2.37887  2.77519  2.98518  4.58477  3.61503
          0.02815  3.98017  4.70252  0.61958  0.77255  0.48576  0.95510
    142   2.83904  5.09134  2.82965  1.67904  4.43783  3.43593  3.65042  3.85994  2.21855  3.37743  4.22334  2.96264  3.89346  2.79523  1.87641  2.82141  3.06729  3.51224  5.50445  4.20633    145 e - - -
          2.68618  4.42225  2.77519  2.73123  3.46354  2.40513  3.72494  3.29354  2.67741  2.69355  4.24690  2.90347  2.73739  3.18146  2.89801  2.37887  2.77519  2.98518  4.58477  3.61503
          0.02815  3.98017  4.70252  0.61958  0.77255  0.48576  0.95510
    143   3.39766  4.76816  4.38633  4.12213  0.85070  4.06050  3.92850  2.90902  4.02666  2.25469  3.62383  4.14165  4.51733  4.16518  4.11975  3.66149  3.69917  2.90747  4.14725  2.50142    146 f - - -
          2.68618  4.42225  2.77519  2.73123  3.46354  2.40513  3.72494  3.29354  2.67741  2.69355  4.24690  2.90347  2.73739  3.18146  2.89801  2.37887  2.77519  2.98518  4.58477  3.61503
          0.02815  3.98017  4.70252  0.61958  0.77255  0.48576  0.95510
    144   3.27740  4.70827  4.36208  4.00334  3.17919  4.11825  4.62534  2.39013  3.77002  0.75317  3.17018  4.26833  4.53569  4.11255  3.92810  3.70303  3.56709  2.45525  5.09660  3.84448    147 l - - -
          2.68618  4.42225  2.77519  2.73123  3.46354  2.40513  3.72494  3.29354  2.67741  2.69355  4.24690  2.90347  2.73739  3.18146  2.89801  2.37887  2.77519  2.98518  4.58477  3.61503
          0.02815  3.98017  4.70252  0.61958  0.77255  0.48576  0.95510
    145   3.27740  4.70827  4.36208  4.00334  3.17919  4.11825  4.62534  2.39013  3.77002  0.75317  3.17018  4.26833  4.53569  4.11255  3.92810  3.70303  3.56709  2.45525  5.09660  3.84448    148 l - - -
          2.68618  4.42225  2.77519  2.73123  3.46354  2.40513  3.72494  3.29354  2.67741  2.69355  4.24690  2.90347  2.73739  3.18146  2.89801  2.37887  2.77519  2.98518  4.58477  3.61503
          0.02815  3.98017  4.70252  0.61958  0.77255  0.48576  0.95510
    146   3.47235  4.77840  4.48131  4.13342  1.01869  4.27676  3.54129  3.10434  3.98955  2.44460  3.72464  4.01531  4.60373  4.03426  4.07074  3.64986  3.70471  3.05353  3.71195  1.77205    149 f - - -
          2.68618  4.42225  2.77519  2.73123  3.46354  2.40513  3.72494  3.29354  2.67741  2.69355  4.24690  2.90347  2.73739  3.18146  2.89801  2.37887  2.77519  2.98518  4.58477  3.61503
          0.02815  3.98017  4.70252  0.61958  0.77255  0.48576  0.95510
    147   2.37044  4.29177  3.30260  3.12427  4.18475  3.01978  4.23071  3.72236  3.20531  3.43460  4.35228  3.33118  3.76766  3.54638  3.48740  0.93954  2.85880  3.23381  5.54880  4.26908    150 s - - -
          2.68618  4.42225  2.77519  2.73123  3.46354  2.40513  3.72494  3.29354  2.67741  2.69355  4.24690  2.90347  2.73739  3.18146  2.89801  2.37887  2.77519  2.98518  4.58477  3.61503
          0.02815  3.98017  4.70252  0.61958  0.77255  0.48576  0.95510
    148   2.37044  4.29177  3.30260  3.12427  4.18475  3.01978  4.23071  3.72236  3.20531  3.43460  4.35228  3.33118  3.76766  3.54638  3.48740  0.93954  2.85880  3.23381  5.54880  4.26908    151 s - - -
          2.68618  4.42225  2.77519  2.73123  3.46354  2.40513  3.72494  3.29354  2.67741  2.69355  4.24690  2.90347  2.73739  3.18146  2.89801  2.37887  2.77519  2.98518  4.58477  3.61503
          0.02815  3.98017  4.70252  0.61958  0.77255  0.48576  0.95510
    149   3.27740  4.70827  4.36208  4.00334  3.17919  4.11825  4.62534  2.39013  3.77002  0.75317  3.17018  4.26833  4.53569  4.11255  3.92810  3.70303  3.56709  2.45525  5.09660  3.84448    152 l - - -
          2.68618  4.42225  2.77519  2.73123  3.46354  2.40513  3.72494  3.29354  2.67741  2.69355  4.24690  2.90347  2.73739  3.18146  2.89801  2.37887  2.77519  2.98518  4.58477  3.61503
          0.02815  3.98017  4.70252  0.61958  0.77255  0.48576  0.95510
    150   3.39766  4.76816  4.38633  4.12213  0.85070  4.06050  3.92850  2.90902  4.02666  2.25469  3.62383  4.14165  4.51733  4.16518  4.11975  3.66149  3.69917  2.90747  4.14725  2.50142    153 f - - -
          2.68618  4.42225  2.77519  2.73123  3.46354  2.40513  3.72494  3.29354  2.67741  2.69355  4.24690  2.90347  2.73739  3.18146  2.89801  2.37887  2.77519  2.98518  4.58477  3.61503
          0.02815  3.98017  4.70252  0.61958  0.77255  0.48576  0.95510
    151   2.80344  4.56732  3.49919  3.41273  4.55139  0.58070  4.52564  4.17795  3.60859  3.81836  4.79559  3.66360  3.96188  3.92430  3.83205  2.97858  3.29307  3.68550  5.61729  4.65721    154 G - - -
          2.68618  4.42225  2.77519  2.73123  3.46354  2.40513  3.72494  3.29354  2.67741  2.69355  4.24690  2.90347  2.73739  3.18146  2.89801  2.37887  2.77519  2.98518  4.58477  3.61503
          0.02815  3.98017  4.70252  0.61958  0.77255  0.48576  0.95510
    152   1.50301  4.15534  3.41666  3.13750  4.24827  2.94017  4.20650  3.60086  3.18583  3.34589  4.19687  3.29363  3.68754  3.48419  3.49178  1.45657  2.70481  3.09220  5.61049  4.38754    155 s - - -
          2.68618  4.42225  2.77519  2.73123  3.46354  2.40513  3.72494  3.29354  2.67741  2.69355  4.24690  2.90347  2.73739  3.18146  2.89801  2.37887  2.77519  2.98518  4.58477  3.61503
          0.02815  3.98017  4.70252  0.61958  0.77255  0.48576  0.95510
    153   2.93061  5.44918  1.85309  1.23704  4.74126  3.22925  3.76255  4.24523  2.75696  3.76616  4.62322  2.70421  3.84269  2.93043  3.32931  2.82559  3.21745  3.83317  5.91785  4.43875    156 e - - -
          2.68618  4.42225  2.77519  2.73123  3.46354  2.40513  3.72494  3.29354  2.67741  2.69355  4.24690  2.90347  2.73739  3.18146  2.89801  2.37887  2.77519  2.98518  4.58477  3.61503
          0.02815  3.98017  4.70252  0.61958  0.77255  0.48576  0.95510
    154   0.86905  4.24833  3.57411  3.37145  4.16168  3.06977  4.38047  3.30348  3.39052  3.18002  4.20083  3.49314  3.81927  3.72201  3.63300  2.59811  2.88297  2.93922  5.57808  4.39058    157 a - - -
          2.68618  4.42225  2.77519  2.73123  3.46354  2.40513  3.72494  3.29354  2.67741  2.69355  4.24690  2.90347  2.73739  3.18146  2.89801  2.37887  2.77519  2.98518  4.58477  3.61503
          0.02815  3.98017  4.70252  0.61958  0.77255  0.48576  0.95510
    155   2.55745  4.32003  4.48113  3.97002  3.56591  4.14733  4.71406  1.42746  3.86957  2.18681  3.40089  4.20523  4.52525  4.14744  4.09890  3.50929  3.19553  1.30682  5.38593  4.18057    158 v - - -
          2.68618  4.42225  2.77519  2.73123  3.46354  2.40513  3.72494  3.29354  2.67741  2.69355  4.24690  2.90347  2.73739  3.18146  2.89801  2.37887  2.77519  2.98518  4.58477  3.61503
          0.02815  3.98017  4.70252  0.61958  0.77255  0.48576  0.95510
    156   1.78129  4.16909  3.37870  3.11877  4.26576  2.94117  4.20601  3.62570  3.17843  3.36924  4.22378  3.28478  3.69077  3.48194  3.48422  1.24373  2.71571  3.11240  5.62592  4.39581    159 s - - -
          2.68618  4.42225  2.77519  2.73123  3.46354  2.40513  3.72494  3.29354  2.67741  2.69355  4.24690  2.90347  2.73739  3.18146  2.89801  2.37887  2.77519  2.98518  4.58477  3.61503
          0.02815  3.98017  4.70252  0.61958  0.77255  0.48576  0.95510
    157   2.90032  5.06064  2.95558  2.58263  4.46007  3.46576  3.67594  3.89782  1.22403  3.41761  4.28529  2.69387  3.94133  2.83208  2.40507  2.90059  3.13761  3.55235  5.49075  4.22311    160 k - - -
          2.68618  4.42225  2.77519  2.73123  3.46354  2.40513  3.72494  3.29354  2.67741  2.69355  4.24690  2.90347  2.73739  3.18146  2.89801  2.37887  2.77519  2.98518  4.58477  3.61503
          0.02815  3.98017  4.70252  0.61958  0.77255  0.48576  0.95510
    158   3.23222  4.62500  4.61068  4.06553  3.05797  4.39048  4.68034  2.20785  3.86935  1.05422  1.96294  4.35623  4.62519  4.08256  4.03503  3.74251  3.46268  2.32090  5.09829  3.97683    161 l - - -
          2.68618  4.42225  2.77519  2.73123  3.46354  2.40513  3.72494  3.29354  2.67741  2.69355  4.24690  2.90347  2.73739  3.18146  2.89801  2.37887  2.77519  2.98518  4.58477  3.61503
          0.02815  3.98017  4.70252  0.61958  0.77255  0.48576  0.95510
    159   3.10782  5.24948  0.77507  2.40732  4.64156  3.29451  4.02954  4.25479  3.13460  3.84434  4.82571  2.96874  3.95502  3.26952  3.66473  3.05867  3.44901  3.88281  5.78902  4.49787    162 d - - -
          2.68618  4.42225  2.77519  2.73123  3.46354  2.40513  3.72494  3.29354  2.67741  2.69355  4.24690  2.90347  2.73739  3.18146  2.89801  2.37887  2.77519  2.98518  4.58477  3.61503
          0.02815  3.98017  4.70252  0.61958  0.77255  0.48576  0.95510
    160   1.53363  4.15908  3.37864  3.07959  4.28592  2.45041  4.17274  3.69639  3.15366  3.38283  4.20269  3.25842  3.67065  3.43459  3.48281  1.59373  2.68755  3.15101  5.62290  4.40568    163 a - - -
          2.68618  4.42225  2.77519  2.73123  3.46354  2.40513  3.72494  3.29354  2.67741  2.69355  4.24690  2.90347  2.73739  3.18146  2.89801  2.37887  2.77519  2.98518  4.58477  3.61503
          0.02815  3.98017  4.70252  0.61958  0.77255  0.48576  0.95510
    161   2.64967  4.83342  2.96947  2.49037  4.23023  2.73357  3.64475  3.64749  2.28969  3.21142  4.03260  2.97657  3.82842  2.57297  1.99031  2.33007  2.90463  3.29247  5.39662  4.09321    164 r - - -
          2.68618  4.42225  2.77519  2.73123  3.46354  2.40513  3.72494  3.29354  2.67741  2.69355  4.24690  2.90347  2.73739  3.18146  2.89801  2.37887  2.77519  2.98518  4.58477  3.61503
          0.02815  3.98017  4.70252  0.61958  0.77255  0.48576  0.95510
    162   3.27740  4.70827  4.36208  4.00334  3.17919  4.11825  4.62534  2.39013  3.77002  0.75317  3.17018  4.26833  4.53569  4.11255  3.92810  3.70303  3.56709  2.45525  5.09660  3.84448    165 l - - -
          2.68618  4.42225  2.77519  2.73123  3.46354  2.40513  3.72494  3.29354  2.67741  2.69355  4.24690  2.90347  2.73739  3.18146  2.89801  2.37887  2.77519  2.98518  4.58477  3.61503
          0.02815  3.98017  4.70252  0.61958  0.77255  0.48576  0.95510
    163   2.15986  4.24940  3.65093  3.12270  3.57357  3.47302  4.03162  2.51888  3.04862  2.50333  3.16909  3.44504  3.96802  3.36295  3.37228  2.79904  2.03510  2.01449  5.09121  3.86824    166 v - - -
          2.68618  4.42225  2.77519  2.73123  3.46354  2.40513  3.72494  3.29354  2.67741  2.69355  4.24690  2.90347  2.73739  3.18146  2.89801  2.37887  2.77519  2.98518  4.58477  3.61503
          0.02815  3.98017  4.70252  0.61958  0.77255  0.48576  0.95510
    164   3.07249  5.03848  3.25551  2.85806  4.44954  3.54930  3.82212  3.88579  0.89995  3.42788  4.38447  3.27744  4.04281  3.00817  2.45660  3.10796  3.31822  3.58783  5.46068  4.28935    167 k - - -
          2.68618  4.42225  2.77519  2.73123  3.46354  2.40513  3.72494  3.29354  2.67741  2.69355  4.24690  2.90347  2.73739  3.18146  2.89801  2.37887  2.77519  2.98518  4.58477  3.61503
          0.02815  3.98017  4.70252  0.61958  0.77255  0.48576  0.95510
    165   2.50785  5.00892  2.67889  1.72326  4.33685  3.34898  3.63904  3.74605  2.08757  3.31277  4.12955  2.86504  3.81795  2.78136  2.79829  2.69000  2.70612  3.38620  5.50495  4.14937    168 e - - -
          2.68618  4.42225  2.77519  2.73123  3.46354  2.40513  3.72494  3.29354  2.67741  2.69355  4.24690  2.90347  2.73739  3.18146  2.89801  2.37887  2.77519  2.98518  4.58477  3.61503
          0.02815  3.98017  4.70252  0.61958  0.77255  0.48576  0.95510
    166   2.58996  4.68513  2.96062  2.51278  4.01165  3.15929  3.68763  3.43278  2.45640  2.73071  3.89840  2.99455  3.81685  2.16494  2.85166  2.09036  2.85941  3.10921  5.29419  3.98056    169 s - - -
          2.68618  4.42225  2.77519  2.73123  3.46354  2.40513  3.72494  3.29354  2.67741  2.69355  4.24690  2.90347  2.73739  3.18146  2.89801  2.37887  2.77519  2.98518  4.58477  3.61503
          0.02815  3.98017  4.70252  0.61958  0.77255  0.48576  0.95510
    167   2.92876  5.41289  1.97228  1.18295  4.70975  3.23616  3.76867  4.20592  2.75252  3.73949  4.60173  2.72032  3.84758  2.93902  3.31079  2.83108  3.21616  3.80281  5.89016  4.42591    170 e - - -
          2.68618  4.42225  2.77519  2.73123  3.46354  2.40513  3.72494  3.29354  2.67741  2.69355  4.24690  2.90347  2.73739  3.18146  2.89801  2.37887  2.77519  2.98518  4.58477  3.61503
          0.02815  3.98017  4.70252  0.61958  0.77255  0.48576  0.95510
    168   2.86037  5.08564  2.90783  1.85117  4.44221  3.46486  3.64624  3.85449  2.16881  3.36733  4.21807  2.99664  3.91100  2.79092  1.67631  2.84765  3.08199  3.51324  5.48616  4.20752    171 r - - -
          2.68618  4.42225  2.77519  2.73123  3.46354  2.40513  3.72494  3.29354  2.67741  2.69355  4.24690  2.90347  2.73739  3.18146  2.89801  2.37887  2.77519  2.98518  4.58477  3.61503
          0.02815  3.98017  4.70252  0.61958  0.77255  0.48576  0.95510
    169   3.26599  4.65782  4.62427  4.09173  3.06073  4.41547  4.70883  2.19785  3.87449  0.88927  2.49883  4.38455  4.65318  4.10677  4.04073  3.78121  3.50076  2.31097  5.11655  3.97624    172 l - - -
          2.68618  4.42225  2.77519  2.73123  3.46354  2.40513  3.72494  3.29354  2.67741  2.69355  4.24690  2.90347  2.73739  3.18146  2.89801  2.37887  2.77519  2.98518  4.58477  3.61503
          0.02815  3.98017  4.70252  0.61958  0.77255  0.48576  0.95510
    170   3.56139  4.82460  4.54909  4.21780  1.27442  4.32973  3.46499  3.25601  4.06970  2.60026  3.85912  4.02253  4.64389  4.06616  4.12461  3.69490  3.78543  3.17985  3.61598  1.25040    173 y - - -
          2.68618  4.42225  2.77519  2.73123  3.46354  2.40513  3.72494  3.29354  2.67741  2.69355  4.24690  2.90347  2.73739  3.18146  2.89801  2.37887  2.77519  2.98518  4.58477  3.61503
          0.02815  3.98017  4.70252  0.61958  0.77255  0.48576  0.95510
    171   3.07249  5.03848  3.25551  2.85806  4.44954  3.54930  3.82212  3.88579  0.89995  3.42788  4.38447  3.27744  4.04281  3.00817  2.45660  3.10796  3.31822  3.58783  5.46068  4.28935    174 k - - -
          2.68618  4.42225  2.77519  2.73123  3.46354  2.40513  3.72494  3.29354  2.67741  2.69355  4.24690  2.90347  2.73739  3.18146  2.89801  2.37887  2.77519  2.98518  4.58477  3.61503
          0.02815  3.98017  4.70252  0.61958  0.77255  0.48576  0.95510
    172   2.89936  4.63786  3.51833  3.37355  4.35804  3.31932  4.44148  3.93198  3.44022  3.54682  4.60185  3.66900  0.64968  3.82573  3.67285  3.07042  3.34959  3.56494  5.51427  4.48046    175 P - - -
          2.68618  4.42225  2.77519  2.73123  3.46354  2.40513  3.72494  3.29354  2.67741  2.69355  4.24690  2.90347  2.73739  3.18146  2.89801  2.37887  2.77519  2.98518  4.58477  3.61503
          0.02815  3.98017  4.70252  0.61958  0.77255  0.48576  0.95510
    173   2.81528  4.81378  2.77227  2.66909  4.19445  3.25823  4.01189  3.92899  2.92513  3.56391  4.51923  0.98066  3.91579  3.28560  3.28278  2.87885  3.20117  3.54028  5.48810  4.13564    176 n - - -
          2.68618  4.42225  2.77519  2.73123  3.46354  2.40513  3.72494  3.29354  2.67741  2.69355  4.24690  2.90347  2.73739  3.18146  2.89801  2.37887  2.77519  2.98518  4.58477  3.61503
          0.02815  3.98017  4.70252  0.61958  0.77255  0.48576  0.95510
    174   2.80344  4.56732  3.49919  3.41273  4.55139  0.58070  4.52564  4.17795  3.60859  3.81836  4.79559  3.66360  3.96188  3.92430  3.83205  2.97858  3.29307  3.68550  5.61729  4.65721    177 G - - -
          2.68618  4.42225  2.77519  2.73123  3.46354  2.40513  3.72494  3.29354  2.67741  2.69355  4.24690  2.90347  2.73739  3.18146  2.89801  2.37887  2.77519  2.98518  4.58477  3.61503
          0.02815  3.98017  4.70252  0.61958  0.77255  0.48576  0.95510
    175   3.12948  4.95938  3.63137  3.12113  4.34135  3.59569  3.90629  3.89125  2.28638  3.38766  4.38580  3.47225  4.09373  3.12195  0.82581  3.20892  3.38855  3.61074  5.38118  4.24613    178 r - - -
          2.68618  4.42225  2.77519  2.73123  3.46354  2.40513  3.72494  3.29354  2.67741  2.69355  4.24690  2.90347  2.73739  3.18146  2.89801  2.37887  2.77519  2.98518  4.58477  3.61503
          0.02815  3.98017  4.70252  0.61958  0.77255  0.48576  0.95510
    176   2.82108  5.06613  2.72933  2.43004  4.43344  3.38206  3.67838  3.89380  1.72403  3.42550  4.27158  1.84767  3.88149  2.83323  2.62042  2.80685  3.07391  3.52966  5.53682  4.21140    179 k - - -
          2.68618  4.42225  2.77519  2.73123  3.46354  2.40513  3.72494  3.29354  2.67741  2.69355  4.24690  2.90347  2.73739  3.18146  2.89801  2.37887  2.77519  2.98518  4.58477  3.61503
          0.02815  3.98017  4.70252  0.61958  0.77255  0.48576  0.95510
    177   2.89936  4.63786  3.51833  3.37355  4.35804  3.31932  4.44148  3.93198  3.44022  3.54682  4.60185  3.66900  0.64968  3.82573  3.67285  3.07042  3.34959  3.56494  5.51427  4.48046    180 P - - -
          2.68618  4.42225  2.77519  2.73123  3.46354  2.40513  3.72494  3.29354  2.67741  2.69355  4.24690  2.90347  2.73739  3.18146  2.89801  2.37887  2.77519  2.98518  4.58477  3.61503
          0.02815  3.98017  4.70252  0.61958  0.77255  0.48576  0.95510
    178   2.74261  5.09435  2.79474  1.88698  4.41406  3.40754  3.27336  3.85590  2.22157  3.35967  4.16299  2.89218  3.83638  2.15504  2.37945  2.71437  2.96547  3.48322  5.49572  4.15561    181 e - - -
          2.68618  4.42225  2.77519  2.73123  3.46354  2.40513  3.72494  3.29354  2.67741  2.69355  4.24690  2.90347  2.73739  3.18146  2.89801  2.37887  2.77519  2.98518  4.58477  3.61503
          0.02815  3.98017  4.70252  0.61958  0.77255  0.48576  0.95510
    179   3.27740  4.70827  4.36208  4.00334  3.17919  4.11825  4.62534  2.39013  3.77002  0.75317  3.17018  4.26833  4.53569  4.11255  3.92810  3.70303  3.56709  2.45525  5.09660  3.84448    182 l - - -
          2.68618  4.42225  2.77519  2.73123  3.46354  2.40513  3.72494  3.29354  2.67741  2.69355  4.24690  2.90347  2.73739  3.18146  2.89801  2.37887  2.77519  2.98518  4.58477  3.61503
          0.02815  3.98017  4.70252  0.61958  0.77255  0.48576  0.95510
    180   2.81528  4.81378  2.77227  2.66909  4.19445  3.25823  4.01189  3.92899  2.92513  3.56391  4.51923  0.98066  3.91579  3.28560  3.28278  2.87885  3.20117  3.54028  5.48810  4.13564    183 n - - -
          2.68618  4.42225  2.77519  2.73123  3.46354  2.40513  3.72494  3.29354  2.67741  2.69355  4.24690  2.90347  2.73739  3.18146  2.89801  2.37887  2.77519  2.98518  4.58477  3.61503
          0.02815  3.98017  4.70252  0.61958  0.77255  0.48576  0.95510
    181   2.89126  5.03060  3.11137  2.63123  4.34626  3.52014  3.64768  3.80532  2.09317  3.29702  4.17851  3.08557  3.94995  1.57648  2.01967  2.90047  3.10773  3.48676  5.40768  4.14639    184 q - - -
          2.68618  4.42225  2.77519  2.73123  3.46354  2.40513  3.72494  3.29354  2.67741  2.69355  4.24690  2.90347  2.73739  3.18146  2.89801  2.37887  2.77519  2.98518  4.58477  3.61503
          0.02815  3.98017  4.70252  0.61958  0.77255  0.48576  0.95510
    182   3.04773  5.17796  2.53708  0.88147  4.53812  3.34550  3.94286  4.01352  2.83713  3.61377  4.58403  2.99803  3.95549  3.15688  3.25641  3.01977  3.35311  3.68662  5.68944  4.41286    185 e - - -
          2.68618  4.42225  2.77519  2.73123  3.46354  2.40513  3.72494  3.29354  2.67741  2.69355  4.24690  2.90347  2.73739  3.18146  2.89801  2.37887  2.77519  2.98518  4.58477  3.61503
          0.02815  3.98017  4.70252  0.61958  0.77255  0.48576  0.95510
    183   3.27740  4.70827  4.36208  4.00334  3.17919  4.11825  4.62534  2.39013  3.77002  0.75317  3.17018  4.26833  4.53569  4.11255  3.92810  3.70303  3.56709  2.45525  5.09660  3.84448    186 l - - -
          2.68618  4.42225  2.77519  2.73123  3.46354  2.40513  3.72494  3.29354  2.67741  2.69355  4.24690  2.90347  2.73739  3.18146  2.89801  2.37887  2.77519  2.98518  4.58477  3.61503
          0.02815  3.98017  4.70252  0.61958  0.77255  0.48576  0.95510
    184   2.94430  5.50549  1.54044  1.42806  4.79176  3.21892  3.76295  4.30730  2.77843  3.81362  4.66948  2.68459  3.84021  2.93019  3.37090  2.82832  3.23288  3.88394  5.96502  4.46550    187 e - - -
          2.68618  4.42225  2.77519  2.73123  3.46354  2.40513  3.72494  3.29354  2.67741  2.69355  4.24690  2.90347  2.73739  3.18146  2.89801  2.37887  2.77519  2.98518  4.58477  3.61503
          0.02815  3.98017  4.70252  0.61958  0.77255  0.48576  0.95510
    185   2.64881  4.76813  3.01898  2.51596  4.05451  3.41600  3.23047  3.47587  2.32166  3.07413  3.91100  2.76390  3.84150  2.80925  2.33230  2.69704  2.03446  3.15864  5.28705  3.98546    188 t - - -
          2.68618  4.42225  2.77519  2.73123  3.46354  2.40513  3.72494  3.29354  2.67741  2.69355  4.24690  2.90347  2.73739  3.18146  2.89801  2.37887  2.77519  2.98518  4.58477  3.61503
          0.02815  3.98017  4.70252  0.61958  0.77255  0.48576  0.95510
    186   3.15417  4.58765  4.50533  4.02698  3.15434  4.24770  4.67779  2.14572  3.82079  0.94864  3.03260  4.28817  4.58407  4.09646  4.00243  3.64615  3.42492  2.00061  5.15727  3.95512    189 l - - -
          2.68618  4.42225  2.77519  2.73123  3.46354  2.40513  3.72494  3.29354  2.67741  2.69355  4.24690  2.90347  2.73739  3.18146  2.89801  2.37887  2.77519  2.98518  4.58477  3.61503
          0.02815  3.98017  4.70252  0.61958  0.77255  0.48576  0.95510
    187   3.07249  5.03848  3.25551  2.85806  4.44954  3.54930  3.82212  3.88579  0.89995  3.42788  4.38447  3.27744  4.04281  3.00817  2.45660  3.10796  3.31822  3.58783  5.46068  4.28935    190 k - - -
          2.68618  4.42225  2.77519  2.73123  3.46354  2.40513  3.72494  3.29354  2.67741  2.69355  4.24690  2.90347  2.73739  3.18146  2.89801  2.37887  2.77519  2.98518  4.58477  3.61503
          0.02815  3.98017  4.70252  0.61958  0.77255  0.48576  0.95510
    188   2.93829  5.14132  3.25969  2.64884  4.55397  3.59264  3.58445  3.92298  1.71415  3.37702  4.21951  3.09423  3.96507  1.96541  1.78021  2.92381  3.11746  3.58644  5.44776  4.23194    191 k - - -
          2.68618  4.42225  2.77519  2.73123  3.46354  2.40513  3.72494  3.29354  2.67741  2.69355  4.24690  2.90347  2.73739  3.18146  2.89801  2.37887  2.77519  2.98518  4.58477  3.61503
          0.02815  3.98017  4.70252  0.61958  0.77255  0.48576  0.95510
    189   3.27740  4.70827  4.36208  4.00334  3.17919  4.11825  4.62534  2.39013  3.77002  0.75317  3.17018  4.26833  4.53569  4.11255  3.92810  3.70303  3.56709  2.45525  5.09660  3.84448    192 l - - -
          2.68618  4.42225  2.77519  2.73123  3.46354  2.40513  3.72494  3.29354  2.67741  2.69355  4.24690  2.90347  2.73739  3.18146  2.89801  2.37887  2.77519  2.98518  4.58477  3.61503
          0.02815  3.98017  4.70252  0.61958  0.77255  0.48576  0.95510
    190   1.63986  4.16247  3.36843  3.07518  4.29341  2.52169  4.17335  3.70382  3.15200  3.39106  4.21119  3.25614  3.67131  3.43456  3.48077  1.46387  2.69029  3.15649  5.62908  4.41066    193 s - - -
          2.68618  4.42225  2.77519  2.73123  3.46354  2.40513  3.72494  3.29354  2.67741  2.69355  4.24690  2.90347  2.73739  3.18146  2.89801  2.37887  2.77519  2.98518  4.58477  3.61503
          0.02815  3.98017  4.70252  0.61958  0.77255  0.48576  0.95510
    191   2.12085  4.58943  2.99185  1.99683  3.92187  3.37473  3.77839  3.07129  2.63134  2.90151  3.80603  3.06034  3.85616  2.98049  3.04596  2.69724  2.87136  2.32595  5.28937  3.99245    194 e - - -
          2.68618  4.42225  2.77519  2.73123  3.46354  2.40513  3.72494  3.29354  2.67741  2.69355  4.24690  2.90347  2.73739  3.18146  2.89801  2.37887  2.77519  2.98518  4.58477  3.61503
          0.02815  3.98017  4.70252  0.61958  0.77255  0.48576  0.95510
    192   2.74913  5.22720  2.16528  1.97478  4.54203  3.31200  3.62669  4.01598  1.86353  3.50812  4.29896  2.77732  3.80257  2.49003  2.87974  2.68834  2.99333  3.60614  5.65334  4.24033    195 k - - -
          2.68618  4.42225  2.77519  2.73123  3.46354  2.40513  3.72494  3.29354  2.67741  2.69355  4.24690  2.90347  2.73739  3.18146  2.89801  2.37887  2.77519  2.98518  4.58477  3.61503
          0.02815  3.98017  4.70252  0.61958  0.77255  0.48576  0.95510
    193   3.27740  4.70827  4.36208  4.00334  3.17919  4.11825  4.62534  2.39013  3.77002  0.75317  3.17018  4.26833  4.53569  4.11255  3.92810  3.70303  3.56709  2.45525  5.09660  3.84448    196 l - - -
          2.68618  4.42225  2.77519  2.73123  3.46354  2.40513  3.72494  3.29354  2.67741  2.69355  4.24690  2.90347  2.73739  3.18146  2.89801  2.37887  2.77519  2.98518  4.58477  3.61503
          0.02815  3.98017  4.70252  0.61958  0.77255  0.48576  0.95510
    194   3.07249  5.03848  3.25551  2.85806  4.44954  3.54930  3.82212  3.88579  0.89995  3.42788  4.38447  3.27744  4.04281  3.00817  2.45660  3.10796  3.31822  3.58783  5.46068  4.28935    197 k - - -
          2.68618  4.42225  2.77519  2.73123  3.46354  2.40513  3.72494  3.29354  2.67741  2.69355  4.24690  2.90347  2.73739  3.18146  2.89801  2.37887  2.77519  2.98518  4.58477  3.61503
          0.02815  3.98017  4.70252  0.61958  0.77255  0.48576  0.95510
    195   2.91231  5.12283  3.00053  2.56018  4.48421  3.51129  3.62839  3.89828  1.60461  3.38009  4.23997  3.03354  3.94131  1.80371  2.33972  2.89680  3.11986  3.56270  5.47776  4.21822    198 k - - -
          2.68618  4.42225  2.77519  2.73123  3.46354  2.40513  3.72494  3.29354  2.67741  2.69355  4.24690  2.90347  2.73739  3.18146  2.89801  2.37887  2.77519  2.98518  4.58477  3.61503
          0.02815  3.98017  4.70252  0.61958  0.77255  0.48576  0.95510
    196   0.86905  4.24833  3.57411  3.37145  4.16168  3.06977  4.38047  3.30348  3.39052  3.18002  4.20083  3.49314  3.81927  3.72201  3.63300  2.59811  2.88297  2.93922  5.57808  4.39058    199 a - - -
          2.68618  4.42225  2.77519  2.73123  3.46354  2.40513  3.72494  3.29354  2.67741  2.69355  4.24690  2.90347  2.73739  3.18146  2.89801  2.37887  2.77519  2.98518  4.58477  3.61503
          0.02815  3.98017  4.70252  0.61958  0.77255  0.48576  0.95510
    197   2.86191  5.19662  2.61941  1.61977  4.54023  3.38371  3.66272  3.96226  1.73849  3.47662  4.31726  2.88115  3.87792  2.80744  2.65689  2.81712  3.09869  3.59777  5.60675  4.27063    200 e - - -
          2.68618  4.42225  2.77519  2.73123  3.46354  2.40513  3.72494  3.29354  2.67741  2.69355  4.24690  2.90347  2.73739  3.18146  2.89801  2.37887  2.77519  2.98518  4.58477  3.61503
          0.02815  3.98017  4.70252  0.61958  0.77255  0.48576  0.95510
    198   0.86905  4.24833  3.57411  3.37145  4.16168  3.06977  4.38047  3.30348  3.39052  3.18002  4.20083  3.49314  3.81927  3.72201  3.63300  2.59811  2.88297  2.93922  5.57808  4.39058    201 a - - -
          2.68618  4.42225  2.77519  2.73123  3.46354  2.40513  3.72494  3.29354  2.67741  2.69355  4.24690  2.90347  2.73739  3.18146  2.89801  2.37887  2.77519  2.98518  4.58477  3.61503
          0.02815  3.98017  4.70252  0.61958  0.77255  0.48576  0.95510
    199   2.47127  4.98095  2.84462  1.87832  4.32714  3.40229  3.62996  3.72906  2.26188  3.28182  4.10874  2.93494  3.84761  2.77179  2.00800  2.72754  2.96496  3.37971  5.45673  4.13923    202 e - - -
          2.68618  4.42225  2.77519  2.73123  3.46354  2.40513  3.72494  3.29354  2.67741  2.69355  4.24690  2.90347  2.73739  3.18146  2.89801  2.37887  2.77519  2.98518  4.58477  3.61503
          0.02815  3.98017  4.70252  0.61958  0.77255  0.48576  0.95510
    200   3.04773  5.17796  2.53708  0.88147  4.53812  3.34550  3.94286  4.01352  2.83713  3.61377  4.58403  2.99803  3.95549  3.15688  3.25641  3.01977  3.35311  3.68662  5.68944  4.41286    203 e - - -
          2.68618  4.42225  2.77519  2.73123  3.46354  2.40513  3.72494  3.29354  2.67741  2.69355  4.24690  2.90347  2.73739  3.18146  2.89801  2.37887  2.77519  2.98518  4.58477  3.61503
          0.02815  3.98017  4.70252  0.61958  0.77255  0.48576  0.95510
    201   1.73276  4.64687  2.26604  2.45581  4.29917  2.49491  3.81442  3.72657  2.72540  3.34358  4.16493  2.93138  3.75638  2.99495  3.19515  2.45806  2.86400  3.30076  5.57092  4.23142    204 a - - -
          2.68618  4.42225  2.77519  2.73123  3.46354  2.40513  3.72494  3.29354  2.67741  2.69355  4.24690  2.90347  2.73739  3.18146  2.89801  2.37887  2.77519  2.98518  4.58477  3.61503
          0.02815  3.98017  4.70252  0.61958  0.77255  0.48576  0.95510
    202   2.83795  5.26778  1.77571  1.99541  4.63103  1.86803  3.75264  4.11863  2.73048  3.65479  4.49422  2.72913  3.82225  2.91930  3.28966  2.76758  3.13196  3.70668  5.83202  4.38001    205 d - - -
          2.68618  4.42225  2.77519  2.73123  3.46354  2.40513  3.72494  3.29354  2.67741  2.69355  4.24690  2.90347  2.73739  3.18146  2.89801  2.37887  2.77519  2.98518  4.58477  3.61503
          0.02815  3.98017  4.70252  0.61958  0.77255  0.48576  0.95510
    203   3.40538  4.85065  3.99840  3.74881  2.30340  3.95650  3.67306  3.39984  3.60327  2.82577  4.06388  3.85793  4.42824  3.88334  3.76455  3.53103  3.69280  3.27560  3.95100  0.80392    206 y - - -
          2.68618  4.42225  2.77519  2.73123  3.46354  2.40513  3.72494  3.29354  2.67741  2.69355  4.24690  2.90347  2.73739  3.18146  2.89801  2.37887  2.77519  2.98518  4.58477  3.61503
          0.02815  3.98017  4.70252  0.61958  0.77255  0.48576  0.95510
    204   2.90558  4.94469  2.91292  2.62325  3.59928  3.47559  1.50966  3.69761  2.42225  3.21050  4.15428  3.08731  3.97345  2.70659  2.71774  2.93082  3.16138  3.40807  5.00999  3.51491    207 h - - -
          2.68618  4.42225  2.77519  2.73123  3.46354  2.40513  3.72494  3.29354  2.67741  2.69355  4.24690  2.90347  2.73739  3.18146  2.89801  2.37887  2.77519  2.98518  4.58477  3.61503
          0.02815  3.98017  4.70252  0.61958  0.77255  0.48576  0.95510
    205   2.63270  4.76092  3.03469  2.49866  3.47348  3.43032  3.62444  3.42294  2.33848  3.02154  3.86230  2.99223  3.83431  2.07245  2.38778  2.47458  2.86489  3.11548  5.23470  3.91143    208 q - - -
          2.68618  4.42225  2.77519  2.73123  3.46354  2.40513  3.72494  3.29354  2.67741  2.69355  4.24690  2.90347  2.73739  3.18146  2.89801  2.37887  2.77519  2.98518  4.58477  3.61503
          0.02815  3.98017  4.70252  0.61958  0.77255  0.48576  0.95510
    206   3.23828  4.58035  4.74005  4.21535  3.15936  4.47817  4.82311  1.63233  4.03928  1.06079  2.98972  4.48195  4.71254  4.24670  4.19839  3.84953  3.47722  2.03244  5.20848  4.05691    209 l - - -
          2.68618  4.42225  2.77519  2.73123  3.46354  2.40513  3.72494  3.29354  2.67741  2.69355  4.24690  2.90347  2.73739  3.18146  2.89801  2.37887  2.77519  2.98518  4.58477  3.61503
          0.02815  3.98017  4.70252  0.61958  0.77255  0.48576  0.95510
    207   3.27740  4.70827  4.36208  4.00334  3.17919  4.11825  4.62534  2.39013  3.77002  0.75317  3.17018  4.26833  4.53569  4.11255  3.92810  3.70303  3.56709  2.45525  5.09660  3.84448    210 l - - -
          2.68618  4.42225  2.77519  2.73123  3.46354  2.40513  3.72494  3.29354  2.67741  2.69355  4.24690  2.90347  2.73739  3.18146  2.89801  2.37887  2.77519  2.98518  4.58477  3.61503
          0.02815  3.98017  4.70252  0.61958  0.77255  0.48576  0.95510
    208   2.84783  5.37528  2.07814  1.53390  4.67571  3.02584  3.70838  4.17707  2.65179  3.67831  4.49979  2.07264  3.81597  2.86082  3.21064  2.75669  3.12131  3.75653  5.84256  4.36948    211 e - - -
          2.68618  4.42225  2.77519  2.73123  3.46354  2.40513  3.72494  3.29354  2.67741  2.69355  4.24690  2.90347  2.73739  3.18146  2.89801  2.37887  2.77519  2.98518  4.58477  3.61503
          0.02815  3.98017  4.70252  0.61958  0.77255  0.48576  0.95510
    209   2.83524  5.25838  2.18650  1.35240  4.60755  2.53662  3.74004  4.08819  2.68238  3.62541  4.46254  2.74272  3.82544  2.90343  3.21825  2.76752  3.12123  3.68368  5.79698  4.35772    212 e - - -
          2.68618  4.42225  2.77519  2.73123  3.46354  2.40513  3.72494  3.29354  2.67741  2.69355  4.24690  2.90347  2.73739  3.18146  2.89801  2.37887  2.77519  2.98518  4.58477  3.61503
          0.02815  3.98017  4.70252  0.61958  0.77255  0.48576  0.95510
    210   3.07249  5.03848  3.25551  2.85806  4.44954  3.54930  3.82212  3.88579  0.89995  3.42788  4.38447  3.27744  4.04281  3.00817  2.45660  3.10796  3.31822  3.58783  5.46068  4.28935    213 k - - -
          2.68618  4.42225  2.77519  2.73123  3.46354  2.40513  3.72494  3.29354  2.67741  2.69355  4.24690  2.90347  2.73739  3.18146  2.89801  2.37887  2.77519  2.98518  4.58477  3.61503
          0.02815  3.98017  4.70252  0.61958  0.77255  0.48576  0.95510
    211   3.05676  5.14658  3.48157  2.81274  4.59826  3.66571  3.61092  3.94538  1.50710  3.39213  4.26947  3.20698  4.03632  2.74877  1.38082  3.05680  3.22294  3.63279  5.43468  4.27320    214 r - - -
          2.68618  4.42225  2.77519  2.73123  3.46354  2.40513  3.72494  3.29354  2.67741  2.69355  4.24690  2.90347  2.73739  3.18146  2.89801  2.37887  2.77519  2.98518  4.58477  3.61503
          0.02815  3.98017  4.70252  0.61958  0.77255  0.48576  0.95510
    212   2.18109  4.28705  3.32857  2.85662  3.91810  2.50973  3.91387  3.27969  2.83343  2.98026  3.48700  3.18942  3.75383  3.15915  3.20574  2.26250  1.88026  2.91706  5.28455  4.03657    215 t - - -
          2.68618  4.42225  2.77519  2.73123  3.46354  2.40513  3.72494  3.29354  2.67741  2.69355  4.24690  2.90347  2.73739  3.18146  2.89801  2.37887  2.77519  2.98518  4.58477  3.61503
          0.02815  3.98017  4.70252  0.61958  0.77255  0.48576  0.95510
    213   1.84059  4.33226  3.82218  3.31107  3.09143  3.68376  4.12859  2.41096  3.22191  1.70128  3.30507  3.62699  4.12556  3.52209  3.51089  3.01311  2.98833  2.28664  4.98493  3.71977    216 l - - -
          2.68618  4.42225  2.77519  2.73123  3.46354  2.40513  3.72494  3.29354  2.67741  2.69355  4.24690  2.90347  2.73739  3.18146  2.89801  2.37887  2.77519  2.98518  4.58477  3.61503
          0.02815  3.98017  4.70252  0.61958  0.77255  0.48576  0.95510
    214   2.85280  5.12174  2.41399  1.17917  4.56217  2.65997  3.81519  4.03038  2.71599  3.60382  4.47207  2.84930  3.86004  2.99675  3.18529  2.82069  3.15928  3.63953  5.73669  4.37349    217 e - - -
          2.68618  4.42225  2.77519  2.73123  3.46354  2.40513  3.72494  3.29354  2.67741  2.69355  4.24690  2.90347  2.73739  3.18146  2.89801  2.37887  2.77519  2.98518  4.58477  3.61503
          0.02815  3.98017  4.70252  0.61958  0.77255  0.48576  0.95510
    215   1.15267  4.13707  3.40684  3.14862  4.27465  2.42949  4.22500  3.65272  3.22809  3.37631  4.21070  3.29247  3.67626  3.50826  3.53105  2.19039  2.69408  3.11900  5.62908  4.42119    218 a - - -
          2.68618  4.42225  2.77519  2.73123  3.46354  2.40513  3.72494  3.29354  2.67741  2.69355  4.24690  2.90347  2.73739  3.18146  2.89801  2.37887  2.77519  2.98518  4.58477  3.61503
          0.02815  3.98017  4.70252  0.61958  0.77255  0.48576  0.95510
    216   2.49803  4.83671  3.10646  2.57486  4.23618  3.43377  3.64206  3.62564  2.07245  3.19148  4.02632  3.03806  3.86706  2.79389  1.79402  2.33333  2.94372  3.28795  5.37008  4.10056    219 r - - -
          2.68618  4.42225  2.77519  2.73123  3.46354  2.40513  3.72494  3.29354  2.67741  2.69355  4.24690  2.90347  2.73739  3.18146  2.89801  2.37887  2.77519  2.98518  4.58477  3.61503
          0.02815  3.98017  4.70252  0.61958  0.77255  0.48576  0.95510
    217   3.18201  4.51199  4.76800  4.22537  3.23575  4.47283  4.85602  1.58018  4.09132  1.19267  3.03850  4.48400  4.70758  4.27764  4.25692  3.82802  3.42054  1.78349  5.26689  4.14192    220 l - - -
          2.68618  4.42225  2.77519  2.73123  3.46354  2.40513  3.72494  3.29354  2.67741  2.69355  4.24690  2.90347  2.73739  3.18146  2.89801  2.37887  2.77519  2.98518  4.58477  3.61503
          0.02815  3.98017  4.70252  0.61958  0.77255  0.48576  0.95510
    218   2.06127  4.96534  2.53537  2.33255  4.27325  3.34923  3.62436  3.70398  2.00841  3.26455  4.07321  2.86535  3.80241  2.52465  2.82159  2.65729  2.90791  3.34417  5.46077  4.10265    221 k - - -
          2.68618  4.42225  2.77519  2.73123  3.46354  2.40513  3.72494  3.29354  2.67741  2.69355  4.24690  2.90347  2.73739  3.18146  2.89801  2.37887  2.77519  2.98518  4.58477  3.61503
          0.02815  3.98017  4.70252  0.61958  0.77255  0.48576  0.95510
    219   2.06252  5.08706  1.95563  1.96638  4.42147  3.27099  3.68214  3.85585  2.56706  3.42664  4.24312  2.78252  3.79850  2.83226  3.08396  2.68404  2.83293  3.47415  5.63093  4.22140    222 d - - -
          2.68618  4.42225  2.77519  2.73123  3.46354  2.40513  3.72494  3.29354  2.67741  2.69355  4.24690  2.90347  2.73739  3.18146  2.89801  2.37887  2.77519  2.98518  4.58477  3.61503
          0.02815  3.98017  4.70252  0.61958  0.77255  0.48576  0.95510
    220   1.76206  4.56696  2.94056  2.55949  4.03059  3.24907  3.24009  3.46521  2.61395  3.09910  3.93818  2.73063  3.78577  2.96473  3.02580  2.21865  2.82980  3.10930  5.34049  4.03129    223 a - - -
          2.68618  4.42225  2.77519  2.73123  3.46354  2.40513  3.72494  3.29354  2.67741  2.69355  4.24690  2.90347  2.73739  3.18146  2.89801  2.37887  2.77519  2.98518  4.58477  3.61503
          0.02815  3.98017  4.70252  0.61958  0.77255  0.48576  0.95510
    221   2.82543  5.09735  2.42066  1.27297  4.54644  2.41697  3.80429  4.01328  2.70486  3.58442  4.44450  2.84389  3.84978  2.98300  3.17852  2.79734  3.13232  3.61840  5.72739  4.35978    224 e - - -
          2.68618  4.42225  2.77519  2.73123  3.46354  2.40513  3.72494  3.29354  2.67741  2.69355  4.24690  2.90347  2.73739  3.18146  2.89801  2.37887  2.77519  2.98518  4.58477  3.61503
          0.02815  3.98017  4.70252  0.61958  0.77255  0.48576  0.95510
    222   2.31276  4.60370  3.00029  2.59014  4.06940  3.29048  3.76226  3.41898  2.53211  3.07606  3.94164  3.04081  3.81227  2.12332  2.90906  2.63790  2.05727  3.08558  5.36088  4.06883    225 t - - -
          2.68618  4.42225  2.77519  2.73123  3.46354  2.40513  3.72494  3.29354  2.67741  2.69355  4.24690  2.90347  2.73739  3.18146  2.89801  2.37887  2.77519  2.98518  4.58477  3.61503
          0.02815  3.98017  4.70252  0.61958  0.77255  0.48576  0.95510
    223   2.69756  4.75286  3.01997  1.98018  3.93963  3.46705  3.67369  3.30205  2.37560  2.19653  3.82367  3.03715  3.88246  2.85756  2.48834  2.76126  2.92719  3.03892  5.24027  3.94586    226 e - - -
          2.68618  4.42225  2.77519  2.73123  3.46354  2.40513  3.72494  3.29354  2.67741  2.69355  4.24690  2.90347  2.73739  3.18146  2.89801  2.37887  2.77519  2.98518  4.58477  3.61503
          0.02815  3.98017  4.70252  0.61958  0.77255  0.48576  0.95510
    224   3.27302  4.62592  4.73744  4.17970  3.08741  4.50285  4.79405  1.95730  4.01133  0.92563  2.65006  4.47112  4.70046  4.18652  4.16967  3.84923  3.49836  2.19451  5.16449  4.06614    227 l - - -
          2.68618  4.42225  2.77519  2.73123  3.46354  2.40513  3.72494  3.29354  2.67741  2.69355  4.24690  2.90347  2.73739  3.18146  2.89801  2.37887  2.77519  2.98518  4.58477  3.61503
          0.02815  3.98017  4.70252  0.61958  0.77255  0.48576  0.95510
    225   2.95201  5.14381  2.91021  2.31956  4.53375  3.49317  3.66539  3.90952  1.21677  3.42377  4.29599  3.02928  3.95341  2.81451  2.39292  2.93376  3.16843  3.57858  5.52258  4.27226    228 k - - -
          2.68618  4.42225  2.77519  2.73123  3.46354  2.40513  3.72494  3.29354  2.67741  2.69355  4.24690  2.90347  2.73739  3.18146  2.89801  2.37887  2.77519  2.98518  4.58477  3.61503
          0.02815  3.98017  4.70252  0.61958  0.77255  0.48576  0.95510
    226   2.95181  5.51703  1.43399  1.51749  4.80221  3.21644  3.76717  4.31959  2.79049  3.82564  4.68436  2.68180  3.84165  2.93572  3.38734  2.83353  3.24195  3.89549  5.97701  4.47403    229 d - - -
          2.68618  4.42225  2.77519  2.73123  3.46354  2.40513  3.72494  3.29354  2.67741  2.69355  4.24690  2.90347  2.73739  3.18146  2.89801  2.37887  2.77519  2.98518  4.58477  3.61503
          0.02815  3.98017  4.70252  0.61958  0.77255  0.48576  0.95510
    227   2.49338  4.25768  3.91211  3.35799  3.40752  3.77653  4.16295  2.04307  3.26900  1.86494  3.31545  3.67900  4.16652  3.55924  3.55393  3.07553  2.29356  1.93392  5.02707  3.82176    230 l - - -
          2.68618  4.42225  2.77519  2.73123  3.46354  2.40513  3.72494  3.29354  2.67741  2.69355  4.24690  2.90347  2.73739  3.18146  2.89801  2.37887  2.77519  2.98518  4.58477  3.61503
          0.02815  3.98017  4.70252  0.61958  0.77255  0.48576  0.95510
    228   1.84200  4.51168  3.06879  2.26551  3.90903  3.32329  3.78346  3.14784  2.64459  2.92050  3.79760  3.07744  3.82293  2.99194  3.05250  2.64158  2.54639  2.62719  5.26475  3.98030    231 a - - -
          2.68618  4.42225  2.77519  2.73123  3.46354  2.40513  3.72494  3.29354  2.67741  2.69355  4.24690  2.90347  2.73739  3.18146  2.89801  2.37887  2.77519  2.98518  4.58477  3.61503
          0.02815  3.98017  4.70252  0.61958  0.77255  0.48576  0.95510
    229   2.68119  4.98907  2.79095  2.05511  4.28639  2.60821  2.89787  3.72681  2.30355  3.26891  4.07430  2.88615  3.81371  2.74017  2.38243  2.67118  2.91366  3.36686  5.44262  4.09466    232 e - - -
          2.68618  4.42225  2.77519  2.73123  3.46354  2.40513  3.72494  3.29354  2.67741  2.69355  4.24690  2.90347  2.73739  3.18146  2.89801  2.37887  2.77519  2.98518  4.58477  3.61503
          0.02815  3.98017  4.70252  0.61958  0.77255  0.48576  0.95510
    230   2.63655  4.78073  2.88983  2.27056  3.98346  3.40264  2.53205  3.42821  2.41174  2.60145  3.87418  2.73785  3.82448  2.80686  2.82815  2.51276  2.87125  3.11960  5.26281  3.93037    233 e - - -
          2.68618  4.42225  2.77519  2.73123  3.46354  2.40513  3.72494  3.29354  2.67741  2.69355  4.24690  2.90347  2.73739  3.18146  2.89801  2.37887  2.77519  2.98518  4.58477  3.61503
          0.02815  3.98017  4.70252  0.61958  0.77255  0.48576  0.95510
    231   3.08463  4.42233  4.72686  4.23968  3.50575  4.38328  4.95834  1.13040  4.11231  1.99880  3.32243  4.46566  4.71212  4.38460  4.31244  3.77619  3.35610  1.44224  5.48057  4.27494    234 i - - -
          2.68618  4.42225  2.77519  2.73123  3.46354  2.40513  3.72494  3.29354  2.67741  2.69355  4.24690  2.90347  2.73739  3.18146  2.89801  2.37887  2.77519  2.98518  4.58477  3.61503
          0.02815  3.98017  4.70252  0.61958  0.77255  0.48576  0.95510
    232   2.32045  4.80623  3.06894  2.53965  4.18599  3.41197  3.64007  3.58157  2.09158  3.15852  3.98763  3.01371  3.84462  2.79259  1.99062  2.32749  2.90632  3.24357  5.35387  4.06936    235 r - - -
          2.68618  4.42225  2.77519  2.73123  3.46354  2.40513  3.72494  3.29354  2.67741  2.69355  4.24690  2.90347  2.73739  3.18146  2.89801  2.37887  2.77519  2.98518  4.58477  3.61503
          0.02815  3.98017  4.70252  0.61958  0.77255  0.48576  0.95510
    233   2.57246  4.55123  3.11677  2.43887  3.74159  3.44727  3.66896  2.90078  2.51668  2.78197  2.93392  2.89559  3.83799  2.53863  2.92797  2.67724  2.46040  2.84765  5.09410  3.81103    236 e - - -
          2.68618  4.42225  2.77519  2.73123  3.46354  2.40513  3.72494  3.29354  2.67741  2.69355  4.24690  2.90347  2.73739  3.18146  2.89801  2.37887  2.77519  2.98518  4.58477  3.61503
          0.02815  3.98017  4.70252  0.61958  0.77255  0.48576  0.95510
    234   2.91213  3.44245  4.60913  4.08315  3.49329  4.15081  4.71826  1.20605  3.96165  2.13445  3.34955  4.26331  4.52547  4.21032  4.14878  3.51600  3.18646  1.55150  5.30729  4.10522    237 i - - -
          2.68618  4.42225  2.77519  2.73123  3.46354  2.40513  3.72494  3.29354  2.67741  2.69355  4.24690  2.90347  2.73739  3.18146  2.89801  2.37887  2.77519  2.98518  4.58477  3.61503
          0.02815  3.98017  4.70252  0.61958  0.77255  0.48576  0.95510
    235   2.84720  5.31894  2.18883  1.36095  4.61532  3.27308  3.69623  4.08882  2.29494  3.60512  4.43286  2.74303  3.82961  2.84778  3.06182  2.76862  3.11027  3.69094  5.76689  4.33124    238 e - - -
          2.68618  4.42225  2.77519  2.73123  3.46354  2.40513  3.72494  3.29354  2.67741  2.69355  4.24690  2.90347  2.73739  3.18146  2.89801  2.37887  2.77519  2.98518  4.58477  3.61503
          0.02815  3.98017  4.70252  0.61958  0.77255  0.48576  0.95510
    236   2.63062  4.82898  2.84106  2.43854  4.23788  2.41602  3.66828  3.66844  2.38623  3.23976  4.05974  2.93727  3.81013  2.11136  2.61543  2.41612  2.90080  3.30306  5.43442  4.10923    239 q - - -
          2.68618  4.42225  2.77519  2.73123  3.46354  2.40513  3.72494  3.29354  2.67741  2.69355  4.24690  2.90347  2.73739  3.18146  2.89801  2.37887  2.77519  2.98518  4.58477  3.61503
          0.02815  3.98017  4.70252  0.61958  0.77255  0.48576  0.95510
    237   0.86905  4.24833  3.57411  3.37145  4.16168  3.06977  4.38047  3.30348  3.39052  3.18002  4.20083  3.49314  3.81927  3.72201  3.63300  2.59811  2.88297  2.93922  5.57808  4.39058    240 a - - -
          2.68618  4.42225  2.77519  2.73123  3.46354  2.40513  3.72494  3.29354  2.67741  2.69355  4.24690  2.90347  2.73739  3.18146  2.89801  2.37887  2.77519  2.98518  4.58477  3.61503
          0.02815  3.98017  4.70252  0.61958  0.77255  0.48576  0.95510
    238   3.11536  4.50549  4.48649  4.10715  3.44834  4.18099  4.81612  0.95376  3.93734  2.01347  3.36808  4.33750  4.60277  4.27516  4.12171  3.68754  3.41299  1.85416  5.36073  4.10765    241 i - - -
          2.68618  4.42225  2.77519  2.73123  3.46354  2.40513  3.72494  3.29354  2.67741  2.69355  4.24690  2.90347  2.73739  3.18146  2.89801  2.37887  2.77519  2.98518  4.58477  3.61503
          0.02815  3.98017  4.70252  0.61958  0.77255  0.48576  0.95510
    239   3.04773  5.17796  2.53708  0.88147  4.53812  3.34550  3.94286  4.01352  2.83713  3.61377  4.58403  2.99803  3.95549  3.15688  3.25641  3.01977  3.35311  3.68662  5.68944  4.41286    242 e - - -
          2.68618  4.42225  2.77519  2.73123  3.46354  2.40513  3.72494  3.29354  2.67741  2.69355  4.24690  2.90347  2.73739  3.18146  2.89801  2.37887  2.77519  2.98518  4.58477  3.61503
          0.02815  3.98017  4.70252  0.61958  0.77255  0.48576  0.95510
    240   2.43738  4.32232  3.62750  3.05613  3.43073  3.64977  3.92011  2.00000  2.85840  2.11695  3.36626  3.43116  4.03146  3.25357  2.56415  2.92744  2.89815  2.35965  4.95286  3.73035    243 i - - -
          2.68618  4.42225  2.77519  2.73123  3.46354  2.40513  3.72494  3.29354  2.67741  2.69355  4.24690  2.90347  2.73739  3.18146  2.89801  2.37887  2.77519  2.98518  4.58477  3.61503
          0.02815  3.98017  4.70252  0.61958  0.77255  0.48576  0.95510
    241   2.77684  4.86440  3.16798  2.61106  4.00552  3.52601  2.87790  3.51041  1.62666  2.55417  3.94876  3.07444  3.91533  2.79706  2.47088  2.81762  2.98718  3.22075  5.22471  3.91329    244 k - - -
          2.68618  4.42225  2.77519  2.73123  3.46354  2.40513  3.72494  3.29354  2.67741  2.69355  4.24690  2.90347  2.73739  3.18146  2.89801  2.37887  2.77519  2.98518  4.58477  3.61503
          0.02815  3.98017  4.70252  0.61958  0.77255  0.48576  0.95510
    242   2.89936  4.63786  3.51833  3.37355  4.35804  3.31932  4.44148  3.93198  3.44022  3.54682  4.60185  3.66900  0.64968  3.82573  3.67285  3.07042  3.34959  3.56494  5.51427  4.48046    245 P - - -
          2.68618  4.42225  2.77519  2.73123  3.46354  2.40513  3.72494  3.29354  2.67741  2.69355  4.24690  2.90347  2.73739  3.18146  2.89801  2.37887  2.77519  2.98518  4.58477  3.61503
          0.02815  3.98017  4.70252  0.61958  0.77255  0.48576  0.95510
    243   2.29079  4.36177  4.04911  3.55533  3.37062  3.80060  4.34869  2.24003  3.41826  1.33660  3.25600  3.83036  4.24915  3.73100  3.66905  3.16078  3.08761  2.03090  5.14217  3.94346    246 l - - -
          2.68618  4.42225  2.77519  2.73123  3.46354  2.40513  3.72494  3.29354  2.67741  2.69355  4.24690  2.90347  2.73739  3.18146  2.89801  2.37887  2.77519  2.98518  4.58477  3.61503
          0.02815  3.98017  4.70252  0.61958  0.77255  0.48576  0.95510
    244   1.91838  4.31117  3.89882  3.39733  3.45710  3.66573  4.23815  2.30742  3.28628  1.66488  3.36050  3.68536  4.14247  3.60326  3.56503  3.01701  2.99275  2.02218  5.13657  3.92284    247 l - - -
          2.68618  4.42225  2.77519  2.73123  3.46354  2.40513  3.72494  3.29354  2.67741  2.69355  4.24690  2.90347  2.73739  3.18146  2.89801  2.37887  2.77519  2.98518  4.58477  3.61503
          0.02815  3.98017  4.70252  0.61958  0.77255  0.48576  0.95510
    245   2.31954  4.90859  2.55843  2.33357  4.19648  3.35078  3.60783  3.34167  2.16627  3.19969  4.00168  2.31413  3.78317  2.74617  2.86068  2.61566  2.85492  3.26901  5.40943  4.04770    248 k - - -
          2.68618  4.42225  2.77519  2.73123  3.46354  2.40513  3.72494  3.29354  2.67741  2.69355  4.24690  2.90347  2.73739  3.18146  2.89801  2.37887  2.77519  2.98518  4.58477  3.61503
          0.02815  3.98017  4.70252  0.61958  0.77255  0.48576  0.95510
    246   2.88807  5.22942  2.46181  1.29900  4.55160  3.33047  3.71508  3.98473  2.19426  3.52788  4.38938  2.83643  3.87448  2.87498  2.86080  2.83408  3.14624  3.62280  5.67844  4.31042    249 e - - -
          2.68618  4.42225  2.77519  2.73123  3.46354  2.40513  3.72494  3.29354  2.67741  2.69355  4.24690  2.90347  2.73739  3.18146  2.89801  2.37887  2.77519  2.98518  4.58477  3.61503
          0.02815  3.98017  4.70252  0.61958  0.77255  0.48576  0.95510
    247   2.91250  5.16514  2.80727  2.10033  4.53894  3.45659  3.65477  3.93079  1.34042  3.43921  4.29501  2.97130  3.92275  2.79965  2.46548  2.88298  3.13338  3.58598  5.54790  4.26753    250 k - - -
          2.68618  4.42225  2.77519  2.73123  3.46354  2.40513  3.72494  3.29354  2.67741  2.69355  4.24690  2.90347  2.73739  3.18146  2.89801  2.37887  2.77519  2.98518  4.58477  3.61503
          0.02815  3.98017  4.70252  0.61958  0.77255  0.48576  0.95510
    248   1.96667  4.52335  3.22029  2.71500  4.03974  3.29758  3.77727  3.37301  2.48298  3.04479  3.90627  3.12101  3.81822  2.97095  2.05190  2.63263  2.38292  3.03757  5.31925  4.05866    251 a - - -
          2.68618  4.42225  2.77519  2.73123  3.46354  2.40513  3.72494  3.29354  2.67741  2.69355  4.24690  2.90347  2.73739  3.18146  2.89801  2.37887  2.77519  2.98518  4.58477  3.61503
          0.02815  3.98017  4.70252  0.61958  0.77255  0.48576  0.95510
    249   2.27436  4.67292  3.06664  2.53029  3.94690  3.41171  3.65333  3.32840  2.39880  2.79949  3.80562  3.01431  3.82765  2.33292  2.60790  2.66516  2.41704  3.02846  5.22891  3.93498    252 a - - -
          2.68618  4.42225  2.77519  2.73123  3.46354  2.40513  3.72494  3.29354  2.67741  2.69355  4.24690  2.90347  2.73739  3.18146  2.89801  2.37887  2.77519  2.98518  4.58477  3.61503
          0.02815  3.98017  4.70252  0.61958  0.77255  0.48576  0.95510
    250   3.27740  4.70827  4.36208  4.00334  3.17919  4.11825  4.62534  2.39013  3.77002  0.75317  3.17018  4.26833  4.53569  4.11255  3.92810  3.70303  3.56709  2.45525  5.09660  3.84448    253 l - - -
          2.68618  4.42225  2.77519  2.73123  3.46354  2.40513  3.72494  3.29354  2.67741  2.69355  4.24690  2.90347  2.73739  3.18146  2.89801  2.37887  2.77519  2.98518  4.58477  3.61503
          0.02815  3.98017  4.70252  0.61958  0.77255  0.48576  0.95510
    251   2.54097  5.11579  2.50019  1.43437  4.45287  3.31465  3.69261  3.85650  2.28134  3.43059  4.27344  2.82934  3.84187  2.84802  2.89754  2.75889  3.05382  3.49569  5.62338  4.24879    254 e - - -
          2.68618  4.42225  2.77519  2.73123  3.46354  2.40513  3.72494  3.29354  2.67741  2.69355  4.24690  2.90347  2.73739  3.18146  2.89801  2.37887  2.77519  2.98518  4.58477  3.61503
          0.02815  3.98017  4.70252  0.61958  0.77255  0.48576  0.95510
    252   2.48288  4.98201  2.64539  2.04211  4.31496  2.99161  3.64121  3.75646  2.43180  3.31151  4.11825  2.84360  3.79615  2.09827  2.89120  2.42568  2.92041  3.38430  5.50615  4.13589    255 e - - -
          2.68618  4.42225  2.77519  2.73123  3.46354  2.40513  3.72494  3.29354  2.67741  2.69355  4.24690  2.90347  2.73739  3.18146  2.89801  2.37887  2.77519  2.98518  4.58477  3.61503
          0.02815  3.98017  4.70252  0.61958  0.77255  0.48576  0.95510
    253   2.36336  4.73733  2.98989  2.30977  3.98475  3.41623  3.63039  3.37353  2.38307  2.99581  3.83204  2.97378  3.82162  2.33071  2.61827  2.66202  2.84465  2.58076  5.25281  3.94492    256 e - - -
          2.68618  4.42225  2.77519  2.73123  3.46354  2.40513  3.72494  3.29354  2.67741  2.69355  4.24690  2.90347  2.73739  3.18146  2.89801  2.37887  2.77519  2.98518  4.58477  3.61503
          0.02815  3.98017  4.70252  0.61958  0.77255  0.48576  0.95510
    254   3.18832  4.52194  4.76637  4.20290  3.15640  4.46486  4.80218  1.70451  4.08179  1.14469  2.61823  4.46475  4.67611  4.22558  4.23126  3.80365  3.41535  1.93111  5.18983  4.10735    257 l - - -
          2.68618  4.42225  2.77519  2.73123  3.46354  2.40513  3.72494  3.29354  2.67741  2.69355  4.24690  2.90347  2.73739  3.18146  2.89801  2.37887  2.77519  2.98518  4.58477  3.61503
          0.02815  3.98017  4.70252  0.61958  0.77255  0.48576  0.95510
    255   1.82084  4.71437  2.79097  2.28195  4.11623  3.02531  3.71468  3.52855  2.55066  3.14551  3.97818  2.93812  3.79573  2.65155  2.98826  2.39541  2.87053  3.18088  5.39267  4.06914    258 a - - -
          2.68618  4.42225  2.77519  2.73123  3.46354  2.40513  3.72494  3.29354  2.67741  2.69355  4.24690  2.90347  2.73739  3.18146  2.89801  2.37887  2.77519  2.98518  4.58477  3.61503
          0.02815  3.98017  4.70252  0.61958  0.77255  0.48576  0.95510
    256   2.31395  4.91418  2.68396  2.02169  4.25188  3.31886  3.65412  3.68237  2.45261  3.25749  4.07268  2.86635  3.79795  2.45515  2.90645  2.12990  2.90779  3.32175  5.46821  4.11017    259 e - - -
          2.68618  4.42225  2.77519  2.73123  3.46354  2.40513  3.72494  3.29354  2.67741  2.69355  4.24690  2.90347  2.73739  3.18146  2.89801  2.37887  2.77519  2.98518  4.58477  3.61503
          0.02815  3.98017  4.70252  0.61958  0.77255  0.48576  0.95510
    257   2.49376  4.35368  3.12264  3.02861  2.08264  3.63326  3.72472  2.82819  3.00214  2.50258  3.45958  3.38125  4.02281  3.27538  3.32524  2.91218  2.92805  2.62370  4.45649  2.33118    260 f - - -
          2.68619  4.42226  2.77521  2.73125  3.46355  2.40498  3.72496  3.29355  2.67742  2.69356  4.24691  2.90348  2.73741  3.18148  2.89802  2.37888  2.77521  2.98520  4.58478  3.61504
          0.13250  2.16264  4.70252  0.36878  1.17630  0.48576  0.95510
    258   2.44587  4.39439  3.15567  2.94358  4.37083  1.71812  4.14961  3.84790  3.09799  3.49435  4.35365  3.25333  1.59153  3.40990  3.43926  2.59111  2.89937  3.34548  5.61514  4.42793    262 p - - -
          2.68618  4.42225  2.77519  2.73123  3.46354  2.40513  3.72494  3.29354  2.67741  2.69355  4.24690  2.90347  2.73739  3.18146  2.89801  2.37887  2.77519  2.98518  4.58477  3.61503
          0.02815  3.98017  4.70252  0.61958  0.77255  0.48576  0.95510
    259   2.75906  5.03565  2.44546  1.37489  4.45140  3.24769  3.75918  3.90077  2.62625  3.48988  4.34392  2.82927  3.82922  2.93188  3.08688  2.23356  3.06195  3.51563  5.67233  4.27843    263 e - - -
          2.68618  4.42225  2.77519  2.73123  3.46354  2.40513  3.72494  3.29354  2.67741  2.69355  4.24690  2.90347  2.73739  3.18146  2.89801  2.37887  2.77519  2.98518  4.58477  3.61503
          0.02815  3.98017  4.70252  0.61958  0.77255  0.48576  0.95510
    260   2.24877  4.75929  2.84107  2.44112  4.08109  2.53055  2.63978  3.51954  2.46370  3.12313  3.95492  2.94295  3.80881  2.61993  2.88300  2.65311  2.87603  3.18331  5.34653  4.01638    264 a - - -
          2.68618  4.42225  2.77519  2.73123  3.46354  2.40513  3.72494  3.29354  2.67741  2.69355  4.24690  2.90347  2.73739  3.18146  2.89801  2.37887  2.77519  2.98518  4.58477  3.61503
          0.02815  3.98017  4.70252  0.61958  0.77255  0.48576  0.95510
    261   2.00043  4.66719  2.88903  2.06545  3.99026  3.01254  3.70697  3.34364  2.54270  2.70574  3.86755  2.97807  3.81508  2.89254  2.97154  2.65438  2.85599  3.03471  5.30055  3.98876    265 a - - -
          2.68618  4.42225  2.77519  2.73123  3.46354  2.40513  3.72494  3.29354  2.67741  2.69355  4.24690  2.90347  2.73739  3.18146  2.89801  2.37887  2.77519  2.98518  4.58477  3.61503
          0.02815  3.98017  4.70252  0.61958  0.77255  0.48576  0.95510
    262   2.67113  4.99626  2.19292  2.27094  4.39165  2.23360  3.68489  3.84875  2.31230  3.40284  4.21176  2.81333  3.78850  2.83469  3.03897  2.26019  2.95023  3.45309  5.59682  4.20465    266 d - - -
          2.68618  4.42225  2.77519  2.73123  3.46354  2.40513  3.72494  3.29354  2.67741  2.69355  4.24690  2.90347  2.73739  3.18146  2.89801  2.37887  2.77519  2.98518  4.58477  3.61503
          0.02815  3.98017  4.70252  0.61958  0.77255  0.48576  0.95510
    263   2.91847  5.06202  3.20325  2.66352  4.40853  3.55704  3.62678  3.83978  2.02379  3.31782  4.19079  3.10691  3.96434  1.79473  1.71632  2.92319  3.12036  3.51930  5.41255  4.17325    267 r - - -
          2.68618  4.42225  2.77519  2.73123  3.46354  2.40513  3.72494  3.29354  2.67741  2.69355  4.24690  2.90347  2.73739  3.18146  2.89801  2.37887  2.77519  2.98518  4.58477  3.61503
          0.02815  3.98017  4.70252  0.61958  0.77255  0.48576  0.95510
    264   3.39766  4.76816  4.38633  4.12213  0.85070  4.06050  3.92850  2.90902  4.02666  2.25469  3.62383  4.14165  4.51733  4.16518  4.11975  3.66149  3.69917  2.90747  4.14725  2.50142    268 f - - -
          2.68618  4.42225  2.77519  2.73123  3.46354  2.40513  3.72494  3.29354  2.67741  2.69355  4.24690  2.90347  2.73739  3.18146  2.89801  2.37887  2.77519  2.98518  4.58477  3.61503
          0.02815  3.98017  4.70252  0.61958  0.77255  0.48576  0.95510
    265   2.89936  4.63786  3.51833  3.37355  4.35804  3.31932  4.44148  3.93198  3.44022  3.54682  4.60185  3.66900  0.64968  3.82573  3.67285  3.07042  3.34959  3.56494  5.51427  4.48046    269 P - - -
          2.68618  4.42225  2.77519  2.73123  3.46354  2.40513  3.72494  3.29354  2.67741  2.69355  4.24690  2.90347  2.73739  3.18146  2.89801  2.37887  2.77519  2.98518  4.58477  3.61503
          0.02815  3.98017  4.70252  0.61958  0.77255  0.48576  0.95510
    266   2.00989  4.95093  2.65692  1.83669  4.28652  3.33344  3.67291  3.68045  2.23632  3.27791  4.11108  2.87765  3.82469  2.82882  2.86667  2.70349  2.96076  3.33372  5.49381  4.14512    270 e - - -
          2.68618  4.42225  2.77519  2.73123  3.46354  2.40513  3.72494  3.29354  2.67741  2.69355  4.24690  2.90347  2.73739  3.18146  2.89801  2.37887  2.77519  2.98518  4.58477  3.61503
          0.02815  3.98017  4.70252  0.61958  0.77255  0.48576  0.95510
    267   2.41483  4.93611  1.63888  2.27767  4.49783  2.49631  3.77052  3.96087  2.70782  3.52816  4.34694  2.81013  3.78037  2.93601  3.22890  2.41201  2.98204  3.52265  5.72319  4.31878    271 d - - -
          2.68618  4.42225  2.77519  2.73123  3.46354  2.40513  3.72494  3.29354  2.67741  2.69355  4.24690  2.90347  2.73739  3.18146  2.89801  2.37887  2.77519  2.98518  4.58477  3.61503
          0.02815  3.98017  4.70252  0.61958  0.77255  0.48576  0.95510
    268   2.18505  4.28584  3.24139  3.10842  4.39046  1.02333  4.28886  3.80143  3.29133  3.53219  4.42509  3.32137  3.75576  3.58931  3.58080  2.53324  2.86147  3.27784  5.69092  4.50191    272 g - - -
          2.68618  4.42225  2.77519  2.73123  3.46354  2.40513  3.72494  3.29354  2.67741  2.69355  4.24690  2.90347  2.73739  3.18146  2.89801  2.37887  2.77519  2.98518  4.58477  3.61503
          0.02815  3.98017  4.70252  0.61958  0.77255  0.48576  0.95510
    269   3.26599  4.65782  4.62427  4.09173  3.06073  4.41547  4.70883  2.19785  3.87449  0.88927  2.49883  4.38455  4.65318  4.10677  4.04073  3.78121  3.50076  2.31097  5.11655  3.97624    273 l - - -
          2.68618  4.42225  2.77519  2.73123  3.46354  2.40513  3.72494  3.29354  2.67741  2.69355  4.24690  2.90347  2.73739  3.18146  2.89801  2.37887  2.77519  2.98518  4.58477  3.61503
          0.02815  3.98017  4.70252  0.61958  0.77255  0.48576  0.95510
    270   3.11117  4.70421  3.78021  3.36594  1.62649  3.89549  1.82665  3.22620  3.25147  2.68763  3.80659  3.59696  4.28942  3.53469  3.50974  3.24194  3.35492  3.06875  3.95610  2.27651    274 f - - -
          2.68618  4.42225  2.77519  2.73123  3.46354  2.40513  3.72494  3.29354  2.67741  2.69355  4.24690  2.90347  2.73739  3.18146  2.89801  2.37887  2.77519  2.98518  4.58477  3.61503
          0.02815  3.98017  4.70252  0.61958  0.77255  0.48576  0.95510
    271   2.79229  5.13471  2.68747  1.82812  4.45580  3.38904  3.62736  3.89587  2.27141  3.40252  4.22425  2.87893  3.85261  1.96598  2.48970  2.75731  3.02306  3.52856  5.54511  4.20205    275 e - - -
          2.68618  4.42225  2.77519  2.73123  3.46354  2.40513  3.72494  3.29354  2.67741  2.69355  4.24690  2.90347  2.73739  3.18146  2.89801  2.37887  2.77519  2.98518  4.58477  3.61503
          0.02815  3.98017  4.70252  0.61958  0.77255  0.48576  0.95510
    272   3.27740  4.70827  4.36208  4.00334  3.17919  4.11825  4.62534  2.39013  3.77002  0.75317  3.17018  4.26833  4.53569  4.11255  3.92810  3.70303  3.56709  2.45525  5.09660  3.84448    276 l - - -
          2.68618  4.42225  2.77519  2.73123  3.46354  2.40513  3.72494  3.29354  2.67741  2.69355  4.24690  2.90347  2.73739  3.18146  2.89801  2.37887  2.77519  2.98518  4.58477  3.61503
          0.02815  3.98017  4.70252  0.61958  0.77255  0.48576  0.95510
    273   3.04773  5.17796  2.53708  0.88147  4.53812  3.34550  3.94286  4.01352  2.83713  3.61377  4.58403  2.99803  3.95549  3.15688  3.25641  3.01977  3.35311  3.68662  5.68944  4.41286    277 e - - -
          2.68618  4.42225  2.77519  2.73123  3.46354  2.40513  3.72494  3.29354  2.67741  2.69355  4.24690  2.90347  2.73739  3.18146  2.89801  2.37887  2.77519  2.98518  4.58477  3.61503
          0.02815  3.98017  4.70252  0.61958  0.77255  0.48576  0.95510
    274   3.07249  5.03848  3.25551  2.85806  4.44954  3.54930  3.82212  3.88579  0.89995  3.42788  4.38447  3.27744  4.04281  3.00817  2.45660  3.10796  3.31822  3.58783  5.46068  4.28935    278 k - - -
          2.68618  4.42225  2.77519  2.73123  3.46354  2.40513  3.72494  3.29354  2.67741  2.69355  4.24690  2.90347  2.73739  3.18146  2.89801  2.37887  2.77519  2.98518  4.58477  3.61503
          0.02815  3.98017  4.70252  0.61958  0.77255  0.48576  0.95510
    275   3.16938  4.64738  4.08365  3.65380  2.33718  4.02872  3.68046  2.89730  3.44978  1.93104  3.58805  3.80099  4.39621  3.72577  3.64530  3.38752  3.41109  2.81236  4.00928  1.28527    279 y - - -
          2.68618  4.42225  2.77519  2.73123  3.46354  2.40513  3.72494  3.29354  2.67741  2.69355  4.24690  2.90347  2.73739  3.18146  2.89801  2.37887  2.77519  2.98518  4.58477  3.61503
          0.02815  3.98017  4.70252  0.61958  0.77255  0.48576  0.95510
    276   3.04773  5.17796  2.53708  0.88147  4.53812  3.34550  3.94286  4.01352  2.83713  3.61377  4.58403  2.99803  3.95549  3.15688  3.25641  3.01977  3.35311  3.68662  5.68944  4.41286    280 e - - -
          2.68618  4.42225  2.77519  2.73123  3.46354  2.40513  3.72494  3.29354  2.67741  2.69355  4.24690  2.90347  2.73739  3.18146  2.89801  2.37887  2.77519  2.98518  4.58477  3.61503
          0.02815  3.98017  4.70252  0.61958  0.77255  0.48576  0.95510
    277   2.37044  4.29177  3.30260  3.12427  4.18475  3.01978  4.23071  3.72236  3.20531  3.43460  4.35228  3.33118  3.76766  3.54638  3.48740  0.93954  2.85880  3.23381  5.54880  4.26908    281 s - - -
          2.68618  4.42225  2.77519  2.73123  3.46354  2.40513  3.72494  3.29354  2.67741  2.69355  4.24690  2.90347  2.73739  3.18146  2.89801  2.37887  2.77519  2.98518  4.58477  3.61503
          0.02815  3.98017  4.70252  0.61958  0.77255  0.48576  0.95510
    278   3.11817  4.91498  3.23588  3.00757  3.36402  3.54187  0.93421  3.83772  2.84787  3.31777  4.36984  3.41218  4.10081  3.37547  3.10666  3.18815  3.42558  3.57084  4.82748  3.31204    282 h - - -
          2.68618  4.42225  2.77519  2.73123  3.46354  2.40513  3.72494  3.29354  2.67741  2.69355  4.24690  2.90347  2.73739  3.18146  2.89801  2.37887  2.77519  2.98518  4.58477  3.61503
          0.02815  3.98017  4.70252  0.61958  0.77255  0.48576  0.95510
    279   3.27740  4.70827  4.36208  4.00334  3.17919  4.11825  4.62534  2.39013  3.77002  0.75317  3.17018  4.26833  4.53569  4.11255  3.92810  3.70303  3.56709  2.45525  5.09660  3.84448    283 l - - -
          2.68618  4.42225  2.77519  2.73123  3.46354  2.40513  3.72494  3.29354  2.67741  2.69355  4.24690  2.90347  2.73739  3.18146  2.89801  2.37887  2.77519  2.98518  4.58477  3.61503
          0.02815  3.98017  4.70252  0.61958  0.77255  0.48576  0.95510
    280   3.11817  4.91498  3.23588  3.00757  3.36402  3.54187  0.93421  3.83772  2.84787  3.31777  4.36984  3.41218  4.10081  3.37547  3.10666  3.18815  3.42558  3.57084  4.82748  3.31204    284 h - - -
          2.68618  4.42225  2.77519  2.73123  3.46354  2.40513  3.72494  3.29354  2.67741  2.69355  4.24690  2.90347  2.73739  3.18146  2.89801  2.37887  2.77519  2.98518  4.58477  3.61503
          0.02815  3.98017  4.70252  0.61958  0.77255  0.48576  0.95510
    281   2.89936  4.63786  3.51833  3.37355  4.35804  3.31932  4.44148  3.93198  3.44022  3.54682  4.60185  3.66900  0.64968  3.82573  3.67285  3.07042  3.34959  3.56494  5.51427  4.48046    285 P - - -
          2.68618  4.42225  2.77519  2.73123  3.46354  2.40513  3.72494  3.29354  2.67741  2.69355  4.24690  2.90347  2.73739  3.18146  2.89801  2.37887  2.77519  2.98518  4.58477  3.61503
          0.02815  3.98017  4.70252  0.61958  0.77255  0.48576  0.95510
    282   3.07249  5.03848  3.25551  2.85806  4.44954  3.54930  3.82212  3.88579  0.89995  3.42788  4.38447  3.27744  4.04281  3.00817  2.45660  3.10796  3.31822  3.58783  5.46068  4.28935    286 k - - -
          2.68618  4.42225  2.77519  2.73123  3.46354  2.40513  3.72494  3.29354  2.67741  2.69355  4.24690  2.90347  2.73739  3.18146  2.89801  2.37887  2.77519  2.98518  4.58477  3.61503
          0.02815  3.98017  4.70252  0.61958  0.77255  0.48576  0.95510
    283   1.97224  4.63539  2.80218  2.14445  4.18339  3.21559  3.78626  3.57446  2.64564  3.21881  4.05606  2.96726  3.78050  2.97132  3.07792  1.90081  2.86364  3.19678  5.46713  4.14746    287 s - - -
          2.68618  4.42225  2.77519  2.73123  3.46354  2.40513  3.72494  3.29354  2.67741  2.69355  4.24690  2.90347  2.73739  3.18146  2.89801  2.37887  2.77519  2.98518  4.58477  3.61503
          0.02815  3.98017  4.70252  0.61958  0.77255  0.48576  0.95510
    284   0.86905  4.24833  3.57411  3.37145  4.16168  3.06977  4.38047  3.30348  3.39052  3.18002  4.20083  3.49314  3.81927  3.72201  3.63300  2.59811  2.88297  2.93922  5.57808  4.39058    288 a - - -
          2.68618  4.42225  2.77519  2.73123  3.46354  2.40513  3.72494  3.29354  2.67741  2.69355  4.24690  2.90347  2.73739  3.18146  2.89801  2.37887  2.77519  2.98518  4.58477  3.61503
          0.02815  3.98017  4.70252  0.61958  0.77255  0.48576  0.95510
    285   2.88419  5.01305  3.06129  2.62151  4.30863  3.49951  3.66670  3.78952  2.13988  3.28707  4.17929  3.07980  3.94655  1.49698  2.15969  2.89704  3.11077  3.47394  5.40506  4.13142    289 q - - -
          2.68618  4.42225  2.77519  2.73123  3.46354  2.40513  3.72494  3.29354  2.67741  2.69355  4.24690  2.90347  2.73739  3.18146  2.89801  2.37887  2.77519  2.98518  4.58477  3.61503
          0.02815  3.98017  4.70252  0.61958  0.77255  0.48576  0.95510
    286   3.27740  4.70827  4.36208  4.00334  3.17919  4.11825  4.62534  2.39013  3.77002  0.75317  3.17018  4.26833  4.53569  4.11255  3.92810  3.70303  3.56709  2.45525  5.09660  3.84448    290 l - - -
          2.68618  4.42225  2.77519  2.73123  3.46354  2.40513  3.72494  3.29354  2.67741  2.69355  4.24690  2.90347  2.73739  3.18146  2.89801  2.37887  2.77519  2.98518  4.58477  3.61503
          0.02815  3.98017  4.70252  0.61958  0.77255  0.48576  0.95510
    287   2.86191  5.19662  2.61941  1.61977  4.54023  3.38371  3.66272  3.96226  1.73849  3.47662  4.31726  2.88115  3.87792  2.80744  2.65689  2.81712  3.09869  3.59777  5.60675  4.27063    291 e - - -
          2.68618  4.42225  2.77519  2.73123  3.46354  2.40513  3.72494  3.29354  2.67741  2.69355  4.24690  2.90347  2.73739  3.18146  2.89801  2.37887  2.77519  2.98518  4.58477  3.61503
          0.02815  3.98017  4.70252  0.61958  0.77255  0.48576  0.95510
    288   1.04704  4.16642  3.42715  3.19900  4.27633  2.41271  4.27074  3.59467  3.27804  3.37030  4.24013  3.33828  3.70959  3.56919  3.56327  2.43682  2.74426  3.09696  5.63126  4.43757    292 a - - -
          2.68618  4.42225  2.77519  2.73123  3.46354  2.40513  3.72494  3.29354  2.67741  2.69355  4.24690  2.90347  2.73739  3.18146  2.89801  2.37887  2.77519  2.98518  4.58477  3.61503
          0.02815  3.98017  4.70252  0.61958  0.77255  0.48576  0.95510
    289   3.27740  4.70827  4.36208  4.00334  3.17919  4.11825  4.62534  2.39013  3.77002  0.75317  3.17018  4.26833  4.53569  4.11255  3.92810  3.70303  3.56709  2.45525  5.09660  3.84448    293 l - - -
          2.68618  4.42225  2.77519  2.73123  3.46354  2.40513  3.72494  3.29354  2.67741  2.69355  4.24690  2.90347  2.73739  3.18146  2.89801  2.37887  2.77519  2.98518  4.58477  3.61503
          0.02815  3.98017  4.70252  0.61958  0.77255  0.48576  0.95510
    290   2.86037  5.08564  2.90783  1.85117  4.44221  3.46486  3.64624  3.85449  2.16881  3.36733  4.21807  2.99664  3.91100  2.79092  1.67631  2.84765  3.08199  3.51324  5.48616  4.20752    294 r - - -
          2.68618  4.42225  2.77519  2.73123  3.46354  2.40513  3.72494  3.29354  2.67741  2.69355  4.24690  2.90347  2.73739  3.18146  2.89801  2.37887  2.77519  2.98518  4.58477  3.61503
          0.02815  3.98017  4.70252  0.61958  0.77255  0.48576  0.95510
    291   2.38753  4.55858  3.04054  2.01857  3.86117  3.42276  3.82388  2.90066  2.69009  2.81542  3.75410  3.11610  3.89928  3.04226  3.09066  2.75475  2.89960  2.00200  5.26826  3.98099    295 v - - -
          2.68618  4.42225  2.77519  2.73123  3.46354  2.40513  3.72494  3.29354  2.67741  2.69355  4.24690  2.90347  2.73739  3.18146  2.89801  2.37887  2.77519  2.98518  4.58477  3.61503
          0.02815  3.98017  4.70252  0.61958  0.77255  0.48576  0.95510
    292   3.07249  5.03848  3.25551  2.85806  4.44954  3.54930  3.82212  3.88579  0.89995  3.42788  4.38447  3.27744  4.04281  3.00817  2.45660  3.10796  3.31822  3.58783  5.46068  4.28935    296 k - - -
          2.68618  4.42225  2.77519  2.73123  3.46354  2.40513  3.72494  3.29354  2.67741  2.69355  4.24690  2.90347  2.73739  3.18146  2.89801  2.37887  2.77519  2.98518  4.58477  3.61503
          0.02815  3.98017  4.70252  0.61958  0.77255  0.48576  0.95510
    293   2.43326  4.51595  3.30224  2.73930  3.67994  3.52554  3.74607  2.94371  2.01692  2.50981  2.60777  3.18290  3.91846  2.97864  2.86173  2.78745  2.87504  2.72411  5.08116  3.82880    297 k - - -
          2.68618  4.42225  2.77519  2.73123  3.46354  2.40513  3.72494  3.29354  2.67741  2.69355  4.24690  2.90347  2.73739  3.18146  2.89801  2.37887  2.77519  2.98518  4.58477  3.61503
          0.02815  3.98017  4.70252  0.61958  0.77255  0.48576  0.95510
    294   2.14303  4.92713  2.53129  2.25592  4.23829  3.35418  3.62223  3.66243  2.37568  3.23193  4.04098  2.88004  3.79987  2.76368  2.17629  2.64712  2.88990  3.30663  5.43369  4.08192    298 a - - -
          2.68618  4.42225  2.77519  2.73123  3.46354  2.40513  3.72494  3.29354  2.67741  2.69355  4.24690  2.90347  2.73739  3.18146  2.89801  2.37887  2.77519  2.98518  4.58477  3.61503
          0.02815  3.98017  4.70252  0.61958  0.77255  0.48576  0.95510
    295   2.75451  5.20754  2.15571  1.62509  4.51411  3.30257  3.64402  3.98654  2.45315  3.49631  4.29683  2.77649  3.80557  2.77970  2.44648  2.69724  3.00425  3.58584  5.65263  4.23858    299 e - - -
          2.68618  4.42225  2.77519  2.73123  3.46354  2.40513  3.72494  3.29354  2.67741  2.69355  4.24690  2.90347  2.73739  3.18146  2.89801  2.37887  2.77519  2.98518  4.58477  3.61503
          0.02815  3.98017  4.70252  0.61958  0.77255  0.48576  0.95510
    296   3.27740  4.70827  4.36208  4.00334  3.17919  4.11825  4.62534  2.39013  3.77002  0.75317  3.17018  4.26833  4.53569  4.11255  3.92810  3.70303  3.56709  2.45525  5.09660  3.84448    300 l - - -
          2.68618  4.42225  2.77519  2.73123  3.46354  2.40513  3.72494  3.29354  2.67741  2.69355  4.24690  2.90347  2.73739  3.18146  2.89801  2.37887  2.77519  2.98518  4.58477  3.61503
          0.02815  3.98017  4.70252  0.61958  0.77255  0.48576  0.95510
    297   2.79418  5.28712  1.78542  1.69228  4.58673  3.27448  3.66928  4.07277  2.53399  3.57697  4.38417  2.74170  3.80896  2.81076  2.67027  2.72088  3.05266  3.66254  5.73401  4.29364    301 e - - -
          2.68618  4.42225  2.77519  2.73123  3.46354  2.40513  3.72494  3.29354  2.67741  2.69355  4.24690  2.90347  2.73739  3.18146  2.89801  2.37887  2.77519  2.98518  4.58477  3.61503
          0.02815  3.98017  4.70252  0.61958  0.77255  0.48576  0.95510
    298   2.96283  5.15598  3.26603  2.66402  4.57662  3.60169  3.58820  3.94197  1.36237  3.39034  4.23805  3.10461  3.97661  2.26781  1.98568  2.94705  3.13949  3.60776  5.45436  4.24612    302 k - - -
          2.68618  4.42225  2.77519  2.73123  3.46354  2.40513  3.72494  3.29354  2.67741  2.69355  4.24690  2.90347  2.73739  3.18146  2.89801  2.37887  2.77519  2.98518  4.58477  3.61503
          0.02815  3.98017  4.70252  0.61958  0.77255  0.48576  0.95510
    299   2.89293  5.03367  3.11985  2.63331  4.35254  3.52357  3.64496  3.80840  2.08591  3.29892  4.17899  3.08688  3.95078  1.59185  1.99425  2.90157  3.10785  3.48941  5.40820  4.14894    303 q - - -
          2.68618  4.42225  2.77519  2.73123  3.46354  2.40513  3.72494  3.29354  2.67741  2.69355  4.24690  2.90347  2.73739  3.18146  2.89801  2.37887  2.77519  2.98518  4.58477  3.61503
          0.02815  3.98017  4.70252  0.61958  0.77255  0.48576  0.95510
    300   2.13342  4.48941  3.21121  2.65406  3.72562  3.43051  3.71029  3.08154  2.54511  2.63207  3.24733  3.10671  3.84730  2.93459  2.47871  2.38539  2.80658  2.81480  5.08871  3.81975    304 a - - -
          2.68618  4.42225  2.77519  2.73123  3.46354  2.40513  3.72494  3.29354  2.67741  2.69355  4.24690  2.90347  2.73739  3.18146  2.89801  2.37887  2.77519  2.98518  4.58477  3.61503
          0.02815  3.98017  4.70252  0.61958  0.77255  0.48576  0.95510
    301   2.16042  4.89026  2.72406  2.18780  4.22905  3.33206  3.65921  3.64923  2.43324  3.23221  4.05480  2.88968  3.80875  2.10246  2.86420  2.47956  2.91401  3.29754  5.44643  4.10174    305 q - - -
          2.68618  4.42225  2.77519  2.73123  3.46354  2.40513  3.72494  3.29354  2.67741  2.69355  4.24690  2.90347  2.73739  3.18146  2.89801  2.37887  2.77519  2.98518  4.58477  3.61503
          0.02815  3.98017  4.70252  0.61958  0.77255  0.48576  0.95510
    302   2.02439  4.65173  3.14910  2.64376  3.95741  3.43291  3.71806  3.23040  1.86733  2.62919  3.83276  3.09715  3.87846  2.90754  2.73525  2.73762  2.90304  2.95592  5.25655  3.98073    306 k - - -
          2.68618  4.42225  2.77519  2.73123  3.46354  2.40513  3.72494  3.29354  2.67741  2.69355  4.24690  2.90347  2.73739  3.18146  2.89801  2.37887  2.77519  2.98518  4.58477  3.61503
          0.02815  3.98017  4.70252  0.61958  0.77255  0.48576  0.95510
    303   3.28263  4.64117  4.65573  4.15867  2.02116  4.38847  4.37686  2.32186  4.01494  1.02938  2.97266  4.33917  4.63652  4.13639  4.14182  3.75346  3.51366  2.43111  4.64839  3.21097    307 l - - -
          2.68618  4.42225  2.77519  2.73123  3.46354  2.40513  3.72494  3.29354  2.67741  2.69355  4.24690  2.90347  2.73739  3.18146  2.89801  2.37887  2.77519  2.98518  4.58477  3.61503
          0.02815  3.98017  4.70252  0.61958  0.77255  0.48576  0.95510
    304   2.09579  4.36271  3.29809  2.76604  3.60876  3.42654  3.78500  2.52548  2.72317  2.49415  3.54653  2.75262  3.86517  3.05600  3.10118  2.53036  2.68531  2.64822  5.02308  3.76943    308 a - - -
          2.68618  4.42225  2.77519  2.73123  3.46354  2.40513  3.72494  3.29354  2.67741  2.69355  4.24690  2.90347  2.73739  3.18146  2.89801  2.37887  2.77519  2.98518  4.58477  3.61503
          0.02815  3.98017  4.70252  0.61958  0.77255  0.48576  0.95510
    305   2.89936  4.63786  3.51833  3.37355  4.35804  3.31932  4.44148  3.93198  3.44022  3.54682  4.60185  3.66900  0.64968  3.82573  3.67285  3.07042  3.34959  3.56494  5.51427  4.48046    309 P - - -
          2.68618  4.42225  2.77519  2.73123  3.46354  2.40513  3.72494  3.29354  2.67741  2.69355  4.24690  2.90347  2.73739  3.18146  2.89801  2.37887  2.77519  2.98518  4.58477  3.61503
          0.02815  3.98017  4.70252  0.61958  0.77255  0.48576  0.95510
    306   2.28625  4.90384  2.13645  2.31667  4.23743  3.30361  3.65142  3.67117  2.48781  2.95396  4.06391  2.46121  3.78297  2.79960  2.97364  2.45496  2.88523  3.30581  5.46862  4.09685    310 d - - -
          2.68618  4.42225  2.77519  2.73123  3.46354  2.40513  3.72494  3.29354  2.67741  2.69355  4.24690  2.90347  2.73739  3.18146  2.89801  2.37887  2.77519  2.98518  4.58477  3.61503
          0.02815  3.98017  4.70252  0.61958  0.77255  0.48576  0.95510
    307   2.83347  5.19034  2.69545  1.81639  4.53610  3.40651  3.62374  3.96379  1.69616  3.45169  4.27332  2.88752  3.86901  2.52855  2.57174  2.78935  3.05779  3.59151  5.57372  4.24308    311 k - - -
          2.68618  4.42225  2.77519  2.73123  3.46354  2.40513  3.72494  3.29354  2.67741  2.69355  4.24690  2.90347  2.73739  3.18146  2.89801  2.37887  2.77519  2.98518  4.58477  3.61503
          0.02815  3.98017  4.70252  0.61958  0.77255  0.48576  0.95510
    308   2.57047  5.38221  1.55248  1.66450  4.68860  3.22920  3.72890  4.16853  2.70008  3.69486  4.53030  2.70035  3.82206  2.88730  3.27106  2.77331  3.14670  3.75535  5.87168  4.39260    312 d - - -
          2.68618  4.42225  2.77519  2.73123  3.46354  2.40513  3.72494  3.29354  2.67741  2.69355  4.24690  2.90347  2.73739  3.18146  2.89801  2.37887  2.77519  2.98518  4.58477  3.61503
          0.02815  3.98017  4.70252  0.61958  0.77255  0.48576  0.95510
    309   2.71192  4.20096  4.00732  3.44633  2.37531  3.76985  3.32311  2.26929  3.33171  1.76789  3.21714  3.66486  4.12419  3.55245  3.53830  3.05608  2.94145  2.42204  4.40246  2.71426    313 l - - -
          2.68618  4.42225  2.77519  2.73123  3.46354  2.40513  3.72494  3.29354  2.67741  2.69355  4.24690  2.90347  2.73739  3.18146  2.89801  2.37887  2.77519  2.98518  4.58477  3.61503
          0.02815  3.98017  4.70252  0.61958  0.77255  0.48576  0.95510
    310   3.15408  4.58750  4.50546  4.02702  3.15446  4.24778  4.67788  2.14550  3.82093  0.94891  3.03264  4.28821  4.58409  4.09652  4.00259  3.64616  3.42481  1.99993  5.15739  3.95533    314 l - - -
          2.68618  4.42225  2.77519  2.73123  3.46354  2.40513  3.72494  3.29354  2.67741  2.69355  4.24690  2.90347  2.73739  3.18146  2.89801  2.37887  2.77519  2.98518  4.58477  3.61503
          0.02815  3.98017  4.70252  0.61958  0.77255  0.48576  0.95510
    311   2.13580  4.89754  2.84397  2.13197  4.19445  3.38123  3.61311  3.61261  2.33658  3.18374  3.99674  2.90709  3.80846  2.38613  2.57459  2.65493  2.76763  3.26827  5.38991  4.05394    315 e - - -
          2.68618  4.42225  2.77519  2.73123  3.46354  2.40513  3.72494  3.29354  2.67741  2.69355  4.24690  2.90347  2.73739  3.18146  2.89801  2.37887  2.77519  2.98518  4.58477  3.61503
          0.02815  3.98017  4.70252  0.61958  0.77255  0.48576  0.95510
    312   2.82796  5.05744  2.93759  2.49700  4.30690  3.47306  2.36652  3.81382  1.63142  3.32425  4.16196  2.77346  3.90020  2.76376  2.45102  2.81830  3.04351  3.47241  5.40682  4.09004    316 k - - -
          2.68618  4.42225  2.77519  2.73123  3.46354  2.40513  3.72494  3.29354  2.67741  2.69355  4.24690  2.90347  2.73739  3.18146  2.89801  2.37887  2.77519  2.98518  4.58477  3.61503
          0.02815  3.98017  4.70252  0.61958  0.77255  0.48576  0.95510
    313   3.04773  5.17796  2.53708  0.88147  4.53812  3.34550  3.94286  4.01352  2.83713  3.61377  4.58403  2.99803  3.95549  3.15688  3.25641  3.01977  3.35311  3.68662  5.68944  4.41286    317 e - - -
          2.68618  4.42225  2.77519  2.73123  3.46354  2.40513  3.72494  3.29354  2.67741  2.69355  4.24690  2.90347  2.73739  3.18146  2.89801  2.37887  2.77519  2.98518  4.58477  3.61503
          0.02815  3.98017  4.70252  0.61958  0.77255  0.48576  0.95510
    314   1.85109  4.38861  3.22141  2.75528  3.99143  2.84245  3.84899  3.36586  2.68960  3.03873  3.88420  3.13238  3.76719  3.06570  2.67077  2.54606  2.07799  3.00063  5.31861  4.05760    318 a - - -
          2.68618  4.42225  2.77519  2.73123  3.46354  2.40513  3.72494  3.29354  2.67741  2.69355  4.24690  2.90347  2.73739  3.18146  2.89801  2.37887  2.77519  2.98518  4.58477  3.61503
          0.13250  3.98017  2.24988  0.61958  0.77255  0.48576  0.95510
    315   2.78906  4.61618  3.30532  2.85680  3.46888  3.58877  3.82903  2.87623  2.58182  1.72579  3.50180  3.28280  4.01352  2.23665  2.87179  2.94256  3.03557  2.76455  5.02677  3.71038    319 l - - -
          2.68618  4.42225  2.77519  2.73123  3.46354  2.40513  3.72494  3.29354  2.67741  2.69355  4.24690  2.90347  2.73739  3.18146  2.89801  2.37887  2.77519  2.98518  4.58477  3.61503
          0.03120  3.87887  4.60122  0.61958  0.77255  0.57923  0.82173
    316   3.09336  4.46101  4.54298  4.04884  3.26462  4.31288  4.72553  1.24392  3.86350  1.62054  3.13938  4.31536  4.61731  4.15761  4.06132  3.69780  3.35082  1.80369  5.23511  4.00452    320 i - - -
          2.68618  4.42225  2.77519  2.73123  3.46354  2.40513  3.72494  3.29354  2.67741  2.69355  4.24690  2.90347  2.73739  3.18146  2.89801  2.37887  2.77519  2.98518  4.58477  3.61503
          0.03120  3.87887  4.60122  0.61958  0.77255  0.43146  1.04857
    317   2.75102  5.04377  2.69953  1.84917  4.30301  3.38176  3.63980  3.73919  2.34108  3.02076  4.12871  2.88578  3.84397  1.99958  2.73630  2.73420  2.98763  3.40027  5.48002  4.12663    321 e - - -
          2.68618  4.42225  2.77519  2.73123  3.46354  2.40513  3.72494  3.29354  2.67741  2.69355  4.24690  2.90347  2.73739  3.18146  2.89801  2.37887  2.77519  2.98518  4.58477  3.61503
          0.02815  3.98017  4.70252  0.61958  0.77255  0.48576  0.95510
    318   3.04773  5.17796  2.53708  0.88147  4.53812  3.34550  3.94286  4.01352  2.83713  3.61377  4.58403  2.99803  3.95549  3.15688  3.25641  3.01977  3.35311  3.68662  5.68944  4.41286    322 e - - -
          2.68618  4.42225  2.77519  2.73123  3.46354  2.40513  3.72494  3.29354  2.67741  2.69355  4.24690  2.90347  2.73739  3.18146  2.89801  2.37887  2.77519  2.98518  4.58477  3.61503
          0.02815  3.98017  4.70252  0.61958  0.77255  0.48576  0.95510
    319   3.26185  4.60518  4.76430  4.20248  3.09403  4.50834  4.80698  1.87332  4.05033  0.97236  2.58153  4.48642  4.70115  4.20551  4.20140  3.85168  3.48550  2.17013  5.16822  4.08427    323 l - - -
          2.68618  4.42225  2.77519  2.73123  3.46354  2.40513  3.72494  3.29354  2.67741  2.69355  4.24690  2.90347  2.73739  3.18146  2.89801  2.37887  2.77519  2.98518  4.58477  3.61503
          0.02815  3.98017  4.70252  0.61958  0.77255  0.48576  0.95510
    320   2.53385  4.34687  3.44059  3.02908  3.58217  3.34793  3.98388  2.90581  2.93207  1.87733  3.66073  3.35044  3.91269  3.31107  3.23972  1.74456  2.88243  2.67732  5.09837  3.78433    324 s - - -
          2.68618  4.42225  2.77519  2.73123  3.46354  2.40513  3.72494  3.29354  2.67741  2.69355  4.24690  2.90347  2.73739  3.18146  2.89801  2.37887  2.77519  2.98518  4.58477  3.61503
          0.02815  3.98017  4.70252  0.61958  0.77255  0.48576  0.95510
    321   1.82914  4.54695  2.99395  2.58912  4.12719  2.78691  3.78257  3.53273  2.20175  3.16185  3.99056  3.02760  3.77008  2.96765  2.99378  2.24718  2.81318  3.14931  5.40430  4.11017    325 a - - -
          2.68618  4.42225  2.77519  2.73123  3.46354  2.40513  3.72494  3.29354  2.67741  2.69355  4.24690  2.90347  2.73739  3.18146  2.89801  2.37887  2.77519  2.98518  4.58477  3.61503
          0.02815  3.98017  4.70252  0.61958  0.77255  0.48576  0.95510
    322   1.70928  4.71425  2.70890  1.93098  4.21598  3.23716  3.78428  3.57412  2.64356  3.24217  4.09428  2.94106  3.80279  2.97007  3.07611  2.52159  2.91654  3.21410  5.49902  4.16840    326 a - - -
          2.68618  4.42225  2.77519  2.73123  3.46354  2.40513  3.72494  3.29354  2.67741  2.69355  4.24690  2.90347  2.73739  3.18146  2.89801  2.37887  2.77519  2.98518  4.58477  3.61503
          0.02815  3.98017  4.70252  0.61958  0.77255  0.48576  0.95510
    323   3.06585  4.57389  3.96966  3.50262  1.71287  3.95347  3.56953  3.04864  3.38972  2.55165  3.64557  3.67521  4.30757  2.90378  3.61807  3.25940  3.29410  2.89722  3.91783  1.56003    327 y - - -
          2.68618  4.42225  2.77519  2.73123  3.46354  2.40513  3.72494  3.29354  2.67741  2.69355  4.24690  2.90347  2.73739  3.18146  2.89801  2.37887  2.77519  2.98518  4.58477  3.61503
          0.02815  3.98017  4.70252  0.61958  0.77255  0.48576  0.95510
    324   2.71669  4.76054  2.93586  2.60415  3.84121  3.36285  1.94424  3.60750  2.55974  3.18711  4.07662  3.06956  2.21858  3.00200  2.91588  2.77704  3.00934  3.27962  5.19272  3.78983    328 h - - -
          2.68618  4.42225  2.77519  2.73123  3.46354  2.40513  3.72494  3.29354  2.67741  2.69355  4.24690  2.90347  2.73739  3.18146  2.89801  2.37887  2.77519  2.98518  4.58477  3.61503
          0.02815  3.98017  4.70252  0.61958  0.77255  0.48576  0.95510
    325   3.02464  4.43796  4.46799  3.91160  2.22206  4.16744  4.40583  2.25631  3.78864  1.61191  1.85863  4.14470  4.45414  3.95484  3.95348  3.48932  3.25790  2.12305  4.85786  3.61060    329 l - - -
          2.68618  4.42225  2.77519  2.73123  3.46354  2.40513  3.72494  3.29354  2.67741  2.69355  4.24690  2.90347  2.73739  3.18146  2.89801  2.37887  2.77519  2.98518  4.58477  3.61503
          0.02815  3.98017  4.70252  0.61958  0.77255  0.48576  0.95510
    326   3.40538  4.85065  3.99840  3.74881  2.30340  3.95650  3.67306  3.39984  3.60327  2.82577  4.06388  3.85793  4.42824  3.88334  3.76455  3.53103  3.69280  3.27560  3.95100  0.80392    330 y - - -
          2.68618  4.42225  2.77519  2.73123  3.46354  2.40513  3.72494  3.29354  2.67741  2.69355  4.24690  2.90347  2.73739  3.18146  2.89801  2.37887  2.77519  2.98518  4.58477  3.61503
          0.02815  3.98017  4.70252  0.61958  0.77255  0.48576  0.95510
    327   2.87262  5.13091  2.61283  2.13830  4.42024  3.37614  3.70216  3.88196  2.36915  3.40968  4.28888  2.90580  3.89270  1.49585  2.72130  2.84419  3.12299  3.54301  5.56458  4.22491    331 q - - -
          2.68618  4.42225  2.77519  2.73123  3.46354  2.40513  3.72494  3.29354  2.67741  2.69355  4.24690  2.90347  2.73739  3.18146  2.89801  2.37887  2.77519  2.98518  4.58477  3.61503
          0.02815  3.98017  4.70252  0.61958  0.77255  0.48576  0.95510
    328   2.37044  4.29177  3.30260  3.12427  4.18475  3.01978  4.23071  3.72236  3.20531  3.43460  4.35228  3.33118  3.76766  3.54638  3.48740  0.93954  2.85880  3.23381  5.54880  4.26908    332 s - - -
          2.68618  4.42225  2.77519  2.73123  3.46354  2.40513  3.72494  3.29354  2.67741  2.69355  4.24690  2.90347  2.73739  3.18146  2.89801  2.37887  2.77519  2.98518  4.58477  3.61503
          0.02815  3.98017  4.70252  0.61958  0.77255  0.48576  0.95510
    329   2.91343  4.53551  3.75853  3.22030  2.48587  3.80822  3.06767  3.07558  3.01227  2.66410  3.65710  3.49718  4.16701  3.35932  2.78695  3.08723  3.13659  2.87461  2.74696  1.73061    333 y - - -
          2.68618  4.42225  2.77519  2.73123  3.46354  2.40513  3.72494  3.29354  2.67741  2.69355  4.24690  2.90347  2.73739  3.18146  2.89801  2.37887  2.77519  2.98518  4.58477  3.61503
          0.02815  3.98017  4.70252  0.61958  0.77255  0.48576  0.95510
    330   2.54080  4.64116  2.85315  2.54153  4.26457  1.92655  3.79523  3.69195  2.17674  3.29730  4.12834  2.99413  3.78658  2.97650  2.96060  2.17608  2.88221  3.28535  5.50395  4.19820    334 g - - -
          2.68618  4.42225  2.77519  2.73123  3.46354  2.40513  3.72494  3.29354  2.67741  2.69355  4.24690  2.90347  2.73739  3.18146  2.89801  2.37887  2.77519  2.98518  4.58477  3.61503
          0.02815  3.98017  4.70252  0.61958  0.77255  0.48576  0.95510
    331   3.04773  5.17796  2.53708  0.88147  4.53812  3.34550  3.94286  4.01352  2.83713  3.61377  4.58403  2.99803  3.95549  3.15688  3.25641  3.01977  3.35311  3.68662  5.68944  4.41286    335 e - - -
          2.68618  4.42225  2.77519  2.73123  3.46354  2.40513  3.72494  3.29354  2.67741  2.69355  4.24690  2.90347  2.73739  3.18146  2.89801  2.37887  2.77519  2.98518  4.58477  3.61503
          0.02815  3.98017  4.70252  0.61958  0.77255  0.48576  0.95510
    332   2.83897  5.12052  2.85430  2.45282  4.47550  3.45082  3.61812  3.90061  1.78239  3.39444  4.22445  2.68019  3.89179  1.85753  2.46009  2.81431  3.05717  3.54302  5.50510  4.20658    336 k - - -
          2.68618  4.42225  2.77519  2.73123  3.46354  2.40513  3.72494  3.29354  2.67741  2.69355  4.24690  2.90347  2.73739  3.18146  2.89801  2.37887  2.77519  2.98518  4.58477  3.61503
          0.02815  3.98017  4.70252  0.61958  0.77255  0.48576  0.95510
    333   3.18201  4.51199  4.76800  4.22537  3.23575  4.47283  4.85602  1.58018  4.09132  1.19267  3.03850  4.48400  4.70758  4.27764  4.25692  3.82802  3.42054  1.78349  5.26689  4.14192    337 l - - -
          2.68618  4.42225  2.77519  2.73123  3.46354  2.40513  3.72494  3.29354  2.67741  2.69355  4.24690  2.90347  2.73739  3.18146  2.89801  2.37887  2.77519  2.98518  4.58477  3.61503
          0.02815  3.98017  4.70252  0.61958  0.77255  0.48576  0.95510
    334   1.18874  4.15050  3.55309  3.24760  4.13284  3.00461  4.25171  3.23980  3.23082  3.13510  4.06362  3.37684  3.73979  3.54882  3.51202  2.46076  2.15150  2.84787  5.55626  4.35044    338 a - - -
          2.68618  4.42225  2.77519  2.73123  3.46354  2.40513  3.72494  3.29354  2.67741  2.69355  4.24690  2.90347  2.73739  3.18146  2.89801  2.37887  2.77519  2.98518  4.58477  3.61503
          0.02815  3.98017  4.70252  0.61958  0.77255  0.48576  0.95510
    335   1.16375  4.14046  3.45247  3.18890  4.22645  2.93948  4.23772  3.54752  3.23107  3.32202  4.18632  3.32049  3.69336  3.52980  3.52089  1.91394  2.70795  3.05467  5.60373  4.38564    339 a - - -
          2.68618  4.42225  2.77519  2.73123  3.46354  2.40513  3.72494  3.29354  2.67741  2.69355  4.24690  2.90347  2.73739  3.18146  2.89801  2.37887  2.77519  2.98518  4.58477  3.61503
          0.02815  3.98017  4.70252  0.61958  0.77255  0.48576  0.95510
    336   3.20371  4.53453  4.75242  4.23204  3.22945  4.47438  4.85086  1.35665  4.06357  1.29597  3.06138  4.48818  4.72057  4.28483  4.22830  3.84798  3.44663  1.91096  5.25813  4.09145    340 l - - -
          2.68618  4.42225  2.77519  2.73123  3.46354  2.40513  3.72494  3.29354  2.67741  2.69355  4.24690  2.90347  2.73739  3.18146  2.89801  2.37887  2.77519  2.98518  4.58477  3.61503
          0.02815  3.98017  4.70252  0.61958  0.77255  0.48576  0.95510
    337   2.63669  4.70618  2.95534  2.58499  4.11548  3.32802  3.75920  3.49468  2.46661  3.11673  4.01414  3.04300  3.84949  1.87744  2.81281  2.70740  2.06412  3.17358  5.39015  4.08785    341 q - - -
          2.68618  4.42225  2.77519  2.73123  3.46354  2.40513  3.72494  3.29354  2.67741  2.69355  4.24690  2.90347  2.73739  3.18146  2.89801  2.37887  2.77519  2.98518  4.58477  3.61503
          0.02815  3.98017  4.70252  0.61958  0.77255  0.48576  0.95510
    338   1.99773  5.03063  2.15224  1.98946  4.37737  3.27201  3.67973  3.82237  2.55718  3.38868  4.20228  2.79887  3.79333  2.83084  3.06666  2.41318  2.96230  3.44072  5.59369  4.19533    342 e - - -
          2.68618  4.42225  2.77519  2.73123  3.46354  2.40513  3.72494  3.29354  2.67741  2.69355  4.24690  2.90347  2.73739  3.18146  2.89801  2.37887  2.77519  2.98518  4.58477  3.61503
          0.02815  3.98017  4.70252  0.61958  0.77255  0.48576  0.95510
    339   2.96940  4.95643  2.97727  2.73457  4.13905  3.43906  3.89352  3.78716  2.54812  3.27873  4.30443  3.19492  3.99462  1.05413  2.82982  3.01300  3.26670  3.51040  5.39241  4.09361    343 q - - -
          2.68618  4.42225  2.77519  2.73123  3.46354  2.40513  3.72494  3.29354  2.67741  2.69355  4.24690  2.90347  2.73739  3.18146  2.89801  2.37887  2.77519  2.98518  4.58477  3.61503
          0.02815  3.98017  4.70252  0.61958  0.77255  0.48576  0.95510
    340   3.25632  4.62547  4.66851  4.15573  3.11313  4.43857  4.76584  1.89658  3.95363  0.92901  2.96547  4.43240  4.68805  4.18584  4.11858  3.81840  3.49895  2.14513  5.16199  3.98838    344 l - - -
          2.68618  4.42225  2.77519  2.73123  3.46354  2.40513  3.72494  3.29354  2.67741  2.69355  4.24690  2.90347  2.73739  3.18146  2.89801  2.37887  2.77519  2.98518  4.58477  3.61503
          0.02815  3.98017  4.70252  0.61958  0.77255  0.48576  0.95510
    341   2.94185  5.10198  3.31942  2.68447  4.46110  3.60876  2.74352  3.86451  1.72728  3.33478  4.18418  3.11961  3.97546  2.72429  1.56232  2.93853  3.11918  3.54057  5.40078  4.17945    345 r - - -
          2.68618  4.42225  2.77519  2.73123  3.46354  2.40513  3.72494  3.29354  2.67741  2.69355  4.24690  2.90347  2.73739  3.18146  2.89801  2.37887  2.77519  2.98518  4.58477  3.61503
          0.02815  3.98017  4.70252  0.61958  0.77255  0.48576  0.95510
    342   2.96940  4.95643  2.97727  2.73457  4.13905  3.43906  3.89352  3.78716  2.54812  3.27873  4.30443  3.19492  3.99462  1.05413  2.82982  3.01300  3.26670  3.51040  5.39241  4.09361    346 q - - -
          2.68618  4.42225  2.77519  2.73123  3.46354  2.40513  3.72494  3.29354  2.67741  2.69355  4.24690  2.90347  2.73739  3.18146  2.89801  2.37887  2.77519  2.98518  4.58477  3.61503
          0.02815  3.98017  4.70252  0.61958  0.77255  0.48576  0.95510
    343   2.26454  4.24702  3.47726  2.98158  3.67972  3.30502  3.94763  2.37528  2.92772  2.70610  3.61933  3.30608  3.85015  3.24956  3.26783  2.21302  2.01803  2.58558  5.12239  3.88929    347 t - - -
          2.68618  4.42225  2.77519  2.73123  3.46354  2.40513  3.72494  3.29354  2.67741  2.69355  4.24690  2.90347  2.73739  3.18146  2.89801  2.37887  2.77519  2.98518  4.58477  3.61503
          0.02815  3.98017  4.70252  0.61958  0.77255  0.48576  0.95510
    344   2.65485  4.91922  2.29755  2.30133  4.40435  3.21121  3.74911  3.88386  2.65190  3.45483  4.27696  2.15183  3.78809  2.91609  3.14763  1.75589  2.96963  3.46889  5.64044  4.24532    348 s - - -
          2.68618  4.42225  2.77519  2.73123  3.46354  2.40513  3.72494  3.29354  2.67741  2.69355  4.24690  2.90347  2.73739  3.18146  2.89801  2.37887  2.77519  2.98518  4.58477  3.61503
          0.02815  3.98017  4.70252  0.61958  0.77255  0.48576  0.95510
    345   1.91412  4.73185  2.79738  2.27867  4.13153  2.67668  3.70366  3.54326  2.35680  3.15571  3.98482  2.93392  3.79501  2.87511  2.96193  2.49047  2.86953  3.19337  5.39749  4.07204    349 a - - -
          2.68618  4.42225  2.77519  2.73123  3.46354  2.40513  3.72494  3.29354  2.67741  2.69355  4.24690  2.90347  2.73739  3.18146  2.89801  2.37887  2.77519  2.98518  4.58477  3.61503
          0.02815  3.98017  4.70252  0.61958  0.77255  0.48576  0.95510
    346   2.93797  5.07160  3.24545  2.68747  4.42753  3.57373  3.62439  3.85149  1.99975  3.32418  4.19913  3.12325  3.97554  1.94112  1.57021  2.94287  3.13501  3.53317  5.41223  4.18323    350 r - - -
          2.68618  4.42225  2.77519  2.73123  3.46354  2.40513  3.72494  3.29354  2.67741  2.69355  4.24690  2.90347  2.73739  3.18146  2.89801  2.37887  2.77519  2.98518  4.58477  3.61503
          0.02815  3.98017  4.70252  0.61958  0.77255  0.48576  0.95510
    347   2.13648  4.19844  3.84078  3.38773  3.71810  3.39470  4.26326  2.39974  3.31045  2.59128  3.62397  3.59382  3.99022  3.61809  3.59093  2.78814  2.23590  1.51432  5.28401  4.07203    351 v - - -
          2.68618  4.42225  2.77519  2.73123  3.46354  2.40513  3.72494  3.29354  2.67741  2.69355  4.24690  2.90347  2.73739  3.18146  2.89801  2.37887  2.77519  2.98518  4.58477  3.61503
          0.02815  3.98017  4.70252  0.61958  0.77255  0.48576  0.95510
    348   2.00574  4.77342  2.88645  2.46308  4.14169  3.34655  3.67084  3.54863  2.25987  3.14819  3.97833  2.95787  3.81511  2.26815  2.80057  2.42803  2.88417  3.20765  5.37302  4.05916    352 a - - -
          2.68618  4.42225  2.77519  2.73123  3.46354  2.40513  3.72494  3.29354  2.67741  2.69355  4.24690  2.90347  2.73739  3.18146  2.89801  2.37887  2.77519  2.98518  4.58477  3.61503
          0.02815  3.98017  4.70252  0.61958  0.77255  0.48576  0.95510
    349   1.08580  4.14072  3.45944  3.21119  4.21770  2.94354  4.25521  3.51218  3.25123  3.31100  4.18861  3.33421  3.70095  3.55452  3.53182  2.08516  2.71705  3.03230  5.60487  4.38505    353 a - - -
          2.68618  4.42225  2.77519  2.73123  3.46354  2.40513  3.72494  3.29354  2.67741  2.69355  4.24690  2.90347  2.73739  3.18146  2.89801  2.37887  2.77519  2.98518  4.58477  3.61503
          0.02815  3.98017  4.70252  0.61958  0.77255  0.48576  0.95510
    350   2.80344  4.56732  3.49919  3.41273  4.55139  0.58070  4.52564  4.17795  3.60859  3.81836  4.79559  3.66360  3.96188  3.92430  3.83205  2.97858  3.29307  3.68550  5.61729  4.65721    354 G - - -
          2.68618  4.42225  2.77519  2.73123  3.46354  2.40513  3.72494  3.29354  2.67741  2.69355  4.24690  2.90347  2.73739  3.18146  2.89801  2.37887  2.77519  2.98518  4.58477  3.61503
          0.02815  3.98017  4.70252  0.61958  0.77255  0.48576  0.95510
    351   2.66823  4.46852  4.24982  3.71558  3.19954  4.06633  4.44072  2.22445  3.54331  1.12186  2.72027  4.01589  4.40512  3.83052  3.76634  3.40237  3.23235  2.21977  5.08746  3.93092    355 l - - -
          2.68618  4.42225  2.77519  2.73123  3.46354  2.40513  3.72494  3.29354  2.67741  2.69355  4.24690  2.90347  2.73739  3.18146  2.89801  2.37887  2.77519  2.98518  4.58477  3.61503
          0.02815  3.98017  4.70252  0.61958  0.77255  0.48576  0.95510
    352   2.47557  4.96091  2.63814  1.82799  4.29417  2.70839  3.64878  3.73050  2.45768  3.29589  4.10573  2.84382  3.79421  2.53460  2.92546  2.65130  2.68562  3.36212  5.50018  4.13001    356 e - - -
          2.68618  4.42225  2.77519  2.73123  3.46354  2.40513  3.72494  3.29354  2.67741  2.69355  4.24690  2.90347  2.73739  3.18146  2.89801  2.37887  2.77519  2.98518  4.58477  3.61503
          0.02815  3.98017  4.70252  0.61958  0.77255  0.48576  0.95510
    353   2.91847  5.06202  3.20325  2.66352  4.40853  3.55704  3.62678  3.83978  2.02379  3.31782  4.19079  3.10691  3.96434  1.79473  1.71632  2.92319  3.12036  3.51930  5.41255  4.17325    357 r - - -
          2.68618  4.42225  2.77519  2.73123  3.46354  2.40513  3.72494  3.29354  2.67741  2.69355  4.24690  2.90347  2.73739  3.18146  2.89801  2.37887  2.77519  2.98518  4.58477  3.61503
          0.02815  3.98017  4.70252  0.61958  0.77255  0.48576  0.95510
    354   3.27740  4.70827  4.36208  4.00334  3.17919  4.11825  4.62534  2.39013  3.77002  0.75317  3.17018  4.26833  4.53569  4.11255  3.92810  3.70303  3.56709  2.45525  5.09660  3.84448    358 l - - -
          2.68618  4.42225  2.77519  2.73123  3.46354  2.40513  3.72494  3.29354  2.67741  2.69355  4.24690  2.90347  2.73739  3.18146  2.89801  2.37887  2.77519  2.98518  4.58477  3.61503
          0.02815  3.98017  4.70252  0.61958  0.77255  0.48576  0.95510
    355   2.69090  5.02045  2.67562  2.32090  4.36015  2.92250  3.63043  3.80364  2.08643  3.34077  4.14574  2.12610  3.80774  2.56470  2.79821  2.48578  2.93838  3.42733  5.51555  4.15299    359 k - - -
          2.68618  4.42225  2.77519  2.73123  3.46354  2.40513  3.72494  3.29354  2.67741  2.69355  4.24690  2.90347  2.73739  3.18146  2.89801  2.37887  2.77519  2.98518  4.58477  3.61503
          0.02815  3.98017  4.70252  0.61958  0.77255  0.48576  0.95510
    356   2.74107  4.67227  3.33135  2.73650  3.88688  3.56066  3.68627  2.28625  1.79608  2.85138  3.76111  3.17087  3.94286  2.88512  2.33490  2.84768  2.95649  2.92658  5.16823  3.92658    360 k - - -
          2.68618  4.42225  2.77519  2.73123  3.46354  2.40513  3.72494  3.29354  2.67741  2.69355  4.24690  2.90347  2.73739  3.18146  2.89801  2.37887  2.77519  2.98518  4.58477  3.61503
          0.02815  3.98017  4.70252  0.61958  0.77255  0.48576  0.95510
    357   2.68099  4.90942  2.70739  1.87301  4.18280  3.35017  3.11599  3.62024  2.43704  3.20854  4.04019  2.88881  3.82060  2.81653  2.86674  2.68966  2.15722  3.28303  5.41845  4.06681    361 e - - -
          2.68618  4.42225  2.77519  2.73123  3.46354  2.40513  3.72494  3.29354  2.67741  2.69355  4.24690  2.90347  2.73739  3.18146  2.89801  2.37887  2.77519  2.98518  4.58477  3.61503
          0.13250  3.98017  2.24988  0.61958  0.77255  0.48576  0.95510
    358   2.82777  5.30557  1.47815  1.88610  4.61962  3.17796  3.70255  4.10970  2.68904  3.64448  4.48985  2.66215  3.78310  2.86914  3.25687  2.45833  3.11672  3.70144  5.82272  4.34805    362 d - - -
          2.68618  4.42225  2.77519  2.73123  3.46354  2.40513  3.72494  3.29354  2.67741  2.69355  4.24690  2.90347  2.73739  3.18146  2.89801  2.37887  2.77519  2.98518  4.58477  3.61503
          0.03120  3.87887  4.60122  0.61958  0.77255  0.43146  1.04857
    359   3.04773  5.17796  2.53708  0.88147  4.53812  3.34550  3.94286  4.01352  2.83713  3.61377  4.58403  2.99803  3.95549  3.15688  3.25641  3.01977  3.35311  3.68662  5.68944  4.41286    363 e - - -
          2.68618  4.42225  2.77519  2.73123  3.46354  2.40513  3.72494  3.29354  2.67741  2.69355  4.24690  2.90347  2.73739  3.18146  2.89801  2.37887  2.77519  2.98518  4.58477  3.61503
          0.02815  3.98017  4.70252  0.61958  0.77255  0.48576  0.95510
    360   2.54474  3.24565  2.40937  2.44025  4.09020  3.28529  3.69608  3.51044  2.54205  3.13061  3.95350  2.17801  3.77814  2.86502  3.00056  2.42607  2.83096  3.15684  5.37039  4.03562    364 n - - -
          2.68618  4.42225  2.77519  2.73123  3.46354  2.40513  3.72494  3.29354  2.67741  2.69355  4.24690  2.90347  2.73739  3.18146  2.89801  2.37887  2.77519  2.98518  4.58477  3.61503
          0.02815  3.98017  4.70252  0.61958  0.77255  0.48576  0.95510
    361   2.82702  5.35554  1.95570  1.54071  4.65009  2.78169  3.69137  4.14794  2.61331  3.64662  4.45990  2.71042  3.81059  2.57129  3.16440  2.73982  3.09404  3.72880  5.80956  4.34354    365 e - - -
          2.68618  4.42225  2.77519  2.73123  3.46354  2.40513  3.72494  3.29354  2.67741  2.69355  4.24690  2.90347  2.73739  3.18146  2.89801  2.37887  2.77519  2.98518  4.58477  3.61503
          0.02815  3.98017  4.70252  0.61958  0.77255  0.48576  0.95510
    362   3.20632  4.53743  4.75353  4.23236  3.22371  4.47569  4.84959  1.37500  4.06390  1.27580  3.05489  4.48899  4.72033  4.28294  4.22774  3.84882  3.44875  1.91946  5.25425  4.08973    366 l - - -
          2.68618  4.42225  2.77519  2.73123  3.46354  2.40513  3.72494  3.29354  2.67741  2.69355  4.24690  2.90347  2.73739  3.18146  2.89801  2.37887  2.77519  2.98518  4.58477  3.61503
          0.02815  3.98017  4.70252  0.61958  0.77255  0.48576  0.95510
    363   3.27740  4.70827  4.36208  4.00334  3.17919  4.11825  4.62534  2.39013  3.77002  0.75317  3.17018  4.26833  4.53569  4.11255  3.92810  3.70303  3.56709  2.45525  5.09660  3.84448    367 l - - -
          2.68618  4.42225  2.77519  2.73123  3.46354  2.40513  3.72494  3.29354  2.67741  2.69355  4.24690  2.90347  2.73739  3.18146  2.89801  2.37887  2.77519  2.98518  4.58477  3.61503
          0.02815  3.98017  4.70252  0.61958  0.77255  0.48576  0.95510
    364   2.59364  4.70018  2.89870  2.48453  4.02954  3.33820  3.69340  3.07136  2.40236  3.07416  3.91606  2.00079  3.81366  2.87289  2.89897  2.27585  2.86521  3.10982  5.31609  3.99503    368 n - - -
          2.68618  4.42225  2.77519  2.73123  3.46354  2.40513  3.72494  3.29354  2.67741  2.69355  4.24690  2.90347  2.73739  3.18146  2.89801  2.37887  2.77519  2.98518  4.58477  3.61503
          0.02815  3.98017  4.70252  0.61958  0.77255  0.48576  0.95510
    365   2.20181  4.30792  4.02202  3.46084  3.27409  3.87474  4.21461  2.11100  3.35229  1.83137  2.20821  3.77492  4.23008  3.62588  3.61120  3.17214  3.02975  2.14982  4.98357  3.80393    369 l - - -
          2.68618  4.42225  2.77519  2.73123  3.46354  2.40513  3.72494  3.29354  2.67741  2.69355  4.24690  2.90347  2.73739  3.18146  2.89801  2.37887  2.77519  2.98518  4.58477  3.61503
          0.02815  3.98017  4.70252  0.61958  0.77255  0.48576  0.95510
    366   2.87959  5.33684  1.61134  2.14542  4.65914  3.21337  3.77068  4.21221  2.77040  3.74037  4.59311  1.67095  3.83270  2.94422  3.33731  2.79594  3.18154  3.78841  5.87026  4.38864    370 d - - -
          2.68618  4.42225  2.77519  2.73123  3.46354  2.40513  3.72494  3.29354  2.67741  2.69355  4.24690  2.90347  2.73739  3.18146  2.89801  2.37887  2.77519  2.98518  4.58477  3.61503
          0.02815  3.98017  4.70252  0.61958  0.77255  0.48576  0.95510
    367   2.29288  4.20577  3.39459  3.11376  4.12423  3.01820  4.16466  3.39929  3.09876  3.20314  4.10231  3.30701  3.74028  3.45132  3.38931  2.20162  1.25650  2.97889  5.51582  4.27557    371 t - - -
          2.68618  4.42225  2.77519  2.73123  3.46354  2.40513  3.72494  3.29354  2.67741  2.69355  4.24690  2.90347  2.73739  3.18146  2.89801  2.37887  2.77519  2.98518  4.58477  3.61503
          0.02815  3.98017  4.70252  0.61958  0.77255  0.48576  0.95510
    368   2.09768  4.54028  2.57550  2.55344  4.16495  3.17629  3.80419  3.56480  2.68091  3.20714  4.03045  2.99954  3.75013  2.98778  3.12374  1.87701  2.35479  3.16417  5.45485  4.14342    372 s - - -
          2.68618  4.42225  2.77519  2.73123  3.46354  2.40513  3.72494  3.29354  2.67741  2.69355  4.24690  2.90347  2.73739  3.18146  2.89801  2.37887  2.77519  2.98518  4.58477  3.61503
          0.02815  3.98017  4.70252  0.61958  0.77255  0.48576  0.95510
    369   3.40538  4.85065  3.99840  3.74881  2.30340  3.95650  3.67306  3.39984  3.60327  2.82577  4.06388  3.85793  4.42824  3.88334  3.76455  3.53103  3.69280  3.27560  3.95100  0.80392    373 y - - -
          2.68618  4.42225  2.77519  2.73123  3.46354  2.40513  3.72494  3.29354  2.67741  2.69355  4.24690  2.90347  2.73739  3.18146  2.89801  2.37887  2.77519  2.98518  4.58477  3.61503
          0.02815  3.98017  4.70252  0.61958  0.77255  0.48576  0.95510
    370   2.95106  5.51615  1.44356  1.50877  4.80140  3.21664  3.76670  4.31866  2.78927  3.82463  4.68302  2.68198  3.84147  2.93510  3.38576  2.83296  3.24104  3.89456  5.97600  4.47326    374 d - - -
          2.68618  4.42225  2.77519  2.73123  3.46354  2.40513  3.72494  3.29354  2.67741  2.69355  4.24690  2.90347  2.73739  3.18146  2.89801  2.37887  2.77519  2.98518  4.58477  3.61503
          0.02815  3.98017  4.70252  0.61958  0.77255  0.48576  0.95510
    371   3.40538  4.85065  3.99840  3.74881  2.30340  3.95650  3.67306  3.39984  3.60327  2.82577  4.06388  3.85793  4.42824  3.88334  3.76455  3.53103  3.69280  3.27560  3.95100  0.80392    375 y - - -
          2.68618  4.42225  2.77519  2.73123  3.46354  2.40513  3.72494  3.29354  2.67741  2.69355  4.24690  2.90347  2.73739  3.18146  2.89801  2.37887  2.77519  2.98518  4.58477  3.61503
          0.02815  3.98017  4.70252  0.61958  0.77255  0.48576  0.95510
    372   3.04773  5.17796  2.53708  0.88147  4.53812  3.34550  3.94286  4.01352  2.83713  3.61377  4.58403  2.99803  3.95549  3.15688  3.25641  3.01977  3.35311  3.68662  5.68944  4.41286    376 e - - -
          2.68618  4.42225  2.77519  2.73123  3.46354  2.40513  3.72494  3.29354  2.67741  2.69355  4.24690  2.90347  2.73739  3.18146  2.89801  2.37887  2.77519  2.98518  4.58477  3.61503
          0.02815  3.98017  4.70252  0.61958  0.77255  0.48576  0.95510
    373   3.51965  4.85516  4.25917  3.99248  2.78338  3.85356  4.03767  3.54868  3.71278  2.92461  4.17737  4.11999  4.38048  4.09484  3.82191  3.72229  3.82569  3.44199  0.69351  2.78000    377 w - - -
          2.68618  4.42225  2.77519  2.73123  3.46354  2.40513  3.72494  3.29354  2.67741  2.69355  4.24690  2.90347  2.73739  3.18146  2.89801  2.37887  2.77519  2.98518  4.58477  3.61503
          0.02815  3.98017  4.70252  0.61958  0.77255  0.48576  0.95510
    374   2.92583  5.14087  3.20751  2.62422  4.54722  3.57603  3.58723  3.92286  1.55685  3.37993  4.22074  3.07711  3.95601  1.96989  2.02840  2.90958  3.10948  3.58332  5.45472  4.22942    378 k - - -
          2.68618  4.42225  2.77519  2.73123  3.46354  2.40513  3.72494  3.29354  2.67741  2.69355  4.24690  2.90347  2.73739  3.18146  2.89801  2.37887  2.77519  2.98518  4.58477  3.61503
          0.02815  3.98017  4.70252  0.61958  0.77255  0.48576  0.95510
    375   3.27740  4.70827  4.36208  4.00334  3.17919  4.11825  4.62534  2.39013  3.77002  0.75317  3.17018  4.26833  4.53569  4.11255  3.92810  3.70303  3.56709  2.45525  5.09660  3.84448    379 l - - -
          2.68618  4.42225  2.77519  2.73123  3.46354  2.40513  3.72494  3.29354  2.67741  2.69355  4.24690  2.90347  2.73739  3.18146  2.89801  2.37887  2.77519  2.98518  4.58477  3.61503
          0.02815  3.98017  4.70252  0.61958  0.77255  0.48576  0.95510
    376   2.96940  4.95643  2.97727  2.73457  4.13905  3.43906  3.89352  3.78716  2.54812  3.27873  4.30443  3.19492  3.99462  1.05413  2.82982  3.01300  3.26670  3.51040  5.39241  4.09361    380 q - - -
          2.68618  4.42225  2.77519  2.73123  3.46354  2.40513  3.72494  3.29354  2.67741  2.69355  4.24690  2.90347  2.73739  3.18146  2.89801  2.37887  2.77519  2.98518  4.58477  3.61503
          0.02815  3.98017  4.70252  0.61958  0.77255  0.48576  0.95510
    377   2.84660  5.21628  2.48046  1.59414  4.51068  3.33005  3.68598  3.97840  2.43430  3.49333  4.34197  2.82412  3.85635  1.97568  2.84735  2.79320  3.09921  3.60944  5.64834  4.26636    381 e - - -
          2.68618  4.42225  2.77519  2.73123  3.46354  2.40513  3.72494  3.29354  2.67741  2.69355  4.24690  2.90347  2.73739  3.18146  2.89801  2.37887  2.77519  2.98518  4.58477  3.61503
          0.02815  3.98017  4.70252  0.61958  0.77255  0.48576  0.95510
    378   1.30524  4.15450  3.54759  3.22401  4.11477  3.01289  4.22780  3.23588  3.20359  3.12194  4.04271  3.36664  3.73991  3.52131  3.49207  2.46242  1.93621  2.84604  5.53383  4.32609    382 a - - -
          2.68618  4.42225  2.77519  2.73123  3.46354  2.40513  3.72494  3.29354  2.67741  2.69355  4.24690  2.90347  2.73739  3.18146  2.89801  2.37887  2.77519  2.98518  4.58477  3.61503
          0.02815  3.98017  4.70252  0.61958  0.77255  0.48576  0.95510
    379   2.29919  4.29431  4.24067  3.74288  3.58984  3.90336  4.54117  1.81751  3.64365  2.27834  3.45036  3.98475  4.35495  3.94207  3.89870  3.27033  3.09887  1.23293  5.33519  4.11956    383 v - - -
          2.68618  4.42225  2.77519  2.73123  3.46354  2.40513  3.72494  3.29354  2.67741  2.69355  4.24690  2.90347  2.73739  3.18146  2.89801  2.37887  2.77519  2.98518  4.58477  3.61503
          0.02815  3.98017  4.70252  0.61958  0.77255  0.48576  0.95510
    380   2.90001  5.04436  3.14945  2.64183  4.37399  3.53548  3.63665  3.81967  2.06190  3.30585  4.18189  3.09239  3.95439  1.65196  1.90091  2.90682  3.10983  3.49950  5.41006  4.15784    384 q - - -
          2.68618  4.42225  2.77519  2.73123  3.46354  2.40513  3.72494  3.29354  2.67741  2.69355  4.24690  2.90347  2.73739  3.18146  2.89801  2.37887  2.77519  2.98518  4.58477  3.61503
          0.02815  3.98017  4.70252  0.61958  0.77255  0.48576  0.95510
    381   2.03216  4.75084  2.88201  2.45935  4.07862  3.34585  3.33053  3.50933  2.43853  3.11298  3.94532  2.95621  3.81174  2.22367  2.84607  2.42808  2.87252  3.17479  5.33755  4.01435    385 a - - -
          2.68618  4.42225  2.77519  2.73123  3.46354  2.40513  3.72494  3.29354  2.67741  2.69355  4.24690  2.90347  2.73739  3.18146  2.89801  2.37887  2.77519  2.98518  4.58477  3.61503
          0.02815  3.98017  4.70252  0.61958  0.77255  0.48576  0.95510
    382   2.42301  4.50707  3.57060  3.21350  2.75668  3.60745  3.77190  3.01305  3.12057  2.65599  3.72804  3.49141  4.10907  3.46429  3.38669  3.00762  3.12436  2.81814  4.37013  1.37417    386 y - - -
          2.68618  4.42225  2.77519  2.73123  3.46354  2.40513  3.72494  3.29354  2.67741  2.69355  4.24690  2.90347  2.73739  3.18146  2.89801  2.37887  2.77519  2.98518  4.58477  3.61503
          0.02815  3.98017  4.70252  0.61958  0.77255  0.48576  0.95510
    383   2.73312  4.22644  4.06430  3.51268  3.36955  3.19453  4.23478  1.87274  3.40737  1.95846  3.29442  3.79364  4.22685  3.68473  3.65595  3.15735  2.98548  1.56892  5.00583  3.79675    387 v - - -
          2.68618  4.42225  2.77519  2.73123  3.46354  2.40513  3.72494  3.29354  2.67741  2.69355  4.24690  2.90347  2.73739  3.18146  2.89801  2.37887  2.77519  2.98518  4.58477  3.61503
          0.02815  3.98017  4.70252  0.61958  0.77255  0.48576  0.95510
    384   2.85904  5.16253  2.56581  1.98679  4.45607  3.36062  3.69061  3.91613  2.38385  3.43863  4.30274  2.87303  3.87713  1.59671  2.75739  2.82067  3.10828  3.56533  5.59331  4.23947    388 q - - -
          2.68618  4.42225  2.77519  2.73123  3.46354  2.40513  3.72494  3.29354  2.67741  2.69355  4.24690  2.90347  2.73739  3.18146  2.89801  2.37887  2.77519  2.98518  4.58477  3.61503
          0.02815  3.98017  4.70252  0.61958  0.77255  0.48576  0.95510
    385   1.68668  4.33336  3.73611  3.30330  3.52949  3.51118  4.19380  2.51186  3.18745  1.70289  3.47885  3.58267  4.05555  3.54087  3.46626  2.90374  2.97133  2.35621  5.17418  3.93068    389 a - - -
          2.68618  4.42225  2.77519  2.73123  3.46354  2.40513  3.72494  3.29354  2.67741  2.69355  4.24690  2.90347  2.73739  3.18146  2.89801  2.37887  2.77519  2.98518  4.58477  3.61503
          0.02815  3.98017  4.70252  0.61958  0.77255  0.48576  0.95510
    386   3.12948  4.95938  3.63137  3.12113  4.34135  3.59569  3.90629  3.89125  2.28638  3.38766  4.38580  3.47225  4.09373  3.12195  0.82581  3.20892  3.38855  3.61074  5.38118  4.24613    390 r - - -
          2.68618  4.42225  2.77519  2.73123  3.46354  2.40513  3.72494  3.29354  2.67741  2.69355  4.24690  2.90347  2.73739  3.18146  2.89801  2.37887  2.77519  2.98518  4.58477  3.61503
          0.02815  3.98017  4.70252  0.61958  0.77255  0.48576  0.95510
    387   2.94363  5.50414  1.55109  1.41995  4.79054  3.21918  3.76265  4.30585  2.77739  3.81232  4.66799  2.68496  3.84013  2.92980  3.36937  2.82792  3.23210  3.88264  5.96374  4.46465    391 e - - -
          2.68618  4.42225  2.77519  2.73123  3.46354  2.40513  3.72494  3.29354  2.67741  2.69355  4.24690  2.90347  2.73739  3.18146  2.89801  2.37887  2.77519  2.98518  4.58477  3.61503
          0.02815  3.98017  4.70252  0.61958  0.77255  0.48576  0.95510
    388   2.82566  4.87332  3.30527  2.69525  4.09312  3.57204  3.63404  3.49933  2.10586  2.50492  3.94269  3.13444  3.95078  2.38454  1.70265  2.87574  3.02817  3.23084  5.26577  4.01331    392 r - - -
          2.68618  4.42225  2.77519  2.73123  3.46354  2.40513  3.72494  3.29354  2.67741  2.69355  4.24690  2.90347  2.73739  3.18146  2.89801  2.37887  2.77519  2.98518  4.58477  3.61503
          0.02815  3.98017  4.70252  0.61958  0.77255  0.48576  0.95510
    389   3.07249  5.03848  3.25551  2.85806  4.44954  3.54930  3.82212  3.88579  0.89995  3.42788  4.38447  3.27744  4.04281  3.00817  2.45660  3.10796  3.31822  3.58783  5.46068  4.28935    393 k - - -
          2.68618  4.42225  2.77519  2.73123  3.46354  2.40513  3.72494  3.29354  2.67741  2.69355  4.24690  2.90347  2.73739  3.18146  2.89801  2.37887  2.77519  2.98518  4.58477  3.61503
          0.02815  3.98017  4.70252  0.61958  0.77255  0.48576  0.95510
    390   2.39373  4.74473  3.34745  2.83728  4.24381  3.42995  3.76511  3.59317  2.22302  3.19554  4.11315  3.21476  3.93475  2.94574  1.31975  2.84146  3.04502  3.27524  5.39177  4.16827    394 r - - -
          2.68618  4.42225  2.77519  2.73123  3.46354  2.40513  3.72494  3.29354  2.67741  2.69355  4.24690  2.90347  2.73739  3.18146  2.89801  2.37887  2.77519  2.98518  4.58477  3.61503
          0.02815  3.98017  4.70252  0.61958  0.77255  0.48576  0.95510
    391   2.37027  4.61262  3.01103  2.55972  4.02934  3.30720  3.72703  3.40812  2.51119  3.05462  3.90390  3.02207  3.80301  1.98342  2.90706  2.26068  2.83549  2.79783  5.32097  4.01920    395 q - - -
          2.68618  4.42225  2.77519  2.73123  3.46354  2.40513  3.72494  3.29354  2.67741  2.69355  4.24690  2.90347  2.73739  3.18146  2.89801  2.37887  2.77519  2.98518  4.58477  3.61503
          0.02815  3.98017  4.70252  0.61958  0.77255  0.48576  0.95510
    392   3.27740  4.70827  4.36208  4.00334  3.17919  4.11825  4.62534  2.39013  3.77002  0.75317  3.17018  4.26833  4.53569  4.11255  3.92810  3.70303  3.56709  2.45525  5.09660  3.84448    396 l - - -
          2.68618  4.42225  2.77519  2.73123  3.46354  2.40513  3.72494  3.29354  2.67741  2.69355  4.24690  2.90347  2.73739  3.18146  2.89801  2.37887  2.77519  2.98518  4.58477  3.61503
          0.02815  3.98017  4.70252  0.61958  0.77255  0.48576  0.95510
    393   3.10782  5.24948  0.77507  2.40732  4.64156  3.29451  4.02954  4.25479  3.13460  3.84434  4.82571  2.96874  3.95502  3.26952  3.66473  3.05867  3.44901  3.88281  5.78902  4.49787    397 d - - -
          2.68618  4.42225  2.77519  2.73123  3.46354  2.40513  3.72494  3.29354  2.67741  2.69355  4.24690  2.90347  2.73739  3.18146  2.89801  2.37887  2.77519  2.98518  4.58477  3.61503
          0.02815  3.98017  4.70252  0.61958  0.77255  0.48576  0.95510
    394   2.41856  5.01266  2.47809  1.29149  4.42701  3.26705  3.78925  3.76065  2.65214  3.42251  4.31684  2.86279  3.85047  2.96678  3.10103  2.77282  3.08387  3.41437  5.66883  4.29441    398 e - - -
          2.68618  4.42225  2.77519  2.73123  3.46354  2.40513  3.72494  3.29354  2.67741  2.69355  4.24690  2.90347  2.73739  3.18146  2.89801  2.37887  2.77519  2.98518  4.58477  3.61503
          0.02815  3.98017  4.70252  0.61958  0.77255  0.48576  0.95510
    395   2.46724  4.53363  3.24413  2.68153  3.79884  3.44103  3.71859  3.11605  2.47634  2.79962  3.17572  3.12531  3.86545  2.93068  2.17847  2.71026  2.25273  2.85174  5.14248  3.88087    399 r - - -
          2.68618  4.42225  2.77519  2.73123  3.46354  2.40513  3.72494  3.29354  2.67741  2.69355  4.24690  2.90347  2.73739  3.18146  2.89801  2.37887  2.77519  2.98518  4.58477  3.61503
          0.02815  3.98017  4.70252  0.61958  0.77255  0.48576  0.95510
    396   3.39766  4.76816  4.38633  4.12213  0.85070  4.06050  3.92850  2.90902  4.02666  2.25469  3.62383  4.14165  4.51733  4.16518  4.11975  3.66149  3.69917  2.90747  4.14725  2.50142    400 f - - -
          2.68618  4.42225  2.77519  2.73123  3.46354  2.40513  3.72494  3.29354  2.67741  2.69355  4.24690  2.90347  2.73739  3.18146  2.89801  2.37887  2.77519  2.98518  4.58477  3.61503
          0.02815  3.98017  4.70252  0.61958  0.77255  0.48576  0.95510
    397   3.04773  5.17796  2.53708  0.88147  4.53812  3.34550  3.94286  4.01352  2.83713  3.61377  4.58403  2.99803  3.95549  3.15688  3.25641  3.01977  3.35311  3.68662  5.68944  4.41286    401 e - - -
          2.68618  4.42225  2.77519  2.73123  3.46354  2.40513  3.72494  3.29354  2.67741  2.69355  4.24690  2.90347  2.73739  3.18146  2.89801  2.37887  2.77519  2.98518  4.58477  3.61503
          0.02815  3.98017  4.70252  0.61958  0.77255  0.48576  0.95510
    398   2.81810  4.69230  3.29026  2.83332  3.57368  3.60347  3.83105  2.99371  2.55662  1.81606  3.59611  3.27150  4.02696  1.95216  2.85482  2.94906  3.06144  2.86695  5.09825  3.78003    402 l - - -
          2.68618  4.42225  2.77519  2.73123  3.46354  2.40513  3.72494  3.29354  2.67741  2.69355  4.24690  2.90347  2.73739  3.18146  2.89801  2.37887  2.77519  2.98518  4.58477  3.61503
          0.02815  3.98017  4.70252  0.61958  0.77255  0.48576  0.95510
    399   0.86905  4.24833  3.57411  3.37145  4.16168  3.06977  4.38047  3.30348  3.39052  3.18002  4.20083  3.49314  3.81927  3.72201  3.63300  2.59811  2.88297  2.93922  5.57808  4.39058    403 a - - -
          2.68618  4.42225  2.77519  2.73123  3.46354  2.40513  3.72494  3.29354  2.67741  2.69355  4.24690  2.90347  2.73739  3.18146  2.89801  2.37887  2.77519  2.98518  4.58477  3.61503
          0.02815  3.98017  4.70252  0.61958  0.77255  0.48576  0.95510
    400   3.12948  4.95938  3.63137  3.12113  4.34135  3.59569  3.90629  3.89125  2.28638  3.38766  4.38580  3.47225  4.09373  3.12195  0.82581  3.20892  3.38855  3.61074  5.38118  4.24613    404 r - - -
          2.68618  4.42225  2.77519  2.73123  3.46354  2.40513  3.72494  3.29354  2.67741  2.69355  4.24690  2.90347  2.73739  3.18146  2.89801  2.37887  2.77519  2.98518  4.58477  3.61503
          0.02815  3.98017  4.70252  0.61958  0.77255  0.48576  0.95510
    401   2.06941  4.67023  3.09205  2.57154  3.92404  3.43128  3.67150  3.30079  2.39194  2.65605  3.80017  3.04558  3.85230  2.26065  2.61235  2.70429  2.87009  3.01586  5.21820  3.93109    405 a - - -
          2.68618  4.42225  2.77519  2.73123  3.46354  2.40513  3.72494  3.29354  2.67741  2.69355  4.24690  2.90347  2.73739  3.18146  2.89801  2.37887  2.77519  2.98518  4.58477  3.61503
          0.02815  3.98017  4.70252  0.61958  0.77255  0.48576  0.95510
    402   2.94230  5.50124  1.57333  1.40347  4.78792  3.21975  3.76208  4.30269  2.77530  3.80957  4.66490  2.68579  3.83999  2.92907  3.36624  2.82715  3.23052  3.87987  5.96101  4.46287    406 e - - -
          2.68618  4.42225  2.77519  2.73123  3.46354  2.40513  3.72494  3.29354  2.67741  2.69355  4.24690  2.90347  2.73739  3.18146  2.89801  2.37887  2.77519  2.98518  4.58477  3.61503
          0.02815  3.98017  4.70252  0.61958  0.77255  0.48576  0.95510
    403   3.27740  4.70827  4.36208  4.00334  3.17919  4.11825  4.62534  2.39013  3.77002  0.75317  3.17018  4.26833  4.53569  4.11255  3.92810  3.70303  3.56709  2.45525  5.09660  3.84448    407 l - - -
          2.68618  4.42225  2.77519  2.73123  3.46354  2.40513  3.72494  3.29354  2.67741  2.69355  4.24690  2.90347  2.73739  3.18146  2.89801  2.37887  2.77519  2.98518  4.58477  3.61503
          0.02815  3.98017  4.70252  0.61958  0.77255  0.48576  0.95510
    404   3.04773  5.17796  2.53708  0.88147  4.53812  3.34550  3.94286  4.01352  2.83713  3.61377  4.58403  2.99803  3.95549  3.15688  3.25641  3.01977  3.35311  3.68662  5.68944  4.41286    408 e - - -
          2.68618  4.42225  2.77519  2.73123  3.46354  2.40513  3.72494  3.29354  2.67741  2.69355  4.24690  2.90347  2.73739  3.18146  2.89801  2.37887  2.77519  2.98518  4.58477  3.61503
          0.02815  3.98017  4.70252  0.61958  0.77255  0.48576  0.95510
    405   2.95106  5.51615  1.44356  1.50877  4.80140  3.21664  3.76670  4.31866  2.78927  3.82463  4.68302  2.68198  3.84147  2.93510  3.38576  2.83296  3.24104  3.89456  5.97600  4.47326    409 d - - -
          2.68618  4.42225  2.77519  2.73123  3.46354  2.40513  3.72494  3.29354  2.67741  2.69355  4.24690  2.90347  2.73739  3.18146  2.89801  2.37887  2.77519  2.98518  4.58477  3.61503
          0.02815  3.98017  4.70252  0.61958  0.77255  0.48576  0.95510
    406   1.03085  4.16234  3.53982  3.29078  4.15798  3.00288  4.30692  3.23493  3.28971  3.14471  4.11172  3.40266  3.75381  3.61473  3.55297  2.47931  2.56820  2.85078  5.60086  4.39069    410 a - - -
          2.68618  4.42225  2.77519  2.73123  3.46354  2.40513  3.72494  3.29354  2.67741  2.69355  4.24690  2.90347  2.73739  3.18146  2.89801  2.37887  2.77519  2.98518  4.58477  3.61503
          0.02815  3.98017  4.70252  0.61958  0.77255  0.48576  0.95510
    407   3.04773  5.17796  2.53708  0.88147  4.53812  3.34550  3.94286  4.01352  2.83713  3.61377  4.58403  2.99803  3.95549  3.15688  3.25641  3.01977  3.35311  3.68662  5.68944  4.41286    411 e - - -
          2.68618  4.42225  2.77519  2.73123  3.46354  2.40513  3.72494  3.29354  2.67741  2.69355  4.24690  2.90347  2.73739  3.18146  2.89801  2.37887  2.77519  2.98518  4.58477  3.61503
          0.02815  3.98017  4.70252  0.61958  0.77255  0.48576  0.95510
    408   2.83424  5.08275  3.09896  2.54442  4.46163  3.51732  3.58634  3.85467  1.68615  3.33973  4.16450  3.02068  3.90768  2.04030  2.14040  2.64575  3.03424  3.50563  5.44517  4.18375    412 k - - -
          2.68618  4.42225  2.77519  2.73123  3.46354  2.40513  3.72494  3.29354  2.67741  2.69355  4.24690  2.90347  2.73739  3.18146  2.89801  2.37887  2.77519  2.98518  4.58477  3.61503
          0.02815  3.98017  4.70252  0.61958  0.77255  0.48576  0.95510
    409   1.33355  4.46831  3.11754  2.79463  4.09030  3.21936  3.92534  3.35284  2.35686  3.10804  4.01531  3.16856  3.82885  3.15373  3.02290  2.65006  2.88596  3.01453  5.41875  4.15984    413 a - - -
          2.68618  4.42225  2.77519  2.73123  3.46354  2.40513  3.72494  3.29354  2.67741  2.69355  4.24690  2.90347  2.73739  3.18146  2.89801  2.37887  2.77519  2.98518  4.58477  3.61503
          0.02815  3.98017  4.70252  0.61958  0.77255  0.48576  0.95510
    410   2.69957  4.40424  3.50256  2.97942  2.97455  3.62249  2.58697  2.87840  2.86280  2.55141  3.50845  3.34747  4.01204  3.20839  3.17999  2.89990  2.93592  2.01313  4.52411  2.55731    414 v - - -
          2.68618  4.42225  2.77519  2.73123  3.46354  2.40513  3.72494  3.29354  2.67741  2.69355  4.24690  2.90347  2.73739  3.18146  2.89801  2.37887  2.77519  2.98518  4.58477  3.61503
          0.02815  3.98017  4.70252  0.61958  0.77255  0.48576  0.95510
    411   2.05482  4.66076  3.14070  2.58943  3.87745  3.45253  3.07727  3.29480  2.36577  2.71270  3.78280  3.05869  3.85840  2.84793  2.29463  2.71358  2.86805  3.00923  5.17195  3.87949    415 a - - -
          2.68618  4.42225  2.77519  2.73123  3.46354  2.40513  3.72494  3.29354  2.67741  2.69355  4.24690  2.90347  2.73739  3.18146  2.89801  2.37887  2.77519  2.98518  4.58477  3.61503
          0.02815  3.98017  4.70252  0.61958  0.77255  0.48576  0.95510
    412   1.87814  4.74053  2.45745  2.27353  4.05946  3.32926  3.69646  3.39449  2.55521  3.07803  3.92335  2.92918  3.80740  2.87089  3.01675  2.65028  2.86988  2.75352  5.35926  4.02616    416 a - - -
          2.68618  4.42225  2.77519  2.73123  3.46354  2.40513  3.72494  3.29354  2.67741  2.69355  4.24690  2.90347  2.73739  3.18146  2.89801  2.37887  2.77519  2.98518  4.58477  3.61503
          0.02815  3.98017  4.70252  0.61958  0.77255  0.48576  0.95510
    413   2.00942  4.26027  3.74857  3.23230  3.51398  3.54650  4.10406  2.42933  3.13827  1.82005  3.42953  3.53766  4.03261  3.45596  3.43817  2.88235  2.57076  2.13731  5.09052  3.87674    417 l - - -
          2.68618  4.42225  2.77519  2.73123  3.46354  2.40513  3.72494  3.29354  2.67741  2.69355  4.24690  2.90347  2.73739  3.18146  2.89801  2.37887  2.77519  2.98518  4.58477  3.61503
          0.02815  3.98017  4.70252  0.61958  0.77255  0.48576  0.95510
    414   1.95871  4.18368  3.34376  3.10606  4.27087  2.94517  4.20811  3.63980  3.17544  3.38449  4.24718  3.28021  3.69723  3.48586  3.47798  1.14857  2.73043  3.12706  5.63334  4.39384    418 s - - -
          2.68618  4.42225  2.77519  2.73123  3.46354  2.40513  3.72494  3.29354  2.67741  2.69355  4.24690  2.90347  2.73739  3.18146  2.89801  2.37887  2.77519  2.98518  4.58477  3.61503
          0.02815  3.98017  4.70252  0.61958  0.77255  0.48576  0.95510
    415   2.71567  5.06631  2.55971  1.98421  4.39087  3.31322  3.65122  3.84071  2.28464  3.38296  4.19348  2.38518  3.80774  2.79519  2.90372  2.01201  2.96961  3.46306  5.56557  4.18360    419 e - - -
          2.68618  4.42225  2.77519  2.73123  3.46354  2.40513  3.72494  3.29354  2.67741  2.69355  4.24690  2.90347  2.73739  3.18146  2.89801  2.37887  2.77519  2.98518  4.58477  3.61503
          0.02815  3.98017  4.70252  0.61958  0.77255  0.48576  0.95510
    416   2.05019  4.83228  2.71044  1.87214  4.19358  3.30565  3.68653  3.58406  2.51097  3.20897  4.03861  2.59999  3.80074  2.84834  2.96469  2.65087  2.89957  3.06832  5.44557  4.09695    420 e - - -
          2.68618  4.42225  2.77519  2.73123  3.46354  2.40513  3.72494  3.29354  2.67741  2.69355  4.24690  2.90347  2.73739  3.18146  2.89801  2.37887  2.77519  2.98518  4.58477  3.61503
          0.02815  3.98017  4.70252  0.61958  0.77255  0.48576  0.95510
    417   3.07920  4.40596  4.75129  4.25729  3.53647  4.40362  4.97685  1.24969  4.14075  2.03821  3.34683  4.48157  4.72415  4.40866  4.34243  3.79174  3.34747  1.26583  5.50190  4.29696    421 i - - -
          2.68618  4.42225  2.77519  2.73123  3.46354  2.40513  3.72494  3.29354  2.67741  2.69355  4.24690  2.90347  2.73739  3.18146  2.89801  2.37887  2.77519  2.98518  4.58477  3.61503
          0.02815  3.98017  4.70252  0.61958  0.77255  0.48576  0.95510
    418   3.24722  4.63548  4.62993  4.08547  3.05530  4.40938  4.69818  2.20399  3.88804  0.98944  2.11419  4.37671  4.63886  4.09795  4.05134  3.76340  3.47725  2.32150  5.10510  3.98616    422 l - - -
          2.68618  4.42225  2.77519  2.73123  3.46354  2.40513  3.72494  3.29354  2.67741  2.69355  4.24690  2.90347  2.73739  3.18146  2.89801  2.37887  2.77519  2.98518  4.58477  3.61503
          0.02815  3.98017  4.70252  0.61958  0.77255  0.48576  0.95510
    419   2.78435  5.21730  2.14193  1.66666  4.53258  3.26200  3.69451  4.00573  2.59553  3.53933  4.35872  2.75157  2.35356  2.84574  3.12248  2.72417  3.05342  3.60841  5.71754  4.28609    423 e - - -
          2.68618  4.42225  2.77519  2.73123  3.46354  2.40513  3.72494  3.29354  2.67741  2.69355  4.24690  2.90347  2.73739  3.18146  2.89801  2.37887  2.77519  2.98518  4.58477  3.61503
          0.02815  3.98017  4.70252  0.61958  0.77255  0.48576  0.95510
    420   2.79438  5.31190  2.01309  1.76823  4.61390  3.25566  3.67632  4.10879  2.58105  3.60912  4.41341  2.10284  3.11628  2.81873  3.12727  2.71536  3.05817  3.68909  5.77126  4.31300    424 e - - -
          2.68618  4.42225  2.77519  2.73123  3.46354  2.40513  3.72494  3.29354  2.67741  2.69355  4.24690  2.90347  2.73739  3.18146  2.89801  2.37887  2.77519  2.98518  4.58477  3.61503
          0.02815  3.98017  4.70252  0.61958  0.77255  0.48576  0.95510
    421   2.38964  4.98543  1.86002  2.26258  4.44554  3.22433  3.71966  3.90932  2.61897  3.46745  4.27910  2.54193  3.78367  2.87512  3.13319  2.06315  2.96691  3.49387  5.65958  4.25537    425 d - - -
          2.68618  4.42225  2.77519  2.73123  3.46354  2.40513  3.72494  3.29354  2.67741  2.69355  4.24690  2.90347  2.73739  3.18146  2.89801  2.37887  2.77519  2.98518  4.58477  3.61503
          0.02815  3.98017  4.70252  0.61958  0.77255  0.48576  0.95510
    422   2.62010  4.50341  3.20903  2.51487  3.67333  3.50480  3.74696  2.70463  2.59516  2.66173  3.58673  3.14771  3.90280  2.40055  2.96936  2.76465  2.85548  2.09697  5.08006  3.81345    426 v - - -
          2.68618  4.42225  2.77519  2.73123  3.46354  2.40513  3.72494  3.29354  2.67741  2.69355  4.24690  2.90347  2.73739  3.18146  2.89801  2.37887  2.77519  2.98518  4.58477  3.61503
          0.02815  3.98017  4.70252  0.61958  0.77255  0.48576  0.95510
    423   3.12948  4.95938  3.63137  3.12113  4.34135  3.59569  3.90629  3.89125  2.28638  3.38766  4.38580  3.47225  4.09373  3.12195  0.82581  3.20892  3.38855  3.61074  5.38118  4.24613    427 r - - -
          2.68618  4.42225  2.77519  2.73123  3.46354  2.40513  3.72494  3.29354  2.67741  2.69355  4.24690  2.90347  2.73739  3.18146  2.89801  2.37887  2.77519  2.98518  4.58477  3.61503
          0.02815  3.98017  4.70252  0.61958  0.77255  0.48576  0.95510
    424   3.07249  5.03848  3.25551  2.85806  4.44954  3.54930  3.82212  3.88579  0.89995  3.42788  4.38447  3.27744  4.04281  3.00817  2.45660  3.10796  3.31822  3.58783  5.46068  4.28935    428 k - - -
          2.68618  4.42225  2.77519  2.73123  3.46354  2.40513  3.72494  3.29354  2.67741  2.69355  4.24690  2.90347  2.73739  3.18146  2.89801  2.37887  2.77519  2.98518  4.58477  3.61503
          0.02815  3.98017  4.70252  0.61958  0.77255  0.48576  0.95510
    425   2.83098  5.35654  1.79894  1.87236  4.64652  3.25811  3.68663  4.14398  2.58558  3.64005  4.45455  2.71840  3.81448  2.01799  3.11925  2.74419  3.09479  3.72747  5.79697  4.33710    429 d - - -
          2.68618  4.42225  2.77519  2.73123  3.46354  2.40513  3.72494  3.29354  2.67741  2.69355  4.24690  2.90347  2.73739  3.18146  2.89801  2.37887  2.77519  2.98518  4.58477  3.61503
          0.02815  3.98017  4.70252  0.61958  0.77255  0.48576  0.95510
    426   3.07249  5.03848  3.25551  2.85806  4.44954  3.54930  3.82212  3.88579  0.89995  3.42788  4.38447  3.27744  4.04281  3.00817  2.45660  3.10796  3.31822  3.58783  5.46068  4.28935    430 k - - -
          2.68618  4.42225  2.77519  2.73123  3.46354  2.40513  3.72494  3.29354  2.67741  2.69355  4.24690  2.90347  2.73739  3.18146  2.89801  2.37887  2.77519  2.98518  4.58477  3.61503
          0.02815  3.98017  4.70252  0.61958  0.77255  0.48576  0.95510
    427   3.04773  5.17796  2.53708  0.88147  4.53812  3.34550  3.94286  4.01352  2.83713  3.61377  4.58403  2.99803  3.95549  3.15688  3.25641  3.01977  3.35311  3.68662  5.68944  4.41286    431 e - - -
          2.68618  4.42225  2.77519  2.73123  3.46354  2.40513  3.72494  3.29354  2.67741  2.69355  4.24690  2.90347  2.73739  3.18146  2.89801  2.37887  2.77519  2.98518  4.58477  3.61503
          0.02815  3.98017  4.70252  0.61958  0.77255  0.48576  0.95510
    428   1.85390  4.88883  2.68310  1.95133  4.23516  3.32897  3.69202  3.61480  2.30174  3.23432  4.07652  2.89945  3.82784  2.85678  2.89179  2.70472  2.95394  3.27726  5.46692  4.12891    432 a - - -
          2.68618  4.42225  2.77519  2.73123  3.46354  2.40513  3.72494  3.29354  2.67741  2.69355  4.24690  2.90347  2.73739  3.18146  2.89801  2.37887  2.77519  2.98518  4.58477  3.61503
          0.02815  3.98017  4.70252  0.61958  0.77255  0.48576  0.95510
    429   1.41125  4.26976  3.25515  2.91711  4.10973  3.06344  4.03021  3.41978  2.95043  3.17079  4.02914  2.77220  3.73629  3.27899  3.29844  2.48597  2.19670  3.00584  5.46591  4.22047    433 a - - -
          2.68618  4.42225  2.77519  2.73123  3.46354  2.40513  3.72494  3.29354  2.67741  2.69355  4.24690  2.90347  2.73739  3.18146  2.89801  2.37887  2.77519  2.98518  4.58477  3.61503
          0.02815  3.98017  4.70252  0.61958  0.77255  0.48576  0.95510
    430   2.60101  4.41742  4.20759  3.71356  3.31163  3.95100  4.46849  2.16685  3.55758  1.19028  3.17776  3.98244  4.36321  3.85985  3.78685  3.31666  3.18566  1.95663  5.16642  3.98102    434 l - - -
          2.68618  4.42225  2.77519  2.73123  3.46354  2.40513  3.72494  3.29354  2.67741  2.69355  4.24690  2.90347  2.73739  3.18146  2.89801  2.37887  2.77519  2.98518  4.58477  3.61503
          0.02815  3.98017  4.70252  0.61958  0.77255  0.48576  0.95510
    431   2.47699  4.84528  2.97295  2.44581  4.15682  3.40435  3.60811  3.56911  2.17111  3.14224  3.95691  2.94998  3.81553  2.53242  2.37639  2.16204  2.71951  3.23002  5.34670  4.03050    435 s - - -
          2.68618  4.42225  2.77519  2.73123  3.46354  2.40513  3.72494  3.29354  2.67741  2.69355  4.24690  2.90347  2.73739  3.18146  2.89801  2.37887  2.77519  2.98518  4.58477  3.61503
          0.02815  3.98017  4.70252  0.61958  0.77255  0.48576  0.95510
    432   1.97539  4.56799  3.28349  2.73897  3.86779  3.43431  3.74744  3.17143  2.43171  2.56063  3.77018  3.16120  3.88739  2.95619  2.06130  2.74178  2.89027  2.90640  5.19874  3.93607    436 a - - -
          2.68618  4.42225  2.77519  2.73123  3.46354  2.40513  3.72494  3.29354  2.67741  2.69355  4.24690  2.90347  2.73739  3.18146  2.89801  2.37887  2.77519  2.98518  4.58477  3.61503
          0.02815  3.98017  4.70252  0.61958  0.77255  0.48576  0.95510
    433   3.08664  4.56704  4.09452  3.63122  2.47127  4.00998  3.78093  2.74117  3.43693  1.59683  3.42750  3.81241  4.36519  3.71162  3.63744  3.35309  3.32431  2.67637  4.15338  1.59618    437 y - - -
          2.68618  4.42225  2.77519  2.73123  3.46354  2.40513  3.72494  3.29354  2.67741  2.69355  4.24690  2.90347  2.73739  3.18146  2.89801  2.37887  2.77519  2.98518  4.58477  3.61503
          0.02815  3.98017  4.70252  0.61958  0.77255  0.48576  0.95510
    434   2.32607  5.21851  1.83274  1.93523  4.51835  3.27816  3.66034  3.98800  2.29914  3.51102  4.31515  2.75148  3.80009  2.80113  3.04854  2.69676  3.01478  3.58791  5.68553  4.25475    438 d - - -
          2.68618  4.42225  2.77519  2.73123  3.46354  2.40513  3.72494  3.29354  2.67741  2.69355  4.24690  2.90347  2.73739  3.18146  2.89801  2.37887  2.77519  2.98518  4.58477  3.61503
          0.02815  3.98017  4.70252  0.61958  0.77255  0.48576  0.95510
    435   2.49945  5.01300  2.65754  1.90398  4.31932  3.33885  3.62638  3.75913  2.29012  3.30824  4.11386  2.84328  3.80165  2.51918  2.84638  2.18390  2.92532  3.39168  5.49783  4.12907    439 e - - -
          2.68618  4.42225  2.77519  2.73123  3.46354  2.40513  3.72494  3.29354  2.67741  2.69355  4.24690  2.90347  2.73739  3.18146  2.89801  2.37887  2.77519  2.98518  4.58477  3.61503
          0.02815  3.98017  4.70252  0.61958  0.77255  0.48576  0.95510
    436   1.37733  4.15744  3.54336  3.21394  4.10724  3.01737  4.21849  3.23229  3.19228  3.11544  4.03450  3.36269  3.74096  3.51060  3.48340  2.46458  1.82774  2.84430  5.52519  4.31635    440 a - - -
          2.68618  4.42225  2.77519  2.73123  3.46354  2.40513  3.72494  3.29354  2.67741  2.69355  4.24690  2.90347  2.73739  3.18146  2.89801  2.37887  2.77519  2.98518  4.58477  3.61503
          0.08953  3.98017  2.70374  0.61958  0.77255  0.48576  0.95510
    437   2.65119  4.76243  2.73470  2.48663  4.26023  2.01860  3.77727  3.74829  2.54351  3.32993  4.19490  2.96468  3.81291  1.90041  2.91403  2.69790  2.97520  3.36656  5.48532  4.16956    441 q - - -
          2.68618  4.42225  2.77519  2.73123  3.46354  2.40513  3.72494  3.29354  2.67741  2.69355  4.24690  2.90347  2.73739  3.18146  2.89801  2.37887  2.77519  2.98518  4.58477  3.61503
          0.02990  3.92055  4.64289  0.61958  0.77255  0.54296  0.86994
    438   2.00701  4.21295  3.20492  3.04373  4.31835  1.22360  4.21349  3.69340  3.20613  3.43506  4.31480  3.25354  3.69403  3.50219  3.50577  2.45164  2.77412  3.17744  5.63988  4.43586    442 g - - -
          2.68618  4.42225  2.77519  2.73123  3.46354  2.40513  3.72494  3.29354  2.67741  2.69355  4.24690  2.90347  2.73739  3.18146  2.89801  2.37887  2.77519  2.98518  4.58477  3.61503
          0.02990  3.92055  4.64289  0.61958  0.77255  0.45159  1.01230
    439   2.48705  4.98784  2.91573  2.43468  4.28945  3.43403  2.87205  3.71841  1.98821  3.25342  4.07023  2.94246  3.84738  2.08816  2.56465  2.72118  2.94569  3.37158  5.41173  4.09481    443 k - - -
          2.68618  4.42225  2.77519  2.73123  3.46354  2.40513  3.72494  3.29354  2.67741  2.69355  4.24690  2.90347  2.73739  3.18146  2.89801  2.37887  2.77519  2.98518  4.58477  3.61503
          0.02815  3.98017  4.70252  0.61958  0.77255  0.48576  0.95510
    440   2.01800  4.84103  2.44043  2.37024  4.11252  3.31292  2.40920  3.59267  2.53237  3.19584  4.03092  2.89191  3.80816  2.85861  2.98997  2.66630  2.91356  3.25015  5.39512  4.02551    444 a - - -
          2.68618  4.42225  2.77519  2.73123  3.46354  2.40513  3.72494  3.29354  2.67741  2.69355  4.24690  2.90347  2.73739  3.18146  2.89801  2.37887  2.77519  2.98518  4.58477  3.61503
          0.02815  3.98017  4.70252  0.61958  0.77255  0.48576  0.95510
    441   2.68125  4.98635  2.65274  2.06206  4.31529  2.70912  3.64397  3.75104  2.41842  3.30821  4.12031  2.85228  3.80518  2.09001  2.86345  2.67016  2.63555  3.38443  5.50280  4.13888    445 e - - -
          2.68618  4.42225  2.77519  2.73123  3.46354  2.40513  3.72494  3.29354  2.67741  2.69355  4.24690  2.90347  2.73739  3.18146  2.89801  2.37887  2.77519  2.98518  4.58477  3.61503
          0.02815  3.98017  4.70252  0.61958  0.77255  0.48576  0.95510
    442   2.81821  5.12939  2.89538  1.80046  4.49278  3.46042  3.59814  3.90212  1.84022  3.38869  4.20690  2.95030  3.88125  2.72676  2.11947  2.79031  3.02971  3.53893  5.50181  4.20454    446 e - - -
          2.68618  4.42225  2.77519  2.73123  3.46354  2.40513  3.72494  3.29354  2.67741  2.69355  4.24690  2.90347  2.73739  3.18146  2.89801  2.37887  2.77519  2.98518  4.58477  3.61503
          0.02815  3.98017  4.70252  0.61958  0.77255  0.48576  0.95510
    443   2.77929  4.98133  3.03461  2.53605  4.35780  2.96053  3.62155  3.77196  2.13931  3.29209  4.12483  3.01355  3.88743  2.02522  1.87810  2.78691  3.00450  3.42542  5.42547  4.14884    447 r - - -
          2.68618  4.42225  2.77519  2.73123  3.46354  2.40513  3.72494  3.29354  2.67741  2.69355  4.24690  2.90347  2.73739  3.18146  2.89801  2.37887  2.77519  2.98518  4.58477  3.61503
          0.02815  3.98017  4.70252  0.61958  0.77255  0.48576  0.95510
    444   2.13037  4.79087  2.83251  1.94941  4.08025  3.35717  3.64982  3.46834  2.45206  3.09537  3.53702  2.65803  3.80325  2.81030  2.89696  2.64238  2.85953  3.14336  5.34460  4.00958    448 e - - -
          2.68618  4.42225  2.77519  2.73123  3.46354  2.40513  3.72494  3.29354  2.67741  2.69355  4.24690  2.90347  2.73739  3.18146  2.89801  2.37887  2.77519  2.98518  4.58477  3.61503
          0.02815  3.98017  4.70252  0.61958  0.77255  0.48576  0.95510
    445   2.77113  5.23851  2.30156  1.72475  4.55003  3.31096  3.63836  4.02060  1.90919  3.51702  4.31623  2.77752  3.81156  2.64372  2.88718  2.70868  3.01693  3.61652  5.66501  4.25434    449 e - - -
          2.68618  4.42225  2.77519  2.73123  3.46354  2.40513  3.72494  3.29354  2.67741  2.69355  4.24690  2.90347  2.73739  3.18146  2.89801  2.37887  2.77519  2.98518  4.58477  3.61503
          0.02815  3.98017  4.70252  0.61958  0.77255  0.48576  0.95510
    446   3.07671  4.51723  4.32132  3.79888  2.75400  4.08160  4.09639  2.51907  3.54530  1.05723  3.12514  4.00027  4.40623  3.82603  3.71332  3.44272  3.31056  2.55191  3.25142  3.04634    450 l - - -
          2.68618  4.42225  2.77519  2.73123  3.46354  2.40513  3.72494  3.29354  2.67741  2.69355  4.24690  2.90347  2.73739  3.18146  2.89801  2.37887  2.77519  2.98518  4.58477  3.61503
          0.02815  3.98017  4.70252  0.61958  0.77255  0.48576  0.95510
    447   2.69694  4.59971  3.33463  2.73796  3.72727  3.55770  3.70382  2.82770  2.37996  2.20500  3.63364  3.17841  3.93278  2.64564  2.07246  2.82083  2.91564  2.86245  5.09100  3.83717    451 r - - -
          2.68618  4.42225  2.77519  2.73123  3.46354  2.40513  3.72494  3.29354  2.67741  2.69355  4.24690  2.90347  2.73739  3.18146  2.89801  2.37887  2.77519  2.98518  4.58477  3.61503
          0.02815  3.98017  4.70252  0.61958  0.77255  0.48576  0.95510
    448   2.44324  4.79080  2.97017  1.98011  4.04411  3.42378  3.63334  3.41852  2.34914  2.59650  3.88258  2.97401  3.83521  2.79441  2.41522  2.68670  2.87786  3.11493  5.29294  3.98367    452 e - - -
          2.68618  4.42225  2.77519  2.73123  3.46354  2.40513  3.72494  3.29354  2.67741  2.69355  4.24690  2.90347  2.73739  3.18146  2.89801  2.37887  2.77519  2.98518  4.58477  3.61503
          0.02815  3.98017  4.70252  0.61958  0.77255  0.48576  0.95510
    449   2.85905  5.02561  2.85291  2.51265  4.01992  3.45033  2.99726  3.78187  2.28557  3.28969  4.17794  3.00286  3.92168  1.52791  2.59738  2.85810  3.09630  3.46163  5.28013  3.87757    453 q - - -
          2.68618  4.42225  2.77519  2.73123  3.46354  2.40513  3.72494  3.29354  2.67741  2.69355  4.24690  2.90347  2.73739  3.18146  2.89801  2.37887  2.77519  2.98518  4.58477  3.61503
          0.02815  3.98017  4.70252  0.61958  0.77255  0.48576  0.95510
    450   3.14505  4.57281  4.51632  4.03027  3.16770  4.25417  4.68517  2.12383  3.83314  0.97708  3.03784  4.29182  4.58574  4.10202  4.01652  3.64649  3.41356  1.93185  5.16839  3.97390    454 l - - -
          2.68618  4.42225  2.77519  2.73123  3.46354  2.40513  3.72494  3.29354  2.67741  2.69355  4.24690  2.90347  2.73739  3.18146  2.89801  2.37887  2.77519  2.98518  4.58477  3.61503
          0.02815  3.98017  4.70252  0.61958  0.77255  0.48576  0.95510
    451   2.62620  4.79631  2.97294  2.46724  4.11108  3.39546  3.62891  3.51894  2.23666  3.10782  3.93147  2.96512  3.81941  2.54938  2.53266  2.10290  2.42009  3.18802  5.32695  4.01751    455 s - - -
          2.68618  4.42225  2.77519  2.73123  3.46354  2.40513  3.72494  3.29354  2.67741  2.69355  4.24690  2.90347  2.73739  3.18146  2.89801  2.37887  2.77519  2.98518  4.58477  3.61503
          0.02815  3.98017  4.70252  0.61958  0.77255  0.48576  0.95510
    452   3.08516  4.52504  4.15990  3.67734  1.58682  4.00880  2.87348  3.00436  3.55531  2.09324  3.61248  3.76582  4.34798  3.71523  3.73802  3.31206  3.30970  2.85176  3.85481  1.84026    456 f - - -
          2.68618  4.42225  2.77519  2.73123  3.46354  2.40513  3.72494  3.29354  2.67741  2.69355  4.24690  2.90347  2.73739  3.18146  2.89801  2.37887  2.77519  2.98518  4.58477  3.61503
          0.02815  3.98017  4.70252  0.61958  0.77255  0.48576  0.95510
    453   3.27690  4.63463  4.64143  4.15078  1.81445  4.36806  4.30267  2.35124  4.00607  1.12857  3.00445  4.30924  4.62433  4.12417  4.12944  3.73205  3.50848  2.45048  4.56607  3.09145    457 l - - -
          2.68618  4.42225  2.77519  2.73123  3.46354  2.40513  3.72494  3.29354  2.67741  2.69355  4.24690  2.90347  2.73739  3.18146  2.89801  2.37887  2.77519  2.98518  4.58477  3.61503
          0.02815  3.98017  4.70252  0.61958  0.77255  0.48576  0.95510
    454   2.86191  5.19662  2.61941  1.61977  4.54023  3.38371  3.66272  3.96226  1.73849  3.47662  4.31726  2.88115  3.87792  2.80744  2.65689  2.81712  3.09869  3.59777  5.60675  4.27063    458 e - - -
          2.68618  4.42225  2.77519  2.73123  3.46354  2.40513  3.72494  3.29354  2.67741  2.69355  4.24690  2.90347  2.73739  3.18146  2.89801  2.37887  2.77519  2.98518  4.58477  3.61503
          0.02815  3.98017  4.70252  0.61958  0.77255  0.48576  0.95510
    455   2.98312  5.16607  3.34543  2.69784  4.60118  3.62685  3.58206  3.95550  1.57145  3.39482  4.24327  3.12769  3.98940  2.26043  1.63067  2.96763  3.15208  3.62333  5.44944  4.25504    459 k - - -
          2.68618  4.42225  2.77519  2.73123  3.46354  2.40513  3.72494  3.29354  2.67741  2.69355  4.24690  2.90347  2.73739  3.18146  2.89801  2.37887  2.77519  2.98518  4.58477  3.61503
          0.02815  3.98017  4.70252  0.61958  0.77255  0.48576  0.95510
    456   2.84538  5.20003  2.50838  1.72985  4.49566  3.33941  3.68335  3.96016  2.41417  3.47625  4.32636  2.83687  3.86009  1.81845  2.81639  2.79612  3.09598  3.59509  5.63054  4.25667    460 e - - -
          2.68626  4.42233  2.77528  2.73111  3.46362  2.40521  3.72503  3.29362  2.67709  2.69363  4.24698  2.90343  2.73748  3.18104  2.89809  2.37895  2.77528  2.98498  4.58485  3.61511
          0.24050  1.58626  4.70252  0.95163  0.48794  0.48576  0.95510
    457   2.93797  5.07160  3.24545  2.68747  4.42753  3.57373  3.62439  3.85149  1.99975  3.32418  4.19913  3.12325  3.97554  1.94112  1.57021  2.94287  3.13501  3.53317  5.41223  4.18323    464 r - - -
          2.68618  4.42225  2.77519  2.73123  3.46354  2.40513  3.72494  3.29354  2.67741  2.69355  4.24690  2.90347  2.73739  3.18146  2.89801  2.37887  2.77519  2.98518  4.58477  3.61503
          0.02815  3.98017  4.70252  0.61958  0.77255  0.48576  0.95510
    458   1.89188  4.50432  3.13566  2.33909  3.74606  3.42668  3.76821  2.99732  2.63480  2.73622  2.90810  3.12011  3.87223  2.99783  3.02387  2.71839  2.84685  2.75044  5.14474  3.87239    465 a - - -
          2.68618  4.42225  2.77519  2.73123  3.46354  2.40513  3.72494  3.29354  2.67741  2.69355  4.24690  2.90347  2.73739  3.18146  2.89801  2.37887  2.77519  2.98518  4.58477  3.61503
          0.02815  3.98017  4.70252  0.61958  0.77255  0.48576  0.95510
    459   3.07249  5.03848  3.25551  2.85806  4.44954  3.54930  3.82212  3.88579  0.89995  3.42788  4.38447  3.27744  4.04281  3.00817  2.45660  3.10796  3.31822  3.58783  5.46068  4.28935    466 k - - -
          2.68618  4.42225  2.77519  2.73123  3.46354  2.40513  3.72494  3.29354  2.67741  2.69355  4.24690  2.90347  2.73739  3.18146  2.89801  2.37887  2.77519  2.98518  4.58477  3.61503
          0.02815  3.98017  4.70252  0.61958  0.77255  0.48576  0.95510
    460   2.91847  5.06202  3.20325  2.66352  4.40853  3.55704  3.62678  3.83978  2.02379  3.31782  4.19079  3.10691  3.96434  1.79473  1.71632  2.92319  3.12036  3.51930  5.41255  4.17325    467 r - - -
          2.68618  4.42225  2.77519  2.73123  3.46354  2.40513  3.72494  3.29354  2.67741  2.69355  4.24690  2.90347  2.73739  3.18146  2.89801  2.37887  2.77519  2.98518  4.58477  3.61503
          0.02815  3.98017  4.70252  0.61958  0.77255  0.48576  0.95510
    461   2.89907  5.06360  3.26627  2.66395  4.48620  3.56677  3.60155  3.85677  1.48920  3.34007  4.18547  3.10303  3.95524  2.73677  1.76171  2.63152  3.09415  3.52207  5.42877  4.21008    468 k - - -
          2.68618  4.42225  2.77519  2.73123  3.46354  2.40513  3.72494  3.29354  2.67741  2.69355  4.24690  2.90347  2.73739  3.18146  2.89801  2.37887  2.77519  2.98518  4.58477  3.61503
          0.02815  3.98017  4.70252  0.61958  0.77255  0.48576  0.95510
    462   3.07249  5.03848  3.25551  2.85806  4.44954  3.54930  3.82212  3.88579  0.89995  3.42788  4.38447  3.27744  4.04281  3.00817  2.45660  3.10796  3.31822  3.58783  5.46068  4.28935    469 k - - -
          2.68618  4.42225  2.77519  2.73123  3.46354  2.40513  3.72494  3.29354  2.67741  2.69355  4.24690  2.90347  2.73739  3.18146  2.89801  2.37887  2.77519  2.98518  4.58477  3.61503
          0.02815  3.98017  4.70252  0.61958  0.77255  0.48576  0.95510
    463   2.49554  4.32084  3.46867  2.90729  3.49921  3.54036  3.84811  2.54130  2.80799  2.30978  3.43671  3.30751  3.94466  3.15473  2.89524  2.80709  2.09244  2.31443  4.96754  3.73220    470 t - - -
          2.68618  4.42225  2.77519  2.73123  3.46354  2.40513  3.72494  3.29354  2.67741  2.69355  4.24690  2.90347  2.73739  3.18146  2.89801  2.37887  2.77519  2.98518  4.58477  3.61503
          0.02815  3.98017  4.70252  0.61958  0.77255  0.48576  0.95510
    464   1.96691  4.23582  3.95160  3.43544  2.89835  3.66865  4.20287  2.25936  3.35815  2.26632  3.36511  3.69851  4.13178  3.63198  3.62608  3.00848  2.94844  1.62896  5.02590  3.78201    471 v - - -
          2.68618  4.42225  2.77519  2.73123  3.46354  2.40513  3.72494  3.29354  2.67741  2.69355  4.24690  2.90347  2.73739  3.18146  2.89801  2.37887  2.77519  2.98518  4.58477  3.61503
          0.02815  3.98017  4.70252  0.61958  0.77255  0.48576  0.95510
    465   2.39871  4.27244  4.28666  3.72621  2.57872  3.99908  4.32271  1.65894  3.61781  1.79157  3.13335  3.96966  4.33107  3.83811  3.81766  3.30931  3.07924  2.01894  4.92965  3.71498    472 i - - -
          2.68618  4.42225  2.77519  2.73123  3.46354  2.40513  3.72494  3.29354  2.67741  2.69355  4.24690  2.90347  2.73739  3.18146  2.89801  2.37887  2.77519  2.98518  4.58477  3.61503
          0.02815  3.98017  4.70252  0.61958  0.77255  0.48576  0.95510
    466   1.25697  4.14631  3.54244  3.18544  4.05058  2.52847  4.17823  3.25881  3.17394  3.09800  3.98959  3.34538  3.73122  3.47562  3.47549  2.45471  2.71364  2.51234  5.46096  4.24679    473 a - - -
          2.68618  4.42225  2.77519  2.73123  3.46354  2.40513  3.72494  3.29354  2.67741  2.69355  4.24690  2.90347  2.73739  3.18146  2.89801  2.37887  2.77519  2.98518  4.58477  3.61503
          0.02815  3.98017  4.70252  0.61958  0.77255  0.48576  0.95510
    467   1.75074  4.22743  3.59393  3.07566  3.58189  3.38880  3.98633  2.67401  3.00404  2.57130  3.09311  3.38786  3.90745  3.31830  3.32704  2.50533  2.80107  2.10833  5.06650  3.83999    474 a - - -
          2.68618  4.42225  2.77519  2.73123  3.46354  2.40513  3.72494  3.29354  2.67741  2.69355  4.24690  2.90347  2.73739  3.18146  2.89801  2.37887  2.77519  2.98518  4.58477  3.61503
          0.02815  3.98017  4.70252  0.61958  0.77255  0.48576  0.95510
    468   1.65955  4.15789  3.38838  3.10580  4.27298  1.61896  4.19324  3.61646  3.17550  3.35225  4.19094  3.27646  3.68231  3.46278  3.49281  2.39425  2.37533  3.10135  5.62256  4.41147    475 g - - -
          2.68618  4.42225  2.77519  2.73123  3.46354  2.40513  3.72494  3.29354  2.67741  2.69355  4.24690  2.90347  2.73739  3.18146  2.89801  2.37887  2.77519  2.98518  4.58477  3.61503
          0.02815  3.98017  4.70252  0.61958  0.77255  0.48576  0.95510
    469   3.08926  4.44038  4.66646  4.10103  3.18832  4.34797  4.69415  1.76423  3.98582  1.45392  2.14988  4.34864  4.59355  4.14866  4.14439  3.67768  3.31931  1.75002  5.14513  4.03960    476 l - - -
          2.68618  4.42225  2.77519  2.73123  3.46354  2.40513  3.72494  3.29354  2.67741  2.69355  4.24690  2.90347  2.73739  3.18146  2.89801  2.37887  2.77519  2.98518  4.58477  3.61503
          0.02815  3.98017  4.70252  0.61958  0.77255  0.48576  0.95510
    470   2.84353  2.97943  4.34973  3.79394  2.75119  3.95917  4.28471  2.24091  3.65780  1.29778  3.08110  3.98886  4.31353  3.85998  3.82567  3.28678  3.09418  2.17530  4.81823  3.55729    477 l - - -
          2.68527  4.42236  2.77530  2.73134  3.46298  2.40524  3.72505  3.29365  2.67752  2.69356  4.24701  2.90358  2.73750  3.18157  2.89812  2.37898  2.77509  2.98529  4.58488  3.61514
          0.24050  1.58626  4.70252  1.17273  0.37037  0.48576  0.95510
    471   2.08119  4.25228  3.94833  3.44740  1.96382  3.64538  4.10736  2.42986  3.36223  2.18451  3.31435  3.68365  4.11284  3.62027  3.60925  2.99125  2.96018  2.12762  4.81720  3.48006    482 f - - -
          2.68618  4.42225  2.77519  2.73123  3.46354  2.40513  3.72494  3.29354  2.67741  2.69355  4.24690  2.90347  2.73739  3.18146  2.89801  2.37887  2.77519  2.98518  4.58477  3.61503
          0.02815  3.98017  4.70252  0.61958  0.77255  0.48576  0.95510
    472   2.29484  3.07593  4.18787  3.62913  3.33326  3.81145  4.25266  1.63021  3.51310  2.20126  3.00571  3.84445  4.20807  3.75999  3.71936  3.13245  2.94969  1.94246  4.95414  3.75930    483 i - - -
          2.68618  4.42225  2.77519  2.73123  3.46354  2.40513  3.72494  3.29354  2.67741  2.69355  4.24690  2.90347  2.73739  3.18146  2.89801  2.37887  2.77519  2.98518  4.58477  3.61503
          0.02815  3.98017  4.70252  0.61958  0.77255  0.48576  0.95510
    473   2.45647  3.02233  4.24142  3.68314  3.35936  3.86989  4.30839  1.98046  3.57232  1.95738  3.28331  3.89943  4.25580  3.81668  3.77827  3.19136  2.98085  1.55171  4.99790  3.80124    484 v - - -
          2.68618  4.42225  2.77519  2.73123  3.46354  2.40513  3.72494  3.29354  2.67741  2.69355  4.24690  2.90347  2.73739  3.18146  2.89801  2.37887  2.77519  2.98518  4.58477  3.61503
          0.02815  3.98017  4.70252  0.61958  0.77255  0.48576  0.95510
    474   2.02647  4.33838  4.00192  3.47400  3.37282  3.83847  4.27675  2.02204  3.35708  1.60417  3.26475  3.78317  4.24229  3.66143  3.62650  3.16507  3.05610  2.08413  5.09525  3.89105    485 l - - -
          2.68618  4.42225  2.77519  2.73123  3.46354  2.40513  3.72494  3.29354  2.67741  2.69355  4.24690  2.90347  2.73739  3.18146  2.89801  2.37887  2.77519  2.98518  4.58477  3.61503
          0.02815  3.98017  4.70252  0.61958  0.77255  0.48576  0.95510
    475   1.86502  4.30055  3.83224  3.40219  1.83413  3.54556  4.04854  2.62901  3.34112  2.31540  3.44707  3.62380  4.07143  3.60818  3.59384  2.93067  2.98210  2.47200  4.73343  3.30139    486 f - - -
          2.68618  4.42225  2.77519  2.73123  3.46354  2.40513  3.72494  3.29354  2.67741  2.69355  4.24690  2.90347  2.73739  3.18146  2.89801  2.37887  2.77519  2.98518  4.58477  3.61503
          0.02815  3.98017  4.70252  0.61958  0.77255  0.48576  0.95510
    476   2.35342  4.24776  3.63700  3.11792  3.14977  3.53467  3.95824  2.60109  3.03802  1.69660  3.36847  3.44671  3.98486  3.34491  3.33989  2.43578  2.85590  2.41562  4.90000  3.64423    487 l - - -
          2.68618  4.42225  2.77519  2.73123  3.46354  2.40513  3.72494  3.29354  2.67741  2.69355  4.24690  2.90347  2.73739  3.18146  2.89801  2.37887  2.77519  2.98518  4.58477  3.61503
          0.02815  3.98017  4.70252  0.61958  0.77255  0.48576  0.95510
    477   3.19743  4.55887  4.67951  4.12223  1.97986  4.37212  4.50102  2.26937  3.99077  1.15398  2.50296  4.34101  4.59325  4.09919  4.11720  3.70100  3.41707  2.38665  4.82665  3.54754    488 l - - -
          2.68618  4.42225  2.77519  2.73123  3.46354  2.40513  3.72494  3.29354  2.67741  2.69355  4.24690  2.90347  2.73739  3.18146  2.89801  2.37887  2.77519  2.98518  4.58477  3.61503
          0.02815  3.98017  4.70252  0.61958  0.77255  0.48576  0.95510
    478   3.27759  4.63528  4.64450  4.15253  1.84609  4.37157  4.31489  2.34619  4.00805  1.11133  2.99855  4.31445  4.62627  4.12634  4.13177  3.73554  3.50899  2.44726  4.57946  3.11087    489 l - - -
          2.68618  4.42225  2.77519  2.73123  3.46354  2.40513  3.72494  3.29354  2.67741  2.69355  4.24690  2.90347  2.73739  3.18146  2.89801  2.37887  2.77519  2.98518  4.58477  3.61503
          0.02815  3.98017  4.70252  0.61958  0.77255  0.48576  0.95510
    479   2.81937  5.07360  2.90171  2.47743  4.44775  3.12489  3.62272  3.86132  1.66558  3.36547  4.19679  2.97190  3.88984  1.97602  2.45972  2.80542  3.04160  3.50650  5.48695  4.19796    490 k - - -
          2.68618  4.42225  2.77519  2.73123  3.46354  2.40513  3.72494  3.29354  2.67741  2.69355  4.24690  2.90347  2.73739  3.18146  2.89801  2.37887  2.77519  2.98518  4.58477  3.61503
          0.02815  3.98017  4.70252  0.61958  0.77255  0.48576  0.95510
    480   2.84788  5.18951  2.52508  1.81186  4.48505  3.34552  3.68410  3.94775  2.40386  3.46539  4.31847  2.84637  3.86417  1.73857  2.79812  2.80152  3.09773  3.58633  5.61965  4.25147    491 q - - -
          2.68618  4.42225  2.77519  2.73123  3.46354  2.40513  3.72494  3.29354  2.67741  2.69355  4.24690  2.90347  2.73739  3.18146  2.89801  2.37887  2.77519  2.98518  4.58477  3.61503
          0.02815  3.98017  4.70252  0.61958  0.77255  0.48576  0.95510
    481   3.04107  4.57810  4.09061  3.66601  2.56671  3.83489  3.82169  2.93676  3.36486  2.40317  3.61963  3.80564  4.29455  3.72986  3.54476  3.27647  3.33346  2.61064  1.32768  2.60701    492 w - - -
          2.68618  4.42225  2.77519  2.73123  3.46354  2.40513  3.72494  3.29354  2.67741  2.69355  4.24690  2.90347  2.73739  3.18146  2.89801  2.37887  2.77519  2.98518  4.58477  3.61503
          0.02815  3.98017  4.70252  0.61958  0.77255  0.48576  0.95510
    482   3.16502  4.49857  4.75816  4.20382  2.40476  4.40739  4.63695  1.56848  4.07938  1.29859  2.95169  4.41412  4.63399  4.19834  4.20318  3.74577  3.39154  2.11106  4.97988  3.75138    493 l - - -
          2.68618  4.42225  2.77519  2.73123  3.46354  2.40513  3.72494  3.29354  2.67741  2.69355  4.24690  2.90347  2.73739  3.18146  2.89801  2.37887  2.77519  2.98518  4.58477  3.61503
          0.02815  3.98017  4.70252  0.61958  0.77255  0.48576  0.95510
    483   2.65988  4.48275  3.40825  3.03443  3.66594  3.40391  4.03208  2.99746  2.92476  2.11581  3.74313  3.38691  1.56339  3.33935  3.22795  2.84258  3.00563  2.79960  5.18158  3.88248    494 p - - -
          2.68618  4.42225  2.77519  2.73123  3.46354  2.40513  3.72494  3.29354  2.67741  2.69355  4.24690  2.90347  2.73739  3.18146  2.89801  2.37887  2.77519  2.98518  4.58477  3.61503
          0.02815  3.98017  4.70252  0.61958  0.77255  0.48576  0.95510
    484   1.35740  4.14951  3.37679  3.10498  4.29391  1.99590  4.19990  3.69463  3.19522  3.39369  4.21805  3.26976  3.67123  3.47077  3.51439  2.13201  2.69078  3.14750  5.63695  4.42441    495 a - - -
          2.68618  4.42225  2.77519  2.73123  3.46354  2.40513  3.72494  3.29354  2.67741  2.69355  4.24690  2.90347  2.73739  3.18146  2.89801  2.37887  2.77519  2.98518  4.58477  3.61503
          0.02815  3.98017  4.70252  0.61958  0.77255  0.48576  0.95510
    485   2.01569  4.20046  3.76416  3.25164  3.51257  3.08465  4.09196  1.83565  3.17656  2.46008  3.45301  3.53552  4.00941  3.47394  3.46810  2.85394  2.85573  2.06672  5.04829  3.83115    496 i - - -
          2.68618  4.42225  2.77519  2.73123  3.46354  2.40513  3.72494  3.29354  2.67741  2.69355  4.24690  2.90347  2.73739  3.18146  2.89801  2.37887  2.77519  2.98518  4.58477  3.61503
          0.02815  3.98017  4.70252  0.61958  0.77255  0.48576  0.95510
    486   2.56771  3.65610  3.79711  3.23890  2.68892  3.58632  3.93745  2.54248  3.14676  1.90884  3.26697  3.52138  4.00103  3.41390  3.40849  2.25594  2.82621  2.35488  4.73578  3.47139    497 l - - -
          2.68618  4.42225  2.77519  2.73123  3.46354  2.40513  3.72494  3.29354  2.67741  2.69355  4.24690  2.90347  2.73739  3.18146  2.89801  2.37887  2.77519  2.98518  4.58477  3.61503
          0.02815  3.98017  4.70252  0.61958  0.77255  0.48576  0.95510
    487   3.08955  4.43371  4.70232  4.14088  2.22497  4.32917  4.59565  1.64417  4.02076  1.43934  2.97933  4.34484  4.57712  4.15211  4.14951  3.66063  3.31814  1.96046  4.98356  3.77590    498 l - - -
          2.68618  4.42225  2.77519  2.73123  3.46354  2.40513  3.72494  3.29354  2.67741  2.69355  4.24690  2.90347  2.73739  3.18146  2.89801  2.37887  2.77519  2.98518  4.58477  3.61503
          0.02815  3.98017  4.70252  0.61958  0.77255  0.48576  0.95510
    488   2.13392  4.18402  3.51665  3.08851  3.88070  2.01888  4.07088  3.05546  3.06272  2.91475  3.81154  3.32522  3.77731  3.36795  3.38755  2.52778  2.39152  2.03874  5.30497  4.08404    499 g - - -
          2.68618  4.42225  2.77519  2.73123  3.46354  2.40513  3.72494  3.29354  2.67741  2.69355  4.24690  2.90347  2.73739  3.18146  2.89801  2.37887  2.77519  2.98518  4.58477  3.61503
          0.02815  3.98017  4.70252  0.61958  0.77255  0.48576  0.95510
    489   1.82692  4.33126  3.27556  2.81122  3.82053  2.80205  3.87212  3.15842  2.79163  2.41105  3.74822  3.18019  2.84421  3.12489  3.16423  2.58269  2.76472  2.84212  5.20668  3.95232    500 a - - -
          2.68618  4.42225  2.77519  2.73123  3.46354  2.40513  3.72494  3.29354  2.67741  2.69355  4.24690  2.90347  2.73739  3.18146  2.89801  2.37887  2.77519  2.98518  4.58477  3.61503
          0.02815  3.98017  4.70252  0.61958  0.77255  0.48576  0.95510
    490   1.53071  4.22455  3.59787  3.15045  3.70187  3.30538  4.08386  2.23032  3.08431  2.67442  3.65068  3.41679  3.89375  3.41076  3.39171  2.49886  2.81407  2.45478  5.19829  3.96382    501 a - - -
          2.68618  4.42225  2.77519  2.73123  3.46354  2.40513  3.72494  3.29354  2.67741  2.69355  4.24690  2.90347  2.73739  3.18146  2.89801  2.37887  2.77519  2.98518  4.58477  3.61503
          0.02815  3.98017  4.70252  0.61958  0.77255  0.48576  0.95510
    491   2.36613  4.28796  3.64915  3.22058  3.48608  3.47115  4.08929  2.60548  3.09335  1.44190  3.47120  3.50546  4.00374  3.45692  3.36403  2.57460  2.91495  2.42791  5.06916  3.81905    502 l - - -
          2.68618  4.42225  2.77519  2.73123  3.46354  2.40513  3.72494  3.29354  2.67741  2.69355  4.24690  2.90347  2.73739  3.18146  2.89801  2.37887  2.77519  2.98518  4.58477  3.61503
          0.02815  3.98017  4.70252  0.61958  0.77255  0.48576  0.95510
    492   3.18033  4.51244  4.76374  4.20260  3.17791  4.46346  4.80984  1.68807  4.08293  1.16051  2.72147  4.46387  4.67921  4.23390  4.23670  3.80352  3.40911  1.86498  5.20644  4.11744    503 l - - -
          2.68618  4.42225  2.77519  2.73123  3.46354  2.40513  3.72494  3.29354  2.67741  2.69355  4.24690  2.90347  2.73739  3.18146  2.89801  2.37887  2.77519  2.98518  4.58477  3.61503
          0.02815  3.98017  4.70252  0.61958  0.77255  0.48576  0.95510
    493   3.11891  4.44612  4.73847  4.19837  3.33196  4.43218  4.84976  1.62592  4.08014  1.40950  3.13898  4.44750  4.68947  4.28702  4.26003  3.78501  3.36194  1.43948  5.31377  4.16631    504 l - - -
          2.68618  4.42225  2.77519  2.73123  3.46354  2.40513  3.72494  3.29354  2.67741  2.69355  4.24690  2.90347  2.73739  3.18146  2.89801  2.37887  2.77519  2.98518  4.58477  3.61503
          0.02815  3.98017  4.70252  0.61958  0.77255  0.48576  0.95510
    494   3.54446  4.83398  4.47848  4.14101  1.60231  4.30158  3.46734  3.26878  3.99837  2.62244  3.87908  3.99162  4.62521  4.02775  4.07942  3.66858  3.77208  3.18703  3.62895  1.01978    505 y - - -
          2.68618  4.42225  2.77519  2.73123  3.46354  2.40513  3.72494  3.29354  2.67741  2.69355  4.24690  2.90347  2.73739  3.18146  2.89801  2.37887  2.77519  2.98518  4.58477  3.61503
          0.02815  3.98017  4.70252  0.61958  0.77255  0.48576  0.95510
    495   2.20531  4.18691  3.84877  3.27651  3.13939  3.68484  3.94858  2.51408  3.15012  1.93826  2.83887  3.57033  4.05512  3.43069  3.39887  2.96732  2.87236  2.36572  2.86556  3.45752    506 l - - -
          2.68618  4.42225  2.77519  2.73123  3.46354  2.40513  3.72494  3.29354  2.67741  2.69355  4.24690  2.90347  2.73739  3.18146  2.89801  2.37887  2.77519  2.98518  4.58477  3.61503
          0.02815  3.98017  4.70252  0.61958  0.77255  0.48576  0.95510
    496   2.35125  4.34044  4.12424  3.59029  2.36903  3.90587  4.19756  2.33241  3.48325  1.43930  3.11852  3.85410  4.26956  3.71998  3.70663  3.22440  3.09065  2.27379  4.80867  3.51214    507 l - - -
          2.68618  4.42225  2.77519  2.73123  3.46354  2.40513  3.72494  3.29354  2.67741  2.69355  4.24690  2.90347  2.73739  3.18146  2.89801  2.37887  2.77519  2.98518  4.58477  3.61503
          0.07542  3.98017  2.91937  0.61958  0.77255  0.48576  0.95510
    497   2.48753  4.21018  3.64760  3.16398  3.59228  3.39317  4.05716  2.53779  3.07309  2.43681  3.54055  3.44667  3.93400  3.40283  3.37366  2.26090  2.62262  1.65596  5.10695  3.87534    508 v - - -
          2.68618  4.42225  2.77519  2.73123  3.46354  2.40513  3.72494  3.29354  2.67741  2.69355  4.24690  2.90347  2.73739  3.18146  2.89801  2.37887  2.77519  2.98518  4.58477  3.61503
          0.02949  3.93424  4.65659  0.61958  0.77255  0.45882  0.99975
    498   2.29512  4.20939  3.41608  2.99664  3.98465  2.61489  4.02914  3.31485  2.98493  3.05423  3.91226  3.25385  3.73353  3.29704  3.32877  1.60309  2.50258  2.31515  5.36429  4.13172    509 s - - -
          2.68618  4.42225  2.77519  2.73123  3.46354  2.40513  3.72494  3.29354  2.67741  2.69355  4.24690  2.90347  2.73739  3.18146  2.89801  2.37887  2.77519  2.98518  4.58477  3.61503
          0.02815  3.98017  4.70252  0.61958  0.77255  0.48576  0.95510
    499   2.62063  4.32416  3.57636  3.05642  3.41001  2.36590  3.94879  2.64265  2.94610  1.82524  2.92721  3.41760  3.99746  3.29061  3.25818  2.86833  2.89177  2.47724  4.96321  3.71895    510 l - - -
          2.68618  4.42225  2.77519  2.73123  3.46354  2.40513  3.72494  3.29354  2.67741  2.69355  4.24690  2.90347  2.73739  3.18146  2.89801  2.37887  2.77519  2.98518  4.58477  3.61503
          0.02815  3.98017  4.70252  0.61958  0.77255  0.48576  0.95510
    500   2.97906  5.15015  3.24532  2.67419  4.56474  3.60015  3.59956  3.93347  1.25946  3.38744  4.24446  3.11173  3.98537  2.42739  2.05784  2.96626  3.15809  3.60539  5.45421  4.24822    511 k - - -
          2.68618  4.42225  2.77519  2.73123  3.46354  2.40513  3.72494  3.29354  2.67741  2.69355  4.24690  2.90347  2.73739  3.18146  2.89801  2.37887  2.77519  2.98518  4.58477  3.61503
          0.02815  3.98017  4.70252  0.61958  0.77255  0.48576  0.95510
    501   2.75328  4.87838  2.99248  2.59561  4.35623  3.38897  3.70353  3.76742  1.37135  3.33286  4.19056  3.04827  3.88880  2.86511  2.52655  2.30961  3.02774  3.40863  5.46672  4.19046    512 k - - -
          2.68618  4.42225  2.77519  2.73123  3.46354  2.40513  3.72494  3.29354  2.67741  2.69355  4.24690  2.90347  2.73739  3.18146  2.89801  2.37887  2.77519  2.98518  4.58477  3.61503
          0.12486  3.98017  2.31570  0.61958  0.77255  0.48576  0.95510
    502   2.07619  4.22445  3.24676  2.89329  4.06120  3.02448  3.99214  3.35066  2.90045  3.09774  3.97364  3.17605  2.10655  3.23896  3.24370  2.44493  2.06485  2.94679  5.42334  4.18269    513 t - - -
          2.68618  4.42225  2.77519  2.73123  3.46354  2.40513  3.72494  3.29354  2.67741  2.69355  4.24690  2.90347  2.73739  3.18146  2.89801  2.37887  2.77519  2.98518  4.58477  3.61503
          0.05913  3.88628  3.29975  0.61958  0.77255  0.57299  0.82974
    503   2.41647  4.64873  2.87686  2.04726  3.90651  3.35230  3.66739  3.23384  2.48569  2.49034  3.78937  2.96018  3.29736  2.85678  2.89989  2.65841  2.84225  2.95112  5.23294  3.92603    514 e - - -
          2.68618  4.42225  2.77519  2.73123  3.46354  2.40513  3.72494  3.29354  2.67741  2.69355  4.24690  2.90347  2.73739  3.18146  2.89801  2.37887  2.77519  2.98518  4.58477  3.61503
          0.03183  3.85898  4.58133  0.61958  0.77255  0.42275  1.06492
    504   2.32971  4.30947  3.16273  2.88763  4.23953  3.02388  4.05592  3.69361  2.96963  3.35646  4.20209  3.18176  2.01081  3.29811  3.31950  1.53233  2.77737  3.20308  5.56240  4.29626    515 s - - -
          2.68618  4.42225  2.77519  2.73123  3.46354  2.40513  3.72494  3.29354  2.67741  2.69355  4.24690  2.90347  2.73739  3.18146  2.89801  2.37887  2.77519  2.98518  4.58477  3.61503
          0.02815  3.98017  4.70252  0.61958  0.77255  0.48576  0.95510
    505   2.37044  4.29177  3.30260  3.12427  4.18475  3.01978  4.23071  3.72236  3.20531  3.43460  4.35228  3.33118  3.76766  3.54638  3.48740  0.93954  2.85880  3.23381  5.54880  4.26908    516 s - - -
          2.68618  4.42225  2.77519  2.73123  3.46354  2.40513  3.72494  3.29354  2.67741  2.69355  4.24690  2.90347  2.73739  3.18146  2.89801  2.37887  2.77519  2.98518  4.58477  3.61503
          0.02815  3.98017  4.70252  0.61958  0.77255  0.48576  0.95510
    506   2.58104  4.75646  2.94872  2.20227  4.03143  3.08684  3.62050  3.44216  2.39703  3.04730  3.86682  2.94057  3.39520  2.77638  2.44136  2.47851  2.82151  2.68696  5.28840  3.96364    517 e - - -
          2.68619  4.42226  2.77520  2.73124  3.46355  2.40513  3.72495  3.29355  2.67741  2.69356  4.24690  2.90347  2.73740  3.18147  2.89786  2.37887  2.77520  2.98519  4.58478  3.61504
          0.08953  2.56962  4.70252  0.43939  1.03404  0.48576  0.95510
    507   2.09859  4.66939  2.86651  2.34841  4.06787  2.89318  3.70781  3.46606  2.54830  3.09946  3.93008  2.27432  3.78719  2.88326  2.99206  2.61064  2.83625  2.84492  5.35477  4.03414    519 a - - -
          2.68618  4.42225  2.77519  2.73123  3.46354  2.40513  3.72494  3.29354  2.67741  2.69355  4.24690  2.90347  2.73739  3.18146  2.89801  2.37887  2.77519  2.98518  4.58477  3.61503
          0.02815  3.98017  4.70252  0.61958  0.77255  0.48576  0.95510
    508   1.59741  4.16879  3.45224  3.06025  4.11762  2.52838  4.09918  3.48909  3.06704  3.19897  4.03603  3.26609  3.69453  3.36326  3.40478  1.75831  2.68631  2.72332  5.47778  4.25536    520 a - - -
          2.68618  4.42225  2.77519  2.73123  3.46354  2.40513  3.72494  3.29354  2.67741  2.69355  4.24690  2.90347  2.73739  3.18146  2.89801  2.37887  2.77519  2.98518  4.58477  3.61503
          0.02815  3.98017  4.70252  0.61958  0.77255  0.48576  0.95510
    509   2.06242  4.58363  3.12840  2.61686  4.05792  3.30672  3.72615  3.43877  2.45458  3.07093  3.90989  3.05736  3.17843  2.90471  2.08262  2.61440  2.59960  3.09316  5.32085  4.04019    521 a - - -
          2.68618  4.42225  2.77519  2.73123  3.46354  2.40513  3.72494  3.29354  2.67741  2.69355  4.24690  2.90347  2.73739  3.18146  2.89801  2.37887  2.77519  2.98518  4.58477  3.61503
          0.02815  3.98017  4.70252  0.61958  0.77255  0.48576  0.95510
    510   2.63673  4.60680  2.93520  1.96285  2.46111  2.95995  3.72694  3.18603  2.65022  2.85339  3.74786  3.04288  3.86684  2.97499  3.06704  2.73439  2.89286  2.92142  5.09070  3.73656    522 e - - -
          2.68618  4.42225  2.77519  2.73123  3.46354  2.40513  3.72494  3.29354  2.67741  2.69355  4.24690  2.90347  2.73739  3.18146  2.89801  2.37887  2.77519  2.98518  4.58477  3.61503
          0.02815  3.98017  4.70252  0.61958  0.77255  0.48576  0.95510
    511   2.57053  4.27715  3.47053  2.90109  3.40447  3.54571  3.29039  2.18704  2.78677  2.45793  3.07186  3.29502  3.92742  3.13264  2.93832  2.80191  2.41039  2.52293  4.85847  3.62495    523 i - - -
          2.68618  4.42225  2.77519  2.73123  3.46354  2.40513  3.72494  3.29354  2.67741  2.69355  4.24690  2.90347  2.73739  3.18146  2.89801  2.37887  2.77519  2.98518  4.58477  3.61503
          0.02815  3.98017  4.70252  0.61958  0.77255  0.48576  0.95510
    512   2.96382  5.15098  3.30851  2.67870  4.57375  3.61222  3.58431  3.93479  1.70197  3.38280  4.22973  3.11475  3.97964  2.11264  1.62844  2.94995  3.13753  3.60216  5.44615  4.24278    524 r - - -
          2.68618  4.42225  2.77519  2.73123  3.46354  2.40513  3.72494  3.29354  2.67741  2.69355  4.24690  2.90347  2.73739  3.18146  2.89801  2.37887  2.77519  2.98518  4.58477  3.61503
          0.02815  3.98017  4.70252  0.61958  0.77255  0.48576  0.95510
    513   2.83735  5.16615  2.80948  2.14310  4.52464  3.44313  3.60901  3.94057  1.67614  3.42262  4.24427  2.92752  3.88191  2.10199  2.47822  2.80105  3.05235  3.57440  5.53520  4.22812    525 k - - -
          2.68618  4.42225  2.77519  2.73123  3.46354  2.40513  3.72494  3.29354  2.67741  2.69355  4.24690  2.90347  2.73739  3.18146  2.89801  2.37887  2.77519  2.98518  4.58477  3.61503
          0.02815  3.98017  4.70252  0.61958  0.77255  0.48576  0.95510
    514   2.73293  4.96342  2.83263  2.43431  4.30238  3.39657  3.64156  3.72704  2.10351  3.27346  4.10583  2.94042  2.43129  2.07870  2.63681  2.73654  2.97365  3.37987  5.44723  4.13092    526 q - - -
          2.68618  4.42225  2.77519  2.73123  3.46354  2.40513  3.72494  3.29354  2.67741  2.69355  4.24690  2.90347  2.73739  3.18146  2.89801  2.37887  2.77519  2.98518  4.58477  3.61503
          0.02815  3.98017  4.70252  0.61958  0.77255  0.48576  0.95510
    515   2.64140  4.36526  3.46683  2.74938  3.45477  3.59357  3.82168  2.73543  2.49975  1.94510  2.53690  3.31373  3.97052  3.12838  3.03373  2.86134  2.87015  2.55122  4.93369  3.70645    527 l - - -
          2.68618  4.42225  2.77519  2.73123  3.46354  2.40513  3.72494  3.29354  2.67741  2.69355  4.24690  2.90347  2.73739  3.18146  2.89801  2.37887  2.77519  2.98518  4.58477  3.61503
          0.02815  3.98017  4.70252  0.61958  0.77255  0.48576  0.95510
    516   2.67254  5.02018  2.22731  2.01989  4.33655  3.29830  3.64896  3.78002  2.49407  3.34138  4.14740  2.81003  3.19476  2.79250  2.99327  2.65101  2.16127  3.40454  5.54335  4.15192    528 e - - -
          2.68618  4.42225  2.77519  2.73123  3.46354  2.40513  3.72494  3.29354  2.67741  2.69355  4.24690  2.90347  2.73739  3.18146  2.89801  2.37887  2.77519  2.98518  4.58477  3.61503
          0.02815  3.98017  4.70252  0.61958  0.77255  0.48576  0.95510
    517   2.42657  5.13555  1.50741  2.19422  4.57740  2.81941  3.74631  4.05673  2.70107  3.60127  4.42638  2.47782  3.80102  2.90853  3.24714  2.71051  3.05976  3.63102  5.78568  4.34616    529 d - - -
          2.68618  4.42225  2.77519  2.73123  3.46354  2.40513  3.72494  3.29354  2.67741  2.69355  4.24690  2.90347  2.73739  3.18146  2.89801  2.37887  2.77519  2.98518  4.58477  3.61503
          0.02815  3.98017  4.70252  0.61958  0.77255  0.48576  0.95510
    518   3.15310  4.49874  4.66783  4.18464  3.34006  4.40024  4.84638  1.09561  3.99799  1.71674  3.20860  4.43332  4.70356  4.28892  4.18451  3.79855  3.41370  1.79301  5.32519  4.09341    530 i - - -
          2.68615  4.42241  2.77492  2.73119  3.46370  2.40491  3.72511  3.29370  2.67736  2.69371  4.24706  2.90363  2.73756  3.18163  2.89791  2.37873  2.77502  2.98535  4.58493  3.61520
          0.24050  1.58626  4.70252  1.50687  0.25052  0.48576  0.95510
    519   2.58084  4.61648  2.93449  2.62191  3.86420  3.25789  2.78567  3.58706  2.63115  3.19483  4.06546  3.05694  3.82829  3.03657  2.99646  1.50553  2.91751  3.22142  5.23656  3.82981    537 s - - -
          2.68618  4.42225  2.77519  2.73123  3.46354  2.40513  3.72494  3.29354  2.67741  2.69355  4.24690  2.90347  2.73739  3.18146  2.89801  2.37887  2.77519  2.98518  4.58477  3.61503
          0.02815  3.98017  4.70252  0.61958  0.77255  0.48576  0.95510
    520   2.16252  4.58717  2.94009  2.55011  4.14201  2.59042  3.76783  3.55070  2.33625  3.17415  4.00203  3.00364  2.35981  2.94852  2.99543  2.58005  2.82556  3.16992  5.41434  4.11140    538 a - - -
          2.68618  4.42225  2.77519  2.73123  3.46354  2.40513  3.72494  3.29354  2.67741  2.69355  4.24690  2.90347  2.73739  3.18146  2.89801  2.37887  2.77519  2.98518  4.58477  3.61503
          0.02815  3.98017  4.70252  0.61958  0.77255  0.48576  0.95510
    521   2.11454  4.57572  3.06258  2.37181  3.84734  3.38777  3.68782  3.21391  2.52208  2.88177  3.73388  3.03050  3.08306  2.88522  2.78196  2.64830  2.80980  2.53332  5.17933  3.88854    539 a - - -
          2.68618  4.42225  2.77519  2.73123  3.46354  2.40513  3.72494  3.29354  2.67741  2.69355  4.24690  2.90347  2.73739  3.18146  2.89801  2.37887  2.77519  2.98518  4.58477  3.61503
          0.02815  3.98017  4.70252  0.61958  0.77255  0.48576  0.95510
    522   2.44755  5.11015  2.26408  1.63165  4.45218  3.26578  3.68157  3.90886  2.56417  3.45853  4.27078  2.77545  3.79750  2.83043  3.08083  2.27246  2.99514  3.51641  5.65066  4.23611    540 e - - -
          2.68618  4.42225  2.77519  2.73123  3.46354  2.40513  3.72494  3.29354  2.67741  2.69355  4.24690  2.90347  2.73739  3.18146  2.89801  2.37887  2.77519  2.98518  4.58477  3.61503
          0.02815  3.98017  4.70252  0.61958  0.77255  0.48576  0.95510
    523   1.83394  4.59770  2.46427  2.55785  3.90893  3.34600  3.77441  3.15754  2.65986  2.47882  3.82255  3.03620  3.84058  2.98068  3.09117  2.67941  2.86831  2.88022  5.28340  3.97072    541 a - - -
          2.68618  4.42225  2.77519  2.73123  3.46354  2.40513  3.72494  3.29354  2.67741  2.69355  4.24690  2.90347  2.73739  3.18146  2.89801  2.37887  2.77519  2.98518  4.58477  3.61503
          0.02815  3.98017  4.70252  0.61958  0.77255  0.48576  0.95510
    524   2.74212  5.22130  2.22925  1.72422  4.52280  3.28618  3.64274  4.00110  2.32101  3.50915  4.30304  2.33936  3.79386  2.77708  3.00359  2.68062  2.72842  3.59312  5.67276  4.24258    542 e - - -
          2.68618  4.42225  2.77519  2.73123  3.46354  2.40513  3.72494  3.29354  2.67741  2.69355  4.24690  2.90347  2.73739  3.18146  2.89801  2.37887  2.77519  2.98518  4.58477  3.61503
          0.02815  3.98017  4.70252  0.61958  0.77255  0.48576  0.95510
    525   2.09288  4.40910  3.24956  2.70487  3.60649  3.45490  3.73458  2.95752  2.55901  2.46966  2.95822  2.91119  3.86314  2.99307  3.02501  2.54935  2.79532  2.70713  5.00500  3.74668    543 a - - -
          2.68618  4.42225  2.77519  2.73123  3.46354  2.40513  3.72494  3.29354  2.67741  2.69355  4.24690  2.90347  2.73739  3.18146  2.89801  2.37887  2.77519  2.98518  4.58477  3.61503
          0.02815  3.98017  4.70252  0.61958  0.77255  0.48576  0.95510
    526   3.25392  4.64294  4.61160  4.11399  3.09749  4.39428  4.72299  2.01038  3.89145  0.89297  2.97312  4.39043  4.66530  4.14921  4.05989  3.78523  3.50268  2.19781  5.13456  3.93523    544 l - - -
          2.68618  4.42225  2.77519  2.73123  3.46354  2.40513  3.72494  3.29354  2.67741  2.69355  4.24690  2.90347  2.73739  3.18146  2.89801  2.37887  2.77519  2.98518  4.58477  3.61503
          0.02815  3.98017  4.70252  0.61958  0.77255  0.48576  0.95510
    527   2.99635  5.05880  3.35806  2.78458  4.41386  3.60733  3.64610  3.84787  1.97459  3.31624  4.21726  3.19019  4.01477  2.44053  1.25338  3.01443  3.19209  3.54541  5.39419  4.18648    545 r - - -
          2.68618  4.42225  2.77519  2.73123  3.46354  2.40513  3.72494  3.29354  2.67741  2.69355  4.24690  2.90347  2.73739  3.18146  2.89801  2.37887  2.77519  2.98518  4.58477  3.61503
          0.02815  3.98017  4.70252  0.61958  0.77255  0.48576  0.95510
    528   3.04773  5.17796  2.53708  0.88147  4.53812  3.34550  3.94286  4.01352  2.83713  3.61377  4.58403  2.99803  3.95549  3.15688  3.25641  3.01977  3.35311  3.68662  5.68944  4.41286    546 e - - -
          2.68618  4.42225  2.77519  2.73123  3.46354  2.40513  3.72494  3.29354  2.67741  2.69355  4.24690  2.90347  2.73739  3.18146  2.89801  2.37887  2.77519  2.98518  4.58477  3.61503
          0.02815  3.98017  4.70252  0.61958  0.77255  0.48576  0.95510
    529   1.88700  4.84447  2.61489  1.63682  4.29736  3.26325  3.78261  3.61710  2.63665  3.29987  4.17506  2.91081  3.82839  2.96203  3.07672  2.70880  2.98830  3.27236  5.56482  4.21737    547 e - - -
          2.68618  4.42225  2.77519  2.73123  3.46354  2.40513  3.72494  3.29354  2.67741  2.69355  4.24690  2.90347  2.73739  3.18146  2.89801  2.37887  2.77519  2.98518  4.58477  3.61503
          0.02815  3.98017  4.70252  0.61958  0.77255  0.48576  0.95510
    530   3.27740  4.70827  4.36208  4.00334  3.17919  4.11825  4.62534  2.39013  3.77002  0.75317  3.17018  4.26833  4.53569  4.11255  3.92810  3.70303  3.56709  2.45525  5.09660  3.84448    548 l - - -
          2.68618  4.42225  2.77519  2.73123  3.46354  2.40513  3.72494  3.29354  2.67741  2.69355  4.24690  2.90347  2.73739  3.18146  2.89801  2.37887  2.77519  2.98518  4.58477  3.61503
          0.02815  3.98017  4.70252  0.61958  0.77255  0.48576  0.95510
    531   3.51965  4.85516  4.25917  3.99248  2.78338  3.85356  4.03767  3.54868  3.71278  2.92461  4.17737  4.11999  4.38048  4.09484  3.82191  3.72229  3.82569  3.44199  0.69351  2.78000    549 w - - -
          2.68618  4.42225  2.77519  2.73123  3.46354  2.40513  3.72494  3.29354  2.67741  2.69355  4.24690  2.90347  2.73739  3.18146  2.89801  2.37887  2.77519  2.98518  4.58477  3.61503
          0.02815  3.98017  4.70252  0.61958  0.77255  0.48576  0.95510
    532   2.83154  5.12750  2.95138  1.88578  4.49868  3.48042  3.59423  3.90106  1.85274  3.38338  4.20410  2.97183  3.89224  2.72229  1.95065  2.80613  3.03822  3.54157  5.49037  4.20587    550 k - - -
          2.68618  4.42225  2.77519  2.73123  3.46354  2.40513  3.72494  3.29354  2.67741  2.69355  4.24690  2.90347  2.73739  3.18146  2.89801  2.37887  2.77519  2.98518  4.58477  3.61503
          0.02815  3.98017  4.70252  0.61958  0.77255  0.48576  0.95510
    533   3.10782  5.24948  0.77507  2.40732  4.64156  3.29451  4.02954  4.25479  3.13460  3.84434  4.82571  2.96874  3.95502  3.26952  3.66473  3.05867  3.44901  3.88281  5.78902  4.49787    551 d - - -
          2.68618  4.42225  2.77519  2.73123  3.46354  2.40513  3.72494  3.29354  2.67741  2.69355  4.24690  2.90347  2.73739  3.18146  2.89801  2.37887  2.77519  2.98518  4.58477  3.61503
          0.02815  3.98017  4.70252  0.61958  0.77255  0.48576  0.95510
    534   2.89328  5.19785  1.09353  2.24655  4.69618  2.57701  3.87892  4.23452  2.92818  3.79258  4.67135  2.80727  3.85656  3.07409  3.48878  2.84235  3.23106  3.79932  5.87948  4.48000    552 d - - -
          2.68618  4.42225  2.77519  2.73123  3.46354  2.40513  3.72494  3.29354  2.67741  2.69355  4.24690  2.90347  2.73739  3.18146  2.89801  2.37887  2.77519  2.98518  4.58477  3.61503
          0.02815  3.98017  4.70252  0.61958  0.77255  0.48576  0.95510
    535   2.94120  5.07255  3.25178  2.69162  4.42952  3.57617  3.62446  3.85275  1.99665  3.32478  4.20036  3.12609  3.97746  1.96549  1.54916  2.94631  3.13764  3.53495  5.41193  4.18447    553 r - - -
          2.68618  4.42225  2.77519  2.73123  3.46354  2.40513  3.72494  3.29354  2.67741  2.69355  4.24690  2.90347  2.73739  3.18146  2.89801  2.37887  2.77519  2.98518  4.58477  3.61503
          0.02815  3.98017  4.70252  0.61958  0.77255  0.48576  0.95510
    536   2.65202  4.82195  2.75300  2.42422  4.11680  3.31676  3.09375  3.62824  2.48305  3.22131  4.06056  1.86966  3.82108  2.87320  2.89367  2.68224  2.43597  3.27811  5.38696  4.02316    554 n - - -
          2.68618  4.42225  2.77519  2.73123  3.46354  2.40513  3.72494  3.29354  2.67741  2.69355  4.24690  2.90347  2.73739  3.18146  2.89801  2.37887  2.77519  2.98518  4.58477  3.61503
          0.02815  3.98017  4.70252  0.61958  0.77255  0.48576  0.95510
    537   3.05385  5.15289  3.47559  2.80491  4.60681  3.66471  3.60759  3.95307  1.43054  3.39671  4.27150  3.20156  4.03364  2.74404  1.45881  3.05158  3.21932  3.63831  5.43786  4.27508    555 k - - -
          2.68618  4.42225  2.77519  2.73123  3.46354  2.40513  3.72494  3.29354  2.67741  2.69355  4.24690  2.90347  2.73739  3.18146  2.89801  2.37887  2.77519  2.98518  4.58477  3.61503
          0.02815  3.98017  4.70252  0.61958  0.77255  0.48576  0.95510
    538   2.88214  5.00399  3.03410  2.61799  4.28769  3.48786  3.67941  3.78287  2.16876  3.28271  4.18259  3.07809  3.94566  1.45831  2.23122  2.89712  3.11503  3.46921  5.40404  4.12322    556 q - - -
          2.68618  4.42225  2.77519  2.73123  3.46354  2.40513  3.72494  3.29354  2.67741  2.69355  4.24690  2.90347  2.73739  3.18146  2.89801  2.37887  2.77519  2.98518  4.58477  3.61503
          0.02815  3.98017  4.70252  0.61958  0.77255  0.48576  0.95510
    539   2.69032  4.48432  3.37860  2.84021  2.61552  3.59165  2.46336  2.98473  2.73377  2.25795  3.54977  3.25317  3.97235  2.76190  3.08361  2.84806  2.92000  2.77273  4.61983  3.14630    557 l - - -
          2.68618  4.42225  2.77519  2.73123  3.46354  2.40513  3.72494  3.29354  2.67741  2.69355  4.24690  2.90347  2.73739  3.18146  2.89801  2.37887  2.77519  2.98518  4.58477  3.61503
          0.02815  3.98017  4.70252  0.61958  0.77255  0.48576  0.95510
    540   3.27740  4.70827  4.36208  4.00334  3.17919  4.11825  4.62534  2.39013  3.77002  0.75317  3.17018  4.26833  4.53569  4.11255  3.92810  3.70303  3.56709  2.45525  5.09660  3.84448    558 l - - -
          2.68618  4.42225  2.77519  2.73123  3.46354  2.40513  3.72494  3.29354  2.67741  2.69355  4.24690  2.90347  2.73739  3.18146  2.89801  2.37887  2.77519  2.98518  4.58477  3.61503
          0.02815  3.98017  4.70252  0.61958  0.77255  0.48576  0.95510
    541   3.01115  4.40225  4.48811  3.96096  3.36274  4.23010  4.65626  1.32219  3.80748  1.62647  3.20424  4.22379  4.54972  4.08511  4.01537  3.57973  2.95549  1.82482  5.25128  4.07030    559 i - - -
          2.68618  4.42225  2.77519  2.73123  3.46354  2.40513  3.72494  3.29354  2.67741  2.69355  4.24690  2.90347  2.73739  3.18146  2.89801  2.37887  2.77519  2.98518  4.58477  3.61503
          0.02815  3.98017  4.70252  0.61958  0.77255  0.48576  0.95510
    542   1.42900  4.14502  3.50446  3.15554  4.13029  2.98467  4.17094  3.40124  3.14780  3.19293  4.05569  3.31616  3.70628  3.45405  3.45420  2.23644  1.86556  2.95892  5.51140  4.30126    560 a - - -
          2.68618  4.42225  2.77519  2.73123  3.46354  2.40513  3.72494  3.29354  2.67741  2.69355  4.24690  2.90347  2.73739  3.18146  2.89801  2.37887  2.77519  2.98518  4.58477  3.61503
          0.02815  3.98017  4.70252  0.61958  0.77255  0.48576  0.95510
    543   2.69075  5.03840  2.54250  2.34531  4.34154  3.38444  3.59437  3.78237  1.85735  3.07487  4.10962  2.87557  3.81261  2.18734  2.68755  2.67035  2.92008  3.41288  5.47141  4.11667    561 k - - -
          2.68618  4.42225  2.77519  2.73123  3.46354  2.40513  3.72494  3.29354  2.67741  2.69355  4.24690  2.90347  2.73739  3.18146  2.89801  2.37887  2.77519  2.98518  4.58477  3.61503
          0.02815  3.98017  4.70252  0.61958  0.77255  0.48576  0.95510
    544   2.92127  5.06386  3.20990  2.66686  4.41211  3.55969  3.62608  3.84196  2.01964  3.31907  4.19208  3.10918  3.96591  1.81580  1.69295  2.92589  3.12231  3.52167  5.41267  4.17499    562 r - - -
          2.68618  4.42225  2.77519  2.73123  3.46354  2.40513  3.72494  3.29354  2.67741  2.69355  4.24690  2.90347  2.73739  3.18146  2.89801  2.37887  2.77519  2.98518  4.58477  3.61503
          0.02815  3.98017  4.70252  0.61958  0.77255  0.48576  0.95510
    545   1.01763  4.16848  3.43690  3.21249  4.27118  2.51112  4.27906  3.57718  3.28644  3.36389  4.24041  3.34792  3.71492  3.58111  3.56700  2.44445  2.75091  3.08703  5.62872  4.43640    563 a - - -
          2.68618  4.42225  2.77519  2.73123  3.46354  2.40513  3.72494  3.29354  2.67741  2.69355  4.24690  2.90347  2.73739  3.18146  2.89801  2.37887  2.77519  2.98518  4.58477  3.61503
          0.02815  3.98017  4.70252  0.61958  0.77255  0.48576  0.95510
    546   2.19456  4.62755  2.94827  1.90136  3.96175  3.36888  3.76660  3.12004  2.61065  2.93813  3.83942  3.03662  3.85151  2.96076  3.03067  2.69471  2.87968  2.38278  5.31697  4.01227    564 e - - -
          2.68618  4.42225  2.77519  2.73123  3.46354  2.40513  3.72494  3.29354  2.67741  2.69355  4.24690  2.90347  2.73739  3.18146  2.89801  2.37887  2.77519  2.98518  4.58477  3.61503
          0.02815  3.98017  4.70252  0.61958  0.77255  0.48576  0.95510
    547   3.27740  4.70827  4.36208  4.00334  3.17919  4.11825  4.62534  2.39013  3.77002  0.75317  3.17018  4.26833  4.53569  4.11255  3.92810  3.70303  3.56709  2.45525  5.09660  3.84448    565 l - - -
          2.68618  4.42225  2.77519  2.73123  3.46354  2.40513  3.72494  3.29354  2.67741  2.69355  4.24690  2.90347  2.73739  3.18146  2.89801  2.37887  2.77519  2.98518  4.58477  3.61503
          0.02815  3.98017  4.70252  0.61958  0.77255  0.48576  0.95510
    548   2.84528  5.10120  3.00550  2.28837  4.46289  3.49909  3.59876  3.86457  2.07655  3.35250  4.18361  2.99969  3.90665  2.00890  1.83518  2.82827  3.04948  3.51739  5.46385  4.19185    566 r - - -
          2.68618  4.42225  2.77519  2.73123  3.46354  2.40513  3.72494  3.29354  2.67741  2.69355  4.24690  2.90347  2.73739  3.18146  2.89801  2.37887  2.77519  2.98518  4.58477  3.61503
          0.02815  3.98017  4.70252  0.61958  0.77255  0.48576  0.95510
    549   2.96940  4.95643  2.97727  2.73457  4.13905  3.43906  3.89352  3.78716  2.54812  3.27873  4.30443  3.19492  3.99462  1.05413  2.82982  3.01300  3.26670  3.51040  5.39241  4.09361    567 q - - -
          2.68618  4.42225  2.77519  2.73123  3.46354  2.40513  3.72494  3.29354  2.67741  2.69355  4.24690  2.90347  2.73739  3.18146  2.89801  2.37887  2.77519  2.98518  4.58477  3.61503
          0.02815  3.98017  4.70252  0.61958  0.77255  0.48576  0.95510
    550   3.03199  5.13796  3.40774  2.77788  4.57993  3.64064  3.61604  3.93773  1.20378  3.39162  4.26678  3.18431  4.02181  2.75464  1.81313  3.03094  3.20654  3.62083  5.44038  4.26539    568 k - - -
          2.68618  4.42225  2.77519  2.73123  3.46354  2.40513  3.72494  3.29354  2.67741  2.69355  4.24690  2.90347  2.73739  3.18146  2.89801  2.37887  2.77519  2.98518  4.58477  3.61503
          0.02815  3.98017  4.70252  0.61958  0.77255  0.48576  0.95510
    551   3.04773  5.17796  2.53708  0.88147  4.53812  3.34550  3.94286  4.01352  2.83713  3.61377  4.58403  2.99803  3.95549  3.15688  3.25641  3.01977  3.35311  3.68662  5.68944  4.41286    569 e - - -
          2.68618  4.42225  2.77519  2.73123  3.46354  2.40513  3.72494  3.29354  2.67741  2.69355  4.24690  2.90347  2.73739  3.18146  2.89801  2.37887  2.77519  2.98518  4.58477  3.61503
          0.02815  3.98017  4.70252  0.61958  0.77255  0.48576  0.95510
    552   0.86905  4.24833  3.57411  3.37145  4.16168  3.06977  4.38047  3.30348  3.39052  3.18002  4.20083  3.49314  3.81927  3.72201  3.63300  2.59811  2.88297  2.93922  5.57808  4.39058    570 a - - -
          2.68618  4.42225  2.77519  2.73123  3.46354  2.40513  3.72494  3.29354  2.67741  2.69355  4.24690  2.90347  2.73739  3.18146  2.89801  2.37887  2.77519  2.98518  4.58477  3.61503
          0.02815  3.98017  4.70252  0.61958  0.77255  0.48576  0.95510
    553   1.82906  5.06107  2.10889  1.94488  4.40332  3.26468  3.70590  3.82637  2.60712  3.41623  4.24578  2.79159  3.80728  2.86512  3.12027  2.70184  3.00606  3.45393  5.63161  4.22851    571 a - - -
          2.68618  4.42225  2.77519  2.73123  3.46354  2.40513  3.72494  3.29354  2.67741  2.69355  4.24690  2.90347  2.73739  3.18146  2.89801  2.37887  2.77519  2.98518  4.58477  3.61503
          0.02815  3.98017  4.70252  0.61958  0.77255  0.48576  0.95510
    554   3.40538  4.85065  3.99840  3.74881  2.30340  3.95650  3.67306  3.39984  3.60327  2.82577  4.06388  3.85793  4.42824  3.88334  3.76455  3.53103  3.69280  3.27560  3.95100  0.80392    572 y - - -
          2.68618  4.42225  2.77519  2.73123  3.46354  2.40513  3.72494  3.29354  2.67741  2.69355  4.24690  2.90347  2.73739  3.18146  2.89801  2.37887  2.77519  2.98518  4.58477  3.61503
          0.02815  3.98017  4.70252  0.61958  0.77255  0.48576  0.95510
    555   3.04773  5.17796  2.53708  0.88147  4.53812  3.34550  3.94286  4.01352  2.83713  3.61377  4.58403  2.99803  3.95549  3.15688  3.25641  3.01977  3.35311  3.68662  5.68944  4.41286    573 e - - -
          2.68618  4.42225  2.77519  2.73123  3.46354  2.40513  3.72494  3.29354  2.67741  2.69355  4.24690  2.90347  2.73739  3.18146  2.89801  2.37887  2.77519  2.98518  4.58477  3.61503
          0.02815  3.98017  4.70252  0.61958  0.77255  0.48576  0.95510
    556   3.12948  4.95938  3.63137  3.12113  4.34135  3.59569  3.90629  3.89125  2.28638  3.38766  4.38580  3.47225  4.09373  3.12195  0.82581  3.20892  3.38855  3.61074  5.38118  4.24613    574 r - - -
          2.68618  4.42225  2.77519  2.73123  3.46354  2.40513  3.72494  3.29354  2.67741  2.69355  4.24690  2.90347  2.73739  3.18146  2.89801  2.37887  2.77519  2.98518  4.58477  3.61503
          0.02815  3.98017  4.70252  0.61958  0.77255  0.48576  0.95510
    557   1.99313  4.27678  4.13000  3.61501  3.54985  3.83858  4.42012  1.77623  3.52602  2.28449  3.42528  3.87879  4.28360  3.81778  3.79364  3.18790  3.04735  1.51024  5.24770  4.03535    575 v - - -
          2.68618  4.42225  2.77519  2.73123  3.46354  2.40513  3.72494  3.29354  2.67741  2.69355  4.24690  2.90347  2.73739  3.18146  2.89801  2.37887  2.77519  2.98518  4.58477  3.61503
          0.02815  3.98017  4.70252  0.61958  0.77255  0.48576  0.95510
    558   3.11536  4.50549  4.48649  4.10715  3.44834  4.18099  4.81612  0.95376  3.93734  2.01347  3.36808  4.33750  4.60277  4.27516  4.12171  3.68754  3.41299  1.85416  5.36073  4.10765    576 i - - -
          2.68618  4.42225  2.77519  2.73123  3.46354  2.40513  3.72494  3.29354  2.67741  2.69355  4.24690  2.90347  2.73739  3.18146  2.89801  2.37887  2.77519  2.98518  4.58477  3.61503
          0.02815  3.98017  4.70252  0.61958  0.77255  0.48576  0.95510
    559   2.90592  5.11597  3.15242  2.60236  4.50259  3.55562  3.59531  3.88739  1.76034  3.35944  4.20204  3.06212  3.94602  1.76143  2.06504  2.89336  3.09653  3.55055  5.44875  4.21216    577 k - - -
          2.68618  4.42225  2.77519  2.73123  3.46354  2.40513  3.72494  3.29354  2.67741  2.69355  4.24690  2.90347  2.73739  3.18146  2.89801  2.37887  2.77519  2.98518  4.58477  3.61503
          0.02815  3.98017  4.70252  0.61958  0.77255  0.48576  0.95510
    560   2.90128  5.09789  2.93262  2.54046  4.43442  3.48523  3.64877  3.86532  1.84009  3.36321  4.23320  3.02025  3.93523  1.59508  2.40601  2.89022  3.12000  3.53486  5.47611  4.20213    578 q - - -
          2.68618  4.42225  2.77519  2.73123  3.46354  2.40513  3.72494  3.29354  2.67741  2.69355  4.24690  2.90347  2.73739  3.18146  2.89801  2.37887  2.77519  2.98518  4.58477  3.61503
          0.02815  3.98017  4.70252  0.61958  0.77255  0.48576  0.95510
    561   3.47235  4.77840  4.48131  4.13342  1.01869  4.27676  3.54129  3.10434  3.98955  2.44460  3.72464  4.01531  4.60373  4.03426  4.07074  3.64986  3.70471  3.05353  3.71195  1.77205    579 f - - -
          2.68618  4.42225  2.77519  2.73123  3.46354  2.40513  3.72494  3.29354  2.67741  2.69355  4.24690  2.90347  2.73739  3.18146  2.89801  2.37887  2.77519  2.98518  4.58477  3.61503
          0.02815  3.98017  4.70252  0.61958  0.77255  0.48576  0.95510
    562   3.04773  5.17796  2.53708  0.88147  4.53812  3.34550  3.94286  4.01352  2.83713  3.61377  4.58403  2.99803  3.95549  3.15688  3.25641  3.01977  3.35311  3.68662  5.68944  4.41286    580 e - - -
          2.68618  4.42225  2.77519  2.73123  3.46354  2.40513  3.72494  3.29354  2.67741  2.69355  4.24690  2.90347  2.73739  3.18146  2.89801  2.37887  2.77519  2.98518  4.58477  3.61503
          0.02815  3.98017  4.70252  0.61958  0.77255  0.48576  0.95510
    563   2.31725  5.03322  2.61270  1.90126  4.35266  3.33329  3.65603  3.77872  2.41833  3.33705  4.16278  2.85002  3.82167  2.06260  2.84984  2.70502  2.97528  3.41844  5.53306  4.16828    581 e - - -
          2.68618  4.42225  2.77519  2.73123  3.46354  2.40513  3.72494  3.29354  2.67741  2.69355  4.24690  2.90347  2.73739  3.18146  2.89801  2.37887  2.77519  2.98518  4.58477  3.61503
          0.02815  3.98017  4.70252  0.61958  0.77255  0.48576  0.95510
    564   3.51965  4.85516  4.25917  3.99248  2.78338  3.85356  4.03767  3.54868  3.71278  2.92461  4.17737  4.11999  4.38048  4.09484  3.82191  3.72229  3.82569  3.44199  0.69351  2.78000    582 w - - -
          2.68618  4.42225  2.77519  2.73123  3.46354  2.40513  3.72494  3.29354  2.67741  2.69355  4.24690  2.90347  2.73739  3.18146  2.89801  2.37887  2.77519  2.98518  4.58477  3.61503
          0.02815  3.98017  4.70252  0.61958  0.77255  0.48576  0.95510
    565   3.04773  5.17796  2.53708  0.88147  4.53812  3.34550  3.94286  4.01352  2.83713  3.61377  4.58403  2.99803  3.95549  3.15688  3.25641  3.01977  3.35311  3.68662  5.68944  4.41286    583 e - - -
          2.68618  4.42225  2.77519  2.73123  3.46354  2.40513  3.72494  3.29354  2.67741  2.69355  4.24690  2.90347  2.73739  3.18146  2.89801  2.37887  2.77519  2.98518  4.58477  3.61503
          0.02815  3.98017  4.70252  0.61958  0.77255  0.48576  0.95510
    566   1.72900  4.66287  3.04942  2.65111  4.17384  3.32195  3.77784  3.48074  1.80519  3.15999  4.03882  3.08498  3.85250  2.96202  2.75804  2.70639  2.93160  3.14752  5.41182  4.14011    584 a - - -
          2.68618  4.42225  2.77519  2.73123  3.46354  2.40513  3.72494  3.29354  2.67741  2.69355  4.24690  2.90347  2.73739  3.18146  2.89801  2.37887  2.77519  2.98518  4.58477  3.61503
          0.02815  3.98017  4.70252  0.61958  0.77255  0.48576  0.95510
    567   2.95225  5.51753  1.42844  1.52261  4.80266  3.21632  3.76745  4.32011  2.79121  3.82622  4.68514  2.68171  3.84176  2.93610  3.38826  2.83386  3.24249  3.89602  5.97759  4.47447    585 d - - -
          2.68618  4.42225  2.77519  2.73123  3.46354  2.40513  3.72494  3.29354  2.67741  2.69355  4.24690  2.90347  2.73739  3.18146  2.89801  2.37887  2.77519  2.98518  4.58477  3.61503
          0.02815  3.98017  4.70252  0.61958  0.77255  0.48576  0.95510
    568   3.10149  4.51390  4.50282  3.96649  3.16630  4.26058  4.62044  1.81853  3.79077  1.62333  1.61690  4.24335  4.55092  4.03545  3.97892  3.61033  3.34639  2.12641  5.13230  3.98437    586 m - - -
          2.68618  4.42225  2.77519  2.73123  3.46354  2.40513  3.72494  3.29354  2.67741  2.69355  4.24690  2.90347  2.73739  3.18146  2.89801  2.37887  2.77519  2.98518  4.58477  3.61503
          0.02815  3.98017  4.70252  0.61958  0.77255  0.48576  0.95510
    569   1.85429  4.38239  3.36064  2.83418  2.85734  3.44385  3.80216  2.92778  2.71942  2.62202  3.55656  3.23430  3.89432  3.09605  2.56560  2.73831  2.83227  2.69148  4.97899  3.68533    587 a - - -
          2.68618  4.42225  2.77519  2.73123  3.46354  2.40513  3.72494  3.29354  2.67741  2.69355  4.24690  2.90347  2.73739  3.18146  2.89801  2.37887  2.77519  2.98518  4.58477  3.61503
          0.02815  3.98017  4.70252  0.61958  0.77255  0.48576  0.95510
    570   2.89936  4.63786  3.51833  3.37355  4.35804  3.31932  4.44148  3.93198  3.44022  3.54682  4.60185  3.66900  0.64968  3.82573  3.67285  3.07042  3.34959  3.56494  5.51427  4.48046    588 P - - -
          2.68618  4.42225  2.77519  2.73123  3.46354  2.40513  3.72494  3.29354  2.67741  2.69355  4.24690  2.90347  2.73739  3.18146  2.89801  2.37887  2.77519  2.98518  4.58477  3.61503
          0.02815  3.98017  4.70252  0.61958  0.77255  0.48576  0.95510
    571   2.76097  4.42840  3.62027  3.12391  2.40540  3.66406  3.67384  2.95640  3.06502  2.59012  3.57369  3.43465  4.07343  3.34176  3.37329  2.06395  3.01380  2.74929  4.28442  1.97761    589 y - - -
          2.68618  4.42225  2.77519  2.73123  3.46354  2.40513  3.72494  3.29354  2.67741  2.69355  4.24690  2.90347  2.73739  3.18146  2.89801  2.37887  2.77519  2.98518  4.58477  3.61503
          0.02815  3.98017  4.70252  0.61958  0.77255  0.48576  0.95510
    572   2.64051  4.57873  3.12091  2.42480  2.58309  3.48778  3.69343  3.09411  2.56296  2.61671  3.63886  3.09758  3.88915  2.25870  2.94857  2.75158  2.87320  2.85682  4.99799  3.64915    590 q - - -
          2.68618  4.42225  2.77519  2.73123  3.46354  2.40513  3.72494  3.29354  2.67741  2.69355  4.24690  2.90347  2.73739  3.18146  2.89801  2.37887  2.77519  2.98518  4.58477  3.61503
          0.02815  3.98017  4.70252  0.61958  0.77255  0.48576  0.95510
    573   2.65988  4.93490  2.71345  1.87778  4.26018  3.33909  3.63990  3.68327  2.22793  3.25563  4.06924  2.87267  3.80390  2.78596  2.84669  2.35761  2.41477  3.32584  5.46000  4.10654    591 e - - -
          2.68618  4.42225  2.77519  2.73123  3.46354  2.40513  3.72494  3.29354  2.67741  2.69355  4.24690  2.90347  2.73739  3.18146  2.89801  2.37887  2.77519  2.98518  4.58477  3.61503
          0.02815  3.98017  4.70252  0.61958  0.77255  0.48576  0.95510
    574   2.90128  5.09789  2.93262  2.54046  4.43442  3.48523  3.64877  3.86532  1.84009  3.36321  4.23320  3.02025  3.93523  1.59508  2.40601  2.89022  3.12000  3.53486  5.47611  4.20213    592 q - - -
          2.68618  4.42225  2.77519  2.73123  3.46354  2.40513  3.72494  3.29354  2.67741  2.69355  4.24690  2.90347  2.73739  3.18146  2.89801  2.37887  2.77519  2.98518  4.58477  3.61503
          0.02815  3.98017  4.70252  0.61958  0.77255  0.48576  0.95510
    575   1.91243  4.18988  3.73891  3.28029  3.75236  3.30216  4.18553  2.57809  3.21283  2.67398  3.66745  3.49749  3.91295  3.52016  3.50973  2.69272  2.10428  1.78504  5.27289  4.05884    593 v - - -
          2.68618  4.42225  2.77519  2.73123  3.46354  2.40513  3.72494  3.29354  2.67741  2.69355  4.24690  2.90347  2.73739  3.18146  2.89801  2.37887  2.77519  2.98518  4.58477  3.61503
          0.02815  3.98017  4.70252  0.61958  0.77255  0.48576  0.95510
    576   2.93061  5.44918  1.85309  1.23704  4.74126  3.22925  3.76255  4.24523  2.75696  3.76616  4.62322  2.70421  3.84269  2.93043  3.32931  2.82559  3.21745  3.83317  5.91785  4.43875    594 e - - -
          2.68618  4.42225  2.77519  2.73123  3.46354  2.40513  3.72494  3.29354  2.67741  2.69355  4.24690  2.90347  2.73739  3.18146  2.89801  2.37887  2.77519  2.98518  4.58477  3.61503
          0.02815  3.98017  4.70252  0.61958  0.77255  0.48576  0.95510
    577   2.80769  4.85589  3.28870  2.69253  4.12670  3.54682  3.63618  3.53265  2.10837  2.72220  3.97367  3.12780  3.93993  2.62489  1.56899  2.72366  3.01915  3.24428  5.27849  4.02743    595 r - - -
          2.68618  4.42225  2.77519  2.73123  3.46354  2.40513  3.72494  3.29354  2.67741  2.69355  4.24690  2.90347  2.73739  3.18146  2.89801  2.37887  2.77519  2.98518  4.58477  3.61503
          0.02815  3.98017  4.70252  0.61958  0.77255  0.48576  0.95510
    578   3.53594  4.80787  4.53993  4.20315  1.12849  4.31762  3.48239  3.21430  4.05530  2.55874  3.82061  4.02268  4.63362  4.06049  4.11400  3.68336  3.76138  3.14403  3.63720  1.45401    596 f - - -
          2.68618  4.42225  2.77519  2.73123  3.46354  2.40513  3.72494  3.29354  2.67741  2.69355  4.24690  2.90347  2.73739  3.18146  2.89801  2.37887  2.77519  2.98518  4.58477  3.61503
          0.02815  3.98017  4.70252  0.61958  0.77255  0.48576  0.95510
    579   3.18526  4.60246  4.51954  3.98098  3.07680  4.31563  4.61452  2.22124  3.77442  1.25249  1.67036  4.27376  4.57853  4.02063  3.95416  3.66860  3.42152  2.31222  5.08303  3.93516    597 l - - -
          2.68618  4.42225  2.77519  2.73123  3.46354  2.40513  3.72494  3.29354  2.67741  2.69355  4.24690  2.90347  2.73739  3.18146  2.89801  2.37887  2.77519  2.98518  4.58477  3.61503
          0.02815  3.98017  4.70252  0.61958  0.77255  0.48576  0.95510
    580   2.84446  5.09387  3.05227  2.53634  4.47922  3.50481  3.59670  3.88038  1.62273  3.36428  4.19191  2.28614  3.90969  2.72775  2.03510  2.83010  3.04947  3.52783  5.46261  4.19719    598 k - - -
          2.68618  4.42225  2.77519  2.73123  3.46354  2.40513  3.72494  3.29354  2.67741  2.69355  4.24690  2.90347  2.73739  3.18146  2.89801  2.37887  2.77519  2.98518  4.58477  3.61503
          0.02815  3.98017  4.70252  0.61958  0.77255  0.48576  0.95510
    581   3.04773  5.17796  2.53708  0.88147  4.53812  3.34550  3.94286  4.01352  2.83713  3.61377  4.58403  2.99803  3.95549  3.15688  3.25641  3.01977  3.35311  3.68662  5.68944  4.41286    599 e - - -
          2.68618  4.42225  2.77519  2.73123  3.46354  2.40513  3.72494  3.29354  2.67741  2.69355  4.24690  2.90347  2.73739  3.18146  2.89801  2.37887  2.77519  2.98518  4.58477  3.61503
          0.02815  3.98017  4.70252  0.61958  0.77255  0.48576  0.95510
    582   3.27740  4.70827  4.36208  4.00334  3.17919  4.11825  4.62534  2.39013  3.77002  0.75317  3.17018  4.26833  4.53569  4.11255  3.92810  3.70303  3.56709  2.45525  5.09660  3.84448    600 l - - -
          2.68618  4.42225  2.77519  2.73123  3.46354  2.40513  3.72494  3.29354  2.67741  2.69355  4.24690  2.90347  2.73739  3.18146  2.89801  2.37887  2.77519  2.98518  4.58477  3.61503
          0.02815  3.98017  4.70252  0.61958  0.77255  0.48576  0.95510
    583   2.66640  4.86334  2.61235  2.38742  4.36854  1.92961  3.75579  3.82269  2.34489  3.40009  4.23457  2.16569  3.81204  2.92817  2.98169  2.68690  2.97888  3.42568  5.58287  4.23362    601 g - - -
          2.68618  4.42225  2.77519  2.73123  3.46354  2.40513  3.72494  3.29354  2.67741  2.69355  4.24690  2.90347  2.73739  3.18146  2.89801  2.37887  2.77519  2.98518  4.58477  3.61503
          0.02815  3.98017  4.70252  0.61958  0.77255  0.48576  0.95510
    584   3.27690  4.63463  4.64143  4.15078  1.81445  4.36806  4.30267  2.35124  4.00607  1.12857  3.00445  4.30924  4.62433  4.12417  4.12944  3.73205  3.50848  2.45048  4.56607  3.09145    602 l - - -
          2.68618  4.42225  2.77519  2.73123  3.46354  2.40513  3.72494  3.29354  2.67741  2.69355  4.24690  2.90347  2.73739  3.18146  2.89801  2.37887  2.77519  2.98518  4.58477  3.61503
          0.02815  3.98017  4.70252  0.61958  0.77255  0.48576  0.95510
    585   2.65816  4.82468  2.85226  2.48590  4.28834  3.32130  3.69930  3.72008  1.85128  3.29339  4.12455  2.80372  3.82977  2.86029  2.72841  1.83844  2.94274  3.34704  5.46641  4.15318    603 s - - -
          2.68618  4.42225  2.77519  2.73123  3.46354  2.40513  3.72494  3.29354  2.67741  2.69355  4.24690  2.90347  2.73739  3.18146  2.89801  2.37887  2.77519  2.98518  4.58477  3.61503
          0.02815  3.98017  4.70252  0.61958  0.77255  0.48576  0.95510
    586   2.63471  4.60406  2.95906  1.98166  3.83628  2.97742  3.75206  2.25684  2.61620  2.84711  3.74847  3.05343  3.87397  2.96942  3.02204  2.73997  2.89053  2.81735  5.21057  3.91708    604 e - - -
          2.68618  4.42225  2.77519  2.73123  3.46354  2.40513  3.72494  3.29354  2.67741  2.69355  4.24690  2.90347  2.73739  3.18146  2.89801  2.37887  2.77519  2.98518  4.58477  3.61503
          0.02815  3.98017  4.70252  0.61958  0.77255  0.48576  0.95510
    587   2.81325  5.14698  1.20784  2.20922  4.59305  3.18226  3.82392  4.11487  2.84831  3.69861  4.56866  2.76542  3.82673  3.01195  3.40343  2.38281  3.14978  3.68865  5.84553  4.38573    605 d - - -
          2.68618  4.42225  2.77519  2.73123  3.46354  2.40513  3.72494  3.29354  2.67741  2.69355  4.24690  2.90347  2.73739  3.18146  2.89801  2.37887  2.77519  2.98518  4.58477  3.61503
          0.02815  3.98017  4.70252  0.61958  0.77255  0.48576  0.95510
    588   2.89936  4.63786  3.51833  3.37355  4.35804  3.31932  4.44148  3.93198  3.44022  3.54682  4.60185  3.66900  0.64968  3.82573  3.67285  3.07042  3.34959  3.56494  5.51427  4.48046    606 P - - -
          2.68618  4.42225  2.77519  2.73123  3.46354  2.40513  3.72494  3.29354  2.67741  2.69355  4.24690  2.90347  2.73739  3.18146  2.89801  2.37887  2.77519  2.98518  4.58477  3.61503
          0.02815  3.98017  4.70252  0.61958  0.77255  0.48576  0.95510
    589   2.37044  4.29177  3.30260  3.12427  4.18475  3.01978  4.23071  3.72236  3.20531  3.43460  4.35228  3.33118  3.76766  3.54638  3.48740  0.93954  2.85880  3.23381  5.54880  4.26908    607 s - - -
          2.68618  4.42225  2.77519  2.73123  3.46354  2.40513  3.72494  3.29354  2.67741  2.69355  4.24690  2.90347  2.73739  3.18146  2.89801  2.37887  2.77519  2.98518  4.58477  3.61503
          0.02815  3.98017  4.70252  0.61958  0.77255  0.48576  0.95510
    590   3.24324  4.70810  4.04084  3.67588  1.10251  4.02238  2.78525  3.19135  3.54796  2.61274  3.78982  3.77468  4.41001  3.75867  3.73318  3.40129  3.49097  3.06838  3.83617  2.14273    608 f - - -
          2.68618  4.42225  2.77519  2.73123  3.46354  2.40513  3.72494  3.29354  2.67741  2.69355  4.24690  2.90347  2.73739  3.18146  2.89801  2.37887  2.77519  2.98518  4.58477  3.61503
          0.02815  3.98017  4.70252  0.61958  0.77255  0.48576  0.95510
    591   3.27740  4.70827  4.36208  4.00334  3.17919  4.11825  4.62534  2.39013  3.77002  0.75317  3.17018  4.26833  4.53569  4.11255  3.92810  3.70303  3.56709  2.45525  5.09660  3.84448    609 l - - -
          2.68618  4.42225  2.77519  2.73123  3.46354  2.40513  3.72494  3.29354  2.67741  2.69355  4.24690  2.90347  2.73739  3.18146  2.89801  2.37887  2.77519  2.98518  4.58477  3.61503
          0.02815  3.98017  4.70252  0.61958  0.77255  0.48576  0.95510
    592   2.13452  4.26657  3.43235  2.95766  3.60317  3.34627  3.91503  2.87679  2.89328  1.82081  3.56240  3.29807  3.30202  3.22988  3.22140  2.47689  2.79521  2.62518  5.05671  3.82006    610 l - - -
          2.68618  4.42225  2.77519  2.73123  3.46354  2.40513  3.72494  3.29354  2.67741  2.69355  4.24690  2.90347  2.73739  3.18146  2.89801  2.37887  2.77519  2.98518  4.58477  3.61503
          0.02815  3.98017  4.70252  0.61958  0.77255  0.48576  0.95510
    593   3.10782  5.24948  0.77507  2.40732  4.64156  3.29451  4.02954  4.25479  3.13460  3.84434  4.82571  2.96874  3.95502  3.26952  3.66473  3.05867  3.44901  3.88281  5.78902  4.49787    611 d - - -
          2.68618  4.42225  2.77519  2.73123  3.46354  2.40513  3.72494  3.29354  2.67741  2.69355  4.24690  2.90347  2.73739  3.18146  2.89801  2.37887  2.77519  2.98518  4.58477  3.61503
          0.02815  3.98017  4.70252  0.61958  0.77255  0.48576  0.95510
    594   0.86905  4.24833  3.57411  3.37145  4.16168  3.06977  4.38047  3.30348  3.39052  3.18002  4.20083  3.49314  3.81927  3.72201  3.63300  2.59811  2.88297  2.93922  5.57808  4.39058    612 a - - -
          2.68618  4.42225  2.77519  2.73123  3.46354  2.40513  3.72494  3.29354  2.67741  2.69355  4.24690  2.90347  2.73739  3.18146  2.89801  2.37887  2.77519  2.98518  4.58477  3.61503
          0.02815  3.98017  4.70252  0.61958  0.77255  0.48576  0.95510
    595   3.49715  4.83111  4.37238  4.02957  1.80895  4.24546  3.48676  3.25604  3.88987  2.62763  3.88138  3.94790  4.58767  3.97177  4.00410  3.62051  3.73260  3.16881  3.66815  0.95220    613 y - - -
          2.68618  4.42225  2.77519  2.73123  3.46354  2.40513  3.72494  3.29354  2.67741  2.69355  4.24690  2.90347  2.73739  3.18146  2.89801  2.37887  2.77519  2.98518  4.58477  3.61503
          0.02815  3.98017  4.70252  0.61958  0.77255  0.48576  0.95510
    596   1.92388  4.57977  2.94402  2.54899  4.03355  3.25599  3.13155  3.47028  2.59496  3.10014  3.93638  2.79521  3.78450  2.94767  3.01018  2.03376  2.82682  3.11426  5.33845  4.02629    614 a - - -
          2.68618  4.42225  2.77519  2.73123  3.46354  2.40513  3.72494  3.29354  2.67741  2.69355  4.24690  2.90347  2.73739  3.18146  2.89801  2.37887  2.77519  2.98518  4.58477  3.61503
          0.02815  3.98017  4.70252  0.61958  0.77255  0.48576  0.95510
    597   3.12382  4.54108  4.53021  4.03322  3.19859  4.26007  4.69458  2.07982  3.85163  1.04937  3.05846  4.29379  4.58621  4.11210  4.03846  3.64313  3.38907  1.78468  5.18863  4.00263    615 l - - -
          2.68618  4.42225  2.77519  2.73123  3.46354  2.40513  3.72494  3.29354  2.67741  2.69355  4.24690  2.90347  2.73739  3.18146  2.89801  2.37887  2.77519  2.98518  4.58477  3.61503
          0.02815  3.98017  4.70252  0.61958  0.77255  0.48576  0.95510
    598   3.10462  4.49892  4.55140  4.01118  3.17732  4.28988  4.65120  1.68279  3.84444  1.63171  1.72698  4.28012  4.57034  4.07471  4.02543  3.63797  3.34694  2.07822  5.14536  4.00492    616 l - - -
          2.68618  4.42225  2.77519  2.73123  3.46354  2.40513  3.72494  3.29354  2.67741  2.69355  4.24690  2.90347  2.73739  3.18146  2.89801  2.37887  2.77519  2.98518  4.58477  3.61503
          0.02815  3.98017  4.70252  0.61958  0.77255  0.48576  0.95510
    599   3.07249  5.03848  3.25551  2.85806  4.44954  3.54930  3.82212  3.88579  0.89995  3.42788  4.38447  3.27744  4.04281  3.00817  2.45660  3.10796  3.31822  3.58783  5.46068  4.28935    617 k - - -
          2.68618  4.42225  2.77519  2.73123  3.46354  2.40513  3.72494  3.29354  2.67741  2.69355  4.24690  2.90347  2.73739  3.18146  2.89801  2.37887  2.77519  2.98518  4.58477  3.61503
          0.02815  3.98017  4.70252  0.61958  0.77255  0.48576  0.95510
    600   2.95342  5.51878  1.41391  1.53625  4.80380  3.21601  3.76823  4.32141  2.79314  3.82771  4.68719  2.68148  3.84206  2.93713  3.39072  2.83477  3.24393  3.89737  5.97908  4.47564    618 d - - -
          2.68618  4.42225  2.77519  2.73123  3.46354  2.40513  3.72494  3.29354  2.67741  2.69355  4.24690  2.90347  2.73739  3.18146  2.89801  2.37887  2.77519  2.98518  4.58477  3.61503
          0.02815  3.98017  4.70252  0.61958  0.77255  0.48576  0.95510
    601   3.05265  4.45297  4.52645  4.02605  3.33052  4.23718  4.71262  1.94778  3.86712  1.42848  3.19284  4.27597  4.57951  4.14312  4.06865  3.61423  3.32056  1.32293  5.26456  4.05763    619 v - - -
          2.68618  4.42225  2.77519  2.73123  3.46354  2.40513  3.72494  3.29354  2.67741  2.69355  4.24690  2.90347  2.73739  3.18146  2.89801  2.37887  2.77519  2.98518  4.58477  3.61503
          0.02815  3.98017  4.70252  0.61958  0.77255  0.48576  0.95510
    602   3.03199  5.13796  3.40774  2.77788  4.57993  3.64064  3.61604  3.93773  1.20378  3.39162  4.26678  3.18431  4.02181  2.75464  1.81313  3.03094  3.20654  3.62083  5.44038  4.26539    620 k - - -
          2.68618  4.42225  2.77519  2.73123  3.46354  2.40513  3.72494  3.29354  2.67741  2.69355  4.24690  2.90347  2.73739  3.18146  2.89801  2.37887  2.77519  2.98518  4.58477  3.61503
          0.02815  3.98017  4.70252  0.61958  0.77255  0.48576  0.95510
    603   2.55315  5.08434  2.72314  1.94632  4.43333  3.39038  3.63696  3.83472  1.64854  3.37324  4.20020  2.89855  3.85576  2.77706  2.63664  2.75764  3.01609  3.47581  5.53152  4.20116    621 k - - -
          2.68618  4.42225  2.77519  2.73123  3.46354  2.40513  3.72494  3.29354  2.67741  2.69355  4.24690  2.90347  2.73739  3.18146  2.89801  2.37887  2.77519  2.98518  4.58477  3.61503
          0.02815  3.98017  4.70252  0.61958  0.77255  0.48576  0.95510
    604   2.92898  5.39031  2.03057  1.15853  4.69076  3.24085  3.77390  4.18225  2.75096  3.72402  4.59028  2.73178  3.85144  2.94615  3.29977  2.83608  3.21706  3.78477  5.87319  4.41879    622 e - - -
          2.68618  4.42225  2.77519  2.73123  3.46354  2.40513  3.72494  3.29354  2.67741  2.69355  4.24690  2.90347  2.73739  3.18146  2.89801  2.37887  2.77519  2.98518  4.58477  3.61503
          0.02815  3.98017  4.70252  0.61958  0.77255  0.48576  0.95510
    605   3.04263  4.38398  4.66500  4.11797  3.35533  4.33798  4.75740  1.53394  4.00509  1.86621  2.50989  4.35544  4.61762  4.21760  4.18715  3.68077  3.28603  1.38229  5.26927  4.11749    623 v - - -
          2.68618  4.42225  2.77519  2.73123  3.46354  2.40513  3.72494  3.29354  2.67741  2.69355  4.24690  2.90347  2.73739  3.18146  2.89801  2.37887  2.77519  2.98518  4.58477  3.61503
          0.02815  3.98017  4.70252  0.61958  0.77255  0.48576  0.95510
    606   2.48076  4.62551  3.19897  2.63743  3.86111  3.48136  3.67653  3.19533  1.95159  2.28917  3.73601  3.09681  3.87995  2.87369  2.60577  2.74557  2.67309  2.92885  5.16290  3.90028    624 k - - -
          2.68618  4.42225  2.77519  2.73123  3.46354  2.40513  3.72494  3.29354  2.67741  2.69355  4.24690  2.90347  2.73739  3.18146  2.89801  2.37887  2.77519  2.98518  4.58477  3.61503
          0.02815  3.98017  4.70252  0.61958  0.77255  0.48576  0.95510
    607   2.88872  5.06495  2.92684  2.55938  4.46115  3.45686  3.67185  3.89966  1.26056  3.41797  4.28069  2.60741  3.93247  2.82636  2.42405  2.88586  3.12623  3.55113  5.49659  4.22233    625 k - - -
          2.68618  4.42225  2.77519  2.73123  3.46354  2.40513  3.72494  3.29354  2.67741  2.69355  4.24690  2.90347  2.73739  3.18146  2.89801  2.37887  2.77519  2.98518  4.58477  3.61503
          0.02815  3.98017  4.70252  0.61958  0.77255  0.48576  0.95510
    608   3.07249  5.03848  3.25551  2.85806  4.44954  3.54930  3.82212  3.88579  0.89995  3.42788  4.38447  3.27744  4.04281  3.00817  2.45660  3.10796  3.31822  3.58783  5.46068  4.28935    626 k - - -
          2.68618  4.42225  2.77519  2.73123  3.46354  2.40513  3.72494  3.29354  2.67741  2.69355  4.24690  2.90347  2.73739  3.18146  2.89801  2.37887  2.77519  2.98518  4.58477  3.61503
          0.02815  3.98017  4.70252  0.61958  0.77255  0.48576  0.95510
    609   2.89932  4.97500  3.23702  2.70100  4.02490  3.56142  2.01949  3.72996  2.10673  3.23983  4.12247  3.13704  3.97163  2.82446  1.75483  2.92397  3.10903  3.42453  5.21648  3.87597    627 r - - -
          2.68618  4.42225  2.77519  2.73123  3.46354  2.40513  3.72494  3.29354  2.67741  2.69355  4.24690  2.90347  2.73739  3.18146  2.89801  2.37887  2.77519  2.98518  4.58477  3.61503
          0.02815  3.98017  4.70252  0.61958  0.77255  0.48576  0.95510
    610   2.93120  5.45479  1.83061  1.24812  4.74622  3.22823  3.76190  4.25141  2.75799  3.77049  4.62694  2.70195  3.84210  2.92949  3.33240  2.82508  3.21803  3.83800  5.92222  4.44093    628 e - - -
          2.68618  4.42225  2.77519  2.73123  3.46354  2.40513  3.72494  3.29354  2.67741  2.69355  4.24690  2.90347  2.73739  3.18146  2.89801  2.37887  2.77519  2.98518  4.58477  3.61503
          0.02815  3.98017  4.70252  0.61958  0.77255  0.48576  0.95510
    611   3.25017  4.58737  4.77946  4.21733  3.10672  4.50806  4.81537  1.78127  4.07127  1.01856  2.59042  4.49419  4.70215  4.22076  4.21877  3.85145  3.47428  2.13520  5.17512  4.09264    629 l - - -
          2.68618  4.42225  2.77519  2.73123  3.46354  2.40513  3.72494  3.29354  2.67741  2.69355  4.24690  2.90347  2.73739  3.18146  2.89801  2.37887  2.77519  2.98518  4.58477  3.61503
          0.02815  3.98017  4.70252  0.61958  0.77255  0.48576  0.95510
    612   2.67035  4.80422  2.69845  1.81693  4.21748  3.29447  3.76740  3.52930  2.58821  3.21730  4.09571  2.94259  3.83648  2.94862  3.00591  2.71209  1.87314  3.20191  5.49315  4.16185    630 e - - -
          2.68618  4.42225  2.77519  2.73123  3.46354  2.40513  3.72494  3.29354  2.67741  2.69355  4.24690  2.90347  2.73739  3.18146  2.89801  2.37887  2.77519  2.98518  4.58477  3.61503
          0.02815  3.98017  4.70252  0.61958  0.77255  0.48576  0.95510
    613   2.65454  4.57252  3.18223  2.49258  3.75426  3.50089  3.69814  2.14573  2.44629  2.76692  3.65987  3.11770  3.89622  2.51027  2.59576  2.77393  2.88065  2.84576  5.10032  3.84017    631 i - - -
          2.68618  4.42225  2.77519  2.73123  3.46354  2.40513  3.72494  3.29354  2.67741  2.69355  4.24690  2.90347  2.73739  3.18146  2.89801  2.37887  2.77519  2.98518  4.58477  3.61503
          0.02815  3.98017  4.70252  0.61958  0.77255  0.48576  0.95510
    614   3.04773  5.17796  2.53708  0.88147  4.53812  3.34550  3.94286  4.01352  2.83713  3.61377  4.58403  2.99803  3.95549  3.15688  3.25641  3.01977  3.35311  3.68662  5.68944  4.41286    632 e - - -
          2.68618  4.42225  2.77519  2.73123  3.46354  2.40513  3.72494  3.29354  2.67741  2.69355  4.24690  2.90347  2.73739  3.18146  2.89801  2.37887  2.77519  2.98518  4.58477  3.61503
          0.02815  3.98017  4.70252  0.61958  0.77255  0.48576  0.95510
    615   1.68668  4.33336  3.73611  3.30330  3.52949  3.51118  4.19380  2.51186  3.18745  1.70289  3.47885  3.58267  4.05555  3.54087  3.46626  2.90374  2.97133  2.35621  5.17418  3.93068    633 a - - -
          2.68618  4.42225  2.77519  2.73123  3.46354  2.40513  3.72494  3.29354  2.67741  2.69355  4.24690  2.90347  2.73739  3.18146  2.89801  2.37887  2.77519  2.98518  4.58477  3.61503
          0.02815  3.98017  4.70252  0.61958  0.77255  0.48576  0.95510
    616   1.82135  4.17067  3.31282  3.05586  4.33719  1.60529  4.18577  3.75640  3.17264  3.43822  4.25579  3.24376  3.66958  3.44646  3.50311  1.90728  2.69848  3.19041  5.66745  4.44749    634 g - - -
          2.68618  4.42225  2.77519  2.73123  3.46354  2.40513  3.72494  3.29354  2.67741  2.69355  4.24690  2.90347  2.73739  3.18146  2.89801  2.37887  2.77519  2.98518  4.58477  3.61503
          0.02815  3.98017  4.70252  0.61958  0.77255  0.48576  0.95510
    617   3.12948  4.95938  3.63137  3.12113  4.34135  3.59569  3.90629  3.89125  2.28638  3.38766  4.38580  3.47225  4.09373  3.12195  0.82581  3.20892  3.38855  3.61074  5.38118  4.24613    635 r - - -
          2.68618  4.42225  2.77519  2.73123  3.46354  2.40513  3.72494  3.29354  2.67741  2.69355  4.24690  2.90347  2.73739  3.18146  2.89801  2.37887  2.77519  2.98518  4.58477  3.61503
          0.02815  3.98017  4.70252  0.61958  0.77255  0.48576  0.95510
    618   3.27740  4.70827  4.36208  4.00334  3.17919  4.11825  4.62534  2.39013  3.77002  0.75317  3.17018  4.26833  4.53569  4.11255  3.92810  3.70303  3.56709  2.45525  5.09660  3.84448    636 l - - -
          2.68618  4.42225  2.77519  2.73123  3.46354  2.40513  3.72494  3.29354  2.67741  2.69355  4.24690  2.90347  2.73739  3.18146  2.89801  2.37887  2.77519  2.98518  4.58477  3.61503
          0.02815  3.98017  4.70252  0.61958  0.77255  0.48576  0.95510
    619   2.85406  5.15595  2.84059  2.26924  4.51512  3.45747  3.61279  3.92462  1.73194  3.41004  4.23913  2.94704  3.89448  1.90335  2.44821  2.82196  3.06672  3.56667  5.52260  4.22739    637 k - - -
          2.68618  4.42225  2.77519  2.73123  3.46354  2.40513  3.72494  3.29354  2.67741  2.69355  4.24690  2.90347  2.73739  3.18146  2.89801  2.37887  2.77519  2.98518  4.58477  3.61503
          0.02815  3.98017  4.70252  0.61958  0.77255  0.48576  0.95510
    620   2.32764  4.97400  2.85119  2.28768  4.34090  3.41055  3.64866  3.71344  1.55837  3.28570  4.12514  2.95773  3.86775  2.79669  2.59136  2.76400  2.99823  3.37337  5.46429  4.16277    638 k - - -
          2.68618  4.42225  2.77519  2.73123  3.46354  2.40513  3.72494  3.29354  2.67741  2.69355  4.24690  2.90347  2.73739  3.18146  2.89801  2.37887  2.77519  2.98518  4.58477  3.61503
          0.02815  3.98017  4.70252  0.61958  0.77255  0.48576  0.95510
    621   2.78233  4.89272  3.13298  2.59268  4.01186  3.51758  2.38801  3.55739  1.74027  2.75525  3.98198  3.06050  3.91225  2.79209  2.47392  2.81450  2.99402  3.25950  5.23004  3.90217    639 k - - -
          2.68618  4.42225  2.77519  2.73123  3.46354  2.40513  3.72494  3.29354  2.67741  2.69355  4.24690  2.90347  2.73739  3.18146  2.89801  2.37887  2.77519  2.98518  4.58477  3.61503
          0.02815  3.98017  4.70252  0.61958  0.77255  0.48576  0.95510
    622   3.01479  5.16089  3.39177  2.73823  4.59719  3.64646  3.58901  3.94526  1.65446  3.38713  4.24590  3.15522  4.00888  2.41549  1.43556  3.00449  3.17956  3.62309  5.44062  4.26002    640 r - - -
          2.68618  4.42225  2.77519  2.73123  3.46354  2.40513  3.72494  3.29354  2.67741  2.69355  4.24690  2.90347  2.73739  3.18146  2.89801  2.37887  2.77519  2.98518  4.58477  3.61503
          0.02815  3.98017  4.70252  0.61958  0.77255  0.48576  0.95510
    623   2.15878  4.83123  3.02592  2.37098  4.20323  3.42191  3.66029  3.57430  2.25748  3.16793  4.01567  3.02396  3.86781  2.81910  1.81551  2.74531  2.95138  3.24899  5.37210  4.09338    641 r - - -
          2.68618  4.42225  2.77519  2.73123  3.46354  2.40513  3.72494  3.29354  2.67741  2.69355  4.24690  2.90347  2.73739  3.18146  2.89801  2.37887  2.77519  2.98518  4.58477  3.61503
          0.02815  3.98017  4.70252  0.61958  0.77255  0.48576  0.95510
    624   1.98701  4.17690  3.42546  3.06912  4.16454  2.98688  4.12278  3.49812  3.07586  3.23616  4.08186  3.26988  3.69887  3.38586  3.40305  1.67300  1.76920  3.03256  5.52264  4.30111    642 s - - -
          2.68618  4.42225  2.77519  2.73123  3.46354  2.40513  3.72494  3.29354  2.67741  2.69355  4.24690  2.90347  2.73739  3.18146  2.89801  2.37887  2.77519  2.98518  4.58477  3.61503
          0.02815  3.98017  4.70252  0.61958  0.77255  0.48576  0.95510
    625   3.39766  4.76816  4.38633  4.12213  0.85070  4.06050  3.92850  2.90902  4.02666  2.25469  3.62383  4.14165  4.51733  4.16518  4.11975  3.66149  3.69917  2.90747  4.14725  2.50142    643 f - - -
          2.68618  4.42225  2.77519  2.73123  3.46354  2.40513  3.72494  3.29354  2.67741  2.69355  4.24690  2.90347  2.73739  3.18146  2.89801  2.37887  2.77519  2.98518  4.58477  3.61503
          0.02815  3.98017  4.70252  0.61958  0.77255  0.48576  0.95510
    626   2.92898  5.39031  2.03057  1.15853  4.69076  3.24085  3.77390  4.18225  2.75096  3.72402  4.59028  2.73178  3.85144  2.94615  3.29977  2.83608  3.21706  3.78477  5.87319  4.41879    644 e - - -
          2.68618  4.42225  2.77519  2.73123  3.46354  2.40513  3.72494  3.29354  2.67741  2.69355  4.24690  2.90347  2.73739  3.18146  2.89801  2.37887  2.77519  2.98518  4.58477  3.61503
          0.02815  3.98017  4.70252  0.61958  0.77255  0.48576  0.95510
    627   2.73944  5.19827  2.24738  1.73370  4.50376  3.29214  3.64299  3.97676  2.16778  3.48978  4.28642  2.76524  3.79681  2.77841  2.97899  2.29208  2.99126  3.57397  5.65510  4.23367    645 e - - -
          2.68618  4.42225  2.77519  2.73123  3.46354  2.40513  3.72494  3.29354  2.67741  2.69355  4.24690  2.90347  2.73739  3.18146  2.89801  2.37887  2.77519  2.98518  4.58477  3.61503
          0.02815  3.98017  4.70252  0.61958  0.77255  0.48576  0.95510
    628   2.91497  5.07194  3.04801  2.15583  4.44525  3.51579  3.65389  3.84207  2.10197  3.35237  4.22054  3.06836  3.95106  2.80309  1.41703  2.91426  3.12787  3.51668  5.45766  4.21600    646 r - - -
          2.68618  4.42225  2.77519  2.73123  3.46354  2.40513  3.72494  3.29354  2.67741  2.69355  4.24690  2.90347  2.73739  3.18146  2.89801  2.37887  2.77519  2.98518  4.58477  3.61503
          0.02815  3.98017  4.70252  0.61958  0.77255  0.48576  0.95510
    629   3.07800  4.43581  4.62903  4.10006  3.36945  4.34815  4.78786  1.79956  3.96599  1.53831  3.20021  4.35761  4.64345  4.21683  4.16876  3.70509  3.33093  1.25061  5.31775  4.13294    647 v - - -
          2.68618  4.42225  2.77519  2.73123  3.46354  2.40513  3.72494  3.29354  2.67741  2.69355  4.24690  2.90347  2.73739  3.18146  2.89801  2.37887  2.77519  2.98518  4.58477  3.61503
          0.02815  3.98017  4.70252  0.61958  0.77255  0.48576  0.95510
    630   2.66147  4.86068  3.01245  2.47090  4.15759  3.43160  3.60421  3.56789  2.10811  2.88676  3.95868  2.65474  3.83319  2.74943  2.21589  2.24019  2.88826  3.23639  5.33521  4.02859    648 k - - -
          2.68618  4.42225  2.77519  2.73123  3.46354  2.40513  3.72494  3.29354  2.67741  2.69355  4.24690  2.90347  2.73739  3.18146  2.89801  2.37887  2.77519  2.98518  4.58477  3.61503
          0.02815  3.98017  4.70252  0.61958  0.77255  0.48576  0.95510
    631   2.68691  4.72259  3.17408  2.60258  3.96076  3.49429  3.64015  3.34041  1.91070  2.95822  2.54413  2.82225  3.88189  2.81926  2.43263  2.75778  2.90609  3.05813  5.20626  3.93920    649 k - - -
          2.68618  4.42225  2.77519  2.73123  3.46354  2.40513  3.72494  3.29354  2.67741  2.69355  4.24690  2.90347  2.73739  3.18146  2.89801  2.37887  2.77519  2.98518  4.58477  3.61503
          0.02815  3.98017  4.70252  0.61958  0.77255  0.48576  0.95510
    632   3.27740  4.70827  4.36208  4.00334  3.17919  4.11825  4.62534  2.39013  3.77002  0.75317  3.17018  4.26833  4.53569  4.11255  3.92810  3.70303  3.56709  2.45525  5.09660  3.84448    650 l - - -
          2.68618  4.42225  2.77519  2.73123  3.46354  2.40513  3.72494  3.29354  2.67741  2.69355  4.24690  2.90347  2.73739  3.18146  2.89801  2.37887  2.77519  2.98518  4.58477  3.61503
          0.02815  3.98017  4.70252  0.61958  0.77255  0.48576  0.95510
    633   2.28192  4.35807  3.31900  2.77600  3.53274  3.46638  2.97341  2.88696  2.70983  2.32591  3.49861  3.19837  3.88046  3.05202  3.07622  2.51775  2.79759  2.33789  4.95704  3.69721    651 a - - -
          2.68618  4.42225  2.77519  2.73123  3.46354  2.40513  3.72494  3.29354  2.67741  2.69355  4.24690  2.90347  2.73739  3.18146  2.89801  2.37887  2.77519  2.98518  4.58477  3.61503
          0.02815  3.98017  4.70252  0.61958  0.77255  0.48576  0.95510
    634   2.33475  4.31179  3.15766  2.89071  4.23687  3.02559  4.06044  3.69173  2.97480  3.35678  4.20592  3.18444  1.80403  3.30528  3.32152  1.67677  2.78322  3.20361  5.56168  4.29525    652 s - - -
          2.68618  4.42225  2.77519  2.73123  3.46354  2.40513  3.72494  3.29354  2.67741  2.69355  4.24690  2.90347  2.73739  3.18146  2.89801  2.37887  2.77519  2.98518  4.58477  3.61503
          0.05368  3.98017  3.39365  0.61958  0.77255  0.48576  0.95510
    635   2.34110  4.42736  2.95300  2.67716  3.75017  3.35054  3.77293  3.03395  2.67837  2.59037  3.66913  3.11396  3.82469  3.00756  3.08246  2.02869  2.78825  2.40110  5.13732  3.86324    653 s - - -
          2.68618  4.42225  2.77519  2.73123  3.46354  2.40513  3.72494  3.29354  2.67741  2.69355  4.24690  2.90347  2.73739  3.18146  2.89801  2.37887  2.77519  2.98518  4.58477  3.61503
          0.09188  3.95535  2.67892  0.61958  0.77255  0.51039  0.91695
    636   2.65718  4.60461  3.02878  2.61226  3.75373  3.42709  3.70562  3.14104  2.33771  2.08625  3.74455  2.36350  3.87645  2.93537  2.80375  2.76203  2.90770  2.88841  5.12169  3.81117    654 l - - -
          2.68618  4.42225  2.77519  2.73123  3.46354  2.40513  3.72494  3.29354  2.67741  2.69355  4.24690  2.90347  2.73739  3.18146  2.89801  2.37887  2.77519  2.98518  4.58477  3.61503
          0.03071  3.89418  4.61653  0.61958  0.77255  0.43854  1.03557
    637   2.69142  5.13401  2.32697  2.09500  4.43087  2.52739  3.37385  3.90083  2.44634  3.42070  4.20853  2.62664  3.78281  2.39410  2.95300  2.46978  2.93787  3.50300  5.59261  4.17928    655 e - - -
          2.68618  4.42225  2.77519  2.73123  3.46354  2.40513  3.72494  3.29354  2.67741  2.69355  4.24690  2.90347  2.73739  3.18146  2.89801  2.37887  2.77519  2.98518  4.58477  3.61503
          0.02815  3.98017  4.70252  0.61958  0.77255  0.48576  0.95510
    638   2.61142  4.89888  2.67621  2.35250  4.19898  2.99385  2.98217  3.63996  2.36916  3.20366  4.00396  2.88020  3.78506  2.74351  2.46689  2.15913  2.85341  3.28053  5.40248  4.04593    656 s - - -
          2.68618  4.42225  2.77519  2.73123  3.46354  2.40513  3.72494  3.29354  2.67741  2.69355  4.24690  2.90347  2.73739  3.18146  2.89801  2.37887  2.77519  2.98518  4.58477  3.61503
          0.02815  3.98017  4.70252  0.61958  0.77255  0.48576  0.95510
    639   2.28743  4.79325  2.93493  2.43772  4.14032  3.35930  3.63091  3.55912  2.36433  3.14222  3.95552  2.94083  3.35674  2.23728  2.54911  2.36225  2.84475  3.21045  5.35736  4.03240    657 q - - -
          2.68618  4.42225  2.77519  2.73123  3.46354  2.40513  3.72494  3.29354  2.67741  2.69355  4.24690  2.90347  2.73739  3.18146  2.89801  2.37887  2.77519  2.98518  4.58477  3.61503
          0.02815  3.98017  4.70252  0.61958  0.77255  0.48576  0.95510
    640   2.81072  5.34651  1.92705  1.73953  4.64227  2.57631  3.68098  4.14148  2.59602  3.63621  4.44233  2.46783  3.80462  2.62680  3.14892  2.72519  3.07517  3.71875  5.79696  4.33104    658 e - - -
          2.68618  4.42225  2.77519  2.73123  3.46354  2.40513  3.72494  3.29354  2.67741  2.69355  4.24690  2.90347  2.73739  3.18146  2.89801  2.37887  2.77519  2.98518  4.58477  3.61503
          0.02815  3.98017  4.70252  0.61958  0.77255  0.48576  0.95510
    641   2.57411  4.43198  3.22139  2.38270  3.62050  2.91720  3.74822  2.39748  2.66062  2.46085  3.54783  3.14931  3.88088  3.00288  3.04946  2.73248  2.59489  2.65412  5.02909  3.76735    659 e - - -
          2.68618  4.42225  2.77519  2.73123  3.46354  2.40513  3.72494  3.29354  2.67741  2.69355  4.24690  2.90347  2.73739  3.18146  2.89801  2.37887  2.77519  2.98518  4.58477  3.61503
          0.02815  3.98017  4.70252  0.61958  0.77255  0.48576  0.95510
    642   2.30984  4.27073  3.21134  2.97658  4.25822  2.99328  4.12879  3.72655  3.06423  3.40340  4.25960  3.22681  3.11952  3.39192  3.38856  1.11896  2.77955  3.21498  5.59318  4.33305    660 s - - -
          2.68618  4.42225  2.77519  2.73123  3.46354  2.40513  3.72494  3.29354  2.67741  2.69355  4.24690  2.90347  2.73739  3.18146  2.89801  2.37887  2.77519  2.98518  4.58477  3.61503
          0.02815  3.98017  4.70252  0.61958  0.77255  0.48576  0.95510
    643   3.06617  4.39944  4.72635  4.23282  3.54845  4.38159  4.95953  1.40042  4.11683  2.06197  3.36247  4.45849  4.71015  4.39042  4.32332  3.76889  3.33616  1.13269  5.50204  4.29151    661 v - - -
          2.68618  4.42225  2.77519  2.73123  3.46354  2.40513  3.72494  3.29354  2.67741  2.69355  4.24690  2.90347  2.73739  3.18146  2.89801  2.37887  2.77519  2.98518  4.58477  3.61503
          0.02815  3.98017  4.70252  0.61958  0.77255  0.48576  0.95510
    644   2.51969  4.87907  2.84114  2.42558  4.24254  3.36173  3.64672  3.66140  2.16626  3.23021  4.05188  2.93148  3.82181  2.11684  2.72878  2.11923  2.91545  3.30800  5.42521  4.10145    662 q - - -
          2.68618  4.42225  2.77519  2.73123  3.46354  2.40513  3.72494  3.29354  2.67741  2.69355  4.24690  2.90347  2.73739  3.18146  2.89801  2.37887  2.77519  2.98518  4.58477  3.61503
          0.02815  3.98017  4.70252  0.61958  0.77255  0.48576  0.95510
    645   2.95104  5.51612  1.44384  1.50852  4.80138  3.21665  3.76668  4.31863  2.78923  3.82460  4.68298  2.68199  3.84147  2.93508  3.38571  2.83295  3.24102  3.89453  5.97597  4.47324    663 d - - -
          2.68618  4.42225  2.77519  2.73123  3.46354  2.40513  3.72494  3.29354  2.67741  2.69355  4.24690  2.90347  2.73739  3.18146  2.89801  2.37887  2.77519  2.98518  4.58477  3.61503
          0.02815  3.98017  4.70252  0.61958  0.77255  0.48576  0.95510
    646   2.14224  4.60397  3.10345  2.55525  3.84801  3.41993  3.66353  3.22962  2.45484  2.69296  3.72903  3.03467  3.82869  2.49882  2.62398  2.51078  2.81729  2.79234  5.16502  3.87674    664 a - - -
          2.68618  4.42225  2.77519  2.73123  3.46354  2.40513  3.72494  3.29354  2.67741  2.69355  4.24690  2.90347  2.73739  3.18146  2.89801  2.37887  2.77519  2.98518  4.58477  3.61503
          0.02815  3.98017  4.70252  0.61958  0.77255  0.48576  0.95510
    647   3.13058  4.47971  4.68341  4.14221  3.27020  4.40126  4.79695  1.80534  4.01134  1.24125  3.08362  4.40429  4.66187  4.22095  4.19443  3.75206  3.37351  1.54473  5.26310  4.11960    665 l - - -
          2.68618  4.42225  2.77519  2.73123  3.46354  2.40513  3.72494  3.29354  2.67741  2.69355  4.24690  2.90347  2.73739  3.18146  2.89801  2.37887  2.77519  2.98518  4.58477  3.61503
          0.02815  3.98017  4.70252  0.61958  0.77255  0.48576  0.95510
    648   3.11117  4.70421  3.78021  3.36594  1.62649  3.89549  1.82665  3.22620  3.25147  2.68763  3.80659  3.59696  4.28942  3.53469  3.50974  3.24194  3.35492  3.06875  3.95610  2.27651    666 f - - -
          2.68618  4.42225  2.77519  2.73123  3.46354  2.40513  3.72494  3.29354  2.67741  2.69355  4.24690  2.90347  2.73739  3.18146  2.89801  2.37887  2.77519  2.98518  4.58477  3.61503
          0.02815  3.98017  4.70252  0.61958  0.77255  0.48576  0.95510
    649   2.47639  4.64211  3.10115  2.55441  3.91609  3.41591  3.66149  3.28874  2.41096  2.93080  3.78065  3.03196  3.83145  2.47491  2.46131  2.66850  2.28067  2.72311  5.20837  3.92087    667 t - - -
          2.68618  4.42225  2.77519  2.73123  3.46354  2.40513  3.72494  3.29354  2.67741  2.69355  4.24690  2.90347  2.73739  3.18146  2.89801  2.37887  2.77519  2.98518  4.58477  3.61503
          0.02815  3.98017  4.70252  0.61958  0.77255  0.48576  0.95510
    650   3.27740  4.70827  4.36208  4.00334  3.17919  4.11825  4.62534  2.39013  3.77002  0.75317  3.17018  4.26833  4.53569  4.11255  3.92810  3.70303  3.56709  2.45525  5.09660  3.84448    668 l - - -
          2.68618  4.42225  2.77519  2.73123  3.46354  2.40513  3.72494  3.29354  2.67741  2.69355  4.24690  2.90347  2.73739  3.18146  2.89801  2.37887  2.77519  2.98518  4.58477  3.61503
          0.02815  3.98017  4.70252  0.61958  0.77255  0.48576  0.95510
    651   2.92006  5.01872  3.39691  2.72825  4.36215  3.61854  3.60277  3.72024  1.55803  2.79237  4.10286  3.15181  3.98106  2.74657  1.68913  2.93991  3.10140  3.42174  5.36015  4.14996    669 k - - -
          2.68618  4.42225  2.77519  2.73123  3.46354  2.40513  3.72494  3.29354  2.67741  2.69355  4.24690  2.90347  2.73739  3.18146  2.89801  2.37887  2.77519  2.98518  4.58477  3.61503
          0.02815  3.98017  4.70252  0.61958  0.77255  0.48576  0.95510
    652   2.45574  4.94967  2.83086  2.24993  4.25136  3.38761  3.22142  3.67839  1.86317  3.23121  4.03915  2.90021  3.81344  2.74251  2.70836  2.33536  2.90014  3.32547  5.41767  4.07905    670 k - - -
          2.68618  4.42225  2.77519  2.73123  3.46354  2.40513  3.72494  3.29354  2.67741  2.69355  4.24690  2.90347  2.73739  3.18146  2.89801  2.37887  2.77519  2.98518  4.58477  3.61503
          0.02815  3.98017  4.70252  0.61958  0.77255  0.48576  0.95510
    653   2.31733  5.06988  2.54127  2.00971  4.38309  3.31069  3.65521  3.83066  2.46305  3.37884  4.19252  2.07156  3.80853  2.52118  2.92883  2.69104  2.97437  3.45703  5.56740  4.18247    671 e - - -
          2.68618  4.42225  2.77519  2.73123  3.46354  2.40513  3.72494  3.29354  2.67741  2.69355  4.24690  2.90347  2.73739  3.18146  2.89801  2.37887  2.77519  2.98518  4.58477  3.61503
          0.02815  3.98017  4.70252  0.61958  0.77255  0.48576  0.95510
    654   2.40636  4.32738  4.31021  3.76069  3.35700  4.07110  4.47420  1.71884  3.65374  1.56568  3.21368  4.03675  4.41018  3.90922  3.88495  3.39307  3.14218  1.76929  5.14704  3.97072    672 l - - -
          2.68618  4.42225  2.77519  2.73123  3.46354  2.40513  3.72494  3.29354  2.67741  2.69355  4.24690  2.90347  2.73739  3.18146  2.89801  2.37887  2.77519  2.98518  4.58477  3.61503
          0.02815  3.98017  4.70252  0.61958  0.77255  0.48576  0.95510
    655   2.94230  5.50124  1.57333  1.40347  4.78792  3.21975  3.76208  4.30269  2.77530  3.80957  4.66490  2.68579  3.83999  2.92907  3.36624  2.82715  3.23052  3.87987  5.96101  4.46287    673 e - - -
          2.68618  4.42225  2.77519  2.73123  3.46354  2.40513  3.72494  3.29354  2.67741  2.69355  4.24690  2.90347  2.73739  3.18146  2.89801  2.37887  2.77519  2.98518  4.58477  3.61503
          0.02815  3.98017  4.70252  0.61958  0.77255  0.48576  0.95510
    656   2.61798  4.59596  3.24115  2.67661  3.86774  3.44191  3.70189  3.22218  2.39478  2.66524  3.76988  3.11784  3.87115  2.90273  1.94087  2.34967  2.87151  2.71191  5.17808  3.90425    674 r - - -
          2.68618  4.42225  2.77519  2.73123  3.46354  2.40513  3.72494  3.29354  2.67741  2.69355  4.24690  2.90347  2.73739  3.18146  2.89801  2.37887  2.77519  2.98518  4.58477  3.61503
          0.02815  3.98017  4.70252  0.61958  0.77255  0.48576  0.95510
    657   2.47201  5.08885  2.56432  1.77125  4.40654  3.32800  3.65955  3.83989  2.42312  3.38618  4.21291  2.83392  3.82603  2.06904  2.85622  2.72019  3.00196  3.47347  5.57291  4.19917    675 e - - -
          2.68618  4.42225  2.77519  2.73123  3.46354  2.40513  3.72494  3.29354  2.67741  2.69355  4.24690  2.90347  2.73739  3.18146  2.89801  2.37887  2.77519  2.98518  4.58477  3.61503
          0.02815  3.98017  4.70252  0.61958  0.77255  0.48576  0.95510
    658   3.02221  5.11979  3.36145  2.76911  4.55131  3.62252  3.62990  3.91984  1.15012  3.38537  4.26590  3.17959  4.01749  2.77262  1.94563  3.02500  3.20550  3.60419  5.44033  4.25797    676 k - - -
          2.68618  4.42225  2.77519  2.73123  3.46354  2.40513  3.72494  3.29354  2.67741  2.69355  4.24690  2.90347  2.73739  3.18146  2.89801  2.37887  2.77519  2.98518  4.58477  3.61503
          0.02815  3.98017  4.70252  0.61958  0.77255  0.48576  0.95510
    659   3.04773  5.17796  2.53708  0.88147  4.53812  3.34550  3.94286  4.01352  2.83713  3.61377  4.58403  2.99803  3.95549  3.15688  3.25641  3.01977  3.35311  3.68662  5.68944  4.41286    677 e - - -
          2.68618  4.42225  2.77519  2.73123  3.46354  2.40513  3.72494  3.29354  2.67741  2.69355  4.24690  2.90347  2.73739  3.18146  2.89801  2.37887  2.77519  2.98518  4.58477  3.61503
          0.02815  3.98017  4.70252  0.61958  0.77255  0.48576  0.95510
    660   2.65336  4.53644  3.24758  2.48845  3.71140  3.53128  3.73290  2.22852  2.11299  2.52554  3.61580  3.15976  3.91872  2.96176  2.85112  2.79358  2.88035  2.70360  5.09280  3.83382    678 k - - -
          2.68618  4.42225  2.77519  2.73123  3.46354  2.40513  3.72494  3.29354  2.67741  2.69355  4.24690  2.90347  2.73739  3.18146  2.89801  2.37887  2.77519  2.98518  4.58477  3.61503
          0.02815  3.98017  4.70252  0.61958  0.77255  0.48576  0.95510
    661   2.26047  4.58056  3.04735  2.13180  3.78284  3.45000  3.77591  2.99364  2.62481  2.09397  3.69105  3.10292  3.89739  2.99810  3.01316  2.76343  2.89872  2.76184  5.19152  3.90792    679 l - - -
          2.68618  4.42225  2.77519  2.73123  3.46354  2.40513  3.72494  3.29354  2.67741  2.69355  4.24690  2.90347  2.73739  3.18146  2.89801  2.37887  2.77519  2.98518  4.58477  3.61503
          0.02815  3.98017  4.70252  0.61958  0.77255  0.48576  0.95510
    662   3.04736  5.15412  3.45945  2.79456  4.60720  3.65960  3.60670  3.95508  1.33406  3.39854  4.27150  3.19466  4.02948  2.74254  1.58100  3.04382  3.21404  3.63839  5.44023  4.27424    680 k - - -
          2.68618  4.42225  2.77519  2.73123  3.46354  2.40513  3.72494  3.29354  2.67741  2.69355  4.24690  2.90347  2.73739  3.18146  2.89801  2.37887  2.77519  2.98518  4.58477  3.61503
          0.02815  3.98017  4.70252  0.61958  0.77255  0.48576  0.95510
    663   2.88419  5.01305  3.06129  2.62151  4.30863  3.49951  3.66670  3.78952  2.13988  3.28707  4.17929  3.07980  3.94655  1.49698  2.15969  2.89704  3.11077  3.47394  5.40506  4.13142    681 q - - -
          2.68618  4.42225  2.77519  2.73123  3.46354  2.40513  3.72494  3.29354  2.67741  2.69355  4.24690  2.90347  2.73739  3.18146  2.89801  2.37887  2.77519  2.98518  4.58477  3.61503
          0.02815  3.98017  4.70252  0.61958  0.77255  0.48576  0.95510
    664   3.07249  5.03848  3.25551  2.85806  4.44954  3.54930  3.82212  3.88579  0.89995  3.42788  4.38447  3.27744  4.04281  3.00817  2.45660  3.10796  3.31822  3.58783  5.46068  4.28935    682 k - - -
          2.68618  4.42225  2.77519  2.73123  3.46354  2.40513  3.72494  3.29354  2.67741  2.69355  4.24690  2.90347  2.73739  3.18146  2.89801  2.37887  2.77519  2.98518  4.58477  3.61503
          0.02815  3.98017  4.70252  0.61958  0.77255  0.48576  0.95510
    665   2.91101  5.12726  3.14074  2.59838  4.51779  3.55415  3.59573  3.90333  1.62524  3.37118  4.21378  3.05920  3.94670  1.84994  2.13820  2.89591  3.10167  3.56448  5.45673  4.21960    683 k - - -
          2.68618  4.42225  2.77519  2.73123  3.46354  2.40513  3.72494  3.29354  2.67741  2.69355  4.24690  2.90347  2.73739  3.18146  2.89801  2.37887  2.77519  2.98518  4.58477  3.61503
          0.02815  3.98017  4.70252  0.61958  0.77255  0.48576  0.95510
    666   2.43989  4.77456  2.77399  1.58853  4.12480  3.33822  3.75083  3.31988  2.57322  3.08816  3.98946  2.96189  3.84481  2.92664  3.00311  2.70577  2.93500  2.67455  5.43931  4.10492    684 e - - -
          2.68618  4.42225  2.77519  2.73123  3.46354  2.40513  3.72494  3.29354  2.67741  2.69355  4.24690  2.90347  2.73739  3.18146  2.89801  2.37887  2.77519  2.98518  4.58477  3.61503
          0.02815  3.98017  4.70252  0.61958  0.77255  0.48576  0.95510
    667   2.19709  4.30371  4.24025  3.69886  3.44358  4.01046  4.45206  1.54539  3.59826  1.95578  3.31057  3.97978  4.37746  3.87469  3.84835  3.33630  3.10729  1.72454  5.18891  3.99131    685 i - - -
          2.68618  4.42225  2.77519  2.73123  3.46354  2.40513  3.72494  3.29354  2.67741  2.69355  4.24690  2.90347  2.73739  3.18146  2.89801  2.37887  2.77519  2.98518  4.58477  3.61503
          0.02815  3.98017  4.70252  0.61958  0.77255  0.48576  0.95510
    668   2.94230  5.50124  1.57333  1.40347  4.78792  3.21975  3.76208  4.30269  2.77530  3.80957  4.66490  2.68579  3.83999  2.92907  3.36624  2.82715  3.23052  3.87987  5.96101  4.46287    686 e - - -
          2.68618  4.42225  2.77519  2.73123  3.46354  2.40513  3.72494  3.29354  2.67741  2.69355  4.24690  2.90347  2.73739  3.18146  2.89801  2.37887  2.77519  2.98518  4.58477  3.61503
          0.02815  3.98017  4.70252  0.61958  0.77255  0.48576  0.95510
    669   2.67414  4.30699  3.84076  3.32446  3.50370  3.66044  4.18956  2.29364  3.20962  1.99742  3.41139  3.63495  4.12523  3.54103  3.50286  2.99809  1.91848  1.86386  5.14032  3.91703    687 v - - -
          2.68618  4.42225  2.77519  2.73123  3.46354  2.40513  3.72494  3.29354  2.67741  2.69355  4.24690  2.90347  2.73739  3.18146  2.89801  2.37887  2.77519  2.98518  4.58477  3.61503
          0.02815  3.98017  4.70252  0.61958  0.77255  0.48576  0.95510
    670   2.71815  5.00619  1.55616  2.26175  4.50907  3.18474  3.79799  4.00625  2.76666  3.58698  4.43007  2.80175  3.80324  2.97595  3.29302  1.87117  3.05126  3.57694  5.75357  4.32800    688 d - - -
          2.68618  4.42225  2.77519  2.73123  3.46354  2.40513  3.72494  3.29354  2.67741  2.69355  4.24690  2.90347  2.73739  3.18146  2.89801  2.37887  2.77519  2.98518  4.58477  3.61503
          0.02815  3.98017  4.70252  0.61958  0.77255  0.48576  0.95510
    671   3.22093  4.55517  4.75408  4.22984  3.19324  4.48023  4.84050  1.48394  4.05983  1.17114  3.02197  4.49010  4.71807  4.26979  4.22003  3.85164  3.46117  1.96853  5.23330  4.07799    689 l - - -
          2.68618  4.42225  2.77519  2.73123  3.46354  2.40513  3.72494  3.29354  2.67741  2.69355  4.24690  2.90347  2.73739  3.18146  2.89801  2.37887  2.77519  2.98518  4.58477  3.61503
          0.02815  3.98017  4.70252  0.61958  0.77255  0.48576  0.95510
    672   2.66050  4.81321  3.05955  2.49653  3.98794  3.45816  2.85336  3.46944  1.96475  2.77177  3.88753  2.99166  3.84386  2.47900  2.64453  2.69620  2.88048  3.15900  5.23137  3.41814    690 k - - -
          2.68618  4.42225  2.77519  2.73123  3.46354  2.40513  3.72494  3.29354  2.67741  2.69355  4.24690  2.90347  2.73739  3.18146  2.89801  2.37887  2.77519  2.98518  4.58477  3.61503
          0.02815  3.98017  4.70252  0.61958  0.77255  0.48576  0.95510
    673   3.18337  4.76331  3.85439  3.39779  2.03552  3.97842  1.85620  3.33959  3.29059  2.79613  3.89225  3.60497  4.33406  3.53596  3.55908  3.27857  3.40896  3.16378  3.82287  1.59517    691 y - - -
          2.68618  4.42225  2.77519  2.73123  3.46354  2.40513  3.72494  3.29354  2.67741  2.69355  4.24690  2.90347  2.73739  3.18146  2.89801  2.37887  2.77519  2.98518  4.58477  3.61503
          0.02815  3.98017  4.70252  0.61958  0.77255  0.48576  0.95510
    674   2.21940  4.40026  3.16875  2.78186  3.89856  3.22889  3.36895  3.27505  2.73677  2.97769  3.86130  3.15829  3.80740  3.12384  3.08465  2.61111  1.59877  2.94553  5.26965  3.99142    692 t - - -
          2.68618  4.42225  2.77519  2.73123  3.46354  2.40513  3.72494  3.29354  2.67741  2.69355  4.24690  2.90347  2.73739  3.18146  2.89801  2.37887  2.77519  2.98518  4.58477  3.61503
          0.02815  3.98017  4.70252  0.61958  0.77255  0.48576  0.95510
    675   2.34083  4.82114  2.99144  2.36992  4.08184  3.43732  3.61645  3.47411  1.93289  2.64626  3.90378  2.97388  3.83841  2.54647  2.67122  2.69433  2.88546  3.16223  5.29950  3.99616    693 k - - -
          2.68618  4.42225  2.77519  2.73123  3.46354  2.40513  3.72494  3.29354  2.67741  2.69355  4.24690  2.90347  2.73739  3.18146  2.89801  2.37887  2.77519  2.98518  4.58477  3.61503
          0.02815  3.98017  4.70252  0.61958  0.77255  0.48576  0.95510
    676   3.04773  5.17796  2.53708  0.88147  4.53812  3.34550  3.94286  4.01352  2.83713  3.61377  4.58403  2.99803  3.95549  3.15688  3.25641  3.01977  3.35311  3.68662  5.68944  4.41286    694 e - - -
          2.68618  4.42225  2.77519  2.73123  3.46354  2.40513  3.72494  3.29354  2.67741  2.69355  4.24690  2.90347  2.73739  3.18146  2.89801  2.37887  2.77519  2.98518  4.58477  3.61503
          0.02815  3.98017  4.70252  0.61958  0.77255  0.48576  0.95510
    677   2.96940  4.95643  2.97727  2.73457  4.13905  3.43906  3.89352  3.78716  2.54812  3.27873  4.30443  3.19492  3.99462  1.05413  2.82982  3.01300  3.26670  3.51040  5.39241  4.09361    695 q - - -
          2.68618  4.42225  2.77519  2.73123  3.46354  2.40513  3.72494  3.29354  2.67741  2.69355  4.24690  2.90347  2.73739  3.18146  2.89801  2.37887  2.77519  2.98518  4.58477  3.61503
          0.02815  3.98017  4.70252  0.61958  0.77255  0.48576  0.95510
    678   3.10768  4.46431  4.65624  4.09236  3.18023  4.35760  4.69960  1.65720  3.96847  1.52551  1.95953  4.34990  4.60149  4.14077  4.13281  3.68890  3.33820  1.91460  5.15172  4.04530    696 l - - -
          2.68618  4.42225  2.77519  2.73123  3.46354  2.40513  3.72494  3.29354  2.67741  2.69355  4.24690  2.90347  2.73739  3.18146  2.89801  2.37887  2.77519  2.98518  4.58477  3.61503
          0.02815  3.98017  4.70252  0.61958  0.77255  0.48576  0.95510
    679   2.80600  4.78375  3.34644  2.73575  4.00044  3.58095  3.65776  3.35245  1.71541  2.12189  3.85748  3.16591  3.95835  2.83941  2.21296  2.88405  3.01087  3.10055  5.21844  3.98089    697 k - - -
          2.68618  4.42225  2.77519  2.73123  3.46354  2.40513  3.72494  3.29354  2.67741  2.69355  4.24690  2.90347  2.73739  3.18146  2.89801  2.37887  2.77519  2.98518  4.58477  3.61503
          0.02815  3.98017  4.70252  0.61958  0.77255  0.48576  0.95510
    680   3.04773  5.17796  2.53708  0.88147  4.53812  3.34550  3.94286  4.01352  2.83713  3.61377  4.58403  2.99803  3.95549  3.15688  3.25641  3.01977  3.35311  3.68662  5.68944  4.41286    698 e - - -
          2.68618  4.42225  2.77519  2.73123  3.46354  2.40513  3.72494  3.29354  2.67741  2.69355  4.24690  2.90347  2.73739  3.18146  2.89801  2.37887  2.77519  2.98518  4.58477  3.61503
          0.02815  3.98017  4.70252  0.61958  0.77255  0.48576  0.95510
    681   3.27740  4.70827  4.36208  4.00334  3.17919  4.11825  4.62534  2.39013  3.77002  0.75317  3.17018  4.26833  4.53569  4.11255  3.92810  3.70303  3.56709  2.45525  5.09660  3.84448    699 l - - -
          2.68618  4.42225  2.77519  2.73123  3.46354  2.40513  3.72494  3.29354  2.67741  2.69355  4.24690  2.90347  2.73739  3.18146  2.89801  2.37887  2.77519  2.98518  4.58477  3.61503
          0.02815  3.98017  4.70252  0.61958  0.77255  0.48576  0.95510
    682   2.44618  4.88876  2.66853  1.83699  4.26175  3.29432  3.66828  3.69068  2.49265  3.27249  4.08519  2.58129  3.78809  2.81977  2.96183  2.45324  2.45356  3.32083  5.48643  4.12389    700 e - - -
          2.68618  4.42225  2.77519  2.73123  3.46354  2.40513  3.72494  3.29354  2.67741  2.69355  4.24690  2.90347  2.73739  3.18146  2.89801  2.37887  2.77519  2.98518  4.58477  3.61503
          0.02815  3.98017  4.70252  0.61958  0.77255  0.48576  0.95510
    683   2.74418  5.09686  2.69545  2.15548  4.42250  2.75911  3.61623  3.85909  2.02236  3.37550  4.18293  2.86540  3.83023  2.06155  2.68777  2.71388  2.97700  3.48585  5.52928  4.17809    701 k - - -
          2.68618  4.42225  2.77519  2.73123  3.46354  2.40513  3.72494  3.29354  2.67741  2.69355  4.24690  2.90347  2.73739  3.18146  2.89801  2.37887  2.77519  2.98518  4.58477  3.61503
          0.02815  3.98017  4.70252  0.61958  0.77255  0.48576  0.95510
    684   3.04773  5.17796  2.53708  0.88147  4.53812  3.34550  3.94286  4.01352  2.83713  3.61377  4.58403  2.99803  3.95549  3.15688  3.25641  3.01977  3.35311  3.68662  5.68944  4.41286    702 e - - -
          2.68618  4.42225  2.77519  2.73123  3.46354  2.40513  3.72494  3.29354  2.67741  2.69355  4.24690  2.90347  2.73739  3.18146  2.89801  2.37887  2.77519  2.98518  4.58477  3.61503
          0.02815  3.98017  4.70252  0.61958  0.77255  0.48576  0.95510
    685   2.29393  4.23860  4.00248  3.47347  3.51710  3.74624  4.27742  1.64967  3.38694  2.34016  3.41629  3.75176  4.18963  3.67821  3.66235  3.07917  2.44957  1.79672  5.14286  3.93211    703 i - - -
          2.68618  4.42225  2.77519  2.73123  3.46354  2.40513  3.72494  3.29354  2.67741  2.69355  4.24690  2.90347  2.73739  3.18146  2.89801  2.37887  2.77519  2.98518  4.58477  3.61503
          0.02815  3.98017  4.70252  0.61958  0.77255  0.48576  0.95510
    686   2.73588  5.09383  2.75769  1.87632  4.40312  3.39452  3.09376  3.85228  2.25041  3.36052  4.16344  2.87861  3.83019  2.15902  2.50185  2.70651  2.96189  3.47875  5.50091  4.15136    704 e - - -
          2.68618  4.42225  2.77519  2.73123  3.46354  2.40513  3.72494  3.29354  2.67741  2.69355  4.24690  2.90347  2.73739  3.18146  2.89801  2.37887  2.77519  2.98518  4.58477  3.61503
          0.02815  3.98017  4.70252  0.61958  0.77255  0.48576  0.95510
    687   3.40538  4.85065  3.99840  3.74881  2.30340  3.95650  3.67306  3.39984  3.60327  2.82577  4.06388  3.85793  4.42824  3.88334  3.76455  3.53103  3.69280  3.27560  3.95100  0.80392    705 y - - -
          2.68618  4.42225  2.77519  2.73123  3.46354  2.40513  3.72494  3.29354  2.67741  2.69355  4.24690  2.90347  2.73739  3.18146  2.89801  2.37887  2.77519  2.98518  4.58477  3.61503
          0.02815  3.98017  4.70252  0.61958  0.77255  0.48576  0.95510
    688   3.47235  4.77840  4.48131  4.13342  1.01869  4.27676  3.54129  3.10434  3.98955  2.44460  3.72464  4.01531  4.60373  4.03426  4.07074  3.64986  3.70471  3.05353  3.71195  1.77205    706 f - - -
          2.68618  4.42225  2.77519  2.73123  3.46354  2.40513  3.72494  3.29354  2.67741  2.69355  4.24690  2.90347  2.73739  3.18146  2.89801  2.37887  2.77519  2.98518  4.58477  3.61503
          0.02815  3.98017  4.70252  0.61958  0.77255  0.48576  0.95510
    689   2.68978  5.03657  2.78848  2.07391  4.34272  3.38761  2.81140  3.78103  2.15489  3.30605  4.10363  2.87645  3.81229  2.27369  2.67940  2.66964  2.70536  3.41133  5.46814  4.11700    707 e - - -
          2.68618  4.42225  2.77519  2.73123  3.46354  2.40513  3.72494  3.29354  2.67741  2.69355  4.24690  2.90347  2.73739  3.18146  2.89801  2.37887  2.77519  2.98518  4.58477  3.61503
          0.02815  3.98017  4.70252  0.61958  0.77255  0.48576  0.95510
    690   1.88804  4.43482  3.12796  2.69317  3.99168  3.21163  3.82843  3.36975  2.68308  3.04040  3.89077  3.09698  3.77340  2.66499  3.07248  1.91626  2.78326  2.84106  5.32291  4.04551    708 a - - -
          2.68618  4.42225  2.77519  2.73123  3.46354  2.40513  3.72494  3.29354  2.67741  2.69355  4.24690  2.90347  2.73739  3.18146  2.89801  2.37887  2.77519  2.98518  4.58477  3.61503
          0.02815  3.98017  4.70252  0.61958  0.77255  0.48576  0.95510
    691   2.89126  5.03060  3.11137  2.63123  4.34626  3.52014  3.64768  3.80532  2.09317  3.29702  4.17851  3.08557  3.94995  1.57648  2.01967  2.90047  3.10773  3.48676  5.40768  4.14639    709 q - - -
          2.68618  4.42225  2.77519  2.73123  3.46354  2.40513  3.72494  3.29354  2.67741  2.69355  4.24690  2.90347  2.73739  3.18146  2.89801  2.37887  2.77519  2.98518  4.58477  3.61503
          0.02815  3.98017  4.70252  0.61958  0.77255  0.48576  0.95510
    692   3.12895  4.44831  4.76693  4.24767  3.41717  4.46093  4.93319  1.16319  4.11608  1.76258  3.22844  4.49310  4.73535  4.36118  4.30750  3.83221  3.38210  1.56398  5.41135  4.22981    710 i - - -
          2.68618  4.42225  2.77519  2.73123  3.46354  2.40513  3.72494  3.29354  2.67741  2.69355  4.24690  2.90347  2.73739  3.18146  2.89801  2.37887  2.77519  2.98518  4.58477  3.61503
          0.02815  3.98017  4.70252  0.61958  0.77255  0.48576  0.95510
    693   2.32362  4.98788  2.61255  1.80752  4.32849  2.68528  3.65723  3.76161  2.25505  3.32546  4.13932  2.84228  3.80331  2.80474  2.91288  2.67137  2.94189  3.39231  5.52457  4.15519    711 e - - -
          2.68618  4.42225  2.77519  2.73123  3.46354  2.40513  3.72494  3.29354  2.67741  2.69355  4.24690  2.90347  2.73739  3.18146  2.89801  2.37887  2.77519  2.98518  4.58477  3.61503
          0.02815  3.98017  4.70252  0.61958  0.77255  0.48576  0.95510
    694   2.80800  5.27963  2.20008  1.79146  4.57242  3.28203  3.67349  4.05404  2.52339  3.56238  4.37776  2.75088  3.81786  1.85519  3.02048  2.73672  3.06541  3.65338  5.72223  4.29084    712 e - - -
          2.68618  4.42225  2.77519  2.73123  3.46354  2.40513  3.72494  3.29354  2.67741  2.69355  4.24690  2.90347  2.73739  3.18146  2.89801  2.37887  2.77519  2.98518  4.58477  3.61503
          0.02815  3.98017  4.70252  0.61958  0.77255  0.48576  0.95510
    695   3.27740  4.70827  4.36208  4.00334  3.17919  4.11825  4.62534  2.39013  3.77002  0.75317  3.17018  4.26833  4.53569  4.11255  3.92810  3.70303  3.56709  2.45525  5.09660  3.84448    713 l - - -
          2.68618  4.42225  2.77519  2.73123  3.46354  2.40513  3.72494  3.29354  2.67741  2.69355  4.24690  2.90347  2.73739  3.18146  2.89801  2.37887  2.77519  2.98518  4.58477  3.61503
          0.02815  3.98017  4.70252  0.61958  0.77255  0.48576  0.95510
    696   3.45694  4.77281  4.46412  4.11566  1.00714  4.26537  3.56275  3.07085  3.97309  2.40831  3.69653  4.01565  4.59670  4.02953  4.06039  3.64291  3.69214  3.02718  3.73825  1.84478    714 f - - -
          2.68618  4.42225  2.77519  2.73123  3.46354  2.40513  3.72494  3.29354  2.67741  2.69355  4.24690  2.90347  2.73739  3.18146  2.89801  2.37887  2.77519  2.98518  4.58477  3.61503
          0.02815  3.98017  4.70252  0.61958  0.77255  0.48576  0.95510
    697   2.15203  4.64635  3.06935  2.53167  3.88653  3.42510  3.65461  3.26030  2.30742  2.90427  3.26406  3.01866  3.83083  2.35627  2.82810  2.66946  2.69430  2.97264  5.19144  3.89911    715 a - - -
          2.68618  4.42225  2.77519  2.73123  3.46354  2.40513  3.72494  3.29354  2.67741  2.69355  4.24690  2.90347  2.73739  3.18146  2.89801  2.37887  2.77519  2.98518  4.58477  3.61503
          0.02815  3.98017  4.70252  0.61958  0.77255  0.48576  0.95510
    698   2.00387  4.88693  2.96808  2.36562  4.20851  3.43092  3.62403  3.60123  1.90108  3.17469  4.00472  2.97700  3.85223  2.77322  2.42391  2.72380  2.93227  3.27188  5.37012  4.07375    716 k - - -
          2.68618  4.42225  2.77519  2.73123  3.46354  2.40513  3.72494  3.29354  2.67741  2.69355  4.24690  2.90347  2.73739  3.18146  2.89801  2.37887  2.77519  2.98518  4.58477  3.61503
          0.02815  3.98017  4.70252  0.61958  0.77255  0.48576  0.95510
    699   0.86905  4.24833  3.57411  3.37145  4.16168  3.06977  4.38047  3.30348  3.39052  3.18002  4.20083  3.49314  3.81927  3.72201  3.63300  2.59811  2.88297  2.93922  5.57808  4.39058    717 a - - -
          2.68618  4.42225  2.77519  2.73123  3.46354  2.40513  3.72494  3.29354  2.67741  2.69355  4.24690  2.90347  2.73739  3.18146  2.89801  2.37887  2.77519  2.98518  4.58477  3.61503
          0.02815  3.98017  4.70252  0.61958  0.77255  0.48576  0.95510
    700   1.56681  4.18514  3.34195  3.12704  4.33267  1.46916  4.24715  3.69392  3.24841  3.43290  4.28614  3.29672  3.69950  3.53010  3.55236  2.42682  2.74386  3.16352  5.66931  4.46782    718 g - - -
          2.68618  4.42225  2.77519  2.73123  3.46354  2.40513  3.72494  3.29354  2.67741  2.69355  4.24690  2.90347  2.73739  3.18146  2.89801  2.37887  2.77519  2.98518  4.58477  3.61503
          0.02815  3.98017  4.70252  0.61958  0.77255  0.48576  0.95510
    701   0.86905  4.24833  3.57411  3.37145  4.16168  3.06977  4.38047  3.30348  3.39052  3.18002  4.20083  3.49314  3.81927  3.72201  3.63300  2.59811  2.88297  2.93922  5.57808  4.39058    719 a - - -
          2.68618  4.42225  2.77519  2.73123  3.46354  2.40513  3.72494  3.29354  2.67741  2.69355  4.24690  2.90347  2.73739  3.18146  2.89801  2.37887  2.77519  2.98518  4.58477  3.61503
          0.02815  3.98017  4.70252  0.61958  0.77255  0.48576  0.95510
    702   2.70546  5.09803  2.24472  2.26919  4.42568  3.32212  3.62864  3.87914  1.76148  3.40601  4.20399  2.60076  3.80036  2.76235  2.85627  2.67017  2.71024  3.48933  5.57195  4.18363    720 k - - -
          2.68618  4.42225  2.77519  2.73123  3.46354  2.40513  3.72494  3.29354  2.67741  2.69355  4.24690  2.90347  2.73739  3.18146  2.89801  2.37887  2.77519  2.98518  4.58477  3.61503
          0.02815  3.98017  4.70252  0.61958  0.77255  0.48576  0.95510
    703   2.81092  5.23315  1.53860  2.16219  4.65325  2.25255  3.76189  4.16267  2.74706  3.68956  4.52358  2.38956  3.81254  2.92852  3.31086  2.74709  3.11839  3.72736  5.85533  4.39361    721 d - - -
          2.68618  4.42225  2.77519  2.73123  3.46354  2.40513  3.72494  3.29354  2.67741  2.69355  4.24690  2.90347  2.73739  3.18146  2.89801  2.37887  2.77519  2.98518  4.58477  3.61503
          0.02815  3.98017  4.70252  0.61958  0.77255  0.48576  0.95510
    704   3.12948  4.95938  3.63137  3.12113  4.34135  3.59569  3.90629  3.89125  2.28638  3.38766  4.38580  3.47225  4.09373  3.12195  0.82581  3.20892  3.38855  3.61074  5.38118  4.24613    722 r - - -
          2.68618  4.42225  2.77519  2.73123  3.46354  2.40513  3.72494  3.29354  2.67741  2.69355  4.24690  2.90347  2.73739  3.18146  2.89801  2.37887  2.77519  2.98518  4.58477  3.61503
          0.02815  3.98017  4.70252  0.61958  0.77255  0.48576  0.95510
    705   2.91081  5.50264  1.56895  1.64011  4.78595  3.21843  3.73423  4.30869  2.72975  3.79475  4.62997  2.24899  3.82595  2.89306  3.32156  2.79566  3.19255  3.87425  5.95125  4.44279    723 d - - -
          2.68618  4.42225  2.77519  2.73123  3.46354  2.40513  3.72494  3.29354  2.67741  2.69355  4.24690  2.90347  2.73739  3.18146  2.89801  2.37887  2.77519  2.98518  4.58477  3.61503
          0.02815  3.98017  4.70252  0.61958  0.77255  0.48576  0.95510
    706   2.31507  4.58260  3.05637  2.31439  3.78771  3.42497  3.22402  3.17624  2.51293  2.83251  2.81616  3.02623  3.82996  2.87116  2.93066  2.45486  2.81248  2.89898  5.12975  3.83831    724 e - - -
          2.68618  4.42225  2.77519  2.73123  3.46354  2.40513  3.72494  3.29354  2.67741  2.69355  4.24690  2.90347  2.73739  3.18146  2.89801  2.37887  2.77519  2.98518  4.58477  3.61503
          0.02815  3.98017  4.70252  0.61958  0.77255  0.48576  0.95510
    707   3.39766  4.76816  4.38633  4.12213  0.85070  4.06050  3.92850  2.90902  4.02666  2.25469  3.62383  4.14165  4.51733  4.16518  4.11975  3.66149  3.69917  2.90747  4.14725  2.50142    725 f - - -
          2.68618  4.42225  2.77519  2.73123  3.46354  2.40513  3.72494  3.29354  2.67741  2.69355  4.24690  2.90347  2.73739  3.18146  2.89801  2.37887  2.77519  2.98518  4.58477  3.61503
          0.02815  3.98017  4.70252  0.61958  0.77255  0.48576  0.95510
    708   2.78740  2.95969  4.41555  3.83967  2.32889  3.95791  4.25981  1.91659  3.70176  1.71144  3.07335  3.99764  4.28968  3.87850  3.83282  3.27109  3.02308  2.07407  4.77945  3.55378    726 l - - -
          2.68618  4.42225  2.77519  2.73123  3.46354  2.40513  3.72494  3.29354  2.67741  2.69355  4.24690  2.90347  2.73739  3.18146  2.89801  2.37887  2.77519  2.98518  4.58477  3.61503
          0.02815  3.98017  4.70252  0.61958  0.77255  0.48576  0.95510
    709   1.99951  4.85752  2.69607  2.05803  4.21752  2.68455  3.67943  3.63384  2.32612  3.22904  4.05378  2.88688  3.80300  2.83966  2.93542  2.65929  2.91027  3.28049  5.45404  4.10842    727 a - - -
          2.68618  4.42225  2.77519  2.73123  3.46354  2.40513  3.72494  3.29354  2.67741  2.69355  4.24690  2.90347  2.73739  3.18146  2.89801  2.37887  2.77519  2.98518  4.58477  3.61503
          0.02815  3.98017  4.70252  0.61958  0.77255  0.48576  0.95510
    710   3.05884  4.44751  4.52574  3.99073  3.26783  4.26943  4.65938  1.56985  3.83364  1.28998  3.10007  4.25763  4.56495  4.08487  4.02784  3.61586  3.05764  1.93558  5.20072  4.04511    728 l - - -
          2.68618  4.42225  2.77519  2.73123  3.46354  2.40513  3.72494  3.29354  2.67741  2.69355  4.24690  2.90347  2.73739  3.18146  2.89801  2.37887  2.77519  2.98518  4.58477  3.61503
          0.02815  3.98017  4.70252  0.61958  0.77255  0.48576  0.95510
    711   0.86905  4.24833  3.57411  3.37145  4.16168  3.06977  4.38047  3.30348  3.39052  3.18002  4.20083  3.49314  3.81927  3.72201  3.63300  2.59811  2.88297  2.93922  5.57808  4.39058    729 a - - -
          2.68618  4.42225  2.77519  2.73123  3.46354  2.40513  3.72494  3.29354  2.67741  2.69355  4.24690  2.90347  2.73739  3.18146  2.89801  2.37887  2.77519  2.98518  4.58477  3.61503
          0.02815  3.98017  4.70252  0.61958  0.77255  0.48576  0.95510
    712   2.50322  5.05775  2.20730  2.30884  4.38193  3.35461  3.60069  3.82745  1.88189  3.35076  4.14258  2.84692  3.79852  2.72750  2.52099  2.65244  2.91614  3.44300  5.51250  4.14173    730 k - - -
          2.68618  4.42225  2.77519  2.73123  3.46354  2.40513  3.72494  3.29354  2.67741  2.69355  4.24690  2.90347  2.73739  3.18146  2.89801  2.37887  2.77519  2.98518  4.58477  3.61503
          0.02815  3.98017  4.70252  0.61958  0.77255  0.48576  0.95510
    713   2.67325  4.45452  3.44810  2.86028  3.55574  3.58988  3.77457  2.16458  2.55095  2.32317  3.49047  3.27333  3.96456  2.80013  2.30978  2.85830  2.89739  2.65656  4.99125  3.75231    731 i - - -
          2.68618  4.42225  2.77519  2.73123  3.46354  2.40513  3.72494  3.29354  2.67741  2.69355  4.24690  2.90347  2.73739  3.18146  2.89801  2.37887  2.77519  2.98518  4.58477  3.61503
          0.02815  3.98017  4.70252  0.61958  0.77255  0.48576  0.95510
    714   2.73399  5.09874  1.76369  2.21392  4.52770  3.21507  3.73627  4.02185  2.66980  3.56575  4.38722  2.44347  3.79804  2.89724  3.20195  1.90811  3.03627  3.59872  5.73991  4.30684    732 d - - -
          2.68618  4.42225  2.77519  2.73123  3.46354  2.40513  3.72494  3.29354  2.67741  2.69355  4.24690  2.90347  2.73739  3.18146  2.89801  2.37887  2.77519  2.98518  4.58477  3.61503
          0.02815  3.98017  4.70252  0.61958  0.77255  0.48576  0.95510
    715   2.85866  5.12377  3.07164  2.30810  4.50615  3.52283  3.58484  3.89556  1.94483  3.36875  4.19395  3.01482  3.91436  2.15619  1.76453  2.83828  3.05433  3.54445  5.46533  4.20582    733 r - - -
          2.68618  4.42225  2.77519  2.73123  3.46354  2.40513  3.72494  3.29354  2.67741  2.69355  4.24690  2.90347  2.73739  3.18146  2.89801  2.37887  2.77519  2.98518  4.58477  3.61503
          0.02815  3.98017  4.70252  0.61958  0.77255  0.48576  0.95510
    716   2.32865  4.98391  2.72065  2.09023  4.28743  3.35556  3.61713  3.72117  2.26453  3.27348  4.07923  2.86294  3.80352  2.19967  2.80017  2.44274  2.91040  3.35954  5.46414  4.10616    734 e - - -
          2.68618  4.42225  2.77519  2.73123  3.46354  2.40513  3.72494  3.29354  2.67741  2.69355  4.24690  2.90347  2.73739  3.18146  2.89801  2.37887  2.77519  2.98518  4.58477  3.61503
          0.02815  3.98017  4.70252  0.61958  0.77255  0.48576  0.95510
    717   2.62360  3.57213  3.39294  2.80459  3.60449  3.53127  3.74002  2.93422  2.12357  2.06658  3.53835  3.22136  3.91861  3.00299  2.64174  2.79581  2.85413  2.70279  4.99380  3.75385    735 l - - -
          2.68618  4.42225  2.77519  2.73123  3.46354  2.40513  3.72494  3.29354  2.67741  2.69355  4.24690  2.90347  2.73739  3.18146  2.89801  2.37887  2.77519  2.98518  4.58477  3.61503
          0.02815  3.98017  4.70252  0.61958  0.77255  0.48576  0.95510
    718   3.02221  5.11979  3.36145  2.76911  4.55131  3.62252  3.62990  3.91984  1.15012  3.38537  4.26590  3.17959  4.01749  2.77262  1.94563  3.02500  3.20550  3.60419  5.44033  4.25797    736 k - - -
          2.68618  4.42225  2.77519  2.73123  3.46354  2.40513  3.72494  3.29354  2.67741  2.69355  4.24690  2.90347  2.73739  3.18146  2.89801  2.37887  2.77519  2.98518  4.58477  3.61503
          0.02815  3.98017  4.70252  0.61958  0.77255  0.48576  0.95510
    719   2.94363  5.50414  1.55109  1.41995  4.79054  3.21918  3.76265  4.30585  2.77739  3.81232  4.66799  2.68496  3.84013  2.92980  3.36937  2.82792  3.23210  3.88264  5.96374  4.46465    737 e - - -
          2.68618  4.42225  2.77519  2.73123  3.46354  2.40513  3.72494  3.29354  2.67741  2.69355  4.24690  2.90347  2.73739  3.18146  2.89801  2.37887  2.77519  2.98518  4.58477  3.61503
          0.02815  3.98017  4.70252  0.61958  0.77255  0.48576  0.95510
    720   2.67225  4.36338  3.72947  3.27062  3.49191  3.57355  4.15381  2.49657  3.11631  1.69977  3.43978  3.57679  4.08119  3.49460  3.39521  2.94906  1.84550  2.35265  5.13645  3.89156    738 l - - -
          2.68618  4.42225  2.77519  2.73123  3.46354  2.40513  3.72494  3.29354  2.67741  2.69355  4.24690  2.90347  2.73739  3.18146  2.89801  2.37887  2.77519  2.98518  4.58477  3.61503
          0.02815  3.98017  4.70252  0.61958  0.77255  0.48576  0.95510
    721   2.70729  5.10436  2.43003  1.74451  4.40718  3.31876  3.63012  3.85630  2.14803  3.39227  4.19252  2.80388  3.79823  2.76577  2.90230  2.66993  2.49238  3.47353  5.57056  4.17655    739 e - - -
          2.68618  4.42225  2.77519  2.73123  3.46354  2.40513  3.72494  3.29354  2.67741  2.69355  4.24690  2.90347  2.73739  3.18146  2.89801  2.37887  2.77519  2.98518  4.58477  3.61503
          0.02815  3.98017  4.70252  0.61958  0.77255  0.48576  0.95510
    722   1.95210  4.63963  2.97321  2.53808  4.11279  3.28516  3.72382  3.51013  2.49175  3.13513  3.96651  2.25956  3.79266  2.89762  2.58530  2.61113  2.66243  3.15232  5.37240  4.06916    740 a - - -
          2.68618  4.42225  2.77519  2.73123  3.46354  2.40513  3.72494  3.29354  2.67741  2.69355  4.24690  2.90347  2.73739  3.18146  2.89801  2.37887  2.77519  2.98518  4.58477  3.61503
          0.02815  3.98017  4.70252  0.61958  0.77255  0.48576  0.95510
    723   2.99844  5.17194  3.36275  2.71250  4.61228  3.63519  3.58376  3.96339  1.39958  3.39971  4.25157  3.13761  3.99747  2.41430  1.73039  2.98313  3.16517  3.63345  5.45043  4.26201    741 k - - -
          2.68618  4.42225  2.77519  2.73123  3.46354  2.40513  3.72494  3.29354  2.67741  2.69355  4.24690  2.90347  2.73739  3.18146  2.89801  2.37887  2.77519  2.98518  4.58477  3.61503
          0.02815  3.98017  4.70252  0.61958  0.77255  0.48576  0.95510
    724   3.27740  4.70827  4.36208  4.00334  3.17919  4.11825  4.62534  2.39013  3.77002  0.75317  3.17018  4.26833  4.53569  4.11255  3.92810  3.70303  3.56709  2.45525  5.09660  3.84448    742 l - - -
          2.68618  4.42225  2.77519  2.73123  3.46354  2.40513  3.72494  3.29354  2.67741  2.69355  4.24690  2.90347  2.73739  3.18146  2.89801  2.37887  2.77519  2.98518  4.58477  3.61503
          0.02815  3.98017  4.70252  0.61958  0.77255  0.48576  0.95510
    725   2.45921  4.71370  3.00184  2.48614  3.92087  2.66352  2.68173  3.36727  2.40394  2.98429  3.82131  2.98351  3.82295  2.81143  2.58658  2.66233  2.84277  3.06285  5.21215  3.53417    743 k - - -
          2.68618  4.42225  2.77519  2.73123  3.46354  2.40513  3.72494  3.29354  2.67741  2.69355  4.24690  2.90347  2.73739  3.18146  2.89801  2.37887  2.77519  2.98518  4.58477  3.61503
          0.02815  3.98017  4.70252  0.61958  0.77255  0.48576  0.95510
    726   2.70846  5.04308  2.67698  2.14972  4.32303  3.36050  2.40378  3.77775  2.35342  3.31673  4.12510  2.68899  3.81519  2.37401  2.78072  2.50147  2.94485  3.41412  5.48756  4.12186    744 e - - -
          2.68618  4.42225  2.77519  2.73123  3.46354  2.40513  3.72494  3.29354  2.67741  2.69355  4.24690  2.90347  2.73739  3.18146  2.89801  2.37887  2.77519  2.98518  4.58477  3.61503
          0.02815  3.98017  4.70252  0.61958  0.77255  0.48576  0.95510
    727   3.10584  4.42010  4.76763  4.23538  3.41629  4.45104  4.90456  1.47132  4.12296  1.65401  3.22212  4.47669  4.71646  4.34713  4.31001  3.81034  3.35310  1.31598  5.38574  4.21871    745 v - - -
          2.68618  4.42225  2.77519  2.73123  3.46354  2.40513  3.72494  3.29354  2.67741  2.69355  4.24690  2.90347  2.73739  3.18146  2.89801  2.37887  2.77519  2.98518  4.58477  3.61503
          0.02815  3.98017  4.70252  0.61958  0.77255  0.48576  0.95510
    728   2.79121  5.16688  2.65243  2.17682  4.49902  3.37890  3.62240  3.93903  1.85704  3.43738  4.24885  2.08006  3.84517  2.53735  2.65797  2.74832  3.02192  3.56037  5.57302  4.22163    746 k - - -
          2.68618  4.42225  2.77519  2.73123  3.46354  2.40513  3.72494  3.29354  2.67741  2.69355  4.24690  2.90347  2.73739  3.18146  2.89801  2.37887  2.77519  2.98518  4.58477  3.61503
          0.02815  3.98017  4.70252  0.61958  0.77255  0.48576  0.95510
    729   1.61536  4.42605  3.26092  2.79117  4.00665  3.23842  3.84892  3.32507  2.61263  3.02571  3.89668  3.16227  3.80229  3.06402  2.39570  2.59906  2.48542  2.98280  5.32480  4.07226    747 a - - -
          2.68618  4.42225  2.77519  2.73123  3.46354  2.40513  3.72494  3.29354  2.67741  2.69355  4.24690  2.90347  2.73739  3.18146  2.89801  2.37887  2.77519  2.98518  4.58477  3.61503
          0.02815  3.98017  4.70252  0.61958  0.77255  0.48576  0.95510
    730   2.77507  5.14807  2.60227  1.80397  4.42102  3.35846  3.06885  3.90357  2.34358  3.41556  4.23144  2.84039  3.83507  2.04154  2.75311  2.73374  3.01189  3.52986  5.55345  4.17676    748 e - - -
          2.68618  4.42225  2.77519  2.73123  3.46354  2.40513  3.72494  3.29354  2.67741  2.69355  4.24690  2.90347  2.73739  3.18146  2.89801  2.37887  2.77519  2.98518  4.58477  3.61503
          0.02815  3.98017  4.70252  0.61958  0.77255  0.48576  0.95510
    731   3.27740  4.70827  4.36208  4.00334  3.17919  4.11825  4.62534  2.39013  3.77002  0.75317  3.17018  4.26833  4.53569  4.11255  3.92810  3.70303  3.56709  2.45525  5.09660  3.84448    749 l - - -
          2.68618  4.42225  2.77519  2.73123  3.46354  2.40513  3.72494  3.29354  2.67741  2.69355  4.24690  2.90347  2.73739  3.18146  2.89801  2.37887  2.77519  2.98518  4.58477  3.61503
          0.02815  3.98017  4.70252  0.61958  0.77255  0.48576  0.95510
    732   2.58385  4.73146  2.76102  2.46741  4.28098  2.16924  3.76218  3.73250  2.55499  3.32073  4.15039  2.94719  3.79288  2.03003  2.96067  2.35260  2.90790  3.33194  5.51514  4.18379    750 q - - -
          2.68618  4.42225  2.77519  2.73123  3.46354  2.40513  3.72494  3.29354  2.67741  2.69355  4.24690  2.90347  2.73739  3.18146  2.89801  2.37887  2.77519  2.98518  4.58477  3.61503
          0.02815  3.98017  4.70252  0.61958  0.77255  0.48576  0.95510
    733   2.65083  4.81479  2.97959  2.50914  4.22906  2.31540  3.65650  3.63946  2.15803  3.20873  4.03389  2.98906  3.83281  2.80937  2.13966  2.43909  2.91060  3.28563  5.39730  4.10150    751 r - - -
          2.68618  4.42225  2.77519  2.73123  3.46354  2.40513  3.72494  3.29354  2.67741  2.69355  4.24690  2.90347  2.73739  3.18146  2.89801  2.37887  2.77519  2.98518  4.58477  3.61503
          0.02815  3.98017  4.70252  0.61958  0.77255  0.48576  0.95510
    734   2.60206  4.74505  2.98531  2.39430  3.98691  2.70109  3.61985  3.03510  2.16682  3.00141  3.83087  2.96194  3.81321  2.45859  2.79757  2.64811  2.83311  2.91320  5.25233  3.93887    752 k - - -
          2.68618  4.42225  2.77519  2.73123  3.46354  2.40513  3.72494  3.29354  2.67741  2.69355  4.24690  2.90347  2.73739  3.18146  2.89801  2.37887  2.77519  2.98518  4.58477  3.61503
          0.02815  3.98017  4.70252  0.61958  0.77255  0.48576  0.95510
    735   2.63649  4.93358  2.13704  2.31141  4.14128  2.97279  2.94548  3.64089  2.44171  3.21079  4.01937  2.85110  3.78931  2.76591  2.92449  2.51277  2.87859  3.28926  5.39025  3.30249    753 d - - -
          2.68618  4.42225  2.77519  2.73123  3.46354  2.40513  3.72494  3.29354  2.67741  2.69355  4.24690  2.90347  2.73739  3.18146  2.89801  2.37887  2.77519  2.98518  4.58477  3.61503
          0.02815  3.98017  4.70252  0.61958  0.77255  0.48576  0.95510
    736   2.41125  4.82406  2.68480  1.95163  4.26281  2.84927  3.69692  3.69701  2.53770  3.28130  4.09479  2.87864  2.55794  2.85400  3.00715  2.47381  2.88597  3.31441  5.49808  4.14163    754 e - - -
          2.68618  4.42225  2.77519  2.73123  3.46354  2.40513  3.72494  3.29354  2.67741  2.69355  4.24690  2.90347  2.73739  3.18146  2.89801  2.37887  2.77519  2.98518  4.58477  3.61503
          0.02815  3.98017  4.70252  0.61958  0.77255  0.48576  0.95510
    737   2.59353  5.12524  2.63570  1.87209  4.45749  3.35888  3.62831  3.89453  1.79948  3.41227  4.22188  2.61564  3.83050  2.76379  2.72685  2.72152  2.99601  3.51638  5.56506  4.20410    755 k - - -
          2.68618  4.42225  2.77519  2.73123  3.46354  2.40513  3.72494  3.29354  2.67741  2.69355  4.24690  2.90347  2.73739  3.18146  2.89801  2.37887  2.77519  2.98518  4.58477  3.61503
          0.02815  3.98017  4.70252  0.61958  0.77255  0.48576  0.95510
    738   2.30362  4.77298  2.85278  1.94229  4.04334  3.37495  3.65822  3.40491  2.45730  3.04944  3.89413  2.93888  3.81662  2.58160  2.89159  2.66229  2.86823  2.65192  5.32220  3.99657    756 e - - -
          2.68618  4.42225  2.77519  2.73123  3.46354  2.40513  3.72494  3.29354  2.67741  2.69355  4.24690  2.90347  2.73739  3.18146  2.89801  2.37887  2.77519  2.98518  4.58477  3.61503
          0.02815  3.98017  4.70252  0.61958  0.77255  0.48576  0.95510
    739   3.13051  4.47970  4.68321  4.14202  3.27021  4.40110  4.79681  1.80571  4.01112  1.24129  3.08368  4.40412  4.66178  4.22080  4.19425  3.75191  3.37345  1.54451  5.26307  4.11950    757 l - - -
          2.68618  4.42225  2.77519  2.73123  3.46354  2.40513  3.72494  3.29354  2.67741  2.69355  4.24690  2.90347  2.73739  3.18146  2.89801  2.37887  2.77519  2.98518  4.58477  3.61503
          0.02815  3.98017  4.70252  0.61958  0.77255  0.48576  0.95510
    740   2.64217  4.82591  2.98171  1.94309  4.06885  3.42853  3.32803  3.48665  2.30649  3.07246  3.09390  2.95827  3.82545  2.75901  2.40038  2.67142  2.86739  3.16927  5.29393  3.97633    758 e - - -
          2.68618  4.42225  2.77519  2.73123  3.46354  2.40513  3.72494  3.29354  2.67741  2.69355  4.24690  2.90347  2.73739  3.18146  2.89801  2.37887  2.77519  2.98518  4.58477  3.61503
          0.02815  3.98017  4.70252  0.61958  0.77255  0.48576  0.95510
    741   2.81550  4.46050  3.76810  3.35228  3.35318  3.67732  4.19121  2.59226  3.19009  1.15513  3.34360  3.66839  3.10868  3.57109  3.44284  3.09623  3.11818  2.52208  5.05318  3.80249    759 l - - -
          2.68618  4.42225  2.77519  2.73123  3.46354  2.40513  3.72494  3.29354  2.67741  2.69355  4.24690  2.90347  2.73739  3.18146  2.89801  2.37887  2.77519  2.98518  4.58477  3.61503
          0.02815  3.98017  4.70252  0.61958  0.77255  0.48576  0.95510
    742   1.39871  4.36181  3.37067  2.97854  3.49969  3.33572  3.93187  2.99291  2.93288  2.74010  3.72271  3.31216  3.90010  3.28791  3.25487  2.72482  2.88275  2.73902  5.00465  2.95454    760 a - - -
          2.68618  4.42225  2.77519  2.73123  3.46354  2.40513  3.72494  3.29354  2.67741  2.69355  4.24690  2.90347  2.73739  3.18146  2.89801  2.37887  2.77519  2.98518  4.58477  3.61503
          0.02815  3.98017  4.70252  0.61958  0.77255  0.48576  0.95510
    743   2.59419  4.77906  2.10781  2.39706  4.09950  3.31493  3.67893  3.50617  2.52105  3.13465  3.31031  2.91173  3.79404  2.84395  2.98603  2.04922  2.86449  3.16942  5.38142  4.02957    761 s - - -
          2.68618  4.42225  2.77519  2.73123  3.46354  2.40513  3.72494  3.29354  2.67741  2.69355  4.24690  2.90347  2.73739  3.18146  2.89801  2.37887  2.77519  2.98518  4.58477  3.61503
          0.02815  3.98017  4.70252  0.61958  0.77255  0.48576  0.95510
    744   2.65422  4.91031  2.55646  2.00319  4.35724  2.88472  3.71992  3.80654  2.58119  3.37869  4.19923  2.58996  3.79297  2.88173  3.05589  1.79969  2.95062  3.41362  5.58281  4.20952    762 s - - -
          2.68618  4.42225  2.77519  2.73123  3.46354  2.40513  3.72494  3.29354  2.67741  2.69355  4.24690  2.90347  2.73739  3.18146  2.89801  2.37887  2.77519  2.98518  4.58477  3.61503
          0.02815  3.98017  4.70252  0.61958  0.77255  0.48576  0.95510
    745   2.69261  4.94455  2.82440  2.40287  4.21467  3.11944  2.47139  3.69374  2.31103  3.24557  4.06441  2.26178  3.82971  2.77155  2.46199  2.69522  2.93105  3.34318  5.40029  4.05309    763 n - - -
          2.68618  4.42225  2.77519  2.73123  3.46354  2.40513  3.72494  3.29354  2.67741  2.69355  4.24690  2.90347  2.73739  3.18146  2.89801  2.37887  2.77519  2.98518  4.58477  3.61503
          0.02815  3.98017  4.70252  0.61958  0.77255  0.48576  0.95510
    746   2.29510  4.24615  3.30362  2.94433  4.12415  3.03871  4.03696  3.49985  2.95676  3.19784  4.04342  3.21405  3.06827  3.28526  3.30197  2.01423  1.54604  3.05673  5.47114  4.23058    764 t - - -
          2.68618  4.42225  2.77519  2.73123  3.46354  2.40513  3.72494  3.29354  2.67741  2.69355  4.24690  2.90347  2.73739  3.18146  2.89801  2.37887  2.77519  2.98518  4.58477  3.61503
          0.02815  3.98017  4.70252  0.61958  0.77255  0.48576  0.95510
    747   3.14505  4.57281  4.51632  4.03027  3.16770  4.25417  4.68517  2.12383  3.83314  0.97708  3.03784  4.29182  4.58574  4.10202  4.01652  3.64649  3.41356  1.93185  5.16839  3.97390    765 l - - -
          2.68618  4.42225  2.77519  2.73123  3.46354  2.40513  3.72494  3.29354  2.67741  2.69355  4.24690  2.90347  2.73739  3.18146  2.89801  2.37887  2.77519  2.98518  4.58477  3.61503
          0.02815  3.98017  4.70252  0.61958  0.77255  0.48576  0.95510
    748   1.52653  4.15637  3.41393  3.13553  4.24983  2.94022  4.20593  3.60319  3.18459  3.34770  4.19863  3.29265  3.68760  3.48323  3.49085  1.43465  2.70533  3.09397  5.61162  4.38821    766 s - - -
          2.68618  4.42225  2.77519  2.73123  3.46354  2.40513  3.72494  3.29354  2.67741  2.69355  4.24690  2.90347  2.73739  3.18146  2.89801  2.37887  2.77519  2.98518  4.58477  3.61503
          0.02815  3.98017  4.70252  0.61958  0.77255  0.48576  0.95510
    749   2.93061  5.44918  1.85309  1.23704  4.74126  3.22925  3.76255  4.24523  2.75696  3.76616  4.62322  2.70421  3.84269  2.93043  3.32931  2.82559  3.21745  3.83317  5.91785  4.43875    767 e - - -
          2.68618  4.42225  2.77519  2.73123  3.46354  2.40513  3.72494  3.29354  2.67741  2.69355  4.24690  2.90347  2.73739  3.18146  2.89801  2.37887  2.77519  2.98518  4.58477  3.61503
          0.02815  3.98017  4.70252  0.61958  0.77255  0.48576  0.95510
    750   3.27740  4.70827  4.36208  4.00334  3.17919  4.11825  4.62534  2.39013  3.77002  0.75317  3.17018  4.26833  4.53569  4.11255  3.92810  3.70303  3.56709  2.45525  5.09660  3.84448    768 l - - -
          2.68618  4.42225  2.77519  2.73123  3.46354  2.40513  3.72494  3.29354  2.67741  2.69355  4.24690  2.90347  2.73739  3.18146  2.89801  2.37887  2.77519  2.98518  4.58477  3.61503
          0.02815  3.98017  4.70252  0.61958  0.77255  0.48576  0.95510
    751   2.87206  5.18447  2.69045  1.80223  4.53932  3.41019  3.65395  3.95173  1.55903  3.46067  4.30292  2.91084  3.89030  2.79678  2.57884  2.83228  3.10200  3.59213  5.58210  4.26512    769 k - - -
          2.68618  4.42225  2.77519  2.73123  3.46354  2.40513  3.72494  3.29354  2.67741  2.69355  4.24690  2.90347  2.73739  3.18146  2.89801  2.37887  2.77519  2.98518  4.58477  3.61503
          0.02815  3.98017  4.70252  0.61958  0.77255  0.48576  0.95510
    752   2.73071  5.19234  2.02340  2.19381  4.48678  2.66184  3.08754  3.97093  2.49841  3.48554  4.28078  2.27690  3.79159  2.61340  3.01666  2.67438  2.98419  3.56713  5.65187  4.22314    770 d - - -
          2.68618  4.42225  2.77519  2.73123  3.46354  2.40513  3.72494  3.29354  2.67741  2.69355  4.24690  2.90347  2.73739  3.18146  2.89801  2.37887  2.77519  2.98518  4.58477  3.61503
          0.02815  3.98017  4.70252  0.61958  0.77255  0.48576  0.95510
    753   2.82692  5.00178  3.04293  2.56686  4.38543  3.48514  3.63196  3.76164  1.40327  3.29174  4.14380  3.03579  3.91409  2.53910  2.39366  2.83570  2.67393  3.43027  5.43742  4.17768    771 k - - -
          2.68618  4.42225  2.77519  2.73123  3.46354  2.40513  3.72494  3.29354  2.67741  2.69355  4.24690  2.90347  2.73739  3.18146  2.89801  2.37887  2.77519  2.98518  4.58477  3.61503
          0.02815  3.98017  4.70252  0.61958  0.77255  0.48576  0.95510
    754   2.66299  4.52543  3.31956  2.75920  3.62484  3.54546  3.74828  2.96254  2.52422  2.03501  3.55055  3.19950  3.93293  2.33056  2.69668  2.81077  2.89293  2.52468  5.05013  3.79191    772 l - - -
          2.68618  4.42225  2.77519  2.73123  3.46354  2.40513  3.72494  3.29354  2.67741  2.69355  4.24690  2.90347  2.73739  3.18146  2.89801  2.37887  2.77519  2.98518  4.58477  3.61503
          0.02815  3.98017  4.70252  0.61958  0.77255  0.48576  0.95510
    755   2.03117  4.23790  3.96745  3.42057  2.68775  3.75781  4.14777  2.26578  3.33482  2.06080  3.26372  3.70650  4.15804  3.59889  3.59568  3.06700  2.95717  1.80367  4.92253  3.68368    773 v - - -
          2.68618  4.42225  2.77519  2.73123  3.46354  2.40513  3.72494  3.29354  2.67741  2.69355  4.24690  2.90347  2.73739  3.18146  2.89801  2.37887  2.77519  2.98518  4.58477  3.61503
          0.02815  3.98017  4.70252  0.61958  0.77255  0.48576  0.95510
    756   2.61421  4.79695  2.89696  2.17096  4.04927  3.09955  3.62046  3.45497  2.27303  3.06074  3.88467  2.93032  3.80744  2.45863  2.82120  2.64628  2.74566  2.54527  5.30175  3.97593    774 e - - -
          2.68618  4.42225  2.77519  2.73123  3.46354  2.40513  3.72494  3.29354  2.67741  2.69355  4.24690  2.90347  2.73739  3.18146  2.89801  2.37887  2.77519  2.98518  4.58477  3.61503
          0.02815  3.98017  4.70252  0.61958  0.77255  0.48576  0.95510
    757   2.03338  4.95903  2.65062  1.81486  4.29428  3.33282  3.67201  3.68950  2.23539  3.28488  4.11739  2.87456  3.82450  2.82720  2.86685  2.70402  2.96289  3.34153  5.49909  4.14876    775 e - - -
          2.68618  4.42225  2.77519  2.73123  3.46354  2.40513  3.72494  3.29354  2.67741  2.69355  4.24690  2.90347  2.73739  3.18146  2.89801  2.37887  2.77519  2.98518  4.58477  3.61503
          0.02815  3.98017  4.70252  0.61958  0.77255  0.48576  0.95510
    758   2.69763  5.14159  2.38774  2.25006  4.45001  3.32979  3.29039  3.91941  2.11486  3.42385  4.20807  2.21586  3.79099  2.36270  2.83394  2.65262  2.93673  3.51845  5.57556  4.17637    776 k - - -
          2.68618  4.42225  2.77519  2.73123  3.46354  2.40513  3.72494  3.29354  2.67741  2.69355  4.24690  2.90347  2.73739  3.18146  2.89801  2.37887  2.77519  2.98518  4.58477  3.61503
          0.02815  3.98017  4.70252  0.61958  0.77255  0.48576  0.95510
    759   2.79535  5.20888  2.17317  1.39971  4.52978  3.25936  3.70794  3.97045  2.61353  3.53359  4.36536  2.75455  3.81758  2.86378  3.13502  2.73775  2.66412  3.58422  5.72730  4.29641    777 e - - -
          2.68618  4.42225  2.77519  2.73123  3.46354  2.40513  3.72494  3.29354  2.67741  2.69355  4.24690  2.90347  2.73739  3.18146  2.89801  2.37887  2.77519  2.98518  4.58477  3.61503
          0.02815  3.98017  4.70252  0.61958  0.77255  0.48576  0.95510
    760   2.78996  5.07148  3.06389  2.29860  4.43456  3.49621  3.57627  3.83397  1.78690  3.32488  4.13822  2.99036  3.88197  2.50844  1.93647  2.77557  2.74203  3.47825  5.44176  4.16166    778 k - - -
          2.68618  4.42225  2.77519  2.73123  3.46354  2.40513  3.72494  3.29354  2.67741  2.69355  4.24690  2.90347  2.73739  3.18146  2.89801  2.37887  2.77519  2.98518  4.58477  3.61503
          0.02815  3.98017  4.70252  0.61958  0.77255  0.48576  0.95510
    761   3.03199  5.13796  3.40774  2.77788  4.57993  3.64064  3.61604  3.93773  1.20378  3.39162  4.26678  3.18431  4.02181  2.75464  1.81313  3.03094  3.20654  3.62083  5.44038  4.26539    779 k - - -
          2.68618  4.42225  2.77519  2.73123  3.46354  2.40513  3.72494  3.29354  2.67741  2.69355  4.24690  2.90347  2.73739  3.18146  2.89801  2.37887  2.77519  2.98518  4.58477  3.61503
          0.02815  3.98017  4.70252  0.61958  0.77255  0.48576  0.95510
    762   2.03338  4.95903  2.65062  1.81486  4.29428  3.33282  3.67201  3.68950  2.23539  3.28488  4.11739  2.87456  3.82450  2.82720  2.86685  2.70402  2.96289  3.34153  5.49909  4.14876    780 e - - -
          2.68618  4.42225  2.77519  2.73123  3.46354  2.40513  3.72494  3.29354  2.67741  2.69355  4.24690  2.90347  2.73739  3.18146  2.89801  2.37887  2.77519  2.98518  4.58477  3.61503
          0.02815  3.98017  4.70252  0.61958  0.77255  0.48576  0.95510
    763   2.73878  4.79062  3.23430  2.64221  4.01985  3.51654  3.20035  3.44605  2.18753  2.77307  3.89862  3.09462  3.90628  2.80706  1.73215  2.79808  2.65148  3.15703  5.22958  3.95452    781 r - - -
          2.68618  4.42225  2.77519  2.73123  3.46354  2.40513  3.72494  3.29354  2.67741  2.69355  4.24690  2.90347  2.73739  3.18146  2.89801  2.37887  2.77519  2.98518  4.58477  3.61503
          0.02815  3.98017  4.70252  0.61958  0.77255  0.48576  0.95510
    764   2.89796  4.36959  4.22153  3.67993  3.30192  4.02386  4.41026  1.83714  3.53874  1.39735  3.16751  3.97169  4.37267  3.82333  3.77337  3.34933  2.55619  2.01729  5.10550  3.92710    782 l - - -
          2.68618  4.42225  2.77519  2.73123  3.46354  2.40513  3.72494  3.29354  2.67741  2.69355  4.24690  2.90347  2.73739  3.18146  2.89801  2.37887  2.77519  2.98518  4.58477  3.61503
          0.02815  3.98017  4.70252  0.61958  0.77255  0.48576  0.95510
    765   2.72797  5.06131  2.33688  1.63727  4.38902  3.28226  3.69104  3.80663  2.56082  3.39530  4.22329  2.80196  3.80976  2.84633  3.05689  2.70089  2.21704  3.43898  5.60689  4.21029    783 e - - -
          2.68618  4.42225  2.77519  2.73123  3.46354  2.40513  3.72494  3.29354  2.67741  2.69355  4.24690  2.90347  2.73739  3.18146  2.89801  2.37887  2.77519  2.98518  4.58477  3.61503
          0.02815  3.98017  4.70252  0.61958  0.77255  0.48576  0.95510
    766   2.80086  5.23878  2.46771  1.61055  4.54962  3.31852  3.65097  4.01352  2.24789  3.51514  4.32669  2.33554  3.82736  2.55305  2.86056  2.73963  3.04696  3.62028  5.66423  4.26563    784 e - - -
          2.68618  4.42225  2.77519  2.73123  3.46354  2.40513  3.72494  3.29354  2.67741  2.69355  4.24690  2.90347  2.73739  3.18146  2.89801  2.37887  2.77519  2.98518  4.58477  3.61503
          0.02815  3.98017  4.70252  0.61958  0.77255  0.48576  0.95510
    767   2.79953  5.13972  2.86904  1.87278  4.49998  3.44798  3.59091  3.91787  1.77596  3.39825  4.20778  2.93043  3.86774  2.51311  2.30581  2.76724  3.01217  3.54608  5.51099  4.20167    785 k - - -
          2.68618  4.42225  2.77519  2.73123  3.46354  2.40513  3.72494  3.29354  2.67741  2.69355  4.24690  2.90347  2.73739  3.18146  2.89801  2.37887  2.77519  2.98518  4.58477  3.61503
          0.02815  3.98017  4.70252  0.61958  0.77255  0.48576  0.95510
    768   2.77952  4.28895  4.05608  3.52102  3.28606  3.85969  4.23194  1.77967  3.37787  1.57242  3.22955  3.80399  4.24087  3.67753  3.61639  2.77144  3.03494  2.08310  4.97622  3.75242    786 l - - -
          2.68618  4.42225  2.77519  2.73123  3.46354  2.40513  3.72494  3.29354  2.67741  2.69355  4.24690  2.90347  2.73739  3.18146  2.89801  2.37887  2.77519  2.98518  4.58477  3.61503
          0.02815  3.98017  4.70252  0.61958  0.77255  0.48576  0.95510
    769   2.17054  5.01053  2.74572  2.03942  4.31889  3.37704  3.61674  3.74348  1.99290  3.28936  4.10096  2.88065  3.82183  2.55019  2.72194  2.69100  2.93875  3.38588  5.47007  4.12485    787 k - - -
          2.68618  4.42225  2.77519  2.73123  3.46354  2.40513  3.72494  3.29354  2.67741  2.69355  4.24690  2.90347  2.73739  3.18146  2.89801  2.37887  2.77519  2.98518  4.58477  3.61503
          0.02815  3.98017  4.70252  0.61958  0.77255  0.48576  0.95510
    770   2.78099  5.15388  2.59375  1.79864  4.42734  3.35738  3.14863  3.90971  2.34682  3.42127  4.23879  2.83934  3.83702  2.00918  2.75535  2.73866  3.01835  3.53628  5.55909  4.18233    788 e - - -
          2.68618  4.42225  2.77519  2.73123  3.46354  2.40513  3.72494  3.29354  2.67741  2.69355  4.24690  2.90347  2.73739  3.18146  2.89801  2.37887  2.77519  2.98518  4.58477  3.61503
          0.02815  3.98017  4.70252  0.61958  0.77255  0.48576  0.95510
    771   2.78595  4.68868  3.04331  1.95952  3.71744  3.53229  3.84917  2.95119  2.67375  1.74485  3.67592  3.17411  3.98709  3.08611  3.03023  2.90737  3.03675  2.78220  5.20721  3.90848    789 l - - -
          2.68618  4.42225  2.77519  2.73123  3.46354  2.40513  3.72494  3.29354  2.67741  2.69355  4.24690  2.90347  2.73739  3.18146  2.89801  2.37887  2.77519  2.98518  4.58477  3.61503
          0.02815  3.98017  4.70252  0.61958  0.77255  0.48576  0.95510
    772   3.12948  4.95938  3.63137  3.12113  4.34135  3.59569  3.90629  3.89125  2.28638  3.38766  4.38580  3.47225  4.09373  3.12195  0.82581  3.20892  3.38855  3.61074  5.38118  4.24613    790 r - - -
          2.68618  4.42225  2.77519  2.73123  3.46354  2.40513  3.72494  3.29354  2.67741  2.69355  4.24690  2.90347  2.73739  3.18146  2.89801  2.37887  2.77519  2.98518  4.58477  3.61503
          0.02815  3.98017  4.70252  0.61958  0.77255  0.48576  0.95510
    773   2.53547  4.99342  2.61958  1.91123  4.32589  3.31657  3.65190  3.76547  2.44468  3.32373  4.13679  2.84246  3.80329  2.38249  2.89964  2.10523  2.94001  3.39598  5.51958  4.14919    791 e - - -
          2.68618  4.42225  2.77519  2.73123  3.46354  2.40513  3.72494  3.29354  2.67741  2.69355  4.24690  2.90347  2.73739  3.18146  2.89801  2.37887  2.77519  2.98518  4.58477  3.61503
          0.02815  3.98017  4.70252  0.61958  0.77255  0.48576  0.95510
    774   2.83909  5.12053  2.85455  2.45299  4.47554  3.45093  3.61811  3.90063  1.78197  3.39444  4.22447  2.68091  3.89186  1.85746  2.45982  2.81443  3.05726  3.54306  5.50505  4.20661    792 k - - -
          2.68618  4.42225  2.77519  2.73123  3.46354  2.40513  3.72494  3.29354  2.67741  2.69355  4.24690  2.90347  2.73739  3.18146  2.89801  2.37887  2.77519  2.98518  4.58477  3.61503
          0.02815  3.98017  4.70252  0.61958  0.77255  0.48576  0.95510
    775   1.91263  4.24138  3.83934  3.35383  3.59091  3.55806  4.21702  1.72981  3.26793  2.43678  3.49848  3.62302  4.07415  3.58171  3.55421  2.91909  2.56793  2.10204  5.18286  3.96715    793 i - - -
          2.68618  4.42225  2.77519  2.73123  3.46354  2.40513  3.72494  3.29354  2.67741  2.69355  4.24690  2.90347  2.73739  3.18146  2.89801  2.37887  2.77519  2.98518  4.58477  3.61503
          0.02815  3.98017  4.70252  0.61958  0.77255  0.48576  0.95510
    776   0.86905  4.24833  3.57411  3.37145  4.16168  3.06977  4.38047  3.30348  3.39052  3.18002  4.20083  3.49314  3.81927  3.72201  3.63300  2.59811  2.88297  2.93922  5.57808  4.39058    794 a - - -
          2.68618  4.42225  2.77519  2.73123  3.46354  2.40513  3.72494  3.29354  2.67741  2.69355  4.24690  2.90347  2.73739  3.18146  2.89801  2.37887  2.77519  2.98518  4.58477  3.61503
          0.02815  3.98017  4.70252  0.61958  0.77255  0.48576  0.95510
    777   2.68426  4.30765  3.68590  3.13365  2.89547  3.69097  3.92249  2.56445  3.04078  1.63557  3.02311  2.80912  4.06162  3.34236  3.34216  2.96515  2.92028  2.42745  4.77526  3.47363    795 l - - -
          2.68618  4.42225  2.77519  2.73123  3.46354  2.40513  3.72494  3.29354  2.67741  2.69355  4.24690  2.90347  2.73739  3.18146  2.89801  2.37887  2.77519  2.98518  4.58477  3.61503
          0.02815  3.98017  4.70252  0.61958  0.77255  0.48576  0.95510
    778   3.10273  4.51223  4.53558  4.03319  3.23106  4.25874  4.69948  2.04027  3.86196  1.13347  3.08730  4.29123  4.58463  4.12076  4.05205  3.63665  3.36668  1.64728  5.20663  4.02103    796 l - - -
          2.68618  4.42225  2.77519  2.73123  3.46354  2.40513  3.72494  3.29354  2.67741  2.69355  4.24690  2.90347  2.73739  3.18146  2.89801  2.37887  2.77519  2.98518  4.58477  3.61503
          0.02815  3.98017  4.70252  0.61958  0.77255  0.48576  0.95510
    779   2.56621  4.33664  3.36171  2.81140  3.09220  3.50761  3.03034  2.84772  2.75025  2.14869  3.44724  3.22775  3.90167  3.07828  3.11036  2.44900  2.58363  2.61830  4.85805  3.56778    797 l - - -
          2.68618  4.42225  2.77519  2.73123  3.46354  2.40513  3.72494  3.29354  2.67741  2.69355  4.24690  2.90347  2.73739  3.18146  2.89801  2.37887  2.77519  2.98518  4.58477  3.61503
          0.02815  3.98017  4.70252  0.61958  0.77255  0.48576  0.95510
    780   1.78411  4.22418  3.93090  3.52593  3.73977  3.43143  4.39511  2.31203  3.44751  2.53743  3.64363  3.69442  4.04999  3.75919  3.70758  2.85195  2.92681  1.41860  5.37410  4.15361    798 v - - -
          2.68618  4.42225  2.77519  2.73123  3.46354  2.40513  3.72494  3.29354  2.67741  2.69355  4.24690  2.90347  2.73739  3.18146  2.89801  2.37887  2.77519  2.98518  4.58477  3.61503
          0.02815  3.98017  4.70252  0.61958  0.77255  0.48576  0.95510
    781   2.87084  5.18530  2.68533  1.78862  4.53932  3.40820  3.65430  3.95254  1.57097  3.46173  4.30364  2.90848  3.88916  2.79717  2.58431  2.83067  3.10124  3.59245  5.58376  4.26527    799 k - - -
          2.68618  4.42225  2.77519  2.73123  3.46354  2.40513  3.72494  3.29354  2.67741  2.69355  4.24690  2.90347  2.73739  3.18146  2.89801  2.37887  2.77519  2.98518  4.58477  3.61503
          0.02815  3.98017  4.70252  0.61958  0.77255  0.48576  0.95510
    782   2.81516  4.78057  3.17136  2.73462  3.71895  3.54360  3.77396  3.19287  2.44736  2.23204  3.77251  3.18647  3.98590  1.66665  2.74924  2.90370  3.06223  3.01901  5.16424  3.82032    800 q - - -
          2.68618  4.42225  2.77519  2.73123  3.46354  2.40513  3.72494  3.29354  2.67741  2.69355  4.24690  2.90347  2.73739  3.18146  2.89801  2.37887  2.77519  2.98518  4.58477  3.61503
          0.02815  3.98017  4.70252  0.61958  0.77255  0.48576  0.95510
    783   2.66846  4.82965  2.92878  1.83254  4.10046  3.41576  3.64500  3.45462  2.34775  3.08387  3.93687  2.96887  3.84267  2.80358  2.38855  2.70232  2.90541  2.63774  5.33714  4.02248    801 e - - -
          2.68618  4.42225  2.77519  2.73123  3.46354  2.40513  3.72494  3.29354  2.67741  2.69355  4.24690  2.90347  2.73739  3.18146  2.89801  2.37887  2.77519  2.98518  4.58477  3.61503
          0.02815  3.98017  4.70252  0.61958  0.77255  0.48576  0.95510
    784   2.91847  5.06202  3.20325  2.66352  4.40853  3.55704  3.62678  3.83978  2.02379  3.31782  4.19079  3.10691  3.96434  1.79473  1.71632  2.92319  3.12036  3.51930  5.41255  4.17325    802 r - - -
          2.68618  4.42225  2.77519  2.73123  3.46354  2.40513  3.72494  3.29354  2.67741  2.69355  4.24690  2.90347  2.73739  3.18146  2.89801  2.37887  2.77519  2.98518  4.58477  3.61503
          0.02815  3.98017  4.70252  0.61958  0.77255  0.48576  0.95510
    785   3.27740  4.70827  4.36208  4.00334  3.17919  4.11825  4.62534  2.39013  3.77002  0.75317  3.17018  4.26833  4.53569  4.11255  3.92810  3.70303  3.56709  2.45525  5.09660  3.84448    803 l - - -
          2.68618  4.42225  2.77519  2.73123  3.46354  2.40513  3.72494  3.29354  2.67741  2.69355  4.24690  2.90347  2.73739  3.18146  2.89801  2.37887  2.77519  2.98518  4.58477  3.61503
          0.02815  3.98017  4.70252  0.61958  0.77255  0.48576  0.95510
    786   3.04773  5.17796  2.53708  0.88147  4.53812  3.34550  3.94286  4.01352  2.83713  3.61377  4.58403  2.99803  3.95549  3.15688  3.25641  3.01977  3.35311  3.68662  5.68944  4.41286    804 e - - -
          2.68618  4.42225  2.77519  2.73123  3.46354  2.40513  3.72494  3.29354  2.67741  2.69355  4.24690  2.90347  2.73739  3.18146  2.89801  2.37887  2.77519  2.98518  4.58477  3.61503
          0.02815  3.98017  4.70252  0.61958  0.77255  0.48576  0.95510
    787   1.90726  4.76155  2.68364  1.82908  4.24557  3.24308  3.75402  3.63362  2.60833  3.26978  4.10780  2.91306  3.79492  2.92902  3.05565  2.37244  2.91188  3.26346  5.50952  4.16762    805 e - - -
          2.68618  4.42225  2.77519  2.73123  3.46354  2.40513  3.72494  3.29354  2.67741  2.69355  4.24690  2.90347  2.73739  3.18146  2.89801  2.37887  2.77519  2.98518  4.58477  3.61503
          0.02815  3.98017  4.70252  0.61958  0.77255  0.48576  0.95510
    788   2.37044  4.29177  3.30260  3.12427  4.18475  3.01978  4.23071  3.72236  3.20531  3.43460  4.35228  3.33118  3.76766  3.54638  3.48740  0.93954  2.85880  3.23381  5.54880  4.26908    806 s - - -
          2.68618  4.42225  2.77519  2.73123  3.46354  2.40513  3.72494  3.29354  2.67741  2.69355  4.24690  2.90347  2.73739  3.18146  2.89801  2.37887  2.77519  2.98518  4.58477  3.61503
          0.02815  3.98017  4.70252  0.61958  0.77255  0.48576  0.95510
    789   2.80344  4.56732  3.49919  3.41273  4.55139  0.58070  4.52564  4.17795  3.60859  3.81836  4.79559  3.66360  3.96188  3.92430  3.83205  2.97858  3.29307  3.68550  5.61729  4.65721    807 G - - -
          2.68618  4.42225  2.77519  2.73123  3.46354  2.40513  3.72494  3.29354  2.67741  2.69355  4.24690  2.90347  2.73739  3.18146  2.89801  2.37887  2.77519  2.98518  4.58477  3.61503
          0.02815  3.98017  4.70252  0.61958  0.77255  0.48576  0.95510
    790   2.28204  4.27306  3.75791  3.20946  3.38229  3.65849  4.04691  2.42223  3.10634  1.73245  2.96332  3.54616  4.07004  3.41715  3.40175  2.95759  2.48145  2.26836  4.97385  3.76896    808 l - - -
          2.68618  4.42225  2.77519  2.73123  3.46354  2.40513  3.72494  3.29354  2.67741  2.69355  4.24690  2.90347  2.73739  3.18146  2.89801  2.37887  2.77519  2.98518  4.58477  3.61503
          0.02815  3.98017  4.70252  0.61958  0.77255  0.48576  0.95510
    791   2.89352  4.40734  4.27347  3.94084  3.63042  3.83423  4.72445  2.04997  3.81024  2.29936  3.58011  4.11311  4.38940  4.16270  4.01222  3.34525  3.25286  0.89934  5.43275  4.17065    809 v - - -
          2.68618  4.42225  2.77519  2.73123  3.46354  2.40513  3.72494  3.29354  2.67741  2.69355  4.24690  2.90347  2.73739  3.18146  2.89801  2.37887  2.77519  2.98518  4.58477  3.61503
          0.02815  3.98017  4.70252  0.61958  0.77255  0.48576  0.95510
    792   2.37044  4.29177  3.30260  3.12427  4.18475  3.01978  4.23071  3.72236  3.20531  3.43460  4.35228  3.33118  3.76766  3.54638  3.48740  0.93954  2.85880  3.23381  5.54880  4.26908    810 s - - -
          2.68618  4.42225  2.77519  2.73123  3.46354  2.40513  3.72494  3.29354  2.67741  2.69355  4.24690  2.90347  2.73739  3.18146  2.89801  2.37887  2.77519  2.98518  4.58477  3.61503
          0.02815  3.98017  4.70252  0.61958  0.77255  0.48576  0.95510
    793   2.95342  5.51878  1.41391  1.53625  4.80380  3.21601  3.76823  4.32141  2.79314  3.82771  4.68719  2.68148  3.84206  2.93713  3.39072  2.83477  3.24393  3.89737  5.97908  4.47564    811 d - - -
          2.68618  4.42225  2.77519  2.73123  3.46354  2.40513  3.72494  3.29354  2.67741  2.69355  4.24690  2.90347  2.73739  3.18146  2.89801  2.37887  2.77519  2.98518  4.58477  3.61503
          0.02815  3.98017  4.70252  0.61958  0.77255  0.48576  0.95510
    794   3.27740  4.70827  4.36208  4.00334  3.17919  4.11825  4.62534  2.39013  3.77002  0.75317  3.17018  4.26833  4.53569  4.11255  3.92810  3.70303  3.56709  2.45525  5.09660  3.84448    812 l - - -
          2.68618  4.42225  2.77519  2.73123  3.46354  2.40513  3.72494  3.29354  2.67741  2.69355  4.24690  2.90347  2.73739  3.18146  2.89801  2.37887  2.77519  2.98518  4.58477  3.61503
          0.02815  3.98017  4.70252  0.61958  0.77255  0.48576  0.95510
    795   2.22411  4.68817  3.05529  2.59256  4.15910  3.34261  3.71864  3.47845  1.70432  3.13787  3.99018  3.04549  3.83435  2.88777  2.72651  2.67533  2.43819  3.14273  5.38297  4.10184    813 k - - -
          2.68618  4.42225  2.77519  2.73123  3.46354  2.40513  3.72494  3.29354  2.67741  2.69355  4.24690  2.90347  2.73739  3.18146  2.89801  2.37887  2.77519  2.98518  4.58477  3.61503
          0.02815  3.98017  4.70252  0.61958  0.77255  0.48576  0.95510
    796   2.68359  4.47337  3.37457  2.83416  3.14599  3.58293  2.94791  2.99217  2.68371  2.02818  3.55899  3.24540  3.96370  2.75196  3.01866  2.84409  2.91087  2.76935  4.65433  2.65895    814 l - - -
          2.68618  4.42225  2.77519  2.73123  3.46354  2.40513  3.72494  3.29354  2.67741  2.69355  4.24690  2.90347  2.73739  3.18146  2.89801  2.37887  2.77519  2.98518  4.58477  3.61503
          0.02815  3.98017  4.70252  0.61958  0.77255  0.48576  0.95510
    797   2.87868  5.11437  2.63751  2.20234  4.40071  3.38306  3.70935  3.86570  2.36508  3.39556  4.28311  2.92320  3.90037  1.45671  2.70766  2.85564  3.13042  3.53232  5.55028  4.21656    815 q - - -
          2.68618  4.42225  2.77519  2.73123  3.46354  2.40513  3.72494  3.29354  2.67741  2.69355  4.24690  2.90347  2.73739  3.18146  2.89801  2.37887  2.77519  2.98518  4.58477  3.61503
          0.02815  3.98017  4.70252  0.61958  0.77255  0.48576  0.95510
    798   2.46721  4.24415  3.71582  3.30679  3.78456  3.30387  4.23497  2.60807  3.20599  2.64482  3.71443  3.51912  3.93648  3.55609  3.48922  2.72012  1.49061  1.99578  5.34698  4.11364    816 t - - -
          2.68618  4.42225  2.77519  2.73123  3.46354  2.40513  3.72494  3.29354  2.67741  2.69355  4.24690  2.90347  2.73739  3.18146  2.89801  2.37887  2.77519  2.98518  4.58477  3.61503
          0.02815  3.98017  4.70252  0.61958  0.77255  0.48576  0.95510
    799   2.82543  5.09735  2.42066  1.27297  4.54644  2.41697  3.80429  4.01328  2.70486  3.58442  4.44450  2.84389  3.84978  2.98300  3.17852  2.79734  3.13232  3.61840  5.72739  4.35978    817 e - - -
          2.68618  4.42225  2.77519  2.73123  3.46354  2.40513  3.72494  3.29354  2.67741  2.69355  4.24690  2.90347  2.73739  3.18146  2.89801  2.37887  2.77519  2.98518  4.58477  3.61503
          0.02815  3.98017  4.70252  0.61958  0.77255  0.48576  0.95510
    800   3.14658  4.55051  4.53328  3.97682  3.11819  4.32145  4.62421  1.99578  3.80395  1.46262  1.59355  4.27013  4.57539  4.03032  3.99136  3.65570  3.37900  2.19508  5.10942  3.97611    818 l - - -
          2.68618  4.42225  2.77519  2.73123  3.46354  2.40513  3.72494  3.29354  2.67741  2.69355  4.24690  2.90347  2.73739  3.18146  2.89801  2.37887  2.77519  2.98518  4.58477  3.61503
          0.02815  3.98017  4.70252  0.61958  0.77255  0.48576  0.95510
    801   2.96940  4.95643  2.97727  2.73457  4.13905  3.43906  3.89352  3.78716  2.54812  3.27873  4.30443  3.19492  3.99462  1.05413  2.82982  3.01300  3.26670  3.51040  5.39241  4.09361    819 q - - -
          2.68618  4.42225  2.77519  2.73123  3.46354  2.40513  3.72494  3.29354  2.67741  2.69355  4.24690  2.90347  2.73739  3.18146  2.89801  2.37887  2.77519  2.98518  4.58477  3.61503
          0.02815  3.98017  4.70252  0.61958  0.77255  0.48576  0.95510
    802   3.07249  5.03848  3.25551  2.85806  4.44954  3.54930  3.82212  3.88579  0.89995  3.42788  4.38447  3.27744  4.04281  3.00817  2.45660  3.10796  3.31822  3.58783  5.46068  4.28935    820 k - - -
          2.68618  4.42225  2.77519  2.73123  3.46354  2.40513  3.72494  3.29354  2.67741  2.69355  4.24690  2.90347  2.73739  3.18146  2.89801  2.37887  2.77519  2.98518  4.58477  3.61503
          0.02815  3.98017  4.70252  0.61958  0.77255  0.48576  0.95510
    803   3.04773  5.17796  2.53708  0.88147  4.53812  3.34550  3.94286  4.01352  2.83713  3.61377  4.58403  2.99803  3.95549  3.15688  3.25641  3.01977  3.35311  3.68662  5.68944  4.41286    821 e - - -
          2.68618  4.42225  2.77519  2.73123  3.46354  2.40513  3.72494  3.29354  2.67741  2.69355  4.24690  2.90347  2.73739  3.18146  2.89801  2.37887  2.77519  2.98518  4.58477  3.61503
          0.02815  3.98017  4.70252  0.61958  0.77255  0.48576  0.95510
    804   3.12948  4.95938  3.63137  3.12113  4.34135  3.59569  3.90629  3.89125  2.28638  3.38766  4.38580  3.47225  4.09373  3.12195  0.82581  3.20892  3.38855  3.61074  5.38118  4.24613    822 r - - -
          2.68618  4.42225  2.77519  2.73123  3.46354  2.40513  3.72494  3.29354  2.67741  2.69355  4.24690  2.90347  2.73739  3.18146  2.89801  2.37887  2.77519  2.98518  4.58477  3.61503
          0.02815  3.98017  4.70252  0.61958  0.77255  0.48576  0.95510
    805   2.89352  4.40734  4.27347  3.94084  3.63042  3.83423  4.72445  2.04997  3.81024  2.29936  3.58011  4.11311  4.38940  4.16270  4.01222  3.34525  3.25286  0.89934  5.43275  4.17065    823 v - - -
          2.68618  4.42225  2.77519  2.73123  3.46354  2.40513  3.72494  3.29354  2.67741  2.69355  4.24690  2.90347  2.73739  3.18146  2.89801  2.37887  2.77519  2.98518  4.58477  3.61503
          0.02815  3.98017  4.70252  0.61958  0.77255  0.48576  0.95510
    806   1.92227  4.72643  3.04551  2.63327  4.22259  3.35043  3.75018  3.53430  1.62257  3.19329  4.06924  3.07504  3.86460  2.92445  2.67874  2.73084  2.95628  3.20068  5.42534  4.15438    824 k - - -
          2.68618  4.42225  2.77519  2.73123  3.46354  2.40513  3.72494  3.29354  2.67741  2.69355  4.24690  2.90347  2.73739  3.18146  2.89801  2.37887  2.77519  2.98518  4.58477  3.61503
          0.02815  3.98017  4.70252  0.61958  0.77255  0.48576  0.95510
    807   2.73189  4.98534  2.69408  1.56972  4.27929  3.36876  3.66132  3.64287  2.19679  3.25529  4.10328  2.89270  3.84206  2.81401  2.79642  2.72858  2.97741  2.96335  5.47962  4.13331    825 e - - -
          2.68618  4.42225  2.77519  2.73123  3.46354  2.40513  3.72494  3.29354  2.67741  2.69355  4.24690  2.90347  2.73739  3.18146  2.89801  2.37887  2.77519  2.98518  4.58477  3.61503
          0.02815  3.98017  4.70252  0.61958  0.77255  0.48576  0.95510
    808   2.53783  4.29232  3.84326  3.30410  3.41751  3.72295  4.13925  2.14399  3.19506  1.74624  3.32374  3.63188  4.13639  3.51036  3.48426  3.03350  2.19620  2.14314  5.04574  3.83786    826 l - - -
          2.68618  4.42225  2.77519  2.73123  3.46354  2.40513  3.72494  3.29354  2.67741  2.69355  4.24690  2.90347  2.73739  3.18146  2.89801  2.37887  2.77519  2.98518  4.58477  3.61503
          0.02815  3.98017  4.70252  0.61958  0.77255  0.48576  0.95510
    809   0.86905  4.24833  3.57411  3.37145  4.16168  3.06977  4.38047  3.30348  3.39052  3.18002  4.20083  3.49314  3.81927  3.72201  3.63300  2.59811  2.88297  2.93922  5.57808  4.39058    827 a - - -
          2.68618  4.42225  2.77519  2.73123  3.46354  2.40513  3.72494  3.29354  2.67741  2.69355  4.24690  2.90347  2.73739  3.18146  2.89801  2.37887  2.77519  2.98518  4.58477  3.61503
          0.02815  3.98017  4.70252  0.61958  0.77255  0.48576  0.95510
    810   3.07249  5.03848  3.25551  2.85806  4.44954  3.54930  3.82212  3.88579  0.89995  3.42788  4.38447  3.27744  4.04281  3.00817  2.45660  3.10796  3.31822  3.58783  5.46068  4.28935    828 k - - -
          2.68618  4.42225  2.77519  2.73123  3.46354  2.40513  3.72494  3.29354  2.67741  2.69355  4.24690  2.90347  2.73739  3.18146  2.89801  2.37887  2.77519  2.98518  4.58477  3.61503
          0.02815  3.98017  4.70252  0.61958  0.77255  0.48576  0.95510
    811   2.93851  5.15212  2.87365  2.24637  4.53645  3.48106  3.66065  3.91730  1.25564  3.42888  4.29500  3.00844  3.94276  2.80809  2.41521  2.91599  3.15599  3.58161  5.53112  4.27069    829 k - - -
          2.68618  4.42225  2.77519  2.73123  3.46354  2.40513  3.72494  3.29354  2.67741  2.69355  4.24690  2.90347  2.73739  3.18146  2.89801  2.37887  2.77519  2.98518  4.58477  3.61503
          0.02815  3.98017  4.70252  0.61958  0.77255  0.48576  0.95510
    812   3.51965  4.85516  4.25917  3.99248  2.78338  3.85356  4.03767  3.54868  3.71278  2.92461  4.17737  4.11999  4.38048  4.09484  3.82191  3.72229  3.82569  3.44199  0.69351  2.78000    830 w - - -
          2.68618  4.42225  2.77519  2.73123  3.46354  2.40513  3.72494  3.29354  2.67741  2.69355  4.24690  2.90347  2.73739  3.18146  2.89801  2.37887  2.77519  2.98518  4.58477  3.61503
          0.02815  3.98017  4.70252  0.61958  0.77255  0.48576  0.95510
    813   0.86905  4.24833  3.57411  3.37145  4.16168  3.06977  4.38047  3.30348  3.39052  3.18002  4.20083  3.49314  3.81927  3.72201  3.63300  2.59811  2.88297  2.93922  5.57808  4.39058    831 a - - -
          2.68618  4.42225  2.77519  2.73123  3.46354  2.40513  3.72494  3.29354  2.67741  2.69355  4.24690  2.90347  2.73739  3.18146  2.89801  2.37887  2.77519  2.98518  4.58477  3.61503
          0.02815  3.98017  4.70252  0.61958  0.77255  0.48576  0.95510
    814   1.61598  4.16037  3.40294  3.12902  4.25574  2.94036  4.20489  3.61156  3.18122  3.35492  4.20623  3.28944  3.68814  3.48114  3.48803  1.35868  2.70793  3.10046  5.61636  4.39105    832 s - - -
          2.68618  4.42225  2.77519  2.73123  3.46354  2.40513  3.72494  3.29354  2.67741  2.69355  4.24690  2.90347  2.73739  3.18146  2.89801  2.37887  2.77519  2.98518  4.58477  3.61503
          0.02815  3.98017  4.70252  0.61958  0.77255  0.48576  0.95510
    815   3.11337  4.42249  4.78859  4.26268  3.44516  4.46951  4.94286  1.29711  4.14838  1.76518  3.24895  4.50218  4.73752  4.38157  4.33797  3.83505  3.36343  1.38135  5.42337  4.24851    833 i - - -
          2.68618  4.42225  2.77519  2.73123  3.46354  2.40513  3.72494  3.29354  2.67741  2.69355  4.24690  2.90347  2.73739  3.18146  2.89801  2.37887  2.77519  2.98518  4.58477  3.61503
          0.02815  3.98017  4.70252  0.61958  0.77255  0.48576  0.95510
    816   2.91231  5.12283  3.00053  2.56018  4.48421  3.51129  3.62839  3.89828  1.60461  3.38009  4.23997  3.03354  3.94131  1.80371  2.33972  2.89680  3.11986  3.56270  5.47776  4.21822    834 k - - -
          2.68618  4.42225  2.77519  2.73123  3.46354  2.40513  3.72494  3.29354  2.67741  2.69355  4.24690  2.90347  2.73739  3.18146  2.89801  2.37887  2.77519  2.98518  4.58477  3.61503
          0.02815  3.98017  4.70252  0.61958  0.77255  0.48576  0.95510
    817   2.89769  4.39850  4.15946  3.60578  3.19865  3.98455  4.32535  2.27086  3.44909  1.41873  2.10790  3.90914  4.32292  3.73033  3.67988  3.29968  2.72751  2.24402  5.01377  3.85707    835 l - - -
          2.68618  4.42225  2.77519  2.73123  3.46354  2.40513  3.72494  3.29354  2.67741  2.69355  4.24690  2.90347  2.73739  3.18146  2.89801  2.37887  2.77519  2.98518  4.58477  3.61503
          0.02815  3.98017  4.70252  0.61958  0.77255  0.48576  0.95510
    818   3.07114  4.40060  4.73909  4.24482  3.54644  4.39277  4.96851  1.35201  4.12952  2.05607  3.35844  4.46970  4.71722  4.40047  4.33412  3.78001  3.34010  1.16846  5.50397  4.29567    836 v - - -
          2.68618  4.42225  2.77519  2.73123  3.46354  2.40513  3.72494  3.29354  2.67741  2.69355  4.24690  2.90347  2.73739  3.18146  2.89801  2.37887  2.77519  2.98518  4.58477  3.61503
          0.02815  3.98017  4.70252  0.61958  0.77255  0.48576  0.95510
    819   3.05637  5.14808  3.48084  2.81130  4.60035  3.66571  3.61014  3.94716  1.49294  3.39316  4.26997  3.20597  4.03587  2.74767  1.39421  3.05590  3.22231  3.63414  5.43535  4.27371    837 r - - -
          2.68618  4.42225  2.77519  2.73123  3.46354  2.40513  3.72494  3.29354  2.67741  2.69355  4.24690  2.90347  2.73739  3.18146  2.89801  2.37887  2.77519  2.98518  4.58477  3.61503
          0.02815  3.98017  4.70252  0.61958  0.77255  0.48576  0.95510
    820   2.84540  5.02269  2.86094  2.50437  4.01277  3.45175  2.76600  3.77274  2.27880  3.28327  4.16346  2.99656  3.91486  1.61553  2.59606  2.84361  3.07962  3.45024  5.27265  3.86778    838 q - - -
          2.68618  4.42225  2.77519  2.73123  3.46354  2.40513  3.72494  3.29354  2.67741  2.69355  4.24690  2.90347  2.73739  3.18146  2.89801  2.37887  2.77519  2.98518  4.58477  3.61503
          0.02815  3.98017  4.70252  0.61958  0.77255  0.48576  0.95510
    821   1.97470  4.27490  4.09300  3.58466  3.56855  3.78945  4.40376  1.88060  3.49532  2.31143  3.44672  3.84551  4.25375  3.79233  3.76712  3.14436  3.03213  1.46674  5.25705  4.04197    839 v - - -
          2.68618  4.42225  2.77519  2.73123  3.46354  2.40513  3.72494  3.29354  2.67741  2.69355  4.24690  2.90347  2.73739  3.18146  2.89801  2.37887  2.77519  2.98518  4.58477  3.61503
          0.02815  3.98017  4.70252  0.61958  0.77255  0.48576  0.95510
    822   3.07920  4.40596  4.75129  4.25729  3.53647  4.40362  4.97685  1.24969  4.14075  2.03821  3.34683  4.48157  4.72415  4.40866  4.34243  3.79174  3.34747  1.26583  5.50190  4.29696    840 i - - -
          2.68618  4.42225  2.77519  2.73123  3.46354  2.40513  3.72494  3.29354  2.67741  2.69355  4.24690  2.90347  2.73739  3.18146  2.89801  2.37887  2.77519  2.98518  4.58477  3.61503
          0.02815  3.98017  4.70252  0.61958  0.77255  0.48576  0.95510
    823   3.05234  5.15405  3.47212  2.80204  4.60819  3.66374  3.60694  3.95458  1.40311  3.39771  4.27180  3.19962  4.03255  2.74306  1.49048  3.04951  3.21790  3.63917  5.43873  4.27523    841 k - - -
          2.68618  4.42225  2.77519  2.73123  3.46354  2.40513  3.72494  3.29354  2.67741  2.69355  4.24690  2.90347  2.73739  3.18146  2.89801  2.37887  2.77519  2.98518  4.58477  3.61503
          0.02815  3.98017  4.70252  0.61958  0.77255  0.48576  0.95510
    824   2.85179  5.14774  2.38190  2.03095  4.48909  3.26319  3.77330  3.99338  2.63791  3.56648  4.43760  1.40813  3.85840  2.95535  3.08420  2.81260  3.14939  3.61416  5.70163  4.29587    842 n - - -
          2.68618  4.42225  2.77519  2.73123  3.46354  2.40513  3.72494  3.29354  2.67741  2.69355  4.24690  2.90347  2.73739  3.18146  2.89801  2.37887  2.77519  2.98518  4.58477  3.61503
          0.02815  3.98017  4.70252  0.61958  0.77255  0.48576  0.95510
    825   3.03048  5.13552  3.40143  2.77647  4.57603  3.63824  3.61769  3.93520  1.19460  3.39064  4.26640  3.18350  4.02113  2.75679  1.83389  3.02992  3.20615  3.61844  5.44031  4.26429    843 k - - -
          2.68618  4.42225  2.77519  2.73123  3.46354  2.40513  3.72494  3.29354  2.67741  2.69355  4.24690  2.90347  2.73739  3.18146  2.89801  2.37887  2.77519  2.98518  4.58477  3.61503
          0.02815  3.98017  4.70252  0.61958  0.77255  0.48576  0.95510
    826   3.19870  4.54846  4.72617  4.15864  3.09773  4.43940  4.74475  1.80845  4.01979  1.21664  2.01114  4.42697  4.64863  4.16703  4.16697  3.77421  3.42216  2.16225  5.13108  4.04902    844 l - - -
          2.68618  4.42225  2.77519  2.73123  3.46354  2.40513  3.72494  3.29354  2.67741  2.69355  4.24690  2.90347  2.73739  3.18146  2.89801  2.37887  2.77519  2.98518  4.58477  3.61503
          0.02815  3.98017  4.70252  0.61958  0.77255  0.48576  0.95510
    827   2.94230  5.50124  1.57333  1.40347  4.78792  3.21975  3.76208  4.30269  2.77530  3.80957  4.66490  2.68579  3.83999  2.92907  3.36624  2.82715  3.23052  3.87987  5.96101  4.46287    845 e - - -
          2.68618  4.42225  2.77519  2.73123  3.46354  2.40513  3.72494  3.29354  2.67741  2.69355  4.24690  2.90347  2.73739  3.18146  2.89801  2.37887  2.77519  2.98518  4.58477  3.61503
          0.02815  3.98017  4.70252  0.61958  0.77255  0.48576  0.95510
    828   2.73767  5.13445  2.26670  2.01025  4.45023  3.34276  3.62533  3.90444  2.35994  3.42008  4.22250  2.82716  3.81530  2.75851  1.93270  2.69708  2.97796  3.51869  5.57326  4.19404    846 r - - -
          2.68618  4.42225  2.77519  2.73123  3.46354  2.40513  3.72494  3.29354  2.67741  2.69355  4.24690  2.90347  2.73739  3.18146  2.89801  2.37887  2.77519  2.98518  4.58477  3.61503
          0.02815  3.98017  4.70252  0.61958  0.77255  0.48576  0.95510
    829   3.11817  4.91498  3.23588  3.00757  3.36402  3.54187  0.93421  3.83772  2.84787  3.31777  4.36984  3.41218  4.10081  3.37547  3.10666  3.18815  3.42558  3.57084  4.82748  3.31204    847 h - - -
          2.68618  4.42225  2.77519  2.73123  3.46354  2.40513  3.72494  3.29354  2.67741  2.69355  4.24690  2.90347  2.73739  3.18146  2.89801  2.37887  2.77519  2.98518  4.58477  3.61503
          0.02815  3.98017  4.70252  0.61958  0.77255  0.48576  0.95510
    830   3.07249  5.03848  3.25551  2.85806  4.44954  3.54930  3.82212  3.88579  0.89995  3.42788  4.38447  3.27744  4.04281  3.00817  2.45660  3.10796  3.31822  3.58783  5.46068  4.28935    848 k - - -
          2.68618  4.42225  2.77519  2.73123  3.46354  2.40513  3.72494  3.29354  2.67741  2.69355  4.24690  2.90347  2.73739  3.18146  2.89801  2.37887  2.77519  2.98518  4.58477  3.61503
          0.02815  3.98017  4.70252  0.61958  0.77255  0.48576  0.95510
    831   3.07249  5.03848  3.25551  2.85806  4.44954  3.54930  3.82212  3.88579  0.89995  3.42788  4.38447  3.27744  4.04281  3.00817  2.45660  3.10796  3.31822  3.58783  5.46068  4.28935    849 k - - -
          2.68618  4.42225  2.77519  2.73123  3.46354  2.40513  3.72494  3.29354  2.67741  2.69355  4.24690  2.90347  2.73739  3.18146  2.89801  2.37887  2.77519  2.98518  4.58477  3.61503
          0.02815  3.98017  4.70252  0.61958  0.77255  0.48576  0.95510
    832   3.07349  4.40153  4.74422  4.24977  3.54475  4.39725  4.97210  1.32589  4.13454  2.05235  3.35597  4.47433  4.72006  4.40436  4.33825  3.78458  3.34208  1.19021  5.50431  4.29704    850 v - - -
          2.68618  4.42225  2.77519  2.73123  3.46354  2.40513  3.72494  3.29354  2.67741  2.69355  4.24690  2.90347  2.73739  3.18146  2.89801  2.37887  2.77519  2.98518  4.58477  3.61503
          0.02815  3.98017  4.70252  0.61958  0.77255  0.48576  0.95510
    833   2.68201  4.94637  2.84975  1.97097  4.28708  3.12375  3.61819  3.70376  2.28641  3.25607  4.06909  2.91895  3.82420  2.75728  2.07336  2.68412  2.63766  3.34753  5.43611  4.10842    851 e - - -
          2.68618  4.42225  2.77519  2.73123  3.46354  2.40513  3.72494  3.29354  2.67741  2.69355  4.24690  2.90347  2.73739  3.18146  2.89801  2.37887  2.77519  2.98518  4.58477  3.61503
          0.02815  3.98017  4.70252  0.61958  0.77255  0.48576  0.95510
    834   3.27740  4.70827  4.36208  4.00334  3.17919  4.11825  4.62534  2.39013  3.77002  0.75317  3.17018  4.26833  4.53569  4.11255  3.92810  3.70303  3.56709  2.45525  5.09660  3.84448    852 l - - -
          2.68618  4.42225  2.77519  2.73123  3.46354  2.40513  3.72494  3.29354  2.67741  2.69355  4.24690  2.90347  2.73739  3.18146  2.89801  2.37887  2.77519  2.98518  4.58477  3.61503
          0.02815  3.98017  4.70252  0.61958  0.77255  0.48576  0.95510
    835   2.89936  4.63786  3.51833  3.37355  4.35804  3.31932  4.44148  3.93198  3.44022  3.54682  4.60185  3.66900  0.64968  3.82573  3.67285  3.07042  3.34959  3.56494  5.51427  4.48046    853 P - - -
          2.68618  4.42225  2.77519  2.73123  3.46354  2.40513  3.72494  3.29354  2.67741  2.69355  4.24690  2.90347  2.73739  3.18146  2.89801  2.37887  2.77519  2.98518  4.58477  3.61503
          0.02815  3.98017  4.70252  0.61958  0.77255  0.48576  0.95510
    836   3.05461  5.15194  3.47726  2.80655  4.60560  3.66513  3.60811  3.95187  1.44645  3.39597  4.27121  3.20268  4.03424  2.74478  1.44141  3.05273  3.22012  3.63753  5.43729  4.27487    854 r - - -
          2.68618  4.42225  2.77519  2.73123  3.46354  2.40513  3.72494  3.29354  2.67741  2.69355  4.24690  2.90347  2.73739  3.18146  2.89801  2.37887  2.77519  2.98518  4.58477  3.61503
          0.02815  3.98017  4.70252  0.61958  0.77255  0.48576  0.95510
    837   3.27740  4.70827  4.36208  4.00334  3.17919  4.11825  4.62534  2.39013  3.77002  0.75317  3.17018  4.26833  4.53569  4.11255  3.92810  3.70303  3.56709  2.45525  5.09660  3.84448    855 l - - -
          2.68618  4.42225  2.77519  2.73123  3.46354  2.40513  3.72494  3.29354  2.67741  2.69355  4.24690  2.90347  2.73739  3.18146  2.89801  2.37887  2.77519  2.98518  4.58477  3.61503
          0.02815  3.98017  4.70252  0.61958  0.77255  0.48576  0.95510
    838   3.27740  4.70827  4.36208  4.00334  3.17919  4.11825  4.62534  2.39013  3.77002  0.75317  3.17018  4.26833  4.53569  4.11255  3.92810  3.70303  3.56709  2.45525  5.09660  3.84448    856 l - - -
          2.68618  4.42225  2.77519  2.73123  3.46354  2.40513  3.72494  3.29354  2.67741  2.69355  4.24690  2.90347  2.73739  3.18146  2.89801  2.37887  2.77519  2.98518  4.58477  3.61503
          0.02815  3.98017  4.70252  0.61958  0.77255  0.48576  0.95510
    839   2.85474  5.23062  2.45270  1.47606  4.52207  3.32187  3.69354  3.99296  2.45810  3.50878  4.36053  2.81530  3.85654  2.14476  2.87855  2.79806  3.11031  3.62311  5.66548  4.27738    857 e - - -
          2.68618  4.42225  2.77519  2.73123  3.46354  2.40513  3.72494  3.29354  2.67741  2.69355  4.24690  2.90347  2.73739  3.18146  2.89801  2.37887  2.77519  2.98518  4.58477  3.61503
          0.02815  3.98017  4.70252  0.61958  0.77255  0.48576  0.95510
    840   2.47326  4.31821  3.52639  3.28460  4.06660  3.15362  4.29336  3.20695  3.22970  3.06660  4.11101  3.47591  3.86622  3.61935  3.48257  2.67584  1.00163  2.89032  5.49492  4.28354    858 t - - -
          2.68618  4.42225  2.77519  2.73123  3.46354  2.40513  3.72494  3.29354  2.67741  2.69355  4.24690  2.90347  2.73739  3.18146  2.89801  2.37887  2.77519  2.98518  4.58477  3.61503
          0.02815  3.98017  4.70252  0.61958  0.77255  0.48576  0.95510
    841   0.86905  4.24833  3.57411  3.37145  4.16168  3.06977  4.38047  3.30348  3.39052  3.18002  4.20083  3.49314  3.81927  3.72201  3.63300  2.59811  2.88297  2.93922  5.57808  4.39058    859 a - - -
          2.68618  4.42225  2.77519  2.73123  3.46354  2.40513  3.72494  3.29354  2.67741  2.69355  4.24690  2.90347  2.73739  3.18146  2.89801  2.37887  2.77519  2.98518  4.58477  3.61503
          0.02815  3.98017  4.70252  0.61958  0.77255  0.48576  0.95510
    842   2.78066  4.99746  2.47471  1.63784  4.49437  1.75598  3.82320  3.95365  2.72391  3.53937  4.39959  2.87503  3.84357  3.00812  3.18574  2.77552  3.10047  3.55757  5.69302  4.34346    860 e - - -
          2.68618  4.42225  2.77519  2.73123  3.46354  2.40513  3.72494  3.29354  2.67741  2.69355  4.24690  2.90347  2.73739  3.18146  2.89801  2.37887  2.77519  2.98518  4.58477  3.61503
          0.02815  3.98017  4.70252  0.61958  0.77255  0.48576  0.95510
    843   2.19563  4.72734  2.78413  1.87185  4.17069  3.27155  3.71807  3.55670  2.55265  3.19063  4.01936  2.92989  3.78701  2.88642  3.00004  2.42915  2.41281  3.19751  5.43564  4.10270    861 e - - -
          2.68618  4.42225  2.77519  2.73123  3.46354  2.40513  3.72494  3.29354  2.67741  2.69355  4.24690  2.90347  2.73739  3.18146  2.89801  2.37887  2.77519  2.98518  4.58477  3.61503
          0.02815  3.98017  4.70252  0.61958  0.77255  0.48576  0.95510
    844   3.27537  4.63405  4.62230  4.14006  1.66342  4.34944  4.23889  2.37941  3.99390  1.22352  3.03917  4.28110  4.61496  4.11254  4.11645  3.71454  3.50839  2.46847  4.49654  2.99116    862 l - - -
          2.68618  4.42225  2.77519  2.73123  3.46354  2.40513  3.72494  3.29354  2.67741  2.69355  4.24690  2.90347  2.73739  3.18146  2.89801  2.37887  2.77519  2.98518  4.58477  3.61503
          0.02815  3.98017  4.70252  0.61958  0.77255  0.48576  0.95510
    845   3.13875  4.51936  4.42427  3.93199  1.69287  4.15590  3.83483  2.63690  3.79222  1.48362  3.25632  4.00465  4.45728  3.91260  3.92300  3.47720  3.36285  2.62601  4.10619  2.21205    863 l - - -
          2.68618  4.42225  2.77519  2.73123  3.46354  2.40513  3.72494  3.29354  2.67741  2.69355  4.24690  2.90347  2.73739  3.18146  2.89801  2.37887  2.77519  2.98518  4.58477  3.61503
          0.02815  3.98017  4.70252  0.61958  0.77255  0.48576  0.95510
    846   2.75561  5.01941  2.97655  2.47490  4.38753  2.98600  3.59937  3.79829  1.92402  3.31059  4.12614  2.49443  3.86467  2.73136  1.91294  2.74953  2.97600  3.44031  5.44612  4.15149    864 r - - -
          2.68618  4.42225  2.77519  2.73123  3.46354  2.40513  3.72494  3.29354  2.67741  2.69355  4.24690  2.90347  2.73739  3.18146  2.89801  2.37887  2.77519  2.98518  4.58477  3.61503
          0.02815  3.98017  4.70252  0.61958  0.77255  0.48576  0.95510
    847   2.89936  4.63786  3.51833  3.37355  4.35804  3.31932  4.44148  3.93198  3.44022  3.54682  4.60185  3.66900  0.64968  3.82573  3.67285  3.07042  3.34959  3.56494  5.51427  4.48046    865 P - - -
          2.68618  4.42225  2.77519  2.73123  3.46354  2.40513  3.72494  3.29354  2.67741  2.69355  4.24690  2.90347  2.73739  3.18146  2.89801  2.37887  2.77519  2.98518  4.58477  3.61503
          0.02815  3.98017  4.70252  0.61958  0.77255  0.48576  0.95510
    848   3.27740  4.70827  4.36208  4.00334  3.17919  4.11825  4.62534  2.39013  3.77002  0.75317  3.17018  4.26833  4.53569  4.11255  3.92810  3.70303  3.56709  2.45525  5.09660  3.84448    866 l - - -
          2.68618  4.42225  2.77519  2.73123  3.46354  2.40513  3.72494  3.29354  2.67741  2.69355  4.24690  2.90347  2.73739  3.18146  2.89801  2.37887  2.77519  2.98518  4.58477  3.61503
          0.02815  3.98017  4.70252  0.61958  0.77255  0.48576  0.95510
    849   2.47326  4.31821  3.52639  3.28460  4.06660  3.15362  4.29336  3.20695  3.22970  3.06660  4.11101  3.47591  3.86622  3.61935  3.48257  2.67584  1.00163  2.89032  5.49492  4.28354    867 t - - -
          2.68618  4.42225  2.77519  2.73123  3.46354  2.40513  3.72494  3.29354  2.67741  2.69355  4.24690  2.90347  2.73739  3.18146  2.89801  2.37887  2.77519  2.98518  4.58477  3.61503
          0.02815  3.98017  4.70252  0.61958  0.77255  0.48576  0.95510
    850   2.18738  4.92506  1.61948  2.28936  4.48865  2.51407  3.78683  3.93352  2.73341  3.52290  4.35123  2.81998  3.78687  2.95739  3.25235  2.66242  2.99368  3.50430  5.72306  4.32398    868 d - - -
          2.68618  4.42225  2.77519  2.73123  3.46354  2.40513  3.72494  3.29354  2.67741  2.69355  4.24690  2.90347  2.73739  3.18146  2.89801  2.37887  2.77519  2.98518  4.58477  3.61503
          0.02815  3.98017  4.70252  0.61958  0.77255  0.48576  0.95510
    851   2.78845  5.08819  2.14126  2.05566  4.51737  1.58588  3.78645  3.98223  2.75046  3.55764  4.40814  2.78933  3.82567  2.96619  3.27106  2.75740  3.09905  3.58545  5.74686  4.34165    869 g - - -
          2.68618  4.42225  2.77519  2.73123  3.46354  2.40513  3.72494  3.29354  2.67741  2.69355  4.24690  2.90347  2.73739  3.18146  2.89801  2.37887  2.77519  2.98518  4.58477  3.61503
          0.02815  3.98017  4.70252  0.61958  0.77255  0.48576  0.95510
    852   2.69300  4.96516  2.90174  2.42427  4.30763  3.40567  3.60537  3.73618  2.23592  3.27069  4.08012  2.52139  3.83101  2.36817  2.13218  2.30744  2.92543  3.37571  5.43116  4.10876    870 r - - -
          2.68618  4.42225  2.77519  2.73123  3.46354  2.40513  3.72494  3.29354  2.67741  2.69355  4.24690  2.90347  2.73739  3.18146  2.89801  2.37887  2.77519  2.98518  4.58477  3.61503
          0.02815  3.98017  4.70252  0.61958  0.77255  0.48576  0.95510
    853   3.40538  4.85065  3.99840  3.74881  2.30340  3.95650  3.67306  3.39984  3.60327  2.82577  4.06388  3.85793  4.42824  3.88334  3.76455  3.53103  3.69280  3.27560  3.95100  0.80392    871 y - - -
          2.68618  4.42225  2.77519  2.73123  3.46354  2.40513  3.72494  3.29354  2.67741  2.69355  4.24690  2.90347  2.73739  3.18146  2.89801  2.37887  2.77519  2.98518  4.58477  3.61503
          0.02815  3.98017  4.70252  0.61958  0.77255  0.48576  0.95510
    854   2.75268  5.13467  2.68970  1.84537  4.45053  3.37968  3.08374  3.89959  2.13655  3.40176  4.20446  2.85808  3.83008  2.18623  2.67000  2.71456  2.98156  3.51964  5.54096  4.18293    872 e - - -
          2.68618  4.42225  2.77519  2.73123  3.46354  2.40513  3.72494  3.29354  2.67741  2.69355  4.24690  2.90347  2.73739  3.18146  2.89801  2.37887  2.77519  2.98518  4.58477  3.61503
          0.02815  3.98017  4.70252  0.61958  0.77255  0.48576  0.95510
    855   2.63634  4.73639  3.02965  2.57995  4.20014  3.35391  3.70406  3.56422  1.68800  3.18399  4.02948  3.03610  3.84281  2.87028  2.66865  2.53101  2.18396  3.21934  5.39541  4.11393    873 k - - -
          2.68618  4.42225  2.77519  2.73123  3.46354  2.40513  3.72494  3.29354  2.67741  2.69355  4.24690  2.90347  2.73739  3.18146  2.89801  2.37887  2.77519  2.98518  4.58477  3.61503
          0.02815  3.98017  4.70252  0.61958  0.77255  0.48576  0.95510
    856   3.16036  4.50128  4.68635  4.19500  3.32736  4.41799  4.85097  1.11832  4.01205  1.66521  3.18870  4.44532  4.70997  4.29235  4.19629  3.81064  3.41744  1.80045  5.31911  4.09705    874 i - - -
          2.68618  4.42225  2.77519  2.73123  3.46354  2.40513  3.72494  3.29354  2.67741  2.69355  4.24690  2.90347  2.73739  3.18146  2.89801  2.37887  2.77519  2.98518  4.58477  3.61503
          0.02815  3.98017  4.70252  0.61958  0.77255  0.48576  0.95510
    857   3.40538  4.85065  3.99840  3.74881  2.30340  3.95650  3.67306  3.39984  3.60327  2.82577  4.06388  3.85793  4.42824  3.88334  3.76455  3.53103  3.69280  3.27560  3.95100  0.80392    875 y - - -
          2.68618  4.42225  2.77519  2.73123  3.46354  2.40513  3.72494  3.29354  2.67741  2.69355  4.24690  2.90347  2.73739  3.18146  2.89801  2.37887  2.77519  2.98518  4.58477  3.61503
          0.02815  3.98017  4.70252  0.61958  0.77255  0.48576  0.95510
    858   3.39766  4.76816  4.38633  4.12213  0.85070  4.06050  3.92850  2.90902  4.02666  2.25469  3.62383  4.14165  4.51733  4.16518  4.11975  3.66149  3.69917  2.90747  4.14725  2.50142    876 f - - -
          2.68618  4.42225  2.77519  2.73123  3.46354  2.40513  3.72494  3.29354  2.67741  2.69355  4.24690  2.90347  2.73739  3.18146  2.89801  2.37887  2.77519  2.98518  4.58477  3.61503
          0.02815  3.98017  4.70252  0.61958  0.77255  0.48576  0.95510
[truncated: 48,364 more chars]
